# Supplementary material for: Proteomic characterization of intrahepatic cholangiocarcinoma identifies risk-stratifying subgroups and EIF4A1 as a therapeutic target
Source: Nat Commun. 2026 Mar 23;17:2741. doi: 10.1038/s41467-026-70817-1 (PMC13013968; doi:10.1038/s41467-026-70817-1)
Supplement: Supplementary file 4 — Supplementary Data 2 [file 41467_2026_70817_MOESM4_ESM.xlsx]

## Sheet: TimsTOF_ICC_ExprMat_log2_median
Protein	KB100	KB101	KB102	KB103	KB104	KB105	KB107	KB108	KB109	KB110	KB111	KB112	KB113	KB114	KB115	KB116	KB117	KB142	KB143	KB144	KB145	KB146	KB148	KB149	KB150	KB151	KB152	KB153	KB154	KB155	KB156	KB157	KB158	KB159	KB160	KB161	KB162	KB163	KB164	KB165	KB166	KB167	KB168	KB169	KB170	KB171	KB172	KB173	KB174
A0A024RBG1	-3.35236	-2.91471	-3.00374	-2.48792	-2.50288	-4.05714	NA	-2.61694	-3.01707	-2.2445	NA	-3.95497	-2.71391	-2.11904	NA	-3.32664	-2.65253	NA	-2.79161	-0.787766	-3.25717	-3.50006	-1.69552	-2.74687	NA	-3.3799	-2.27556	-2.77232	-3.52834	-2.82266	NA	-4.03561	-1.81199	NA	-3.4649	NA	NA	-1.16936	-2.78338	-2.95496	-2.60117	-2.97631	-3.52824	NA	-1.8669	-3.23345	-2.91116	-2.46611	-1.45139
A0A075B6H9	NA	-3.36938	NA	NA	NA	NA	NA	-2.90736	NA	NA	NA	-2.66095	NA	-1.98058	-1.86167	NA	-2.33511	-2.92016	NA	NA	NA	-0.73	-0.948493	-3.34416	NA	NA	NA	NA	NA	-1.32081	NA	NA	NA	NA	-2.38097	-1.48184	NA	NA	NA	NA	NA	NA	NA	NA	NA	-2.4785	NA	NA	NA
A0A075B6I0	1.33249	0.52298	NA	-1.29002	-1.46976	-1.9815	NA	1.2129	0.0892443	0.616071	-0.899339	-0.358947	-2.0309	0.174304	0.576314	-1.26476	-0.0846668	-0.430739	-1.45916	-1.94396	-0.850003	0.973016	-0.916034	NA	-2.48814	NA	-1.96653	-0.979396	-0.759434	0.0192484	-1.99386	-0.945622	0.0299064	-0.541254	0.49509	1.14929	-0.029289	0.621617	0.31132	-0.521765	-0.632357	-0.532178	-0.176183	-1.29659	0.0928828	0.242967	-1.0877	-1.17005	NA
A0A075B6I1	NA	-3.9673	NA	NA	NA	NA	NA	NA	NA	NA	NA	NA	NA	NA	NA	NA	NA	NA	NA	NA	NA	NA	NA	NA	NA	NA	NA	NA	NA	NA	NA	NA	NA	NA	NA	NA	NA	NA	NA	NA	NA	NA	NA	NA	NA	NA	NA	NA	NA
A0A075B6I9	-0.319704	-0.9551	NA	NA	NA	NA	NA	NA	NA	NA	NA	NA	NA	NA	NA	NA	NA	NA	NA	NA	NA	0.612506	NA	NA	NA	NA	-1.2362	-0.559972	NA	NA	NA	NA	NA	NA	NA	NA	NA	NA	NA	NA	NA	NA	NA	NA	NA	NA	NA	NA	NA
A0A075B6J9	-0.636925	-1.82811	-2.09915	-1.58276	NA	NA	NA	-0.770801	NA	-1.30051	NA	-1.50947	NA	NA	-2.02257	NA	NA	-1.05679	-2.15257	-2.67023	-2.20522	-0.399968	NA	NA	NA	NA	-1.52008	-0.559495	NA	NA	NA	NA	-2.01395	NA	NA	NA	NA	-0.791662	-1.5994	-2.32214	NA	NA	NA	NA	-1.24165	-1.36087	-2.37495	NA	NA
A0A075B6K2	NA	NA	NA	NA	NA	NA	NA	-0.708517	NA	NA	NA	NA	NA	NA	NA	NA	NA	NA	NA	NA	NA	NA	NA	NA	NA	NA	NA	NA	NA	NA	NA	NA	NA	NA	NA	NA	NA	NA	NA	NA	NA	NA	NA	NA	NA	NA	NA	NA	NA
A0A075B6K4	-1.44767	NA	NA	NA	NA	NA	NA	-1.25029	NA	NA	NA	-1.34796	NA	NA	NA	NA	NA	NA	NA	NA	NA	-0.0204134	NA	NA	NA	NA	-1.3023	-1.43023	NA	NA	NA	NA	NA	NA	NA	NA	NA	-0.592936	NA	NA	NA	NA	NA	NA	NA	NA	NA	NA	NA
A0A075B6K5	-2.74086	NA	NA	NA	NA	NA	NA	-1.47896	NA	-1.6764	NA	-2.27065	NA	-3.26535	-3.34264	NA	NA	-3.5308	NA	NA	NA	-1.14959	NA	NA	NA	NA	NA	NA	-2.51941	-2.04257	NA	NA	-2.45952	NA	NA	NA	-1.88354	-2.06593	NA	NA	NA	NA	NA	NA	NA	NA	NA	NA	NA
A0A075B6Q5	NA	NA	NA	NA	NA	NA	NA	-1.6812	NA	NA	NA	NA	NA	NA	NA	0.0370096	NA	NA	NA	NA	NA	-0.4988	NA	NA	NA	NA	NA	NA	NA	NA	NA	NA	NA	NA	NA	NA	NA	NA	NA	NA	NA	NA	NA	NA	-2.1726	NA	NA	NA	NA
A0A075B6R2	NA	NA	NA	NA	NA	NA	NA	NA	NA	NA	NA	NA	NA	NA	NA	NA	NA	NA	NA	NA	NA	NA	NA	NA	NA	NA	NA	NA	NA	NA	NA	NA	NA	NA	NA	NA	NA	-2.87933	NA	NA	NA	NA	NA	NA	NA	NA	NA	NA	NA
A0A075B6S5	-1.56285	NA	NA	NA	NA	NA	NA	NA	-3.67495	-1.90658	NA	NA	NA	-2.72874	-3.10538	NA	NA	NA	NA	NA	NA	-1.41533	-0.305052	NA	NA	NA	NA	-1.31753	NA	NA	NA	NA	NA	NA	NA	NA	NA	-3.38181	NA	NA	NA	NA	NA	NA	NA	NA	NA	NA	NA
A0A075B7B8	2.4257	1.0891	1.25859	1.09058	1.11143	0.0344188	NA	3.14441	1.71447	2.43087	0.604969	2.39738	1.19394	2.23613	2.14431	1.15589	1.56493	1.45904	0.463281	1.84121	1.42478	2.78172	0.969237	0.725181	-0.523615	0.452118	1.92754	2.30688	1.63076	1.72055	1.03978	1.52542	1.78725	0.985169	2.06605	0.978412	1.10008	1.5878	1.78723	1.12864	0.0888077	0.188193	1.80202	0.26396	1.62064	1.38441	0.416745	0.16013	0.972355
A0A075B7D0	NA	NA	NA	NA	NA	-1.31263	NA	2.2674	NA	-0.346532	NA	1.68271	0.397609	1.91929	2.17541	NA	NA	NA	NA	0.0324346	-0.036526	3.11523	-1.08993	NA	-0.432185	NA	1.19382	1.61063	2.09762	NA	NA	NA	1.09372	0.673518	1.53914	NA	NA	-0.408515	1.07917	NA	NA	NA	0.801188	NA	1.70718	NA	NA	0.488686	1.19941
A0A087WSX0	NA	NA	NA	NA	NA	NA	NA	NA	NA	NA	NA	NA	NA	NA	NA	NA	NA	NA	NA	NA	NA	NA	-1.72765	NA	NA	NA	NA	NA	NA	NA	NA	NA	NA	NA	NA	NA	NA	NA	NA	NA	NA	NA	NA	NA	NA	NA	NA	NA	NA
A0A087WSY4	NA	NA	NA	NA	NA	NA	NA	NA	NA	NA	NA	NA	NA	NA	NA	NA	NA	NA	NA	NA	NA	NA	NA	NA	NA	NA	NA	NA	NA	NA	NA	NA	NA	NA	NA	NA	NA	NA	NA	NA	NA	NA	NA	NA	-0.832946	NA	NA	NA	NA
A0A087WSY6	1.38107	0.356452	-0.738253	-0.160779	-0.0218425	-2.26194	NA	1.59774	-0.185843	2.5869	-0.0853887	0.735179	-0.428561	2.00198	1.95603	-0.538531	0.136368	0.0592543	-1.33363	0.103689	NA	1.21155	-0.341017	-0.502417	NA	0.00444442	0.252795	0.854919	0.479523	0.552531	0.419861	1.09865	1.59945	0.612064	0.577795	0.692442	-0.138121	2.43728	1.14297	0.285503	-1.84164	NA	0.874829	0.18582	0.580061	0.530271	-0.697414	0.390808	-0.21438
A0A087WSZ0	NA	NA	NA	NA	NA	NA	NA	NA	NA	NA	NA	NA	NA	NA	NA	NA	NA	NA	NA	NA	NA	NA	NA	NA	NA	NA	NA	NA	NA	NA	NA	NA	NA	NA	NA	NA	NA	NA	NA	NA	NA	NA	NA	NA	NA	NA	NA	NA	NA
A0A087WXM9	NA	NA	NA	NA	NA	NA	NA	NA	NA	NA	NA	NA	NA	NA	NA	NA	NA	NA	NA	NA	NA	NA	NA	NA	NA	NA	0.203025	NA	NA	NA	NA	NA	NA	NA	NA	NA	NA	-0.582036	NA	NA	-2.27214	NA	NA	NA	NA	NA	NA	NA	NA
A0A0A0MS14	NA	-4.19202	NA	NA	-3.86246	NA	NA	NA	NA	-2.72516	NA	NA	NA	NA	-3.2199	NA	NA	NA	NA	NA	NA	-1.75067	NA	NA	NA	NA	NA	NA	-3.37834	-3.54241	NA	NA	NA	NA	NA	NA	NA	-2.49154	NA	NA	NA	NA	NA	NA	NA	NA	NA	NA	NA
A0A0A0MS15	2.35126	1.4834	1.49143	1.87631	1.12453	NA	NA	3.19579	1.52346	3.68873	2.04776	2.80306	1.12881	2.23433	2.48608	1.92845	2.38851	2.06799	1.08001	1.20558	1.91905	4.34125	3.95628	1.76276	0.218097	0.487862	2.39564	2.61662	1.88589	1.59125	1.12767	1.4964	2.15929	1.27654	2.51829	1.12339	2.67974	2.83594	2.0662	1.28219	1.72748	-0.00299256	2.21162	0.985144	1.80362	1.45952	1.94932	0.76997	1.17408
A0A0A0MT69	NA	NA	NA	NA	NA	NA	NA	NA	NA	NA	NA	-1.25436	NA	-0.376188	NA	NA	NA	NA	NA	NA	NA	-0.0872184	NA	NA	NA	NA	NA	NA	-0.929478	-1.04744	NA	NA	NA	NA	NA	NA	NA	NA	-1.77355	NA	NA	NA	NA	NA	-1.47336	NA	NA	-1.81908	NA
A0A0A0MT89	NA	NA	NA	NA	NA	NA	NA	NA	NA	NA	NA	NA	NA	NA	NA	NA	NA	NA	NA	NA	NA	1.40448	NA	NA	NA	NA	NA	NA	NA	NA	NA	NA	NA	NA	NA	NA	NA	NA	NA	NA	NA	NA	NA	NA	NA	NA	NA	NA	NA
A0A0A0MT96	-1.0492	NA	-0.58031	NA	NA	NA	NA	0.805631	-0.513798	-0.910618	NA	-0.316545	NA	NA	-0.883953	NA	NA	NA	NA	NA	NA	2.27099	NA	NA	NA	NA	NA	NA	0.322659	-0.0784635	NA	NA	NA	NA	NA	NA	-0.186437	NA	NA	-0.022187	NA	NA	0.0275489	-1.42805	-1.16155	NA	NA	NA	NA
A0A0A0MTA3	NA	NA	NA	NA	NA	NA	NA	0.514082	NA	-0.0676039	NA	NA	NA	NA	NA	NA	NA	NA	NA	NA	NA	0.59403	NA	NA	NA	NA	NA	NA	NA	NA	NA	NA	0.415861	NA	NA	NA	NA	NA	NA	NA	NA	NA	NA	NA	NA	NA	NA	NA	NA
A0A0B4J1U3	NA	NA	-2.12655	NA	NA	NA	NA	NA	NA	NA	NA	NA	NA	-1.812	-1.65045	-0.641403	-1.22225	NA	NA	NA	NA	-0.34995	NA	NA	NA	NA	-2.35928	NA	NA	NA	NA	NA	-2.26993	NA	NA	NA	NA	NA	NA	NA	NA	NA	NA	NA	NA	NA	NA	NA	NA
A0A0B4J1U7	2.52999	1.39957	NA	0.616815	NA	NA	NA	2.43438	1.36819	2.71066	1.66545	1.50299	0.327788	1.87882	1.75909	1.10236	1.95862	1.28047	-0.21629	0.68551	NA	2.97044	0.970638	0.684179	1.01662	-0.0889684	2.18749	2.73049	1.10816	1.30221	1.11317	NA	1.91729	0.881324	2.2434	1.98185	1.95753	2.1385	1.79873	0.749881	0.296468	NA	2.44362	1.47091	1.74953	1.66304	0.907054	-0.00197329	0.502821
A0A0B4J1V0	0.0245313	-1.63549	-2.04806	-2.58203	NA	NA	NA	-1.04255	-2.60599	-1.52264	NA	-1.01546	-2.6268	-1.07316	-1.00627	-2.09611	-1.47685	-1.26452	NA	-2.34473	NA	0.285518	0.16685	-1.88392	NA	NA	-0.919848	-0.429598	-1.09795	-1.68033	NA	-2.06785	-1.55159	NA	-1.71001	-2.50592	-2.1303	-0.295646	-1.85647	NA	NA	NA	NA	NA	-1.17583	-1.6851	NA	NA	NA
A0A0B4J1V1	NA	NA	NA	NA	NA	NA	NA	NA	NA	NA	NA	NA	NA	NA	NA	NA	NA	NA	NA	NA	NA	NA	NA	NA	NA	NA	NA	NA	NA	NA	NA	NA	NA	NA	NA	NA	NA	NA	NA	NA	NA	NA	NA	NA	NA	NA	NA	NA	NA
A0A0B4J1V2	-0.148441	-2.06243	NA	NA	NA	NA	NA	-1.02147	NA	-1.10453	NA	NA	NA	NA	NA	-1.25787	NA	-1.29353	NA	NA	NA	0.0834465	NA	NA	NA	NA	-1.33221	-1.30403	NA	NA	NA	NA	-0.849627	NA	NA	NA	NA	NA	NA	NA	NA	NA	-1.55084	NA	NA	NA	NA	NA	NA
A0A0B4J1V6	NA	NA	-0.79648	NA	NA	NA	NA	NA	NA	0.223308	NA	NA	NA	NA	NA	NA	NA	NA	NA	NA	NA	NA	-0.921769	-1.19242	NA	NA	NA	NA	NA	NA	NA	NA	NA	NA	NA	NA	-0.981007	-0.293115	NA	NA	NA	NA	NA	NA	NA	NA	NA	NA	NA
A0A0B4J1X5	NA	NA	NA	NA	NA	NA	NA	NA	NA	NA	NA	NA	NA	-4.28742	NA	NA	NA	NA	NA	NA	NA	-2.31726	NA	NA	NA	NA	NA	-2.55116	NA	NA	NA	NA	NA	NA	-2.17824	NA	NA	NA	NA	NA	NA	NA	NA	NA	-4.10524	NA	NA	NA	NA
A0A0B4J1X8	NA	NA	NA	NA	NA	NA	NA	NA	NA	NA	NA	NA	NA	NA	NA	NA	NA	-0.91628	NA	NA	NA	NA	-0.876927	-1.32379	NA	NA	NA	NA	-0.824605	-0.678545	NA	NA	NA	NA	NA	NA	NA	NA	NA	NA	NA	NA	NA	NA	NA	NA	NA	NA	NA
A0A0B4J1Y8	-1.71589	NA	NA	-1.40611	-0.268291	NA	NA	0.338116	NA	NA	NA	NA	NA	-0.0813237	0.222224	NA	NA	0.443288	NA	-0.568707	NA	3.42515	1.51686	NA	NA	NA	NA	-0.0679424	NA	NA	NA	NA	0.892113	0.143801	NA	NA	-0.275593	1.20251	NA	NA	-0.720093	NA	NA	NA	0.368097	NA	NA	NA	NA
A0A0B4J1Y9	-0.130552	-1.1057	-0.947895	-0.242717	-0.311749	NA	NA	0.658327	-0.747334	0.502173	-1.48781	-0.0950629	-1.10165	0.218074	-0.17468	-0.974405	-1.26661	-0.414368	-1.70001	-0.729622	-1.18053	1.26795	-0.881994	-1.99659	NA	-1.77639	-1.12374	-0.353622	-0.368267	-0.0905033	-0.766965	-0.770773	-0.218851	-1.1571	-0.188525	-0.584563	-1.38864	-0.503946	-0.367756	-0.535696	-1.57747	-1.46642	-0.225774	-1.65308	-0.683458	-0.777125	-0.484485	-1.3279	-1.3284
A0A0B4J271	NA	NA	NA	NA	NA	NA	NA	NA	NA	NA	NA	NA	0.288664	NA	NA	NA	NA	NA	NA	NA	NA	NA	NA	NA	NA	NA	NA	NA	NA	NA	NA	1.25369	NA	NA	NA	NA	NA	NA	NA	NA	NA	NA	NA	NA	NA	NA	NA	NA	NA
A0A0B4J2B5	1.97229	1.13434	0.587141	0.46554	0.00153508	-1.37437	NA	2.20351	0.753209	1.22014	0.372612	1.27771	0.261793	2.5746	2.76457	1.00231	1.11156	1.06797	-0.217773	0.705095	-0.0142687	2.42296	1.0455	-0.440113	0.585898	-0.373986	1.31433	1.69243	1.23692	1.34416	-0.36003	0.170562	1.66339	0.974803	1.12124	0.434853	1.12058	2.3372	1.47661	0.92064	-0.498809	0.774835	0.899697	-0.650339	1.56233	1.53889	0.871539	-0.255451	-0.469454
A0A0B4J2F0	NA	NA	-2.14371	NA	NA	NA	NA	NA	NA	NA	NA	NA	NA	NA	NA	NA	NA	NA	NA	NA	NA	NA	NA	NA	NA	NA	NA	NA	NA	NA	NA	NA	NA	NA	NA	NA	NA	NA	NA	NA	NA	NA	-1.42476	NA	-1.88712	-2.03851	-0.884541	NA	NA
A0A0B4J2H0	NA	NA	NA	NA	NA	NA	NA	NA	NA	NA	NA	NA	NA	NA	NA	NA	NA	NA	NA	NA	NA	1.64805	NA	NA	NA	NA	NA	NA	NA	NA	NA	NA	NA	NA	NA	NA	NA	NA	NA	NA	NA	NA	NA	NA	NA	NA	NA	NA	NA
A0A0C4DH24	NA	NA	-2.48914	NA	NA	NA	NA	-0.581721	-1.71887	-0.136007	NA	NA	NA	NA	NA	NA	NA	-1.76053	-2.31399	NA	NA	-1.06064	NA	NA	NA	NA	NA	NA	-2.24436	-2.3653	NA	NA	NA	NA	NA	NA	NA	NA	-2.31147	NA	NA	NA	-2.83124	NA	-4.07197	NA	NA	-2.40631	NA
A0A0C4DH25	2.2063	1.21044	1.55736	1.33098	1.54526	0.196977	NA	2.55015	1.3565	3.55317	2.24966	2.96383	1.86244	2.83209	3.07907	0.915437	1.91104	2.3247	1.42979	1.92473	1.9404	3.75022	2.45241	1.989	1.81361	0.734234	1.75182	2.81718	2.28995	2.48556	1.93777	2.55378	2.1639	1.40181	2.6508	2.24831	1.64417	2.46875	2.35091	1.9236	0.532879	0.920761	1.86396	1.33967	2.24202	2.33858	1.36402	1.04534	0.230071
A0A0C4DH29	-1.72782	NA	NA	NA	NA	NA	NA	NA	NA	-1.47449	NA	NA	NA	NA	NA	-2.09837	NA	-2.38845	NA	NA	NA	-0.676247	NA	NA	NA	NA	-1.695	-1.70638	-2.33097	NA	NA	NA	NA	NA	NA	NA	NA	0.367276	-1.84401	NA	NA	NA	NA	NA	NA	NA	NA	NA	NA
A0A0C4DH31	-1.07136	NA	NA	-1.34336	NA	NA	NA	-1.21217	NA	-1.27302	NA	-1.47516	NA	-1.33171	NA	-1.57864	NA	-1.19178	NA	NA	NA	0.650404	0.179075	NA	NA	NA	-1.16073	-0.96219	-1.60092	-2.21381	NA	NA	-1.37582	NA	NA	NA	NA	NA	-1.66055	NA	NA	NA	NA	NA	NA	NA	NA	NA	NA
A0A0C4DH32	NA	NA	NA	NA	NA	NA	NA	NA	NA	NA	NA	NA	NA	-2.98697	NA	NA	NA	NA	NA	NA	NA	-2.0057	NA	NA	NA	NA	NA	NA	NA	NA	NA	NA	NA	NA	NA	NA	NA	NA	NA	NA	NA	NA	NA	NA	-3.55751	NA	NA	NA	NA
A0A0C4DH33	NA	NA	NA	-2.43404	NA	NA	NA	NA	NA	NA	NA	NA	NA	NA	NA	NA	NA	NA	NA	NA	NA	NA	NA	NA	NA	NA	-1.9877	-0.971614	NA	NA	NA	NA	NA	NA	NA	NA	NA	NA	NA	NA	NA	NA	NA	NA	NA	NA	NA	NA	NA
A0A0C4DH34	-0.521526	NA	-1.09948	NA	NA	NA	NA	0.228883	-0.904795	-0.296201	NA	-0.310902	NA	-0.501271	0.274249	NA	-0.748437	-0.250954	-0.890168	NA	-0.939504	0.786673	-0.0646752	-0.401537	NA	NA	-0.0441018	0.195488	NA	-0.516655	NA	-0.0739759	0.416329	-0.283749	-0.750063	NA	NA	0.356012	NA	NA	NA	NA	-1.16794	NA	-0.343679	-0.126032	-0.603646	-1.71145	NA
A0A0C4DH35	0.879885	0.280184	0.360627	0.862987	0.435417	-0.886317	NA	1.72874	0.559433	1.1878	-0.31278	1.41024	0.441854	0.8939	1.05337	-0.0071167	0.526476	0.641892	-0.283526	0.701061	0.453569	2.01699	0.120345	0.135113	NA	-0.389354	1.12889	1.68182	0.670064	0.897124	0.852384	1.72294	0.762296	0.0995553	0.973528	0.690505	0.443463	0.586426	0.896861	0.230714	0.0926373	0.26674	0.328335	-0.584274	0.46317	0.556952	1.04125	-0.244027	-0.632709
A0A0C4DH36	-1.52068	-2.15271	NA	-1.34736	-2.09168	-2.98057	NA	-0.921779	NA	-0.847157	-1.87861	-2.03274	NA	-1.29341	-1.17056	-1.55667	-1.54033	-1.23916	-2.22851	-3.08923	NA	-0.346297	-2.85277	NA	NA	NA	-1.32325	-1.0066	-1.89022	-2.30651	NA	-1.73241	-1.40648	NA	NA	NA	NA	NA	-1.25955	NA	NA	NA	-1.70386	NA	-2.59967	NA	NA	NA	-2.42394
A0A0C4DH38	0.369688	-0.16261	-1.00175	-0.387418	-0.963943	-1.5865	NA	0.333561	-0.940022	0.825105	-0.0403572	-0.328799	NA	0.266703	0.654408	-0.920625	-0.37707	0.0164382	-0.796966	-1.47816	-0.955072	1.54644	-1.04874	-1.49979	-1.21081	NA	-0.706291	-0.328367	-0.914736	-1.04138	-0.798738	-0.549826	-0.170155	-0.647039	-0.45353	NA	-0.672246	-0.157596	-1.27651	-2.333	-2.39826	NA	-0.611665	NA	0.0883487	-0.0485956	-1.02095	-1.51286	-1.35053
A0A0C4DH43	0.458152	-1.11208	-0.915026	0.380007	-0.335508	NA	NA	1.46623	0.177793	1.38911	0.00184518	1.19861	-0.590965	0.948858	0.682686	0.854775	0.962287	NA	NA	NA	NA	NA	NA	NA	NA	NA	-0.723272	0.119547	NA	NA	NA	NA	0.465852	-0.453833	0.924031	NA	1.16131	-2.02389	-0.117097	-1.43069	-2.30424	NA	-0.163779	NA	-0.103624	0.380674	-0.806748	-1.48788	NA
A0A0C4DH67	NA	NA	NA	NA	NA	NA	NA	NA	NA	NA	NA	NA	NA	NA	NA	NA	NA	NA	NA	NA	NA	NA	NA	NA	NA	NA	NA	NA	NA	NA	NA	NA	NA	NA	NA	NA	NA	NA	NA	NA	NA	NA	NA	NA	NA	NA	NA	NA	NA
A0A0G2JS06	NA	NA	NA	NA	NA	NA	NA	NA	NA	NA	NA	NA	NA	NA	NA	NA	NA	-1.36624	NA	NA	NA	NA	1.37416	NA	NA	NA	NA	NA	NA	NA	NA	NA	NA	NA	NA	NA	NA	NA	NA	NA	NA	NA	NA	NA	NA	NA	-1.3534	NA	NA
A0A0J9YVY3	NA	NA	NA	NA	NA	NA	NA	NA	NA	NA	NA	NA	NA	NA	NA	NA	NA	NA	NA	NA	NA	NA	NA	NA	NA	NA	NA	NA	NA	NA	NA	NA	NA	NA	NA	NA	NA	NA	NA	NA	NA	NA	NA	NA	NA	NA	NA	NA	NA
A0A0J9YWL9	-1.43145	NA	NA	NA	NA	NA	NA	NA	NA	-1.67302	NA	NA	NA	-1.17789	NA	-1.34208	NA	-1.15784	NA	-2.33485	NA	-1.23231	NA	NA	-1.35363	NA	-1.80827	NA	NA	NA	NA	NA	-1.32619	NA	-0.889129	NA	NA	-1.30757	NA	NA	NA	NA	-0.12076	NA	-1.34559	-1.03367	NA	-1.00247	-1.28091
A0A0J9YX35	1.38182	0.194658	NA	NA	NA	NA	NA	-0.152489	-0.644134	1.0509	-0.605605	0.0568721	NA	-0.188147	0.352903	-0.89747	-0.580041	-0.433199	-0.884282	NA	NA	0.586966	0.142034	-0.348445	NA	NA	0.151115	0.409721	-0.931159	NA	-0.633721	-0.148595	NA	-0.0578132	NA	-0.169904	-0.0862008	-0.111384	-0.830439	NA	NA	NA	-0.620521	NA	-0.596139	NA	-0.17439	NA	NA
A0A0J9YXQ4	NA	NA	NA	NA	NA	NA	NA	NA	NA	NA	NA	NA	NA	NA	NA	NA	NA	NA	NA	NA	NA	NA	NA	NA	NA	NA	NA	NA	NA	NA	NA	NA	NA	NA	NA	NA	NA	NA	NA	NA	NA	NA	NA	NA	NA	NA	NA	NA	NA
A0A0J9YXX1	-0.206411	NA	NA	NA	NA	-1.90917	NA	NA	NA	2.68096	0.508618	0.104906	NA	0.713247	0.549144	NA	NA	NA	NA	NA	NA	2.21381	-0.774884	-1.23841	-0.637033	NA	-0.603237	-0.314691	NA	NA	-0.0150815	NA	0.49964	-0.967254	-0.339816	-0.891445	-0.169972	0.831209	-0.787949	-1.99751	NA	NA	0.605503	-0.0600031	NA	NA	NA	-1.64744	-2.19875
A0A0U1RR37	NA	NA	NA	NA	NA	NA	NA	NA	NA	NA	NA	NA	NA	NA	NA	NA	NA	NA	NA	NA	NA	NA	NA	NA	NA	NA	NA	NA	NA	NA	NA	NA	NA	NA	NA	NA	NA	NA	NA	-0.906259	NA	-1.70681	NA	NA	NA	NA	NA	NA	NA
A0A0U1RRL7	NA	-2.0219	-2.26414	-2.51899	-2.74255	-0.726096	NA	-3.28057	-2.58112	NA	NA	-2.48623	-2.79428	-2.52884	-4.22963	-3.76237	-3.05782	-2.20251	-3.7134	NA	-2.80132	-2.83661	-2.88349	-2.69171	-4.17355	-2.27225	NA	NA	NA	-3.00301	-2.11131	NA	-1.84575	-3.30938	-1.97494	NA	NA	NA	-1.15868	-3.46028	-3.26518	NA	-2.33316	-4.21797	-1.7933	-2.74045	-3.27627	-2.31007	NA
A0A1B0GTH6	NA	NA	NA	NA	NA	NA	NA	NA	NA	NA	NA	NA	NA	NA	NA	NA	NA	NA	NA	NA	NA	NA	NA	NA	NA	NA	NA	NA	NA	NA	NA	NA	NA	NA	NA	NA	NA	NA	NA	NA	NA	NA	NA	NA	NA	NA	NA	NA	NA
A0A1B0GVG4	NA	NA	-2.57815	NA	NA	NA	NA	NA	NA	NA	NA	NA	NA	NA	NA	NA	NA	NA	NA	NA	NA	NA	NA	NA	NA	NA	NA	NA	NA	NA	NA	NA	NA	NA	NA	NA	NA	NA	-2.50465	NA	NA	NA	NA	NA	NA	NA	NA	NA	NA
A0A2R9YJI8;A0A087X1C5;A0A1B0GTQ1	NA	NA	NA	NA	NA	NA	NA	NA	NA	NA	NA	NA	NA	NA	NA	NA	NA	NA	NA	NA	-0.15229	NA	NA	NA	NA	NA	NA	NA	NA	NA	NA	NA	NA	NA	NA	NA	NA	NA	NA	NA	NA	NA	NA	NA	NA	NA	NA	NA	NA
A0A590UJ96	NA	NA	NA	NA	NA	NA	NA	NA	NA	NA	NA	NA	NA	NA	NA	NA	NA	NA	NA	-2.34887	NA	NA	NA	NA	NA	NA	NA	NA	NA	NA	NA	NA	NA	NA	NA	NA	NA	NA	NA	NA	NA	NA	NA	NA	NA	NA	NA	NA	NA
A0A590UK10;Q6ZSZ5	-0.576705	-1.40946	-1.59576	-0.489626	-1.59298	0.531491	NA	-0.970024	-1.49945	-0.936772	-1.35532	-0.031024	-1.63266	-0.0658642	-0.982437	-0.0938659	-1.38099	-0.320855	-1.29214	-0.691857	-1.43063	-0.402168	0.123994	-1.67175	-1.62521	-1.78761	0.703668	-1.51629	-0.194023	-1.24389	0.934451	-1.61806	-0.785924	-1.68149	-1.16375	-1.68311	-0.728542	-0.982291	0.0946087	-1.59058	-0.146501	-2.11579	-0.102901	-1.97437	-0.533296	-1.06103	-1.52002	-1.33145	0.155383
A0AUZ9	NA	NA	NA	NA	NA	NA	NA	NA	NA	NA	NA	NA	NA	NA	NA	NA	NA	NA	NA	NA	NA	NA	NA	NA	NA	NA	NA	NA	NA	NA	NA	NA	NA	NA	NA	NA	NA	NA	NA	NA	NA	NA	NA	NA	-2.9272	NA	NA	NA	NA
A0AV02	-1.51258	NA	NA	NA	NA	-2.14005	NA	-2.51695	NA	NA	NA	NA	NA	-2.41102	NA	-1.88808	NA	-3.11906	NA	NA	NA	-2.09373	-1.50382	NA	NA	NA	-1.45751	NA	-2.95545	NA	-3.2044	NA	NA	NA	NA	NA	NA	NA	NA	NA	-1.37146	NA	NA	NA	-2.41164	NA	NA	NA	-0.95342
A0AV96	0.119917	-0.400943	-0.116167	0.442844	-0.295095	1.398	NA	0.714184	-0.422587	0.235094	-0.913976	0.487041	-0.59086	1.11742	-0.577184	0.0826922	-0.600974	1.13879	-0.661094	NA	-0.775119	0.354743	0.738047	-0.858531	-0.834446	-0.762855	0.496315	-0.634438	0.830009	-0.899642	0.976893	-0.994881	0.390706	-0.814643	-0.517997	-1.32276	-0.661688	0.350635	0.604885	-0.815255	0.525113	-1.44304	0.610579	-0.75957	0.242687	-0.876081	-0.977598	-0.990475	1.1121
A0AVF1	-4.69615	NA	NA	NA	NA	NA	NA	NA	NA	NA	NA	NA	NA	NA	NA	NA	NA	NA	NA	NA	NA	NA	NA	NA	NA	NA	NA	NA	NA	NA	NA	NA	NA	NA	NA	NA	NA	NA	NA	NA	-3.32673	NA	NA	NA	NA	NA	NA	NA	NA
A0AVI4	-3.21409	-2.40238	-3.21544	NA	-3.00573	-2.52669	NA	-3.08813	-3.7961	-2.92303	NA	-2.51281	-3.459	-3.34962	-3.01848	NA	-3.18393	-2.71222	-3.51686	NA	NA	-3.19983	NA	-3.29224	NA	-3.53039	-3.39543	-3.50087	-2.64268	NA	-2.65708	-2.84438	-3.41089	-3.42759	-3.53462	NA	NA	NA	NA	NA	-2.73838	NA	-2.31994	-3.34235	-2.6909	NA	NA	-3.08414	-2.23813
A0AVT1	1.84906	1.8647	1.66863	2.70982	1.71718	2.31058	NA	2.27363	1.68632	1.59856	1.43275	1.73225	1.31952	1.11878	1.55565	2.37496	1.5977	2.66051	1.60865	2.06065	1.7784	2.168	1.33518	1.52131	1.55037	1.52166	2.76664	1.75563	1.78569	1.42993	3.49325	1.30688	1.13252	1.81982	1.32982	1.07593	1.72786	1.85139	2.03069	1.62425	2.26635	0.541675	2.00803	1.31232	0.698193	1.39779	1.40941	1.50312	1.88741
A0FGR8	1.88058	0.889971	0.859392	1.7501	0.766339	1.68801	NA	1.67916	0.822606	1.59771	0.553595	1.45856	0.686814	1.4441	0.850793	0.444394	0.185164	1.66082	0.873079	1.7321	0.858146	1.03955	1.17116	0.727031	0.905788	0.781649	1.53536	0.964486	2.27075	0.956446	1.97207	0.815163	0.892486	0.609434	0.578308	0.781518	1.97417	1.18338	1.61864	0.736983	1.54511	0.289585	1.41686	0.694266	0.65074	0.859769	0.62181	0.992097	1.01993
A0JNW5	-2.0005	-2.30249	-2.09767	NA	-1.69579	-1.84645	NA	-2.27115	-1.60383	NA	NA	NA	NA	-1.69994	-1.52372	-2.23566	-2.10125	NA	-1.77216	-2.8212	-2.52058	-2.74886	-2.39215	NA	-1.1608	-2.07277	-2.34745	-1.76952	NA	NA	-2.84816	NA	-2.78981	NA	-2.16747	-2.46919	NA	NA	NA	-2.49554	NA	NA	-2.22068	-2.10252	-2.62084	-2.10097	NA	-2.08844	-2.26738
A0M8Q6	-3.69203	-3.98864	NA	NA	NA	NA	NA	-3.11737	NA	NA	NA	NA	NA	NA	NA	NA	NA	NA	NA	NA	NA	NA	NA	NA	NA	NA	NA	NA	NA	NA	NA	NA	NA	NA	NA	NA	NA	NA	NA	NA	NA	NA	NA	NA	NA	NA	NA	NA	NA
A0MZ66	0.467081	0.86046	0.784751	1.04252	0.96332	2.68481	NA	1.54789	1.0171	0.474198	1.24617	0.727193	0.801166	1.38627	0.841338	2.09574	0.726041	0.845711	0.804687	0.28703	0.654687	0.793832	1.59825	0.316124	0.872208	0.790875	1.74884	0.781565	0.942226	0.454849	1.44465	0.355658	0.927385	1.22094	1.27244	0.426762	1.12227	0.641663	2.1914	0.802071	0.842327	0.259775	1.2566	0.41866	1.75036	1.4716	0.729511	0.839226	1.54534
A0PJW6	-0.764226	-0.779271	-0.736266	-1.06019	-1.11034	-0.0183909	NA	-0.50456	-1.53054	-1.49418	-1.09998	-0.457515	NA	-0.529906	-1.11826	-0.927817	NA	-0.431768	-0.945939	-0.884191	NA	-1.13598	-1.54102	-1.7994	-0.926502	-0.738191	-0.477531	NA	-0.958896	NA	-0.654728	-1.89471	-1.60287	-1.13536	NA	NA	-0.792162	-1.1243	-0.860774	NA	-0.600478	NA	0.387381	-0.887901	-0.16554	-1.05096	NA	NA	-0.312344
A0PJX2	NA	NA	NA	NA	NA	-2.25722	NA	-1.89063	NA	NA	NA	NA	NA	NA	NA	NA	NA	NA	NA	NA	NA	-1.54233	NA	NA	NA	NA	NA	NA	NA	NA	NA	NA	NA	NA	NA	NA	NA	NA	NA	NA	NA	NA	NA	NA	NA	NA	NA	NA	NA
A0PJX8	NA	-1.76465	-1.26447	NA	-1.21289	NA	NA	NA	-0.944491	NA	-1.58456	NA	-1.16012	NA	-1.58351	NA	-2.37037	NA	-2.36472	NA	-0.91645	NA	NA	-1.5681	-1.58951	-0.948878	NA	-1.78325	NA	-2.81607	NA	-1.62613	NA	-1.51079	-1.90221	-1.36285	NA	NA	NA	-1.19927	NA	-2.24887	NA	-2.69213	NA	-1.99612	-2.34129	-2.70171	NA
A0PJZ3	-2.78591	NA	NA	-5.03036	NA	NA	NA	NA	NA	NA	NA	-3.14981	NA	NA	NA	NA	NA	-4.38762	NA	NA	NA	NA	NA	NA	NA	NA	NA	NA	NA	NA	NA	NA	NA	NA	NA	NA	NA	NA	NA	NA	NA	NA	NA	NA	NA	NA	NA	NA	NA
A0PK05	NA	NA	NA	NA	NA	NA	NA	NA	NA	NA	NA	NA	NA	NA	NA	NA	NA	NA	NA	NA	NA	NA	NA	NA	NA	NA	NA	NA	NA	NA	NA	NA	NA	NA	NA	NA	NA	NA	NA	NA	NA	NA	NA	NA	NA	NA	NA	NA	NA
A1A4S6	NA	NA	NA	NA	NA	NA	NA	-2.97534	NA	NA	NA	NA	NA	NA	NA	-3.17038	NA	-2.25657	NA	NA	NA	NA	NA	NA	NA	NA	NA	NA	NA	NA	NA	NA	NA	NA	NA	NA	NA	NA	NA	NA	NA	NA	NA	NA	NA	-2.34317	NA	NA	NA
A1A5B4	NA	NA	NA	-2.21711	NA	-1.08878	NA	-0.997266	NA	-2.24083	NA	-2.21716	NA	-1.55344	NA	NA	NA	-2.21709	NA	-2.57158	NA	NA	NA	NA	NA	NA	NA	NA	-2.33405	NA	-2.62687	NA	-1.77904	NA	NA	NA	NA	-2.38739	NA	NA	NA	NA	NA	NA	-1.3765	NA	NA	NA	-1.69276
A1A5C7	NA	NA	NA	NA	NA	NA	NA	NA	NA	NA	NA	NA	NA	NA	NA	NA	NA	NA	NA	NA	NA	NA	NA	NA	NA	NA	NA	NA	NA	NA	NA	NA	NA	NA	NA	NA	NA	NA	NA	NA	NA	NA	NA	NA	-2.27657	NA	NA	NA	NA
A1A5D9	NA	-2.31232	NA	NA	NA	-0.324632	NA	-0.0346113	NA	-1.75782	-2.55539	NA	NA	0.969887	NA	NA	NA	-1.65279	NA	-1.94973	NA	-1.2485	NA	NA	NA	NA	-1.44178	NA	-1.51845	NA	NA	NA	NA	NA	-2.19037	NA	NA	-2.109	NA	NA	-1.98782	-2.86054	-2.36835	NA	-1.35147	NA	NA	NA	-1.88816
A1IGU5	-0.917047	-1.81753	NA	-2.84488	-2.45637	NA	NA	-1.25692	-2.44691	-0.901288	NA	NA	-2.55563	-2.30578	-2.12996	-1.25594	-2.19797	NA	-2.18353	NA	NA	-1.99242	NA	-2.38789	-2.4595	NA	-0.687342	-1.46335	-2.43501	-2.06275	NA	-2.56758	-2.19742	-2.20018	-2.50185	-2.87517	-0.464944	-1.77834	NA	NA	-1.76332	-3.05316	NA	NA	-2.16034	-2.31896	NA	-1.45622	NA
A1L020	NA	NA	NA	NA	NA	NA	NA	NA	NA	NA	NA	NA	NA	NA	NA	NA	NA	NA	NA	NA	NA	NA	NA	NA	NA	NA	NA	NA	NA	NA	NA	NA	NA	NA	NA	NA	NA	NA	NA	NA	NA	NA	NA	NA	NA	NA	NA	NA	-2.73865
A1L0T0	1.33174	3.29785	3.35827	2.60247	3.05473	2.27201	NA	1.76837	3.21546	1.85589	2.63524	2.27759	3.30616	1.76722	3.17447	1.87982	3.0975	0.89659	3.07287	1.12995	2.45595	1.92927	1.95745	2.88797	2.19327	2.89995	1.39018	3.15451	1.26069	2.89065	2.0983	2.82592	1.46594	2.94952	2.60176	2.99835	1.06295	1.38473	1.50304	3.19306	3.10039	2.00519	2.77972	3.06364	1.46764	2.42338	3.15931	3.24575	2.27222
A1L170	NA	0.43052	0.662443	-1.12683	0.446468	NA	NA	-0.0569809	0.595644	NA	1.24651	NA	0.509636	NA	0.385667	NA	NA	NA	NA	NA	0.645923	NA	0.618511	0.426776	NA	0.328107	NA	0.587726	NA	0.647302	0.241549	NA	-0.220512	0.656251	0.781636	NA	NA	NA	NA	0.629929	NA	NA	NA	0.264146	0.88867	0.207474	0.794415	0.700731	NA
A1L188	NA	-1.34038	-1.03506	NA	-1.36234	-1.38189	NA	NA	NA	NA	NA	NA	NA	NA	NA	NA	NA	NA	-1.68926	-2.4998	NA	NA	NA	NA	NA	-2.414	-2.66215	NA	NA	-1.78771	NA	-1.81682	NA	NA	NA	NA	NA	NA	NA	NA	NA	NA	NA	NA	NA	NA	NA	-2.03737	-1.85697
A1L390	-1.07963	-1.57337	-1.33703	-0.868704	-1.31095	0.237249	NA	-0.810335	-1.27197	-1.14443	-2.0671	0.134446	-1.15879	-0.233707	-1.52333	-1.04743	-1.3734	-0.14257	-1.75075	-1.31018	-1.02766	-0.428905	-1.00283	-1.65969	-1.18245	-1.81379	-0.628232	-1.2295	-0.843932	-1.6191	-1.06901	NA	-1.58959	-1.11087	-1.69931	-1.44348	NA	-0.523357	-0.597584	-1.29466	0.493236	NA	-0.425247	-2.13093	-0.827097	-1.62086	-1.96756	-1.20535	0.417282
A1L3X0	-2.43156	NA	NA	-1.89725	NA	-0.609273	NA	0.214877	NA	-1.30479	NA	-0.149511	NA	-0.793445	NA	-0.452266	NA	-0.611185	NA	-1.55614	NA	-0.251881	-2.61378	NA	NA	NA	-1.14757	-2.19511	-0.826113	NA	-0.58216	NA	NA	NA	NA	NA	-0.519128	-1.0404	-0.598281	NA	-1.17046	NA	-0.868256	NA	-1.06222	NA	NA	NA	-1.2107
A1L4H1	0.393016	NA	NA	-1.53012	NA	-2.33414	NA	-1.95016	NA	-0.175417	NA	-1.10642	NA	-2.59287	NA	-2.40946	NA	-2.07108	NA	NA	NA	-0.274878	-1.98794	NA	NA	NA	-1.86188	NA	NA	NA	NA	NA	-1.07388	NA	NA	NA	0.716133	-2.53596	NA	NA	-2.51681	NA	-1.95962	NA	-1.95451	NA	NA	NA	-3.64937
A1X283	0.314145	-1.87908	-1.54925	1.58574	-1.58636	-0.0210332	NA	0.160842	-1.5127	0.861651	-1.75505	0.341021	-1.60274	1.55807	-1.5155	1.18227	-1.46658	-0.228648	-1.48345	0.717342	-2.58252	1.44378	0.684361	-1.75931	-1.4045	-2.37997	0.554846	-1.61797	-0.165289	-1.69264	-1.17536	-1.3585	-0.407751	-1.44234	-1.49979	-1.75753	0.0873929	-0.0697196	0.262907	-2.05324	1.0341	NA	-0.240031	-2.06038	-0.35552	-0.968006	-1.44896	-1.50979	1.45366
A2A3N6	NA	NA	NA	-0.691663	NA	-0.924753	NA	-1.46605	-1.0841	-1.46909	-2.14217	NA	-1.59855	-0.894633	-1.46713	-1.13788	NA	-1.32421	-1.49462	-0.979855	-1.6136	-1.40356	-1.38877	NA	-1.45065	-1.3511	-1.24346	NA	-1.13026	-1.10779	-1.12552	NA	-1.66131	NA	-1.24905	NA	NA	-1.68429	-1.3308	-1.50466	-1.69113	NA	-1.42855	NA	-1.26685	-1.66019	NA	-1.46318	-1.15949
A2AJT9	NA	NA	NA	NA	NA	-1.28544	NA	NA	NA	NA	NA	NA	NA	-2.55002	NA	NA	NA	-2.33076	NA	NA	NA	NA	NA	NA	NA	NA	NA	NA	NA	NA	NA	NA	NA	NA	NA	NA	NA	NA	NA	NA	NA	NA	-1.23575	NA	NA	NA	NA	NA	-1.25453
A2PYH4	NA	NA	1.5934	NA	1.34927	NA	NA	NA	NA	NA	NA	NA	NA	NA	0.380237	NA	1.41793	NA	NA	NA	NA	NA	NA	NA	NA	NA	NA	NA	NA	NA	NA	1.63537	NA	1.32778	NA	NA	NA	NA	NA	NA	NA	NA	NA	NA	NA	NA	NA	NA	NA
A2RRP1	-0.228112	-0.305237	-0.326888	0.539603	-0.476046	-0.541066	NA	-0.144152	-0.213736	-0.103536	-0.688972	-0.243602	-0.366908	-0.281503	-0.283926	-0.285603	-0.30019	0.0194709	-0.349752	-0.824606	-0.341394	-0.0785837	-0.0877792	-0.776721	-0.398014	-0.461819	-0.701862	-0.450206	-0.427347	-0.325015	-0.0551921	-0.738066	-0.865425	-0.941521	-0.42536	-0.915012	-0.613073	-0.599835	-0.559412	-0.711276	0.376813	-1.22538	-0.133412	-0.830849	-0.58185	-0.50594	-0.425408	-0.454484	-0.0719924
A2RTX5	-0.135248	-0.938346	-1.29237	-1.2986	-1.26924	-0.213061	NA	-0.95223	-1.13157	-1.14938	NA	-0.407611	NA	-0.502661	-1.3027	-1.38465	NA	-1.09562	-1.16542	NA	-1.23723	0.452673	-0.706167	-1.36755	-1.32151	-1.39155	-0.0576944	-1.40527	-1.18941	-1.4036	0.00248478	NA	-1.59293	-1.63088	NA	-1.76987	-0.27143	-1.09416	-1.83715	-1.73462	-0.845836	NA	0.121742	-2.04607	-0.231586	-1.68343	NA	-1.38438	-0.423748
A2RU48	NA	NA	NA	NA	NA	NA	NA	NA	NA	NA	NA	NA	NA	NA	NA	NA	NA	NA	NA	NA	NA	NA	NA	NA	NA	NA	NA	NA	NA	NA	NA	NA	NA	NA	NA	NA	NA	NA	NA	NA	NA	NA	NA	NA	NA	NA	NA	NA	NA
A2RU67	NA	NA	NA	NA	NA	NA	NA	NA	NA	NA	NA	NA	NA	NA	NA	NA	NA	NA	-4.18583	NA	NA	-2.77247	NA	NA	NA	NA	NA	NA	NA	NA	NA	NA	NA	-2.73034	-3.72723	NA	NA	NA	NA	NA	NA	NA	NA	NA	NA	NA	-2.63458	NA	NA
A2RUC4	-1.0923	-1.29076	-1.2257	-0.488261	-1.26036	-2.06424	NA	-1.06283	-1.48718	-1.81683	-1.528	-1.09994	-1.22956	-0.686986	-1.23469	-0.722486	-1.0415	-1.55799	-1.18826	-0.575784	-0.95779	-0.618823	-1.20743	-0.947264	-1.4946	-0.670432	-0.535702	-1.04334	-0.88578	-1.58035	-1.15206	-1.21427	-0.821426	-0.860072	-1.44897	NA	NA	-0.410728	-0.80613	-0.781727	-0.645747	NA	-1.88812	-1.74947	NA	NA	-1.78892	-1.45493	-1.24295
A2RUS2	-1.49989	NA	NA	-0.58951	NA	-1.97336	NA	-0.836932	NA	-1.14678	NA	-1.15941	NA	NA	-1.2926	-0.319783	NA	-0.665325	-1.57863	NA	-1.95008	-0.691499	-0.641865	NA	NA	NA	-1.04219	NA	-1.31579	NA	-2.08857	NA	-1.76421	NA	-1.85033	NA	-0.967384	-0.282175	-0.773578	NA	-1.5478	NA	-1.52199	NA	-1.36359	NA	NA	NA	-1.7234
A2VDF0	NA	1.66441	1.33777	NA	1.39788	NA	NA	-1.74416	1.5853	NA	0.341839	-2.30378	1.60811	NA	1.2377	NA	0.900624	NA	1.00415	NA	1.74015	NA	-1.88582	1.36493	0.826608	1.16814	NA	1.15419	-1.71747	0.478756	NA	0.217914	NA	1.19646	-0.429033	0.241726	NA	NA	-1.63008	1.50036	NA	-1.2363	NA	0.614376	-1.21275	0.434521	0.783264	0.637911	NA
A3KMH1	-0.473893	0.769051	2.4006	0.28406	2.51746	1.79587	NA	1.26265	2.67085	0.73918	2.91642	0.813931	2.047	0.460835	1.6164	-0.0977726	2.40981	1.60062	2.64169	-0.123085	2.2695	0.292141	-0.147564	0.994637	2.29761	1.86714	0.13073	1.86572	1.04625	2.31902	1.23364	1.48633	0.847272	2.12077	2.59431	1.56706	0.410605	0.536066	-1.14049	0.96885	1.14724	1.3001	1.17835	1.61394	0.986338	1.91051	2.28774	2.73857	0.301377
A3KN83	-1.84782	-2.17239	-2.12504	-1.03646	-2.37023	-1.12887	NA	-1.57458	-2.35531	-1.77089	-2.63036	-1.25835	-2.38161	-1.13331	-2.38266	-0.843326	-2.17123	-1.68403	-2.11184	-0.768669	-2.33872	-1.32162	-1.54643	-2.53969	-2.36347	-2.48914	-1.61484	NA	-2.17416	-2.31369	-1.61087	-2.23599	-1.22775	-2.23332	-2.28695	NA	NA	-1.55259	-0.889787	NA	-1.52418	NA	-1.17522	NA	-0.700807	-2.25037	NA	-2.44152	-0.810084
A4D126	-1.79413	-1.45554	-1.26741	NA	-1.4493	-1.44586	NA	-1.98076	-1.22519	NA	-1.58659	-1.71428	-1.30038	NA	-1.59589	NA	-1.4719	-2.06493	-1.07545	-1.96128	NA	-1.94386	-1.72263	-1.24634	-1.21426	-1.36721	-1.75297	-1.01946	NA	NA	-1.3048	-1.21935	NA	-1.05397	-0.993892	NA	NA	NA	-2.22645	-1.41664	-1.82553	-2.09957	-1.13306	-2.66536	-1.4945	NA	-1.23246	-1.05168	NA
A4D1E9	-1.45172	-1.40595	-2.04381	-0.758365	-1.66223	-0.311477	NA	-1.06771	-1.64501	-1.79852	-2.03305	-1.35779	-2.07363	-0.839375	-1.74028	-1.26925	-1.78928	-0.997808	-1.6248	-0.696359	NA	-0.678701	-1.32805	NA	-1.95497	-2.04722	-1.56934	-1.86186	-1.19303	-2.21917	0.415306	-1.8928	-1.17517	-2.26376	-2.27927	-2.06338	-0.924337	-0.864344	-1.4432	-2.05496	-0.471601	NA	-0.498594	-1.81979	-1.4039	-1.66605	-1.43856	-1.46248	-0.566276
A4D1F6	NA	NA	NA	NA	NA	NA	NA	NA	NA	NA	NA	NA	NA	NA	NA	NA	NA	NA	NA	NA	NA	NA	NA	NA	NA	NA	NA	NA	NA	NA	NA	NA	NA	NA	NA	0.717371	NA	NA	NA	NA	NA	NA	NA	NA	NA	NA	NA	NA	NA
A4D1P6	1.3837	0.296608	0.21954	0.331971	0.390371	0.0800588	NA	-0.258141	-0.240478	0.399484	0.119475	0.524904	0.168297	0.502665	0.177832	1.22519	0.412688	-0.0893678	0.381206	-0.301585	0.571014	0.437849	0.596502	0.119552	0.257904	0.096577	1.40662	0.0743569	-0.0489583	0.364326	1.21528	-0.0677211	-0.307535	0.328019	0.157867	-0.0765053	0.648592	-0.495792	-0.469474	-0.210173	0.578457	-0.660684	0.458701	-0.221648	-0.158759	0.294091	0.0278518	0.147444	0.0797289
A4D1S5	-2.40152	NA	NA	-2.37473	NA	-0.421975	NA	-1.84364	NA	-2.03698	NA	-2.67592	NA	-1.42413	NA	NA	NA	-1.22364	NA	NA	NA	-1.5962	-1.77371	NA	NA	NA	-1.6216	NA	-1.17233	NA	NA	NA	-1.94965	NA	NA	NA	-1.85116	-1.95785	-2.36193	NA	-1.01239	NA	-2.29183	NA	-1.32692	NA	NA	NA	-0.761603
A4D1U4	-1.46376	-1.42988	-1.9663	-2.22231	-1.54082	-2.82886	NA	-1.00769	-1.55593	NA	NA	-3.00511	-2.0153	NA	-2.0791	-1.85439	-2.23891	-2.42578	NA	-2.03131	-2.1558	-2.14321	-1.779	NA	NA	-2.15341	-2.55329	-2.65431	NA	-1.59606	-2.52849	NA	-2.02388	-2.14704	NA	-2.3229	NA	NA	NA	NA	NA	NA	NA	-2.59785	-1.67874	-1.95744	-1.74034	-1.78066	-3.32413
A4D2B0	-1.52127	-0.679789	-0.722458	NA	-0.939591	-1.54613	NA	-1.84972	-0.544271	NA	-1.56137	-1.70921	-0.833775	-1.04502	-1.0282	-2.22644	-1.44863	-2.39335	-0.785083	NA	-1.43711	-1.87176	-1.56711	-0.930865	-1.72083	-0.828355	NA	-1.47286	-1.60054	-1.31006	-1.71319	-1.62158	-1.7605	-0.554151	-2.00491	-1.54909	-1.97868	NA	-0.842613	-1.01029	-1.36107	NA	-1.31163	-0.675115	-1.8157	-0.963487	-1.80976	-0.908812	-0.929606
A4FU01	0.0230864	NA	NA	-0.24621	NA	-0.348791	NA	1.0442	0.596503	-0.563953	0.623712	-0.504691	NA	0.0983488	0.878292	NA	NA	NA	NA	NA	0.884901	-0.493285	NA	NA	NA	NA	-0.103178	NA	NA	NA	NA	1.00035	0.183814	NA	NA	NA	NA	0.24714	1.22764	NA	-0.155345	0.697854	-0.0842303	NA	NA	0.101135	NA	NA	0.478173
A4FU69	NA	1.32071	NA	1.61233	NA	NA	NA	NA	NA	1.49836	0.571456	1.89917	0.931198	NA	1.01713	NA	0.921716	1.95647	1.11921	NA	NA	1.4308	2.41134	1.08546	NA	NA	1.43472	1.23114	1.62353	0.884528	NA	NA	1.55734	0.941845	1.2118	NA	1.66582	NA	NA	NA	2.37892	NA	1.84674	0.880345	NA	1.17037	NA	1.33718	2.38272
A5D8V6	0.418678	NA	NA	0.798265	NA	1.05709	NA	-0.200781	NA	-0.360311	NA	0.772772	NA	0.554962	NA	0.426619	NA	NA	NA	0.0939421	NA	0.383857	0.676142	NA	-0.103699	NA	1.10729	NA	0.471543	-0.321147	-0.666862	NA	0.291905	NA	NA	-0.320072	-0.235756	-0.0708407	-0.0643915	NA	1.22324	NA	0.384257	NA	-0.230909	NA	NA	NA	0.565991
A5PLL1	NA	NA	NA	NA	NA	NA	NA	NA	NA	NA	NA	NA	NA	NA	NA	NA	NA	NA	NA	-1.49938	NA	NA	NA	NA	NA	NA	NA	NA	NA	NA	NA	NA	NA	NA	NA	NA	NA	NA	NA	NA	NA	NA	NA	NA	NA	NA	NA	NA	NA
A5PLL7	-3.77347	NA	NA	NA	NA	-3.36836	NA	-3.09447	NA	-3.36671	NA	NA	NA	-3.62233	NA	-2.06954	NA	NA	NA	-2.01917	NA	-2.37068	-3.25153	NA	NA	NA	NA	NA	NA	NA	NA	NA	-3.335	NA	NA	NA	NA	NA	NA	NA	-2.87274	NA	-2.17058	NA	-0.710237	NA	NA	NA	-2.52147
A5PLN9	NA	-2.02472	NA	NA	-2.99566	-1.45824	NA	-1.77847	NA	-1.67686	NA	-1.46707	-1.73864	-1.81835	-1.58659	-1.28689	-1.37602	-1.84562	NA	NA	NA	-2.1409	-2.04145	-2.18366	NA	-1.59551	NA	NA	NA	-1.31401	-1.54881	-2.12218	-2.43108	-1.95104	NA	NA	NA	-1.73104	-1.3504	NA	-1.48962	NA	NA	NA	-2.20372	NA	NA	-1.54228	-1.41516
A5YKK6	1.73941	0.537941	0.313213	1.58085	0.461902	1.79719	NA	1.19391	0.3889	1.31962	0.303448	1.5213	0.43101	1.34818	0.714424	1.5286	0.45475	1.85876	0.794843	2.0983	0.586725	1.78071	1.60963	0.427654	0.645153	0.284826	1.72903	0.509968	1.53851	0.449285	1.63482	0.350711	1.35176	0.209053	0.622924	0.164414	1.04695	1.42977	1.34339	0.190415	1.75172	-0.202417	1.68722	0.205394	1.60403	0.557839	0.484741	0.528974	1.95654
A5YM69	NA	NA	NA	NA	NA	NA	NA	NA	NA	NA	NA	NA	NA	NA	NA	NA	NA	NA	NA	-3.05133	NA	NA	NA	NA	NA	NA	NA	NA	NA	NA	NA	NA	NA	NA	NA	NA	NA	NA	NA	NA	-2.58388	NA	NA	NA	NA	NA	NA	NA	NA
A5YM72	NA	NA	NA	NA	NA	NA	NA	-1.41275	NA	NA	NA	NA	NA	NA	NA	NA	NA	NA	NA	NA	NA	NA	NA	NA	NA	NA	NA	NA	NA	NA	NA	NA	NA	NA	NA	NA	NA	NA	NA	NA	NA	NA	NA	NA	-0.768509	NA	NA	NA	NA
A6H8Y1	NA	NA	NA	NA	NA	-1.50901	NA	NA	NA	-2.10822	NA	NA	NA	NA	NA	NA	NA	NA	NA	NA	NA	NA	NA	NA	NA	-1.72771	NA	NA	NA	NA	NA	NA	NA	NA	NA	NA	NA	NA	NA	NA	NA	NA	NA	NA	NA	NA	NA	NA	-1.37005
A6NC97	NA	NA	NA	NA	1.76777	NA	NA	NA	0.907968	NA	0.568603	NA	NA	NA	NA	-0.0322943	0.97994	NA	NA	NA	-0.0374818	NA	NA	0.729844	NA	NA	NA	1.16611	NA	NA	NA	0.708956	NA	0.643661	0.882587	0.889372	NA	NA	NA	1.40783	NA	1.44741	NA	1.88789	NA	0.47444	1.53263	NA	NA
A6NC98	-1.73429	-1.4281	NA	-1.66396	NA	-1.93009	NA	-1.04701	NA	-0.720889	NA	-1.80199	NA	NA	-1.66086	-0.731807	NA	-1.43937	-2.07222	NA	-2.47978	-1.03058	-1.96879	NA	-2.35225	NA	-1.84433	-2.30058	-1.5128	-2.48727	NA	-2.17694	NA	NA	-2.19674	-2.75704	-1.74888	-0.828771	-0.49687	NA	-1.96861	NA	-2.1959	NA	NA	-2.37209	-2.38324	-2.29705	-1.87036
A6NCS6	-0.419559	2.11333	1.59527	-1.87359	2.06484	-0.83957	NA	-2.42596	1.99474	-1.26809	1.98742	-1.33572	2.09019	-0.584828	1.87028	-0.604477	1.91446	-1.30769	2.30829	-4.13532	2.0398	-0.939212	0.515068	2.01628	1.57457	2.05362	0.460822	1.54244	-1.79041	2.07553	0.658934	1.99838	0.727564	2.12757	2.19292	1.42318	-1.00545	-1.74237	-0.318636	1.86486	-0.390355	1.20915	-1.30992	2.18018	0.891202	1.18521	2.07312	1.94266	-0.517024
A6ND36	-0.230162	NA	NA	0.347868	-0.998536	0.864391	NA	-0.00958535	NA	-0.540436	-0.44016	0.230389	NA	0.279814	-0.90187	-0.132031	NA	0.602725	NA	-0.949775	-1.04574	0.457619	0.629067	NA	NA	-1.16974	0.538116	NA	1.01485	NA	2.07106	NA	-0.222313	NA	-0.833879	NA	-0.24799	-0.328818	-0.148285	NA	-0.0776184	NA	0.522467	NA	0.324816	NA	NA	-0.985694	1.07497
A6ND91	-2.38429	4.15933	3.86769	NA	3.6961	NA	NA	-1.41785	4.05626	NA	3.19538	NA	3.76752	-3.11261	3.60355	NA	3.30276	NA	3.5374	NA	3.25688	NA	NA	3.84461	3.3385	3.79717	NA	3.70381	-1.34453	3.02148	NA	3.41619	NA	3.41827	2.57701	3.43349	NA	NA	NA	3.59763	NA	2.92646	-1.87492	4.21147	-1.24912	2.52745	3.28322	3.5535	NA
A6NDB9	1.51829	1.66927	1.78773	0.158906	1.79816	1.7033	NA	NA	1.85041	0.600176	1.375	0.891237	1.74477	1.36803	1.77097	NA	1.66967	-0.731485	1.63288	-1.78265	1.57113	0.723344	0.16025	1.7504	1.33589	1.83587	2.26389	1.62038	1.0404	1.23068	1.9317	0.768125	0.270448	2.11695	1.71545	1.24468	0.738953	-0.661249	-0.172491	1.83195	0.970957	0.425897	1.55924	1.67815	1.39071	0.984984	1.14221	1.39829	1.63806
A6NDG6	-0.171417	0.554754	0.178632	0.151933	0.389932	0.76338	NA	1.71835	0.217264	0.0807962	-0.25803	0.49307	-0.269837	0.402162	-0.0917178	1.35262	-0.576203	0.839391	-0.0654652	1.15445	-0.123805	0.581101	0.671773	-0.274705	-0.0603397	0.148992	0.617859	0.212802	1.06466	0.0434738	0.23127	-0.602403	-0.0989372	0.340837	-0.299215	-0.602461	0.266759	1.19233	1.56473	-0.128131	0.340858	-1.1495	0.559375	-0.138524	1.02304	0.307273	-0.201956	-0.294602	0.14354
A6NDU8	-1.43377	-2.21808	-2.12426	-1.7974	-2.59088	-0.893173	NA	-1.60822	-2.54937	-2.26048	-2.34959	-1.56156	-2.15609	-1.8276	NA	-0.377865	-2.32365	-1.87723	-2.45548	0.486322	-2.64516	-1.68145	-1.27204	-2.94975	-3.23542	-3.35687	-1.11671	-2.24958	-1.69201	-2.66795	-1.79696	NA	-1.97077	NA	-3.0254	NA	-3.47958	NA	-1.68834	-2.47674	-2.1906	-3.19011	-2.45891	NA	-2.13021	-2.36338	-2.88119	-2.23319	-1.0893
A6NED2	NA	NA	NA	NA	NA	NA	NA	NA	NA	-1.40313	NA	NA	-1.49167	-1.74869	NA	NA	NA	NA	-1.91204	NA	-2.3621	NA	NA	-2.4663	NA	NA	NA	-1.49148	-1.31013	NA	NA	NA	NA	-1.84935	NA	NA	NA	NA	-2.0451	-1.50403	-1.50809	-1.90982	NA	NA	NA	-1.84521	NA	NA	NA
A6NEL2	NA	NA	NA	NA	-0.481199	NA	NA	NA	-0.0434501	NA	NA	NA	-0.514077	NA	NA	NA	NA	NA	NA	NA	NA	NA	NA	-0.733152	-0.859302	-0.390112	NA	NA	NA	NA	NA	NA	NA	NA	NA	NA	NA	NA	NA	-0.786048	NA	NA	NA	NA	NA	NA	NA	NA	NA
A6NFI3	-3.83253	NA	NA	NA	NA	-3.52953	NA	NA	NA	NA	NA	NA	NA	-3.26883	NA	-3.65055	NA	-3.39404	NA	-3.08801	NA	-3.58522	NA	NA	NA	NA	NA	NA	NA	NA	-3.41625	NA	NA	NA	NA	NA	NA	NA	NA	NA	NA	NA	NA	NA	NA	NA	NA	NA	-3.82305
A6NFQ2	NA	NA	-3.04957	NA	NA	NA	NA	NA	NA	-2.07653	NA	NA	NA	NA	NA	-3.35215	NA	NA	NA	NA	NA	NA	NA	NA	NA	NA	NA	NA	-2.61393	NA	NA	NA	NA	NA	NA	NA	NA	NA	NA	NA	NA	NA	NA	NA	NA	NA	NA	NA	NA
A6NGB9	NA	NA	NA	-2.92265	NA	-2.09587	NA	NA	NA	NA	NA	NA	NA	-3.03116	NA	NA	NA	NA	NA	NA	NA	NA	-3.28196	NA	NA	NA	-2.4788	NA	-2.10914	NA	-0.158946	NA	-2.76406	NA	NA	NA	NA	NA	-3.4803	NA	-2.5641	NA	-1.71841	NA	NA	NA	NA	NA	-3.10393
A6NGD5	NA	NA	NA	NA	NA	NA	NA	NA	NA	NA	-0.264542	NA	NA	NA	NA	NA	NA	NA	NA	NA	NA	NA	NA	NA	NA	NA	NA	NA	NA	NA	NA	NA	NA	NA	NA	NA	NA	NA	NA	NA	NA	NA	NA	NA	NA	NA	NA	NA	NA
A6NH11	NA	0.430371	-0.184077	NA	0.55517	NA	NA	NA	0.0820879	NA	0.547459	NA	0.163845	NA	0.550951	NA	-0.791641	NA	0.299284	NA	0.477754	NA	-2.23436	-0.407068	0.65626	0.333999	-2.14362	0.27939	NA	-0.114712	NA	0.397104	NA	0.219501	1.78241	-0.559462	NA	NA	-2.07615	-0.331276	NA	-0.630873	NA	-0.104328	-0.316501	0.23973	0.0246978	0.0207615	NA
A6NHC0	NA	NA	NA	NA	NA	NA	NA	0.565303	NA	NA	NA	NA	NA	NA	NA	NA	NA	NA	NA	NA	NA	NA	NA	NA	NA	NA	NA	NA	NA	NA	NA	NA	NA	NA	NA	NA	NA	-2.94525	-2.06643	NA	NA	NA	NA	NA	NA	NA	NA	NA	NA
A6NHL2	-1.54758	-0.837299	NA	NA	NA	-1.43948	NA	-1.01547	NA	NA	NA	-1.31011	NA	NA	NA	-1.12621	NA	-0.0383712	NA	0.0763549	0.340593	-0.101985	-0.489997	NA	0.728497	NA	-0.260082	NA	NA	NA	-0.00898378	NA	-0.752603	-1.54965	NA	-1.28525	-0.296859	-0.0707061	-0.692988	NA	-0.615266	NA	-1.13592	NA	-1.02909	NA	-1.33462	NA	-0.923289
A6NHQ2	NA	NA	NA	NA	NA	NA	NA	NA	NA	NA	NA	-1.2839	-1.42545	NA	NA	NA	NA	NA	NA	-0.977303	-0.845959	NA	NA	-1.93489	NA	NA	NA	NA	NA	NA	NA	NA	NA	NA	NA	NA	NA	NA	NA	NA	NA	NA	NA	NA	0.497966	-1.70539	NA	NA	NA
A6NHR9	2.29811	1.35052	1.06512	1.69802	1.0666	2.47776	NA	2.60551	0.981077	2.48708	0.763471	2.58261	0.982016	1.80007	1.52006	3.1127	1.19468	2.20754	1.40913	3.49229	1.04951	1.76527	2.42476	0.855688	1.2167	0.734831	1.71209	1.38183	2.55802	1.01396	1.89162	1.10503	2.4766	0.866426	0.913227	0.697041	1.83585	2.81766	2.98088	0.774203	1.36312	NA	2.14608	0.380688	2.46832	1.32001	1.30433	1.51312	1.93737
A6NHX0	-3.26239	NA	NA	NA	NA	-1.66363	NA	NA	NA	-3.57145	NA	-2.70344	NA	-1.03084	NA	-2.70225	NA	-2.92539	NA	NA	NA	-3.49017	-3.02448	NA	NA	NA	-2.27161	NA	NA	NA	-1.71296	NA	NA	NA	NA	NA	NA	NA	-3.19202	NA	-2.11352	NA	-2.86207	NA	NA	NA	NA	NA	-2.37712
A6NI28	-1.49644	-2.1444	-2.73427	-2.78	-2.23254	-2.76083	NA	-1.81768	-2.49701	-1.2605	-3.55319	-1.54277	-1.88057	-3.1136	-2.31178	-2.77574	-1.95534	-2.53073	-2.15338	-2.94786	-2.00221	-1.47636	-2.35239	-2.34519	-2.72165	-2.69385	-1.97465	-2.13819	-2.13553	-2.7123	NA	-2.02426	-1.47424	-2.55349	-2.19399	-2.25895	-1.53841	-1.37225	-2.67418	-2.31988	-3.04852	-2.65834	-1.80985	-2.52797	-2.93844	-2.51989	-2.03156	-2.04885	-1.41728
A6NI72	NA	NA	NA	NA	NA	NA	NA	NA	NA	NA	NA	NA	NA	NA	NA	NA	NA	NA	NA	NA	NA	NA	NA	NA	NA	NA	NA	NA	NA	NA	NA	NA	NA	NA	NA	NA	NA	NA	NA	NA	NA	NA	NA	NA	NA	NA	NA	NA	NA
A6NIH7	-0.686546	-1.76085	-1.95844	-0.534631	-1.72461	-0.00170883	NA	-1.19732	-2.52318	-0.582602	-2.11504	-0.684273	-1.81873	-0.274118	-1.66449	-0.255653	-1.64217	-1.08656	-1.35765	0.0540479	-1.81995	-0.598676	-0.915363	-1.80754	-2.01212	-2.53041	-0.326571	-1.7948	-0.9634	-1.64001	-0.746344	-2.67971	-0.180195	-1.84441	-1.62843	-2.679	-0.643685	-1.40029	-0.589927	-2.12167	-0.111138	-2.34354	-0.779102	-2.69561	-0.604452	-1.31453	-2.63085	-1.73199	0.320524
A6NIX2	NA	NA	NA	NA	NA	NA	NA	NA	NA	NA	NA	NA	NA	NA	NA	NA	NA	NA	NA	NA	NA	NA	NA	NA	NA	NA	NA	NA	NA	NA	NA	NA	NA	NA	NA	NA	NA	NA	NA	NA	NA	NA	NA	NA	NA	NA	NA	NA	-4.58706
A6NJ78	-1.95508	-2.43649	-2.58988	-2.70625	-2.26885	-1.08437	NA	-2.19194	-2.77653	-2.31317	-3.60402	-2.79035	NA	-2.78295	-2.35934	-2.08595	NA	-1.89674	-2.56702	-1.99845	-3.03082	-1.72054	-3.25808	-3.37463	NA	-2.65808	-2.26329	-2.47188	-2.94108	-3.25572	-1.49291	-3.19853	-3.2051	-2.84745	-1.75251	NA	-2.16074	-2.76118	-3.55819	NA	-1.77133	NA	-2.06004	-2.52711	-2.96959	NA	-2.94962	-2.44444	-0.892504
A6NJG2	NA	NA	NA	NA	NA	-4.0981	NA	NA	NA	-3.80033	NA	-3.35838	NA	NA	NA	NA	NA	-3.98135	NA	NA	NA	-4.11302	NA	NA	NA	NA	NA	NA	NA	NA	-4.06359	NA	-4.03933	NA	NA	NA	NA	NA	NA	NA	NA	NA	-3.82725	NA	NA	NA	NA	NA	-4.15887
A6NK02	NA	NA	NA	NA	NA	NA	NA	NA	NA	NA	NA	NA	NA	NA	NA	NA	NA	NA	NA	NA	NA	NA	NA	NA	NA	NA	NA	NA	NA	NA	NA	NA	NA	NA	NA	NA	NA	NA	NA	NA	NA	NA	NA	NA	NA	NA	NA	NA	NA
A6NK44	NA	-1.6202	-0.7834	NA	-1.15419	NA	NA	-3.297	-1.35415	NA	-1.83947	NA	-1.243	-3.04119	-1.44772	NA	-1.43969	NA	-1.48989	NA	-1.20459	NA	NA	-1.42507	-2.53789	-2.15407	NA	-1.58368	NA	-1.80729	NA	-1.22805	-2.70103	-1.58205	-1.51583	-2.34087	NA	NA	NA	-1.71016	NA	-2.28165	NA	NA	NA	-2.03471	-1.73828	-1.59712	-1.50389
A6NK58	-2.56348	-1.75285	-1.30566	-1.60681	-1.11397	-0.945523	NA	-1.53641	-0.906444	NA	-1.58463	-2.30555	-1.14641	-2.19605	-2.08559	NA	-2.0065	NA	-2.02922	-1.10135	-1.15007	-2.43928	-1.30964	-2.30045	NA	-1.33069	-2.15908	-2.39375	-2.04242	-2.6921	-1.5383	NA	-1.8625	NA	NA	NA	-2.4051	NA	-1.87941	NA	-1.30158	NA	-1.23271	NA	NA	NA	-1.16171	-0.908413	-0.588187
A6NKD9	NA	-3.46696	-3.37502	NA	NA	-3.08137	NA	-2.58131	NA	-3.12578	NA	NA	-3.04557	NA	NA	-3.47911	NA	NA	-2.83397	NA	-3.26681	NA	-2.82529	NA	-2.87727	-3.23764	-2.87835	NA	NA	-3.06126	-2.93048	NA	-3.0831	NA	-2.23135	NA	NA	NA	-3.41965	-2.87232	NA	NA	-3.63205	-2.94743	NA	NA	-4.1998	NA	-3.10716
A6NKF1	NA	NA	NA	NA	NA	NA	NA	NA	NA	NA	NA	NA	NA	NA	NA	-0.510704	NA	NA	NA	-1.47761	NA	-1.18501	-0.209557	NA	NA	NA	NA	NA	NA	NA	-1.15479	NA	NA	NA	NA	NA	NA	NA	NA	NA	NA	NA	NA	NA	NA	NA	NA	NA	NA
A6NKG5	NA	NA	NA	-1.03898	NA	NA	NA	NA	NA	NA	NA	NA	NA	NA	NA	NA	NA	NA	NA	NA	NA	-1.48473	NA	NA	NA	NA	NA	NA	NA	NA	NA	NA	NA	NA	NA	NA	NA	NA	NA	NA	NA	NA	NA	NA	NA	NA	NA	NA	NA
A6NLP5	NA	3.28161	3.56437	NA	3.10783	NA	NA	-1.51367	3.98151	NA	3.12218	NA	3.4995	NA	2.42588	NA	3.66063	NA	3.14321	NA	4.07125	NA	NA	3.3258	2.47334	3.47897	NA	2.76402	NA	2.82644	NA	2.70738	NA	3.39666	2.65183	2.85487	NA	NA	NA	4.01165	NA	3.06092	NA	3.48599	NA	1.58766	2.73628	2.75013	NA
A6NMK7	NA	NA	NA	NA	NA	NA	NA	NA	NA	NA	NA	NA	NA	NA	NA	NA	NA	NA	NA	NA	NA	NA	NA	NA	NA	NA	NA	NA	NA	NA	NA	NA	NA	NA	NA	NA	NA	NA	NA	NA	NA	NA	NA	NA	NA	NA	NA	NA	NA
A6NMZ7	-1.97342	1.65923	1.48641	NA	1.02633	NA	NA	NA	-0.311257	-0.710768	-0.753303	-1.16445	0.0666309	-1.09147	2.15764	-1.95529	0.678261	-0.295274	2.23939	NA	-0.756783	NA	NA	0.50082	1.03851	0.362049	-1.4925	0.430238	NA	0.521971	NA	-0.72858	NA	0.527373	0.0359396	2.05353	NA	NA	-1.22026	0.542054	NA	-0.320933	NA	0.549706	NA	-0.351833	1.76098	0.664334	NA
A6NP61	NA	NA	NA	NA	NA	NA	NA	NA	NA	NA	NA	NA	NA	NA	NA	NA	NA	NA	NA	NA	NA	NA	NA	NA	NA	-1.24838	NA	NA	NA	NA	NA	NA	NA	NA	NA	NA	NA	NA	NA	NA	NA	NA	NA	NA	NA	NA	NA	NA	NA
A6QL63	NA	NA	NA	-0.964422	NA	NA	NA	NA	NA	NA	NA	NA	NA	NA	NA	NA	NA	-1.41029	NA	-1.15406	NA	NA	NA	NA	NA	NA	NA	NA	NA	NA	NA	NA	NA	NA	NA	NA	NA	NA	NA	NA	NA	NA	NA	NA	0.625607	NA	NA	NA	-2.75727
A7E2V4	-1.33904	-1.74388	-1.46637	-1.22111	-1.73546	-0.997567	NA	-1.79858	-1.87815	-1.50743	-1.75976	-1.59529	-1.48087	-0.754047	-1.63297	-0.783433	-1.76693	-0.742512	-1.62296	-1.09371	-1.64328	-1.07844	-1.19574	-1.93989	-1.50983	-1.72347	-0.886951	-1.4341	-1.21261	-1.68154	-1.12864	-1.90439	-1.34631	-1.85449	-1.76722	-1.94131	-2.34176	-1.35402	-1.36531	-2.25188	-0.803739	NA	-1.36661	-1.77455	-1.64677	-1.83721	-2.0278	-1.40035	-1.37734
A7E2Y1	NA	NA	NA	NA	NA	NA	NA	NA	NA	NA	NA	NA	NA	NA	NA	NA	NA	NA	NA	1.04527	NA	NA	NA	NA	NA	NA	NA	NA	NA	NA	NA	NA	NA	NA	NA	NA	NA	NA	NA	NA	NA	NA	NA	NA	NA	NA	NA	NA	NA
A7KAX9	-1.63965	-2.14689	NA	-1.52683	NA	-2.51343	NA	-0.759947	NA	-2.0352	NA	-2.64996	NA	-1.93816	NA	-2.57263	NA	-0.21605	-2.22026	-1.05489	NA	-0.891798	-2.65641	NA	NA	NA	-2.60006	NA	-2.71193	NA	NA	NA	-2.56216	NA	NA	NA	NA	-2.21885	-2.33319	NA	-1.84842	NA	NA	-2.84295	NA	-2.83877	NA	NA	-2.3146
A8CG34	-1.82925	NA	NA	NA	NA	-0.464813	NA	NA	NA	NA	NA	-1.30171	NA	NA	NA	NA	NA	-1.9126	NA	-1.26104	NA	NA	NA	NA	NA	NA	-1.33206	NA	NA	NA	-1.03572	NA	-1.28918	NA	NA	NA	-1.81206	NA	NA	NA	-1.46751	NA	-1.71306	NA	-1.66467	NA	NA	NA	-0.836859
A8K2U0	NA	NA	NA	NA	NA	NA	NA	NA	NA	NA	NA	NA	NA	NA	NA	NA	NA	NA	NA	NA	NA	NA	NA	NA	NA	0.210234	NA	NA	NA	NA	NA	NA	NA	NA	NA	NA	2.04832	0.0160485	NA	NA	NA	NA	NA	NA	NA	NA	NA	NA	NA
A8K7I4	NA	NA	NA	NA	NA	NA	NA	NA	NA	NA	NA	NA	NA	NA	NA	NA	NA	NA	NA	NA	NA	NA	NA	NA	NA	NA	NA	NA	NA	NA	NA	NA	NA	NA	NA	NA	NA	NA	NA	NA	NA	NA	NA	NA	NA	NA	NA	NA	NA
A8K855	NA	NA	NA	NA	NA	-3.36888	NA	NA	NA	NA	NA	NA	NA	NA	NA	-3.12737	NA	NA	NA	NA	NA	NA	NA	NA	NA	NA	-2.50889	NA	NA	NA	NA	NA	NA	NA	NA	NA	NA	NA	NA	NA	NA	NA	NA	NA	NA	NA	NA	NA	NA
A8MPS7	NA	-1.7249	NA	NA	NA	NA	NA	NA	NA	NA	NA	NA	NA	NA	NA	NA	NA	-1.8335	NA	NA	NA	-2.05518	NA	NA	NA	NA	NA	NA	NA	NA	NA	NA	NA	NA	NA	NA	NA	NA	NA	NA	-2.60206	NA	NA	NA	NA	NA	NA	NA	NA
A8MPX8	NA	NA	NA	NA	NA	NA	-0.881622	NA	NA	NA	NA	NA	NA	NA	NA	NA	NA	NA	NA	NA	NA	NA	NA	NA	NA	NA	NA	NA	NA	NA	NA	NA	NA	NA	NA	NA	NA	NA	NA	NA	NA	NA	NA	NA	NA	NA	NA	NA	NA
A8MQ03	NA	NA	NA	NA	NA	NA	NA	NA	NA	NA	NA	NA	NA	NA	NA	NA	NA	NA	NA	NA	NA	NA	NA	NA	NA	NA	NA	NA	NA	NA	NA	NA	NA	NA	NA	NA	NA	NA	NA	NA	NA	NA	NA	NA	NA	NA	NA	NA	NA
A8MUX0	NA	NA	NA	NA	NA	NA	NA	NA	NA	NA	NA	NA	NA	NA	NA	NA	NA	NA	NA	NA	NA	NA	NA	NA	NA	NA	NA	NA	NA	NA	NA	NA	NA	NA	NA	NA	NA	NA	NA	NA	NA	NA	NA	NA	NA	NA	NA	NA	NA
A8MV65	NA	NA	NA	NA	NA	NA	NA	NA	NA	NA	NA	NA	NA	-1.38984	NA	NA	NA	NA	NA	-2.05287	NA	NA	NA	NA	NA	NA	NA	NA	NA	NA	NA	NA	NA	NA	NA	NA	NA	NA	NA	NA	NA	NA	NA	NA	NA	NA	NA	NA	NA
A8MVS5	NA	-2.21272	-3.1452	-2.54081	NA	NA	NA	-2.50173	NA	NA	NA	NA	NA	NA	NA	-1.80802	NA	NA	NA	NA	NA	-2.12946	NA	NA	NA	NA	NA	NA	-2.95015	NA	-2.87798	NA	NA	NA	NA	NA	NA	-2.29127	-1.77764	NA	NA	NA	NA	NA	NA	NA	NA	NA	NA
A8MWY0	NA	NA	NA	NA	NA	NA	NA	NA	NA	NA	NA	NA	NA	NA	NA	NA	NA	NA	NA	-0.477068	NA	NA	NA	NA	NA	NA	NA	NA	NA	NA	NA	NA	NA	NA	NA	NA	NA	NA	NA	NA	NA	NA	NA	NA	NA	NA	NA	NA	NA
A8MXV4	-0.188328	-0.0993677	-0.377045	1.17699	0.266899	1.24036	NA	-0.262564	-0.607316	0.0263298	0.702983	0.38105	-0.573115	0.710591	0.178402	-0.0673281	-0.512739	0.847776	-0.206567	1.11094	-0.391925	-0.13417	0.791124	-0.829765	-0.646805	0.0758404	-0.445175	-0.553663	1.1777	0.782157	2.41955	0.396131	0.496335	-0.0225914	-0.358931	0.236057	-0.276347	0.205248	0.0876345	0.0772554	0.39224	-0.665671	1.42015	0.53583	-0.277207	-0.728816	-0.378565	0.833654	1.13045
A8MYA2	-0.321879	NA	NA	NA	NA	NA	NA	NA	NA	NA	NA	NA	NA	NA	NA	NA	NA	NA	NA	NA	NA	NA	NA	NA	NA	NA	NA	NA	NA	NA	NA	NA	NA	NA	NA	NA	NA	NA	NA	NA	NA	NA	NA	NA	-1.38685	-0.784989	NA	NA	NA
A8MYP8	-3.31978	NA	NA	NA	NA	-1.74358	NA	NA	NA	NA	NA	NA	NA	NA	NA	NA	NA	-2.42143	NA	NA	NA	-2.4087	NA	NA	NA	NA	-1.84669	NA	NA	NA	NA	NA	NA	NA	NA	NA	NA	NA	NA	NA	-0.88383	NA	NA	NA	NA	NA	NA	NA	-0.320125
A9UHW6	-0.709641	-1.98868	-1.54044	-1.70839	-1.6263	-0.239804	NA	-1.77933	-2.04762	-1.772	-2.32516	-1.0013	-1.99364	-1.3821	-1.52526	-0.808097	-1.50976	-0.333423	-1.5602	-0.926097	-1.72927	-1.18277	-1.79662	-1.55602	-2.78571	-2.1004	-0.659188	-1.63247	-1.02905	-1.93129	-0.856077	-2.12103	-1.27344	-1.88217	-1.88924	-1.90293	-0.771991	-1.79185	-1.04678	-2.28573	-0.716431	NA	-0.810168	-2.07767	-1.9885	-2.15483	-1.60044	-1.59864	-0.772513
A9Z1Z3	NA	NA	NA	NA	NA	NA	NA	NA	NA	NA	NA	NA	NA	NA	NA	NA	0.568211	NA	NA	NA	NA	NA	NA	NA	NA	NA	NA	NA	NA	NA	NA	NA	NA	NA	0.392738	NA	NA	NA	NA	NA	NA	NA	NA	NA	NA	NA	NA	NA	NA
B0I1T2	0.411412	-0.0328823	-0.951724	0.184501	-0.757172	-0.707891	NA	-0.0600369	-1.29296	0.77642	-1.29524	-0.0177695	-1.38584	-1.18715	-0.0513596	0.757161	-0.456548	0.736292	0.244883	-1.08977	-0.958573	0.304597	-0.0694852	-1.13212	0.288487	-1.55222	-0.754956	-0.136072	0.513058	-0.184292	-2.10384	-0.52313	-1.02683	-1.41038	-1.2706	-0.750355	-0.172448	0.739357	0.72284	-1.26558	-0.422472	-1.50231	-0.0325125	NA	-1.43702	0.251761	-0.668625	-0.185958	-0.505069
B1AK53	-0.768958	1.03187	0.796299	NA	0.854518	NA	NA	0.229736	1.31817	NA	0.936877	NA	0.541753	-1.39377	0.749275	NA	0.157213	NA	0.587877	NA	1.1494	NA	0.0190671	0.521268	0.70576	0.926774	NA	0.0579978	-1.24243	0.201952	NA	0.194	-0.577003	1.40444	1.03335	0.0314411	NA	NA	1.12695	0.932339	NA	NA	NA	1.4036	NA	0.521332	0.924501	-0.169796	NA
B2RUZ4	NA	NA	NA	-0.178334	NA	NA	NA	NA	-0.0236759	NA	NA	NA	-0.166946	NA	0.439854	NA	0.212163	NA	0.203397	NA	0.585788	-0.251367	NA	0.0984552	0.432272	NA	-0.914645	-0.0963729	NA	-0.0483072	NA	NA	NA	0.177333	0.101449	-0.175145	NA	NA	NA	0.390842	NA	NA	NA	NA	0.353802	NA	-0.0436036	0.251996	-0.337781
B3KNS4	-2.24843	NA	NA	NA	NA	NA	NA	NA	NA	NA	NA	NA	NA	NA	NA	NA	NA	-0.94826	NA	NA	NA	NA	-1.23975	NA	NA	NA	NA	NA	NA	NA	-0.60374	NA	-2.33599	NA	NA	NA	NA	NA	-1.85224	NA	NA	NA	-2.87019	NA	NA	NA	NA	NA	NA
B5MCN3	NA	NA	NA	NA	NA	NA	NA	NA	NA	NA	NA	NA	NA	NA	NA	NA	NA	NA	NA	NA	NA	NA	NA	NA	NA	NA	NA	NA	NA	NA	NA	NA	NA	NA	NA	NA	NA	NA	NA	NA	NA	NA	NA	NA	NA	NA	NA	NA	NA
B7ZBB8	NA	-1.6336	-0.414943	-0.287312	-0.86891	NA	NA	NA	-0.679753	NA	-0.9983	NA	0.0461298	NA	-1.48743	NA	0.702884	NA	-0.278815	-0.504887	0.204648	-1.84999	NA	-0.155631	-0.0526985	NA	NA	NA	NA	-0.0234608	NA	-1.56987	NA	NA	-1.1107	0.281673	NA	NA	NA	-0.849603	-1.26236	NA	NA	-0.478823	NA	-1.60204	NA	-0.269264	-1.45932
B7ZC32	NA	NA	NA	NA	NA	NA	NA	NA	NA	NA	NA	NA	-0.670365	NA	NA	NA	NA	NA	NA	NA	NA	NA	NA	NA	NA	NA	NA	NA	NA	NA	NA	NA	NA	NA	NA	NA	NA	NA	NA	NA	NA	NA	NA	NA	NA	NA	NA	NA	NA
B9A064	1.9154	0.459775	0.557716	0.601762	0.211886	-1.01929	NA	2.54617	0.928624	2.53481	0.667148	1.61412	0.0960074	1.4096	1.54161	0.538943	1.15555	1.70283	-0.000637965	0.608005	0.812235	3.09492	1.19986	0.0477945	0.279602	-0.31126	1.41497	1.84363	1.60416	1.42245	1.62716	1.8343	2.18697	1.12432	1.73799	0.484673	1.48338	2.62216	1.32639	0.482834	0.482659	1.06703	1.42227	0.452314	1.62526	1.81425	0.693116	0.592502	0.739942
B9EJG8	NA	NA	NA	NA	NA	NA	NA	NA	NA	NA	NA	NA	NA	NA	NA	NA	NA	NA	NA	NA	NA	NA	NA	NA	NA	NA	NA	NA	NA	NA	NA	NA	NA	NA	NA	NA	NA	NA	NA	NA	NA	NA	NA	NA	NA	NA	NA	NA	NA
Biognosys_pep-a	8.24412	7.96559	NA	8.17083	8.27409	NA	NA	7.99224	7.95951	8.99038	8.54391	8.34855	8.23255	8.43448	8.33769	7.92354	8.43896	8.27207	8.15503	8.34483	8.31135	8.44037	8.1706	8.4841	8.48234	8.18321	8.41614	8.54969	8.2926	8.4025	8.35437	8.78078	8.67399	8.6985	8.59384	8.89646	9.15204	8.90656	8.43809	8.55325	8.71036	9.25381	NA	8.70764	8.39591	8.65975	8.66413	8.11526	7.9553
Biognosys_pep-b	8.77406	8.36422	-0.951248	8.47971	8.4375	NA	NA	8.3449	8.34881	9.24116	8.82186	8.54775	8.51813	NA	8.52354	8.20152	8.71515	8.55696	8.35862	8.6277	8.57665	8.79192	8.53941	8.71046	8.83553	8.37072	8.50924	8.64925	8.50939	8.90595	8.38173	9.03266	8.87278	8.85322	8.63326	9.12908	9.45574	8.96518	8.73187	8.63922	8.84666	9.29726	8.87928	8.80019	8.52195	NA	8.81551	8.45456	8.09032
Biognosys_pep-c	8.61477	8.03214	-0.262185	8.28494	8.48801	NA	NA	8.03113	7.98631	9.20641	8.35518	8.34706	8.29749	8.32768	8.20019	7.8318	8.3872	8.18577	7.69464	8.30951	8.15964	8.40001	8.19669	8.34796	8.48949	7.9041	7.46655	8.33743	8.27278	8.10338	NA	8.64906	8.57213	8.52507	8.26839	8.83324	9.0618	8.36299	8.34946	8.33508	NA	8.85089	8.66806	8.41462	8.20007	NA	8.476	8.23552	7.73707
Biognosys_pep-d	9.22319	8.62039	0.543869	8.96203	9.00455	NA	NA	8.69224	8.74349	9.82811	9.35127	9.1498	9.10136	NA	9.0877	8.66119	9.18636	9.01929	8.91737	9.38293	9.13288	9.35959	9.04942	9.15766	9.33305	8.88817	8.90042	9.00111	8.92451	9.19528	8.80808	NA	NA	9.18707	8.79323	9.65417	9.81461	9.40413	8.9741	9.05372	9.34778	NA	NA	NA	8.96222	9.15093	9.25043	NA	8.49416
Biognosys_pep-e	7.65307	7.09163	-0.215279	6.98279	7.23632	NA	NA	NA	2.99693	3.69826	4.07352	2.87828	3.06755	3.04915	NA	7.34969	3.8392	7.40183	7.30053	8.41162	5.67876	NA	NA	7.49535	1.93472	7.28329	7.60012	5.51663	NA	NA	7.62706	NA	NA	2.89649	2.00723	2.99024	8.98433	NA	2.05555	2.33463	7.72592	3.6992	NA	2.91183	6.81625	NA	5.87569	NA	7.79012
Biognosys_pep-f	7.80106	7.59377	-0.0465125	NA	7.76639	NA	NA	5.70104	7.61267	8.44326	NA	7.60961	NA	NA	7.70301	NA	NA	7.38101	NA	7.61052	7.40762	6.70417	7.8913	8.02051	8.18758	NA	7.65584	7.95697	7.81759	8.13733	7.58037	8.32683	7.93171	8.05026	7.98087	8.32863	8.42262	NA	7.96572	7.86866	NA	NA	7.62662	8.37693	8.01706	NA	8.23268	7.80096	7.55184
Biognosys_pep-g	8.8371	8.66707	-0.1085	8.84498	8.92707	NA	13.0789	8.50499	8.69557	9.27835	9.62283	8.84747	8.90174	8.31332	8.76054	8.33691	9.09415	8.58653	8.5571	8.06035	9.02368	8.87331	8.618	8.9015	9.1648	8.82311	8.56978	8.77959	8.76924	8.97623	8.41496	9.01131	8.83156	8.93372	8.60043	9.23481	9.58078	8.84627	8.93247	8.96684	8.66229	9.36073	9.02336	9.03293	8.8128	9.02329	9.05592	8.732	8.16682
Biognosys_pep-h	7.91512	6.41072	NA	4.91448	3.64061	NA	2.36797	7.46338	6.32959	4.58011	4.33097	7.79242	6.69208	7.8501	6.65304	6.85976	6.60597	5.15781	4.71697	1.9991	4.77468	7.24513	8.07755	7.81918	8.69574	3.78302	7.03056	6.43091	8.2288	7.93308	6.4578	6.18272	7.08151	6.08446	6.15568	6.03214	7.70998	6.80906	8.22137	7.48374	5.65908	3.94275	5.1494	5.01181	8.19378	NA	4.9575	8.13453	7.64342
Biognosys_pep-i	7.82835	7.96951	-0.601596	8.5113	8.70585	NA	12.1952	7.65752	7.84893	9.08349	9.2922	8.01495	8.16533	8.02439	8.17572	7.93926	8.32626	7.29413	7.06272	7.59843	7.68951	8.02705	6.42652	6.52798	5.7479	6.96688	6.04647	6.32116	6.1098	6.37945	6.13194	6.53045	6.53005	6.68189	6.14053	7.28557	7.57951	6.54511	6.42652	6.89558	7.13064	7.95368	6.74482	7.11096	6.00033	6.24311	7.24491	6.32126	6.4257
Biognosys_pep-k	7.99394	7.7607	-0.479288	8.7002	8.88248	NA	11.9357	7.62407	7.71362	9.01829	9.492	8.12337	7.96502	7.98212	7.86503	8.01567	7.96259	7.27685	6.76839	7.36722	7.41054	7.81526	6.42336	6.21963	5.24224	6.48718	5.85746	5.92827	5.87817	5.97792	5.79185	5.90117	6.23197	5.95747	5.60015	6.68016	7.5587	6.25024	6.18746	6.66022	6.85759	7.72485	6.44694	6.55059	5.85726	5.82014	6.54192	5.89534	6.20927
Biognosys_pep-l	3.84016	4.25611	-1.5272	4.81209	4.79279	NA	7.3337	3.45841	3.62795	6.66792	5.95123	3.64428	4.55826	3.42409	4.31175	4.00141	4.26413	4.26095	3.63734	4.2569	4.14663	NA	2.4181	2.50967	1.10213	3.16992	1.99561	2.2451	1.49072	2.18487	2.00669	2.54538	2.392	2.6747	2.05944	3.77496	3.36748	2.50528	2.5507	3.38353	3.08084	3.37916	2.79544	3.36921	1.47063	2.24247	3.56854	0.914439	1.38579
C9J069	NA	NA	NA	-2.4451	NA	-2.74665	NA	NA	NA	NA	NA	NA	NA	NA	NA	NA	NA	NA	NA	NA	NA	NA	NA	NA	NA	NA	NA	NA	NA	NA	NA	NA	NA	NA	NA	NA	NA	NA	NA	NA	NA	NA	NA	NA	NA	NA	NA	NA	NA
C9J202	-2.59758	NA	NA	NA	NA	NA	NA	NA	NA	NA	NA	NA	NA	NA	NA	-1.81706	NA	NA	NA	-2.39501	NA	NA	-2.79323	NA	NA	NA	NA	-2.787	-1.96111	NA	NA	NA	NA	NA	NA	NA	NA	NA	NA	NA	NA	NA	NA	NA	NA	-2.11866	NA	-2.36308	NA
C9J7I0	NA	NA	-3.76007	-1.99676	NA	-2.21551	NA	-1.74795	NA	-2.31395	NA	NA	-3.20628	-2.07141	NA	-2.53247	NA	-2.59918	NA	-3.4139	-2.97195	-1.72034	-2.76937	NA	NA	NA	-3.15033	NA	-2.38071	NA	-2.62404	-3.71642	-2.39356	NA	NA	NA	NA	-2.58973	-1.84895	NA	-2.08416	NA	-3.44588	NA	NA	NA	NA	NA	-2.12207
C9JE40	NA	NA	NA	NA	NA	NA	NA	NA	NA	NA	-2.02122	NA	NA	NA	NA	NA	NA	NA	NA	NA	NA	NA	NA	NA	NA	NA	NA	NA	NA	NA	NA	NA	NA	NA	NA	NA	NA	NA	NA	NA	NA	NA	NA	NA	NA	NA	NA	NA	NA
C9JI98	-1.01687	NA	-1.23868	-0.0813634	-1.36109	-0.144961	NA	-0.299176	NA	-0.635071	NA	-0.481427	-0.278553	0.316792	NA	NA	-1.69555	0.751739	NA	NA	-1.04516	0.188968	-0.635868	NA	NA	-0.938601	-0.107677	NA	-0.806413	NA	0.544537	NA	0.223799	NA	-1.59125	NA	NA	-1.7928	-0.257037	NA	-0.0444824	NA	-0.267282	-1.85215	0.426752	-1.65939	-0.468784	-0.849249	0.398295
C9JLW8	0.504891	-0.517321	-0.203537	0.284578	-0.709181	0.0586104	NA	-0.518097	-0.773531	0.631517	-0.633769	0.449762	-0.268156	0.165394	-0.335555	0.653271	-0.256518	0.0152637	-0.563406	1.93546	-0.185896	0.476628	0.224728	-0.906907	-0.0853391	-0.985411	0.242024	-0.89724	0.2202	-0.126333	0.67108	-0.4124	0.280359	-0.977395	-1.37862	-0.467008	-0.245169	-0.218297	0.674791	-0.851154	0.698087	NA	0.729949	-0.677489	-0.465868	-0.0718049	-0.745779	-0.279685	0.562716
C9JRZ8	NA	NA	NA	2.00305	-1.48157	NA	NA	NA	NA	NA	NA	NA	3.78742	NA	NA	NA	NA	NA	NA	NA	-2.79919	2.33253	NA	NA	-0.0133002	NA	NA	-2.57076	NA	NA	NA	-0.682276	0.882344	-2.08568	NA	NA	-3.2682	-2.38037	NA	NA	1.19384	NA	NA	NA	NA	1.44566	NA	NA	NA
E5RJM6	NA	NA	NA	NA	NA	NA	NA	NA	NA	1.77011	NA	NA	NA	NA	NA	2.29649	NA	NA	NA	NA	NA	NA	NA	NA	NA	NA	NA	NA	NA	NA	NA	NA	NA	NA	NA	NA	NA	NA	NA	NA	NA	NA	NA	NA	NA	NA	NA	NA	NA
E7EW31	NA	NA	NA	NA	NA	NA	NA	NA	NA	NA	NA	NA	NA	NA	NA	NA	NA	NA	NA	NA	NA	NA	NA	NA	NA	NA	NA	NA	NA	NA	NA	NA	NA	NA	NA	NA	NA	NA	NA	NA	NA	NA	NA	NA	NA	-0.0438036	NA	NA	NA
E9PAV3	3.38834	2.9651	3.00543	3.37509	2.86718	3.89113	NA	3.25695	2.689	2.93331	2.29427	3.56501	2.85089	3.6683	2.92881	3.71735	2.89002	3.68874	3.02437	4.02629	2.99792	3.30974	3.45403	2.57892	2.65346	2.86893	3.75799	2.80545	3.79657	2.98506	3.28807	2.75472	3.49223	2.71586	2.76272	2.54307	2.95289	3.30656	3.57839	2.77014	3.28872	2.25349	3.03105	2.51833	3.64293	2.88768	2.81937	2.9426	4.12326
E9PRG8	1.09042	0.110694	0.201449	1.1984	0.43186	1.72892	NA	0.696403	-0.00197356	0.328549	-0.232877	1.00565	0.424492	0.77678	0.0656886	1.6273	0.300951	0.790257	-0.304614	0.870232	-0.137876	-0.0216108	0.418294	-0.47686	-0.468309	-1.38846	0.200856	-0.58414	0.454401	-0.832064	0.343751	-0.768993	0.24533	-0.499311	-0.661827	-0.493976	-0.639717	0.331748	1.25972	-0.446468	-0.224857	-0.209123	0.387267	-0.606858	1.04507	-0.181329	-1.23297	-0.625315	0.306001
F8WCM5;A0A2R8Y747	NA	-2.1135	-0.99154	NA	-1.47429	NA	NA	NA	NA	NA	NA	NA	-0.755204	NA	-1.50182	NA	-1.67843	NA	-1.52091	NA	-1.47107	NA	NA	-1.31542	NA	NA	NA	NA	NA	-1.07593	NA	NA	NA	-1.46341	-1.9414	NA	NA	NA	NA	-1.10937	NA	NA	NA	-0.820514	NA	NA	-1.60352	NA	NA
H3BR10	NA	0.487103	-0.359489	NA	-0.493619	NA	NA	NA	-0.372728	NA	-0.220291	NA	0.955388	NA	-0.178257	NA	-0.00904434	NA	NA	NA	NA	NA	NA	NA	-0.233323	0.439091	NA	NA	NA	0.327689	NA	-0.0194353	NA	NA	NA	-0.153552	NA	NA	NA	NA	NA	0.107433	NA	0.032267	NA	-0.441489	0.674514	0.292538	NA
H3BS89	NA	NA	NA	NA	NA	NA	NA	NA	NA	NA	NA	NA	NA	NA	NA	NA	NA	NA	NA	NA	NA	NA	NA	NA	NA	NA	NA	NA	NA	NA	NA	NA	NA	NA	NA	NA	NA	NA	NA	NA	NA	NA	NA	NA	-1.4086	NA	NA	NA	NA
H7BZ55	NA	NA	NA	NA	NA	NA	NA	NA	NA	NA	NA	NA	NA	NA	NA	NA	NA	NA	NA	NA	NA	NA	NA	NA	NA	NA	NA	NA	NA	NA	NA	NA	NA	NA	NA	NA	NA	NA	NA	NA	NA	NA	NA	NA	NA	NA	NA	NA	NA
K7EJ46	NA	NA	NA	NA	NA	NA	NA	-1.76793	NA	NA	NA	NA	NA	NA	NA	NA	NA	NA	NA	NA	NA	NA	NA	NA	NA	NA	NA	NA	NA	NA	NA	NA	NA	NA	NA	NA	NA	NA	NA	NA	NA	NA	NA	NA	NA	NA	NA	NA	NA
L0R819	-0.933672	NA	NA	-1.32139	NA	-0.440342	NA	-0.708096	-1.72112	-1.25493	NA	-1.09305	NA	-0.553223	NA	-0.562639	-1.3369	-0.713681	NA	-0.772116	NA	-1.51035	-0.627361	NA	-1.63477	NA	-1.39508	NA	-0.497608	NA	-0.213556	NA	-1.08542	NA	NA	NA	NA	-1.20065	NA	NA	NA	NA	NA	NA	-1.44739	NA	NA	NA	-1.64971
M0R2J8	0.221122	3.22087	2.56032	0.533311	2.36933	NA	NA	-1.19101	2.91884	NA	1.74326	NA	NA	-0.608334	1.9854	NA	2.49144	-0.0814032	2.4587	NA	2.4064	NA	-0.376754	2.52523	2.84095	2.79291	0.330255	2.58292	NA	2.34598	NA	2.23222	NA	3.09694	NA	2.86923	NA	-1.00782	1.63767	2.85448	NA	2.29791	-0.776539	2.40178	NA	3.13649	2.15262	NA	NA
M5A8F1	NA	NA	NA	NA	1.35947	NA	NA	NA	NA	NA	2.19874	NA	1.23479	NA	NA	NA	NA	NA	1.77508	NA	NA	NA	NA	NA	1.67835	NA	NA	NA	NA	NA	NA	NA	NA	NA	NA	NA	NA	NA	NA	NA	NA	NA	NA	NA	-0.39174	NA	1.90966	NA	NA
O00115	2.4558	2.15272	1.79348	3.19794	1.8871	1.72581	NA	2.89382	2.43502	1.93244	2.32745	2.51112	2.12957	1.83565	1.95908	2.3015	1.83354	2.63042	2.17517	2.54321	1.81677	3.04733	2.51282	2.22177	2.06721	2.36682	2.86817	1.67186	3.13568	2.39139	1.73332	2.03184	2.83017	1.64795	1.32561	2.12001	2.41699	2.61708	2.3218	1.65872	1.77125	1.53767	2.43069	2.47558	2.40807	2.34219	2.187	2.19131	2.29638
O00116	0.438964	0.832477	0.603453	1.27051	0.420121	1.92702	NA	1.49306	0.558953	0.244596	1.14849	0.690175	0.450146	1.88199	0.608365	1.93985	0.34103	1.40867	0.77592	0.596573	0.408181	1.86442	1.23783	0.0648895	0.409026	0.513599	1.42314	0.502943	1.55908	1.04699	1.26611	0.230474	0.507573	0.197336	0.326021	0.486158	0.758132	0.822927	1.10306	0.102438	1.1929	-0.132494	0.675302	0.321957	0.437172	0.634017	0.713469	1.19591	1.42313
O00124	NA	NA	NA	NA	NA	NA	NA	NA	-2.29913	NA	NA	NA	-1.45425	-2.95495	NA	NA	NA	NA	-2.40652	NA	-2.14216	NA	NA	NA	NA	NA	NA	NA	NA	NA	NA	NA	NA	NA	NA	NA	NA	NA	NA	NA	NA	NA	NA	NA	NA	NA	-2.14943	-2.15925	NA
O00139	0.0415176	-0.94561	-1.01471	0.926362	-1.10506	0.502568	NA	1.13362	-1.1813	0.464916	-1.45212	0.446293	-1.30493	0.538133	-0.782621	0.331735	-0.758108	1.18435	-0.832442	2.34588	-0.999756	0.509048	0.611815	-1.18288	-0.722071	-1.45943	0.195908	-0.80377	1.08118	-0.822136	0.662997	-0.90468	-0.335356	-1.20598	-0.98458	-1.24451	0.0107789	0.722634	0.143614	-1.49372	0.234168	-1.67094	-0.0308163	-1.55914	-0.0985828	-0.611878	-0.999734	-0.867475	0.308722
O00142	1.86917	2.17985	2.16206	1.34757	2.15273	1.42088	NA	1.50892	1.91189	2.46357	2.4901	1.94268	1.90355	0.55821	2.04903	2.09874	1.94938	1.69705	2.19685	-0.244263	2.30206	1.9789	1.71366	2.11753	1.72804	2.03577	1.6207	2.04172	0.909392	1.63959	0.566014	1.86891	1.65778	1.76153	2.36753	1.4444	2.38011	1.28975	1.02409	2.15111	2.1349	1.4906	1.51503	2.05941	0.913962	2.32036	2.23734	1.8956	1.48674
O00148	0.816698	-1.72819	-3.09042	0.517372	-1.90456	-0.0631175	NA	-0.394714	-2.6734	-0.0904381	NA	0.36079	NA	-0.135588	-1.59805	1.83293	-1.77362	0.434464	-1.51359	1.54104	-2.02427	0.593033	1.57983	NA	-1.62942	NA	0.65962	-1.37742	0.946207	-2.44057	-0.707584	NA	0.798645	-2.10241	NA	-1.61456	-0.487388	1.37426	0.0115538	-2.10671	-0.0982779	-2.07087	0.00663727	NA	0.833581	-1.3741	-1.8622	-1.72525	0.20017
O00151	4.10314	4.22457	4.16522	4.14818	4.20604	4.02309	NA	4.33221	3.89556	4.54389	3.59716	4.20887	3.9955	3.52691	3.96124	4.86249	4.21964	5.00921	4.22226	1.6116	4.11726	3.82106	4.35598	3.76231	4.33141	3.90553	4.12181	4.16952	4.13281	4.27097	3.44444	3.79129	4.95295	3.89561	3.52797	3.95534	3.73801	3.80247	4.59904	3.76002	3.42223	3.20176	3.32802	3.20989	3.3683	4.58555	3.74939	4.33864	3.35104
O00154	0.256681	-0.306881	-0.367112	-0.11299	-0.444227	0.419556	NA	2.34167	-0.35377	0.407473	-0.402832	0.94176	-0.750973	0.56046	-0.284276	1.06315	-0.0283837	0.348418	-0.00684091	1.18147	-0.320081	0.1075	1.01999	-0.389796	-0.786728	-0.874355	0.73178	-0.617776	1.72388	-0.39563	1.55049	-0.603029	0.185204	-0.548472	-1.06908	-0.898056	0.677346	-0.0731455	2.24146	-0.697347	-0.875289	NA	0.642269	-1.04944	0.647711	-0.451645	-0.997326	-0.336911	1.07204
O00159	3.93843	3.06047	2.90291	3.05862	2.77642	3.07358	0.040538	3.54302	2.82964	3.26015	2.32757	3.56183	2.6314	3.4134	2.63149	3.04804	3.06239	2.51596	2.66588	1.40757	2.76866	3.56328	2.93352	2.31523	2.63339	2.54313	4.27491	2.71271	2.85241	2.52336	3.758	2.55897	2.52063	2.71734	2.46219	2.44221	3.25567	2.59334	2.75741	2.32577	2.54384	1.94161	3.42069	2.50585	2.97966	3.05048	2.55819	2.80955	3.13819
O00160	0.37977	1.02894	0.0337789	0.962947	0.1143	0.083876	NA	0.697577	-0.0430529	0.947512	-0.0288439	0.797301	-0.0957025	-0.39453	1.34271	2.06181	0.715796	1.21792	0.88492	-1.05288	0.382913	0.917016	0.107292	-0.212212	0.654773	-0.558539	0.00850666	0.590473	0.832506	0.430427	-0.709047	0.0798842	-0.506717	-0.123587	0.785307	0.0817366	0.416155	1.47183	2.19333	0.170932	0.075819	-0.850233	0.577436	-0.701297	-1.18454	0.622391	0.277527	0.438992	-0.169377
O00161	1.73259	1.11926	1.04409	1.10362	1.0001	1.50787	NA	1.58417	0.944809	1.71579	1.05731	1.49785	0.990716	1.77303	1.31082	1.50529	1.25349	1.65908	1.4379	1.6888	1.12274	1.67762	1.89994	0.798537	1.24274	0.890636	1.83451	1.0711	2.12025	1.57875	1.25381	1.17013	1.79515	1.03053	1.51754	1.03889	1.19937	1.66837	1.97507	0.765697	1.53982	0.54947	1.51812	0.727667	1.30302	1.14129	1.30366	1.34103	1.56501
O00165	0.0766715	0.121951	0.468485	0.840647	0.538977	0.0659216	NA	0.667122	0.707144	-0.408663	0.355809	0.102601	0.204929	0.440646	0.528737	0.811782	0.203738	-0.419486	0.0553712	0.663976	0.245732	-0.101099	0.271395	0.414186	0.237559	0.117101	0.246541	0.127834	0.169965	0.312964	0.195593	0.0456232	0.161158	0.203318	0.0263899	0.110327	-0.111151	0.169306	0.436868	0.303245	0.744906	-0.38981	0.295513	0.639275	0.521234	-0.137803	0.0707921	0.400439	0.754382
O00168	-1.81508	2.29494	2.25224	NA	2.21712	NA	NA	NA	2.56106	-0.0125762	1.88541	-2.22584	2.80093	NA	2.07452	NA	2.24	NA	2.5767	NA	2.44214	NA	-2.10215	2.35723	2.20143	2.41408	NA	2.14943	-2.01881	3.09003	NA	2.17619	NA	2.17748	2.47653	2.3943	NA	NA	NA	2.37735	NA	2.01618	NA	2.27604	-2.05566	1.85646	2.31827	2.53035	NA
O00170	1.82355	1.1524	1.3304	2.22914	1.35453	1.96854	NA	2.23877	1.15893	2.18067	0.725486	1.96808	1.48998	1.87912	1.31715	2.60013	1.56679	2.30158	1.72527	1.72353	1.34698	1.93948	2.92818	1.40244	1.50205	1.01433	1.92292	1.62495	2.47304	1.54013	1.63546	0.69699	1.82058	0.910177	1.07364	0.902798	1.49558	1.7641	2.18345	1.10722	1.3354	0.540136	1.58779	0.724265	1.87775	1.51638	1.07366	1.41575	1.81976
O00178	0.0277649	-0.496972	-0.812394	-0.649477	-0.707417	-0.121235	NA	0.0456591	-0.847464	0.0895057	-0.888345	-0.0880689	-0.949518	-0.828081	-0.540864	-0.181169	-0.723285	0.601384	-0.629745	-0.832782	-0.886644	-0.64136	0.0234425	-1.13705	-1.0107	-1.34274	-0.393088	-0.535126	-0.0270655	-0.841909	0.000118425	-1.12386	-0.691727	-1.24152	-0.886543	-1.02328	-0.754778	-0.29281	-0.212136	-1.58898	-0.190117	NA	-0.762434	-1.15276	-0.790092	-0.853446	-1.04261	-0.85594	-0.535091
O00180	NA	NA	NA	-1.19217	NA	-1.04524	NA	0	NA	NA	NA	NA	NA	-2.85134	-2.35068	-3.17445	NA	-2.21657	NA	NA	NA	-2.13296	NA	NA	NA	NA	-1.87446	NA	-2.02642	NA	-1.72154	NA	-0.205015	NA	NA	NA	NA	-0.0798712	NA	NA	-2.30526	NA	-1.88746	NA	NA	NA	NA	NA	-2.05788
O00182	2.19151	0.0816315	0.339807	2.78016	0.372995	3.90137	NA	2.99372	0.2155	2.28031	0.967619	2.68667	0.0213474	1.96645	1.47224	3.20909	1.00596	4.00771	1.21984	0.0218978	0.793946	2.44463	1.90808	0.236853	0.937296	-0.00889184	2.37761	0.907202	3.4981	1.2075	-0.0387066	0.545842	0.815959	-0.0582919	0.889883	0.0710871	1.09783	1.54286	0.909436	-0.262946	2.08561	-0.161314	3.36712	-0.797548	0.188771	1.0696	0.873378	0.636228	3.34826
O00186	0.888341	0.956283	0.681875	0.962869	0.673642	1.59319	NA	1.09459	0.818637	1.32252	0.592907	1.38486	0.848778	1.90578	0.770427	1.35733	0.835234	0.586175	1.01547	0.71574	0.929268	1.81583	0.632992	0.549437	0.624703	0.625772	1.83245	0.880999	0.883904	0.71021	0.222625	0.445635	1.36376	0.54683	0.491249	0.216738	0.743739	0.889892	0.894389	0.495514	1.5895	-0.251603	0.73751	0.401218	0.349338	0.770559	0.501019	0.525589	1.98758
O00187	NA	-1.11316	-1.73004	NA	-1.89566	NA	NA	NA	-1.93809	NA	-2.7889	NA	-1.45749	NA	-1.23366	NA	-2.11263	NA	-1.45475	NA	-1.16574	-2.41405	NA	-1.94926	-1.78907	-1.75937	NA	-1.68125	NA	-0.715156	NA	-1.28693	NA	-1.91479	-1.29421	-2.23095	NA	NA	NA	-1.72539	NA	NA	NA	-1.53906	-1.23749	-1.85084	-1.20054	-1.74965	NA
O00189	-1.69982	-2.01478	-2.13813	-1.26502	-2.35711	-1.6194	NA	-1.7269	-1.51529	NA	-2.79038	-1.58219	-2.46062	-1.32772	-2.29161	-1.48129	NA	-1.64391	NA	-1.03963	-2.32337	-1.56154	-1.62779	-2.46352	-2.16844	NA	-1.33515	NA	-0.914479	NA	-1.73857	NA	-1.80127	NA	-2.22752	NA	-2.2186	-2.04456	-1.06163	NA	-1.444	NA	-1.96336	NA	-1.91888	-2.2153	-2.45906	-2.35413	-1.39683
O00192	-1.36259	-0.301999	-0.391211	-1.36325	-0.637217	-0.243185	NA	-1.72804	-0.630981	-1.60671	-0.521449	-0.914263	-0.516333	-0.316836	-0.279677	-1.91723	-0.266827	-0.807973	-0.0367492	-1.12411	-0.134717	-0.786112	-1.56339	-0.579583	-0.354181	-0.457085	-1.0348	-0.040304	-1.39307	-0.493074	-1.72127	-1.08375	-1.21493	-0.688352	-0.264785	-0.91496	-0.53382	-1.80389	-0.384412	-0.483971	-1.2925	-1.42157	-1.56563	-2.12635	-0.546485	-0.154584	-0.495958	-0.129917	-0.944809
O00193	1.43931	0.161206	-0.0451353	0.909543	-0.0972538	1.37552	NA	0.623308	-0.397032	0.753935	-0.623658	1.14954	-0.358098	1.36237	0.00464515	1.50297	0.282079	1.69636	0.439298	1.4954	-0.633659	0.70238	0.867247	-0.183361	-0.570571	-0.831669	1.84832	-0.104788	1.11094	0.284437	0.512352	-0.145744	0.306051	-0.309785	-0.513927	-0.570971	-0.78354	0.545988	0.0862413	-0.279055	0.667698	NA	0.668179	-0.590601	0.167777	-0.0198568	0.0551174	0.0714161	1.06102
O00194	-0.629565	-1.7462	-1.51395	1.8453	-1.48785	-1.26627	NA	2.50641	-1.80483	2.25295	NA	-1.49641	-1.64296	2.13143	-0.441344	0.154988	-1.49351	2.95884	-1.4063	-1.40981	-1.87951	1.39599	0.545815	-1.85001	-2.05635	NA	1.85996	-0.920114	2.48895	-1.49669	-2.29508	-0.495011	1.84749	-2.07181	-1.21412	-1.92248	1.54837	2.29033	-0.470865	-2.26228	-0.202379	-2.05935	-0.253645	-2.03814	0.458172	-1.29863	-1.15079	-1.3424	0.516747
O00203	1.6223	0.828006	0.503705	1.11849	0.728817	1.48197	NA	2.06101	0.674116	1.66527	0.553698	1.81861	0.366955	1.58236	0.821223	1.56548	0.703871	1.86427	0.74013	1.23155	0.512016	1.33764	2.00934	0.327954	0.594089	0.330601	1.75152	0.475179	2.15571	1.01404	2.40044	0.228787	1.17352	0.3469	1.03449	0.0408531	1.32825	1.57868	2.02976	0.305421	1.43302	-0.286459	1.86438	0.329879	1.55319	0.804959	0.792129	0.735578	1.50692
O00204	-1.71276	NA	NA	-0.368361	NA	1.68099	NA	NA	NA	-0.809328	NA	NA	NA	-2.78721	NA	NA	NA	2.38892	NA	NA	NA	-0.915284	NA	NA	NA	NA	2.40963	NA	0.766533	NA	4.39533	NA	-1.392	NA	NA	NA	-0.263768	-0.537391	-0.387797	NA	1.9478	NA	1.83953	NA	1.65338	NA	NA	NA	-0.101036
O00213	NA	NA	NA	NA	NA	NA	NA	NA	NA	-2.57402	NA	NA	NA	NA	NA	NA	NA	NA	NA	-2.47696	NA	NA	-2.17251	NA	NA	NA	-2.42313	NA	NA	NA	NA	NA	NA	NA	NA	NA	NA	NA	NA	NA	-2.40222	NA	NA	NA	NA	NA	NA	NA	NA
O00214	1.04204	-0.270522	-0.0746238	0.465705	0.220908	-0.357443	NA	-0.173511	0.0983232	-0.481	0.275581	0.00814999	0.0871073	1.42022	0.665272	1.27722	0.609609	-0.499022	0.514123	-1.03885	0.5627	0.479486	0.223931	0.332367	0.486411	0.185503	0.245138	0.225038	0.280232	0.491324	-0.685918	0.232656	-0.279324	0.184785	0.131053	-0.156398	-0.546156	0.151637	-0.503116	-0.314085	0.560009	-0.394171	0.23593	0.190402	-0.194184	0.103838	0.20833	0.53724	0.152379
O00217	0.0262098	0.710089	0.86089	-0.283358	0.703099	1.26095	NA	-0.0480014	0.723894	-0.12467	0.28977	-0.0868332	0.240451	-0.25983	0.391173	0.0838125	0.224625	0.519097	1.5248	0.0798465	1.91548	0.118128	0.0078645	1.34159	2.12526	1.35231	0.0183536	0.559911	-0.172351	-0.368314	0.852257	1.12367	0.355284	1.1405	1.6488	1.36891	-0.247149	0.813909	-0.533336	1.20949	-0.22796	-0.980106	1.43275	0.517998	0.572438	0.762732	0.706536	0.96031	0.729978
O00220	NA	NA	NA	NA	NA	NA	NA	NA	NA	NA	NA	NA	NA	NA	NA	NA	NA	NA	NA	NA	NA	NA	NA	NA	NA	NA	NA	NA	NA	NA	NA	NA	NA	NA	NA	NA	NA	NA	NA	NA	NA	NA	NA	NA	NA	NA	NA	NA	NA
O00221	-1.18584	-3.03559	-2.65504	-1.96888	-3.05027	-1.31949	NA	-2.46297	-3.76057	-2.13652	-3.21372	-1.60934	NA	-2.41816	NA	-0.991157	-3.06362	-1.9071	-2.68148	NA	NA	-2.95725	-2.44233	-3.42275	NA	NA	-1.46602	-2.75659	-1.44828	-2.99564	-2.01954	NA	-3.16807	NA	NA	NA	-2.81631	-2.0778	-2.26627	-3.49142	-1.81815	NA	-1.35049	NA	NA	-2.47111	NA	-2.75191	-2.33889
O00231	2.86858	3.13131	2.80597	3.15238	2.87285	3.18373	NA	2.99946	2.99413	2.73633	2.58077	3.0046	2.83865	2.95571	2.87551	3.20201	2.69872	3.34029	3.04088	3.32609	2.74901	2.98433	3.18793	2.75654	2.90064	2.95963	2.97574	2.79434	2.81425	2.73685	3.00197	2.73116	2.81508	3.05296	2.77086	2.38919	2.5552	3.20483	3.30107	2.90736	3.2456	2.27928	2.97715	2.8341	2.91029	2.82475	2.92089	2.83607	3.02198
O00232	1.67384	1.97851	1.6052	1.95348	1.55942	1.9568	NA	1.79438	1.79905	1.63708	1.20563	1.70679	1.69649	1.8895	1.82881	2.09697	1.60859	2.13172	1.78439	1.94137	1.5757	1.71969	1.9245	1.47416	1.39551	1.69805	1.64858	1.57354	2.13796	1.80563	1.69189	1.32835	1.38465	1.7587	1.54504	1.01538	1.05382	1.85544	1.98057	1.48208	1.79912	0.38774	1.66223	1.40899	1.55724	1.43676	1.74929	1.59737	1.56089
O00233	1.91711	2.43976	2.38165	2.76395	2.06831	3.00939	NA	2.03111	2.40298	2.43654	1.92267	2.61199	2.25393	2.53297	2.21493	2.61164	2.23876	2.07052	2.30603	2.68111	2.07189	2.40599	2.04427	2.08706	1.873	2.15334	1.98008	2.32035	2.40078	2.14292	1.39699	1.95653	2.51652	2.15974	2.03816	1.94639	1.5028	2.11841	2.56955	2.02931	2.10525	1.66041	2.19177	2.01159	2.05191	2.29515	2.00163	2.23108	3.34533
O00244	1.52762	1.77526	2.49694	1.60311	2.14063	1.53776	NA	1.79497	2.10802	1.36842	1.90796	2.02198	2.50012	1.60472	1.6819	1.68254	2.17004	1.96194	2.11153	1.83801	1.9824	1.22074	1.7741	1.92943	1.65399	1.78286	1.50788	1.55657	1.47443	2.00344	1.29396	1.49438	1.04056	1.87426	1.97125	1.57512	1.0629	1.16402	0.538646	1.67489	1.23602	1.14493	1.51237	1.8338	2.5123	2.33325	1.35751	2.12673	1.46641
O00255	-0.401842	-1.9626	-1.90241	-1.6706	-1.7515	-0.738075	NA	-0.685891	-2.2186	-0.834506	NA	-0.629676	-1.90161	-0.838965	-2.27503	-0.781567	-1.75702	-0.964798	-2.23238	0.136328	-1.4964	-0.664475	-0.338137	NA	NA	NA	-0.829601	-1.47604	-1.25671	-1.74557	-0.964588	NA	-0.848717	NA	NA	NA	NA	-0.788609	-0.842125	-2.10281	-0.720344	NA	-0.882861	NA	-0.826125	NA	NA	NA	-0.658233
O00257	-0.451997	NA	NA	-1.69643	NA	-1.34993	NA	-2.28334	NA	NA	NA	-0.326909	NA	-1.3601	NA	-0.550408	NA	-1.10805	NA	-2.1984	NA	NA	NA	NA	NA	NA	-0.487462	-2.40796	-0.852736	-2.25987	-0.602166	NA	NA	NA	NA	NA	NA	NA	-0.410616	NA	NA	NA	-0.645443	NA	0.116256	NA	NA	NA	-1.15714
O00258	-1.52212	NA	NA	-0.655976	-2.07053	-0.924237	NA	-1.26586	NA	-1.48716	NA	-1.57895	NA	-0.958946	NA	-1.11253	NA	-1.00383	NA	-0.715626	-2.05176	-0.909182	-0.580473	NA	-1.5142	NA	-0.91648	-1.89394	NA	NA	-0.265129	NA	NA	NA	NA	NA	-1.06371	-0.839495	NA	NA	-1.52742	NA	-1.34304	NA	NA	NA	NA	-2.03558	-1.24505
O00264	3.85983	6.12242	6.31663	4.87797	5.96135	4.1195	NA	3.96449	6.4314	3.80097	6.22847	4.27455	6.23255	4.14538	6.09999	4.71905	6.1597	3.67317	5.81199	3.69675	5.85734	4.12375	4.06897	6.28925	6.15625	6.11357	3.6093	5.97405	3.86488	6.26033	3.04883	5.93624	3.40573	5.65408	5.88947	6.08371	3.39535	3.29211	3.21499	6.14555	4.42936	5.90373	3.42688	5.99859	3.72894	5.54672	5.87114	5.68357	4.8772
O00267	1.28866	0.173422	0.148781	1.0008	0.0287802	0.970344	NA	1.29699	0.0198699	0.820523	-0.139939	1.18014	-0.043014	1.47448	0.302764	0.98092	0.0874851	1.39138	0.319808	0.926515	0.0110376	1.04913	1.16632	-0.387494	0.0730758	-0.393249	1.32605	-0.00175085	1.11068	0.283998	1.24092	-0.292917	1.00975	-0.259634	-0.0445447	-0.59609	0.00397188	1.17643	0.903007	-0.368351	0.867776	-0.701424	0.667883	-0.199717	0.763829	-0.0908984	0.113623	0.060501	1.0988
O00268	-0.36337	-1.95346	-1.81281	-1.67119	-1.91865	-0.670236	NA	-1.43575	-1.93036	-1.37015	-2.20207	-0.984431	-1.74179	-1.67654	-1.90726	-0.570851	-1.67967	-1.06565	-1.64512	-0.868867	-1.86332	-0.639004	-0.747265	-1.96183	-2.1731	-2.316	-0.830468	-1.61015	-1.20016	-1.83702	-0.531555	-2.11729	-1.39905	-2.05028	-2.25886	-2.26749	-1.79971	-0.876512	-1.97506	-2.16885	-1.5033	NA	-1.25467	-2.05212	0.18759	-1.85547	-2.22426	-1.6375	-0.633373
O00273	1.09795	0.616259	0.996054	0.825736	0.924209	0.713573	NA	0.697139	0.607116	1.14622	0.511737	0.869427	0.79064	0.619776	0.453427	0.724069	0.635797	0.645681	0.417422	1.98051	0.497755	0.744583	0.714813	0.461431	0.560597	0.732462	0.569873	0.438725	0.452683	0.670423	1.45222	0.373363	1.00379	0.753932	0.251953	0.443144	0.246724	0.688857	1.64032	0.639582	0.468868	-0.126383	1.03362	0.531562	1.01547	0.934405	0.335913	0.728062	1.47381
O00287	-2.42791	NA	NA	NA	NA	NA	NA	NA	NA	-2.84969	NA	-2.05075	NA	NA	NA	NA	NA	-2.65886	NA	-1.3	NA	-2.17577	-2.20315	NA	NA	NA	NA	NA	NA	NA	-2.39545	-2.5054	-2.73857	NA	-2.60028	NA	-2.28484	-2.83563	-2.80035	NA	NA	NA	NA	NA	NA	NA	NA	NA	-2.67721
O00291	1.7726	0.659938	0.394876	0.739688	0.506099	1.33778	NA	0.505464	0.275984	0.984226	0.254575	1.24937	0.345363	1.33646	0.450827	1.4821	0.612601	0.703117	0.504079	1.06484	0.51316	1.56399	1.29347	0.39911	0.590751	0.165983	2.05434	0.52964	0.890405	0.597502	0.098508	0.0982377	0.854563	0.371478	0.35213	0.294391	1.83763	0.932419	1.29545	0.154431	1.40054	-0.403482	0.619573	-0.0768883	1.17397	0.624954	0.39939	0.555447	1.61131
O00294	0.664805	NA	NA	NA	NA	-1.34389	NA	NA	NA	NA	NA	0.0137709	NA	-0.590201	NA	NA	NA	1.06107	NA	NA	NA	-0.680678	NA	NA	NA	NA	2.30243	NA	NA	NA	-1.10151	NA	2.82183	NA	NA	NA	NA	NA	0.764473	NA	-0.55837	NA	0.161675	NA	NA	NA	NA	NA	0.610345
O00299	5.01845	3.55377	3.32144	5.73608	3.44643	5.96214	NA	6.8269	3.21544	5.64314	3.30845	5.73212	3.06518	5.57287	3.9569	5.57893	3.86443	6.26502	3.78233	6.14786	3.68805	5.12221	4.8413	3.29946	3.75704	2.94448	5.12397	3.65596	5.85609	3.52842	6.13852	3.36251	6.1953	3.31916	3.63201	3.14007	5.01196	6.43472	5.46316	3.06307	5.64395	3.07114	5.29408	2.81406	5.24331	4.11387	3.59467	3.82169	5.79895
O00300	NA	NA	NA	NA	NA	NA	NA	NA	NA	NA	NA	NA	NA	NA	NA	NA	NA	NA	NA	0.191161	NA	NA	NA	NA	NA	NA	NA	NA	NA	NA	NA	NA	NA	NA	NA	NA	NA	NA	NA	NA	NA	NA	NA	NA	NA	NA	NA	NA	NA
O00303	2.748	2.52424	2.55791	2.81838	2.54984	3.0728	NA	3.435	2.41991	2.84921	2.5273	2.98309	2.44827	2.85425	2.69575	3.2777	2.39343	3.09929	2.64776	3.07646	2.55592	2.80961	3.29947	2.55826	2.53151	2.34603	3.06936	2.51547	3.04867	2.55958	2.8868	2.37315	2.94325	2.2176	2.46805	2.21294	2.52125	3.4045	3.33232	2.27853	2.61894	1.97332	2.76436	2.43786	3.10443	2.48368	2.5282	2.38002	3.03712
O00308	NA	NA	NA	NA	-2.97956	NA	NA	-1.75157	NA	NA	-2.28517	NA	-2.35445	NA	NA	NA	NA	NA	NA	NA	NA	NA	NA	NA	NA	-3.15299	-1.85526	NA	NA	NA	-2.55596	-2.18093	-1.84466	NA	-2.97189	NA	NA	NA	-2.52645	NA	NA	NA	NA	NA	-2.17861	NA	NA	-2.99941	-2.57108
O00329	-1.42645	-2.21592	-2.8688	-2.50096	-3.27099	-2.59917	NA	-2.91873	NA	-1.24217	NA	-1.89728	-2.60289	NA	-1.43518	-0.966248	-2.36087	-1.71159	-1.47127	-2.39834	-3.01833	-1.77145	-2.79719	-3.53862	-1.61936	-2.73853	-2.32537	-2.32877	-2.35401	-2.02141	-3.04007	-2.42135	NA	-2.1397	-2.22111	-2.17542	NA	-1.88254	-1.92116	-3.25361	-1.91295	NA	-1.50538	-3.005	NA	NA	-2.35329	-2.3712	-2.66013
O00330	0.341464	1.44989	1.19476	0.452533	1.0715	1.52698	NA	1.34954	1.4575	0.512162	0.817159	0.422175	0.777901	0.414068	1.10734	0.648095	1.12517	0.761479	1.06322	1.32662	0.299611	0.626472	0.057892	0.96732	0.658629	0.951695	0.209415	1.14703	0.634397	1.31757	0.378037	0.884835	0.0662174	0.664525	0.893265	0.854121	0.375281	0.713108	0.155728	0.728755	1.40973	0.645918	1.91257	1.31156	0.892507	0.771169	0.897938	1.1452	1.18436
O00337	NA	-1.09584	NA	NA	-0.443471	0.111973	NA	NA	-0.529395	NA	NA	NA	-1.08805	NA	-1.21754	NA	NA	NA	-2.19482	NA	NA	NA	NA	-1.05836	-0.610663	-0.133742	NA	-1.09377	NA	-1.06392	NA	-1.74908	NA	-0.129323	-2.22701	-1.54987	NA	NA	NA	-0.733067	-2.41732	-0.329387	-1.84989	-0.616037	NA	-1.33308	-0.360031	-1.36704	-0.529976
O00338	NA	NA	NA	NA	NA	NA	NA	0.173386	NA	NA	NA	1.20854	-0.952324	NA	NA	-2.8094	NA	-2.8325	NA	-1.52721	NA	NA	0.183139	NA	NA	NA	NA	NA	NA	NA	NA	NA	0.521587	NA	NA	NA	NA	-1.88299	-1.8464	NA	NA	NA	-1.501	NA	NA	NA	NA	NA	NA
O00339	-0.767117	-0.263289	-0.673044	0.213744	0.289619	NA	NA	-1.32975	-1.58761	2.43788	-1.36839	-1.50345	-0.889992	-1.80438	-0.185413	-0.936634	0.043075	NA	0.198323	-0.015538	-0.986984	0.238966	1.3177	0.113654	0.825763	NA	-0.981383	0.588143	-0.29549	0.305832	-1.26185	0.121822	0.595218	-1.44762	-1.47711	0.492873	1.03987	NA	-2.13054	-1.47407	-1.86923	-0.630656	-0.746871	-1.59473	-1.44977	0.592366	-0.656943	0.905357	0.127258
O00391	3.25446	-0.293923	-1.9503	0.542961	-1.42876	-0.342168	NA	3.5786	NA	1.10396	-0.933846	-0.0151428	-2.75144	4.283	-0.666921	1.18989	-1.85522	2.11563	-1.62316	1.22705	-0.874698	2.63674	2.07457	-1.5515	-1.01281	NA	1.23098	-1.33813	1.73941	-1.75652	-0.376828	-0.651313	0.988936	-1.20743	-1.15493	-1.55096	2.37334	1.27785	0.866739	NA	0.461441	NA	-0.116969	NA	2.09289	-0.689038	-1.04291	-1.23701	0.478956
O00399	0.393437	0.404768	-0.192171	0.0503722	0.277848	1.07203	NA	0.365664	-0.0494283	0.646878	-0.0237357	0.953153	0.179272	0.620126	-0.0724635	0.869421	-0.0722503	0.50102	0.190308	-0.277426	0.0491292	0.445844	0.290545	0.00190288	0.23624	-0.342627	0.6033	0.164069	0.152495	-0.456108	0.826536	-0.0985676	0.196029	0.150451	0.255342	-0.266058	0.47196	0.555615	0.0641191	0.00122502	0.563871	NA	0.323182	-0.612728	-0.497187	0.153562	-0.342171	0.11487	-0.0963851
O00400	0.262073	0.0566594	-0.411786	0.685125	-0.285157	-0.0869028	NA	0.610665	-0.311026	0.142131	-0.159016	-0.242357	0.0717064	0.525664	0.117549	1.00707	-0.288464	0.66531	-0.208416	-0.268348	0.235392	0.968597	0.942754	-0.145825	-0.0239958	-0.0807232	0.47659	-0.304396	0.722117	0.35213	-0.0317138	-0.470816	1.26567	-0.576578	0.140342	-0.757973	0.246987	-0.226827	-0.0608355	0.043639	-0.0162011	-0.817895	-0.237816	-0.329594	0.978524	-0.232703	0.45464	0.00223443	0.676474
O00401	1.20838	0.188084	0.476416	1.79691	0.46657	1.88739	NA	0.967068	0.0993731	1.30023	0.183424	1.4199	0.310717	1.44449	0.309496	1.12098	0.289233	1.36706	0.0904334	0.908217	0.446992	1.24507	0.844232	0.323153	0.331005	0.194623	1.58186	0.516549	1.21879	0.225277	2.51091	0.135757	1.32223	0.409096	0.0354042	0.193809	1.33341	1.10554	0.523442	0.202774	1.43869	-0.119645	1.9238	0.0412038	0.718866	0.704454	0.41783	0.368039	1.48374
O00408	NA	-1.25987	-1.08937	NA	-1.03222	NA	NA	-3.96772	-1.46017	-2.53837	-1.72117	-2.98301	-1.27835	NA	-1.09164	NA	-0.763036	NA	-0.572821	-0.669028	-0.616986	NA	NA	-1.28278	-1.39714	-1.59973	NA	-0.988211	NA	-1.95417	NA	-1.38674	NA	-1.00958	-1.1312	-1.37865	NA	NA	NA	-1.37972	NA	NA	-3.08848	-1.41668	NA	-1.95318	-1.48647	-0.972306	NA
O00410	2.31865	1.10556	1.12435	2.00481	1.4074	2.30542	NA	2.02827	1.03621	1.4847	1.37033	1.70212	0.935888	1.93766	1.25268	2.78831	1.30246	2.61654	1.42313	2.0803	1.56157	1.58609	1.71877	1.20094	1.34995	1.04449	2.29375	1.27499	1.74942	1.04943	2.25448	1.02316	2.12103	1.23701	1.21229	0.906125	1.16437	1.84336	1.95019	1.06418	2.23128	0.642538	2.07549	1.09838	1.77259	1.1544	1.08618	1.29581	1.69256
O00411	-1.82668	-2.24387	-2.14717	-1.35911	-2.38525	-1.18991	NA	NA	-2.61895	NA	-2.69873	-1.38556	-2.23059	-2.55437	-2.14955	-1.53485	-2.71885	-1.27508	-2.48091	-1.84184	NA	-1.80335	-1.18263	-2.1969	-2.92636	-2.51495	-1.92494	-2.21904	-1.82888	NA	0.803855	-2.35222	-0.971193	-2.53557	NA	NA	-2.02784	-1.90244	-1.0863	-2.82378	-1.80229	NA	-1.92136	-2.3753	-1.56444	-2.12114	-2.561	-1.90598	-1.70867
O00418	-2.27129	-2.47799	-2.01136	-2.64133	-2.32095	-1.35814	NA	-1.48636	-1.59453	-1.86987	NA	-2.43769	-2.42774	-2.09981	-1.65411	-1.65888	-2.09758	-1.78823	-1.57918	NA	-1.84031	-2.28124	-1.55355	-1.77129	-1.7173	-1.42137	-1.97655	-1.6379	-1.15282	-1.69822	-1.27333	NA	-0.595144	-2.23	-2.19042	-2.65544	-1.47494	-1.67824	-2.90225	-1.88057	-2.73405	-2.59277	-1.76061	-2.23008	-1.89533	-1.80892	-1.72518	-1.8198	NA
O00422	1.27315	0.182949	-0.207099	0.814416	-0.0194941	1.16749	NA	0.90642	0.0029783	1.13259	-0.450776	1.12841	0.169554	1.61227	0.303612	1.29644	0.350646	1.02845	0.170999	1.82175	-0.0215	0.629018	1.17504	-0.439825	-0.414377	-0.485578	0.844742	-0.16761	0.735688	-0.0750586	0.790125	-0.0563208	0.486789	-0.26042	-0.314777	-0.611219	-0.276459	0.917697	0.574165	-0.625635	0.747042	-0.658743	0.825029	-0.148293	0.786175	0	-0.105314	-0.0294327	0.745601
O00423	-0.132315	-0.612112	-0.716454	-0.962685	-0.55469	-0.924852	NA	-1.49992	-0.750778	-0.375674	-1.29843	-0.274689	-0.760403	-0.629375	-0.614301	-0.826083	-0.100845	-1.14924	-0.499664	-0.762886	-0.258134	-0.333801	-1.03789	-0.913825	-0.457247	-0.702072	-0.171236	-0.390526	-0.578404	-0.438836	-0.47639	-1.09618	-0.980141	-0.526121	-0.547514	-0.546031	-0.784749	-1.68794	-1.64543	-0.98174	-0.362805	-1.84581	-0.7186	-1.39532	-1.60083	-0.75013	-0.752503	-0.599435	-0.0903814
O00425	-1.12477	NA	NA	1.91707	NA	-0.275645	NA	1.73899	NA	-1.11693	NA	NA	NA	NA	NA	1.61617	-3.37277	1.48204	NA	0.540797	NA	1.05404	NA	NA	NA	NA	1.08562	NA	2.39819	NA	NA	NA	2.06162	NA	NA	NA	1.57312	2.27607	0.0279224	NA	-1.02886	NA	-0.874437	NA	-0.531267	NA	NA	NA	0.00182358
O00429	2.82753	1.87795	1.41677	2.5978	1.80497	3.20407	NA	2.27197	1.68517	2.21265	1.63762	2.2262	1.33605	3.10554	1.79553	2.95964	1.52621	2.69986	1.82795	2.68432	1.67688	2.47053	2.60623	1.30431	1.78324	1.52632	2.79431	1.78348	2.69945	1.73505	3.08742	1.53291	2.45992	1.79867	1.7805	1.27183	2.58171	2.32441	2.53533	1.45685	3.14377	0.988578	3.09962	1.62698	2.36015	1.82488	1.61171	1.77007	3.28604
O00442	0.480156	0.631432	0.421263	1.41534	0.493363	1.64317	NA	1.15448	0.605394	0.933434	0.11815	1.29411	0.428497	2.11527	0.640916	0.433851	0.520872	0.82869	0.650325	1.43654	0.632279	0.562817	2.07485	0.503337	0.445864	0.352348	1.15654	0.694797	1.40846	0.243236	0.829755	0.29056	0.793843	0.453123	0.56865	-0.0150574	1.11045	1.39206	0.600445	0.381166	0.465399	-0.358129	1.47017	0.441962	0.568107	0.359469	0.496354	0.380315	1.80409
O00443	2.60913	1.72849	1.28551	2.34492	1.44892	2.34345	NA	2.39798	1.56703	2.2695	1.30191	2.0653	1.49157	2.05194	1.73008	2.24502	1.63146	2.90092	1.831	2.37479	1.68129	1.95572	2.51995	1.30577	1.9371	1.24543	2.4446	1.76068	2.52303	1.71054	2.04085	1.47931	2.80506	1.41175	1.59763	1.18913	1.54194	2.4959	1.99368	1.42217	2.11785	NA	2.55685	0.995717	2.0944	1.60961	1.56191	1.81766	2.15616
O00453	-1.08225	-0.0913568	NA	-0.977672	-0.568807	NA	NA	NA	NA	NA	-1.14668	-0.913504	NA	NA	0.554305	1.04519	-0.406063	NA	NA	NA	-0.217274	-0.501614	NA	NA	-1.08471	NA	-0.99112	-0.252121	0.362449	0.475284	NA	NA	NA	NA	0.380102	-0.923934	-0.850775	-0.202958	-0.54696	NA	NA	NA	NA	NA	NA	NA	-0.138041	-0.695871	NA
O00458	NA	NA	NA	NA	NA	NA	NA	NA	NA	NA	NA	NA	NA	NA	NA	NA	NA	NA	NA	NA	NA	NA	NA	NA	NA	NA	NA	NA	NA	NA	NA	NA	NA	NA	NA	NA	NA	NA	NA	NA	NA	NA	NA	NA	NA	NA	NA	NA	NA
O00459	-1.32854	-2.62328	NA	-1.38782	NA	-0.270182	NA	-0.805973	NA	-2.38372	NA	-1.11617	NA	-1.40104	NA	-1.95499	NA	-1.46116	-2.58388	-2.70905	NA	-1.85162	-1.33107	NA	-2.74293	NA	-0.83125	NA	-2.3677	NA	-1.37253	NA	-1.6628	NA	NA	NA	-2.06293	-0.851699	-2.02522	NA	-1.19342	NA	-1.32099	NA	-0.951797	NA	NA	NA	-0.686228
O00461	0.84976	0.702299	0.186217	-0.187962	0.221723	-0.0794416	NA	1.28227	0.323629	0.560451	0.241947	0.037692	0.0849813	0.103475	0.684163	0.749246	-0.031236	0.905859	0.54792	1.58154	0.799734	0.827979	0.158468	0.082474	0.490703	0.440324	0.0988745	0.502491	0.481126	0.687626	1.6637	0.542829	1.59041	0.346982	1.2377	-0.197277	0.738667	-0.253972	0.730313	0.0776797	-0.542817	-0.142076	-0.135554	-0.13505	-0.56937	0.0138177	0.740259	0.66295	-0.0388776
O00462	0.020957	-0.690327	-1.88041	-0.679101	-1.4788	-0.977917	NA	-1.18345	-1.2049	-1.39042	NA	-0.762263	-1.55879	-0.958315	-1.49774	-1.30725	-1.67489	-0.560679	-1.39856	0.00159297	-1.97836	-0.165402	-0.876169	-1.84514	-1.4316	-1.01535	0.256314	-1.78492	-1.05122	-1.62885	-1.95556	-1.34814	-0.195832	-1.50625	-0.978368	-1.88282	-1.14753	-1.49338	-0.469736	-1.38976	-1.16558	NA	-1.03822	-1.58101	-0.480796	-1.31137	-1.4407	-1.74822	-0.60987
O00468	4.25131	1.4359	0.940469	3.09965	1.64647	3.51829	NA	3.42862	0.791244	3.11823	0.742328	4.04405	0.776732	3.77662	0.986998	3.77352	1.29799	3.51109	1.57177	1.03986	0.106204	3.98791	3.45294	0.0516383	0.838019	0.685937	3.75016	1.50032	3.38687	1.10469	2.72842	1.05598	2.43761	1.06004	0.869809	0.834742	5.26132	1.64786	2.98779	0.264576	3.35615	0.42652	3.70147	0.629727	4.12042	2.4603	1.07234	0.435799	4.9933
O00469	0.892463	-1.09335	-1.10437	0.934249	-1.40987	-0.450139	NA	2.67848	-1.74168	0.553151	-1.12936	0.212914	-1.65572	0.47918	-0.68194	1.38884	-1.1754	1.57697	-0.14084	2.18946	-0.729753	0.767019	1.37358	-1.13614	-0.352803	-1.21867	0.602626	-1.13876	2.62819	-0.575309	-2.11356	-0.876957	0.292222	-1.18038	-1.42414	-1.462	-0.179834	1.59292	0.705009	NA	0.028414	-1.59737	-0.302893	NA	0.299713	-0.11748	-0.795398	-1.14658	-0.181806
O00470	-0.866814	NA	NA	NA	NA	NA	NA	NA	NA	-1.23128	NA	NA	NA	-1.86832	NA	NA	NA	NA	NA	NA	NA	NA	-2.25549	NA	NA	NA	NA	NA	NA	NA	NA	NA	NA	NA	NA	NA	NA	NA	NA	NA	NA	NA	NA	NA	NA	NA	NA	NA	NA
O00471	0.239245	-0.518017	-0.699	0.464213	-0.82692	0.124864	NA	-0.00619691	-0.753343	-0.0627992	-0.881582	0.287829	-1.03642	0.217917	-0.463099	-0.0399955	-0.910895	0.244844	-0.377775	0.118611	-0.563583	0.273967	0.233019	-1.00052	-0.503767	-0.83758	0.115016	-0.663151	-0.510523	-1.12406	0.0459637	-0.933189	-0.0729685	-0.924023	-0.758352	-1.34751	-0.427834	-0.101086	-0.492317	-0.913843	0.36333	-1.42056	0.29522	-1.07295	-0.294378	-0.455132	-0.693241	-0.50388	0.157585
O00478	0.100428	-0.0900018	-0.689098	NA	-1.1654	-1.9186	NA	-0.982862	-0.790722	-0.0388056	-2.00807	-0.612791	-1.36447	-1.64715	-0.299595	-1.01398	-1.14718	-0.868207	-0.523466	NA	-1.47696	-1.52178	-0.76877	-1.37254	-1.24832	-0.731935	-0.921668	-0.919566	-0.922822	-0.693804	-2.14675	-2.00823	NA	-0.682879	-0.35957	-1.42533	-1.78219	NA	NA	-2.01374	-1.52809	NA	-1.91522	-0.972237	-2.92013	-1.07414	-1.11456	-1.14373	-0.565559
O00479	1.99768	-0.640034	-0.790911	-0.128598	-0.926676	1.21541	NA	-0.174794	-1.15581	1.2557	NA	2.00476	NA	0.705593	-0.162588	-0.0161203	-0.368167	0.913296	-0.29823	0.255804	-0.349587	0.323427	0.956823	NA	-0.24859	-1.401	0.926806	-0.531321	-0.781994	-2.37027	0.506357	-1.22524	0.0242585	-0.705917	-1.44855	-0.524524	0.478554	0.107804	0.0731752	-1.48336	0.63111	NA	0.665151	NA	NA	-0.0460108	-0.737033	-0.215905	1.02005
O00481	-0.83666	NA	NA	NA	NA	NA	NA	NA	NA	NA	NA	-2.06648	NA	NA	NA	NA	NA	-1.13103	NA	NA	NA	NA	-1.78826	NA	NA	NA	NA	NA	-1.55051	NA	NA	NA	NA	NA	NA	NA	NA	NA	NA	NA	NA	NA	NA	NA	NA	NA	NA	NA	-2.13212
O00483	2.39497	3.88124	3.41923	1.87011	3.63259	3.56036	NA	1.81537	3.21575	2.31744	3.01696	3.04991	2.97705	2.74011	3.11595	1.40032	2.80699	2.28464	3.07389	2.27482	3.70096	2.08354	2.01047	3.26295	3.26589	3.58764	2.23619	3.28081	1.66618	2.645	3.65635	2.97645	2.24394	3.5122	3.62562	2.70536	2.38006	2.23902	1.70352	3.41386	2.39073	2.17335	4.3768	3.60599	2.72508	2.58996	3.46214	3.38648	2.90717
O00487	2.14354	2.48432	2.15895	2.80921	2.36155	2.74835	NA	2.4636	2.71603	2.18527	1.43936	2.19943	2.48819	2.60086	2.54414	2.78366	2.37044	2.83401	2.46049	2.84976	2.22748	2.39131	2.82946	2.25299	1.67806	2.49903	2.61943	2.29006	3.28345	2.71613	2.42056	1.73202	2.02637	2.46456	2.37215	1.65619	1.53	2.60741	2.55898	2.28847	2.52188	1.62317	2.07287	2.03042	2.37063	2.26992	2.62052	2.28878	2.54903
O00488	-2.34762	NA	NA	-1.94889	-3.19142	-1.89075	NA	-2.19427	NA	NA	NA	-2.52597	NA	NA	NA	-1.93149	NA	-1.9453	NA	-2.00701	NA	-2.85082	-2.42311	NA	NA	NA	NA	NA	NA	NA	NA	NA	NA	NA	NA	NA	NA	NA	-1.8921	NA	NA	NA	NA	NA	-1.48285	NA	NA	NA	NA
O00499	-0.786274	0.189057	0.259698	-0.329706	0.102887	-0.611385	NA	-0.0251623	0.464006	0.366057	0.0638258	0.0567879	-0.0199493	-0.254743	0.101358	0.920407	0.0517897	1.14009	0.00698496	-1.29559	0.379067	-0.527596	0.550039	-0.184584	-0.145149	-0.00150595	0.175499	-0.253012	0.147586	0.0171294	-0.168065	-0.417807	-1.06366	0.220296	-0.381734	-0.750906	-1.25811	-0.0685621	0.203251	-0.113608	-0.064534	-0.623834	-0.435592	0.056131	0.45249	-0.0810397	-0.101608	-0.0339912	0.332404
O00505	0.757413	1.02281	0.718225	0.769673	0.944463	1.04958	NA	1.55348	0.963726	0.843474	0.391182	1.2245	0.77247	1.2816	0.936625	1.59165	0.907939	1.77418	1.00024	0.944303	1.05991	0.454695	1.22695	0.723056	0.873542	1.07108	0.701034	0.328824	1.41712	0.736688	1.17753	0.664284	0.822063	0.972411	0.805761	-0.0259114	0.109313	1.10589	1.00455	0.707427	0.703691	0.0173818	0.970188	0.476582	0.620572	0.740648	0.664526	0.849219	0.420025
O00506	-0.897692	-0.681863	-1.10747	-0.795854	-0.774378	-0.279653	NA	-0.403485	-0.767459	-1.00075	-1.19491	-0.524274	-0.657709	-0.701167	-0.846398	-0.901955	-0.954321	-0.954019	-0.584718	0.607285	-0.545756	-0.560763	-0.073591	-0.383751	-0.741704	-0.86452	-0.554063	-0.574057	-0.663935	-0.99942	-0.588746	-1.00854	-0.238358	-0.70286	-0.532842	-0.818475	-0.439347	-1.16145	-0.880278	-0.849199	-0.558706	NA	-0.798537	-0.997974	-1.30507	-0.609016	-0.651827	-0.540631	-0.379898
O00512	-2.88164	NA	NA	NA	NA	-2.44518	NA	NA	NA	-2.31135	NA	-2.25308	NA	-2.15909	NA	-1.44408	NA	-2.758	NA	-0.901817	NA	-2.27507	-1.61382	NA	NA	NA	-1.44625	NA	NA	NA	NA	NA	NA	NA	NA	NA	NA	NA	NA	NA	-3.47458	NA	NA	NA	-2.04793	NA	NA	NA	-1.85713
O00515	3.7424	0.583279	0.902445	4.139	0.834717	4.6153	NA	3.89039	0.570282	2.8418	0.566458	2.99516	0.723307	4.99179	-0.216288	3.08732	0.578343	4.19589	0.0977302	1.4624	1.13431	3.04101	2.95172	0.304944	0.650155	0.969834	4.41465	0.928268	3.56107	-0.118134	4.23036	0.38983	3.40581	0.0756449	-0.365864	0.809485	2.73282	1.57996	2.76751	0.638693	4.41111	-0.0734296	3.27156	0.212872	2.93956	1.63517	0.582701	0.821077	4.57589
O00519	-1.76945	0.370062	0.655461	-1.89271	-0.106831	0.682034	NA	-0.713136	0.111015	-1.35364	0.145223	-1.33746	-0.514221	0.788268	0.188259	-0.410964	-1.30515	-1.18048	-0.0793252	-1.57786	0.158469	NA	-1.45087	-0.341784	-0.38614	-0.384065	-0.743478	-0.257326	-1.33831	-0.487522	-2.12328	-0.924027	-2.14241	-0.589823	-0.155565	-0.0670803	-1.95434	-2.03554	-0.549455	-0.195121	-1.21818	-1.3887	-2.62027	-0.735629	-0.929125	-0.120787	-0.230608	0.12352	-0.424182
O00522	2.82908	3.5494	2.92684	2.23917	2.81951	3.70408	NA	3.65085	3.23289	2.43249	1.75076	2.09146	3.25522	2.5314	3.42449	3.22236	3.30038	3.44646	3.80861	3.80803	2.73064	2.6651	3.53197	3.88309	3.37708	3.21947	2.85141	3.02555	3.41538	3.68427	3.84855	NA	2.6503	3.59669	3.75307	4.76163	2.56083	4.30222	3.42398	NA	4.12396	NA	2.05941	NA	3.66925	3.38859	3.35408	3.85933	2.56231
O00533	NA	-4.02226	NA	NA	NA	NA	NA	NA	NA	-2.44295	NA	NA	NA	NA	NA	NA	NA	NA	NA	-0.0750582	NA	NA	NA	NA	NA	NA	NA	NA	NA	NA	NA	NA	NA	NA	NA	NA	NA	NA	NA	NA	NA	NA	NA	NA	NA	NA	NA	NA	NA
O00534	0.53392	-0.3961	-1.02612	1.55976	0.0413516	-2.36211	NA	2.10265	-0.595007	2.27065	-0.937117	0.215427	-0.446624	0.438587	-0.308936	-0.876141	-0.607242	-0.176094	0.0475752	-1.71723	-0.757487	-0.0328978	-1.09329	-0.537077	0.105763	-0.646828	0.383572	-0.352597	-0.469106	0.0784669	-0.871797	-0.385245	0.367618	-0.573053	-0.211885	-1.43439	-0.710774	1.158	0.806485	-0.669202	2.54007	-1.26529	0.470504	-0.982678	-2.40838	-0.26427	0.0696258	-0.271067	0.680309
O00541	0.866468	-0.245773	-0.50495	0.518757	-0.256494	1.0554	NA	0.738403	-0.527338	0.159134	-0.708511	1.18641	-0.263492	0.874945	-0.453064	1.30091	-0.630664	1.24132	-0.0483034	0.951371	-0.270115	1.11934	1.12652	-0.416017	-0.298635	-0.537218	1.07741	-0.434665	0.794005	-0.646573	1.68213	-0.323218	1.2789	-0.505764	-0.442951	-0.613172	0.52906	1.67258	1.41503	-0.682227	0.531213	-0.888245	0.400754	-0.554695	0.842171	-0.200022	-0.369442	-0.285046	0.978932
O00559	-2.29899	-2.4048	-2.76691	-2.56476	NA	-2.21371	NA	-2.73188	-2.83133	-2.28289	-2.05919	-1.95314	-2.53692	NA	-1.78731	-1.97949	-2.46246	-3.16894	NA	-3.18878	NA	NA	NA	NA	NA	-2.52406	-2.65907	NA	-2.01676	-1.93102	-2.19391	NA	-3.06829	-2.23568	-2.68951	NA	-2.8166	NA	-1.87026	NA	-2.61507	NA	-2.30311	-2.47157	-1.37592	NA	-2.22315	-2.72694	-2.43734
O00560	1.01044	0.875554	0.323606	1.45635	0.529883	0.894106	NA	1.32507	-0.0255582	1.30008	-0.831598	0.599688	0.455297	0.927642	0.582429	1.70874	0.125953	1.80805	0.411626	0.888535	0.293775	1.70583	1.02092	-0.214053	0.480489	0.233013	1.17317	-0.198954	1.34642	-0.449529	1.29768	0.630121	0.971263	-0.156051	0.381999	0.276154	0.736332	2.1434	1.80409	-0.118486	1.24796	-0.237322	1.08228	-0.504928	0.211342	0.696575	-0.00744	0.630962	0.121147
O00562	-0.978627	-1.85435	-1.90071	-0.320282	-1.84613	0.278328	NA	0.412815	-1.94316	-0.925148	-1.33509	-0.633428	-1.92659	-0.377421	-1.64662	-0.951747	-1.91389	-0.522516	-1.59085	-0.950916	-1.55299	-1.40991	-0.196294	-2.10959	-1.41496	-1.83077	-0.233394	-1.87201	-0.249124	-1.76125	-1.31756	-1.86896	-1.26811	-2.00884	-1.69784	-1.90942	-1.15426	-0.648874	-0.9162	-2.02318	-0.436578	-2.49438	-0.601456	-2.09031	-0.720338	-1.55712	-2.19772	-1.71724	-0.420643
O00566	-0.988316	-1.45628	-1.57845	-0.925444	-2.05057	-1.01963	NA	-0.53083	-1.61873	-1.44598	-2.04372	-0.661591	-2.00682	-1.39214	-1.81106	-0.0813194	NA	-0.495514	-1.38207	-0.0059822	-1.66749	-0.777572	-0.93419	-1.99293	-1.67154	-2.19883	-0.31275	-1.51556	-0.134429	-1.45331	-0.428497	NA	-0.743902	-2.33513	-2.30676	NA	-1.57356	-0.128815	-0.693012	-1.84718	-1.65744	NA	-0.94242	-1.72669	-0.948137	-2.09303	-1.80248	-1.60808	-1.02191
O00567	3.14193	1.9598	1.87993	2.46471	1.91953	2.7961	NA	2.29197	1.78132	2.46211	1.45385	2.97736	2.00698	2.59116	1.89458	2.75591	2.02287	2.7632	2.23909	2.84906	1.9453	3.08185	2.97367	1.7531	1.92951	1.50101	3.35364	1.90828	2.55026	1.58916	3.48195	1.89713	2.82095	1.44017	1.53449	1.74815	2.16454	3.13951	2.32507	1.54633	2.48399	1.26505	2.3094	1.63524	3.5217	2.04115	1.76157	2.00627	2.99413
O00571	2.6993	1.6609	2.18646	2.5445	2.10214	3.08714	NA	3.03408	2.09984	2.30897	2.10711	2.99033	1.80626	3.13669	2.24107	3.28489	2.01547	3.1798	2.13783	3.85955	2.05383	2.55518	3.19664	1.77371	2.28949	1.85325	3.05123	2.12394	2.60824	1.66518	2.50716	1.93928	2.62208	1.73488	1.70928	0.987422	1.98675	2.45481	3.18481	1.79293	2.49149	0.836437	2.42716	1.48302	2.7563	2.15823	1.5131	1.65011	2.99495
O00584	0.905589	1.41087	0.610962	1.59256	0.551976	-0.223856	NA	4.37692	1.2113	1.44307	0.513567	0.718665	1.39959	0.634919	1.33126	1.35098	1.49209	0.736994	1.9325	1.80689	2.30199	1.11049	1.1331	1.35812	0.947344	1.1776	0.801639	1.55916	-0.295006	0.374298	0.478882	0.124458	0.837383	1.12559	1.19356	0.776908	-0.265837	3.47958	1.59138	1.29432	1.07964	0.291815	0.346091	0.730777	1.56163	1.51627	1.03974	1.28944	0.286447
O00585	-0.508988	-3.27487	NA	-2.1935	NA	-2.26641	NA	NA	NA	-1.34266	NA	-1.35664	NA	NA	-3.03424	NA	NA	-1.84462	-2.75951	NA	NA	NA	-2.55181	-3.09036	-2.2975	NA	-3.2838	-2.72283	NA	-2.36275	NA	-2.34958	NA	NA	NA	NA	-2.99361	-2.60239	NA	NA	NA	NA	NA	NA	NA	-0.83428	NA	-3.14574	-2.80094
O00592	1.61292	-0.808193	-1.58039	0.271241	-1.40153	0.111918	NA	0.442561	-1.14952	1.00765	NA	1.54532	-1.58157	1.00987	-0.962581	1.17307	-1.19824	-0.0171082	-1.17737	0.130632	-1.81818	0.127139	1.54199	-1.19341	-0.784256	-1.60645	0.429508	-0.533252	0.898517	-1.08645	0.169723	-0.55269	0.605864	-0.81124	-1.23484	-1.65301	-0.14147	-0.278371	-0.0634523	-1.13987	0.744533	-1.17023	1.26111	-1.86337	1.14199	-0.0283091	-1.01782	-1.18191	0.851625
O00602	-1.87455	0.674236	-2.0404	-0.562382	NA	-2.08674	NA	-1.01506	-2.35311	0.372115	NA	NA	NA	-1.57638	0.892318	0.563125	-1.37139	-1.44824	-1.61456	NA	-1.44397	-0.383142	-1.76898	-2.1409	-1.32837	NA	-1.58837	-1.52216	-0.387774	-1.16612	NA	-1.53289	NA	NA	-1.5738	NA	NA	0.327313	0.925206	-1.64564	-1.3673	NA	NA	NA	NA	NA	-1.30692	-1.38944	-2.04102
O00622	-1.02273	NA	NA	NA	NA	-1.96272	NA	NA	NA	NA	NA	-0.974215	NA	-0.784751	NA	-1.47818	NA	NA	NA	NA	NA	-1.05083	-0.960594	NA	NA	NA	-0.453955	NA	-0.587595	NA	NA	NA	NA	NA	NA	NA	NA	NA	NA	NA	NA	NA	NA	NA	-1.13533	NA	NA	NA	NA
O00623	NA	-3.21044	-2.68507	-3.00302	-2.57977	-2.02007	NA	NA	-3.00365	NA	-1.85012	-2.86818	NA	-3.97545	-2.31823	-2.3079	NA	-2.54621	NA	NA	-3.02493	-2.9421	NA	-2.61435	-1.9266	-2.59301	NA	-2.83801	-2.41968	-1.66777	NA	-2.44582	-3.20078	NA	-2.52614	NA	NA	NA	-3.14808	-3.51012	-2.33742	NA	-2.82142	NA	NA	-2.52861	-2.25003	-2.41484	NA
O00625	-0.0736015	0.0588022	0.36361	-0.590116	0.313012	-1.12141	NA	0.0544585	0.335159	-0.963202	-0.404447	-1.18727	0.412864	0.775787	-0.243404	0.229866	-0.109013	-0.0402017	0.0662152	-0.430142	-0.581851	-0.0600759	-1.33997	-0.271485	-0.356812	0.546061	-0.46292	-0.468339	0.0963971	0.00501984	-1.33885	-0.223785	-0.64582	-0.183389	-0.317033	-0.497047	-1.47367	-0.924225	1.06358	0.208119	-1.03332	-1.16648	-1.48419	-0.182607	-1.30925	-0.640108	0.337801	0.261269	0.15914
O00629	0.624204	-0.19129	-0.486185	0.228938	-0.428295	0.402574	NA	1.20718	-0.39355	0.334082	-0.477806	0.145435	-0.45095	0.338764	-0.3789	0.850842	-0.293367	0.459398	-0.203267	0.610882	-0.533157	0.246345	0.167268	-0.662265	-0.399461	-0.68148	0.596643	-0.272069	0.328679	-0.788491	0.522657	-0.361311	0.795983	-0.617324	-0.431785	-0.816341	0.106326	0.0663759	0.426097	-0.655031	0.0847379	-1.44031	0.255335	-0.832187	-0.221937	-0.375712	-0.409108	-0.501624	0.369149
O00635	-0.286833	-1.79348	-1.98252	-1.32676	NA	-1.45478	NA	-0.618752	-2.11322	-0.631395	NA	-0.344563	NA	-0.925969	-1.64676	-0.704461	-1.89974	-0.665419	-1.42124	-1.47442	-1.37257	-1.29266	-1.15604	NA	-1.03351	NA	-0.768855	NA	-0.650938	-1.48256	NA	-2.11956	-1.2056	-2.03821	-1.90629	NA	-1.01368	-1.07109	-1.7763	-1.33241	-0.557169	NA	-0.755376	NA	NA	-1.60344	-1.80207	-1.49656	-0.308989
O00712	0.936243	0.330986	0.069997	-0.243671	-0.00234576	-0.287157	NA	-0.38665	-0.239658	0.842708	-0.0830439	-0.726433	0.00211336	1.24835	-0.212413	1.17615	0.307678	-0.159628	0.394271	-0.901272	0.256397	0.299755	-0.0182019	-0.0752405	0.0911598	-0.258004	0.461653	0.336203	-0.114399	0.123155	-0.593205	-0.642682	-0.417097	-0.19599	-0.603461	-0.164638	-0.152618	-0.675959	-0.727423	-0.0689583	0.930735	-0.77658	-0.202115	-0.389176	-0.428865	0.397299	-0.592854	0.130131	1.20857
O00716	NA	NA	NA	NA	NA	NA	NA	NA	NA	NA	NA	NA	NA	NA	NA	NA	NA	NA	NA	NA	NA	NA	NA	NA	NA	NA	NA	NA	NA	NA	NA	NA	NA	NA	NA	NA	NA	NA	NA	NA	NA	NA	NA	NA	NA	NA	NA	NA	NA
O00743	1.55889	1.34714	0.984846	1.26052	0.856041	1.6211	NA	1.49804	1.07996	1.1996	0.804125	1.18406	0.964256	1.43227	1.23716	1.56325	0.928031	1.46559	1.36543	1.20988	1.06744	0.883853	1.86169	0.868597	0.932022	0.834994	1.05556	0.849121	1.52979	1.09088	1.02601	0.468953	1.3954	0.875651	0.625077	0.542991	0.507543	1.17996	1.56159	0.918198	1.43177	0.00756504	1.38658	1.0007	1.01101	0.76853	0.947608	0.831182	1.47801
O00746	NA	NA	NA	-2.34167	NA	NA	NA	NA	NA	NA	NA	NA	NA	NA	NA	NA	NA	-1.66413	NA	-0.0527381	NA	-1.28376	NA	NA	NA	NA	-1.08932	NA	-1.63956	NA	NA	NA	NA	NA	NA	NA	NA	NA	-0.771269	NA	-0.314295	NA	NA	NA	-1.61342	NA	-2.32745	NA	-1.15568
O00748	0.710002	5.40893	5.33401	-0.328655	4.79947	NA	NA	2.64976	5.07536	0.0059675	5.11328	-0.330681	5.91152	1.054	5.13158	-1.07172	4.25785	-1.10366	4.84111	-2.22827	4.72775	NA	-0.532551	5.01007	5.11852	5.1066	-0.255598	4.78514	2.0372	5.49696	NA	5.17536	1.05601	4.51855	5.03613	5.26524	NA	0.611113	2.4938	4.98361	0.142872	4.46404	-0.48447	5.16146	1.77443	5.32784	5.86335	5.42031	-0.689844
O00750	-0.0126153	-1.39697	-1.61397	0.514859	-2.33397	0.177813	NA	0.249246	-1.82809	-0.210214	NA	-0.218044	-2.58843	0.726284	NA	-0.461672	-1.54059	-0.41782	-1.30589	NA	-1.22992	-2.01167	-0.230439	NA	-1.80112	-1.24983	-0.151562	-1.51337	-0.903871	-1.54941	-0.541291	-1.54003	0.407151	NA	-1.52537	NA	-2.02296	-0.311231	-1.18396	NA	-1.65793	NA	-1.28681	-1.94723	0.26655	NA	NA	-2.05448	0.582972
O00754	2.11058	1.8953	1.2387	1.82874	1.54319	1.40554	NA	1.76116	1.65823	1.70012	1.54272	1.94483	1.07128	1.99652	1.83838	2.16019	1.31034	2.15495	1.63072	2.07185	1.23727	2.02311	2.62393	1.17255	1.41621	1.10793	2.34805	1.32791	1.89186	1.28423	1.10668	1.59955	1.67889	1.36128	1.66137	1.15522	1.4452	2.05576	1.45153	0.81864	1.96674	0.664076	2.21786	1.28449	2.2926	1.90898	1.60307	1.40757	1.3208
O00757	-0.569963	4.19538	5.1901	0.286323	5.33343	-1.31942	NA	1.41195	4.86251	1.50767	4.1363	-0.334845	4.76775	1.70774	5.13321	-1.50855	3.40849	1.81543	4.74179	-0.916019	4.58045	-1.41243	1.03442	4.77132	3.59097	4.04331	-0.480049	4.03137	0.266044	3.39798	NA	3.80339	2.59632	5.2628	4.17053	3.2622	-1.87637	-0.59853	-0.24464	4.6448	0.000438304	3.65587	-0.992509	5.39841	1.17432	3.40724	4.17898	4.17324	0.339485
O00762	NA	NA	NA	-1.30031	NA	NA	NA	-1.03179	NA	NA	NA	NA	NA	-1.11666	NA	-0.130864	NA	-1.82299	NA	-0.227813	NA	-1.69802	-0.837935	NA	NA	NA	NA	NA	-0.974381	NA	NA	NA	NA	NA	NA	NA	NA	-0.966013	-1.0066	NA	-2.10066	NA	NA	NA	NA	NA	NA	NA	-1.22036
O00763	NA	4.37375	3.8913	0.353541	3.88688	0.435636	NA	0.20827	4.16507	-1.13126	3.20455	0.359381	3.35622	1.19728	3.50244	1.29844	3.38648	NA	3.69915	NA	4.02508	NA	NA	3.71488	2.77294	4.19758	NA	3.57394	0.721324	3.13656	-1.01083	2.71199	NA	4.12297	3.28272	2.94314	NA	NA	-2.08279	4.00699	-0.84485	3.03009	-1.1852	3.63245	-1.16081	1.92235	3.39419	3.30423	-1.85008
O00764	1.8254	2.39151	2.19924	2.33071	2.23031	2.91619	NA	2.93533	2.3699	2.27407	2.0005	2.50162	2.01952	1.54586	1.96351	2.18405	2.26011	2.2225	2.51006	1.63425	2.19085	1.80574	2.32757	1.95032	1.48535	2.17859	2.32833	2.32986	1.72474	2.23736	2.28021	1.51665	2.37064	2.38533	1.93687	1.73691	2.16321	2.18761	3.58901	2.05354	2.84444	1.30825	2.63879	1.83717	2.31676	1.64925	1.84473	2.03122	1.88113
O00767	NA	0.475654	-0.237319	NA	NA	0.0244434	NA	NA	NA	NA	NA	NA	NA	NA	0.0323984	NA	NA	0.944021	1.02634	NA	NA	-0.0628285	1.24785	0.855618	NA	1.04627	NA	NA	0.646977	NA	-0.709677	0.401265	NA	NA	NA	NA	NA	NA	NA	NA	NA	NA	NA	0.0752486	2.36548	-0.341878	NA	NA	NA
O14490	NA	NA	NA	NA	NA	NA	NA	NA	NA	NA	NA	NA	NA	NA	NA	NA	NA	NA	NA	-1.802	NA	NA	NA	NA	NA	NA	NA	NA	NA	NA	NA	NA	NA	NA	NA	NA	NA	NA	NA	NA	NA	NA	NA	NA	NA	NA	NA	NA	NA
O14492	NA	NA	NA	NA	NA	NA	NA	NA	NA	NA	NA	NA	NA	NA	NA	-4.43742	NA	NA	NA	NA	NA	NA	NA	NA	NA	NA	NA	NA	NA	NA	NA	NA	NA	NA	NA	NA	NA	NA	NA	NA	NA	NA	NA	NA	NA	NA	NA	NA	NA
O14494	-0.619387	-0.939593	-1.63023	-1.32876	-2.03406	-1.38879	NA	-1.6002	-1.37943	-0.00802143	-1.06786	-0.31106	-1.81796	-1.22978	-0.925308	-0.892489	-0.827729	-1.36388	-1.17273	-0.389188	-1.1911	-0.743741	0.0350225	-1.85015	-0.422178	-1.87382	-2.17539	-1.23085	-0.89516	-1.27797	-0.640178	-0.59919	0.219814	-1.72748	-0.874664	-1.51375	0.024115	-0.50093	-0.602906	-1.65371	-2.20147	NA	0.00117309	-1.43771	-0.641086	-0.405608	-1.01097	-1.18534	-1.59608
O14495	-0.399129	0.753107	0.451686	-1.7741	0.367327	-0.803075	NA	-1.90673	0.321527	-0.0674573	-0.438669	0.0822785	0.233814	-1.76351	0.574327	-0.164354	0.551049	-1.63598	0.614501	-0.329558	0.892217	-1.49459	-0.560209	0.48153	0.352962	0.489103	-0.844456	0.295429	-0.985383	-0.182714	-0.558793	-0.00232192	-0.678244	0.367805	0.470539	-0.0367336	-0.903571	-1.10605	-0.910385	0.464193	-1.73227	-0.195748	0.17472	0.00725973	-1.23828	-0.034062	0.409079	0.313302	-0.950359
O14497	-0.411326	-1.3717	-1.2519	-1.89832	-1.40631	-0.489778	NA	-0.597481	-1.6192	-0.182093	-1.64897	-0.477884	-1.30274	-0.81926	-1.13245	-0.503539	-1.38564	-0.310204	-0.976306	1.44225	-1.23058	-0.346552	-0.348647	-1.4117	-1.03036	-1.59193	-0.61284	-1.10113	-0.772182	-1.60215	-1.03259	-1.46615	-2.02162	-1.56129	-1.41165	-1.87196	-1.46506	-1.04773	-2.0413	-1.90763	-0.815872	-2.31727	-0.4826	-2.34828	0.528214	-1.25212	-1.32141	-0.909829	-1.91114
O14498	1.18258	-2.77288	-3.33138	0.209669	-2.01225	-1.11096	NA	-0.724867	-3.11599	0.823499	NA	1.48742	-3.79722	-0.469881	NA	-1.42073	-1.91446	0.387116	-2.0619	-1.81815	-3.56386	2.02204	0.84193	-2.20489	-1.15091	NA	-0.43777	-1.73066	NA	NA	-2.92652	-2.15935	0.576578	-2.19007	NA	NA	2.5791	-0.153884	-0.931267	NA	-0.272124	NA	1.04276	-3.76351	-0.389341	-1.09441	-2.13424	-2.15503	-1.01473
O14503	NA	NA	NA	NA	NA	NA	NA	NA	NA	NA	NA	NA	NA	NA	NA	NA	NA	NA	NA	-2.0494	NA	NA	NA	NA	NA	NA	NA	NA	-2.51234	NA	NA	NA	NA	NA	NA	NA	NA	NA	NA	NA	NA	NA	NA	NA	NA	NA	NA	NA	NA
O14521	-1.63876	1.26414	0.585165	-1.95592	0.891301	-1.48736	NA	-0.869841	0.705273	-1.07559	1.23929	-1.46863	0.55628	-1.28568	0.674012	-1.69189	0.0289533	-0.943228	1.03031	-1.09854	0.972438	-0.684107	-1.24672	1.03756	0.523637	0.882285	-1.81047	0.858237	-1.55269	-0.489663	0.206359	0.533016	-1.23006	0.828333	0.980166	0.479933	-0.886561	-1.30178	-1.31879	1.1371	-0.170682	NA	-0.388775	1.402	0.176638	0.440182	0.877809	0.533803	-1.11891
O14523	-2.82461	-2.93813	-3.63678	NA	NA	NA	NA	-2.09136	-3.67699	NA	NA	NA	NA	-3.58341	-2.78814	-4.0663	-3.39515	-2.9484	-3.16598	-2.63156	NA	-3.36456	NA	NA	-2.35395	NA	NA	NA	NA	-3.30797	NA	-3.81003	NA	-3.76832	-3.12452	NA	NA	-3.96418	NA	NA	NA	NA	NA	NA	-2.39695	NA	-2.22956	-3.10661	NA
O14524	-1.43383	NA	NA	-1.83438	NA	-2.21573	NA	-2.36241	NA	-1.79445	NA	-2.10832	NA	NA	NA	-0.557198	NA	-2.60468	NA	0.395937	NA	-2.53546	NA	NA	NA	NA	-2.05038	NA	-1.7481	NA	-2.16677	NA	-1.69491	NA	NA	NA	-1.7239	NA	-1.55732	NA	-1.22505	NA	NA	NA	-2.46062	NA	NA	NA	-0.462016
O14526	NA	NA	NA	NA	NA	NA	NA	-0.670796	NA	NA	NA	NA	NA	-1.24551	NA	-1.07695	NA	NA	-2.50326	NA	NA	NA	NA	NA	NA	NA	NA	-2.48721	NA	NA	NA	NA	NA	NA	NA	NA	NA	NA	NA	NA	NA	NA	NA	NA	NA	NA	NA	NA	-1.46685
O14530	-0.124152	-1.04895	-1.0025	-0.079652	-1.3554	0.3825	NA	0.637562	-1.23831	-0.286066	-1.14473	0.0824064	-1.44087	0.438149	-1.28689	0.851538	-1.37271	0.962156	-0.771494	0.884597	-0.920646	-0.37178	0.325251	-0.984961	-1.01996	-1.20585	0.205495	-1.10376	0.867383	-1.06493	0.541143	-1.61207	-0.420448	-1.37921	-1.43058	-2.36542	-0.600766	0.303688	0.431895	-1.57676	0.295835	-3.02765	-0.740213	-1.54909	0.00468159	-0.80616	-1.0653	-1.17266	0.389452
O14531	-2.16338	NA	NA	NA	NA	-0.185931	NA	NA	NA	NA	NA	-1.46687	NA	NA	NA	NA	NA	-0.237851	-1.71376	-0.763176	NA	NA	-0.920445	NA	NA	NA	NA	NA	NA	NA	NA	NA	NA	NA	NA	NA	NA	NA	NA	NA	NA	NA	NA	NA	NA	NA	NA	-1.05525	0.795199
O14544	-2.08093	NA	NA	-1.36412	NA	-1.5733	NA	-1.26601	NA	NA	NA	NA	-0.659631	-0.622672	NA	-1.53115	NA	-1.16882	NA	NA	NA	-1.53618	NA	NA	NA	NA	-1.32311	NA	NA	NA	-1.60296	NA	NA	NA	-0.603936	-0.653592	NA	-1.13814	-1.13709	-1.88057	-0.558785	NA	-1.42515	NA	NA	NA	-0.906437	NA	NA
O14545	-1.62397	-2.60803	-2.42661	-2.20864	-2.52416	-1.66835	NA	-2.07177	NA	-1.17119	-2.64395	-1.48596	-2.79796	-1.94754	-2.09525	-1.33754	-2.64138	-2.02297	-1.96502	-1.4678	-2.59445	-2.04841	-1.55487	-2.6593	-2.88793	-3.0893	-2.22485	-2.29269	-1.40435	-1.75323	-2.42436	-2.60861	-1.08132	-2.58849	-2.67937	NA	-2.41745	-1.69328	-1.3237	-3.01002	-1.47044	NA	-2.09169	-2.90442	-1.47613	-2.04344	-2.00826	-2.59885	-0.889313
O14548	0.289509	0.680333	0.55172	0.567432	0.847272	0.865526	NA	-0.120418	0.391802	0.0595988	-0.0818473	0.894493	-0.0406061	-0.272627	0.136754	-0.174241	0.0560621	0.179004	0.407529	-0.500925	0.266039	0.0971324	-0.217261	0.0475708	-0.346787	0.606487	0.384528	-0.203303	0.23441	0.183486	0.0209052	-0.861566	0.380416	0.45289	0.419516	-0.1512	-0.366861	0.013526	-0.585774	0.0284399	-0.279072	NA	0.250995	0.419428	0.866207	0.0490563	0.357841	-0.146869	1.24747
O14558	2.5945	0.770874	0.00455885	-0.432742	1.24662	-0.603136	NA	-0.0270833	-0.029448	3.69315	1.14094	2.56814	-0.136769	0.731177	1.1228	0.487462	1.58034	-0.493434	1.98156	-0.554937	-0.0929936	1.0799	0.48768	0.939166	2.58022	-0.694929	-0.604257	1.80403	-0.087012	1.38873	-2.53228	1.98319	1.19599	0.424455	0.0478981	1.40268	2.19347	-0.612883	1.52966	-0.338268	-0.893497	0.172776	1.39984	-0.820804	1.07796	2.69695	0.523623	1.49592	-0.808061
O14561	0.247305	1.86555	1.77979	-0.496353	1.68807	0.700905	NA	0.915651	1.91812	0.236731	1.65956	0.246224	1.35947	0.577678	1.60294	0.163552	1.71148	0.105874	1.51265	-0.072093	1.26156	-0.376388	-0.151333	1.60459	1.15668	1.19512	0.267876	1.33258	0.645539	1.75055	0.660274	1.25456	0.165858	1.4736	1.35908	0.849507	0.302385	-0.404373	0.485055	1.45579	0.446024	NA	0.991942	1.70747	0.570862	0.683791	1.62043	0.929902	-0.153135
O14562	1.10422	0.151071	-0.283098	0.319462	-0.178493	0.974831	NA	1.19032	-0.010873	0.572305	-0.540977	0.0437248	-0.200133	0.745408	-0.151961	0.595087	-0.310228	1.07121	-0.136129	1.5006	0.0847277	0.707277	0.0674162	-0.547086	-0.462736	-0.634643	1.45919	-0.114472	0.927506	-0.0926438	0.515157	-0.627588	0.137839	-0.404745	-0.298901	-0.774596	0.501216	0.161625	0.606175	-0.667329	0.586993	NA	0.33233	-0.53932	0.398852	-0.0686494	-0.263615	-0.208767	0.286295
O14569	-3.43902	NA	-2.89476	-2.13985	-2.75259	-2.82736	NA	-2.72546	NA	-2.7042	NA	-2.69535	NA	NA	NA	NA	NA	NA	NA	NA	NA	-3.85537	-2.91438	NA	NA	NA	NA	NA	-3.68121	NA	NA	NA	NA	NA	NA	NA	NA	-2.20508	-1.71731	NA	NA	NA	NA	NA	-2.12206	NA	NA	NA	NA
O14578	-1.17007	NA	NA	-1.37165	NA	-2.18441	NA	-0.515329	NA	-1.50443	NA	NA	NA	-1.06932	NA	-0.466811	NA	-1.81375	NA	0.843759	NA	-0.451709	-1.14201	NA	NA	NA	NA	NA	-1.28141	NA	-1.68368	NA	-1.37786	NA	NA	NA	NA	-1.03616	NA	NA	-1.07301	NA	-1.89516	NA	-1.06409	NA	NA	NA	-0.476682
O14579	2.56207	1.84791	1.61432	2.20818	1.66953	2.62036	NA	2.99461	1.59882	2.32122	1.9563	2.05346	1.43522	2.19895	1.87537	2.34684	1.56682	2.79986	1.84787	2.12574	1.89687	2.24044	2.8002	1.47512	1.6864	1.44827	2.02133	1.76972	2.36609	1.79695	2.1613	1.46701	1.82001	1.66649	2.02247	1.06788	1.82532	2.16089	2.32394	1.33276	2.34411	0.798957	2.36473	1.58393	2.41133	1.50367	1.99576	1.60182	2.05985
O14593	NA	NA	NA	NA	NA	NA	NA	NA	NA	NA	NA	NA	NA	NA	NA	NA	NA	NA	NA	-2.41764	NA	NA	NA	NA	NA	NA	NA	NA	NA	NA	NA	NA	NA	NA	NA	NA	NA	NA	NA	NA	NA	NA	NA	NA	NA	NA	NA	NA	NA
O14602	0.309165	-0.00465388	NA	NA	NA	-0.18863	NA	NA	NA	NA	NA	NA	NA	NA	NA	NA	NA	NA	NA	NA	NA	NA	NA	NA	NA	NA	NA	NA	NA	NA	NA	NA	NA	NA	NA	NA	NA	NA	NA	NA	NA	NA	-0.814303	NA	NA	NA	NA	NA	NA
O14607	NA	NA	NA	NA	NA	NA	NA	NA	NA	NA	NA	NA	NA	NA	NA	NA	NA	NA	NA	NA	NA	NA	NA	NA	NA	NA	NA	NA	NA	NA	NA	NA	NA	NA	NA	NA	NA	NA	NA	NA	NA	NA	NA	NA	NA	NA	NA	NA	NA
O14617	1.19451	0.486608	0.209873	1.14774	0.243227	1.14819	NA	1.5584	0.383054	1.22096	0.161784	1.39052	0.312785	1.14502	0.587687	1.19537	0.5072	1.55082	0.670751	0.950605	0.449578	1.02601	1.63249	0.194499	0.475226	0.112804	1.73642	0.418703	1.61328	0.401735	1.93845	0.145855	0.910116	0.124224	0.665304	0.000566606	0.958813	1.42246	1.72986	0.327379	1.03476	-0.2826	1.47872	0.0985932	1.19894	0.506598	0.424375	0.44442	1.1182
O14618	1.57315	2.65186	2.84526	1.55063	2.43617	1.48544	NA	1.61351	2.67191	1.38123	2.21018	0.652511	2.9443	1.33055	2.36383	0.995771	2.78657	1.39943	2.7276	1.78457	2.4573	1.06144	2.42025	2.73355	2.57811	2.67055	1.49615	2.58075	1.40971	2.58827	0.76396	2.44683	1.26893	2.71699	2.09788	2.51037	1.34736	1.02456	1.27757	2.59951	0.834196	2.06792	0.861845	2.82524	0.966356	2.1403	2.37754	2.73964	1.17638
O14638	NA	NA	NA	NA	NA	NA	NA	NA	NA	NA	NA	NA	NA	NA	NA	NA	NA	NA	NA	0.730932	NA	NA	-1.20101	NA	NA	-2.58022	NA	NA	NA	NA	NA	NA	NA	-3.32762	NA	NA	NA	NA	NA	NA	NA	NA	NA	NA	NA	NA	NA	NA	NA
O14639	-0.564864	-1.02402	-0.953052	0.257652	-0.963098	1.99142	NA	1.16833	-0.846655	0.431958	-0.348368	-0.148575	-0.995705	0.354108	-1.07388	0.0295093	-0.865521	0.0725685	-0.947387	-1.35385	-1.06245	-0.279242	-0.908901	-1.45509	-0.692156	-1.30583	1.20241	-0.979224	0.255356	-1.06683	2.3157	-1.18611	0.19859	-1.15413	-0.824027	-1.26011	0.128053	-0.473164	-0.175234	-1.17557	0.327264	-1.74137	0.277797	-1.72283	-0.996334	-0.138145	-0.93126	-0.822449	1.62914
O14641	-0.675208	NA	NA	-1.11912	NA	-2.15958	NA	-2.72761	NA	-1.564	NA	-1.09051	NA	-1.58368	NA	-1.23685	-2.68574	-2.36726	-2.39066	-0.477196	NA	-0.925393	-1.51026	-2.64982	NA	NA	-0.896148	NA	-2.31066	NA	-1.79204	NA	-2.29477	NA	NA	NA	-1.56072	-2.24837	-1.2154	-3.48618	-1.88375	NA	-1.66991	NA	-1.7254	NA	NA	NA	-1.46769
O14645	NA	NA	NA	-2.68401	NA	NA	NA	NA	NA	NA	NA	NA	NA	-1.06614	NA	-1.59367	NA	NA	NA	NA	NA	NA	NA	NA	NA	NA	-2.5268	NA	NA	NA	NA	NA	NA	NA	NA	NA	NA	-1.82784	NA	NA	-1.49103	NA	NA	NA	-1.79512	NA	NA	NA	NA
O14646	0.0461129	-0.799259	NA	-0.106594	NA	-0.0597903	NA	0.921562	NA	-0.30302	NA	0.160851	NA	-0.0497824	NA	0.161756	-0.675701	0.603635	-0.789682	0.925133	NA	-0.231246	-0.0690928	NA	-0.83789	NA	0.30497	NA	0.923212	NA	-0.527751	NA	0.139625	-1.0651	NA	NA	0.260082	0.629074	0.338772	NA	-0.342607	NA	-0.397275	NA	-0.575289	-0.99536	-0.961953	-0.949203	0.221281
O14647	0.203657	-0.471097	-0.275388	0.014682	-0.67661	0.29416	NA	0.00767081	-0.251763	0.369104	-1.02364	0.384459	-0.53778	0.421618	-0.22512	0.264901	-0.136123	0.418864	-0.190142	1.03797	-0.246502	0.153286	0.470732	-0.37642	-0.381578	-0.557679	0.654601	-0.287681	0.478951	-0.567517	0.220772	-0.896362	0.24202	-0.480771	-0.529641	-0.800113	-0.399592	0.147093	-0.319211	-0.56578	0.269555	-1.05367	0.0847091	-0.853442	-0.0825763	-0.244922	-0.603179	-0.351991	0.771396
O14653	0.110661	0.166738	-0.373953	-0.172293	-0.412915	-0.545861	NA	-0.509728	-0.369537	-0.152046	-0.31185	-0.146969	-0.396049	-0.532456	0.0909064	-0.151105	-0.544295	0.391727	-0.522855	-1.16016	-0.763441	0.159404	-0.107645	-0.876992	-0.318992	-0.266515	-0.404844	-0.44715	-0.933209	-0.166285	-0.276811	-0.579499	-0.556987	-0.491101	-0.322673	-1.03799	-0.988334	-0.174954	-0.485568	-0.65581	-0.264431	-0.976123	-0.556516	-1.05361	-0.383031	-1.00008	-0.0369516	-0.43907	-0.474212
O14656	-0.048779	0.113558	0.427984	-0.353576	-0.254449	0.365964	NA	-0.3603	0.190866	-0.115583	0.417619	0.21052	0.671238	-0.273975	0.239226	0.48646	0.418402	-0.240805	0.44038	0.358127	0.334895	-0.437257	-0.3426	-0.149741	0.119215	-0.23062	-1.00589	0.0266466	-0.0294878	0.346134	-0.901644	0.407746	-0.620036	-0.462762	0.579773	0.159224	-0.576611	-0.425805	-0.552685	-0.113691	0.257018	NA	0.115594	0.0173391	-0.65144	-0.224071	0.181366	0.531879	0.311607
O14657	-0.766738	0.0870457	-0.304335	-0.580005	-0.148726	-0.461883	NA	0.0972765	-0.103348	-0.23546	-0.186942	-1.05232	0.0669395	0.196524	0.348191	-0.271658	0.160329	-0.633329	0.309139	0.111489	-0.0455124	-0.433752	-0.266042	0.0219398	-0.0936431	-0.0518485	-0.955351	0.127501	-0.371967	-0.031471	0.173652	-0.00504841	-0.619579	-0.866563	0.0728937	-1.39357	-0.868406	-0.777169	-0.589689	0.126941	-0.814973	NA	-1.10937	0.0341207	-0.236083	-0.340396	-0.162753	0.211619	-0.840436
O14662	-0.365218	-1.34435	-2.00187	-0.340047	-1.29636	-0.198246	NA	-0.13032	-1.816	-0.0966314	-2.03394	-0.102305	-1.90652	-0.508489	-1.22112	-0.615185	-1.62855	-0.172524	-1.71568	0.228018	-1.27711	-0.498854	-0.225946	-1.50918	-1.06819	-1.35123	0.0796555	-1.3406	-0.631462	-1.43674	-0.486724	-1.37817	-0.144821	-1.68687	-0.814679	-1.50169	0.0262564	-0.0396939	-0.945334	-1.63033	0.0249793	NA	-0.188192	-1.84228	-0.831222	-1.34197	-1.31903	-1.35894	0.707786
O14672	1.39542	0.640664	0.307033	1.36851	0.299493	1.68713	NA	1.71051	0.196607	1.97208	0.327539	1.61149	0.304103	2.09828	0.524557	0.932123	0.728175	2.13528	0.573362	1.44805	0.537244	2.16019	1.73585	0.0286707	0.315451	0.107046	2.18238	0.282054	1.52159	0.47987	2.42523	0.34883	1.94013	0.188351	0.350334	0.139864	0.958507	1.45787	1.97443	0.0134119	2.9549	-0.357825	1.81352	-0.234801	1.10759	0.451519	0.258633	0.373303	2.05887
O14678	-2.59702	-0.138364	-0.85164	-2.32288	-1.31248	-2.25914	NA	-1.97672	-0.356038	-2.36106	-1.25771	-1.55692	-0.0332183	-2.35069	0.0645281	-2.68138	-0.735326	-2.46408	-0.691204	-1.29077	-0.729633	-1.83781	-1.82882	-1.20642	-0.837175	0.0275333	NA	-1.01554	-2.73904	-0.954528	NA	-1.51631	-2.15493	-0.711759	-0.616005	-2.18993	NA	-2.49607	NA	-1.17636	-0.123466	-1.30567	-2.12593	-0.385689	-2.2178	-0.566421	0.212353	-0.94504	-1.62085
O14681	0.75916	2.00485	1.77325	2.05955	1.69737	0.620474	NA	1.16136	1.60665	0.666075	1.7013	0.420129	1.99414	0.060631	1.53107	1.22319	1.53858	1.104	1.30278	1.34873	2.03801	1.19736	0.753673	1.9619	2.22243	2.30674	0.375218	1.45856	-1.28114	1.50816	0.448798	1.76407	0.446341	1.83767	1.74916	1.46707	0.96069	1.11924	0.912909	2.2377	1.69988	1.89024	1.33284	2.25672	0.870829	1.47516	2.03005	2.03523	1.60698
O14683	-0.0450705	-1.29299	NA	2.16836	-1.11999	0.510654	NA	1.85502	NA	0.864646	NA	0.61166	-2.56373	-1.14219	NA	0.566065	-1.2747	1.51046	NA	-1.65263	-1.35657	0.363564	0.106013	NA	-1.76636	-1.98668	0.735362	-1.44791	-0.773266	-1.50032	-0.807222	NA	1.46153	-1.59822	-1.88176	NA	-0.167686	0.951432	0.505057	NA	0.195316	NA	0.503289	-1.21684	-0.572289	-1.04117	NA	-1.4143	0.940691
O14684	NA	NA	NA	1.10142	NA	NA	NA	NA	NA	0.602578	NA	NA	NA	NA	NA	NA	NA	1.86123	NA	NA	NA	-0.788016	0.175099	NA	NA	NA	NA	NA	NA	NA	NA	NA	NA	NA	NA	NA	NA	0.147607	NA	NA	-0.366181	NA	NA	NA	2.94135	NA	NA	NA	NA
O14686	-1.45944	-2.31031	NA	-2.10222	NA	-1.70708	NA	-2.3787	NA	-1.60074	NA	-1.79329	-2.59562	-1.41785	-2.74184	-2.34031	NA	-2.73178	-2.43233	-1.91265	-3.38768	-1.9177	-1.82683	NA	NA	NA	-1.17597	-2.49269	-1.48668	-1.84187	-2.32138	NA	-1.87345	-2.44008	-3.97085	NA	-1.78908	-1.73825	-2.42266	NA	-2.23291	NA	-1.69803	NA	-1.99702	NA	-2.94756	-2.63964	-1.27345
O14713	NA	NA	NA	NA	NA	-0.889883	NA	NA	NA	NA	NA	NA	NA	NA	NA	NA	NA	NA	NA	NA	NA	NA	NA	NA	NA	NA	NA	NA	NA	NA	NA	NA	NA	NA	NA	NA	NA	NA	NA	NA	NA	NA	NA	NA	NA	NA	NA	NA	NA
O14727	-1.59219	-0.635041	-1.61332	-0.663755	-1.66587	-0.69973	NA	-0.457382	-1.45206	-0.452447	-1.98589	-1.36609	-1.45475	-0.967948	-1.00034	-0.237962	-1.53613	-1.05368	-0.761344	-0.461523	-0.955047	-1.00343	-0.75026	-1.7717	-1.36541	-1.66153	-0.920979	-1.16087	-1.23931	-1.71239	-0.989826	-1.26983	-0.587517	-1.28705	-1.49027	-1.72705	-2.07456	-0.494197	-0.0548865	-1.70696	-1.03556	-2.23197	-1.15657	NA	-1.67053	-1.14682	-1.61383	-1.1613	-0.991669
O14730	0.58795	1.15494	0.348277	1.17483	1.08348	NA	NA	1.9321	0.528632	NA	0.0985349	0.542922	0.903999	1.41795	0.379638	1.66281	NA	0.738515	NA	NA	0.420669	NA	NA	NA	-0.319562	0.401903	NA	0.87839	0.843357	NA	NA	NA	0.991592	NA	0.718537	0.236015	NA	NA	1.37586	0.609704	0.344549	NA	0.489811	NA	0.62958	NA	NA	0.454166	NA
O14732	-0.310259	-1.27135	-0.985719	-1.3215	-0.709244	-1.17416	NA	1.09817	-0.70881	0.818555	0.0746834	-1.47588	-0.51037	-1.18457	-0.247881	1.0549	-0.601108	NA	-0.041424	-0.584102	-0.784318	-0.822696	-0.111758	-0.593615	-0.467273	-0.359072	-0.38048	-0.0890386	NA	-0.197387	-1.01712	-0.274869	0.0207267	-0.663026	1.2849	-0.82413	-0.731112	0.183479	0.0171003	-0.521147	-0.0353138	-0.777351	-1.00266	0.00362065	1.42716	-0.709514	0.522177	0.327515	-0.372448
O14733	-1.53624	NA	-2.33099	-1.36645	NA	-1.10364	NA	-1.73459	NA	-1.66693	-2.58764	-1.26299	-2.06583	-1.11833	NA	-1.12944	NA	-1.61732	NA	-0.337484	NA	-2.04481	-0.704635	NA	-2.12695	-2.5231	-1.2488	-2.3474	-0.598414	-2.16334	-1.33151	NA	-2.27703	-2.1204	-2.4042	-2.49768	-2.19489	-2.25679	-1.23601	NA	-1.78286	NA	-1.42435	-2.28668	-1.52314	-2.25864	NA	NA	-0.882663
O14734	-1.36439	-0.162874	-0.162018	-0.502809	-0.157217	0.0450536	NA	0.0763629	-0.443823	-1.32157	0.89784	-0.772187	-0.593765	-0.484871	-0.453429	-0.32328	0.161415	-0.245996	-0.20786	-1.25543	-1.18295	-0.605337	-0.0711228	-0.52811	-0.82907	-0.628775	-0.928623	-0.458669	-0.0471905	0.4881	-0.469015	-0.332972	-0.606719	-0.844773	-0.410235	0.00521879	-1.94439	-1.15398	-1.31774	-0.641383	-0.266052	-0.371753	-1.22192	-0.597462	-0.470863	-0.298933	0.187589	0.88439	0.456932
O14735	1.40216	0.46458	0.583511	0.981108	0.565007	0.614949	NA	1.21209	0.366963	1.20262	0.209336	0.912109	0.582594	1.16336	0.816835	1.37223	1.15524	1.08953	0.76078	0.600323	0.918115	1.23916	0.616914	0.765466	0.825617	0.203077	1.30098	0.87836	0.850828	0.424282	1.87219	0.788237	0.745821	0.234243	0.453726	0.30191	0.811327	0.523507	0.763642	0.297303	0.972201	NA	1.21084	0.129104	0.133918	0.815288	0.765716	0.536027	0.525636
O14737	2.51421	2.18107	1.98217	2.3441	1.93724	2.08482	NA	2.20366	1.85181	1.91331	1.45296	2.04248	1.79604	2.2126	1.8422	2.60725	2.14402	2.69094	1.63229	3.18365	2.23112	1.88109	2.64797	1.72836	1.70155	2.05632	2.58791	1.82122	2.70088	1.92972	3.72606	1.58792	2.10974	1.87321	1.69689	1.48792	1.8154	2.20699	1.97791	1.81283	2.14643	0.896483	1.95781	1.53006	1.43213	1.79218	1.56773	2.01526	2.14013
O14744	1.83171	2.06978	1.91122	3.18634	2.12596	2.52519	NA	2.25566	2.17253	2.04034	1.48814	2.32888	2.11464	3.21515	1.99004	2.37998	2.08919	1.94109	2.13533	3.24451	2.10013	3.05719	1.98432	2.21685	1.80474	2.09766	2.60535	2.22795	2.24507	2.07956	2.44052	1.76865	2.98597	2.2231	1.82382	1.7334	2.17631	2.96878	2.42583	2.04209	2.96007	1.58097	1.94108	1.84038	2.24793	1.91831	1.84585	1.89178	3.0086
O14745	3.86407	3.50075	3.45722	3.4081	3.43137	4.79785	NA	3.12857	3.30164	3.55429	3.20261	3.72119	3.18964	3.96874	3.03995	4.66037	2.98479	4.59067	2.94052	0.972879	3.23303	4.08287	3.29677	2.85052	2.81978	3.51958	4.76535	2.85759	3.87035	2.88307	5.79466	2.93027	4.3941	3.38513	3.45959	2.96168	3.61289	3.87996	2.86131	3.00715	3.74571	2.78071	4.08887	3.10294	3.76533	3.39208	2.9838	3.35254	4.20504
O14756	0.541679	6.82405	5.67581	1.81235	6.32734	NA	NA	-0.135085	6.03866	NA	5.48462	NA	5.89088	NA	5.73844	NA	5.62676	NA	6.208	NA	5.09362	NA	0.389984	5.76462	5.54979	6.83137	NA	5.80385	-0.385124	5.18445	NA	5.32899	NA	6.31791	6.74629	4.67123	NA	NA	NA	6.65555	NA	5.49732	-0.937044	6.55433	1.38299	5.50129	5.83935	6.24469	-0.540588
O14757	-2.23129	NA	NA	-2.00714	NA	-1.52151	NA	-1.62041	NA	NA	NA	NA	NA	NA	NA	-0.835053	NA	-1.4802	NA	-0.122573	NA	-1.78352	NA	NA	NA	NA	NA	NA	-2.22325	NA	NA	NA	NA	NA	NA	NA	NA	-1.4479	NA	NA	NA	NA	NA	NA	NA	NA	NA	NA	-1.57889
O14763	-3.77131	NA	NA	-3.64665	NA	-3.43781	NA	-3.87217	NA	NA	NA	NA	NA	-3.39481	NA	-3.80749	NA	NA	NA	-3.64825	NA	-2.08076	-2.82819	NA	NA	NA	-4.24354	NA	NA	NA	NA	NA	NA	NA	NA	NA	-2.63711	-2.68278	NA	NA	NA	NA	NA	NA	NA	NA	NA	NA	-2.86253
O14772	-1.35024	-1.16225	-1.37067	-1.75914	-1.9685	-0.340778	NA	-1.27023	-1.40853	-1.97415	-2.66396	-1.59747	-1.58643	-0.825822	-1.58334	-1.26764	-1.24265	-2.0994	-1.25013	-1.89433	-1.85579	-1.91462	-2.04383	-2.01198	NA	-2.26327	-0.319469	-1.87886	-1.01479	-1.1511	-1.83329	NA	-1.56504	-1.56213	-1.9238	-2.61104	-1.72749	-2.79462	-1.83138	-2.58724	-1.44145	NA	-2.03082	-1.87726	-1.94747	-2.55003	-1.75762	-2.36362	-0.215645
O14773	4.08789	4.77575	4.7118	3.11465	4.5995	3.25028	1.01558	3.39125	3.8668	3.90737	5.32118	4.89301	4.94335	3.6406	5.0552	3.78976	4.68944	4.83036	5.56727	3.14333	5.02724	4.10685	4.02501	4.89599	4.72485	5.09944	3.71909	4.84479	3.06949	4.13254	2.93305	4.7353	3.51586	4.75811	5.14799	4.31069	3.95165	3.88593	3.65621	4.6291	3.85627	4.30129	4.89362	5.1735	3.24785	4.34101	5.01928	4.87275	3.44316
O14775	NA	NA	NA	NA	NA	NA	NA	NA	NA	NA	NA	-2.58846	NA	NA	NA	NA	NA	NA	NA	NA	NA	NA	NA	NA	NA	NA	NA	NA	NA	NA	NA	NA	NA	NA	NA	NA	NA	NA	NA	NA	NA	NA	NA	NA	NA	NA	NA	NA	NA
O14776	1.95405	0.746305	0.637679	1.63434	0.606785	1.87804	NA	1.59535	0.460537	1.41283	0.432455	1.83474	0.467855	2.0541	0.787254	1.871	0.69588	1.96202	0.738891	2.38018	0.684662	1.66136	1.85309	0.460158	0.909796	0.173715	1.908	0.589739	2.03013	0.820037	1.85985	0.438674	1.59692	0.429936	0.462145	0.383313	1.12227	1.75849	1.08271	0.171152	1.45903	-0.0631289	1.75498	0.293877	1.64345	0.753004	0.599617	0.655736	1.64069
O14777	NA	NA	NA	NA	NA	-2.55479	NA	-1.21077	NA	NA	NA	NA	NA	-1.70034	NA	-0.906147	NA	-3.21676	NA	-1.22492	NA	-2.84881	-3.33108	NA	NA	NA	NA	NA	-1.46847	NA	-2.64815	NA	NA	NA	NA	NA	NA	-3.04344	-2.23656	NA	NA	NA	NA	NA	-3.41003	NA	NA	NA	-2.057
O14786	1.84756	0.957767	0.967883	0.0601719	0.80626	1.22178	NA	0.55303	0.856157	1.38299	0.709169	1.54427	0.732759	0.43292	1.24238	1.3819	1.33347	1.52775	1.62794	0.304396	0.828544	0.950344	2.44726	0.668013	1.52668	0.507617	0.926608	1.47773	0.92784	1.07564	2.51333	1.31248	0.771911	0.879246	1.07192	0.87684	1.14278	0.0848043	0.0974341	0.498583	1.30211	-0.168771	1.58272	0.381382	1.56867	1.40085	1.12065	1.4671	0.722075
O14787	0.4568	-1.04246	-1.13048	-0.231156	-1.2619	0.16696	NA	-1.13652	-1.45308	-0.428364	-1.94084	-0.046037	-1.16277	-0.0220293	-0.805619	0.0723481	-1.26717	-0.595335	-0.506423	1.31931	-1.3034	0.0914536	-0.0687506	-1.38679	-0.980817	-1.40299	0.302794	-0.719994	-0.57119	-1.6196	-0.683741	-1.32466	0.457257	-1.094	-1.4222	-1.07914	-0.286248	-0.00454175	0.196975	-1.37809	-0.00994744	-1.39877	0.352252	-1.10308	-0.413836	-0.882549	-1.66033	-1.01393	0.524486
O14791	-0.250704	-0.73207	-1.03559	-0.412069	-0.52639	NA	NA	0.509723	-0.711153	-1.96485	-2.02465	-0.682802	-0.75964	-1.33176	-0.483814	-0.606335	0.37178	0.475399	-1.38367	-1.1803	-0.758012	-0.232623	-1.39153	-1.64633	-1.19461	-0.385859	-2.01021	-1.23141	-1.45503	-1.29208	-1.09673	-0.0546617	0.0519187	-0.261618	0.275829	-0.608201	-0.996715	-0.0447296	-0.584347	-0.582208	-1.7594	-1.46058	NA	-1.49485	-1.0753	-0.800396	-0.286367	-2.1285	-1.16004
O14792	NA	NA	NA	1.15457	NA	-3.13548	NA	-2.02874	NA	NA	NA	NA	NA	-3.6363	NA	NA	NA	NA	NA	NA	NA	-2.72074	NA	NA	NA	NA	NA	NA	-2.18974	NA	NA	NA	NA	NA	NA	NA	NA	-3.32564	NA	NA	NA	NA	NA	NA	NA	NA	NA	NA	-1.37068
O14795	-1.90836	-2.19289	-2.09004	-1.93012	-1.45715	-1.63145	NA	-1.66143	-1.61998	-1.7583	-2.13995	-2.29856	-1.76727	-2.19524	-1.89645	-1.23265	-2.19777	-2.13369	-1.97036	-2.06833	-1.85013	-2.1268	-1.89773	-2.10103	-1.84331	-1.69479	-1.60835	-1.68636	NA	NA	-2.15985	-2.21896	-2.09125	-1.81339	-2.23556	NA	-1.59141	-2.43083	-2.10093	-1.97423	-2.52807	NA	-2.52657	NA	-1.08736	-1.90184	-2.69079	-2.45842	-1.87172
O14798	NA	NA	NA	-2.98346	NA	NA	NA	NA	NA	NA	NA	NA	NA	NA	NA	-3.75765	NA	NA	NA	NA	NA	NA	NA	NA	NA	NA	-4.74575	NA	NA	NA	NA	NA	NA	NA	NA	NA	NA	NA	-3.20413	NA	NA	NA	NA	NA	NA	NA	NA	NA	NA
O14802	1.07593	0.0207657	-0.136925	0.371491	0.195158	0.692234	NA	1.08338	0.0131942	0.946246	-0.0125427	0.832355	-0.0588665	1.03401	0.150615	0.845042	0.196986	1.00604	0.504664	1.20383	0.227265	1.09525	0.505414	-0.0843575	0.424667	-0.0675361	1.10225	0.116608	0.84605	0.415791	1.07783	0.171619	1.38842	0.0466794	0.021695	0.199336	0.469355	1.48159	0.951143	0.0864683	0.747478	-0.169141	0.948472	0.272255	1.12844	0.245701	0.523913	0.383337	0.518586
O14807	NA	NA	NA	NA	NA	NA	NA	NA	NA	-1.61347	NA	NA	NA	NA	NA	NA	NA	NA	NA	NA	NA	NA	NA	NA	NA	NA	NA	NA	-1.53274	NA	NA	NA	NA	NA	NA	NA	-1.40976	NA	NA	NA	NA	NA	NA	NA	NA	NA	NA	NA	NA
O14810	NA	NA	NA	NA	NA	NA	NA	NA	NA	NA	NA	NA	NA	NA	NA	NA	NA	NA	NA	NA	NA	NA	NA	NA	NA	NA	NA	NA	NA	NA	NA	NA	NA	NA	NA	NA	NA	NA	NA	NA	NA	NA	NA	NA	NA	NA	NA	NA	NA
O14815	NA	NA	NA	NA	NA	NA	NA	0.832727	NA	NA	NA	NA	NA	NA	NA	NA	NA	NA	NA	NA	NA	NA	NA	NA	NA	NA	NA	NA	NA	NA	NA	NA	NA	NA	NA	NA	NA	-1.10203	-1.35863	NA	NA	NA	NA	NA	NA	NA	NA	NA	NA
O14817	NA	NA	NA	NA	NA	NA	NA	NA	NA	NA	NA	NA	NA	NA	NA	NA	NA	-2.21752	-1.82046	NA	NA	NA	NA	NA	NA	NA	NA	NA	NA	NA	NA	NA	NA	NA	NA	NA	NA	NA	NA	NA	NA	NA	NA	NA	NA	NA	NA	-2.02635	NA
O14818	3.2924	4.0669	3.6802	3.6662	3.61001	3.70835	0.725573	3.80531	3.84466	3.64863	2.85446	3.51313	3.76585	3.93417	3.77316	4.03195	3.82397	3.45623	3.82308	3.76174	3.51288	3.115	3.63496	3.60067	3.19665	3.80346	2.91101	3.81656	4.14552	3.97909	3.23689	3.43706	3.49115	4.12451	3.58141	3.15332	2.61632	3.21391	3.13382	3.60837	3.77047	3.10583	3.29155	3.6728	4.03767	3.36893	3.82139	3.67748	3.78602
O14827	NA	NA	NA	NA	NA	-2.07897	NA	NA	NA	NA	NA	NA	NA	NA	NA	NA	NA	NA	NA	NA	NA	NA	NA	NA	NA	NA	NA	NA	-1.93467	NA	NA	NA	NA	NA	NA	NA	NA	NA	NA	NA	NA	NA	NA	NA	NA	NA	NA	NA	NA
O14828	3.20995	0.707916	0.807051	3.4808	0.771405	2.48231	NA	1.97073	0.262683	1.86226	0.714435	1.86948	0.436557	3.42099	0.894373	3.43959	0.521477	1.55836	-0.191994	1.98896	0.856042	3.0075	3.43932	0.00996676	0.730135	0.700129	2.95051	0.283279	2.45015	0.86512	2.99914	0.444739	1.87898	0.425021	0.524604	0.261068	2.24473	1.9686	2.47726	0.0434846	3.09974	0.0219246	2.09421	0.140976	3.13928	0.881962	0.680807	0.837074	3.14112
O14832	-0.0446789	4.38541	4.21571	-1.00681	4.134	0.448649	NA	-1.11015	4.02931	NA	4.18496	-0.984376	3.70809	0.171631	3.43359	-0.717834	3.61983	-0.657142	3.63187	NA	3.19315	-0.540226	1.23517	4.01832	2.98466	3.54033	-0.0961436	3.26089	-0.214777	3.04791	0.0161556	3.26865	-1.25159	3.23282	2.39667	3.24946	-0.78781	-0.511029	0.0560663	3.4068	-0.16823	3.15631	-0.0964055	3.64536	2.44847	2.52	2.79896	3.38162	-0.477559
O14841	2.16283	2.98142	3.12391	1.75761	2.83696	2.37601	NA	1.01228	2.97558	0.461235	2.23967	1.4511	2.87708	0.744119	2.51619	1.44622	2.69229	1.26541	2.99132	0.860185	3.15723	0.985898	1.91042	3.00347	2.46475	2.68084	2.39317	2.85414	0.870111	2.56782	1.76122	2.22994	1.3471	2.93313	2.18652	2.68759	1.08614	1.50992	1.07947	2.8817	2.42433	1.97208	1.84341	2.83963	4.4934	2.30874	2.47784	2.37882	2.33349
O14867	NA	NA	NA	-1.79089	NA	-2.26438	NA	-1.54417	NA	NA	NA	NA	NA	-1.89113	-2.4607	-1.90165	NA	-2.52794	-2.29531	-2.62203	-2.67617	-2.44196	-2.22698	NA	-2.73532	NA	-2.17204	-2.81849	-2.22217	-2.28589	-2.40577	NA	NA	NA	NA	NA	NA	-0.86367	-2.26864	NA	NA	NA	NA	NA	-2.19405	NA	NA	NA	NA
O14874	0.71784	3.47664	3.24119	0.279415	3.02827	1.22925	NA	0.860566	3.23132	0.576709	2.2911	1.11808	2.87577	0.329017	3.07596	0.945607	2.77133	0.274551	2.82954	0.636388	3.23426	1.1462	0.477257	3.08016	2.09482	2.93433	0.932766	2.84385	0.524921	2.69252	2.0163	2.39691	0.0208428	2.66801	2.91523	2.28694	1.39252	0.290885	0.8248	2.82972	1.23569	1.89275	0.755066	2.75498	0.800245	2.73682	2.82692	2.88573	1.22816
O14879	0.179806	0.59653	0.945102	1.36567	0.482356	1.2553	NA	0.534175	0.734509	0.892995	1.06728	0.795076	0.612472	0.0890374	1.16418	0.163761	0.714494	1.6497	0.545198	-0.832858	1.05526	0.335672	0.18008	0.322268	0.174577	0.594532	0.324813	0.703555	1.61452	0.24103	NA	-0.113477	0.441321	0.563259	0.391615	0.0605875	0.72773	-0.191077	-0.111932	0.599254	0.69534	-0.445353	0.0916072	-0.122305	-0.830272	1.00285	0.413812	0.397736	2.53517
O14880	-0.307182	-0.660712	-0.200326	-0.315319	-0.109989	0.227383	NA	-0.0907701	-0.464322	-0.616963	0.470819	-1.00102	-0.516976	0.818404	-0.739288	-0.791537	-0.824471	-0.45358	0.0261115	0.957645	0.33713	0.169116	-0.167821	0.459852	0.118157	0.293618	-0.689055	-0.158309	-1.21248	-1.78641	0.524593	-0.177734	1.47431	-0.291292	-0.0630604	-0.122984	0.154822	0.333834	0.733468	0.316998	0.707561	-0.839901	1.26267	0.0833364	-0.1508	-0.123749	-0.290877	0.32253	-0.869999
O14893	NA	NA	NA	-3.33559	NA	NA	NA	NA	NA	NA	NA	NA	NA	NA	NA	NA	NA	-5.23959	NA	NA	NA	NA	NA	NA	NA	NA	NA	NA	NA	NA	NA	NA	NA	NA	NA	NA	NA	NA	-4.88807	NA	NA	NA	NA	NA	NA	NA	NA	NA	-4.87888
O14896	0.25971	-2.00746	-1.66233	-1.69647	-1.4968	-2.56005	NA	-0.226471	-1.7773	-1.28313	-2.65371	-2.05365	-1.40167	1.47407	-1.51434	NA	-1.32354	-2.29719	-0.962954	-0.872067	-1.49279	-0.781611	0.347886	-1.31474	-1.16925	-1.87478	-0.331543	-1.46514	-1.6058	-2.15034	-1.15843	-1.41822	-1.07581	-1.32233	-1.51091	-1.66671	-2.36319	-1.65245	-1.25829	-1.76915	-1.94239	-2.09034	-1.69359	-1.71386	-1.11985	-2.26841	-1.40999	-1.56035	-1.68449
O14907	3.32481	0.288361	0.676552	3.20094	0.898451	3.24807	NA	2.02659	0.305786	2.91811	0.0758479	3.16354	0.14521	3.58764	0.969454	2.58244	1.11	2.76669	0.660197	1.34	0.468033	2.77738	2.81376	-0.21224	1.14112	-0.239481	3.03378	1.01831	3.47094	1.08836	3.29244	0.930617	2.15134	-0.301834	0.742229	0.298445	2.48659	1.88397	1.73599	-0.245212	3.0853	NA	3.64009	-1.10984	2.37132	1.94675	0.491866	1.24218	3.97738
O14908	0.375832	-0.592685	-0.502094	0.625786	-0.479044	1.17458	NA	0.99488	-0.928212	0.632535	-0.410475	0.960626	-0.791248	1.42096	-0.464174	0.292508	-0.680203	0.905108	-0.44448	-0.235951	-0.579351	0.976842	1.80475	-0.81984	-0.420308	-0.850107	0.846669	-0.629756	1.34334	-0.449752	0.660077	-0.690286	0.947346	-0.552801	-0.370584	-0.945108	-0.0146755	0.704406	0.386189	-1.06992	1.34409	-1.14817	1.12759	-0.829388	1.0195	-0.336261	-0.29886	-0.579287	1.60117
O14910	-1.89176	-0.674622	-0.952601	NA	-0.888648	-1.10492	NA	NA	-0.923598	-1.51707	-0.772159	-1.78773	-0.757121	-1.4791	-0.73174	-0.612627	-0.897821	NA	-0.562046	0.565769	-1.05672	NA	NA	-1.09935	-0.451613	-0.798117	-1.25571	-0.774501	NA	-0.799006	-1.02285	-0.577667	-2.16252	-1.02184	-0.701534	-0.956223	-0.219948	NA	NA	-1.12007	-1.37796	NA	-0.985431	-1.39169	NA	-0.925351	-0.305009	-0.571489	-1.17488
O14920	0.0375591	-0.633809	-0.936459	-0.340018	-0.883783	0.0792925	NA	-0.237863	-0.92721	-0.201226	-1.49445	-0.0716094	-0.644341	-0.001009	-0.422994	0.617016	-0.785421	0.233107	-0.0288613	-1.00132	-0.876711	0.0326244	-0.898364	-1.15429	-0.291023	-1.62556	0.378107	-0.422477	-0.114441	-1.0611	-0.233406	-0.703729	-0.973707	-0.82461	-0.792058	-1.13588	-0.919995	-0.0220433	-0.116508	-1.0904	0.0678923	-1.52308	-0.0841352	-1.28784	-1.41374	-0.561214	-0.855111	-0.581262	0.11035
O14924	-2.02316	NA	-2.32498	NA	-2.43447	-1.64196	NA	-2.53458	NA	NA	NA	-2.03049	NA	-2.02779	NA	-1.83732	-2.02973	-1.82201	NA	-2.13581	NA	NA	-2.26619	NA	NA	NA	-1.84428	NA	NA	NA	-1.87604	NA	-2.88995	NA	NA	NA	NA	NA	NA	NA	-1.80172	NA	-2.33401	NA	NA	-3.16345	NA	NA	-1.72556
O14925	-1.8781	-1.50112	-1.85759	-1.69954	-2.09089	-0.709021	NA	-1.23651	-1.64573	-2.17761	-1.66119	-1.46359	-2.30935	-1.17181	-1.8552	-1.57291	-1.77353	-1.61682	NA	-2.83689	NA	-2.11236	-1.68927	NA	NA	NA	-0.875837	-2.64728	-1.29585	-1.31523	-1.22191	-2.26434	-1.69977	-2.35226	NA	NA	-1.98412	-2.53351	-1.61479	NA	-1.19283	NA	-1.72201	-1.48906	-2.02782	NA	-1.57598	-2.42998	-1.76426
O14929	-0.187595	-0.965685	-0.913342	0.107082	-1.24822	-0.368573	NA	0.967918	-1.19344	-0.686742	-1.12115	-0.557348	-1.41902	0.864438	-0.696855	1.78319	-0.814287	0.397406	-0.930296	2.2504	-0.780091	0.477869	-0.0374366	-1.47279	-0.9604	-1.42924	0.223345	-1.13831	0.264344	-1.37046	0.452096	-1.3902	0.476697	-1.00088	-1.42887	-1.53637	-0.777464	0.142973	1.01722	-1.16035	-0.792525	NA	-1.2233	-1.16086	-0.68546	-1.01605	-1.05465	-0.63253	0.278741
O14933	1.64605	0.554234	0.848793	1.21433	0.652201	1.34689	NA	0.878424	0.637051	1.6919	1.63388	1.46832	0.197856	0.235381	1.1532	2.10421	0.530026	2.54077	1.20257	-0.216054	1.19337	0.894381	1.17601	0.414902	0.543624	0.752048	1.52858	0.629169	1.98331	1.1068	0.192953	0.714313	0.119558	0.680084	1.28353	0.178199	1.44109	0.528347	0.283281	0.703706	1.61805	-0.274099	1.57715	0.680829	0.418144	0.696918	1.13792	1.09637	2.39996
O14936	1.43838	1.22961	0.930098	0.561482	0.895903	2.17313	NA	1.50499	1.11762	1.72202	1.02433	1.43105	0.855138	1.14128	0.934838	-0.306352	0.819073	1.63256	1.31269	2.15764	1.09439	1.40477	1.61458	0.584007	1.1896	0.730103	2.78609	0.973323	0.646883	0.737549	0.801029	0.777108	1.6435	0.878409	1.1989	0.596311	1.06085	1.1393	1.06113	0.616242	2.03725	-0.138637	1.83825	0.654104	1.65385	1.01216	0.986878	0.785487	2.35412
O14939	-0.923103	-2.31501	-2.75916	-2.15124	-3.27519	-1.55144	NA	-1.20987	-3.69311	-1.55855	NA	-1.47797	NA	-0.259158	-2.76611	-1.67463	-2.2221	-1.93641	-2.31904	-2.39728	-2.80306	-1.13797	-1.43378	-2.6532	-2.52152	-2.78515	-0.682611	-2.49024	-1.74136	NA	-0.987319	-2.85735	-2.1729	-2.66056	-1.47214	NA	NA	-1.49429	-1.68398	-3.08037	-1.76565	NA	-1.93547	-3.15885	-1.55318	-2.24575	-2.15732	-3.44062	-1.15775
O14949	1.21904	1.94268	1.74634	1.09402	2.03125	1.91132	NA	1.36959	1.81355	1.12308	2.22542	1.53739	1.35493	1.54476	1.77644	0.636729	1.66838	0.714627	1.64745	0.0182981	1.58622	0.833179	0.649467	1.99814	1.47171	1.38073	0.848833	1.4861	1.80887	2.31607	1.16952	1.76957	1.64875	1.6857	1.48219	1.54788	1.71439	1.42843	1.13993	1.66883	1.3616	1.5455	2.28725	2.42864	2.28134	1.60983	1.92666	1.4683	1.41392
O14957	NA	-2.01732	NA	NA	NA	NA	NA	-1.94985	-1.82392	NA	NA	NA	NA	NA	NA	NA	-2.40978	NA	NA	NA	NA	NA	NA	NA	NA	NA	NA	NA	NA	NA	NA	NA	NA	NA	NA	NA	NA	NA	NA	NA	NA	NA	-1.4965	-2.25957	-1.78385	NA	-2.66361	-2.83323	NA
O14960	-1.15528	-1.90092	NA	-2.5064	NA	NA	NA	NA	-2.15086	NA	NA	-2.49623	NA	NA	-2.76464	NA	NA	-2.05526	NA	NA	NA	-2.11906	NA	NA	NA	NA	NA	NA	NA	NA	NA	NA	NA	NA	NA	NA	-1.8095	NA	NA	NA	NA	NA	-3.36191	NA	NA	NA	NA	-2.62011	NA
O14964	1.53893	1.07334	0.763539	1.51947	0.934646	1.7767	NA	1.49878	0.850791	1.49296	0.761312	1.63234	0.835731	1.72588	1.10649	2.0661	1.05335	1.48457	1.09033	1.38464	1.09897	1.80883	2.01676	0.852767	1.16365	0.803289	1.93603	0.943971	1.34669	0.727606	1.42102	0.855964	1.59383	0.764116	0.788462	0.570799	1.1258	1.50656	1.80711	0.634513	1.55169	0.249472	1.50329	0.684027	1.2671	1.0251	0.897167	0.998694	1.67667
O14965	NA	NA	NA	NA	NA	NA	NA	-1.90829	NA	NA	NA	NA	NA	NA	NA	-2.44687	NA	NA	NA	-2.71402	NA	-3.06615	NA	NA	NA	NA	NA	NA	NA	NA	NA	NA	NA	NA	NA	NA	NA	NA	NA	NA	NA	NA	NA	NA	NA	NA	NA	NA	NA
O14966	1.11462	0.641686	0.739515	0.839255	0.745717	0.275794	NA	0.440216	0.61248	-0.121141	0.0356496	0.64493	0.811237	1.77803	0.947535	0.320589	0.753449	0.151569	0.801275	NA	0.510987	0.511073	1.28173	0.602592	0.504482	0.481579	0.57861	0.73381	0.838519	0.854843	0.249397	0.277593	0.620186	0.434829	1.03671	-0.378526	-0.334105	-0.581514	-0.176658	0.498687	0.434801	-0.745089	0.00819892	0.6048	-0.287244	0.144456	0.679703	0.902795	0.459676
O14967	NA	NA	NA	-1.91111	NA	NA	NA	NA	NA	NA	NA	NA	NA	NA	-1.79954	0.523592	NA	NA	-2.59949	NA	-1.4745	NA	-0.663595	NA	-1.99105	NA	-2.51934	-2.00217	NA	-1.33394	NA	NA	NA	-1.33855	NA	NA	NA	NA	-1.3167	NA	NA	NA	NA	NA	NA	NA	-1.21512	-2.43373	NA
O14972	0.296608	0.657946	0.473727	-0.736791	0.445794	0.971312	NA	0.435276	0.598503	0.48431	0.0544113	0.361949	0.394535	0.745752	0.75804	-0.132667	0.729247	0.0895206	0.693625	0.358571	0.560372	0.284258	-0.808593	0.282262	0.471424	0.0697046	0.600719	0.117379	0.579835	0.580361	-0.265307	-0.0429008	0.24592	0.271871	0.522442	-0.159597	-0.873943	0.447435	0.397146	0.292875	0.545103	-0.713398	0.0095287	0.273028	-1.25585	0.0907264	0.27277	0.331587	0.612544
O14974	1.50301	0.568109	0.132146	1.33635	0.367177	1.54762	NA	1.0056	-0.0112485	1.71344	0.162254	1.62308	0.0712178	1.27893	0.494274	1.70053	0.522506	1.24793	0.447715	1.77198	0.363319	1.81952	1.2126	0.165296	0.439781	-0.152253	1.64589	0.492427	0.839298	0.366164	0.558847	0.379914	1.35833	0.0258369	0.307967	0.0502578	1.34328	1.37958	1.20164	-0.281509	1.49789	-0.295882	1.81485	-0.377518	1.04866	0.963607	0.0644114	0.540735	1.91258
O14975	-1.10592	4.32933	4.33717	1.09095	4.08364	0.890739	-1.48768	-0.184802	4.03648	NA	4.03834	0.616968	4.78989	-1.11821	4.32928	-1.07255	4.19091	-0.64874	4.03739	-0.423733	3.50031	-0.0852533	-0.202352	3.90979	3.42567	4.10055	NA	3.90253	0.433956	3.97751	NA	3.82113	1.28426	3.69556	3.72066	3.31663	-0.820001	-1.06596	0.615716	3.8897	0.918011	3.22807	0.632847	4.39399	-0.138253	3.20323	4.06322	4.27218	1.51838
O14976	1.18275	0.76092	0.522304	1.34301	0.801646	1.62504	NA	1.64577	0.779415	1.50475	0.454739	1.0892	0.711834	1.52207	0.944424	1.3161	0.588806	1.86488	0.847419	0.295461	0.725181	0.758013	1.73287	0.480344	0.708216	0.38642	1.68813	0.786683	1.75296	0.659076	1.56305	0.321294	0.900172	0.560975	0.878819	0.189893	0.71876	0.785095	1.91028	0.536264	1.32757	-0.00279868	1.20151	0.34862	1.16893	0.627965	0.627934	0.580843	1.12535
O14979	4.56569	2.78799	3.03464	4.44295	2.70796	4.58567	NA	3.75521	2.60477	4.13366	2.26292	4.52566	2.69929	4.57348	2.73635	4.57627	2.97331	4.48596	3.03643	5.07637	2.90414	3.77613	4.43424	2.45077	2.60439	2.46376	4.60669	2.68391	3.93864	2.63287	3.95732	2.51733	3.68234	2.37837	2.60911	2.41681	3.38128	3.82687	3.1353	2.44192	4.03915	2.17792	3.98932	2.09723	3.6005	2.9431	2.36551	2.80118	4.2715
O14980	3.1184	1.99517	1.8428	2.75611	1.81846	2.85539	NA	2.83939	1.84919	2.77915	1.78598	2.87438	1.81578	2.54361	2.00647	3.08325	1.96542	2.99695	2.36566	3.50235	2.09963	2.7419	2.88634	2.01744	2.34233	1.6875	2.99202	2.0583	2.93228	1.78902	2.8609	1.83892	2.7669	1.86753	1.82821	1.73314	2.41372	2.8424	3.03971	1.74914	2.96159	0.996004	2.74569	1.73432	2.75021	2.13453	2.01785	1.98735	2.78189
O14981	0.424144	-0.713501	-0.648268	-0.452477	-0.556572	0.570297	NA	0.143875	-0.535901	-0.394242	-1.17742	-0.0375663	-0.60811	0.0387643	-0.526197	0.470325	-0.743319	-0.115237	-0.211334	0.0656797	-0.71248	0.308476	0.542055	-1.03284	-0.884218	-1.38285	0.187331	-0.566068	-0.154734	-0.805033	-0.608675	-1.06948	0.304487	-1.12506	-0.718436	-1.14972	-0.900205	0.10639	0.0325505	-1.05162	-0.858827	NA	-0.315172	-1.04302	0.789459	-0.916612	-0.845805	-0.519305	0.40931
O14983	NA	-2.29381	-1.49316	NA	-1.70482	-2.61039	NA	-2.19174	-1.68025	NA	NA	-3.24305	-1.72815	NA	-2.24987	-1.93822	-2.1683	NA	NA	-3.3839	NA	-1.99551	NA	NA	NA	NA	NA	NA	NA	NA	NA	NA	NA	NA	-2.05642	NA	NA	NA	NA	NA	NA	NA	NA	NA	-2.3231	NA	NA	NA	-1.6595
O15013	-1.11989	NA	NA	-2.42842	NA	-1.09997	NA	-1.14936	NA	-1.49465	-3.36694	-1.20105	NA	-1.24679	-3.48353	-1.52477	-3.156	-2.57318	-2.94798	-2.60197	NA	-1.26659	-1.98545	NA	-2.94364	NA	-1.43336	NA	-1.65355	NA	-0.673493	NA	-2.14112	NA	NA	NA	-2.14449	-2.39391	-2.52594	NA	-0.627049	NA	-1.37117	NA	-2.58975	-2.52212	NA	-3.31988	-1.79688
O15014	NA	NA	NA	NA	NA	-2.03173	NA	NA	NA	NA	NA	-2.39361	NA	NA	NA	NA	NA	NA	NA	-2.70271	NA	NA	NA	NA	NA	NA	NA	NA	NA	NA	NA	NA	NA	NA	NA	NA	NA	-2.99678	NA	NA	-2.6414	NA	NA	NA	-2.53824	NA	NA	NA	NA
O15018	NA	NA	NA	NA	NA	NA	NA	NA	NA	NA	NA	NA	NA	NA	NA	NA	NA	NA	NA	-2.07431	NA	NA	NA	NA	NA	NA	NA	NA	NA	NA	NA	NA	NA	NA	-3.76029	NA	NA	NA	NA	NA	NA	NA	NA	NA	NA	NA	NA	NA	NA
O15020	0.179354	1.68832	2.01601	-0.457081	1.69872	-0.101489	NA	-0.855874	2.13666	-0.718278	1.27671	NA	1.72958	-0.917691	1.79628	NA	1.58193	0.412894	1.6889	-0.710482	2.03788	-1.25439	-0.523577	2.01569	1.30007	1.82847	0.746772	1.47777	-0.78077	1.29243	-0.614828	1.29652	NA	1.66581	1.38589	1.22913	-0.992453	-0.991221	NA	1.85862	-0.00106369	0.47165	-0.759558	2.14521	0.262863	0.168328	1.38446	1.32475	NA
O15021	-0.954066	NA	NA	NA	NA	-0.302586	NA	NA	0.158161	0.29056	-0.0418184	NA	-0.595775	-0.467418	-0.434234	-1.32006	NA	-0.483509	-0.529008	NA	-0.666547	0.386196	NA	-0.638177	NA	NA	NA	NA	0.361654	-0.343698	-0.0257264	NA	NA	-0.464394	NA	NA	NA	NA	NA	NA	0.889607	NA	NA	NA	NA	NA	NA	NA	0.476695
O15027	1.16084	0.870636	0.659977	0.605242	0.654171	1.44315	NA	0.626413	0.634048	0.921004	0.624386	0.424901	0.65579	1.02854	0.871722	1.03861	0.388024	0.866386	0.633242	1.17159	0.813694	0.471937	0.895605	0.451024	0.680613	0.734473	0.502853	0.641398	0.693443	0.834413	1.28532	0.551954	0.830265	0.808295	0.817694	0.0951821	0.21854	0.229246	1.65212	0.444153	1.10742	-0.226155	0.704805	0.44823	2.08556	0.590719	0.79631	0.652936	1.08257
O15031	1.49677	0.720369	0.478448	0.369287	0.448322	1.37953	NA	1.37119	0.544062	1.05645	0.381918	1.41867	0.421996	0.968505	0.557503	1.21169	0.6121	1.68406	0.677626	0.0855911	0.491974	1.01179	1.28295	0.0944038	0.478468	0.28509	1.32198	0.492753	0.922694	0.379511	1.59816	0.347642	1.34248	0.474567	0.547426	0.128072	0.935391	0.948514	1.21654	0.328844	1.0201	-0.444438	1.3859	0.47835	1.16974	0.649453	0.409706	0.48232	1.46667
O15037	-2.3557	-2.61432	-2.47896	-1.63109	-2.41717	-2.00194	NA	-1.29418	-2.7137	-1.70228	NA	-2.22328	-2.71081	-1.98936	-2.14473	-1.83473	-2.2492	-2.51305	-2.61505	-0.881317	-2.39581	-1.91154	-1.97482	-2.83245	-2.01517	-2.59381	-2.00432	-2.28467	-2.5331	-2.74656	NA	NA	-1.35939	-3.06973	-2.91941	-2.91112	-2.56489	-1.60195	-2.07523	-2.94779	-2.35797	NA	-2.65488	NA	NA	-2.26515	-2.62925	-2.3595	-2.28966
O15040	-2.77173	NA	NA	-3.20064	-2.70028	-2.58548	NA	-3.31871	NA	-1.81049	NA	-2.03506	-3.73724	-1.82818	-2.67529	-2.54285	NA	-3.25452	-3.27449	-0.844796	NA	-1.93436	-2.75398	NA	NA	NA	-2.93657	NA	NA	NA	-3.41353	NA	-2.08937	NA	-2.90145	NA	-3.25996	-2.35974	-3.28296	NA	-2.09613	NA	-2.72934	NA	-2.56518	-3.14648	NA	NA	-1.74292
O15041	NA	NA	NA	NA	NA	NA	NA	NA	NA	NA	NA	NA	NA	NA	NA	NA	NA	NA	NA	NA	NA	NA	NA	NA	NA	NA	NA	NA	NA	NA	NA	NA	NA	NA	NA	NA	NA	NA	NA	NA	NA	NA	NA	NA	NA	NA	NA	NA	NA
O15042	0.999373	0.327516	-0.0679755	0.669138	0.0690644	1.33104	NA	0.813951	0.0556696	0.843102	0.0651839	1.09889	-0.0727133	1.07123	0.238179	1.31392	0.132327	1.45204	0.423797	1.4823	0.319427	1.14491	1.0138	0.0836398	0.624024	-0.22416	1.02194	0.046644	0.347372	-0.273273	1.17376	-0.260102	0.820134	-0.207122	-0.152072	-0.243459	-0.00345155	1.44793	0.716307	-0.332485	0.804468	-0.916755	0.964258	-0.33434	1.18309	-0.0469453	-0.135961	0.132849	1.12232
O15047	-0.656277	-2.19321	NA	-2.08383	-1.98359	-0.959216	NA	-1.65714	NA	-1.3661	NA	-1.13315	-1.94674	-1.02545	-2.30785	-0.84256	-2.10365	-1.17511	-1.95056	-0.807979	-2.2403	-0.711088	-1.86577	-2.48432	-2.13492	NA	-0.809926	-2.095	-1.2632	-2.65098	-0.943535	NA	-1.51176	-2.46833	-2.28676	-2.3629	-1.34928	-1.49063	-1.9152	NA	-1.27557	NA	-1.57534	NA	-1.37528	-2.20932	NA	-1.99988	-0.678778
O15049	NA	NA	NA	NA	NA	NA	NA	-2.44684	NA	NA	NA	NA	NA	-2.88149	NA	NA	NA	NA	NA	-1.93536	NA	NA	NA	NA	NA	NA	NA	NA	NA	NA	NA	NA	NA	NA	NA	NA	NA	NA	NA	NA	NA	NA	NA	NA	NA	NA	NA	NA	NA
O15050	NA	NA	NA	NA	NA	NA	NA	NA	NA	NA	NA	NA	NA	NA	NA	NA	NA	NA	NA	NA	NA	NA	NA	NA	NA	NA	NA	NA	NA	NA	NA	NA	NA	NA	NA	NA	NA	NA	NA	NA	NA	NA	NA	NA	NA	NA	NA	NA	NA
O15056	-0.289625	-1.4845	-1.08761	-0.649632	-1.31827	-0.560689	NA	-0.0458443	-1.48518	-0.881316	NA	-0.112689	NA	0.812588	-1.18919	0.124082	-1.4774	0.125283	-1.35545	-0.469954	-1.25944	-0.710924	-0.00590866	NA	-1.56704	-1.83329	-0.0204056	-1.34923	-0.341306	-1.38889	-0.547563	-1.54949	-0.884118	NA	-1.54645	NA	-0.805273	-1.04664	-0.48852	-1.68122	-1.36616	-2.01165	-1.23113	NA	-0.912167	-1.18968	-1.43159	-1.58314	-0.723177
O15061	0.0960958	-1.25469	-1.56099	-1.6823	-1.15756	-0.695995	NA	-1.80546	-1.79208	0.571966	-1.64852	0.082429	-1.54362	-0.443521	-1.1621	-1.02699	-0.947007	-1.26401	-1.22394	-1.50941	-1.83776	-0.160781	-1.21973	-1.81266	-1.03143	-2.0073	-1.28929	-1.51609	-1.3275	-0.888624	-0.569001	-0.936648	-0.964583	NA	NA	-1.3301	-1.49286	-1.94562	-1.45269	-1.72282	-1.59902	-1.80361	0.243267	-2.26734	-1.47868	-0.7849	-1.58798	-1.35105	0.0508074
O15066	-2.52975	-3.97101	-3.38755	-2.27888	NA	-2.4368	NA	-1.47513	NA	-2.82489	NA	-2.84194	NA	-2.51824	-3.04931	-1.685	NA	-2.48218	NA	-2.50112	NA	-2.33517	-2.24775	-3.22475	NA	-3.09511	-2.54435	NA	-2.20449	NA	-1.96053	NA	-2.7184	NA	NA	NA	NA	-2.93701	-2.62609	NA	-2.68376	NA	-2.49972	NA	-2.08649	NA	NA	-3.38427	-1.93676
O15067	2.31487	1.74325	1.90706	2.17204	1.95626	1.82784	NA	1.48963	1.81196	1.9482	1.55909	2.13045	1.58971	2.24575	1.68785	2.79367	1.81763	1.4254	1.98724	2.44914	1.82373	2.52559	2.04096	1.64239	1.61794	1.78457	2.58044	1.91304	1.55664	1.8684	2.50484	1.54057	1.73566	1.85609	1.60567	1.41652	1.50992	1.7458	1.95802	1.43228	1.56387	1.05312	1.97065	1.41359	2.08251	1.68524	1.66859	1.41973	2.67523
O15068	NA	NA	NA	NA	NA	NA	NA	-2.06634	NA	NA	NA	NA	NA	NA	NA	NA	NA	-1.85748	NA	NA	NA	NA	NA	NA	NA	NA	-1.87168	NA	NA	NA	-1.79303	NA	NA	NA	NA	NA	NA	NA	NA	NA	-2.54059	NA	-1.146	NA	-2.04074	NA	NA	NA	NA
O15075	0.149667	-2.83501	NA	-2.3774	-2.32907	-2.72256	NA	-3.10489	NA	0.20861	NA	-0.337389	NA	-0.775391	NA	-2.31086	NA	NA	-2.77161	-1.93598	NA	NA	0.0273441	NA	-1.83874	NA	-2.49572	NA	-2.36923	NA	NA	-2.28335	-1.55673	NA	NA	NA	-1.0416	-2.59923	NA	NA	-2.72932	NA	-1.03117	NA	-2.16366	-2.12608	NA	NA	-2.14326
O15084	-1.33453	-0.479584	-0.689767	-1.30978	-0.775972	-0.503201	NA	-0.924661	-0.607767	-1.31745	-1.0971	-1.33942	-0.526916	-1.71222	-0.832097	-1.87362	-0.63486	-1.30015	-0.475952	-0.457277	-0.789756	-1.70479	-0.528057	-0.66617	-0.975941	-0.892514	-1.17567	-0.856967	-1.57356	-0.626618	-1.04018	-1.02694	-1.24804	-1.31451	-0.707608	-1.4773	NA	-1.00624	-1.01493	-0.723978	-1.23398	-2.41502	-1.70178	-0.906153	-0.527495	-1.27196	-0.812197	-0.810815	-1.80459
O15085	0.613342	-1.00361	-1.22693	0.0340631	-1.0582	0.411353	NA	0.0679887	-1.09593	-0.471466	-1.36628	-0.41388	-1.30342	0.681379	-0.806552	0.27205	-0.994358	-0.371598	-0.922162	1.20859	-0.82474	0.28131	0.33859	-1.2506	-0.840932	NA	0.373226	-0.941516	-0.391646	-0.93229	0.555421	-1.16807	-0.0564834	-1.36457	-1.10563	NA	-0.356716	-0.0201507	-0.54294	-1.00892	0.0579606	-1.4844	-0.3847	-1.27497	-0.0767367	NA	-1.05079	-0.813315	0.166777
O15091	-2.96932	-2.50756	-1.78182	-2.26078	-3.02333	-2.03393	NA	-2.57496	-1.92137	-3.07907	-3.59411	-2.9861	-2.48252	-1.28503	-2.52056	-2.45113	-2.75587	-2.66867	-2.0207	-1.42166	-2.51876	-2.44866	-2.66008	-3.41788	-1.90338	-2.25516	-2.15315	-2.42762	-3.78844	-3.89899	-2.25419	-2.39222	-2.2984	-2.38208	-1.69109	-3.04062	-2.33634	-1.59092	-2.97126	-2.44206	-2.19905	-3.53884	-2.27478	-2.25183	-2.6409	-2.20398	-2.76397	-2.24245	-1.44044
O15111	-1.93451	-1.83369	-2.81367	-2.04811	-2.33286	-1.51242	NA	-1.29847	-2.58499	-2.25765	-3.35086	-1.97522	-2.85932	-2.00324	-2.03118	-1.21015	-2.98155	-1.63581	-2.51999	-1.73868	-2.1565	-1.53221	-1.30919	-2.55039	-2.26383	-2.23966	-1.53371	-2.58559	-2.5088	-2.77286	-1.26676	-2.34777	-1.69687	-2.55248	-2.13936	-2.93548	-2.38583	-2.15708	-0.237938	-3.02266	-2.33703	NA	-2.70211	-2.78363	-1.38887	-2.25993	-2.26736	-1.92423	-1.56242
O15116	0.965183	-0.0820426	0.0513173	0.897205	0.238817	0.870069	NA	0.575975	0.0573563	1.0835	0.303967	1.41492	-0.127668	1.34984	0.0728053	0.940705	0.103701	0.934977	0.436321	1.95071	-0.0886381	1.20065	0.626038	0.153251	0.257028	0.212042	1.22973	0.312823	-1.64478	-0.848424	1.6052	0.373448	1.14011	0.34399	0.218473	0.263634	1.23039	1.91372	1.0839	0.11063	1.82449	0.35933	1.18505	0.165081	0.432251	0.267934	0.245925	0.523511	1.74551
O15117	-0.317018	-0.962882	-1.41508	-1.46572	-1.3424	-1.20298	NA	-1.59519	-1.4525	-0.279496	-1.41434	-0.19163	NA	-1.43891	-0.55815	0.324883	-1.23837	-0.0207953	-0.657848	-1.55041	-1.31312	-0.822901	-0.549536	-1.6853	-0.59695	-1.98216	-1.60155	-1.03296	-0.444775	-1.65985	NA	-1.65145	-1.07237	-1.58713	-0.858986	-1.33715	-1.25377	-0.543987	-0.232747	-1.59845	-1.36452	-1.6187	-0.819543	NA	NA	-1.0373	-1.12836	-0.543127	-1.22299
O15118	-0.312881	-1.55586	-1.87749	0.438656	-1.36535	-0.206768	NA	0.694905	-1.64648	-0.758293	-1.82308	0.030363	-1.7251	-0.440125	-1.55575	0.484189	-1.86857	-0.182164	-1.89624	-0.0731032	-2.06722	0.443605	-0.0333183	-2.15364	-1.50977	-1.5168	-0.239442	-1.46908	0.32599	-1.67734	-0.753726	-1.72544	0.456162	-1.81276	-2.14269	-1.85089	-0.155197	1.02729	-0.691548	NA	0.48101	NA	-0.618603	-2.79476	-0.909824	-1.26986	-1.57732	-1.52921	-0.487293
O15120	0.897358	3.07279	2.56435	1.45705	2.92833	1.69627	NA	1.67626	2.7299	0.966545	2.96394	1.22174	2.76188	1.33276	2.8789	1.09006	2.43365	1.08536	2.63916	-0.00774093	2.80719	0.285587	1.64648	2.41704	2.68342	2.85161	0.0424752	2.20595	0.787704	2.584	2.51402	2.88024	0.624101	2.99145	2.62115	2.10072	0.339155	0.678558	2.89272	2.61386	1.33816	0.42738	1.46707	2.90934	1.91841	1.99118	3.18789	2.43085	1.43418
O15121	-1.7084	-2.60678	-2.82811	-1.5338	NA	-1.5075	NA	-1.71925	NA	-1.32479	NA	NA	-2.70051	-1.67143	-2.20439	-1.17382	-2.49669	-1.86821	-3.00941	-1.52874	NA	-1.33149	-1.35648	NA	-2.0001	NA	-2.15449	NA	-1.38613	-2.62992	-2.00845	NA	-1.57425	-2.80915	-2.19469	NA	-1.68808	-1.91229	-1.46821	NA	-2.02129	NA	-1.8562	NA	-2.35724	NA	NA	-2.48204	-1.83498
O15123	NA	NA	NA	NA	NA	NA	NA	NA	NA	NA	NA	NA	NA	NA	NA	NA	NA	NA	NA	NA	NA	NA	NA	NA	NA	NA	NA	NA	NA	NA	NA	NA	NA	NA	NA	NA	NA	NA	NA	-2.64382	NA	NA	NA	NA	NA	NA	-3.51153	-2.9098	NA
O15126	0.351751	-0.362958	-0.484145	0.669344	-0.376455	0.565113	NA	1.3451	-1.09323	0.668678	-0.708659	0.43902	-0.684049	0.661911	0.0441049	0.309028	-0.273959	0.703721	-0.772426	1.52798	-0.12557	0.899331	0.166829	-0.932664	-0.504946	-0.839347	1.29916	-0.690628	1.18345	-0.344103	1.1568	-0.428192	0.393466	-0.799507	-0.726482	-0.734701	0.695308	0.381532	0.892634	-0.919459	0.41659	-1.24218	0.381185	-1.06909	0.0634529	-0.227147	-0.255816	-0.339094	0.466283
O15127	1.31695	0.52204	0.140291	1.71027	0.408013	1.49596	NA	1.9753	-0.266827	1.74649	0.489104	1.58658	0.0258562	1.33941	0.780921	1.31155	0.296016	1.46648	0.0750891	1.07889	0.36735	1.64257	1.61236	0.1773	0.985425	0.292502	1.69215	0.222243	1.55142	0.966655	1.16985	0.660252	2.06151	0.440984	0.486679	0.365479	1.424	2.04396	2.25697	0.0980082	1.7759	-0.144512	2.06268	0.198358	2.09324	0.941954	0.861709	0.577522	1.70869
O15131	NA	NA	NA	NA	NA	NA	NA	NA	NA	NA	NA	NA	NA	NA	NA	NA	NA	NA	NA	-3.63591	NA	NA	NA	NA	NA	NA	NA	NA	NA	NA	NA	NA	NA	NA	NA	NA	NA	NA	NA	NA	NA	NA	NA	NA	NA	NA	NA	NA	NA
O15143	3.0514	2.41633	1.82625	3.63428	2.01875	3.36562	NA	3.58363	1.87745	3.4369	2.24071	3.42571	1.93856	2.99718	2.67522	3.66385	2.28844	3.57908	2.39468	2.21477	1.93638	3.09677	3.08272	1.79527	2.20396	1.30736	2.92787	2.25457	3.41078	2.26805	2.70346	2.00174	2.52757	1.64084	2.12778	1.82087	3.02411	3.24824	3.48714	1.64098	3.19415	1.10476	3.00174	1.37243	2.17568	2.5224	2.03563	2.04856	2.36446
O15144	4.09925	3.77463	3.17052	4.38258	3.32559	4.14025	NA	4.54587	3.34419	4.38247	3.39194	4.32362	3.16634	3.90582	3.96897	4.53962	3.51867	4.57289	3.98621	4.08601	3.66912	4.22656	4.37136	3.38129	3.77322	3.22943	4.26062	3.64094	4.09425	3.18678	3.88897	3.44465	4.14175	3.41433	3.48005	3.14067	4.05421	4.49113	4.5592	3.23224	4.41059	2.73774	3.96986	3.03047	3.47975	3.77529	3.56867	3.48224	3.74906
O15145	4.55838	3.91137	3.52414	4.97788	3.79998	4.62377	NA	4.84468	3.58983	4.73628	3.61802	4.80016	3.48445	4.42792	4.11392	4.87329	3.89391	4.70517	3.87272	4.2461	3.72366	4.55032	4.76112	3.63127	3.4562	3.47275	4.61028	3.649	5.15628	4.13957	4.09338	3.45801	4.31996	3.45161	3.51022	3.29164	4.49433	4.53049	4.69732	3.50829	4.66615	3.11353	4.12069	3.15836	3.80068	3.90112	3.58877	3.43607	4.05025
O15155	-0.0686165	-0.0233048	NA	0.381967	-0.605447	-0.0938716	NA	-0.63176	-1.09152	-0.252234	-0.933557	-0.60578	-0.396841	-0.339941	-0.678791	-0.469975	-0.889781	0.112433	-1.02774	-0.325549	-0.42851	-0.426032	-0.989822	-1.24944	-0.739837	-0.589429	-1.41616	-1.16737	0.395676	-0.385039	0.261043	-0.814398	-0.70475	-1.3882	-1.41665	-1.34445	-1.33166	-1.58739	-0.581475	-0.941569	-0.463622	-2.01386	-0.665766	-0.931669	-0.967349	-0.867458	-0.942022	-0.810973	-0.513781
O15156	NA	NA	NA	-4.86914	NA	-5.00855	NA	-4.65991	NA	NA	NA	NA	NA	-3.54579	NA	-4.57277	NA	NA	NA	NA	NA	-3.96231	-6.51022	NA	NA	NA	-3.54546	NA	-6.14667	NA	NA	NA	NA	NA	NA	NA	NA	-4.84245	NA	NA	NA	NA	NA	NA	-3.7866	NA	NA	NA	NA
O15160	2.32911	0.649541	0.81232	2.27945	1.05403	2.23189	NA	2.03325	0.691606	1.77834	0.899562	2.34796	0.536579	2.01165	1.10832	1.68784	0.945187	2.66882	1.44761	3.01977	1.15647	2.09907	1.99589	0.575974	1.022	0.581145	1.85774	1.30831	2.90952	1.20215	2.71483	1.00592	2.70298	1.05019	0.941031	0.578522	1.49867	2.53753	2.43123	0.484873	1.72324	0.568374	1.78633	0.808314	1.69627	1.10434	1.02534	1.11758	1.71762
O15162	-0.521407	-0.49254	-0.756267	0.394317	-0.914827	0.935088	NA	0.6481	-1.05478	0.582756	-0.471424	0.164075	-0.92341	0.157897	-0.0530768	0.268559	-0.812487	0.273864	-0.22584	-0.725393	-0.191423	0.380578	-0.957621	-1.53155	-0.191827	-1.03004	0.224235	-0.543112	0.284774	-0.510956	1.00524	-0.635177	1.82604	-1.07972	-0.113952	-1.48206	-0.720727	0.52208	-0.26996	-2.08504	0.293716	-1.7524	-1.22907	-2.40344	-2.96133	-1.15237	-0.736595	-0.21482	1.63102
O15164	-1.19577	NA	NA	-2.03797	-3.00613	-2.06496	NA	-2.56037	-3.23781	-2.67474	NA	-1.50831	-3.05224	-2.2578	NA	-1.81536	NA	-1.85616	-2.9322	-0.918182	-2.97114	-1.37539	-0.688451	NA	-2.71171	NA	-1.67162	-2.58089	-2.2312	-2.29942	-0.36454	NA	-1.09631	-3.18489	-3.03852	-3.33004	-2.73818	-2.18998	-2.06209	-3.10276	-2.05681	NA	-1.8786	NA	-1.472	-2.64985	NA	-2.78412	-1.58592
O15169	NA	NA	NA	NA	NA	NA	NA	NA	NA	NA	NA	NA	NA	NA	NA	-3.02262	NA	NA	NA	-0.374853	NA	-3.41808	NA	NA	NA	NA	NA	NA	NA	NA	NA	NA	NA	NA	NA	NA	NA	NA	NA	NA	NA	NA	NA	NA	NA	NA	NA	NA	NA
O15173	3.67396	4.58102	4.43855	4.38148	4.17716	3.72492	NA	2.86989	4.36839	3.29936	3.67061	3.20496	4.54542	3.31141	4.22081	3.99114	4.05978	2.89059	4.12761	2.90135	3.93109	3.3605	3.58064	4.28822	3.57751	4.51641	3.74627	4.12432	3.2302	4.40547	2.31941	3.90118	3.11214	3.82259	3.83752	4.02009	3.02855	3.30584	3.43309	4.287	3.46349	3.95892	3.14722	4.24541	2.84569	3.61517	4.04715	4.33166	3.73981
O15178	NA	NA	NA	NA	NA	NA	NA	NA	NA	NA	NA	NA	NA	NA	NA	NA	NA	NA	NA	-0.634288	NA	NA	NA	NA	NA	NA	NA	NA	NA	NA	NA	NA	NA	NA	NA	NA	NA	NA	NA	NA	NA	NA	NA	NA	NA	NA	NA	NA	NA
O15182	NA	NA	NA	NA	NA	NA	NA	NA	NA	NA	NA	NA	NA	NA	NA	NA	NA	NA	NA	NA	NA	NA	NA	NA	NA	NA	NA	NA	NA	NA	-6.23147	NA	NA	NA	NA	NA	NA	NA	NA	NA	NA	NA	NA	NA	NA	NA	NA	NA	NA
O15194	-1.84664	NA	NA	NA	NA	NA	NA	-1.37936	NA	-1.58731	NA	-1.73011	NA	-1.61238	NA	NA	NA	-1.85847	-1.93289	-3.44103	NA	-1.79779	-1.66194	NA	NA	NA	-2.47427	NA	NA	NA	NA	NA	-1.62553	NA	NA	NA	NA	NA	-1.07044	NA	-2.27985	NA	-2.5112	NA	-1.91281	NA	NA	NA	-1.45882
O15195	NA	NA	NA	-1.4773	NA	NA	NA	1.97002	NA	1.61322	NA	NA	NA	-1.72783	NA	NA	NA	NA	NA	NA	NA	-1.36142	NA	NA	NA	NA	NA	NA	NA	NA	NA	NA	1.10407	NA	NA	NA	NA	2.55299	2.0276	NA	NA	NA	NA	NA	NA	NA	NA	NA	NA
O15197	NA	NA	NA	NA	NA	NA	NA	NA	NA	NA	NA	NA	NA	NA	NA	NA	NA	NA	NA	NA	NA	NA	NA	NA	NA	NA	NA	NA	NA	NA	NA	NA	NA	NA	NA	NA	NA	NA	NA	NA	NA	NA	NA	NA	NA	NA	NA	NA	NA
O15204	NA	-1.91161	NA	NA	NA	NA	NA	NA	NA	NA	NA	NA	NA	NA	NA	NA	NA	NA	NA	NA	NA	NA	NA	NA	NA	NA	NA	NA	NA	NA	NA	NA	NA	NA	NA	NA	NA	NA	NA	NA	NA	NA	NA	NA	NA	NA	NA	NA	NA
O15205	-0.861558	NA	NA	-1.45272	NA	-0.437781	NA	-4.04306	NA	NA	NA	1.16559	NA	NA	NA	0.221531	NA	-2.407	NA	NA	NA	-1.97342	-0.361931	NA	NA	NA	NA	NA	-0.55145	NA	NA	NA	-1.63443	NA	NA	NA	NA	-2.60288	NA	NA	-1.45379	NA	-0.883937	NA	NA	NA	NA	NA	0.164892
O15211	-0.96656	-1.78103	NA	-0.960327	-2.14631	-1.20061	NA	-1.79922	-1.81356	-0.909868	NA	-0.632279	-2.42967	-1.63451	-2.31383	-1.3135	-1.10801	-0.680947	NA	-0.741493	-1.87542	-1.56487	-0.808495	-2.3063	NA	-2.3962	-1.2352	-2.04146	-1.56497	-2.13232	-1.81975	-2.4284	-1.7242	-2.31612	-1.97111	NA	-2.21476	-1.28768	-1.15846	-2.43824	-1.89341	NA	-0.569125	NA	-0.910841	-2.47798	-2.20749	-1.78363	-1.10168
O15212	2.35309	1.52318	1.23937	2.62884	1.24495	2.16435	NA	2.53849	1.24514	1.82309	0.73593	2.075	1.30386	2.39668	1.24873	2.64741	1.40272	2.48865	1.32716	2.41552	1.27301	1.97933	2.57321	1.26288	1.4025	1.17593	2.49432	1.45092	2.82634	1.22627	2.32572	0.995177	2.15425	1.29724	1.06003	1.16699	1.6099	2.3261	1.96424	1.11595	2.64275	0.833549	2.10288	0.9292	2.0351	1.47871	1.15798	1.53039	2.8253
O15213	-0.621239	-1.61105	-1.66667	-0.595112	-1.55507	-0.980143	NA	-0.367313	-1.85133	-1.24433	-1.85349	-0.0172776	-1.54051	-0.994384	-1.58844	-0.605689	-1.57288	-0.64587	-1.39263	-0.124961	-1.71942	-0.716819	-0.475928	-1.69728	-1.62187	-2.01891	0.0990089	-1.51012	-0.195591	-1.62224	0.262167	-1.52863	-0.334011	-1.68824	-2.09752	-2.02122	-1.26463	0.10408	-0.926079	-1.82638	-1.50963	NA	-1.15113	-1.91856	-0.896202	-1.84804	-1.40116	-1.54235	-1.05937
O15217	NA	NA	NA	NA	-2.02526	NA	NA	NA	-1.21016	NA	-1.56183	NA	-0.625764	NA	NA	-1.04856	NA	NA	-1.22945	NA	NA	NA	-2.84988	NA	NA	0.564708	NA	NA	NA	NA	NA	-1.99088	NA	-2.16879	NA	NA	NA	NA	NA	-0.829685	NA	-0.419438	NA	-0.322505	-3.99282	-1.02473	NA	-0.963445	NA
O15226	0.332992	-1.2224	-1.55878	-0.042544	-1.33869	0.618667	NA	-0.380224	-1.11274	-0.583323	-1.0467	-0.0391943	-1.47827	0.428359	-1.06933	0.393394	-1.24971	0.285644	-0.99064	0.07491	-1.2313	-0.305091	0.0330951	-1.34076	-1.19868	-1.57864	-0.00750378	NA	0.0582273	-1.5	-0.275153	NA	0.182393	-1.27661	-1.05465	-1.28421	-1.30238	-0.293699	-0.513694	NA	-0.822057	NA	-0.516756	NA	-0.776074	-1.17111	-1.23689	-1.4916	0.280171
O15228	-0.399685	-0.374801	-0.519415	0.11313	-0.735758	0.844264	NA	0.370711	-0.420066	-0.897861	0.443051	-0.873635	-0.708122	1.13967	-0.687885	-0.0425896	-0.778658	-0.3057	-0.628364	-0.968644	-1.05047	0.0142829	-0.10558	-1.09213	-0.189604	-0.227708	0.219456	-0.816896	0.234541	-0.622917	-0.200399	-0.927463	-0.271027	-0.802626	-0.519121	-0.395915	-0.866231	0.441702	0.372462	-1.24195	-0.00951001	-1.59862	-0.750388	-0.541925	-0.889814	-0.321526	-0.566324	0.0835269	-0.0258811
O15229	NA	2.57423	2.97515	NA	2.4507	NA	NA	-1.92091	2.63909	NA	1.99609	NA	1.94982	-1.36469	2.16786	-2.05494	2.29041	NA	2.01602	NA	1.72809	NA	-0.729133	2.11613	1.54005	1.96602	NA	1.60979	-0.892027	2.52699	NA	1.77065	NA	1.95631	1.54506	1.57681	NA	NA	-1.68337	1.95639	NA	1.464	NA	2.74649	1.4624	1.52262	1.64161	1.05453	NA
O15230	3.76695	1.33854	0.532012	2.28	1.1584	1.91406	NA	1.15913	0.477917	2.76114	0.525103	3.02767	0.184346	2.97817	0.710257	3.30042	1.05712	2.50308	1.37469	2.89259	-0.282316	2.67607	2.88067	-0.252257	0.468442	0.311425	2.84464	1.28882	2.03067	0.60343	2.0101	0.973601	1.52794	0.704572	0.727869	0.388505	4.55981	1.53692	1.65678	-0.0121704	2.8083	0.077576	2.74796	0.300292	3.18868	2.1044	0.565692	0.0860364	4.04482
O15231	-0.813076	-1.41438	-1.60444	0.161314	NA	-0.44518	NA	0.583747	NA	0.581816	NA	-1.35746	-1.58218	0.502559	NA	0.458584	-1.56126	NA	NA	-1.06816	-1.54723	0.907232	-1.68979	NA	NA	-1.66616	0.657194	NA	0.860334	-1.43667	NA	NA	0.791997	NA	-1.56154	NA	NA	0.657022	-1.31698	NA	1.6937	-2.0582	-1.38277	NA	-3.15771	-1.6536	-1.4591	-2.00442	1.46445
O15232	NA	NA	NA	NA	NA	NA	NA	NA	NA	NA	NA	NA	NA	NA	NA	NA	NA	NA	NA	-0.478207	NA	NA	NA	NA	NA	NA	NA	NA	NA	NA	NA	NA	NA	NA	NA	NA	NA	NA	NA	NA	NA	NA	NA	NA	NA	NA	NA	NA	NA
O15234	-1.94841	-3.01166	NA	-2.1959	-3.1534	-1.91145	NA	-2.1718	-2.99435	-2.34396	-3.50353	-1.89722	NA	-2.27334	-3.26735	-1.66592	-3.02318	-2.48244	NA	-1.52047	-3.87727	-2.57729	-2.65244	NA	-3.63942	-3.80106	-2.17164	NA	-2.02415	-3.18342	-2.86753	NA	-2.39444	-3.42895	NA	NA	NA	-2.49788	-3.08494	NA	-2.4945	NA	-2.22495	-3.37004	-2.39368	NA	NA	NA	-2.09403
O15235	-0.72485	-0.0607791	-1.04429	-0.162641	-0.185756	1.20107	NA	-0.289861	-0.362375	-0.707047	-1.38609	0.268272	-1.10071	0.38295	-1.0351	-0.349519	-1.36066	-0.0624036	-0.787418	-0.50028	-1.19802	-1.00968	-0.535766	-0.905402	-1.16016	NA	-0.233009	-1.12525	-0.201282	-1.24896	1.61324	NA	-1.12574	-0.907725	-0.902393	NA	NA	-0.983966	-1.10323	NA	-1.1696	NA	0.66069	-0.643928	-0.140159	-0.845027	NA	-1.17644	-0.0162957
O15239	-1.70811	NA	NA	NA	NA	-1.29024	NA	-1.44422	-0.79782	NA	NA	-1.54538	NA	NA	-1.72094	-1.39745	NA	NA	-1.77463	NA	NA	NA	NA	-1.54039	NA	NA	NA	NA	NA	NA	-1.55383	-1.16829	NA	NA	NA	NA	NA	NA	NA	NA	NA	NA	-0.947702	NA	NA	NA	NA	NA	-2.52447
O15243	NA	-2.59083	-2.09988	NA	-2.81418	-2.45737	NA	-3.7518	-2.30991	-1.93957	NA	NA	-2.59384	-2.0019	-2.9426	-1.93281	-2.83693	-2.31413	-2.59396	-2.07928	-3.41832	-1.98865	-2.11351	-3.10814	NA	-2.87449	-2.30327	NA	-3.38209	NA	-2.60881	-2.46031	-3.0635	NA	-2.86891	NA	NA	NA	NA	NA	-3.04711	NA	-2.52944	NA	-1.97505	NA	-1.84173	-2.41597	-1.71648
O15245	NA	3.32821	2.74047	NA	2.02832	NA	NA	NA	3.15681	NA	0.856938	NA	2.53118	NA	0.334705	NA	1.9409	NA	2.33219	NA	2.4811	NA	NA	2.32513	-1.11135	3.08636	NA	2.41944	NA	1.27314	NA	1.42687	NA	2.57912	2.07564	1.54346	NA	NA	NA	2.91723	NA	1.3753	NA	2.88537	NA	1.90314	0.908558	1.35617	NA
O15247	0.182099	0.0999759	0.248718	-1.5447	0.49129	-2.05799	NA	-0.644546	-0.18062	0.95819	0.433135	0.111454	0.527108	-1.32264	0.792883	1.05299	0.582208	-0.560229	0.680786	-3.8818	0.55333	-1.5982	-0.0449532	0.236306	0.640513	0.161019	-1.76359	0.241432	-0.488569	0.0724566	-2.48439	-0.0383429	-1.91141	0.297629	0.359283	-0.17272	-1.4289	-1.36099	-1.15026	0.00941369	-2.56006	-1.74575	-0.634354	-0.662659	-1.5487	-0.265209	0.0831184	0.27842	-1.81389
O15254	-0.638941	1.10926	1.08432	-0.393095	0.74613	-0.0314268	NA	-0.700477	0.482146	-1.14211	1.19706	-1.02188	0.647971	0.336548	0.666582	0.239796	0.687529	0.245817	0.712194	NA	-0.358056	-1.43629	1.67483	0.589738	0.504138	0.541365	0.0202078	0.557214	0.291567	1.51955	-0.119454	0.346884	-1.45332	0.215953	0.134395	0.893697	-0.695248	-1.11386	-1.49297	0.138125	-0.141321	0.280362	-0.757396	0.627839	-0.214267	0.873604	0.943843	2.07092	-1.18075
O15258	0.723889	1.06157	1.21917	1.4492	1.50198	1.88988	NA	2.65206	1.33309	1.24782	0.896023	0.46234	0.680883	0.837451	1.42257	0.950479	0.0460668	1.3809	1.82081	1.29469	1.54982	1.05458	0.994894	1.55396	1.1948	0.660335	0.479398	1.44247	1.64662	1.41966	0.883145	0.548829	0.666512	1.207	1.34855	0.225494	0.605636	0.876623	2.91955	0.871795	1.03541	0.266603	0.636511	0.605881	1.57064	0.976797	0.806203	1.54597	1.95723
O15259	NA	NA	NA	NA	NA	NA	NA	NA	NA	NA	NA	NA	NA	NA	NA	NA	NA	NA	NA	NA	NA	-5.67473	NA	NA	NA	NA	NA	NA	NA	NA	NA	NA	NA	NA	NA	NA	NA	NA	NA	NA	NA	NA	NA	NA	NA	NA	NA	NA	NA
O15260	1.70976	2.34814	2.09932	1.84357	2.12064	1.70515	NA	1.98392	2.02847	1.73412	2.42845	1.59948	1.99653	1.97089	2.40467	2.13589	1.92019	2.33768	2.27311	1.74499	2.53383	1.72028	2.44395	2.44359	2.49386	2.34206	1.16078	2.29929	0.935619	1.79395	2.20217	2.27491	1.25098	2.26374	2.43659	1.48879	1.65092	1.40857	1.58396	2.36388	2.10587	1.27999	1.7265	2.3388	2.01839	1.9717	2.80863	2.04454	1.71296
O15264	0.873044	NA	NA	0.45611	NA	0.432408	NA	1.69255	NA	0.39364	NA	-1.29837	NA	0.779787	-2.3547	-0.78258	NA	1.11375	NA	1.65642	-2.28627	0.369373	1.01852	NA	-1.49541	-2.38987	0.927953	-1.77048	0.726982	NA	-0.74919	NA	1.45841	NA	NA	NA	0.199562	1.02944	0.408299	NA	0.480224	NA	0.245135	NA	0.75249	-1.37079	-1.71922	-1.7288	0.834807
O15269	0.825117	0.176898	0.334926	1.37647	-0.0578569	2.07096	NA	2.50407	-0.101451	1.42582	-0.274244	1.30449	0.0820019	0.898817	0.148014	2.2131	0.148992	0.890343	0.197934	1.57566	0.222624	1.85155	1.05602	-0.0409394	0.212884	-0.0600822	0.578476	0.224795	1.44698	0.363626	1.37277	0.214774	1.04443	-0.13941	0.222275	-0.248341	0.597605	0.621052	0.900849	-0.603991	2.38988	-1.28713	1.39355	-0.65876	0.531292	0.254326	0.144495	0.248719	1.68546
O15270	-1.03338	-1.6627	-1.4818	-0.253719	-1.86144	0.214915	NA	0.08994	NA	-0.0863074	-1.61344	-0.330481	-1.659	-0.387641	-1.09806	-0.493991	-1.45609	-0.161325	-1.16852	-0.207114	-1.18172	0.100719	-0.796684	-1.73057	-0.999026	-1.67485	-1.03978	-1.48592	-0.0262537	-0.930474	-0.175059	-1.57731	-0.64568	-1.73265	-1.40625	-1.76063	-1.35372	-0.0661156	-0.934005	NA	-0.000438304	NA	-0.298326	-1.8399	-0.0609472	-1.3047	-1.27913	-1.37745	0.117252
O15294	0.745762	-0.227179	-0.311133	0.610513	-0.319838	0.984166	NA	0.722035	-0.32031	0.447352	-0.288057	0.850498	-0.253339	0.855949	-0.138311	0.971302	-0.332719	0.734514	0.0762323	1.78714	-0.198836	0.707887	0.807262	-0.523503	-0.107788	-0.312189	0.92063	-0.0917594	0.55573	-0.279236	0.438594	-0.425214	0.73635	-0.539604	-0.421055	-0.542304	0.0660083	0.565731	0.432158	-0.312314	0.677759	-1.03221	0.466474	-0.681816	0.492449	-0.259078	-0.489931	-0.104627	0.972248
O15296	NA	NA	NA	-2.45202	NA	NA	NA	-1.45815	-2.59919	NA	NA	-0.910386	NA	NA	NA	NA	NA	-0.9079	NA	NA	NA	-2.74434	-2.41132	NA	NA	NA	-2.46523	NA	-1.8881	NA	-2.08338	NA	-1.26843	NA	NA	NA	NA	-1.82975	-2.19458	NA	-2.93697	NA	NA	NA	NA	NA	NA	NA	NA
O15305	1.26846	1.69444	1.63618	1.49672	1.87353	2.55828	NA	3.12115	1.56789	1.59195	1.31489	1.48816	1.37832	1.95183	1.68429	2.13916	1.56244	1.9658	1.79867	1.13947	1.23056	2.02811	1.36974	1.52751	1.68826	1.52768	2.3444	2.1067	2.26995	1.98553	2.98397	1.26348	2.57681	1.97299	1.84384	1.23964	1.73118	1.76281	1.90974	1.71771	2.13462	1.05288	2.0234	1.55183	1.34189	1.56987	1.46358	1.41432	1.90333
O15321	1.07349	1.00219	0.53164	2.36501	0.490834	1.71353	NA	1.62877	0.429826	2.06939	1.02035	1.45541	0.542088	2.0949	1.04275	0.725594	0.644053	1.28091	0.839551	2.12681	0.990268	1.46071	1.66389	0.431931	0.713012	0.746745	1.25104	0.914214	1.15699	0.563588	1.52171	0.496632	1.18899	0.181513	1.43523	-0.138796	0.710595	1.75363	2.21531	0.400524	2.57751	NA	1.55246	0.393433	1.95415	0.697161	0.868916	0.836147	2.66322
O15327	-2.5773	NA	NA	1.03055	NA	-1.60775	NA	-1.17289	NA	-0.661032	NA	-0.570052	NA	-2.76526	NA	NA	NA	0.876521	-2.71594	-2.04362	NA	0.465661	-2.72472	NA	NA	NA	NA	NA	-0.649323	NA	NA	NA	-1.68335	NA	NA	NA	-2.03482	-0.853705	-0.799861	NA	-2.53428	NA	-2.14666	NA	NA	NA	NA	NA	-2.24565
O15344	-0.62481	-3.32294	-3.32718	-2.06745	-3.20312	NA	NA	-1.67629	-2.72858	-2.64933	-2.85286	-3.05165	-3.98513	-1.77812	-3.14247	-2.32753	-3.8545	-2.60941	-2.96955	-2.36311	-2.46976	-2.2483	-2.96426	NA	-2.22154	-3.21999	-3.11327	-2.99464	NA	-3.2004	NA	-3.10684	NA	NA	-2.96021	NA	NA	-3.7929	-3.38059	-3.60333	NA	NA	-4.50374	NA	NA	-2.92337	NA	-3.24847	-3.10226
O15347	2.21158	1.40207	0.640291	1.13324	1.36122	2.55891	NA	1.09862	1.26277	0.781325	1.24927	2.433	0.758644	1.91293	1.07361	2.92085	1.04833	-0.651202	1.40374	3.19239	0.999789	1.79629	1.94707	0.585115	0.576691	0.732975	0.97605	0.661195	0.917464	0.266456	NA	0.261423	1.54191	0.935175	1.28303	0.162529	1.01872	0.712974	1.44282	0.70203	1.87266	0.414826	2.02598	1.04388	3.33026	1.06504	0.916286	0.720451	3.57882
O15355	0.545789	-0.624732	-0.536852	0.815665	-0.629283	1.41484	NA	1.21216	-0.681834	0.370217	-0.821406	0.577247	-0.725563	1.16303	-0.460055	0.891597	-0.562318	1.34531	-0.500345	1.60922	-0.613221	1.14465	1.34	-0.734306	-0.550405	-0.761982	1.68358	-0.545551	1.51507	-0.429996	1.34228	-0.904657	1.03817	-0.845313	-0.606383	-0.644861	0.235719	1.25659	1.47579	-0.67911	0.544999	-1.42336	0.0634858	-1.02073	1.06496	-0.187021	-0.450595	-0.399447	0.697293
O15357	0.750759	-0.0316396	0.00483645	1.03336	-0.135567	1.43546	NA	1.06509	-0.243654	0.849382	-0.313614	1.17738	0.013682	1.1337	0.089621	1.39192	0.0913987	1.11466	0.148254	0.515878	-0.33937	0.97806	2.19329	-0.379036	0.441062	-0.37291	1.55903	0.103557	1.02507	-0.0728686	0.0362091	-0.310199	0.349399	-0.387359	-0.130617	-0.454841	0.754996	0.908488	1.02603	-0.286977	1.00345	NA	1.33862	-0.401892	0.840267	0.229473	0.093599	-0.0683769	1.39152
O15371	2.07654	1.88434	1.79727	2.12544	1.87422	2.52667	NA	2.55702	1.65378	2.1099	1.77933	2.30288	1.77899	2.33269	1.95084	2.76382	1.74631	2.28396	1.95746	2.07402	1.74377	1.85242	2.33042	1.61024	1.66387	1.43978	2.20081	1.74572	2.41506	1.77598	2.37467	1.55541	1.84493	1.63093	1.7099	1.4608	1.551	2.41044	2.44522	1.47372	1.7293	0.743476	2.03349	1.60287	2.20671	1.65345	1.69357	1.65696	2.23883
O15372	1.32782	1.24376	0.998578	1.49126	0.988425	1.59106	NA	2.03754	1.18783	1.50811	0.595181	1.48155	1.04534	1.58843	1.34346	2.10105	1.03497	1.62168	1.28255	1.51707	1.30718	1.27316	1.65174	0.951773	0.929865	0.848932	1.46912	1.09911	1.97765	1.08696	1.45696	0.940842	1.1994	1.15534	1.01515	0.803166	0.77296	1.76844	1.64385	0.844677	1.21498	-0.087891	1.2559	0.781625	1.63221	0.780791	1.14359	0.918131	1.48696
O15379	-1.10776	-1.83672	-1.84593	-1.38424	-1.86537	-1.31011	NA	-1.05793	-1.94003	-1.1816	NA	-1.30271	-2.19177	-1.26794	-1.81149	-1.34117	NA	-1.4307	-2.00452	-0.550168	-2.04896	-1.05349	-1.49321	NA	-2.22813	NA	-1.21196	-2.10085	-1.7043	-1.7242	-1.58415	-2.06416	-1.35214	NA	-2.24119	NA	-1.95816	-1.45737	-1.58653	-2.09723	-1.4215	NA	-1.29723	-2.10308	-1.76309	-2.15421	-1.94669	-2.0007	-1.18947
O15381	-1.32775	NA	NA	-1.68117	NA	-2.06339	NA	-2.01612	NA	-2.2834	NA	-1.63888	-2.72243	0.0687246	NA	-0.739382	NA	-2.15815	NA	-0.937403	-2.81222	-1.48306	-1.48498	NA	NA	NA	-1.44349	NA	-1.33638	NA	-1.23521	NA	-2.17547	NA	NA	NA	-2.32747	-0.826308	NA	NA	-1.49813	NA	NA	NA	-2.19987	NA	-2.30619	-2.55932	-0.793588
O15382	0.840582	-0.981632	-0.77255	1.3883	-0.529579	-0.44541	NA	0.94963	-0.237778	1.39148	-0.0898454	0.204497	-1.09273	0.983102	-0.650073	0.317791	-0.64474	1.14259	-0.526138	0.0636251	-0.12113	1.82523	0.627296	-0.968237	-0.883914	-1.17107	0.43838	-0.559743	0.639934	-0.902834	1.8223	-0.993285	0.840202	-0.870123	0.0352983	-0.950306	0.790949	1.25743	0.303212	-0.463159	1.50785	-1.54727	1.00332	-0.715711	0.513124	-0.238327	-0.862599	-0.985643	0.67988
O15389	NA	NA	NA	-2.21188	NA	NA	NA	-3.42987	NA	NA	NA	NA	NA	NA	-2.66315	-1.71202	NA	NA	NA	NA	NA	-1.85385	NA	NA	NA	NA	NA	NA	-2.65993	NA	NA	NA	NA	NA	NA	NA	NA	-1.07226	-0.311807	NA	NA	NA	NA	NA	NA	NA	NA	NA	NA
O15393	NA	NA	NA	NA	NA	NA	NA	NA	NA	NA	NA	NA	NA	-2.84875	NA	NA	NA	NA	NA	NA	NA	NA	NA	NA	NA	NA	NA	NA	NA	NA	NA	NA	-3.08317	NA	NA	NA	NA	NA	NA	NA	NA	NA	NA	NA	NA	NA	NA	NA	NA
O15397	0.56086	-1.13823	-0.826613	-1.03428	-1.21591	-0.0625712	NA	-1.01077	-1.21086	-0.283387	-1.24595	-0.768505	-1.00943	0.150768	-0.728632	-0.0961234	-1.06766	-0.207651	-0.544305	1.50113	-0.633803	-0.325243	-0.650395	-1.2071	-0.637121	-0.994851	-0.211194	-0.929073	-0.807496	-1.19963	-0.0691323	-0.822416	0.363587	-1.31306	-0.721285	-1.07071	-0.603873	-0.225295	-0.211349	-1.06542	-0.214577	-1.74239	-0.730011	-1.47022	-0.624512	-0.925879	-0.920069	-0.910665	0.309647
O15399	-0.293928	NA	NA	NA	NA	NA	NA	NA	NA	NA	NA	NA	NA	NA	NA	NA	NA	NA	NA	NA	NA	NA	NA	NA	NA	NA	NA	NA	-1.84731	NA	NA	NA	NA	NA	NA	NA	NA	NA	NA	NA	NA	NA	NA	NA	NA	NA	NA	NA	NA
O15400	2.58946	1.60279	1.35139	2.74106	1.40978	2.25064	-0.564768	3.55073	1.42264	2.86312	1.10677	2.93964	1.48393	2.82535	2.06244	2.65322	1.56942	2.52146	1.56396	3.03562	1.12405	2.59963	2.32295	1.07799	1.65059	1.10815	3.26265	1.72568	2.27944	1.92935	2.17059	1.55901	2.35556	1.20993	1.54022	1.28783	2.05879	2.68173	2.69009	1.11655	2.14775	1.06653	2.32005	0.697228	1.59057	1.72185	1.61811	1.55487	1.97603
O15427	-1.72512	-2.27905	NA	0.106058	NA	0.685484	NA	1.43424	NA	-0.006803	NA	-1.29107	NA	0.805892	NA	1.4409	NA	1.63391	-1.65808	1.48497	NA	1.27161	-1.70835	NA	-1.44421	-2.06084	1.21715	-1.85803	-0.851688	NA	-1.0844	NA	-0.709703	NA	NA	NA	0.255784	0.973258	1.81687	-2.16785	1.12168	NA	-0.650514	NA	-0.801441	NA	NA	-2.3358	-0.845643
O15431	NA	-0.636096	-0.980764	NA	-0.645487	NA	NA	NA	-1.30022	NA	-0.546059	NA	-1.17399	NA	-0.686574	-1.81003	-0.872023	-1.97269	-0.951273	NA	-0.993033	NA	-1.86305	-2.08437	-2.12508	-0.713433	-2.82429	-1.24046	NA	-0.92876	NA	-0.939276	NA	-0.392082	-0.44706	NA	NA	NA	NA	-1.14258	NA	NA	NA	-0.502089	NA	-2.28906	-0.926476	-1.65028	NA
O15438	0.376563	0.0913329	0.0362569	0.846563	0.0222431	1.1099	NA	0.785608	0.332248	1.48801	0.481004	0.58306	0.0266468	2.03442	0.218025	0.698615	-0.738989	1.16377	0.0132061	NA	-0.493782	0.825831	-0.1506	-0.702872	-0.15695	0.358621	1.77073	-0.328181	0.569362	-0.202872	1.37596	-0.0363806	0.773658	0.235905	0.307183	-1.09411	0.632066	0.444163	1.29259	0.0357463	2.38505	-1.11222	1.53172	-0.198524	0.625344	0.337697	0.422157	0.256189	0.786987
O15439	0.338341	-2.19269	NA	-0.106226	NA	0.124431	NA	-1.01665	NA	-0.651455	NA	0.484663	NA	0.55613	NA	0.455113	-2.46289	0.561442	-2.2287	-1.40113	NA	0.707457	-0.830459	-2.56086	-2.25221	NA	-0.270577	-2.88232	-0.950133	-2.71244	-0.540096	-2.41623	-0.547836	NA	-2.3983	NA	-1.08742	-1.405	-0.0995917	-2.54779	0.174239	NA	0.632437	NA	1.15362	-2.23606	-2.433	-2.67382	1.35106
O15440	NA	NA	NA	NA	NA	NA	NA	-3.08778	NA	NA	NA	NA	NA	NA	NA	NA	NA	NA	NA	NA	NA	NA	NA	NA	NA	NA	NA	NA	-1.81238	NA	NA	NA	NA	NA	NA	NA	NA	NA	NA	NA	NA	NA	NA	NA	NA	NA	NA	NA	NA
O15446	-0.520566	-3.32814	-2.57336	-1.15894	-2.27164	-1.16176	NA	-1.43569	NA	-1.37036	NA	-1.45088	-2.68962	-1.48763	NA	-0.987865	-2.55158	-1.0361	-2.42186	-1.3012	NA	-1.05229	-1.52995	NA	-2.46992	NA	-2.07185	-2.45291	-1.05278	-2.512	-0.356823	-2.63864	-1.24951	-2.77063	-2.71665	NA	-1.63784	-0.78888	-0.927988	NA	-1.764	NA	-1.9789	-3.04226	-1.40411	-2.41359	-2.61862	-2.51263	-1.78663
O15455	-0.832511	-0.250128	-1.40484	-0.107053	-0.935319	-0.632047	NA	-1.15518	-1.04436	-0.183389	-2.28129	-0.275547	-1.06914	NA	-0.500475	-0.469351	NA	0.379495	-0.897701	-2.25712	-1.60713	0.517823	0.140591	-0.763328	-0.786826	-0.76339	-1.46965	-1.51838	-0.485684	-0.890835	-1.38023	-0.403725	-1.08527	-0.476457	-1.44541	NA	-0.752511	NA	NA	-0.977174	1.23882	NA	-0.56578	-1.06349	NA	-1.04739	-1.60135	NA	-0.777071
O15460	0.354845	NA	NA	1.03572	-1.28077	0.979249	NA	1.96063	-1.96723	0.847207	-0.87216	1.57364	-1.11438	0.783947	-1.05884	0.383514	NA	1.99475	-1.09421	2.55071	NA	1.05568	1.01251	NA	-0.267163	NA	0.458578	-0.849451	2.53656	-0.767444	-0.024431	-0.976023	-0.253601	NA	-1.23585	NA	1.27974	1.0134	0.327366	NA	0.749021	NA	1.14011	NA	0.437619	-0.274937	-0.870841	-1.19929	0.252908
O15479	NA	NA	NA	NA	NA	NA	NA	NA	NA	NA	NA	NA	NA	NA	NA	NA	NA	NA	NA	NA	NA	NA	NA	NA	NA	NA	NA	NA	NA	NA	NA	NA	NA	NA	NA	NA	NA	NA	NA	NA	NA	NA	NA	NA	NA	NA	NA	NA	NA
O15484	0.440193	0.952155	0.457131	0.000736911	0.459825	0.176008	NA	2.04259	0.41701	1.68237	-0.51781	0.367381	0.568877	0.511876	0.0244099	-0.842515	-0.208625	0.962691	0.541619	-2.24959	-0.134332	-0.0666199	-0.283312	0.0638655	-0.28734	0.677571	0.588865	0.151903	-0.809203	0.325025	-0.566521	-0.299977	1.40383	0.372155	-0.49362	-0.502334	0.294695	0.721353	1.87776	0.129588	0.151236	-0.377887	0.950322	0.609596	0.767657	0.54059	-0.143887	0.231636	1.05175
O15488	-2.35361	1.3082	0.959052	NA	1.22091	NA	NA	NA	1.44358	NA	-0.135896	NA	1.12201	NA	1.28822	NA	1.01804	NA	1.33485	NA	1.72246	NA	-1.34259	1.544	0.99467	1.06258	NA	1.49304	NA	0.0823901	NA	0.908254	NA	1.82326	-0.149464	-0.0472013	NA	NA	-1.67289	1.53217	NA	-0.535743	NA	0.58392	-3.09279	0.276242	0.025838	0.64366	NA
O15498	1.95913	0.920131	0.769456	3.15157	0.782285	2.65907	NA	3.08922	0.699627	2.31381	0.722661	2.1335	0.763869	1.76366	0.983091	2.36313	0.930414	3.48879	0.847659	2.18165	0.740736	2.17969	2.09019	0.680236	0.791172	0.564333	1.7136	0.898778	3.04743	1.00865	2.61917	0.752532	2.41632	0.671402	0.782497	0.654972	2.21332	2.02795	2.84411	0.692091	2.27732	0.354503	2.01055	0.594628	1.1541	0.945466	1.00164	0.851243	1.9664
O15504	-1.45501	-1.73399	NA	-1.09261	NA	-0.980258	NA	-1.79391	NA	-2.01571	NA	-1.13716	NA	-1.33229	-2.61481	-1.30908	-1.9843	-1.34986	NA	-0.484963	NA	-1.78238	-2.00845	NA	NA	-2.28189	-1.36535	-2.11616	-1.36301	-2.47738	-1.59707	NA	-1.89521	NA	NA	NA	-1.9305	NA	-1.50802	NA	-1.37681	NA	-1.22422	NA	-1.65672	-2.25043	NA	NA	-0.636934
O15511	4.62444	3.94051	3.50142	4.92437	3.53184	4.57163	NA	4.83434	3.38402	4.52583	3.3229	4.63514	3.4646	4.35509	4.18241	5.02126	3.62995	4.8543	3.90802	3.70275	3.80748	4.69688	4.56456	3.41819	3.74051	3.33568	4.70748	3.77229	4.76343	3.9263	4.24592	3.45061	4.35185	3.66169	3.57692	3.52976	4.28517	4.8488	4.85154	3.43656	4.85111	3.21639	4.32714	3.05609	3.41046	4.19961	3.75001	3.88306	4.45248
O15514	0.520854	-0.717539	-0.899019	-0.187945	NA	0.107392	NA	-0.0693541	-0.534821	-0.256637	NA	0.230891	-1.06636	0.314084	-1.03496	0.611759	-1.05719	0.389398	-0.791828	0.935457	-0.61806	0.501309	0.391519	-0.982206	0.010523	-1.2214	0.711053	-0.528779	0.0709084	-0.869789	0.215121	-0.936892	0.0604977	-0.696934	-0.3316	NA	-0.592803	0.281744	-0.0885277	NA	0.000857363	NA	0.236425	NA	0.0663938	-0.733365	-1.05236	-0.424362	0.839972
O15519	-2.07869	NA	NA	NA	NA	NA	NA	NA	NA	NA	NA	NA	NA	NA	NA	-1.82452	NA	-1.92826	NA	NA	NA	NA	-1.7822	NA	NA	NA	NA	NA	NA	NA	NA	NA	NA	NA	NA	NA	NA	NA	NA	NA	NA	NA	NA	NA	NA	NA	NA	NA	NA
O15522	NA	NA	NA	NA	NA	NA	NA	NA	NA	NA	NA	NA	NA	NA	NA	NA	NA	NA	NA	NA	NA	NA	NA	NA	NA	NA	NA	NA	NA	NA	NA	NA	NA	NA	NA	NA	NA	NA	NA	NA	NA	NA	NA	NA	NA	NA	NA	NA	NA
O15523	-0.173426	-0.0291647	NA	NA	NA	-0.287857	NA	NA	NA	-0.063538	0.2146	NA	NA	NA	NA	NA	NA	NA	NA	NA	NA	-1.23989	NA	NA	NA	NA	NA	NA	0.341626	0.409445	NA	NA	NA	NA	0.18522	-0.29219	-0.423901	0.116997	NA	NA	-0.268474	-1.20925	0.0257584	-0.0022375	NA	NA	-0.0789759	-0.137397	-1.74191
O15525	-3.32406	-3.83794	NA	-3.5961	NA	-4.11287	NA	-2.9841	-4.68694	-3.65079	NA	-3.24632	NA	-3.83867	NA	-1.88433	NA	-3.80905	NA	-1.45112	-3.63511	-2.99923	-3.76395	NA	NA	NA	-3.97527	NA	-3.50046	-4.21284	NA	NA	-3.84382	NA	NA	NA	NA	NA	-3.52628	NA	-3.98727	NA	-4.30146	NA	-4.36975	-4.00887	NA	NA	-3.73369
O15530	-2.21939	-1.55768	-2.55396	-1.83481	-2.12447	-0.90082	NA	-0.558845	-2.20569	-1.13459	-2.26379	-1.58592	-2.18321	-0.561641	-2.03867	-1.53171	-2.22499	-1.18528	-2.07516	-1.97812	-2.29453	-1.22	-1.83926	NA	NA	-2.37024	-1.10169	-2.42126	-2.6157	-3.05514	-0.699004	-2.38974	-2.39838	-2.50425	NA	NA	-1.43089	-1.86218	-1.56497	-2.83948	-1.03266	NA	-0.935127	NA	-0.918237	-2.01091	NA	-2.2664	-1.26585
O15533	2.95912	1.06618	0.840867	2.58176	0.457016	2.23567	NA	3.78983	0.352116	2.92812	0.496345	3.74047	0.708382	0.926622	1.72406	3.3514	0.82112	4.25255	1.85951	2.02329	1.01387	2.09862	3.07223	0.840457	0.990981	0.533576	1.32845	0.966196	4.67548	1.64385	2.26353	0.480864	1.88033	0.766414	1.3072	0.482285	2.3793	2.19537	2.28217	0.388539	2.42469	NA	1.5773	0.155253	1.23838	1.62439	1.32623	0.761047	3.12412
O15541	-1.93591	NA	NA	-1.74571	NA	-0.910951	NA	-1.93246	NA	-2.02867	NA	-1.75321	NA	-1.31368	-2.57856	-1.0719	NA	-1.25885	NA	-1.61994	-2.58585	-1.74488	-2.05685	NA	-2.3401	NA	-1.48184	NA	-1.58041	NA	-2.82395	NA	-1.74909	NA	NA	NA	NA	-2.42562	-2.19164	NA	NA	NA	NA	NA	-1.98236	-1.87188	NA	NA	-1.16395
O15550	-1.56069	NA	NA	NA	NA	-3.0947	NA	-3.09206	NA	-3.45956	NA	NA	NA	-2.49148	NA	-2.89307	NA	NA	NA	-2.20321	NA	NA	NA	NA	-3.00602	-4.10551	-2.85625	NA	-2.99358	NA	NA	NA	-2.31486	NA	NA	NA	NA	-2.76672	-2.71714	-4.48439	NA	NA	NA	NA	-3.31644	NA	NA	NA	-1.95246
O15551	-1.12495	0.0186503	0.347381	1.51296	0.416971	1.82057	NA	1.96896	0.48054	-0.56631	0.634637	1.70482	0.0631644	1.66154	0.243761	NA	0.204403	0.904165	0.162679	0.835604	0.509526	2.37051	-0.554413	0.22542	0.564978	0.288238	1.44205	0.307858	-0.341492	-0.0463796	0.565709	0.392205	3.27492	0.0513612	0.427562	0.459762	-0.492122	1.66502	3.04993	0.0323397	3.02592	-0.133057	0.179586	-0.156746	2.02247	0.393289	0.0324476	0.41254	2.80121
O15553	NA	NA	NA	NA	NA	NA	NA	NA	NA	NA	NA	NA	NA	NA	NA	-1.87705	NA	NA	NA	NA	NA	NA	NA	NA	NA	NA	NA	NA	NA	NA	NA	NA	NA	NA	NA	NA	NA	NA	-1.44536	NA	NA	NA	NA	NA	NA	NA	NA	NA	NA
O15554	NA	NA	NA	-3.05134	NA	NA	NA	-1.97042	NA	-1.8338	NA	NA	NA	NA	-4.06197	NA	NA	-3.55297	NA	NA	NA	NA	NA	NA	NA	NA	NA	NA	NA	NA	NA	NA	NA	NA	NA	NA	NA	-1.90457	NA	NA	NA	NA	NA	NA	NA	NA	NA	NA	NA
O43143	3.26028	1.6966	1.41912	2.82958	1.63153	2.9222	NA	2.79135	1.65325	2.67543	1.40033	2.82588	1.50969	3.27395	1.79437	3.54647	1.70677	3.05075	1.82057	3.33398	1.64004	3.0026	3.18117	1.45378	1.7255	1.14289	3.35877	1.59751	2.92627	1.3959	2.81369	1.48541	2.67283	1.33142	1.41547	1.33037	2.07135	2.96042	2.71608	1.19082	2.69693	0.755165	2.80097	1.31643	2.43027	1.5616	1.40789	1.46978	3.03124
O43148	0.757643	-0.970621	-0.77957	0.80979	-0.799627	1.31782	NA	0.156349	-0.82398	0.271175	-0.924915	0.957011	-0.911425	0.814186	-0.925867	0.742904	-0.901312	0.867753	-0.579604	1.29525	-0.963358	0.35055	0.339641	NA	-1.06675	-0.944237	1.31971	-0.7276	1.42865	-0.548982	0.913039	-1.10001	-0.154863	-1.24639	-0.668111	-1.25303	-0.102386	0.685926	-0.339319	-1.0847	0.178044	-1.03029	0.935648	-1.15048	0.257441	-0.670402	-0.799934	-0.652377	0.94935
O43149	-0.792836	-0.903229	-1.2211	-0.703754	-0.915229	-0.518634	NA	-0.754986	-1.06431	-0.736676	-1.36844	-0.746821	-1.00058	-1.08782	-0.692981	-0.659338	-0.859086	-0.766489	-0.543407	-0.903241	-0.89597	-0.863779	-1.00016	-1.01401	-0.783251	-0.846855	-1.09283	-0.889812	-1.03636	-1.2331	-0.540979	-1.0135	-0.843165	-0.874286	-0.658922	-1.23783	-1.26304	-1.22123	-0.789227	-0.956047	-1.18891	-2.04914	-0.331257	-1.45825	-1.19589	-0.749054	-0.93093	-0.877716	-0.723537
O43150	-1.41919	NA	NA	-0.869037	NA	-0.780078	NA	0.291654	NA	-0.416191	NA	NA	NA	-0.0589088	-1.75552	-0.161609	-1.4751	-1.32445	NA	NA	-1.83922	-0.971842	-1.37919	NA	NA	NA	0.0214609	NA	-0.647043	NA	NA	NA	-0.108425	NA	NA	NA	-1.4079	-0.473312	NA	NA	-0.401841	NA	-1.47357	NA	-1.70186	NA	NA	NA	-0.100681
O43155	-2.07131	NA	-2.06677	-1.74148	NA	NA	NA	NA	NA	-1.59558	NA	-2.15443	NA	1.21965	NA	-1.79309	NA	NA	NA	-3.27474	NA	1.0598	-2.15787	NA	-2.10872	NA	-2.87421	NA	NA	NA	-0.473376	NA	NA	NA	NA	NA	-2.36963	NA	NA	NA	-0.982796	NA	-2.87866	NA	NA	-2.51291	-2.60455	NA	-2.30784
O43156	-0.552514	NA	NA	-0.907761	-1.61983	NA	NA	-0.767517	-2.04174	-1.27487	-1.20177	-0.987473	NA	-1.23605	NA	-0.422134	NA	-1.24867	NA	-0.270363	NA	-0.514646	-1.16339	NA	NA	NA	-0.551998	-1.54616	-0.657172	NA	-0.888417	NA	-0.877016	-1.32985	-1.66918	NA	NA	-0.476646	-0.5415	NA	-0.723814	NA	-1.55675	NA	-1.17772	-0.810552	-1.43934	NA	-0.178778
O43157	-2.00338	-0.67175	-0.678818	-1.91615	-0.78518	-1.34074	NA	-1.8446	-0.457168	-1.66023	-1.022	-1.53281	-0.575891	-1.65401	-0.520589	-1.56451	-0.761737	-1.29161	-0.722038	-1.49666	-0.569444	-1.40283	-1.25547	-0.928907	-0.862378	-0.412609	-1.97203	-0.972698	-2.18093	-0.784621	-1.86268	-0.399972	-1.95893	-0.700975	-0.790479	-1.76251	NA	-2.20347	-1.71448	-1.00675	-1.49365	-1.93715	-1.07165	-1.30438	-0.894228	-1.32103	-1.02111	-0.533926	-1.3522
O43159	-0.0871256	-1.09365	-1.18342	-0.854702	-1.34027	-0.0802796	NA	-0.221274	-1.07441	-1.34066	-1.73885	-0.596536	-1.53296	-0.945939	-1.51067	-0.349906	-1.40542	0.102204	-1.71975	-0.557658	-1.9768	-0.682583	-0.697559	-1.62442	-1.1897	-1.26752	-0.471986	-1.53346	-0.167912	-1.33718	-0.301911	-1.59336	-0.8435	-1.98855	-1.52094	-1.52851	-1.33487	0.0984129	-1.29231	-1.63653	-1.2009	-1.6436	-0.924746	-1.64049	-0.335542	-1.09999	-1.46865	-1.53343	-0.301358
O43164	NA	NA	-3.02086	NA	NA	-2.4932	NA	-1.61484	-3.18518	NA	NA	NA	NA	NA	NA	-2.92154	NA	-2.22173	-2.06896	NA	NA	-2.89684	NA	NA	NA	NA	-2.53496	NA	NA	NA	NA	-3.12752	NA	NA	NA	NA	NA	NA	NA	NA	NA	NA	NA	NA	NA	NA	NA	-2.4626	-2.62626
O43166	-1.87063	-1.67794	-1.85452	-1.3709	-1.66701	-1.49542	NA	-1.89722	-1.5652	-1.06865	NA	-1.17182	-1.23839	-1.34471	-1.99969	-2.10508	-1.61386	-1.82704	NA	-0.834926	-2.20691	-0.746016	-2.24873	NA	NA	NA	-1.85754	-1.46694	-1.62062	-1.76736	-1.72404	NA	-1.73399	NA	-1.22279	NA	-2.0406	-1.36386	NA	NA	0.216484	NA	-1.82019	-1.40478	-1.89977	NA	-1.87219	-1.78822	-0.177663
O43169	2.27793	3.66576	2.81191	3.41258	2.81239	2.27027	NA	3.73109	2.6953	2.60338	2.24698	2.14393	2.95966	2.4823	2.52284	2.89085	2.74817	2.65554	2.90692	1.59545	2.50001	2.2029	1.51803	2.28168	1.84946	2.99938	1.79417	2.83763	2.3059	2.2879	1.3549	2.84747	2.77661	2.48097	2.01513	2.43009	1.593	2.40905	4.46931	2.55799	2.78257	1.51612	1.56164	2.80738	1.51857	2.0986	2.50272	3.36033	2.82287
O43172	0.860486	-0.115075	-0.0460979	0.533563	-0.249513	0.810615	NA	0.579168	-0.0727741	0.379511	-0.594047	0.484959	-0.155428	1.10157	-0.193319	1.54911	-0.0588798	0.526083	0.0702304	1.55481	0.00219845	0.865767	0.918259	-0.173228	-0.240224	-0.522416	0.572725	-0.131921	0.270457	-0.279434	0.769853	-0.481133	0.352461	-0.641366	-0.517494	-0.63971	-0.342403	0.670887	0.218327	-0.553536	0.574019	-0.855877	0.150203	-0.516626	0.551834	-0.354219	-0.403118	-0.224161	0.800076
O43173	NA	NA	NA	-1.35786	NA	NA	NA	-0.598616	NA	-0.614856	NA	NA	NA	NA	NA	NA	NA	NA	NA	NA	NA	-0.884162	NA	NA	NA	NA	NA	NA	NA	NA	NA	NA	NA	NA	NA	NA	NA	-1.13529	NA	NA	NA	NA	NA	NA	NA	NA	NA	NA	-2.66571
O43174	NA	NA	NA	NA	NA	NA	NA	NA	NA	NA	NA	NA	-1.12891	NA	-2.5937	NA	NA	NA	-1.1382	NA	-1.86037	NA	NA	NA	NA	-0.944473	NA	NA	NA	NA	NA	NA	NA	NA	NA	NA	NA	NA	NA	NA	NA	NA	NA	NA	NA	NA	-2.29296	NA	NA
O43175	5.06455	6.30222	6.65973	4.38372	6.27872	1.17195	0.130595	2.47361	6.43988	2.79688	4.82922	4.39011	6.51987	6.78035	5.92467	2.48673	6.20591	2.13201	6.30383	1.94803	5.9945	6.6395	2.76844	6.34844	5.89754	6.449	4.47349	6.55981	2.18073	6.195	-0.19983	5.47809	2.55936	6.34247	3.49169	6.04437	4.07795	1.24608	0.946148	6.53078	2.50317	5.90451	1.32501	6.18677	1.17614	5.29714	5.68714	6.32966	4.61625
O43181	1.36026	2.52477	2.54927	0.929509	2.00448	2.53092	NA	1.48657	2.56173	1.41138	1.34023	1.41515	1.85548	1.19087	2.00985	1.59904	2.19866	1.04441	2.21487	0.265568	2.25145	0.38892	0.590099	2.04357	1.91951	2.14077	1.33613	1.5008	1.54682	1.86964	1.62972	1.81716	0.917006	2.05698	2.2733	2.06162	0.420551	0.893494	-0.00671589	2.03991	0.593878	1.17565	2.60912	2.27258	1.60217	1.6209	1.77006	1.98709	1.77567
O43182	NA	-1.30293	NA	NA	NA	NA	NA	-1.86125	NA	-1.39858	NA	-1.44187	NA	-2.68656	-1.53934	-3.41939	NA	NA	NA	NA	-2.07204	-1.97133	-1.53382	NA	NA	NA	-3.14475	NA	-2.18742	NA	NA	NA	-2.31485	NA	NA	NA	NA	NA	NA	NA	NA	NA	-1.79548	NA	NA	NA	NA	NA	NA
O43187	NA	NA	NA	NA	NA	NA	NA	NA	NA	NA	NA	NA	NA	NA	NA	NA	NA	NA	NA	NA	NA	NA	NA	NA	NA	NA	NA	NA	NA	NA	NA	NA	NA	NA	NA	NA	NA	-1.81384	-1.83798	NA	NA	NA	NA	NA	NA	NA	NA	NA	NA
O43189	-0.987672	NA	-2.83975	-2.22892	NA	NA	NA	NA	-2.78169	-2.11027	NA	-1.11847	NA	-1.50602	-3.30401	-2.67112	-2.10233	-2.00368	-2.17867	NA	NA	-2.1199	-2.24385	NA	NA	NA	-2.63249	NA	NA	NA	-2.53316	NA	NA	NA	NA	NA	NA	NA	NA	-2.64221	NA	NA	NA	-3.22255	-2.25379	NA	-3.07923	-3.03634	-1.57877
O43194	NA	NA	NA	-1.30841	NA	NA	NA	NA	NA	NA	NA	NA	NA	-1.83722	NA	NA	NA	NA	NA	NA	NA	-1.63373	NA	NA	NA	NA	-0.277054	NA	NA	NA	-1.94844	NA	-1.01854	NA	NA	NA	NA	NA	-1.00726	NA	-1.74789	NA	NA	NA	NA	NA	NA	NA	-1.53118
O43236	1.02266	0.561261	0.214268	-1.92585	0.433795	-2.09372	NA	-3.64441	-0.0596839	0.264346	0.0315817	0.645226	-0.0270432	-1.73115	0.34191	-2.26212	0.720746	-1.86607	0.838315	-2.49861	-0.270784	-0.836018	-0.159691	0.244689	0.772814	-0.183677	-1.42234	0.701102	-2.30707	0.495679	-2.0182	0.564388	-0.252272	-0.752444	-0.325741	0.424039	0.54321	NA	NA	-0.693026	NA	0.166691	-0.469924	-0.936157	-1.47638	0.993152	-0.234857	0.806958	-1.26899
O43237	2.30621	1.18304	0.99582	3.04107	0.948564	2.55084	NA	2.46603	0.759226	2.47325	0.766714	2.56437	0.860479	2.1893	0.990442	2.71347	1.29537	2.78899	1.36862	2.56459	1.47022	2.57758	1.99918	0.994389	1.73861	1.0115	2.41806	1.33265	2.53571	1.06097	2.06892	1.08039	2.45977	0.996538	1.09204	0.866492	2.083	2.06229	2.49548	0.910756	2.73689	0.522511	2.20176	0.380787	1.84203	1.64684	1.23131	1.36296	2.82068
O43240	NA	NA	NA	-1.43947	NA	NA	NA	0.965917	NA	-0.176585	NA	NA	NA	NA	NA	NA	NA	-0.446858	NA	NA	NA	NA	NA	NA	NA	NA	NA	NA	NA	NA	NA	NA	NA	NA	NA	NA	NA	-2.08067	-1.99702	NA	-2.0503	NA	NA	NA	NA	NA	NA	NA	NA
O43242	1.8652	2.1737	1.97467	2.26193	2.0005	2.23313	NA	2.11274	2.07285	1.84562	1.83422	1.99373	1.99918	1.98871	2.03141	2.1842	1.85154	2.18225	1.95877	2.23363	1.77731	1.76223	2.19502	1.71481	1.5706	1.98046	1.84072	1.83164	2.1803	1.99917	1.92546	1.63164	1.61471	2.0269	1.78626	1.31917	1.34337	2.14993	2.36455	1.8397	2.09683	1.15827	1.87728	1.88475	1.85628	1.79716	1.98662	1.87002	1.87161
O43251	-2.00932	NA	NA	-2.13591	NA	NA	NA	-3.23236	NA	-2.50939	NA	-1.88916	NA	-2.61521	NA	-3.65524	NA	-2.96444	NA	-3.06864	NA	-2.99176	-2.42499	NA	NA	-3.17531	NA	NA	-2.49862	NA	NA	NA	-2.38974	NA	NA	NA	NA	-3.15554	-2.62656	NA	-2.98006	NA	-2.74519	NA	-2.62091	-2.80358	NA	-3.31942	-2.494
O43252	0.859353	-0.716071	-0.776827	0.716836	-0.655393	0.293954	NA	1.96715	-1.04131	1.69357	-1.02565	0.383995	-0.575116	2.91587	-0.230215	1.25356	-0.729164	1.11001	-0.376036	2.85293	-0.599572	1.95322	0.683018	-0.887307	-0.632894	-1.65521	1.55717	-0.600784	0.653918	-0.709524	0.522379	-0.925041	0.430282	-0.829417	-0.436571	-1.08764	0.0421036	1.39373	1.18176	-0.946069	0.744446	NA	-0.0379738	NA	0.305107	-0.430123	-1.03203	-0.581271	1.16275
O43264	-0.32974	-0.585063	-0.527346	0.444319	-0.738841	-0.0372489	NA	-0.0415148	-0.696003	-0.274449	-0.95636	-0.393667	-0.365004	-0.392659	-0.509967	0.0366465	-0.559776	-0.0841881	-0.552764	0.204523	-0.626746	0.0987755	-0.327593	-0.667879	-0.420223	-0.835649	-0.862722	-0.315278	-0.306624	-0.405799	-0.134553	-0.586354	-0.47766	-1.11617	-0.487925	-0.773551	-0.610279	-0.248626	-0.194897	-1.02763	0.137983	-1.29924	-0.217381	-0.813612	-0.732024	-0.52691	-0.450893	-0.610343	0.176397
O43272	-1.74396	NA	-0.451363	NA	NA	NA	NA	-1.98695	0.397394	-1.85066	-1.40442	-0.720738	NA	NA	NA	-2.87676	-1.29806	NA	NA	NA	-1.10847	-1.43849	NA	NA	NA	-0.689056	-2.42201	NA	-1.82127	NA	NA	-2.22103	NA	NA	NA	-1.49082	-1.01755	NA	2.58748	-1.5943	-2.41272	NA	NA	-1.97281	-1.84282	-1.67648	NA	NA	-1.92949
O43278	2.10956	NA	NA	1.32397	NA	2.3503	NA	1.89913	NA	1.12946	NA	1.88546	NA	1.74589	NA	-1.08125	NA	1.79321	NA	1.89805	NA	1.71637	2.46922	NA	NA	NA	2.46703	NA	1.922	NA	1.59989	NA	2.01388	NA	NA	NA	1.33873	0.862762	1.39128	NA	2.04458	NA	1.81949	NA	2.40454	NA	NA	NA	2.11422
O43280	NA	-2.33011	NA	NA	NA	NA	NA	NA	-2.58971	NA	NA	NA	NA	NA	NA	NA	NA	NA	NA	NA	NA	NA	NA	NA	NA	NA	NA	NA	NA	NA	NA	NA	NA	NA	NA	NA	NA	NA	NA	NA	NA	NA	NA	NA	NA	NA	NA	NA	-4.22933
O43281	-1.71265	NA	NA	NA	NA	NA	NA	NA	NA	-1.86904	NA	-2.11577	NA	NA	NA	NA	NA	NA	NA	NA	NA	-2.53897	NA	NA	NA	NA	NA	NA	NA	NA	NA	NA	NA	NA	NA	NA	-1.52005	NA	NA	NA	NA	NA	NA	NA	NA	NA	NA	NA	0.181732
O43286	0.866808	-1.39789	NA	1.57671	-1.34215	0.239994	NA	1.30319	-1.55027	0.609959	-0.713348	0	-2.10949	-0.0621346	-0.634705	1.06484	-1.34027	1.16856	-1.22582	-0.93498	-0.955534	-0.222652	1.72232	-1.70412	NA	NA	0.0442056	-1.41752	0.00416071	NA	0.526953	-1.35461	1.57776	NA	-0.69652	-1.68807	-0.0845424	-0.137168	1.37216	-2.06287	0.211621	-1.48127	-0.359988	-1.69304	0.45074	-0.972464	NA	-1.93442	-0.947294
O43290	1.32569	0.505619	0.501708	1.16599	0.251148	1.27063	NA	1.03482	0.276811	0.888314	-0.214277	1.04293	0.42402	0.95237	0.368593	1.64858	0.480346	1.33821	0.55607	1.20249	0.511441	1.19744	1.70422	0.108167	0.4164	0.0584996	1.24939	0.397329	1.12936	0.351194	0.989317	-0.0143866	0.797482	-0.0304788	0.298424	0.0067791	0.426999	1.1615	1.0372	-0.0693848	0.964585	-0.535946	0.946185	-0.131469	0.739609	0.270418	0.239911	0.259456	1.05825
O43291	-1.73237	NA	NA	-0.412039	NA	-0.5739	NA	0.60563	NA	-0.624407	NA	-0.981887	NA	-1.22329	NA	-2.27215	NA	1.36758	NA	0.515321	NA	-0.906449	0.834876	NA	NA	NA	-0.700497	NA	0.566151	NA	0.602788	NA	-0.550562	NA	NA	NA	-2.16547	0.0360713	0.649467	NA	-0.87459	NA	-0.780668	NA	-0.518746	NA	NA	NA	-0.761056
O43292	0.0656111	-0.341587	-0.375683	0.899048	-0.654793	0.59653	NA	0.780319	-0.572198	0.227495	-0.691156	0.980944	-0.688885	0.568094	-0.376702	0.704087	-0.570311	0.868339	-0.371894	0.525673	NA	0.705945	0.270373	-0.866461	-1.0798	-0.64541	0.343027	-0.445304	0.635687	-0.562741	0.530939	-0.63747	0.345049	-0.701344	-0.407295	-0.92168	0.133962	0.220413	-0.0646204	-0.96144	0.841889	-1.51224	0.442473	-0.538773	0.130845	-0.333734	-0.203993	-0.508511	1.14952
O43293	-0.568971	NA	NA	-0.715772	NA	-0.639439	NA	-0.707556	NA	0.175588	-1.88309	-0.329079	NA	-1.35122	-1.36767	-0.859884	-1.32085	-0.35876	-1.61836	0.613252	NA	-0.323128	-0.588612	-1.85918	-0.839524	NA	0.263593	-1.10251	-0.0112899	-1.50526	-0.857967	-1.53811	-0.333182	NA	NA	NA	-1.22636	-0.524554	-0.937011	-1.63815	-1.09525	-1.66537	-0.0848644	-1.78365	-0.986325	-1.43003	NA	-1.53342	-0.630045
O43294	2.90756	1.25987	1.00218	2.22827	1.39452	1.71221	NA	2.01003	0.40459	1.7046	0.348599	3.05551	0.582145	1.34872	0.651391	1.14769	1.42555	1.88234	1.09357	0.0506376	1.204	2.63889	1.8082	0.974338	1.20285	0.299881	1.59627	1.34148	1.17212	0.36758	0.588855	0.876513	2.69039	0.0437738	0.44838	1.14871	3.19293	2.20969	1.22577	0.0802121	1.25496	0.449759	2.27235	-0.319585	0.695403	1.74717	0.379184	1.33309	1.04441
O43296	NA	NA	NA	NA	NA	NA	NA	NA	NA	NA	NA	NA	NA	-2.18062	NA	NA	NA	NA	NA	NA	NA	NA	NA	NA	NA	NA	NA	NA	NA	NA	-1.34217	NA	NA	NA	NA	NA	NA	NA	NA	NA	NA	NA	NA	NA	NA	NA	NA	NA	-1.78629
O43298	NA	NA	NA	NA	NA	NA	NA	NA	NA	NA	NA	NA	NA	NA	NA	-2.23212	NA	NA	NA	-1.96712	NA	NA	NA	NA	NA	NA	NA	NA	NA	NA	NA	NA	NA	NA	NA	NA	NA	NA	NA	NA	NA	NA	-2.77159	NA	NA	NA	NA	NA	-1.34136
O43299	-1.62429	-2.65855	-2.39917	-1.33527	-2.5672	-1.6764	NA	-1.90198	-3.29534	-1.31888	-3.04796	-1.324	-2.63753	-2.24396	-1.97766	-1.52836	-3.17235	-1.03486	-2.33887	-1.34202	-2.78185	-2.12592	-1.32725	-2.96273	-2.26481	-2.99295	-1.71122	-2.90294	-1.71477	-2.47432	-1.87255	-3.04195	-1.37742	-2.73765	-2.23406	NA	-2.28449	-1.63469	-1.54135	-2.95903	-1.72254	NA	-2.32157	-2.87474	-1.68892	-2.05378	-2.55119	-2.61919	-1.75726
O43301	-0.0533189	-1.50263	-2.08525	-0.765013	-1.90897	0.00224646	NA	-1.92658	-2.05627	0.00896686	-2.09714	-0.202598	-2.15125	-1.75466	-1.85988	-0.755984	-1.44789	-0.664424	-1.96224	2.07131	-1.93443	-0.817848	-0.822218	-1.73611	-1.95097	NA	-0.677973	-1.48984	-0.442986	-1.85811	0.2244	-1.97952	-1.60016	-2.1981	NA	-2.06254	-0.0107332	-1.81293	-2.17621	-2.29219	-0.708437	NA	-0.893181	NA	-1.79942	-1.00558	NA	-1.86268	-1.37852
O43303	-1.46743	NA	NA	NA	NA	NA	NA	NA	NA	-1.79273	NA	NA	NA	NA	NA	NA	NA	-1.40514	NA	-0.635216	NA	NA	NA	NA	NA	NA	NA	NA	NA	NA	NA	NA	NA	NA	NA	NA	NA	NA	NA	NA	NA	NA	NA	NA	NA	NA	NA	NA	NA
O43310	-0.95327	-1.47552	-1.36956	-1.4859	-1.25661	-0.749374	NA	-1.48426	-1.66424	-1.1145	-2.25732	-0.617	-1.52756	-1.39867	-1.09652	-0.70343	-1.59057	-0.745709	-1.18983	-2.47987	-1.30904	-1.23329	-1.07848	-1.02135	-1.69329	-1.91011	-0.425164	-1.234	-1.60284	-2.05467	-0.838327	-1.97066	-1.71067	-1.63335	-1.50249	-1.97088	-0.956469	NA	-1.72968	-1.5215	-1.75381	-2.41246	-0.998948	-1.32588	-1.57222	-1.20129	-1.46266	-1.13254	-1.61054
O43312	NA	2.51735	2.6059	NA	1.85897	NA	NA	NA	2.36397	NA	1.36751	NA	2.67798	NA	1.12583	0.29173	1.16456	NA	2.23125	0.533918	2.93527	NA	NA	2.07574	1.7586	2.73347	NA	2.27112	NA	1.39725	NA	1.61331	NA	2.62272	1.74406	2.29096	NA	NA	NA	2.36035	NA	1.06175	NA	1.94105	2.19163	1.94763	0.501553	2.20487	0.324185
O43314	-0.569865	-0.584634	-0.956479	-1.13058	-1.00553	-0.725524	NA	-0.484332	-1.16666	-0.804773	-1.57793	-0.755698	-0.874011	-0.704798	-0.691133	-0.121872	-0.942021	-0.415227	-0.673565	-0.473052	-0.856257	-0.677122	-0.694942	-1.08525	-1.02817	-1.18287	-0.11794	-0.976475	-0.161433	-0.707009	-0.49012	-1.62223	-1.36006	-1.16368	-1.1217	-1.73342	-1.0448	-0.743587	-0.230531	-1.15757	-0.822529	-2.08013	-0.676991	-1.47328	-1.00932	-1.00395	-0.94984	-0.813598	-0.851337
O43315	NA	-1.21416	NA	NA	NA	NA	NA	NA	NA	NA	NA	NA	NA	NA	NA	NA	NA	NA	NA	NA	NA	NA	NA	NA	NA	NA	NA	NA	NA	NA	NA	NA	NA	NA	NA	NA	NA	NA	NA	NA	NA	-1.14794	NA	NA	NA	NA	NA	NA	NA
O43318	-0.794209	-0.59695	-0.980112	-0.554939	-1.16575	-0.538136	NA	-0.15196	-0.987181	-0.646788	-1.78979	-1.01443	-0.788869	-0.790145	-1.12311	-0.307231	-0.857979	-0.290245	-0.580526	-0.0280204	-0.7035	-0.654667	-1.11564	-1.22387	-0.937397	-1.23569	-0.492021	-0.644163	-0.587084	-0.601453	-0.768465	-0.950858	-1.14883	-0.865256	-0.626203	-1.62727	-1.19947	-0.775267	-0.534309	-1.7662	-0.782486	NA	-0.748704	-1.66963	-1.29788	-1.30401	-1.09147	-0.747874	-0.703545
O43323	-2.47134	NA	NA	NA	NA	NA	NA	NA	NA	NA	NA	NA	NA	NA	NA	NA	NA	NA	NA	NA	NA	NA	NA	NA	NA	NA	NA	NA	NA	NA	NA	NA	NA	NA	NA	NA	NA	-1.16188	NA	NA	NA	NA	NA	NA	NA	NA	NA	NA	NA
O43324	2.25219	1.10712	0.67703	2.14022	0.784341	2.0815	NA	1.43168	0.918741	1.27699	0.750914	1.95035	0.76718	0.834513	1.0272	1.87976	0.849339	2.23286	1.04236	2.17522	0.825598	1.55039	2.44846	0.772121	0.631858	0.710168	1.80849	0.937705	1.88553	0.757126	2.155	0.864347	1.48937	0.952767	1.12718	0.49667	1.28958	1.00533	1.58723	0.746619	2.22146	0.00198194	1.75696	0.75634	1.95808	1.01353	0.952903	0.92201	2.60939
O43325	NA	0.40718	-0.612645	NA	-0.268829	-1.38133	NA	-0.867159	0.0696771	NA	0.0206914	NA	-0.132843	-1.27994	-0.337062	NA	-0.325206	NA	-0.620008	NA	-0.861361	NA	-1.2382	-0.388888	-0.58104	-0.444613	-2.06953	-0.403115	NA	-1.6004	0.553652	-0.352751	NA	0.130158	-0.115763	-0.797551	-1.04258	NA	-0.911591	-0.0286451	-1.6438	-0.599985	-1.54212	0.109946	NA	-0.195745	0.432574	-0.395611	NA
O43353	-1.15484	NA	-1.77873	0.0499758	-1.51425	0.231074	NA	-0.595518	NA	-0.336724	NA	-0.816603	NA	-0.896548	-1.46229	0.510741	-2.0906	-0.264818	-1.59073	-0.835052	-1.74643	-0.575882	-0.594283	-1.75599	-1.77473	-1.9602	-0.255207	-1.63316	-0.400525	-1.4414	-0.325359	NA	-0.21973	-1.66114	-1.64246	NA	-0.834314	-0.799744	-0.187742	NA	-0.885082	NA	-0.841918	NA	-0.710633	-1.29653	-1.79069	-1.67986	0.360358
O43390	3.46053	2.31266	2.61801	2.97701	2.34752	3.44331	NA	2.81287	2.16802	3.3524	2.04884	3.36429	2.17543	2.84454	2.43217	3.19021	2.44771	3.0017	2.43861	4.16761	2.30423	2.87872	3.29107	2.11208	2.33216	1.78979	3.06874	2.25104	3.083	2.44456	2.64008	1.89683	2.88563	1.86082	1.8601	1.84011	2.20956	2.55998	2.14732	1.73565	2.55887	1.47726	3.04423	1.90304	3.10248	2.17511	2.02183	2.2564	2.72824
O43395	1.09939	0.114826	0.00672653	0.637371	-0.0613949	0.773166	NA	0.645521	-0.126741	0.520106	-0.288544	0.658302	-0.0689981	1.27729	0.0782197	1.71105	0.0274237	0.739989	0.0960603	1.69867	-0.0233454	1.05503	1.10094	-0.1609	0.00374198	-0.249369	0.798594	-0.0641024	0.728547	0.0991526	1.05969	-0.0207157	0.915046	-0.171297	-0.121271	-0.0179405	0.0357985	0.963975	0.43641	-0.389404	1.07892	-0.839113	0.633912	-0.201121	0.791616	-0.0209844	-0.033706	0.00464527	1.08033
O43396	2.67591	2.36358	2.47881	2.67945	2.26346	3.52711	NA	2.99469	2.4222	2.54889	2.13953	3.00005	1.93097	3.65077	2.20057	3.3911	1.94697	4.12545	2.37536	2.08708	2.25027	3.47614	3.01747	2.11776	2.06886	2.0912	3.55818	2.41573	3.3932	2.5051	3.5663	1.95086	1.92638	2.39215	2.27257	1.80952	2.2282	1.79856	2.28604	2.14214	3.03945	1.34672	3.06157	2.1348	2.74929	2.43662	2.17883	1.90168	3.68923
O43399	3.12212	1.97666	1.87248	3.85241	1.92603	3.01454	NA	3.63931	1.80707	3.2192	1.5526	2.94735	1.79569	2.86031	2.14223	3.5198	2.08267	3.48508	2.2333	3.05981	2.37682	3.40268	3.3174	1.99297	2.43593	1.88246	3.13223	2.2442	3.71333	2.27592	3.70814	2.07209	3.32924	1.90399	2.31286	1.86364	3.15474	4.01078	2.86924	1.81293	3.69648	1.69088	3.04782	1.62167	5.42966	2.35017	2.14935	2.46496	3.83905
O43402	2.15375	1.90908	1.65846	3.0147	1.89879	2.7289	NA	2.64586	1.78104	2.29079	1.992	2.34874	1.76494	2.30102	2.08363	2.80297	1.68637	2.51246	1.80754	1.76308	1.73123	1.71934	2.11893	1.40435	1.60221	1.31107	2.00547	1.80046	2.65388	1.87673	2.25416	1.38519	2.32559	1.57477	2.08294	1.51224	1.48031	2.16672	2.62719	1.63816	2.80776	1.23784	2.38341	1.50738	1.95473	1.90045	1.81938	1.8544	2.54064
O43405	NA	NA	NA	1.42716	NA	NA	NA	NA	NA	NA	NA	NA	NA	NA	NA	-1.07165	NA	0.151011	NA	2.55583	NA	-0.778141	-1.10508	NA	NA	NA	NA	NA	NA	NA	NA	NA	-0.567202	NA	NA	NA	NA	NA	-1.32248	NA	0.475451	NA	0.524651	NA	NA	NA	NA	NA	-0.646735
O43414	0.617802	-0.264757	-0.412096	-0.239484	-0.16228	0.543174	NA	-0.151879	-0.209324	0.134881	-0.27791	0.200198	-0.282256	0.944745	0.0160854	0.489617	-0.179394	0.000254472	0.0747594	0.885946	-0.0866372	-0.143273	-0.0763571	-0.12917	0.125406	-0.521711	0.986992	-0.062123	0.165826	-0.0570472	-0.107651	-0.424855	-0.206037	-0.478147	-0.18198	-0.701397	-0.163452	-0.0671071	0.419767	-0.858548	0.117759	NA	-0.393549	-0.298587	-0.515332	-0.221114	-0.133652	-0.337188	0.627813
O43422	NA	NA	NA	NA	NA	NA	NA	NA	NA	NA	NA	NA	NA	NA	NA	-1.01292	NA	NA	NA	0.165036	NA	NA	NA	NA	NA	NA	NA	NA	NA	NA	NA	NA	NA	NA	NA	NA	NA	NA	NA	NA	NA	NA	NA	NA	NA	NA	NA	NA	NA
O43426	-1.27201	-1.47071	-1.7224	-1.93128	-1.64442	-1.51609	NA	-1.25878	NA	-1.24777	-1.96967	-0.923018	-2.21238	-1.10895	-1.25734	-0.976864	-1.95307	-1.31141	-1.80787	-1.91158	-1.77658	-1.48258	-1.2112	NA	-2.12452	-1.84522	-1.10579	-1.69808	-1.19784	-1.49202	-0.928314	NA	-1.70069	-1.90621	-1.6171	-1.74474	-1.54195	-1.49323	-1.25657	-1.76692	-1.2725	NA	-1.03208	-2.34635	-1.58281	-1.44533	-2.24265	-1.99617	-1.57723
O43427	-0.772901	-0.915568	-0.967835	-0.751965	-1.05882	-0.448365	NA	-0.612711	-1.04354	-0.20011	-1.14697	-0.796	-1.10312	-0.571388	-0.622078	-0.669691	-1.02497	-0.484909	-0.616081	0.202026	-0.951618	-0.492134	-0.580735	-1.18839	-0.680526	-0.893328	-0.0264114	-0.902323	-1.39614	-1.67715	-0.240165	-1.00325	0.0293365	-1.15376	-0.789442	-1.35524	-1.30435	-0.530969	-0.262822	-1.4174	-0.759605	-1.81468	-0.652217	-1.26204	0.225517	-0.944815	-1.09297	-0.988926	-0.113604
O43432	0.141333	-0.526816	-0.473566	0.14223	-0.716175	0.0582377	NA	0.270936	-0.872547	0.174742	-0.333298	0.462947	-0.623096	-0.243686	-0.442669	-0.00822274	-0.702797	0.0491649	-0.448933	1.2706	-0.783499	0.0292952	-0.110933	-0.840847	-0.152902	-0.671651	0.122894	-0.742166	-0.0983483	-0.545827	0.0459279	-0.524448	-0.123555	-0.770278	-0.477962	-0.783979	-0.26485	-0.12729	-0.43708	-0.737519	-0.230793	-1.21523	0.596381	-0.839083	0.397317	-0.382589	-0.440964	-0.167833	0.311125
O43447	1.65673	0.269965	0.303106	0.684719	0.224122	1.87967	NA	1.08985	0.134096	1.31793	0.234025	1.11965	0.210194	1.944	0.41205	2.1794	0.347185	1.48184	0.621451	1.92208	0.364823	1.29126	1.26843	0.359985	0.478901	0.0480608	1.48525	0.579676	0.900446	0.367827	1.20894	0.0905218	1.39996	0.0745682	0.116768	0.12157	0.962557	1.20254	1.65508	0.0202311	1.54038	-0.367547	0.951134	-0.0208972	0.64428	0.596741	0.322066	0.52304	1.50487
O43451	NA	-0.25721	NA	-0.953262	NA	NA	NA	-1.14546	NA	-1.21105	NA	NA	NA	NA	-0.972089	-0.017242	-2.71517	-1.34195	NA	NA	NA	-0.235398	-0.951348	NA	NA	NA	-1.61173	NA	-1.2651	NA	NA	NA	NA	NA	NA	NA	-1.17891	0.371992	1.18558	NA	-1.36943	NA	NA	NA	NA	NA	NA	NA	NA
O43462	-1.34038	NA	-1.54747	-0.798178	NA	-0.373941	NA	-0.945119	NA	NA	NA	-1.65499	NA	NA	-1.41019	-1.52116	NA	-0.877806	-1.72895	NA	NA	-0.752719	-1.17161	NA	NA	NA	-1.31218	NA	NA	NA	-1.83257	NA	NA	NA	-1.86261	NA	-1.87551	NA	-1.48615	NA	-0.941003	NA	NA	NA	NA	NA	-1.33355	NA	0.236575
O43464	0.250541	0.876173	0.923339	-0.0978665	0.754295	0.514037	NA	0.228112	0.856977	0.0699256	0.342778	0.995564	0.856896	-0.396778	0.85879	0.121886	0.913275	0.196631	0.899609	0.70636	0.840238	0.429752	0.235724	0.963011	0.894531	0.768578	0.604768	0.964054	0.701211	0.832759	0.832339	0.743724	0.189236	0.520858	0.635792	0.901603	0.704605	-0.239478	-0.129193	0.767037	0.35275	0.139923	0.337841	0.732365	0.201671	0.747113	0.724259	0.794599	0.173923
O43474	NA	NA	NA	NA	NA	NA	NA	-1.19831	NA	NA	NA	NA	NA	NA	NA	NA	NA	NA	NA	NA	NA	NA	NA	NA	NA	NA	NA	NA	-2.25031	NA	NA	NA	NA	NA	NA	NA	NA	NA	NA	NA	NA	NA	NA	NA	NA	NA	NA	NA	NA
O43482	NA	NA	NA	NA	NA	NA	NA	NA	NA	NA	NA	NA	NA	NA	NA	NA	NA	NA	NA	-0.513079	NA	NA	NA	NA	NA	NA	NA	NA	NA	NA	NA	NA	NA	NA	NA	NA	NA	NA	NA	NA	NA	NA	NA	NA	NA	NA	NA	NA	NA
O43488	2.81779	4.10666	3.88564	1.96232	4.05807	2.06205	NA	2.989	4.06272	3.04237	3.29163	2.44081	3.87465	1.75962	3.81506	1.87385	3.98522	2.11448	4.12208	2.73525	4.19172	2.26326	2.22295	3.90366	3.40945	3.90404	2.92302	4.15304	1.52147	3.23479	2.57834	3.37269	2.14064	3.96491	3.27615	3.59223	1.94362	1.53809	3.07812	3.80121	2.5001	2.92273	2.26979	3.82228	2.77403	3.26198	3.6889	3.90264	2.20815
O43490	NA	NA	NA	-1.39061	NA	NA	NA	0.158814	NA	-1.38889	NA	-0.261767	NA	NA	NA	NA	-1.84528	-0.368978	NA	-0.926719	NA	0.133875	1.13327	NA	NA	NA	-0.468707	NA	NA	NA	NA	NA	-0.376057	NA	NA	NA	NA	0.519714	NA	NA	0.672551	NA	-1.19718	NA	-1.22922	NA	NA	NA	1.08234
O43491	2.57071	1.24976	1.21875	0.613516	0.988552	1.15824	NA	1.10983	0.649138	2.45065	1.02224	2.41933	1.0331	2.1029	1.70024	3.04145	1.76578	1.62018	1.37195	1.62961	1.45458	1.7866	1.53079	1.22547	1.3177	0.580078	1.60956	1.28685	1.10181	1.20156	1.91983	1.06317	1.54603	0.875671	1.09574	0.896302	1.98516	0.480307	1.79869	0.553163	0.761966	0.355777	1.87062	0.32112	0.402159	1.88269	1.12071	1.17625	0.745885
O43493	0.379871	-0.833459	-1.12208	-0.580528	-1.17239	-0.0695913	NA	0.833279	-1.67858	-0.215744	-0.675223	-0.842709	-1.13832	-0.851529	-1.20663	0.671883	-2.01935	0.704627	-1.08021	-0.824077	-0.757967	-0.689222	0.492768	-1.52053	-0.817652	-0.986766	-0.905367	-1.72954	0.254513	-0.937265	-0.724386	-0.858393	-1.0762	-1.2415	-0.934235	-1.96179	-1.02101	-0.824605	0.0527657	-1.81605	-0.0955876	-1.90053	-0.671826	-1.41928	0.364655	-1.45768	-0.891517	-0.878439	-0.620319
O43497	NA	-0.441906	NA	0.506667	-2.32334	-1.08026	NA	-1.03629	NA	-1.15863	NA	NA	NA	NA	-0.650998	0.904312	NA	-1.05949	NA	NA	-1.19804	NA	-1.26775	NA	NA	NA	-1.42281	NA	NA	NA	NA	NA	NA	NA	-0.994757	NA	0.370007	1.65833	1.67517	NA	-0.676422	NA	-0.683687	NA	NA	NA	NA	NA	-1.42618
O43502	NA	NA	NA	NA	NA	NA	NA	NA	NA	NA	NA	NA	NA	NA	NA	NA	NA	NA	NA	-2.8447	NA	NA	NA	NA	NA	NA	NA	NA	NA	NA	NA	NA	NA	NA	NA	NA	NA	NA	NA	NA	NA	NA	NA	NA	NA	NA	NA	NA	NA
O43504	-2.91126	NA	-2.40555	-2.1384	-2.4041	-1.85495	NA	-2.86408	-2.75345	-2.0656	NA	-2.34106	NA	-2.34171	-2.33731	-2.11471	-2.36072	-2.41866	NA	-2.84486	-2.67576	-2.52875	-2.56184	NA	NA	NA	-2.0951	-2.08455	-2.45763	NA	-2.33379	-2.17508	-2.00483	NA	-1.81598	NA	-1.59726	-2.04027	-1.65137	-2.34898	-1.67464	NA	-1.86874	-2.50291	-2.24592	-2.27652	-2.55313	-2.08009	-2.11331
O43505	-0.540413	-1.52225	-1.37903	0.54656	-1.80736	-0.860758	NA	0.471742	-1.27963	-0.952319	-1.74621	-1.17691	-0.913609	0.0010083	-1.74649	-0.935848	-1.7346	-0.0614297	-1.3834	-1.3359	-1.24938	-1.31173	0.129082	-2.10136	-1.20374	-1.36054	-0.406348	-1.85782	-0.338476	-1.34888	-2.07204	-1.61835	0.166018	-2.06676	-1.63729	-1.37502	-1.56113	-0.573727	0.0204835	NA	-1.51351	-1.87366	-1.56408	-1.05561	-1.14587	NA	-1.50753	-1.26813	-1.25247
O43516	0.685098	-0.00613194	-0.677554	0.750672	-0.567905	-0.364571	NA	-0.380109	-1.03075	0.977103	-1.37127	0.795173	-1.04966	-1.18309	0.320563	1.85497	-0.132082	0.630453	-0.161071	0.532473	-0.124871	0.542027	0.230165	-0.833381	0.369716	-1.027	-0.404378	-0.0178745	-0.0860508	0.0350958	-1.21267	-0.320403	-0.277954	-0.763351	-0.151852	-0.573168	0.26488	0.724626	0.914692	-1.17358	-0.335318	-0.945226	0.273351	-1.64656	-1.34531	0.476202	-0.675009	-0.113754	-0.488765
O43520	-0.218718	NA	-0.370156	0.188201	NA	1.92614	NA	1.71565	NA	1.79231	NA	1.16232	-0.490293	1.14996	-0.554095	NA	-0.443975	1.6188	-0.378411	0.228959	NA	1.06746	0.975527	NA	NA	-0.641119	1.66476	-0.543063	0.528525	-0.366926	1.23568	-0.497391	1.52028	-0.719603	-0.45917	-0.60743	-0.0675765	-0.142022	0.925361	NA	0.952519	NA	2.0789	NA	2.43145	-0.614983	-0.272021	-0.424215	0.522419
O43521	-1.23104	-0.970019	-1.03457	-0.212511	NA	-1.02192	NA	NA	NA	NA	NA	-0.325022	NA	NA	NA	-0.887981	NA	-1.29086	NA	0.0431505	NA	NA	-1.2513	-1.53554	NA	NA	-1.62579	NA	-1.76626	NA	0.232153	NA	NA	NA	NA	NA	NA	NA	NA	NA	NA	NA	-0.577332	NA	NA	NA	NA	NA	-0.0966009
O43524	-3.15324	NA	NA	NA	NA	NA	NA	-2.58544	NA	-2.63867	NA	NA	NA	NA	NA	-1.88985	NA	NA	NA	-2.46714	NA	-2.93472	-3.18192	NA	-3.14086	NA	NA	NA	NA	NA	NA	NA	NA	NA	NA	NA	NA	-3.17371	-3.43013	NA	NA	NA	NA	NA	NA	NA	NA	NA	-3.92362
O43556	0.422723	-1.37116	-1.80616	NA	-1.5601	-2.36588	NA	NA	NA	-0.573056	NA	-0.36924	-1.998	-2.20162	-1.55171	NA	-1.2028	-2.11157	-0.980257	-1.63545	NA	-1.54729	-1.99868	-1.69954	-1.21683	-2.37173	NA	-0.11932	-2.32719	-2.28285	NA	-2.418	-0.395128	-2.12871	NA	-0.652386	-0.0298839	-2.0157	NA	NA	NA	-2.13831	-1.43247	NA	-2.07512	-0.482578	-1.95899	-0.705275	NA
O43566	NA	-0.767943	NA	-2.33499	NA	NA	NA	-1.1608	-1.8467	-1.33451	NA	-2.66433	-2.20203	NA	-1.05102	-0.71715	-1.29662	-3.0772	-1.6437	NA	NA	-2.18353	-1.68302	-1.5515	NA	NA	NA	-2.26744	NA	-1.58926	NA	NA	NA	NA	-2.27519	NA	NA	-0.90059	-0.0918388	-2.13356	NA	NA	NA	NA	-2.5176	-2.77262	NA	NA	NA
O43567	-1.25727	NA	NA	NA	NA	-1.04422	NA	-0.759729	NA	NA	NA	-0.48235	NA	NA	NA	-0.895561	NA	NA	NA	-2.43636	NA	NA	-0.0651913	NA	NA	NA	NA	NA	NA	NA	-2.1194	NA	-1.10217	NA	NA	NA	NA	-0.838553	NA	NA	NA	NA	NA	NA	-1.12573	NA	NA	NA	NA
O43570	NA	NA	NA	-1.80587	NA	NA	NA	-0.711115	NA	NA	NA	NA	NA	NA	NA	-2.09214	NA	NA	NA	NA	NA	NA	NA	NA	NA	NA	NA	NA	NA	NA	NA	NA	NA	NA	NA	NA	NA	NA	-0.266704	NA	NA	NA	NA	NA	-0.585725	NA	NA	NA	NA
O43572	1.10457	NA	NA	1.13695	NA	0.730845	NA	0.624317	-0.276235	1.21561	NA	1.36486	NA	0.776429	-0.120571	0.693991	-0.262777	0.827963	-0.222032	0.508174	NA	1.41383	0.565602	NA	NA	-0.263579	0.662533	0.0189142	1.32251	NA	1.59993	NA	NA	NA	NA	NA	NA	1.04585	0.20544	NA	1.16064	NA	2.27834	NA	0.457285	-0.21333	-0.265833	NA	0.995646
O43581	NA	NA	NA	NA	NA	NA	NA	NA	NA	NA	NA	NA	NA	NA	NA	NA	NA	NA	NA	0.156699	NA	NA	NA	NA	NA	NA	NA	NA	NA	NA	NA	NA	NA	NA	NA	NA	NA	NA	-2.10502	NA	NA	NA	NA	NA	-1.34868	NA	NA	NA	NA
O43583	1.20661	1.13598	1.16839	2.14459	0.981053	1.65956	NA	0.943313	0.873045	1.3339	0.425978	1.79647	1.09395	1.76846	1.13172	1.87932	1.11099	1.15352	1.00625	1.86125	0.931091	1.48877	1.54991	0.619123	0.900176	0.730494	0.990493	0.947846	1.20998	1.0882	0.961863	0.882492	1.54206	1.01282	1.01494	0.661106	0.68962	1.03348	1.62777	0.828315	1.82644	0.176603	1.30369	0.787822	1.53548	0.871889	0.99941	1.36276	2.63495
O43586	-2.07256	-2.39893	NA	-1.3924	NA	-1.9699	NA	-1.73023	NA	-1.24003	-2.29642	-2.06757	NA	-2.38933	-1.96574	-0.75242	NA	-1.46399	-1.78051	-1.11498	NA	-1.52771	-1.99297	-2.38819	NA	NA	-2.32775	NA	-1.65744	NA	NA	NA	NA	NA	NA	NA	-2.11405	-0.975402	-0.45936	NA	-1.91739	NA	NA	NA	NA	-1.98684	NA	NA	-2.12078
O43592	1.23538	0.0222658	-0.249379	0.292026	-0.315896	0.389311	NA	0.0720285	-0.250402	-0.0446365	-0.813079	0.543376	-0.171158	0.161113	-0.152203	0.573693	-0.208601	0.0674454	0.259142	1.7102	0.0820962	0.299254	0.645983	-0.0145949	0.00424186	-0.373312	0.189527	-0.130813	0.422115	-0.240202	-0.607265	-0.554614	0.317255	-0.134139	-0.484359	-0.601812	0.610898	0.274564	0.619755	-0.189023	0.0456799	-1.29107	0.675353	-0.367171	0.569581	-0.520275	-0.133181	-0.349148	0.788385
O43598	3.64959	2.83881	2.94542	2.2554	3.2532	1.92657	NA	1.78728	2.76119	2.05945	2.50641	2.83444	3.38083	1.82438	2.40373	1.81329	2.76227	2.88155	3.37751	1.81331	3.40586	2.21329	3.56288	3.50986	2.75256	3.39844	3.34547	3.29777	1.76757	1.83205	3.81662	3.01449	3.06216	3.52168	2.63739	2.12108	2.23798	1.82655	2.67715	3.36073	2.45296	2.36867	2.70894	3.10959	3.51057	2.78819	2.282	3.08339	2.78898
O43609	NA	NA	NA	NA	NA	NA	NA	NA	NA	-3.5659	NA	NA	NA	NA	-1.48059	-2.50668	NA	NA	NA	NA	-0.818213	NA	NA	NA	NA	-1.15159	NA	NA	NA	NA	NA	-0.656959	NA	NA	NA	NA	NA	NA	-2.44697	NA	NA	NA	NA	-1.07399	NA	NA	NA	NA	-3.49386
O43615	0.697497	1.50423	1.4408	0.767527	1.28322	1.2604	NA	0.287789	1.1676	0.435823	1.28952	1.18033	0.942134	0.74115	1.18069	0.785838	0.988746	0.445669	1.43518	1.79342	0.920986	0.47896	1.14985	1.32083	0.959129	1.14445	0.874761	1.27204	0.876683	1.00609	1.72331	0.93021	1.1527	1.0588	1.51011	0.506325	1.48778	0.486834	1.53792	1.35493	0.462243	0.545575	2.03087	1.61538	1.39323	0.909181	1.22622	1.31243	1.56565
O43617	2.01693	1.68516	1.6754	2.17498	1.83283	3.02498	NA	2.18763	1.51008	2.38378	1.71027	2.49144	1.71735	2.52896	1.84694	2.83902	1.5615	2.62726	1.67044	2.28912	1.68272	2.00962	2.34767	1.40348	1.75281	1.63245	2.4804	1.67025	2.2905	1.90192	2.72538	1.74796	2.40448	1.89798	1.79518	1.27809	2.24785	2.42314	3.29897	1.55097	2.6778	1.38118	2.66401	1.73599	2.28329	1.92925	2.02461	1.82657	2.66888
O43633	1.60536	0.987465	1.16967	1.37183	0.906125	1.64888	NA	2.12292	1.01563	1.61958	0.722625	1.25802	1.33234	1.78197	1.03609	1.518	1.16902	2.54965	1.06722	0.684824	1.34085	1.89724	1.87053	0.945058	1.30165	0.947688	2.4219	0.958603	2.31133	1.25191	3.3249	1.08134	2.18878	1.10076	0.911331	1.07694	1.56651	2.65759	2.24039	0.957557	1.88619	0.654892	1.59362	0.854016	1.61391	1.05123	1.06351	1.15693	1.57417
O43639	0.648403	-0.940951	-0.748423	1.0704	-0.70016	1.58522	NA	0.57578	-1.55505	0.569124	NA	0.759747	-1.39689	1.37415	-0.570738	0.961754	-0.43302	1.02793	-1.13953	0.543963	-1.14575	0.926198	0.598427	-1.15086	-0.939501	-1.73591	1.93029	-0.987115	0.579111	-1.09707	0.110494	-1.17517	1.25581	-1.55656	-1.30218	-1.38357	0.631622	-0.232704	0.483868	-1.52258	0.802983	-1.6505	0.826007	-1.682	-0.262824	-0.616925	-1.08969	-0.882651	1.69045
O43653	NA	NA	NA	NA	NA	NA	NA	1.72179	NA	1.85747	NA	NA	NA	NA	NA	NA	NA	NA	NA	NA	NA	NA	NA	NA	NA	NA	NA	NA	NA	NA	NA	NA	-1.02987	NA	NA	NA	NA	-0.340118	NA	NA	NA	NA	NA	NA	NA	NA	NA	NA	NA
O43657	-0.949624	-0.72901	-1.17074	0.0120017	-1.27688	0.558123	NA	-2.14929	-0.808481	-0.642682	-0.900286	-0.730816	-0.670981	-0.247371	-1.14162	-1.51622	-1.48015	-0.0181558	-0.725244	-0.222058	-0.884008	-0.858763	0.907312	-1.46907	-1.52536	-0.712743	-0.476574	-1.22561	-0.52331	-1.65202	-1.18955	-1.17248	-0.839926	-0.898643	-1.20619	NA	-0.765232	-0.797008	NA	-1.20339	-0.240261	-3.42991	-0.0114744	-0.733763	-1.16015	-1.34787	-1.25825	-0.845191	0.357909
O43660	0.663091	-0.376276	-0.461004	0.217762	-0.459413	0.313973	NA	0.0895537	-0.633879	0.170371	-0.846158	0.53633	-0.432842	0.740913	-0.36043	0.724819	-0.495045	0.586192	-0.376165	0.998679	-0.555957	0.0411576	0.490578	-0.70115	-0.366522	-0.68178	0.277882	-0.515436	0.320653	-0.484918	-0.046513	-0.726559	0.0544284	-0.705847	-0.600748	-1.11323	-0.664636	0.246486	0.165306	-0.919693	-0.0365095	-1.48091	0.188547	-0.773165	0.320819	-0.649294	-0.544495	-0.711562	0.479639
O43663	-2.84666	NA	NA	-2.46669	NA	-2.61392	NA	-0.805156	NA	-2.7063	NA	NA	NA	-1.02029	NA	-1.70426	NA	-2.45707	NA	-0.657579	NA	-1.19855	-1.99438	NA	NA	NA	-2.36525	NA	-3.15724	NA	NA	NA	-1.63793	NA	NA	NA	-3.85132	-1.07922	-0.697462	NA	-2.69137	NA	NA	NA	-2.81511	NA	NA	NA	-1.935
O43665	0.31186	-1.92031	-1.70033	-0.358283	-2.2207	-0.1563	NA	0.208947	NA	0.324974	-3.20072	0.160309	NA	-1.33848	-1.23436	0.947926	-1.20319	-0.312815	-1.12871	NA	NA	-0.0309186	-0.020783	-2.01971	-0.950642	NA	-0.765575	-1.36136	-0.3289	-1.64586	-0.757074	-1.70407	-0.886805	NA	-1.4484	NA	-1.7046	-1.25731	-1.34582	NA	-0.90537	-1.83924	0.146824	NA	-1.0917	-0.367267	-1.33067	-1.06368	-0.816156
O43670	2.36217	1.15506	1.24548	1.95687	1.13624	2.4543	NA	1.51801	0.839903	2.21382	0.656755	2.36986	1.1541	2.44053	1.33377	2.53227	1.11933	2.29212	1.26579	2.96567	1.31964	2.37734	2.07705	0.809954	0.845807	0.835184	2.61208	1.24379	1.84318	1.00655	2.1472	1.13357	2.18747	1.00128	1.01527	1.05241	1.51694	2.27258	1.87096	0.732955	2.02453	0.479051	2.48644	0.792414	2.05577	1.25394	0.96266	1.30105	2.54922
O43674	0.756134	1.35426	1.21211	0.105981	0.907866	1.68314	NA	0.659129	1.38958	0.538471	0.644521	0.850847	0.834142	0.423713	0.922336	0.394027	1.16812	0.258006	0.973663	-0.164424	1.33694	-0.121931	0.0576397	1.02839	1.05141	1.12701	0.339934	0.410335	0.649194	0.90293	0.927431	0.955807	0.474122	1.07874	1.16099	0.778829	-0.179392	-0.0544401	0.0306522	1.17517	0.0374739	-0.0610735	1.96675	1.08255	0.949552	0.508417	0.870025	0.804617	0.856926
O43676	1.42383	2.0193	1.98773	1.01184	1.76906	2.40624	NA	1.43102	2.23653	1.20602	1.19231	1.22797	1.60093	1.32514	1.57863	1.34561	2.15338	1.25041	2.23278	0.355154	2.18478	0.548834	0.852445	2.12746	1.69727	1.93285	1.40825	1.46067	1.3388	1.55487	1.7657	1.70913	1.39138	2.02675	2.16511	1.13479	-0.102414	1.10338	0.357083	2.10311	0.811443	1.39157	2.77635	1.89437	1.73429	1.61267	1.78464	1.61772	1.76488
O43677	NA	NA	NA	NA	NA	NA	NA	NA	NA	NA	NA	NA	NA	NA	NA	NA	NA	NA	NA	NA	NA	NA	NA	NA	NA	NA	NA	NA	NA	NA	NA	NA	NA	NA	NA	NA	NA	NA	NA	NA	NA	NA	NA	NA	NA	NA	NA	NA	NA
O43678	2.05447	2.9368	3.27744	1.73888	2.91979	3.36222	NA	2.44017	3.14772	2.23933	2.50958	2.03498	2.78441	2.38193	2.57163	1.88558	2.99548	1.93905	2.79328	1.45405	3.0069	1.35521	1.56971	2.85257	2.72654	3.09872	2.06159	2.35775	2.11772	2.78082	2.9356	2.51632	2.22863	2.96768	3.13737	2.76626	1.00807	1.77665	0.816997	2.97935	2.11854	2.46445	3.38208	2.8358	2.59957	2.56637	2.6556	2.63544	2.1422
O43681	2.80111	2.09919	2.19088	3.3928	2.15525	3.31606	NA	2.08543	2.19226	2.77306	2.08988	3.14111	2.20089	3.37624	2.35944	3.19009	2.18077	2.4684	2.41998	2.76665	2.28032	3.45321	3.33641	2.05834	2.68179	2.06185	3.33449	2.43405	2.47933	1.75987	3.28733	2.21985	2.9641	2.24522	2.69183	2.04196	2.93835	2.88843	2.77752	2.15115	3.64742	1.51713	2.86413	1.84313	2.28087	2.40063	2.22598	2.14654	3.60244
O43684	3.0059	2.12259	1.88126	2.62513	1.75996	3.1611	NA	2.76422	1.78285	2.79798	1.7141	3.00348	1.80178	3.31081	2.06431	3.30682	1.97086	2.97122	2.0788	3.62556	1.96529	2.94148	2.91304	1.8538	1.94578	1.46254	3.13657	1.95225	3.05641	2.09085	2.8817	1.67228	2.95384	1.68911	1.76744	1.64125	2.07777	3.04131	2.81212	1.63744	2.7172	1.19466	2.8202	1.4198	2.73026	1.9736	1.74931	1.82039	3.13977
O43688	0.324746	NA	NA	0.0418126	NA	0.737417	NA	-0.871268	NA	-0.159482	NA	0.249344	NA	0.195053	NA	-0.0833096	NA	-0.39405	NA	-1.47206	NA	0.25795	1.14634	NA	NA	NA	1.6677	NA	-0.378883	NA	-0.476627	NA	-0.108253	NA	NA	NA	-0.249194	-0.0582152	0.930329	NA	-1.79831	NA	0.504818	NA	-0.0795407	NA	NA	NA	0.543495
O43699	NA	NA	NA	NA	NA	NA	NA	NA	NA	NA	NA	NA	NA	NA	NA	NA	NA	NA	NA	NA	NA	NA	NA	NA	-1.04655	NA	NA	NA	NA	NA	NA	NA	NA	NA	NA	NA	NA	NA	NA	NA	NA	NA	NA	NA	NA	NA	NA	NA	NA
O43704	NA	1.24818	1.415	NA	1.42356	NA	NA	0.138479	1.74039	-1.8572	0.54855	NA	0.947758	NA	1.26461	-1.20811	0.696198	NA	1.36862	NA	1.49208	NA	NA	0.974914	0.563472	1.28022	NA	0.919425	NA	0.262416	NA	0.639457	0.841188	1.91096	1.74507	0.311693	NA	-1.10408	-0.89347	1.83153	NA	-0.141308	NA	1.64766	NA	-0.421778	1.04591	0.442894	NA
O43707	5.50857	5.36013	5.19099	5.42291	5.0928	5.27534	2.46398	5.86136	5.18749	5.41762	4.9119	5.46976	5.17792	5.13965	5.08879	4.8331	5.28216	6.11715	5.35357	6.28591	5.20222	5.76447	5.54203	5.02623	5.2444	4.89719	5.82699	5.29969	5.46965	4.90933	6.16924	4.77041	5.60266	5.1214	4.98474	4.86061	5.31908	5.77471	5.67246	4.89696	5.55017	4.28793	5.36549	4.71176	4.54474	5.42438	4.86364	5.19445	5.18136
O43708	-0.518934	4.10871	4.24328	0.154311	3.56782	0.34821	NA	-0.346877	4.68363	0.411884	2.53992	0.444006	3.94378	0.431166	3.22067	-1.06643	4.44507	0.349664	4.10243	0.742236	3.57525	0.285182	-0.740655	3.98098	2.0014	3.92053	-1.27372	3.15373	0.377571	2.78354	-0.230989	1.97162	0.312277	4.01558	3.61114	2.59409	-1.01381	-0.382994	-0.404887	3.64592	0.750077	3.42404	-0.294718	4.1681	-0.574716	2.67246	3.20786	2.97757	0.973408
O43709	-1.26531	NA	NA	-0.574009	NA	-0.674511	NA	-1.31719	NA	-1.25141	NA	NA	NA	-0.212992	NA	-0.810929	NA	NA	NA	-1.55814	NA	NA	NA	NA	NA	NA	-1.14975	NA	0.263629	NA	NA	NA	NA	NA	NA	NA	-1.10486	NA	-0.716638	NA	-0.633893	NA	NA	NA	-1.50652	NA	NA	NA	-1.00987
O43715	-2.44759	-0.514336	-0.388318	-1.81006	-0.664486	-0.402266	NA	-2.45449	-0.825801	-2.34218	-1.62379	-1.33358	-0.310853	-2.00856	-0.751653	-2.38105	-0.856198	-2.11031	-1.36379	-1.15474	-0.58103	-2.49383	-1.68296	-0.743616	-0.767265	-0.917106	-2.61594	-1.47814	-2.1532	-0.834993	-2.5253	-1.12625	-1.62886	-0.874983	-1.34332	-1.05222	NA	-2.50172	-1.93843	-0.713748	-1.56915	-1.84954	-0.985339	-0.726535	-1.15319	-0.980834	-1.16148	-1.05423	-1.0339
O43716	-0.872755	0.711522	-0.379764	-0.415045	0.493119	-0.195713	NA	-0.525935	0.583038	-0.354497	0.657908	-0.587266	0.205941	0.115538	0.170817	0.282351	0.0982632	-0.441699	0.316311	0.506452	0.367591	-0.586591	-0.815607	0.307188	0.29214	0.411125	-1.23308	0.110981	-0.788047	0.18102	1.01777	0.296662	-0.212482	0.239347	0.602536	-0.00269164	0.211916	0.0110768	0.15448	0.106455	0.116339	-0.274333	-0.339566	0.424325	-0.439168	0.145497	0.561797	0.0965678	-0.117216
O43719	0.33527	-0.518375	-0.672084	0.0912051	-0.797794	0.881277	NA	0.525038	-0.658686	0.457573	-0.72955	0.691039	-0.683733	0.620136	-0.531725	1.00572	-0.546948	0.419245	-0.363354	0.101807	-0.265755	1.20857	0.203786	-0.76962	-0.516763	-0.670804	0.705625	-0.46305	0.297245	-0.255178	-0.426068	-0.927267	0.35687	-1.18669	-0.639345	-1.01686	-0.130524	0.758638	0.392287	-0.843151	0.373133	-1.4555	0.0353379	-0.91921	-0.461518	-0.880655	-0.50281	-0.441465	0.799501
O43731	-1.39635	NA	NA	-0.890683	NA	-1.90621	NA	0.348348	NA	NA	NA	-1.29678	NA	-1.69847	-2.5631	-0.864145	NA	-0.663389	NA	-1.92797	NA	-1.29046	-0.155342	NA	NA	NA	-1.66157	NA	-2.06786	NA	-1.37876	NA	-1.04054	NA	NA	NA	-1.10734	0.305636	-0.3911	NA	-0.102994	NA	-1.974	NA	-1.17662	NA	NA	NA	-1.78981
O43734	NA	NA	NA	NA	NA	NA	NA	-0.852474	NA	NA	NA	NA	NA	-0.837734	NA	NA	NA	NA	NA	NA	NA	NA	NA	NA	NA	NA	NA	NA	NA	NA	NA	NA	NA	NA	NA	NA	NA	-1.82975	NA	NA	NA	NA	NA	NA	NA	NA	NA	NA	NA
O43736	NA	NA	NA	NA	NA	NA	NA	NA	NA	NA	NA	NA	NA	NA	NA	NA	NA	NA	NA	NA	NA	NA	NA	NA	NA	NA	NA	NA	NA	NA	NA	NA	-2.35121	NA	NA	NA	NA	NA	NA	NA	NA	NA	NA	NA	NA	NA	NA	NA	NA
O43739	NA	NA	NA	NA	NA	NA	NA	NA	NA	NA	NA	-2.45647	NA	NA	NA	-2.8773	NA	-2.53767	NA	-3.19873	NA	-2.47632	NA	NA	NA	NA	NA	NA	NA	NA	NA	NA	NA	NA	NA	NA	NA	NA	NA	NA	NA	NA	NA	NA	NA	NA	NA	NA	NA
O43741	-0.00852522	1.26333	0.673847	-1.77426	0.936782	-1.97435	NA	-1.62622	0.901262	-2.10328	0.356092	-1.79623	1.02315	-0.197614	0.724317	-1.331	0.680243	-2.77521	1.117	-2.09278	0.974192	-1.18517	0.166333	0.951943	0.512159	0.636336	-0.560204	0.953445	-1.67923	0.504675	-1.81114	0.474303	-1.93923	1.10767	-0.0353981	0.0199356	-2.15208	-2.14101	-2.11375	1.00088	-2.14211	-0.274134	-1.1992	1.04677	-0.35863	-0.21848	0.561645	0.430893	-2.11991
O43747	1.88018	1.63776	1.16546	1.97121	1.35585	2.18608	NA	2.37241	1.368	1.92434	1.46333	1.94468	1.37537	2.01697	1.57683	1.93614	1.21102	2.49634	1.88087	1.1904	1.6141	2.13977	1.65129	1.29238	1.49151	1.49108	2.30632	1.585	1.75959	1.09141	2.02239	1.20887	2.0283	1.54929	1.87698	0.93958	1.58196	2.3315	2.33251	1.38416	2.38855	0.995419	2.07175	1.39192	2.44119	1.36309	1.50604	1.49604	2.10355
O43752	0.69492	-0.90363	NA	0.620966	-0.805334	0.286304	NA	0.877859	NA	0.27502	-1.36958	0.40975	-0.911103	0.717521	-0.760221	0.719715	-0.927799	0.614131	-0.520048	0.701201	-0.848753	1.10589	0.634423	-1.27785	-0.579702	-1.45936	0.497596	-0.654103	0.209386	-1.15499	0.421917	-1.11111	0.221277	-1.31131	-0.618658	-1.3719	-0.204808	0.147973	0.196725	-1.43444	0.493387	NA	0.223634	NA	-0.00756452	-0.78194	-0.835449	-0.534346	0.78091
O43759	1.69299	-1.73685	-2.13694	-1.30319	NA	0.531019	NA	NA	-1.89278	0.310497	-1.8761	1.01157	NA	-0.208241	-2.19437	-1.0892	-2.09614	-0.903329	-1.39187	-2.06516	-2.03497	1.57788	0.414353	-1.45781	-2.36837	NA	-0.812241	-2.42497	NA	-2.30849	1.11318	-1.65741	-0.557976	NA	NA	NA	0.748257	-1.31126	-0.923327	NA	0.945218	NA	1.14066	NA	0.291876	-1.20454	-2.38811	-1.94153	0.902052
O43760	2.76544	1.23596	1.11754	4.24085	1.54601	3.43212	NA	3.30371	0.968216	3.25371	1.50612	3.11649	0.918956	2.59664	1.68792	3.24549	0.956019	3.89435	1.72137	3.12641	1.75707	2.88661	3.27347	1.24299	1.97952	1.3521	3.49007	1.69617	3.32587	1.13055	3.66179	1.2841	4.44813	1.16732	2.25225	1.32427	3.08433	3.95524	4.33405	0.832887	3.69252	1.24377	3.10576	0.679715	2.5607	1.92471	1.53756	1.73939	3.05091
O43761	NA	NA	NA	NA	NA	-0.338558	NA	-0.543101	NA	NA	NA	NA	NA	NA	NA	NA	NA	NA	NA	NA	NA	NA	NA	NA	NA	NA	NA	NA	-1.32177	NA	0.245026	NA	NA	NA	NA	NA	NA	NA	NA	NA	NA	NA	-0.554077	NA	NA	NA	NA	NA	NA
O43765	1.13142	1.28547	1.04754	1.46629	1.00849	1.67169	NA	1.38943	1.11272	1.32359	0.547885	1.48849	0.86724	1.6846	1.02538	1.79761	0.898734	1.13869	1.03921	1.44506	0.744921	0.837148	1.65709	0.549046	0.444559	0.812538	1.67003	0.810008	1.77458	0.696351	1.70905	0.370389	1.22459	0.837715	0.661569	0.288803	0.596585	1.32821	1.64557	0.661233	0.961198	-0.0949723	1.35438	0.882	0.955263	0.664742	0.463669	0.732424	1.69692
O43766	NA	-0.999971	-0.631395	NA	NA	-1.67778	NA	NA	-2.08682	NA	NA	-2.5583	-2.29071	NA	NA	NA	-2.19356	NA	NA	NA	NA	NA	NA	NA	NA	-1.44387	NA	NA	NA	NA	-1.08645	NA	NA	-2.27398	-1.26053	NA	NA	NA	NA	-2.29948	NA	NA	NA	-1.48026	NA	NA	-1.86337	-1.52149	NA
O43768	1.02086	-0.211625	-0.285946	0.919794	-0.75076	0.871794	NA	0.387085	-0.746805	0.0514788	-1.37984	0.853957	-0.285706	1.20857	-0.935203	1.41112	-0.909111	0.0143653	-0.63172	0.913118	-0.969477	0.332894	0.779966	-0.76435	-0.929025	-0.670711	0.883526	-0.890212	0.235981	-0.879392	1.1572	-1.14828	0.296327	-0.793713	-0.886284	-0.945804	0.185536	-0.191743	0.882174	-0.850017	0.591831	-1.12616	0.347736	-1.23728	0.841921	-0.472955	-0.866766	-0.227372	1.05848
O43772	1.05458	5.47199	5.37724	1.54472	5.31774	1.11938	-0.881546	1.80721	5.03727	1.90965	5.13965	0.994637	4.82575	1.16281	5.09745	1.09533	4.83242	1.80885	4.92419	0.455904	5.25421	0.607847	2.04351	5.39486	4.62687	5.54229	0.727937	4.83452	1.10749	4.47402	1.44594	4.63599	2.02275	5.45778	5.15997	4.52818	1.16449	1.74513	1.82614	5.33547	0.980824	4.26434	1.41982	5.54278	3.58587	4.10856	5.43421	4.93544	0.672812
O43776	2.11263	1.58328	1.45205	2.55164	1.55401	3.87511	NA	2.79151	1.42062	2.04626	1.18846	3.17811	1.32649	2.89393	1.5345	2.86548	1.28425	3.26065	1.61779	1.45234	1.22702	2.75415	2.1302	1.16853	1.63998	1.39489	2.9779	1.56761	2.65983	1.32094	3.24289	1.15179	2.16938	1.21693	1.38838	0.902441	1.9768	1.98985	2.30065	1.26015	3.0795	0.7824	3.3036	1.21196	2.67674	1.74196	1.47237	1.56257	3.3895
O43790	NA	NA	NA	NA	NA	NA	NA	NA	NA	NA	NA	NA	NA	NA	NA	NA	NA	NA	NA	NA	NA	NA	NA	NA	NA	NA	NA	NA	NA	NA	NA	NA	NA	NA	NA	NA	NA	NA	NA	NA	NA	NA	NA	NA	NA	NA	NA	NA	NA
O43795	1.96604	3.20192	3.23214	2.09278	2.86811	2.61873	NA	1.3104	3.16793	1.86047	2.95741	2.47768	3.06167	2.8498	3.06584	2.35282	3.27707	2.13578	3.18315	0.681913	2.7588	2.44325	2.02741	2.62661	2.47901	2.924	3.71231	2.84508	2.23489	2.84233	2.87898	2.92881	1.33843	2.79182	3.12452	2.53266	1.86588	2.20482	0.919302	2.93168	1.38348	2.25403	2.14375	2.98326	1.59133	2.84551	2.83381	3.12266	2.29134
O43805	-0.644142	-1.31849	-1.44116	-1.69541	NA	-0.249217	NA	-2.02004	-1.58671	-1.09044	NA	-1.15924	-1.6211	-0.170491	NA	-0.432525	NA	-1.17001	-1.24792	0.243914	-1.34732	-1.0542	-0.783077	-1.63622	NA	NA	-1.67532	NA	-1.16962	NA	-0.23703	NA	-0.761968	NA	NA	NA	NA	NA	-0.151216	NA	-0.470798	NA	-1.98197	NA	NA	-1.34088	NA	-1.3055	-0.354417
O43808	-1.73814	-0.353548	-1.17894	-1.31185	-0.473844	-1.2812	NA	NA	-1.27758	-1.23077	-0.784358	NA	-1.83316	-0.527042	-1.3492	-0.30059	-1.70078	-0.818463	-0.409993	-1.03884	-1.06549	-0.50473	-0.564839	-0.788494	-0.978077	-0.402421	-0.724699	-1.33111	NA	NA	-0.711251	NA	-0.72646	NA	-0.465492	-1.13118	-1.35286	-1.64913	0.0953439	-1.16141	-0.789505	-1.48787	-1.7009	-0.777045	-0.730901	-0.902914	-0.519163	-0.264317	-0.499763
O43809	3.06973	1.7773	1.29784	2.17642	1.37102	2.80201	NA	2.45197	1.39008	2.5514	1.26185	2.71869	1.4672	2.68498	1.76858	2.83176	1.47519	2.73785	1.75149	3.42309	1.59495	2.56756	2.70541	1.4437	1.73092	1.22767	2.92973	1.57483	1.91568	1.0989	2.28598	1.58964	2.45535	1.33431	1.32682	1.3418	1.94463	2.55996	2.33922	1.24202	2.51662	0.945098	2.69228	1.28545	2.62927	1.71159	1.53851	1.54598	2.9104
O43813	3.08831	1.95988	1.94718	2.30405	1.9669	1.91069	NA	1.61903	1.85859	2.22292	1.86077	2.09791	1.92198	2.32586	1.76979	1.90849	1.94848	1.62242	2.1089	2.77707	2.11811	2.39038	1.77231	1.87576	1.97118	1.97083	3.50406	2.07153	1.01465	1.27877	2.36618	1.66208	2.44374	1.93196	1.76105	1.51026	2.32565	1.80387	2.1431	1.77079	3.03954	1.23	2.34789	1.61239	2.59146	1.8154	1.9108	1.90115	2.49451
O43815	1.56239	0.683212	0.497975	1.23542	0.445533	1.63017	NA	1.72731	0.244983	1.28223	-0.0162478	1.54613	0.308338	0.441392	0.627606	1.54335	0.643067	1.40089	0.647631	1.48509	0.373264	1.13856	0.964983	0.0997956	0.73412	0.151231	1.75875	0.293411	1.74844	0.717594	1.37969	0.192375	1.12071	0.108511	0.366687	0.246478	1.06493	1.1997	1.18014	0.108184	1.06498	-0.339818	0.909345	-0.219691	0.0897881	0.488228	0.263619	0.408152	0.83706
O43818	0.457407	-0.248803	-0.306528	0.896666	-0.561765	0.211189	NA	0.873641	-0.595512	0.32213	-0.767769	0.951358	-0.085389	0.288183	-0.36638	0.703443	-0.443062	0.534288	-0.289369	1.3199	-0.257533	0.610491	0.885845	-0.510532	-0.262436	-0.479412	0.855251	-0.421935	1.07393	-0.107555	1.24618	-0.360103	0.398849	-0.67828	-0.670191	-0.4361	0.0680568	1.70186	0.395603	-0.780077	-0.170536	-1.00763	-0.0163196	-0.871562	0.771103	-0.173916	-0.474323	-0.103824	0.0708395
O43819	0.737956	1.70795	1.41392	-0.279617	1.31477	1.31167	NA	-0.342475	1.3397	0.0612382	1.31808	1.25612	1.58339	1.0599	1.19323	-0.0782249	1.02626	0.308736	-0.0621171	-0.68705	1.68048	0.212051	1.29595	1.67139	1.55898	1.09183	-0.173795	1.635	-0.0623313	1.13919	1.17164	1.5726	0.358988	1.38121	1.29292	1.27794	0.184995	0.213971	0.88684	1.27243	0.924427	0.849256	0.880536	1.68514	1.9187	1.21542	1.3212	1.38184	0.820468
O43822	-2.95166	NA	-2.89361	-3.23555	-2.49785	-2.95647	NA	NA	NA	NA	NA	NA	NA	-3.21784	NA	-2.57328	NA	NA	NA	-2.40899	-3.03119	NA	NA	NA	NA	NA	-3.15613	-2.77974	-3.3865	NA	-2.67926	-3.27422	NA	NA	NA	NA	NA	NA	NA	NA	-2.94753	NA	NA	NA	NA	-2.97439	NA	-3.0052	-3.21258
O43823	-0.61593	-1.34051	-1.61789	-0.558202	-1.74853	-0.626307	NA	-0.674716	-1.5598	-1.10832	-1.76906	-0.34239	-1.94373	-0.78245	-1.50663	-0.213167	-1.28894	-0.934998	-1.73246	0.0374628	-1.81334	-0.590256	-0.314362	-1.85032	-1.85899	-1.77387	-0.598301	-1.52219	-0.789664	-1.89774	-0.868334	-1.85423	-0.740774	-1.69819	-1.99162	NA	-1.58027	-0.88297	-0.911577	-1.62736	-1.20029	NA	-0.624964	NA	-0.117887	-1.04783	-1.90348	-1.29122	-0.538663
O43824	-2.00247	-1.80926	-2.91597	-1.41308	-1.88036	-1.21317	NA	-2.04719	-2.68989	-2.06267	NA	-1.71341	-2.24169	-1.66638	-2.4475	-1.71093	-2.0809	-1.47793	-2.16161	-1.69408	-2.1275	-2.49064	-2.41928	-2.21222	-2.58334	-2.79636	-2.00519	-2.57428	-1.96063	-2.60917	-1.82097	-2.78602	-2.80119	NA	-2.67175	-3.31971	NA	-2.47487	-2.48718	-3.26006	-0.988397	-3.07557	-1.29743	-2.46765	NA	NA	-2.94713	-2.34489	-1.26186
O43825	NA	NA	NA	NA	NA	NA	NA	NA	NA	NA	NA	NA	NA	NA	NA	NA	NA	NA	NA	NA	NA	NA	NA	NA	NA	NA	NA	NA	NA	NA	NA	NA	NA	NA	NA	NA	NA	NA	NA	NA	NA	NA	NA	NA	NA	NA	NA	NA	NA
O43826	-0.551897	2.10629	1.98839	-0.457686	1.76462	0.656912	NA	-0.338178	1.82019	-0.711671	1.30342	-0.525546	2.18423	-0.936144	2.13237	-1.34827	1.68117	-0.476907	2.04666	-0.964889	2.4252	-0.493089	NA	2.21857	1.52832	2.17704	-0.873625	1.98878	-1.60423	1.73117	0.948188	1.79594	NA	1.66376	2.10544	1.58172	NA	NA	-0.662721	2.14907	0.395813	0.728522	0.357967	1.89689	0.0604718	1.24696	2.28596	1.59357	1.07253
O43837	0.567686	0.371251	0.264785	0.358025	0.528781	2.29686	NA	0.897882	0.605457	0.572169	0.73733	1.32913	-0.015156	0.743718	0.752174	-0.0953921	0.526377	0.44891	0.933685	0.689543	0.38891	-0.0121138	0.452611	0.576659	0.561418	-0.103364	0.581574	0.660589	0.914631	0.88473	1.76281	0.428629	0.405583	0.115586	0.888708	0.146109	1.50856	0.518442	0.329982	0.370045	1.07805	-0.290577	2.82278	0.635133	1.43366	0.325483	0.915063	0.604673	1.00309
O43847	-0.290028	-0.155642	-0.346114	0.00533214	-0.27933	0.508474	NA	0.676596	0.0153699	0.004845	0.0214477	0.453461	-0.414738	1.53419	-0.0104871	1.54006	-0.504153	0.461519	0.307949	0.926575	-0.00298945	0.380087	0.24135	-0.289246	-0.14077	0.153471	1.02288	-0.094579	0.594872	-0.127345	-0.475566	-0.332865	0.621033	0.135916	0.0921628	-0.667812	0.129168	1.11477	1.20445	-0.12942	0.667991	-0.706049	-0.0541258	0.260709	0.932363	0.0190579	0.135085	-0.0778679	0.612016
O43852	3.58982	2.63798	2.61779	5.32464	2.57813	3.93152	0.357447	4.10308	2.35241	3.91624	2.65591	3.39402	2.59796	3.60179	3.14889	3.51723	2.79068	3.57013	2.81582	3.97246	2.89326	3.94252	3.89301	2.68457	3.14066	2.37046	3.17835	3.0431	5.17889	3.37959	4.20329	2.62808	3.51877	2.40425	2.79671	2.26492	3.88984	3.41207	3.11681	2.32524	3.45183	1.91565	3.37711	2.12232	2.24316	2.87478	3.10806	3.10393	3.67467
O43854	-1.92579	NA	NA	NA	NA	-3.24689	NA	-2.97324	NA	NA	NA	NA	NA	NA	NA	NA	NA	NA	NA	NA	NA	-1.35108	-1.78819	NA	NA	NA	NA	NA	NA	NA	NA	NA	NA	NA	NA	NA	-1.58925	-3.50915	NA	NA	-2.66834	NA	NA	NA	-3.34591	NA	NA	NA	NA
O43861	NA	NA	NA	-1.72271	NA	-2.47051	NA	-2.01267	NA	NA	NA	NA	NA	-2.37475	NA	-1.82889	NA	NA	NA	NA	NA	NA	NA	NA	NA	NA	-1.85985	NA	-2.62947	NA	-1.71169	NA	NA	NA	-2.69291	NA	NA	NA	-1.48368	NA	NA	NA	NA	NA	NA	NA	NA	NA	-1.08926
O43865	1.23022	1.30246	1.22869	2.26355	1.49586	2.80859	NA	1.43576	1.20155	2.17475	0.527067	2.52475	1.27966	2.70987	1.32648	2.69389	1.33214	1.83219	1.11613	0.546323	0.844899	1.58833	1.37389	0.90587	0.915071	0.941069	1.78159	1.39081	1.60903	0.932134	1.83479	0.716568	1.455	1.07693	0.79953	0.351216	0.811244	0.943803	1.09088	0.770174	1.71025	-0.0383177	1.84251	0.556826	0.725263	1.30782	0.801259	1.03725	2.41647
O43866	1.93227	1.88371	0.206942	0.963828	1.08711	-0.703475	NA	1.14027	1.04249	1.52346	1.07025	1.27892	1.58498	1.35532	2.45911	-0.118717	1.44891	-0.161856	0.615524	-0.266695	1.27341	0.340535	0.182053	0.298608	0.544234	0.125725	0.657675	2.25189	-0.249179	0.833034	0.199188	1.51345	0.753836	0.757527	1.11517	0.521662	-0.269042	0.152425	1.55914	1.3898	-0.510142	-0.00882602	-0.813935	-0.458361	2.23928	2.49202	0.431053	-0.371483	-1.58465
O43868	NA	NA	NA	NA	NA	NA	NA	NA	NA	NA	NA	NA	NA	NA	NA	NA	NA	NA	NA	NA	NA	NA	NA	NA	NA	NA	NA	NA	NA	NA	NA	NA	-1.09866	NA	NA	NA	NA	NA	NA	NA	NA	NA	NA	NA	NA	NA	NA	NA	NA
O43895	NA	-2.06517	0.74198	NA	-1.30854	NA	NA	NA	-0.597853	NA	-1.97932	NA	1.19493	NA	-0.645752	NA	-0.0792617	NA	-0.73767	NA	1.33223	NA	NA	0.279824	-0.226358	-1.96186	NA	-0.235346	NA	NA	NA	-0.257081	NA	2.0155	0.630991	NA	NA	NA	NA	-0.0700897	NA	NA	NA	-1.06268	NA	-0.0224543	-0.0150967	-1.01455	NA
O43896	-0.654536	-1.02061	-0.743025	-0.914807	-1.00466	-0.948891	NA	-1.23084	-1.05852	-0.974265	-2.20236	-0.986377	-0.980115	-0.747963	-1.06705	-0.929764	-1.42983	-0.880334	-0.728047	-1.20567	-0.858819	-1.27323	-0.335233	-1.44214	-1.6256	-1.38911	-0.78567	-0.818881	-1.36905	-0.883573	-0.0534936	-1.21532	-1.82947	-0.967002	-1.4095	-1.34365	-1.56018	-1.68537	-1.96109	-1.43607	-1.42747	NA	-0.580693	-1.27232	-0.375843	-1.0871	-1.33874	-0.74394	-0.850078
O43903	-1.13629	0.74025	0.699622	NA	0.652111	NA	NA	NA	0.851892	-1.87697	-0.416407	NA	0.937093	NA	0.419651	NA	0.533868	-2.01251	0.386019	NA	0.616046	NA	NA	0.627035	-0.00666184	0.0193609	NA	0.255605	-1.79281	-0.0359442	NA	-0.131464	NA	0.443065	-0.741897	-0.0353493	NA	NA	NA	0.606961	NA	-1.21197	NA	0.248733	-2.69142	-0.389659	0.0843526	0.384883	NA
O43909	-2.27625	NA	NA	NA	NA	-3.05952	NA	NA	NA	NA	NA	NA	NA	NA	NA	NA	NA	-3.14874	NA	NA	NA	-3.65871	NA	NA	NA	NA	-2.92448	NA	NA	NA	NA	NA	NA	NA	NA	-1.32838	NA	NA	NA	NA	NA	NA	NA	NA	NA	NA	NA	NA	NA
O43913	-1.11551	NA	-3.20064	-1.37064	NA	-1.23766	NA	-0.997363	NA	-1.63459	NA	-1.6111	NA	-0.953002	NA	-0.984155	NA	-1.21019	NA	0.0840682	-2.50448	-0.803938	-0.853337	NA	NA	NA	-1.43956	NA	-1.84484	NA	-0.467796	NA	-1.18428	NA	NA	NA	-2.3601	-0.531761	-0.941473	NA	-1.62873	NA	-1.52315	NA	NA	-2.57886	NA	NA	-1.27326
O43914	-1.1848	-1.22485	-1.5005	0.199388	-1.67302	-0.229344	NA	-0.57671	-2.29757	-0.444029	-2.32267	-0.245338	-2.69712	-1.73326	-1.41413	0.108731	-2.01584	-0.402703	NA	NA	-1.47937	-0.114706	-1.61062	NA	-1.80935	-2.03233	-1.00126	-1.9244	-1.02141	NA	-1.06845	-2.45923	-0.891949	-2.47526	-2.51374	NA	-0.978264	-0.579066	0.211673	-2.32068	-0.724431	NA	-0.592727	-2.73024	NA	-1.32828	-1.87175	-2.03873	-1.288
O43920	1.85354	2.56037	2.54477	1.47711	2.21139	2.9288	NA	1.84463	2.64152	1.92933	1.8569	2.00584	1.89257	1.5934	1.99361	1.53263	2.41585	1.59589	2.27414	0.384159	2.52129	1.02494	1.31216	2.44378	2.52069	2.23195	1.64538	1.67246	1.56439	1.93737	1.98322	1.91788	1.7571	2.19926	2.50288	1.91284	1.00957	1.03481	0.374484	2.30471	0.70341	1.03847	3.14469	2.19847	1.80156	1.94697	1.92789	1.94256	1.96204
O43924	-0.867819	-2.30668	NA	-1.3289	-2.21553	-1.07049	NA	-0.640254	NA	-1.13351	NA	-1.1351	-2.21546	-1.53121	-2.0966	-0.579226	NA	-1.08598	-1.99794	0.0540137	-1.93851	-2.00917	-1.20104	NA	NA	NA	-1.04521	-2.2001	-1.04865	NA	-0.373622	-2.01862	-1.50066	NA	NA	NA	-1.22129	-1.30854	-1.57586	-2.33839	-2.19965	NA	-1.51601	-2.04014	-1.81626	-2.20697	-2.30832	-2.09937	-1.67375
O43927	-0.682938	NA	NA	NA	NA	NA	NA	NA	NA	-1.23117	NA	-0.580425	NA	NA	NA	NA	NA	NA	NA	NA	NA	NA	NA	NA	NA	NA	NA	NA	NA	NA	NA	NA	NA	NA	NA	NA	NA	-1.53872	NA	NA	NA	NA	NA	NA	NA	NA	NA	NA	NA
O43929	-0.00568893	-2.46288	NA	-0.541903	-1.56262	0.0658088	NA	0.16596	-2.09716	-0.71441	NA	-0.440875	-1.81671	-0.00369519	NA	0.188723	-2.15735	-0.327407	-1.73683	1.07984	-1.37562	-0.0520732	-0.208113	NA	NA	NA	-0.0137707	-1.98542	-0.53912	NA	-0.0323646	NA	-0.481223	NA	NA	NA	-0.91749	-0.455056	-0.210379	NA	-0.312637	NA	-0.346867	NA	-1.00281	-1.33968	NA	-1.79247	-0.0633026
O43933	-1.22954	-0.162162	-0.436912	-0.917947	-0.404828	-0.202918	NA	-0.613279	-0.067513	-1.17998	0.195913	-1.44828	-0.28013	-0.556757	-0.623353	-0.811318	-0.577367	-0.105759	-0.193007	-1.41945	-0.800705	-1.29743	-0.546116	-0.792534	-0.748201	-0.222372	-1.00897	-0.535986	0.0973376	-0.167779	0.307422	-0.603675	-0.157162	-0.466206	-0.127427	-0.0950553	-1.17215	-1.39105	-0.339386	-0.788804	-0.297372	-1.2954	-1.38342	-0.60152	0.116939	-0.633525	0.000182717	-0.341232	-1.22577
O60216	0.402331	-0.474113	-0.575119	-0.300307	-0.80926	0.257395	NA	0.160503	-0.744694	-0.0226287	-1.41599	0.191044	-0.733667	-0.0843231	-0.585341	0.93416	-0.499515	-0.0189033	-0.313315	0.920922	-0.543616	0.216671	-0.0612753	-0.768241	-0.505252	-1.10844	0.229209	-0.580364	-0.269815	-0.758291	-0.373698	-0.957173	0.130854	-1.04871	-1.06912	-0.963745	-0.761466	0.0220341	-0.171462	-0.956858	-0.208329	-1.52965	-0.19022	-1.26585	-0.126094	-0.980846	-0.786745	-0.616989	0.171194
O60218	-0.124278	4.48037	-0.690404	6.70344	3.28996	5.83534	NA	3.39935	2.94508	3.3397	2.97243	4.33451	5.22369	3.13737	-0.673532	6.88889	-1.12798	2.23401	2.95943	-1.54749	0.214954	5.01509	5.18328	-0.800035	1.15587	2.07268	3.35595	0.738942	0.68938	-1.31188	7.16904	2.92246	4.68642	1.69068	-0.488498	0.977391	0.150729	0.851767	-1.90369	-1.54253	5.43253	-0.653491	-0.153092	NA	2.33884	5.1718	0.708558	1.05616	5.65054
O60220	1.22198	3.44492	3.15438	1.54611	2.91046	2.59728	NA	1.16666	3.00567	0.873885	2.81712	1.65123	2.99326	1.25932	2.69249	1.23995	2.70927	1.15092	2.74973	1.48187	3.08082	1.22142	1.41182	3.07307	2.56308	2.9523	1.02582	3.06645	0.854748	2.88398	0.869986	2.79641	1.38285	2.83316	2.87804	3.00048	1.32155	1.13128	1.38676	3.00264	1.45183	2.56167	1.70325	3.31293	1.71941	2.42021	3.10396	3.14996	2.76657
O60229	-2.07579	-2.57176	-2.57731	-4.04394	NA	-2.61283	NA	-1.37799	-3.9255	-3.36307	NA	-2.95212	-2.31291	NA	-2.40827	NA	-3.46229	-2.6026	-2.18034	-1.3608	-2.26649	-3.49786	-2.3207	-2.67065	-4.15613	-3.26334	NA	-3.31221	-3.69184	NA	-1.37548	-2.66746	-1.27951	-3.82151	-2.36992	-3.07308	-2.2328	-1.80351	NA	-4.48767	NA	NA	-2.07478	-2.94247	-1.82355	-3.70228	-2.45793	-2.92962	-3.16937
O60231	-0.102903	-0.912228	-0.809599	-0.879582	-1.12096	-0.331854	NA	0.0167681	-1.18862	-0.598091	-1.49425	-0.206766	-0.9304	-0.164972	-0.746287	-0.370421	-1.42792	0.175102	-0.631764	0.39162	-0.806656	-0.451615	-0.256115	-1.15905	-0.712547	-1.14147	-0.336583	-1.00781	-0.420879	-1.36053	-0.701517	-0.961269	-0.0244339	-1.39918	-1.1348	-1.14625	-1.02077	0.207974	-0.559412	-1.29507	-0.674475	-1.51742	-0.494229	-1.35303	-0.0450788	-1.12739	-0.961491	-0.859607	0.0276366
O60232	1.29746	1.0877	0.147091	1.38631	0.115656	1.04925	NA	1.99955	0.30956	0.603463	0.136788	0.354012	0.660554	1.24547	0.0511661	1.92259	0.338152	1.344	0.432377	0.737553	0.645779	0.791204	1.01294	0.352238	0.149855	0.57973	1.10232	0.22751	1.19444	0.0154463	0.980777	0.0882395	0.243378	0.5385	0.469838	-0.109027	0.674175	1.32203	1.26898	0.331581	1.05606	-0.116443	0.434171	-0.0757429	1.18048	0.185504	0.228493	-0.150212	0.897946
O60234	1.8168	1.62547	0.747222	1.68697	0.732223	1.05394	NA	1.143	0.556496	1.98123	0.150743	1.64518	0.317554	0.661506	1.59276	2.52473	1.34611	1.60914	1.37692	-0.119586	1.17908	1.59841	1.30632	0.433238	1.08816	-0.180261	0.871221	0.852714	2.28922	1.59836	-0.242344	0.61028	0.362186	0.328259	1.00735	0.810354	1.14335	1.90861	2.46311	0.589557	0.701621	NA	1.29232	-0.252945	-0.536701	1.25634	0.972695	1.28876	0.533796
O60237	0.753943	0.548654	NA	-0.343629	0.283979	NA	NA	-0.194872	NA	0.950346	NA	0.577402	NA	-0.198858	0.194037	NA	0.0614402	-0.214859	-0.224191	NA	NA	-0.413557	0.0265787	-0.895625	0.165	NA	NA	0.505443	-0.62119	-0.0800621	NA	NA	0.941023	-1.10858	NA	0.134418	-0.17153	-0.677086	-0.68339	NA	NA	NA	-0.477252	NA	NA	0.997639	0.380061	-0.0049577	-0.24447
O60238	-1.85855	-2.50594	NA	-1.87248	NA	-2.11218	NA	-2.24622	NA	NA	-2.49468	-1.96326	NA	-1.38081	-2.74199	-2.13658	NA	-1.8719	-2.11951	-1.38142	NA	-0.68241	NA	-3.69278	-2.13905	-2.85895	-1.57821	-2.43549	-1.70706	-1.84127	-0.394407	-2.48602	-2.9304	-2.2447	-2.23799	NA	NA	-1.50651	NA	-2.67781	-1.05903	NA	-1.47954	-2.65158	-2.75516	-2.07056	-2.51027	-1.97858	-1.07746
O60240	NA	0.477821	-0.766819	NA	0.927969	NA	NA	NA	-0.155077	NA	NA	NA	-0.146987	NA	0.172941	NA	-2.23226	NA	-0.941454	NA	-1.09022	NA	NA	NA	-0.8556	0.779403	NA	-0.947889	NA	-0.819325	NA	-0.0686694	NA	1.53902	NA	NA	NA	NA	NA	-0.725497	NA	-1.01014	NA	-0.531896	NA	NA	-0.209787	-0.141315	NA
O60244	-1.49664	-3.04573	NA	-2.09114	NA	-1.66325	NA	-1.92018	-2.86913	-1.96894	NA	-1.61639	NA	-1.30306	-2.83802	-1.3149	-2.8927	-1.54236	-1.90132	-0.55968	-2.45811	-1.53899	-1.01094	NA	-2.18009	NA	-1.53537	-2.4356	-1.73058	NA	-1.5755	NA	-1.19547	NA	-2.64177	NA	NA	-1.37569	-1.89829	NA	-1.68709	NA	-1.83204	NA	-1.33758	-2.84101	NA	-2.66282	-1.1805
O60245	-3.10782	NA	NA	-3.36615	NA	-3.12238	NA	-2.89862	NA	NA	NA	-3.05281	NA	NA	NA	NA	-3.28098	-2.90041	NA	NA	NA	NA	NA	NA	NA	NA	NA	NA	NA	NA	NA	NA	-1.90898	NA	NA	NA	NA	-3.15433	-2.76536	NA	NA	NA	-1.88857	NA	NA	NA	NA	NA	-3.58941
O60248	NA	NA	NA	NA	NA	NA	NA	-2.29541	NA	NA	NA	NA	NA	NA	NA	NA	NA	NA	NA	NA	NA	NA	NA	NA	NA	NA	NA	NA	NA	NA	NA	NA	NA	NA	NA	NA	NA	NA	NA	NA	NA	NA	NA	NA	NA	NA	NA	NA	NA
O60256	0.588894	1.26647	0.811944	0.823767	0.894345	-0.224231	NA	0.109606	1.12905	0.123685	0.181592	0.217313	0.777945	0.529078	1.00709	0.929942	1.33421	-0.34881	0.853519	1.00826	0.87478	0.316791	0.227075	0.929696	0.405432	0.713434	-0.0440853	0.979224	0.538382	0.605459	0.00498742	0.370535	0.249595	1.29529	0.622227	0.131307	-0.198706	-0.231742	-0.0315799	0.913032	-0.034166	-0.0305841	-0.284404	0.411048	-0.462813	0.530293	0.504837	0.6518	0.392273
O60262	NA	-0.264697	-0.840858	NA	-1.20492	NA	NA	NA	-0.733883	-0.738101	-2.53958	NA	-0.924096	0.236543	-0.652167	NA	-0.128682	NA	-1.10556	NA	-0.520326	NA	-0.857988	-1.4783	-1.72586	-0.588664	-0.428862	-1.74953	NA	-0.761372	-2.03743	-1.4148	NA	-1.20465	-1.06916	NA	NA	NA	NA	-1.20026	NA	NA	NA	-1.02319	-1.82634	NA	NA	-0.866194	-1.65017
O60264	1.59296	-0.399811	-0.597406	1.4248	-0.810303	1.86714	NA	1.3488	-0.701133	1.05207	-0.667974	1.38744	-0.715878	2.06961	-0.263894	1.57262	-0.398123	1.46489	-0.32758	2.14047	-0.433177	1.60478	0.815623	-0.785334	-0.594007	-1.17797	1.77938	-0.481788	1.77899	-0.419665	1.54485	-0.608471	0.78761	-0.877268	-0.7328	-0.978033	0.799449	1.25932	0.951663	-0.883537	1.13806	-1.24031	1.46508	-0.880768	1.25567	-0.417463	-0.626437	-0.546069	1.8307
O60268	NA	-2.63142	NA	-1.77791	NA	NA	NA	-0.869706	NA	NA	NA	-2.26892	NA	NA	NA	-1.10644	NA	-2.13704	NA	NA	NA	NA	NA	NA	NA	NA	NA	NA	-2.17404	NA	NA	NA	-0.476629	NA	NA	NA	NA	-1.28091	-0.327979	NA	NA	NA	NA	NA	NA	NA	NA	NA	NA
O60271	0.309271	0.292715	0.517829	0.64085	0.267711	0.545747	NA	0.108866	0.338598	0.0254216	-0.353416	0.164182	0.591788	-0.414519	0.21213	0.80146	0.617622	0.381716	0.594707	0.222491	0.737581	0.134986	-0.167839	0.237282	0.332689	0.437392	-0.0438462	0.297921	0.459879	0.195394	0.896987	-0.0474544	1.0899	0.297365	-0.096979	-0.0739708	-0.408989	0.634395	0.353808	0.340253	-0.234564	-0.655136	0.222981	-0.126774	-0.783961	-0.0990791	-0.0728401	0.370454	0.0190649
O60281	NA	NA	NA	NA	NA	-1.16422	NA	-0.959852	NA	NA	NA	NA	NA	NA	NA	-1.13432	NA	NA	NA	-0.165086	NA	NA	NA	NA	NA	NA	NA	NA	NA	NA	NA	NA	NA	NA	NA	NA	NA	-0.676278	NA	NA	NA	NA	NA	NA	NA	NA	NA	NA	NA
O60282	NA	NA	NA	NA	NA	NA	NA	NA	NA	-2.38996	NA	NA	NA	NA	NA	-3.38619	NA	NA	NA	0.743923	NA	NA	NA	NA	NA	NA	-1.10222	NA	NA	NA	-3.18733	NA	NA	NA	NA	NA	-2.68968	NA	NA	NA	NA	NA	NA	NA	NA	NA	NA	NA	NA
O60287	-0.898058	-1.92358	-1.96755	-1.52888	-2.05218	-0.858236	NA	-0.867199	-2.0502	-1.1164	-2.31568	-0.641694	-2.09383	-1.20599	-1.68594	-0.619225	-1.96456	-0.938387	-1.32436	-0.224774	-1.69338	-0.610886	-0.592542	-2.49727	-1.73838	-1.85192	-0.837995	-1.6839	-1.24203	-2.07962	0.110987	-1.88238	-0.661947	-1.91751	-1.67638	-2.35026	-1.15708	-0.822627	-0.823234	-2.14351	-1.19734	NA	-0.639655	NA	-0.603402	-1.34108	-1.59976	-1.64411	-0.587205
O60291	NA	NA	NA	NA	NA	0.65657	NA	-0.18472	0.260802	NA	NA	NA	NA	-0.050454	NA	0.302658	NA	NA	NA	NA	NA	NA	NA	NA	NA	NA	NA	NA	NA	NA	-0.0390792	NA	NA	-0.322755	NA	NA	NA	NA	NA	NA	NA	NA	NA	NA	NA	NA	NA	NA	NA
O60292	0.226683	NA	NA	0.905095	NA	1.09037	NA	1.04325	NA	0.377491	NA	0.140392	NA	0.308109	NA	0.36836	NA	1.46996	NA	-0.216235	NA	0.39383	0.970593	NA	NA	NA	1.06739	NA	0.596654	NA	1.48089	NA	0.278453	NA	NA	NA	0.052647	0.748525	-0.000721114	NA	0.861358	NA	0.574442	NA	NA	NA	NA	NA	1.18394
O60293	-1.87657	NA	NA	-1.77729	NA	-1.96929	NA	-1.99933	NA	NA	NA	-1.89758	NA	-2.16056	NA	-1.79227	NA	-1.94972	NA	-0.487734	NA	-2.33193	NA	NA	NA	NA	-1.67054	NA	-1.76474	NA	NA	NA	-2.21688	NA	NA	NA	NA	NA	-2.45376	NA	-2.20809	NA	-1.83186	NA	-2.16234	NA	NA	NA	-1.53544
O60294	0.149994	NA	NA	-0.106218	NA	0.0317808	NA	-0.0220072	NA	-0.349043	-0.782975	0.352478	NA	0.384424	NA	0.248179	-1.03025	0.801771	NA	0.582073	NA	0.731482	NA	NA	NA	NA	NA	NA	NA	-0.90181	-0.765669	NA	0.466343	NA	-0.999304	NA	NA	NA	-0.317648	NA	0.130913	NA	-0.492451	NA	0.394606	NA	NA	NA	0.376382
O60296	NA	NA	NA	NA	NA	NA	NA	NA	NA	NA	NA	-3.5253	NA	-3.30113	NA	NA	NA	NA	NA	NA	NA	NA	NA	NA	NA	NA	-3.1063	NA	NA	NA	-2.98586	NA	NA	NA	NA	NA	NA	-3.61406	NA	NA	NA	NA	NA	NA	NA	NA	NA	NA	NA
O60299	-2.05451	NA	NA	-1.49515	NA	-1.97724	NA	-2.6079	NA	NA	NA	NA	NA	NA	NA	NA	NA	NA	NA	NA	NA	NA	-2.60301	NA	NA	NA	-1.32041	NA	NA	NA	NA	NA	-1.07693	NA	NA	NA	NA	NA	-1.80416	NA	-1.7906	NA	-1.57995	NA	-2.75841	NA	NA	NA	-0.686709
O60306	0.587274	-0.605092	-1.06128	-0.382061	-1.06804	0.356021	NA	-0.143244	-1.13154	0.0150239	-1.30556	0.403169	-0.995224	0.392637	-0.653016	0.443267	-0.898212	0.0247085	-0.633973	0.768094	-0.848218	-0.197953	0.00706493	-1.20316	-1.27018	-1.3204	0.231261	-0.831269	0.0185847	-0.971552	0.558746	-0.801708	0.729303	-1.06907	-0.677624	-1.34988	-0.600073	0.0904517	0.426569	-1.08934	-0.00414882	-1.48274	0.326625	-1.11156	-0.0881141	-0.761711	-0.990444	-0.658935	0.596598
O60307	-2.02128	-1.27448	-2.40171	-2.13641	-1.28703	-2.82826	NA	-1.50706	-1.1817	-2.80982	NA	NA	-1.41807	-2.21449	-1.76702	-1.73205	-1.75591	-2.25409	-1.44111	NA	-1.88882	-2.10782	-2.02147	-2.50728	NA	-2.50191	-2.46454	-1.70073	NA	-1.97014	NA	NA	NA	-1.44857	-1.52991	NA	NA	-1.33996	-1.35841	NA	NA	NA	NA	NA	-1.89189	-2.37445	-2.79926	-1.3559	-2.86437
O60313	1.03103	1.74177	1.50047	1.23353	1.63357	1.92306	NA	2.38514	1.51609	1.5147	1.54889	1.09368	1.21087	1.29325	1.50875	0.862433	1.46544	1.38774	1.35114	1.21401	1.45878	1.0925	0.902578	1.25566	1.30647	1.36043	0.957731	1.45602	1.50962	1.43979	2.04385	1.32309	1.93416	1.40128	1.81012	1.05828	1.5635	0.787258	1.30983	1.38126	2.15718	0.5597	2.28961	1.50553	1.11825	1.37018	1.49262	1.56798	1.59418
O60315	-1.63302	NA	-3.58499	-2.69243	-2.91059	-2.7016	NA	-3.09173	-3.59071	-1.66028	-3.41004	-1.41006	-2.54827	-3.08432	-3.07738	-2.25269	-2.89998	-2.71235	-2.61822	-3.44621	NA	-3.06853	-1.52459	-2.81766	-1.89409	-4.26012	NA	-2.64177	-2.18696	-2.58171	NA	-3.18775	-2.42176	NA	-2.77909	-2.89281	-2.25508	-3.04235	-2.7777	NA	-4.13143	NA	-2.0999	NA	NA	-1.90553	-3.18535	-3.01655	-2.8243
O60318	-0.544415	-1.22377	-1.45784	-1.08418	-1.73623	-0.434528	NA	-1.11515	-1.87914	-0.951083	NA	-0.961579	-1.51284	-0.944885	NA	-0.714618	-1.80813	-1.18243	-1.1246	-0.458147	-1.60434	-1.01908	-1.03441	-1.31577	-1.65111	NA	-1.13104	-1.96763	-0.696178	-1.93775	-1.41079	NA	-0.990946	-1.76253	NA	-1.58846	-1.37503	-1.12953	-1.35795	NA	-0.9842	NA	-1.29515	NA	-1.02778	-1.51529	NA	-1.53653	-0.449779
O60331	-2.17452	NA	NA	NA	NA	-2.45283	NA	NA	NA	-2.39276	NA	-1.75512	NA	-2.11187	-3.43006	-1.59736	NA	-1.95546	NA	-2.98072	NA	-2.7315	-2.15722	NA	NA	NA	-1.7828	NA	-2.11201	NA	-2.83725	NA	NA	NA	NA	NA	-2.63514	NA	-2.4864	NA	NA	NA	-1.96753	NA	NA	-1.8493	NA	NA	NA
O60333	-1.68719	-0.659684	-2.13236	-1.0127	-1.58179	-1.32764	NA	-1.09402	-1.28281	-1.5588	-1.17108	-1.39189	-1.31529	-1.40019	-1.69803	-1.13781	-1.22622	-1.08615	-1.2921	-0.931447	-1.24976	-1.18805	-1.27234	-1.54539	-2.21423	-1.41989	-1.25853	-2.05119	-0.836369	-0.808547	-1.11728	-1.88277	-1.31881	-2.3396	-1.68101	-2.06955	NA	-1.74129	-0.680495	-1.86247	NA	NA	-0.978661	-2.30166	-0.760935	-2.03685	-1.85654	-2.29446	-2.08467
O60337	NA	-0.220426	-0.0311632	-0.556592	-0.161976	-0.487175	NA	-0.445136	-0.181654	-1.11946	-0.491318	-1.56564	0.298625	-0.861038	-0.708286	-0.639445	-0.304237	-0.498878	0.0334286	-0.510157	-0.341478	NA	-1.01117	NA	-0.536948	-0.284636	-0.657169	NA	-1.03388	NA	-0.377664	NA	-0.311337	-0.305452	-0.0510428	NA	NA	-0.747717	-0.713961	-0.347234	-0.317616	NA	-0.491757	0.0609074	-0.691888	-0.894527	0.13207	-0.124982	-0.416478
O60341	0.153144	-0.959444	-1.28158	-0.0775175	-1.23622	-0.0848527	NA	-0.0499197	-1.16916	-0.0198136	-1.2348	-0.0585177	-1.22279	0.114084	-0.854813	-0.129973	-1.15074	0.0892017	-0.774049	1.18664	-0.846565	0.10271	0.150554	-1.37075	-0.92696	-1.36695	0.00308318	-1.15739	-0.943392	-1.58595	-0.326129	-1.24369	0.189242	-1.36947	-1.28937	-1.44114	-0.915165	0.324422	-0.181248	-1.30697	0.223291	-1.80019	0.166059	-1.3407	0.724884	-0.973352	-1.06246	-1.02829	0.238041
O60343	0.503617	-0.695643	-0.419206	-1.55162	-0.897522	-0.922543	NA	-1.54447	-0.46209	0.232557	-0.737277	-0.498116	-0.456533	-0.568722	-0.447072	0.404825	-0.629783	-0.441964	-0.350339	0.781233	-0.529767	-1.17107	-0.491238	-1.08193	-0.615068	-0.756086	-1.53256	-0.549098	-0.084483	-0.619016	0.366957	-1.54032	-1.86829	-1.22793	-0.948464	-1.39105	-1.82063	-0.610936	-1.24618	-1.79502	-1.49225	NA	-0.539131	-0.988574	0.027798	-0.820037	-0.984736	-0.803879	-1.56928
O60346	NA	NA	NA	NA	NA	NA	NA	NA	NA	NA	NA	NA	NA	NA	NA	-1.36346	NA	NA	NA	NA	NA	NA	NA	NA	NA	NA	NA	NA	NA	NA	NA	NA	NA	NA	NA	NA	NA	NA	NA	NA	NA	NA	NA	NA	NA	NA	NA	NA	NA
O60347	-2.46839	NA	NA	NA	NA	-2.15928	NA	-2.33201	NA	-2.3282	NA	-2.49966	NA	NA	-3.31865	-2.34956	NA	-2.16332	-2.96436	NA	-3.41539	-2.75899	NA	NA	NA	NA	NA	NA	NA	NA	-1.94525	NA	-1.6263	NA	NA	NA	NA	NA	-2.06227	NA	NA	NA	-1.5548	NA	-1.71788	NA	NA	-2.47459	-3.20352
O60353	-2.88125	NA	NA	-2.72076	NA	NA	NA	-2.19133	NA	NA	NA	-2.57483	NA	-2.03591	NA	-2.24862	NA	NA	NA	-1.94816	NA	-2.40495	-2.91692	NA	NA	NA	-1.19099	NA	NA	NA	NA	NA	NA	NA	NA	NA	NA	NA	-2.85818	NA	-2.22437	NA	NA	NA	-1.19221	NA	NA	NA	-1.83169
O60427	-1.02686	-0.341487	-0.80093	-1.44895	-1.12662	-1.68106	NA	NA	NA	-1.30611	NA	NA	NA	-2.06794	NA	-0.720458	NA	-0.587208	-1.30078	-0.361362	NA	-0.825673	-0.977222	-1.04239	NA	-0.263979	NA	NA	-0.677755	NA	NA	NA	NA	NA	NA	NA	NA	NA	NA	NA	NA	NA	NA	NA	-0.916287	NA	NA	-0.968657	-1.16913
O60437	0.918801	1.72808	1.5317	0.438768	1.68428	3.28614	NA	3.49471	1.97235	2.46991	1.8193	1.65711	1.58462	1.79831	1.27251	0.494882	1.54465	3.36229	1.72148	0.411213	2.19446	2.3955	0.700365	1.28231	1.55349	1.81922	3.6919	1.21698	2.20644	1.27618	2.7477	1.41291	0.243261	1.9903	1.98145	1.33679	2.19155	1.76055	1.506	1.6365	2.85361	1.04719	2.07145	1.38067	1.64319	1.34177	1.46068	1.41334	1.756
O60443	-0.982196	-1.23068	-1.1925	0.965541	-0.917267	0.0237134	NA	0.313701	-1.15123	-0.526154	-1.16657	0.440963	-1.42286	-1.20935	-1.44809	0.645893	-1.02234	0.585339	-1.11222	-1.00012	-1.05313	1.31716	0.119935	-1.75635	-0.86058	-1.40465	0.670528	-0.80792	1.4166	-1.05501	-0.928342	-1.22865	0.239728	-1.12672	-1.07772	-1.56577	0.30803	-0.393195	-0.665066	-1.6588	-0.68921	-1.67774	0.106007	-1.84526	-0.259411	-0.0851204	-1.42292	-0.911416	0.182941
O60447	NA	-1.64683	NA	NA	NA	-1.7903	NA	NA	-2.08163	-2.46706	NA	-2.34574	NA	NA	-1.4783	NA	-1.53957	NA	NA	-2.36619	-2.0125	NA	NA	NA	-1.84239	-2.15147	-2.22228	NA	NA	NA	NA	NA	NA	NA	-2.00614	-1.84583	NA	NA	NA	NA	NA	NA	NA	NA	NA	NA	-2.15373	-1.52214	NA
O60449	-1.44404	-2.33004	NA	NA	NA	-2.50333	NA	1.63463	NA	-0.432385	NA	-1.74506	NA	-1.86482	-1.94375	0.215635	NA	-1.32699	-2.80295	-1.68287	NA	-2.00867	-1.70242	NA	NA	NA	NA	NA	-2.08604	NA	NA	NA	-1.95239	NA	NA	NA	-1.865	-0.234219	-1.81017	NA	-0.674657	NA	-1.47325	NA	NA	-2.40186	NA	-2.4133	-2.40729
O60462	-0.902882	-1.49488	-2.03272	-1.68605	-2.10188	-1.16456	NA	-0.325019	-2.01526	-1.56434	NA	-0.638863	-1.09419	-2.04719	-1.75787	-0.825881	-0.304505	-0.192663	-0.846123	1.31282	-0.953754	-1.25899	-1.36596	-1.81794	NA	NA	NA	-1.50916	-1.31289	-2.07611	-1.62411	-1.73676	-0.983656	-1.08477	-0.920447	-1.63768	-1.33744	-1.49554	-0.850732	NA	NA	NA	-0.815802	-2.22699	-2.71449	-1.70808	-1.65143	NA	-1.69243
O60476	0.656541	-0.678106	-0.908568	0.806253	-0.664835	0.518684	NA	0.0767298	-0.942267	-0.591941	-0.711754	0.467021	-0.976057	0.0536355	-0.284114	1.00866	-0.92856	0.0410423	-0.417177	-0.587958	-0.820615	0.633848	-0.184807	-1.03637	-0.875787	-1.01847	0.551075	-0.502721	0.418096	-0.482428	-0.575681	-0.964238	-0.525983	-1.10946	-0.473702	-1.26869	0.383773	-0.449076	-0.0368601	-1.03488	-0.224073	NA	-0.567706	-0.930124	-0.256839	-1.11299	-0.746768	-0.382421	-0.144095
O60478	-1.54886	NA	NA	NA	NA	NA	NA	NA	NA	NA	NA	NA	NA	NA	NA	NA	NA	NA	NA	NA	NA	NA	NA	NA	NA	NA	NA	NA	NA	NA	NA	NA	NA	NA	NA	NA	NA	NA	NA	NA	NA	NA	NA	NA	NA	NA	NA	NA	NA
O60479	NA	NA	NA	NA	NA	NA	NA	NA	NA	NA	NA	NA	NA	NA	NA	NA	NA	NA	NA	1.56213	NA	NA	NA	NA	NA	NA	NA	NA	NA	NA	NA	NA	NA	NA	NA	NA	NA	NA	NA	NA	NA	NA	NA	NA	NA	NA	NA	NA	NA
O60486	-0.980535	NA	NA	-1.83128	NA	-2.02367	NA	-1.5998	NA	-1.07532	NA	-0.581903	NA	-1.64329	NA	-0.287653	NA	-0.540281	NA	0.895536	NA	-0.595106	-0.921716	NA	-1.06117	NA	-1.12247	-2.28663	-1.05691	NA	-1.44535	NA	-2.21081	NA	NA	NA	-1.39912	-1.22802	-1.12321	NA	-1.52636	NA	-1.00805	NA	-1.42897	-1.28481	NA	NA	NA
O60487	NA	NA	NA	-2.18461	NA	NA	NA	-1.53346	NA	NA	NA	NA	NA	-2.79905	NA	NA	NA	-1.90657	NA	2.44976	NA	-1.31507	-0.938189	NA	NA	-3.38652	NA	NA	NA	NA	-3.04476	NA	NA	NA	NA	NA	NA	-1.51381	NA	NA	NA	NA	NA	NA	NA	NA	NA	-2.84791	NA
O60488	1.67144	2.53103	-0.218358	0.665732	-0.300986	2.57738	NA	1.23868	-0.772268	0.174349	-0.917145	-0.0482263	-0.655541	-0.170473	-0.674999	0.301906	-0.99286	2.83286	3.12465	0.620605	-1.02766	-0.256592	5.47828	-0.836484	-0.918624	-0.365677	1.66924	-0.425653	1.79773	-0.649619	0.0803022	-1.21479	-0.177608	0.177311	2.47152	-1.63264	-0.131561	0.813718	0.0168913	NA	0.122115	NA	0.491237	-0.941696	2.93203	-0.350687	-1.2567	-0.706589	0.112286
O60493	2.54935	2.19321	2.13962	1.70536	2.1689	1.93171	NA	2.43036	2.03284	2.57004	2.37088	2.68087	2.20125	2.61355	2.26644	2.70723	2.10357	2.3472	2.29968	2.28035	2.34881	2.02456	2.84167	2.01764	2.48072	2.17804	2.32745	2.24511	2.1062	2.00033	2.27728	1.73263	1.70455	2.15969	2.19004	1.94107	1.99482	2.44485	2.70404	2.17592	2.06261	1.54918	2.3301	1.98514	2.18921	2.27181	1.8462	2.24626	1.84104
O60496	-0.194897	-0.869051	-0.559839	-0.691946	-0.663769	-1.74542	NA	-0.706464	-1.48899	-0.117765	-0.903041	-0.369529	-0.798507	-1.4514	0.415416	-0.336007	-0.634513	0.122488	0.19181	-1.44046	-0.578256	-1.22324	-0.543864	-0.857009	-0.539952	-0.98207	-1.8923	-0.513789	-0.0622182	-0.557481	-2.09759	-0.932401	-1.78435	-1.0166	-0.0909643	-1.13923	-0.905518	-0.690671	-0.407769	-1.48112	-1.71174	-1.47665	-1.30736	-1.43104	-1.8695	0.259654	-0.429599	-0.397638	-1.28697
O60499	-0.393514	-0.882852	-1.57745	-0.678286	-1.14043	-0.999019	NA	-0.925708	-1.97833	-1.17738	-1.01012	-0.916314	-1.12452	-1.15574	-1.01899	-0.613581	NA	-0.723312	-0.988276	-0.890548	-1.08056	-0.961434	-0.580783	NA	-0.78756	NA	0.0255595	-1.15527	-0.341237	-1.03621	-0.339431	-1.53069	-0.766532	-1.47531	-1.20398	NA	NA	-1.37232	-0.44528	NA	-0.367744	NA	-0.996466	NA	-0.781278	NA	-0.829479	-1.5283	-1.0267
O60502	1.29298	0.835336	0.754811	0.165927	0.385662	1.03619	NA	0.592045	0.554852	0.191632	0.222469	0.56819	0.82842	0.348863	0.577533	0.969162	0.477202	0.22535	0.819038	1.36027	0.613859	0.443038	0.521114	0.472614	0.390834	0.328451	0.591287	0.318073	0.496108	0.658275	0.887468	0.18346	0.0858543	0.219037	-0.12007	-0.304076	-0.324411	0.185127	0.0731322	0.383851	0.154623	-0.61297	0.451821	0.273397	0.735517	-0.070603	0.332195	0.70054	1.06185
O60503	-2.13017	-2.22829	NA	NA	-2.19695	-1.12549	NA	-1.37842	NA	-2.10438	-2.77893	-2.78703	-2.70653	-1.46764	-2.46882	-2.20132	-2.54814	NA	-2.34755	NA	NA	-2.50282	-2.30145	NA	NA	-2.60224	-1.1137	-2.45487	-2.38558	-2.37629	NA	NA	-2.48414	-2.6203	-1.90558	-2.39044	-2.2758	NA	NA	NA	-1.92946	NA	-2.39963	NA	-2.05436	-1.77214	NA	-2.0819	-1.06009
O60504	2.57712	1.41929	1.43405	0.363073	1.35355	0.70952	NA	0.676792	1.22379	1.59668	0.926631	2.07992	1.35157	0.980395	1.05494	0.0754509	1.47537	0.423185	1.26809	0.122734	1.42956	1.36421	1.14481	1.25492	1.42539	0.961892	1.28667	1.43839	-0.141274	0.96446	0.113042	0.81618	1.60634	1.17931	0.742481	1.51446	2.05742	0.716106	0.0392812	1.0376	-0.14808	0.422159	1.63052	1.01525	0.801843	1.4868	1.08642	1.50059	0.671302
O60506	3.08581	2.58054	2.78382	3.12655	2.70988	3.16965	0.292889	3.34928	2.50087	3.05415	2.56081	3.32881	2.5274	3.78178	2.68927	3.57883	2.65625	3.35099	2.55414	3.64901	2.5826	2.78926	2.86516	2.40359	2.46194	2.18347	2.72091	2.46816	3.07844	2.52569	2.87617	2.20106	2.17087	2.30458	2.32614	1.97284	2.03119	3.31706	3.11108	2.10566	2.56596	1.73394	3.10357	2.20138	2.02194	2.33782	2.33894	2.44876	2.89563
O60507	-1.57467	NA	NA	-1.6969	NA	NA	NA	-2.51582	NA	NA	-1.80838	-2.17622	NA	NA	-2.1319	-0.727154	NA	-2.82393	-2.49915	-2.85043	NA	-2.31694	-0.602548	NA	-2.07463	NA	-1.43038	NA	-1.97071	-1.95377	-1.8399	-2.32743	NA	NA	-1.42391	NA	NA	NA	NA	NA	-2.33678	NA	-1.86202	NA	-3.06487	NA	NA	-2.41182	NA
O60508	-0.0809062	-0.686468	-0.944376	-0.868052	-0.805616	-0.358307	NA	-0.102018	-0.733391	0.0282055	-0.963472	0.0041999	-0.852619	-0.0346798	-0.613979	0.165546	-1.15557	-0.335391	-0.670347	0.226778	-1.0397	-0.105051	-0.499438	-1.37788	-0.499248	-1.4513	-0.593033	-1.10283	-0.485327	-0.686879	-0.65608	-1.0176	-0.638482	-1.18457	-0.824128	-0.997813	-1.50833	-0.0304598	-0.0748497	-1.12445	-0.47714	NA	-0.288415	-0.97249	-0.774977	-0.954941	-1.44587	-0.925496	-0.647278
O60512	-2.86015	NA	NA	-2.35097	NA	NA	NA	-3.09011	NA	NA	NA	NA	NA	-2.93729	NA	NA	NA	-3.27924	NA	NA	NA	-3.68438	-2.51251	NA	NA	NA	NA	NA	-2.80579	NA	-3.39395	NA	NA	NA	NA	NA	NA	NA	-3.76626	NA	NA	NA	NA	NA	NA	NA	NA	NA	NA
O60513	-0.58723	-1.08059	NA	1.07212	-1.55631	-0.523233	NA	1.71154	NA	0.84899	NA	-0.687156	NA	-0.782014	NA	-0.863237	NA	0.526825	NA	-0.267174	NA	-0.49411	-0.865181	NA	NA	NA	0.285211	NA	-0.393088	NA	-0.429862	NA	0.992964	NA	-0.841955	NA	-0.848472	-0.064462	0.306158	NA	-0.0225981	NA	NA	NA	-0.987073	NA	NA	NA	1.08569
O60518	-0.885619	-1.12149	-1.61609	-1.38634	-1.11143	0.559417	NA	-2.2842	-1.85836	-1.54285	-1.38306	-1.41183	-1.8545	-0.433871	-1.04794	-1.0866	-1.21034	-0.399869	-0.951712	-0.303375	-1.23325	-1.72103	-1.81302	-1.78187	NA	-2.06119	-1.09753	-1.03931	-0.935263	-1.68197	-1.01226	-1.73314	NA	-1.42606	-1.11119	NA	-1.52837	-1.73678	-2.07626	-1.19833	-0.575954	NA	-1.09276	-1.67847	-2.13715	-1.50637	-1.94898	-1.11251	-0.3491
O60524	0.514056	-0.205685	-0.71127	1.21722	-0.563197	0.214915	NA	0.196217	-0.599897	0.370541	-0.902747	0.25057	-0.512095	0.515578	-0.299854	-0.0148769	-0.353788	0.0581467	-0.114477	1.05647	-0.382722	0.38902	-0.00427159	-0.675477	-0.54852	-0.628964	-0.0350861	-0.410579	0.175779	-0.654128	-0.325582	-0.655782	0.811625	-0.664328	-0.10518	-0.826443	-0.321892	0.552929	-0.537494	-0.880302	0.395008	-1.11775	0.291603	-0.876837	0.0999432	-0.282676	-0.558278	-0.237919	0.82665
O60547	3.00769	1.86745	2.07265	3.44491	1.9998	3.03222	NA	4.80754	2.21966	4.88479	1.68379	3.85573	1.77554	3.37233	1.93784	2.25322	1.58222	4.38785	2.03207	3.90427	2.10773	2.29619	3.03826	1.76487	1.73656	1.91592	2.50101	2.18702	3.8003	1.9025	2.76093	1.48789	5.08595	1.87003	2.06429	1.22275	3.66074	3.41677	2.06469	1.79967	2.55946	1.09065	2.72414	1.40742	3.87846	1.80927	1.5866	1.67592	3.41166
O60551	-0.304703	-0.586275	-0.725067	-0.754963	-0.686785	-0.338227	NA	-0.693798	-0.615099	-1.73305	-1.05897	-1.53317	-0.375476	0.193068	-0.701401	-0.781548	-0.901287	-0.348507	-0.41037	-1.54452	-1.2807	-0.18893	-0.792901	-1.2117	-1.02043	-0.880089	0.655037	-0.954617	-1.84109	-0.984076	0.321475	-0.824876	-1.9444	-1.19087	-0.143615	-1.20996	-1.29882	NA	-2.44333	-1.25589	0.0452219	-2.07618	-0.350255	-0.889314	-1.28756	-0.492892	-0.428477	-0.564897	-0.514334
O60563	-2.74232	-3.25345	NA	NA	-3.73782	-2.27706	NA	NA	NA	NA	NA	-2.7618	NA	-2.8718	NA	-2.12745	NA	NA	NA	-1.82587	NA	NA	NA	NA	NA	NA	-3.60071	NA	-2.69936	NA	NA	NA	-2.48659	NA	NA	NA	NA	NA	NA	NA	-3.72618	NA	NA	NA	-2.68237	NA	NA	NA	-2.40681
O60565	-3.30349	NA	NA	-3.44711	NA	NA	NA	NA	NA	-2.98883	NA	-3.98852	NA	NA	NA	NA	NA	NA	NA	NA	NA	-3.28534	NA	NA	NA	NA	NA	NA	NA	NA	NA	NA	NA	NA	NA	NA	-3.54063	-4.151	NA	NA	NA	NA	NA	NA	NA	NA	NA	NA	NA
O60566	NA	NA	NA	NA	NA	NA	NA	-3.09559	NA	NA	NA	NA	NA	NA	NA	NA	NA	NA	NA	-2.33157	NA	NA	NA	NA	NA	NA	NA	NA	NA	NA	NA	NA	NA	NA	NA	NA	NA	NA	NA	NA	NA	NA	-2.72333	NA	NA	NA	NA	NA	NA
O60568	2.36111	0.731696	0.900972	3.33841	0.818397	1.86469	NA	3.42831	0.869677	1.87659	0.729373	1.92326	0.860448	3.41332	1.40537	2.77761	1.03312	2.0645	1.05143	2.72012	0.966567	2.7456	2.26616	0.670813	1.11961	0.609034	1.94205	1.11946	3.18721	1.29267	2.80977	0.865977	1.5893	0.5398	0.878229	0.608385	2.79872	2.2098	2.14586	0.36759	2.21018	-0.0458482	1.71667	0.531765	1.39213	1.79294	0.967134	0.98023	1.6001
O60573	-0.348961	-0.903042	-0.920116	0.0119942	-1.58813	-0.0216067	NA	-0.019578	-0.972243	-0.341472	-0.166525	-0.164771	-1.20126	-0.606249	-0.723779	0.255585	-0.931092	-0.0253462	-0.47474	0.482716	-1.16615	-0.311921	-0.164597	-1.22277	-1.31626	-1.44053	-0.0544607	-0.933948	-0.205692	-0.984838	0.54545	-1.52317	-0.521622	-1.42332	-0.909712	NA	-0.0642763	-0.294852	-0.281576	-1.39707	-0.435278	NA	0.0876172	-1.26547	-0.193385	-1.47769	-1.92929	-1.03151	0.15051
O60583	NA	NA	NA	NA	NA	NA	NA	NA	NA	NA	NA	NA	NA	-2.69227	NA	-3.49126	NA	NA	NA	-2.34969	-3.07772	-2.65399	NA	NA	NA	NA	-2.57927	NA	NA	NA	NA	NA	NA	NA	NA	NA	NA	NA	-2.95966	NA	NA	NA	NA	NA	NA	NA	NA	NA	NA
O60602	-1.05402	NA	NA	NA	NA	NA	NA	NA	NA	-2.56276	NA	NA	NA	-1.49347	NA	-2.49619	NA	-3.27401	NA	NA	NA	-3.09324	-2.75042	NA	NA	NA	-3.02947	NA	NA	NA	NA	NA	NA	NA	NA	NA	NA	NA	NA	NA	-2.72608	NA	-2.67585	NA	-1.90576	NA	NA	NA	NA
O60603	-1.87232	-2.41089	-3.16814	-1.3814	-2.61578	-1.80221	NA	-1.80475	-2.28236	-1.42353	-2.55008	-1.57631	-2.74695	-2.26074	-1.38659	-0.349784	-1.81849	-1.45231	-1.51267	NA	-2.01532	-1.4245	-2.53881	-2.82942	NA	-2.7565	-2.19459	-2.06961	-0.969847	-2.31404	NA	NA	-2.17966	NA	-0.965636	NA	-2.48167	-0.982038	-1.33573	-2.23216	-1.7284	NA	-1.26103	NA	NA	-2.21993	-2.08824	-2.43894	-1.50844
O60610	0.370882	1.64661	1.61463	1.14395	1.48694	1.24518	NA	2.20716	1.54207	1.06123	1.05196	0.568437	1.72025	0.824743	1.45963	0.983691	1.4447	1.74994	1.58144	1.42703	1.46619	1.09354	0.559255	1.47582	1.37927	1.17376	0.869418	1.47	1.29652	1.22701	1.50002	1.24976	0.443079	1.36604	1.11978	1.15001	0.564832	1.1227	1.06805	1.34065	1.07631	0.492086	0.495607	1.33229	0.0563619	1.08951	1.41523	1.32018	0.365211
O60613	0.404284	1.04638	0.63785	0.892784	0.457209	0.848842	NA	1.07003	0.670984	0.860175	0.402195	0.880988	0.734109	0.979484	0.833349	1.4474	0.626677	0.736007	0.830717	1.04424	0.792032	0.451156	0.196284	0.574945	0.373252	0.826324	0.219841	0.669935	1.22745	0.37177	-0.0146029	0.521563	0.174732	0.333285	0.511475	0.0268237	0.453776	0.691698	0.988939	0.593506	0.964714	-0.200248	0.446499	0.333873	0.235168	0.392319	0.596729	0.808383	1.1795
O60635	NA	NA	NA	NA	NA	NA	NA	0.301644	NA	NA	NA	NA	NA	NA	NA	NA	NA	NA	NA	NA	NA	NA	NA	NA	NA	NA	NA	NA	NA	NA	NA	NA	-2.02739	NA	NA	NA	NA	0.641572	-1.78751	NA	NA	NA	NA	NA	NA	NA	NA	NA	NA
O60637	NA	NA	NA	0.178417	NA	NA	NA	1.18467	NA	NA	NA	NA	NA	NA	NA	NA	NA	NA	NA	0.404068	NA	NA	NA	NA	NA	NA	NA	NA	NA	NA	NA	NA	1.7258	NA	NA	NA	NA	1.6979	1.08576	NA	-0.424885	NA	NA	NA	NA	NA	NA	NA	NA
O60641	NA	NA	NA	NA	NA	NA	NA	NA	NA	NA	NA	-3.49428	NA	NA	NA	-2.96054	NA	NA	NA	NA	NA	NA	NA	NA	NA	NA	NA	NA	NA	NA	NA	NA	NA	NA	NA	NA	NA	NA	NA	NA	NA	NA	-3.61126	NA	NA	NA	NA	NA	NA
O60645	1.25434	0.250333	0.0590906	1.43375	0.173402	1.24527	NA	1.18366	0.0130096	0.840041	-0.121519	1.26901	-0.127155	1.22421	0.237787	1.07897	0.19098	1.32534	0.399734	1.00084	0.275736	1.15298	1.34577	-0.155916	0.244801	-0.0852801	1.24857	0.340885	0.328007	-0.0649123	1.25299	0.0816119	1.23645	0.064044	0.360446	-0.0602053	0.551278	0.918318	0.616474	-0.0485542	1.4905	-0.777849	1.25883	-0.320252	0.444856	0.464145	0.223834	0.371521	1.22568
O60656	-3.98472	2.33392	1.88611	-2.25581	1.53469	-3.02961	NA	NA	1.53053	NA	0.957494	-1.04379	1.94528	NA	0.910752	2.07851	1.3274	NA	0.954954	NA	0.703046	NA	NA	1.40238	-0.28112	2.36905	NA	1.79154	-2.78848	0.862669	-2.36233	1.10015	NA	1.41632	-0.401147	0.736842	NA	NA	NA	1.7571	-2.97007	0.0638319	NA	1.77466	NA	0.711845	1.45968	1.36666	NA
O60658	-1.74238	-1.64463	-2.27543	-3.09245	-2.00788	-1.0052	NA	-2.18824	-2.09362	-1.61356	-3.24629	-1.63711	-1.93145	-1.69279	-2.34343	-3.20402	-1.35341	-2.43594	-1.81584	-2.17261	-1.76932	NA	-2.08063	-2.48159	-2.0956	-2.74243	-1.78774	-1.85757	-2.96759	-2.82396	-2.42006	-3.06122	-1.37086	-2.61305	-2.10557	-2.63212	-2.55489	NA	-2.83708	-2.22366	NA	-3.1622	-1.38619	-2.64262	-0.994148	-2.37318	NA	-2.14419	-1.9881
O60664	2.71633	1.28987	1.23793	3.5035	1.5515	3.42916	NA	2.14613	0.243502	2.75532	1.08433	2.46917	0.704649	3.11362	1.37133	3.26486	1.22238	2.2147	0.921027	2.18662	1.53533	2.49219	2.64577	0.792867	1.65319	1.11473	3.15558	0.875588	2.68197	1.37345	2.83266	1.357	2.44449	1.01806	1.02261	1.4624	2.72214	2.64929	4.1196	0.678556	2.44464	0.686507	2.84661	0.802322	1.62147	1.79318	1.61234	1.68256	3.0161
O60669	0.214694	-1.50714	-0.88203	-1.1869	-1.90318	-0.681001	NA	-1.75479	-1.46899	-0.483464	-2.3931	-0.2632	-0.669407	-1.84648	NA	-1.04985	-1.75172	-1.83637	-2.26722	NA	-1.04414	-0.26603	NA	-1.72705	NA	-0.406622	0.580986	-1.87596	NA	NA	-0.000118425	-1.32102	NA	-2.02577	-0.510404	-1.90101	-1.41791	-1.21849	NA	NA	-1.28897	-2.52384	1.06622	NA	-2.05175	-1.19688	-1.94548	-1.57485	-0.575066
O60671	NA	NA	NA	NA	NA	NA	NA	NA	NA	NA	NA	-2.8791	NA	NA	NA	-2.13783	NA	NA	NA	-0.972576	NA	NA	-1.49179	NA	NA	NA	NA	NA	NA	NA	NA	NA	-1.292	NA	NA	NA	NA	NA	NA	NA	NA	NA	NA	NA	NA	NA	NA	NA	NA
O60673	NA	NA	NA	NA	NA	NA	NA	NA	NA	-1.12801	-0.553907	-0.610807	NA	NA	NA	NA	NA	NA	NA	NA	NA	NA	NA	NA	NA	NA	NA	NA	NA	NA	NA	NA	NA	NA	NA	NA	NA	NA	NA	NA	NA	NA	NA	NA	NA	NA	NA	NA	NA
O60674	-3.26208	NA	NA	NA	NA	-3.20368	NA	NA	NA	-2.55202	NA	-3.31417	NA	NA	-2.89765	-2.16008	NA	-2.8402	-3.34228	-2.25207	NA	NA	NA	NA	NA	NA	NA	NA	-2.88276	NA	NA	NA	-3.36822	NA	NA	NA	NA	NA	NA	NA	NA	NA	NA	NA	NA	-2.59121	NA	NA	NA
O60675	-3.32877	NA	NA	-3.58017	NA	-5.19294	NA	NA	NA	NA	NA	NA	NA	-4.05272	NA	-4.74575	NA	-3.55653	NA	NA	NA	-3.90521	-4.14268	NA	NA	NA	-4.57408	NA	-2.44915	NA	-3.37352	NA	NA	NA	NA	NA	NA	NA	NA	NA	NA	NA	NA	NA	NA	-5.7915	NA	NA	NA
O60678	0.630305	NA	NA	NA	NA	1.50188	NA	1.43398	NA	0.749787	NA	0.889785	NA	NA	NA	1.58532	NA	1.54528	NA	2.4837	NA	1.02184	1.82813	NA	NA	NA	1.28325	NA	2.09259	NA	1.65124	NA	1.51953	NA	NA	NA	NA	1.51822	1.95831	NA	NA	NA	1.07591	NA	0.87841	NA	NA	NA	1.27688
O60683	NA	-2.26641	-2.51472	NA	-2.93728	-2.0206	NA	-3.40265	-3.18708	NA	-2.51518	-3.52194	-3.76648	-3.71899	NA	-3.11034	-3.13969	-3.81426	-3.11928	-4.04706	-4.12443	-3.47481	NA	NA	NA	-2.63108	NA	NA	NA	NA	-3.37064	NA	NA	NA	-4.36836	-2.88673	NA	NA	-3.53541	NA	-3.36632	NA	NA	NA	NA	NA	-3.17484	-2.72967	-3.25987
O60684	0.654026	0.942022	0.567325	1.29734	0.583301	2.63566	NA	1.38851	0.768251	0.484937	-0.320397	1.01916	0.610966	1.07304	0.561969	2.47661	0.540289	1.41241	0.849918	1.95123	0.717623	0.848963	0.747951	0.378756	0.148865	0.755054	1.8868	0.586316	1.66353	0.117924	1.07149	0.194663	1.20371	0.669013	0.579585	0.0409341	0.4842	1.48092	1.82153	0.452943	1.50163	0.281194	0.574287	-0.0262518	1.07036	0.770828	0.0905495	0.564765	2.0757
O60687	0.656044	NA	NA	1.92418	NA	1.86932	NA	-0.165233	NA	-0.478151	NA	0.201806	NA	-0.444608	NA	-1.16848	NA	0.503601	NA	-2.18716	NA	1.87313	0.925131	NA	NA	NA	1.19865	NA	0.058361	NA	-1.1094	NA	0.405578	NA	NA	NA	1.91761	0.416359	-1.2262	NA	1.54488	NA	0.266874	NA	0.0213784	NA	NA	NA	1.65039
O60701	3.67198	5.85607	6.21309	5.22471	5.69588	2.47488	0.407053	3.48929	5.19594	3.17318	4.70057	3.02475	6.78817	2.83582	4.7535	7.02709	5.64708	4.41881	5.05611	2.56229	4.86181	3.50504	3.69843	5.55187	5.16904	5.69342	3.46079	4.86939	4.5427	4.95801	5.41841	5.18913	3.39584	5.69312	4.89538	5.06525	3.00078	4.04377	6.13592	5.98039	3.44263	4.78238	2.00796	5.32793	2.65449	3.85813	4.45541	5.5555	2.5381
O60704	-1.96116	NA	-3.05122	-2.70121	-2.59291	-2.90211	NA	-3.03927	-3.28798	NA	-2.1299	-2.98157	NA	-2.96859	-1.88072	-1.33017	-2.70587	NA	-2.45638	NA	-2.26353	NA	-0.444368	-3.1255	-2.29737	-2.77182	-2.19873	-2.42214	-2.50621	-2.6764	-1.39052	-2.73537	NA	-2.66305	-1.81767	NA	NA	NA	NA	-2.05866	NA	NA	-1.64522	-3.20741	-1.73561	NA	-3.28264	-2.7266	NA
O60711	0.454176	-0.69991	-0.635715	0.502918	-0.615655	0.156774	NA	0.195042	-0.77082	0.62697	-0.678624	0.908595	-0.953612	-0.699149	-0.199881	1.28281	-0.434128	1.30663	0.0524355	-1.43893	-0.765652	0.607103	-0.0255945	-0.96919	-0.460046	-0.848043	-0.106204	-0.102941	1.25953	-0.00370281	-0.454743	-0.743208	-0.425062	-0.874725	-0.212225	-0.785741	0.0971164	0.0592538	-0.382187	-1.02572	-0.453357	NA	0.417601	NA	-1.78963	0.42209	-0.458546	-0.019973	3.21487
O60716	3.36591	2.73152	2.68165	2.77697	2.69533	3.40417	NA	3.70705	2.65475	3.1274	2.71125	2.82837	2.5644	3.54279	2.51953	2.91306	2.70352	2.63184	2.68141	2.66096	2.75865	3.08182	2.90403	2.3323	2.40571	2.39117	3.97335	2.51195	2.61345	2.31548	2.51822	2.48242	2.72708	2.39547	2.50789	2.12765	2.5718	2.40417	3.17697	2.41984	3.56533	1.78644	3.12028	2.33515	3.09599	2.34327	2.48215	2.46419	3.4652
O60725	-2.0778	NA	NA	-1.06548	NA	-1.1455	NA	-0.885176	NA	-1.0109	NA	-1.05006	-2.40281	-1.62338	NA	-1.08492	NA	-1.04297	-2.35855	0.310089	NA	-1.14895	-1.01537	NA	-1.53815	NA	-2.37323	-1.65392	-1.51852	-1.87139	-1.48689	-1.90339	-1.23433	NA	-2.20137	NA	-1.88654	NA	0.991983	NA	NA	NA	-1.58781	NA	-2.38673	-1.47903	NA	NA	0.0436578
O60732	NA	NA	NA	NA	NA	NA	NA	NA	NA	NA	NA	NA	NA	NA	NA	NA	NA	NA	NA	NA	NA	NA	NA	NA	NA	NA	NA	NA	NA	NA	NA	NA	NA	NA	NA	NA	NA	NA	NA	NA	NA	NA	NA	NA	NA	NA	NA	NA	NA
O60739	-4.38817	NA	-4.83704	NA	NA	NA	NA	NA	NA	-3.95746	NA	NA	-4.93259	NA	NA	NA	NA	NA	NA	-2.44413	NA	NA	NA	NA	NA	NA	NA	NA	NA	NA	NA	NA	NA	NA	NA	NA	NA	NA	NA	NA	NA	NA	NA	NA	NA	NA	NA	NA	NA
O60749	2.5656	2.41941	2.30283	2.01538	2.38997	1.71096	NA	2.35112	2.38478	2.26757	2.1384	2.20408	2.21092	2.24769	2.5506	2.47725	2.52034	2.46463	2.56814	2.26988	2.66516	2.32515	2.60116	2.33343	2.39336	2.18739	2.15508	2.39845	2.16809	2.6113	2.34467	2.08324	1.71582	2.29028	2.51751	2.31011	2.03652	1.95954	2.44587	2.35188	2.27604	1.83349	2.07146	2.07281	2.28107	2.14152	2.27792	2.37742	2.16392
O60760	-1.23362	NA	NA	NA	-3.14651	-2.72164	NA	-3.33456	NA	0.242581	NA	-1.34802	NA	-2.87789	-2.05035	-2.87744	NA	-3.25349	NA	NA	NA	NA	-2.75085	NA	NA	NA	-2.52645	NA	NA	NA	-2.95235	NA	-2.29755	NA	NA	NA	-2.65524	-3.13854	NA	NA	-2.85557	NA	-2.55805	NA	NA	NA	-2.93462	NA	-4.15872
O60762	1.68581	1.65357	1.64283	1.11417	1.52309	1.74491	NA	1.77678	1.43426	1.65736	1.7246	1.39472	1.92458	1.93513	1.78621	2.03532	1.33169	1.54302	1.74672	1.42492	1.64118	1.52251	2.23592	1.88997	1.96397	1.68123	0.610896	1.82277	1.28462	1.40659	2.41972	1.849	1.54483	1.45714	1.5517	1.3396	1.00278	1.13626	2.28187	1.81292	2.07793	1.4486	1.1346	1.54361	0.983207	1.67449	1.65462	1.98836	2.58141
O60763	3.27212	3.55506	3.42021	2.94447	3.48548	3.32743	NA	3.35354	3.30286	2.93634	3.30037	2.84765	3.4307	2.31027	3.53978	2.81129	3.16659	3.77207	3.72738	3.77774	3.64379	3.28024	3.016	3.44289	3.49902	3.48298	3.35857	3.61565	3.01616	3.32161	2.92698	3.31162	2.55493	3.52183	3.72898	3.09955	3.25221	2.7706	3.53623	3.40432	3.51192	2.83268	3.31735	3.22849	3.0833	3.19426	3.61193	3.59188	3.16639
O60783	-1.13302	-1.3351	-1.89836	-1.08358	-1.7999	-0.609955	NA	-1.0791	-1.54334	-1.18826	-1.47524	-1.05923	-2.24089	-0.997438	-2.13342	-1.76321	-2.09436	-1.00258	-1.58443	-0.903174	-1.31334	-1.46957	-1.87881	-1.5074	-1.69766	-2.26395	-1.70313	-1.98102	-1.23569	-2.09789	0.0793217	NA	-1.50535	-1.78106	NA	-1.9128	-1.84733	-1.19178	-1.3743	NA	NA	NA	-0.564541	-2.30538	-0.67618	-2.1047	-1.52992	NA	-1.37465
O60784	2.09449	1.8737	1.74854	2.1064	1.79145	1.94727	-1.30758	1.11663	1.49331	1.62627	1.60447	1.48685	1.66549	1.70526	1.42401	1.86164	1.36648	2.15195	1.5543	0.160963	1.84292	1.87704	2.73304	1.5721	1.51901	1.72505	2.21451	1.60072	1.38352	1.19668	1.87823	1.46878	1.22529	1.83348	1.58578	1.49688	1.36773	1.23061	1.98155	1.52432	2.6591	0.883908	1.62787	1.68063	2.11623	1.48143	1.62083	1.59849	2.18191
O60825	-0.640098	-1.23144	-1.47694	-1.03358	-1.30593	-0.636407	NA	1.7454	-1.12048	-0.248915	-1.29793	-0.942806	-1.73212	-0.337899	-1.05883	-0.204826	-1.57466	-0.690799	-1.26068	0.900934	-1.41705	-0.235971	-0.122875	NA	-1.24407	-1.12385	-0.819264	-1.67549	-0.387298	-1.17662	-1.30332	NA	1.88729	-1.57203	-0.964851	-1.53342	-0.815996	-0.431574	0.78183	-1.53374	-0.462476	NA	-0.290589	NA	0.540124	-1.24793	-1.62839	-1.22958	-1.08964
O60826	1.38403	1.52302	1.32719	0.996032	1.29487	1.67965	NA	1.31313	1.31163	1.34065	0.931601	1.21031	1.20884	1.29442	1.42513	1.25279	1.42498	1.23822	1.45883	1.17657	1.59178	1.28196	1.03781	1.26393	1.41579	1.25336	1.89162	1.30004	0.83758	1.27069	0.89015	1.17971	1.46244	1.23432	1.25721	1.08001	0.898801	1.3778	1.24537	1.29839	1.32785	0.474229	1.08494	1.14535	0.314271	1.2542	1.17995	1.31225	1.67201
O60828	0.189442	-0.583744	-1.05908	-0.0612839	-0.922319	0.251519	NA	-0.3436	-1.38455	0.0597852	-1.05668	0.309055	-0.778926	0.252509	-0.914566	0.107413	-0.708227	0.196505	-1.09602	0.471937	-0.447657	-0.164373	0.132294	-1.6892	-0.501178	NA	0.273893	-1.11163	0.22502	-1.11603	-0.0674484	-0.991908	0.610798	-0.938333	-1.12969	-1.25413	-1.1868	-0.352435	0.288402	-0.994384	-0.258701	NA	0.285576	-1.05778	0.304986	-0.84339	-1.05823	-0.968997	0.488736
O60830	NA	-1.66099	NA	-2.22675	NA	-1.23033	NA	-2.64574	-2.24327	NA	NA	NA	-2.93041	NA	-1.91595	NA	-2.08097	-1.6377	-1.92018	-2.78837	-2.55076	-2.21383	NA	NA	-2.7291	-2.43153	-2.49144	-2.25448	NA	NA	-2.59368	-2.56405	NA	NA	NA	NA	NA	NA	-2.73582	NA	-2.86581	NA	-1.87118	-2.91019	NA	NA	-1.85079	-1.73501	-1.60194
O60831	2.25663	0.490556	-0.0118425	2.12991	0.433843	1.9574	NA	2.23516	0.0638495	2.48852	0.323034	2.3905	0.382896	1.71796	0.710943	1.26886	1.00054	1.62765	0.720084	2.3962	0.806557	1.98825	2.19841	0.346168	1.52716	0.577715	1.34165	0.77959	2.48664	1.24316	1.57158	1.0796	1.76478	-0.00236242	0.554696	0.867844	2.36717	1.25431	2.01627	0.392481	0.591411	0.674034	1.92636	NA	1.53318	1.56704	0.724798	0.742543	2.63062
O60832	1.98191	0.343052	0.113463	1.47581	0.361546	2.41835	NA	1.27799	0.214177	1.30337	-0.16698	1.75258	0.30105	1.61613	0.404101	1.42118	0.41631	1.73699	0.351181	1.84976	0.0820899	1.36681	1.46228	0.183276	0.287905	-0.164852	2.09501	0.44054	1.35501	0.353657	1.00083	0.0899972	1.41895	-0.138661	-0.00272753	0.0391238	0.872731	1.57854	0.865932	-0.26243	0.904278	-0.672116	1.16507	-0.0288257	1.85358	0.430402	0.230335	0.291774	1.99894
O60841	1.07895	0.645397	0.601704	1.27785	0.545309	1.20142	NA	1.36208	0.637257	0.601493	0.0442612	0.93378	0.497882	1.05684	0.563911	1.80568	0.493142	1.9642	0.672028	1.55918	0.565877	0.784364	1.31466	0.424661	0.261846	0.500048	1.60306	0.375196	1.69331	0.413951	1.38071	0.110165	0.915755	0.384678	0.49934	0.067518	0.518311	1.21044	1.34256	0.311197	0.968392	-0.491608	0.581253	0.158098	0.770611	0.555581	0.443529	0.467641	0.915679
O60861	0.879186	NA	NA	NA	NA	NA	NA	NA	NA	-0.273707	NA	-0.170453	NA	0.755935	NA	-0.429652	NA	NA	NA	NA	NA	-0.510992	0.166141	NA	NA	NA	NA	NA	NA	NA	NA	NA	NA	NA	NA	NA	NA	NA	NA	NA	NA	NA	NA	NA	NA	NA	NA	NA	NA
O60869	1.10258	0.935152	1.04924	0.606081	1.04049	1.35969	NA	1.02422	0.791871	1.12792	0.171845	1.58477	1.10292	1.2487	1.20988	1.80801	1.08507	1.33901	1.0067	1.58797	1.02269	0.126899	1.15332	0.630478	1.43855	0.838274	0.544286	0.770472	0.572565	0.550489	1.2375	0.739117	0.624613	0.837393	0.546544	0.497698	0.228145	0.837883	1.02349	0.77652	1.15223	0.383897	0.67415	0.657622	1.20751	0.878117	0.61165	0.903974	1.33709
O60870	-1.81611	NA	NA	-2.1605	NA	-1.0573	NA	-2.62341	NA	-2.24553	NA	-1.81506	NA	-1.62016	NA	-0.758265	NA	-1.08713	-2.5363	-1.45882	NA	-1.1397	-1.44575	-3.04555	NA	NA	-1.60883	-2.91944	-2.19654	NA	-1.76419	NA	-1.6603	-3.08922	-2.93971	NA	NA	-0.701918	-1.54054	NA	-2.48099	NA	-2.03317	NA	-2.22233	NA	-2.66781	NA	-1.28005
O60879	2.38502	2.10324	1.75178	2.04201	1.73127	2.52893	NA	2.59128	1.81908	2.02052	1.45046	2.12567	2.11364	1.64477	1.86459	2.65206	1.8446	2.03006	2.211	-0.698366	2.04518	1.86517	1.86371	1.87414	1.97174	1.88446	2.33834	1.94881	2.14013	1.59287	1.92555	1.59003	1.67979	1.89574	1.66105	1.70272	2.05652	1.67625	1.28416	1.53387	1.60789	1.20317	1.966	1.73586	0.506217	1.6943	1.53404	2.0191	1.80689
O60880	-3.86305	-3.01459	NA	NA	NA	NA	NA	NA	NA	-3.36116	NA	NA	NA	NA	-4.17438	NA	NA	NA	-3.10727	NA	NA	NA	-3.90159	NA	NA	NA	NA	NA	NA	NA	NA	NA	NA	NA	NA	NA	NA	NA	NA	NA	NA	NA	NA	NA	NA	NA	-4.20072	-2.98951	NA
O60884	0.951396	1.09093	0.845769	0.798593	0.84724	1.34331	NA	1.36026	0.988962	0.742258	0.732293	0.947691	0.969701	1.41832	0.735242	1.4177	0.828651	0.93865	0.735553	0.619772	0.640656	0.86272	0.915287	0.601722	0.561625	0.772911	1.31979	0.678353	1.23312	0.746933	0.907403	0.238734	0.5701	0.547812	0.444235	-0.0837766	-0.138624	0.601851	1.19758	0.559045	1.05649	-0.416485	0.456088	0.5472	0.676676	0.456035	0.20006	0.483602	0.988807
O60885	-0.654315	-1.92126	-1.96954	-0.626396	-2.4549	-0.690634	NA	-1.61275	-2.11952	-0.915382	-2.44453	-0.973954	-2.26086	-0.640998	-1.64859	-0.303933	-2.00128	-0.890263	-1.78114	0.68863	-1.68566	-0.102374	-0.893636	-2.11631	-1.44519	-2.06594	-0.137905	-1.83744	-0.791766	-2.00989	-1.31797	-2.05812	-0.716617	-2.31089	-2.02782	-2.13583	-1.93782	-0.618774	-1.35289	-2.10922	-0.450021	NA	-0.665967	-2.28034	-1.11794	-1.89425	-2.04091	-1.46092	-0.0281763
O60888	3.82283	3.32748	3.26053	3.15513	3.41773	3.37795	0.462966	3.89597	3.47766	3.10196	2.58903	4.04124	3.52414	3.70939	3.26152	3.91735	3.4568	3.55062	3.66964	2.67201	3.47458	2.59984	4.39842	3.74356	3.22344	3.21927	4.18537	3.52839	3.71415	3.83257	3.71216	3.17569	3.20005	3.35792	2.98487	2.95492	2.74512	2.53119	3.53507	3.34273	2.7183	3.08366	2.45877	3.28106	3.44765	3.31916	2.9762	3.60048	3.83388
O60906	NA	NA	NA	-2.96581	NA	-2.664	NA	-1.68711	NA	-2.15024	NA	-3.80058	NA	-3.35441	NA	NA	NA	-3.22305	NA	-4.42449	NA	NA	NA	NA	NA	NA	-4.02048	NA	-2.27117	NA	-3.73399	NA	NA	NA	NA	NA	NA	NA	-1.78432	NA	NA	NA	NA	NA	NA	NA	NA	NA	NA
O60907	NA	NA	NA	NA	NA	NA	NA	-1.86695	NA	NA	NA	-1.43199	-1.25441	NA	NA	NA	NA	NA	NA	NA	NA	NA	-1.10579	NA	NA	NA	NA	NA	NA	NA	NA	NA	NA	NA	NA	NA	NA	NA	NA	NA	NA	NA	NA	NA	NA	NA	NA	NA	NA
O60921	-2.15485	NA	NA	NA	NA	-2.17195	NA	-2.47703	NA	-2.49266	NA	-2.69149	NA	-2.41009	NA	-2.12398	NA	-1.8564	NA	-0.860794	NA	NA	-1.61095	NA	NA	NA	NA	NA	NA	NA	NA	NA	-1.67492	NA	NA	NA	NA	NA	-2.61752	NA	NA	NA	NA	NA	-2.39227	NA	NA	NA	-2.56481
O60925	2.52126	1.62715	1.45375	2.69989	1.536	2.49701	NA	2.67103	1.56873	2.43939	1.39108	2.5658	1.61496	2.69967	1.70566	2.72204	1.48477	2.83341	1.65619	3.00202	1.62403	2.47373	2.63041	1.87638	1.90873	1.49094	2.59421	1.96939	3.24657	1.34372	2.68166	1.62504	2.24813	1.16494	1.4986	1.33695	1.82893	2.47561	2.07558	1.60028	3.18205	NA	2.13738	1.54287	1.91939	1.76575	1.52338	1.60148	3.22689
O60927	NA	NA	NA	-2.29394	NA	NA	NA	-2.25632	NA	NA	NA	-2.01251	-3.6549	-1.8411	-3.42265	NA	-2.50543	-1.83285	-2.5758	-4.07522	-3.09713	-2.38766	-1.70185	NA	NA	NA	-1.7004	-2.9494	-2.32465	NA	-1.08815	-2.96663	NA	NA	NA	NA	NA	-2.23945	NA	-2.67133	NA	NA	NA	NA	NA	NA	NA	-3.89077	-2.04205
O60928	NA	NA	NA	NA	NA	NA	NA	NA	NA	NA	NA	NA	NA	NA	NA	NA	NA	NA	NA	NA	NA	NA	NA	NA	NA	NA	NA	NA	NA	NA	NA	NA	0.687799	NA	NA	NA	NA	NA	NA	NA	NA	NA	NA	NA	NA	NA	NA	NA	NA
O60930	NA	NA	NA	NA	NA	-2.22092	NA	NA	NA	NA	NA	NA	NA	NA	NA	NA	NA	NA	NA	NA	NA	NA	NA	NA	NA	NA	NA	NA	NA	NA	NA	NA	NA	NA	NA	NA	NA	NA	NA	NA	NA	NA	NA	NA	NA	NA	NA	NA	NA
O60934	0.714168	-0.66977	-0.889809	0.409998	-0.769961	0.0985406	NA	-1.13117	-1.2252	0.259986	-1.09806	0.176597	-0.959148	0.0463532	-0.871201	0.560954	-0.767278	0.228626	-0.680317	0.968064	-0.787371	-0.202418	-0.00978113	-0.947241	-0.666419	-0.946488	0.495465	-0.605454	0.192003	-0.551379	0.27639	-0.808464	0.211507	-0.827718	-0.8435	-1.41607	-0.317354	0.167874	-0.216945	-0.912522	0.263656	-1.58372	0.21896	-1.35929	-0.0120383	-0.584433	-0.738861	-0.670048	1.01591
O60936	-0.137688	0.19267	-0.936769	1.64746	-0.84867	0.465955	NA	0.580441	-1.08966	-0.407157	-0.794385	-0.419377	-0.501916	0.161488	-1.27543	-0.287409	-1.57057	0.103476	-0.959574	-1.48707	-1.84893	1.26454	NA	-2.19516	-1.0131	-0.0925602	0.520564	-1.246	0.0678261	-0.835831	1.28076	-1.12821	-2.12234	-0.997697	-1.15024	-1.29807	-0.18551	-0.131776	-0.733712	-1.05057	0.849333	-1.21678	-0.190928	-0.912706	1.4877	-0.613173	-0.27902	-0.326676	0.363913
O60941	NA	-1.98618	NA	NA	NA	NA	NA	NA	-2.50975	NA	NA	-2.93053	-2.206	NA	NA	NA	-1.95713	NA	NA	NA	NA	NA	NA	NA	NA	NA	NA	NA	NA	-1.77826	NA	NA	NA	NA	NA	NA	NA	NA	NA	NA	NA	NA	NA	NA	NA	NA	NA	NA	NA
O60942	-2.31819	-2.52122	-2.64249	-2.36	NA	-2.55635	NA	-1.50151	-2.58599	-2.18279	NA	-1.92621	NA	-1.87619	-1.9232	-1.2335	-2.56585	-1.6389	-1.52161	-0.377762	-2.62663	-2.10704	-1.77458	-2.46921	-2.39857	-3.03406	-2.49222	-2.66456	-1.8015	-2.34743	-1.86571	-2.10559	-2.88856	NA	-2.07822	-2.05011	NA	-1.05045	-1.6725	NA	-2.17088	NA	-2.75611	NA	-2.15984	NA	-2.2781	-1.96182	NA
O75015	NA	-0.817397	NA	0.25169	NA	NA	NA	-0.822488	NA	NA	NA	NA	NA	-1.92249	-0.982104	1.07962	NA	-1.85755	NA	NA	NA	NA	NA	NA	NA	NA	-0.486756	-1.41886	-1.90816	NA	NA	NA	NA	NA	NA	NA	-0.704069	0.542146	1.44119	NA	-1.28821	NA	NA	NA	NA	NA	NA	NA	NA
O75022	NA	NA	NA	NA	NA	NA	NA	NA	NA	NA	NA	NA	NA	NA	NA	NA	NA	NA	NA	NA	NA	NA	NA	NA	NA	NA	NA	NA	NA	NA	NA	NA	NA	NA	NA	NA	NA	NA	NA	NA	NA	NA	NA	NA	NA	NA	NA	NA	NA
O75023	NA	-3.09252	NA	NA	-2.93899	NA	NA	NA	-1.58859	NA	-1.00354	NA	NA	NA	-2.3068	NA	NA	NA	-1.53977	NA	-2.4436	NA	NA	NA	NA	NA	NA	NA	NA	NA	NA	NA	NA	NA	-1.6792	NA	NA	NA	NA	NA	NA	NA	NA	NA	NA	NA	NA	-1.79594	NA
O75027	-0.122848	1.23108	1.08591	0.333642	1.27242	0.727828	NA	0.304199	1.03396	0.100107	1.28231	0.641227	1.05919	-0.0120072	1.10479	0.0710292	0.892131	0.401913	1.17642	0.926964	0.529968	-0.266086	0.32853	0.85179	0.918493	0.825839	-0.12279	0.921847	0.246774	0.589315	0.0252538	0.838519	0.079701	0.788359	0.819637	0.636002	0.652373	-0.197258	0.22931	1.01739	0.723571	0.422083	0.851058	1.3255	-0.497398	0.636119	1.10926	0.856548	1.07913
O75030	NA	NA	NA	NA	NA	-2.20303	NA	NA	NA	NA	NA	-3.58826	NA	NA	NA	NA	NA	-2.81069	NA	NA	NA	NA	NA	NA	NA	NA	NA	NA	NA	NA	NA	NA	NA	NA	NA	NA	NA	NA	NA	NA	NA	NA	-3.17043	NA	NA	NA	NA	NA	NA
O75044	-1.09104	-1.78347	-1.98773	-1.74146	NA	-2.14817	NA	-0.786054	-2.32768	-1.40996	-2.35396	-1.20492	NA	-0.430125	-1.9835	0.167992	-2.15884	-1.37933	-2.05396	-0.883915	-2.26249	-1.23363	-1.10422	NA	-2.02674	-2.59759	-0.202703	-2.29768	-1.17709	-1.97066	-2.33377	NA	-1.87403	-1.89103	-2.18988	-2.42137	-2.17275	-2.06902	-1.83242	NA	-1.50041	NA	-1.35841	NA	-2.1095	-1.56016	-2.45317	NA	-1.51818
O75051	NA	-2.78062	NA	-3.06323	-2.86672	NA	NA	-2.1729	-3.51157	-3.1679	-3.77385	NA	NA	-1.6725	-3.30421	NA	-3.20862	-3.64451	NA	-4.43099	-3.0803	NA	-2.36868	-3.3776	NA	-3.91148	-3.2098	-3.24508	NA	-3.08152	NA	-3.2451	-2.2925	NA	-3.76036	NA	-3.17202	NA	-3.20158	NA	NA	NA	-2.84983	-3.38176	-1.5898	NA	-3.78743	NA	-3.31764
O75052	NA	-1.46293	-1.60725	NA	NA	NA	NA	-1.42406	-0.998869	NA	-0.919818	NA	-1.21882	NA	-0.921647	NA	-1.09602	NA	-0.770841	NA	-1.21673	NA	-0.345701	NA	-1.41881	-1.20343	NA	-1.28056	NA	-1.16653	-1.50921	NA	-2.08274	-1.20618	-0.499825	NA	NA	NA	-1.76066	-0.89192	NA	NA	-0.813199	NA	-0.556253	NA	-0.864582	NA	NA
O75054	-1.36234	NA	NA	-1.99281	NA	-0.314075	NA	-2.40462	NA	NA	NA	-1.30941	NA	-1.13905	NA	-1.00089	NA	-2.02608	NA	-0.92856	NA	-0.527085	-2.68746	NA	NA	NA	-1.57263	NA	-1.77146	NA	-1.58131	NA	-1.79543	NA	NA	NA	NA	-3.07157	-2.64301	NA	-0.983352	NA	-2.18373	NA	-3.01769	NA	NA	NA	-0.82211
O75061	-2.64199	NA	NA	NA	NA	NA	NA	NA	NA	NA	NA	NA	NA	NA	NA	-1.11161	NA	NA	NA	-2.64323	NA	NA	-3.36732	NA	NA	NA	-1.69591	NA	NA	NA	NA	NA	NA	NA	NA	NA	NA	NA	NA	NA	NA	NA	NA	NA	-2.03606	NA	NA	NA	-3.27456
O75063	-0.101149	-1.62513	-1.68234	-0.466405	-1.7165	-0.879091	NA	0.132226	-1.71489	-0.981659	NA	-0.846042	-1.74232	0.884164	-1.39665	-0.396331	-1.96466	-1.10141	-1.24898	-0.368473	-1.62405	-0.159902	-0.216965	-1.83104	-1.82877	-1.86689	-0.562411	-1.4915	-0.412524	-1.27155	-0.0219564	-1.44661	-0.685722	-1.60684	-1.62325	-2.39273	-0.519062	-1.36307	-0.368526	-2.51763	-0.0338616	NA	-0.747486	-1.57085	-0.037765	-1.62319	-1.72084	-1.40498	-0.11301
O75064	-0.750847	-1.62436	-1.46946	-0.917502	-1.77031	-1.02537	NA	-0.755204	-1.84459	-1.06165	-1.38601	-1.10176	NA	-0.762947	-1.22851	-0.515736	-1.50874	-0.682893	-1.00889	-1.07519	-1.59454	-1.00045	-0.613086	-1.58472	NA	-2.05617	-1.21918	NA	-0.85194	NA	-0.596481	-1.46212	NA	-2.13048	-0.794027	NA	NA	-0.587417	-0.944631	NA	-1.11023	NA	-0.69509	NA	-1.54604	-1.1979	-1.53522	-1.48478	-0.793924
O75071	-2.23338	NA	NA	-2.9881	NA	-1.92379	NA	-2.35583	NA	-2.36179	NA	-2.63282	NA	-2.15834	NA	-2.34709	NA	-2.45094	NA	-1.76982	-2.73139	NA	-1.91307	NA	-2.83176	NA	-2.15653	NA	-2.10291	NA	-2.9003	NA	-1.21587	NA	NA	NA	NA	-2.29765	NA	NA	-2.22988	NA	-2.22693	NA	-2.66297	-2.46708	-3.00262	NA	-2.61653
O75081	NA	-1.1883	-1.59151	NA	-1.72634	NA	NA	NA	-1.04421	NA	NA	NA	-1.91942	NA	NA	NA	-2.30834	NA	-2.02976	NA	-1.94472	NA	NA	NA	NA	-1.28353	NA	-2.3075	NA	NA	NA	NA	NA	-1.27201	NA	NA	NA	NA	NA	-1.76617	NA	-1.74563	NA	-1.50555	NA	NA	-3.0371	-2.72575	NA
O75083	4.52014	4.34798	4.08038	4.77699	4.10189	4.99499	1.81918	4.74168	4.06644	4.59428	3.91048	4.62069	4.00249	4.7167	4.30375	4.59394	4.2095	4.81844	4.4303	3.3697	3.9678	4.2853	5.03096	4.05341	4.07089	3.79444	4.71023	4.31164	5.18408	4.28477	4.75362	3.91742	4.09589	4.01611	3.76738	3.75413	4.28166	4.42167	4.87341	3.88852	4.79174	3.26037	4.48211	3.67878	4.02753	4.23163	3.84518	4.16191	4.61285
O75094	NA	NA	NA	NA	NA	NA	NA	NA	NA	-1.1242	NA	NA	NA	NA	NA	-1.80787	NA	NA	NA	-0.103031	NA	NA	-3.02745	NA	-3.19879	NA	-2.88659	NA	NA	NA	NA	NA	NA	NA	NA	NA	NA	NA	NA	NA	NA	NA	NA	NA	NA	NA	NA	NA	-1.23159
O75095	1.82645	NA	NA	-1.29433	NA	-1.49837	NA	-2.0114	NA	-0.131344	NA	0.592817	NA	-2.12638	NA	NA	NA	-0.365695	NA	-2.10938	NA	-0.00719869	-0.688695	NA	NA	NA	-1.38799	-1.87499	-1.59202	NA	NA	NA	0.509145	NA	NA	NA	0.931719	NA	NA	NA	-1.97327	NA	-0.535952	NA	-1.1852	-0.339995	NA	NA	-1.89138
O75110	-0.596409	-1.58631	-1.66142	0.0730729	-1.4185	-0.751546	NA	0.531667	NA	-0.0367317	NA	0.0483928	-1.59382	-0.714346	-1.20274	-0.984476	NA	0.624072	-1.67748	-1.43047	-1.84631	0.388643	0.173089	NA	NA	-1.9132	-0.390759	-1.58805	-0.829602	-1.00236	-1.52697	-1.95871	-0.0948045	NA	-2.27139	-2.25177	-1.22243	0.584058	-1.48782	NA	-0.782158	NA	-0.881566	NA	2.52617	-1.30155	-1.78271	-1.70482	0.306067
O75112	-1.99378	NA	NA	NA	NA	NA	NA	NA	NA	-2.38683	NA	-1.86982	NA	NA	NA	NA	NA	NA	NA	NA	NA	-3.22128	-1.82015	NA	NA	NA	NA	NA	NA	NA	NA	NA	-2.30437	NA	NA	NA	NA	NA	NA	NA	NA	NA	NA	NA	NA	NA	NA	NA	NA
O75113	-1.13641	-1.36183	NA	-1.88966	NA	-1.23447	NA	-0.880344	NA	-0.81933	NA	-1.13663	-1.55222	-1.30423	NA	-0.987116	-1.66413	-0.795301	-1.48039	-1.57253	-1.27366	-1.17249	-1.23711	-1.83196	-1.77128	NA	-1.15979	NA	-1.58115	NA	NA	NA	-0.959025	NA	-1.52315	NA	NA	-0.933944	-1.03388	NA	-1.64142	NA	NA	NA	-1.7251	NA	NA	-1.19303	-0.955919
O75116	0.846946	0.360584	0.239553	0.49305	0.106706	0.948258	NA	1.43897	0.124768	0.627056	0.196857	0.541068	0.0669274	0.587641	0.235631	1.17881	0.372068	0.68178	0.466152	1.27411	0.485287	0.71538	0.624671	0.185679	0.101576	0.0149652	0.988677	0.265814	0.917472	0.378684	0.530882	0.0962288	0.486814	-0.0048333	0.380568	-0.0327496	0.627958	0.345097	0.173898	-0.0756545	0.535122	-0.540653	0.76376	-0.354742	-0.0797363	0.205199	0.0870349	0.340017	0.756309
O75122	-0.0185215	-0.560123	-0.745445	-0.732959	-0.742038	-0.324906	NA	-0.865706	-0.84242	-0.698182	-1.25055	-0.47795	-0.999971	-1.0432	-0.955868	-0.393995	-0.720031	-0.764492	-1.00364	0.126975	-1.00233	-0.552459	-0.214987	-1.39018	-1.19257	-0.824229	-0.556084	-0.747262	-0.856934	-0.943448	-0.915608	-0.928861	-0.683907	-0.830016	-0.872582	-1.0232	-1.30074	-0.76095	-0.0285735	-1.41605	-0.958748	-1.7625	-0.606193	-1.26765	-1.29884	-0.704681	-0.997492	-1.07298	-1.05695
O75127	-2.1357	-2.36081	-2.48366	-0.969193	-1.81399	-0.752981	NA	-1.70293	NA	-2.10274	NA	-1.70036	-1.94394	-1.4531	-2.03223	-1.52527	-2.35037	-1.33207	-2.50375	-1.25738	NA	-1.23722	-1.72688	-2.21951	-2.55138	-2.19197	-2.5787	-2.39438	-1.28472	-2.44407	0.386317	-1.87833	-1.64317	-2.78909	-2.71672	NA	-2.04917	-0.78781	-1.68992	-2.63861	-0.265447	NA	-1.18982	-2.63242	-1.13432	-2.34841	-2.46528	-1.75786	-1.26728
O75128	-0.350223	0.76877	0.936536	0.738076	0.513696	1.06566	NA	0.228897	0.792895	-0.68468	0.103696	-0.756788	0.933623	0.401312	0.4952	NA	0.620223	0.160916	0.693936	0.581327	0.337454	-0.346199	-0.440648	0.520789	-0.0134347	0.488504	1.38825	0.38408	-0.655148	0.408753	0.788266	0.137535	-0.0665288	0.62831	0.0331917	0.300061	-0.0497447	-0.563254	-1.28164	0.419304	-0.303229	-0.465437	-0.572322	0.432799	0.13598	0.596112	-0.0913058	0.643549	0.279712
O75131	4.19751	3.99331	3.76769	3.42929	3.80439	3.27915	NA	3.09528	3.85455	3.72733	3.42205	3.07859	3.52966	3.70922	3.68022	3.63699	3.64377	3.43438	3.7587	3.72468	3.62736	3.56251	3.88322	3.50513	3.50791	3.58709	3.81601	3.81904	3.48412	3.20399	4.03974	3.53032	3.32151	3.85873	3.65063	3.31576	3.34697	3.6885	3.70922	3.60367	3.4473	2.98788	3.03225	3.64714	4.15183	3.53956	3.19559	3.42656	3.31653
O75143	-2.28808	NA	NA	-1.36851	-3.12159	-2.02079	NA	-1.39125	NA	-1.89887	-2.55423	-2.44732	-3.37675	-2.18956	-2.56324	-2.08403	NA	-1.89884	NA	-2.42267	NA	-2.20053	-2.09082	NA	-2.76925	NA	-2.41209	NA	-1.75893	NA	-2.88477	NA	-2.92419	NA	NA	NA	NA	-2.86793	-2.07312	NA	-2.03998	NA	-2.92293	NA	-2.99951	NA	-2.93722	NA	-2.0295
O75144	NA	-2.16304	-2.20679	NA	-2.50415	-1.34669	NA	-1.55376	-1.94614	-1.0661	NA	-1.20122	NA	NA	NA	-3.11917	NA	NA	-1.86964	NA	-2.39977	NA	NA	NA	-2.20222	-1.54071	NA	-2.65126	NA	-2.03579	-1.19616	NA	-2.08841	-1.59865	-2.08053	NA	-1.82032	NA	NA	NA	-1.24393	NA	-2.27627	-2.03577	NA	NA	-2.60862	-2.3779	NA
O75145	NA	NA	NA	NA	NA	NA	NA	NA	NA	NA	NA	NA	NA	NA	NA	NA	NA	NA	NA	NA	NA	NA	NA	NA	NA	NA	NA	NA	NA	NA	-2.75038	NA	NA	NA	NA	NA	NA	NA	NA	NA	NA	NA	NA	NA	NA	NA	NA	NA	NA
O75146	1.17965	0.334171	0.285519	1.25962	0.256761	2.20318	NA	0.0371042	0.423712	0.918408	0.518853	1.44806	0.267887	1.95503	0.276557	1.49494	-0.249446	0.52789	0.271994	-0.922896	0.0886473	2.17302	1.45444	-0.0767475	0.229356	0.400208	2.0297	0.121594	0.694079	0.148538	0.712741	0.154847	1.5806	0.23106	0.124388	-0.203565	0.609054	0.134872	2.37813	-0.17779	1.55543	-0.536206	1.2291	-0.0679469	1.88272	0.550219	0.233507	0.191015	2.209
O75147	-0.112435	-1.18138	-1.50779	-0.0194467	-1.13919	-0.789739	NA	NA	-1.27213	NA	-0.879491	-0.539419	NA	-0.304454	NA	-1.07295	NA	-0.153926	NA	0.288032	-1.55411	0.220893	-0.319209	NA	-1.50956	NA	0.626829	NA	-0.551382	-1.22914	-1.5958	NA	-0.156004	NA	NA	NA	0.132495	-0.684629	NA	NA	-0.884266	NA	-1.05788	NA	0.0381823	NA	NA	NA	0.226135
O75150	0.0443293	-1.36785	-1.60315	-0.753745	-1.52953	-0.000889894	NA	-0.515963	-1.61971	-0.440946	-1.8381	-0.491214	-1.59787	0.1996	-1.30033	0.0819231	-1.17128	-0.46392	-1.21481	0.127112	-1.14011	-0.134178	0.0148675	-1.67593	-1.46723	-1.71179	-0.0878852	-1.5752	-0.258747	-1.17785	-0.411287	-1.69345	-0.02784	-1.52791	-1.65011	-1.61645	-1.16042	-0.252734	-0.0237992	-1.66273	-0.585828	-2.19795	-0.318747	-1.75544	0.0356141	-1.27347	-1.46899	-1.44428	-0.164093
O75151	0.138314	-0.636818	0.0941526	-0.302376	0.110406	0.389761	NA	0.508794	NA	0.402902	NA	0.392091	NA	0.0192255	NA	-0.0207004	-0.410509	-0.00476647	-0.418512	1.03773	NA	-0.391161	0.178759	NA	NA	NA	0.0400353	NA	0.217141	-0.408394	-0.147956	-0.614174	0.0550085	-0.782101	NA	-1.02032	-0.502556	-0.162965	-0.0528489	NA	NA	NA	0.301153	-0.153137	0.418427	-0.659079	-0.346216	-0.301472	0.507684
O75152	2.0213	0.875484	0.67487	1.68663	0.673756	1.99702	NA	1.74019	0.505076	1.17898	-0.106437	1.80846	0.722615	2.33597	0.322085	2.17533	0.596832	1.60277	0.971829	2.3949	0.79292	2.09822	1.60712	0.536309	0.388882	0.60809	1.97679	0.713105	1.91779	0.919683	1.41241	0.443454	1.94796	0.440451	0.488286	0.342908	0.794482	0.979142	0.567349	0.603556	1.43547	0.0378682	1.30584	0.220402	1.60772	0.728368	0.332139	0.980161	2.10131
O75153	1.12488	1.5874	1.58698	0.488735	1.77575	1.56091	NA	0.397209	1.6919	0.0669169	1.48325	1.19639	1.72097	0.808352	1.55923	0.935025	1.29615	0.442701	1.70091	0.13834	1.44435	1.11745	0.935287	1.42728	1.58652	1.74313	1.12288	1.45795	0.730414	1.42285	1.8199	1.23668	0.0761448	1.66974	1.6447	1.12203	0.113611	0.246222	0.445187	1.61596	0.893896	0.933294	2.08444	1.74401	2.12439	1.18839	1.53212	1.69896	1.20714
O75154	NA	-2.33852	NA	NA	NA	NA	NA	NA	NA	NA	NA	NA	NA	NA	NA	NA	NA	NA	-2.2281	NA	NA	NA	NA	NA	-2.22475	NA	NA	NA	NA	NA	NA	NA	NA	NA	NA	NA	NA	NA	NA	NA	-2.38605	NA	NA	NA	NA	NA	NA	NA	NA
O75155	-1.70483	-0.96711	-1.37428	-1.08181	-1.66996	NA	NA	NA	NA	-2.09202	NA	-2.59002	-2.00191	-2.45447	-1.8753	NA	-1.68882	NA	-1.51382	-2.07815	NA	NA	NA	-1.90527	-0.91264	-1.24336	NA	-1.60878	NA	-1.59522	NA	-2.00363	NA	-1.0468	-0.0470086	NA	NA	-2.62124	NA	-1.36163	-2.16347	-2.02487	NA	-2.31539	-2.6241	-1.64899	-1.6836	-0.87587	NA
O75157	-1.62556	NA	NA	-1.00667	-1.97448	-1.84794	NA	-1.93768	NA	NA	-2.4731	-1.93666	NA	NA	-1.98769	-1.39168	NA	-0.870367	-1.80058	-0.985085	-1.43466	-1.07791	-1.72831	NA	-1.41819	-1.91189	-1.15332	-1.80982	-1.26868	NA	-1.45022	NA	-1.57953	NA	NA	-2.08455	-1.67429	-1.64941	-2.15225	NA	-1.8997	NA	-1.61422	NA	NA	-1.544	NA	-1.66374	-1.27214
O75164	-2.72108	NA	NA	-2.42793	-2.3281	-0.0284729	NA	-2.50811	NA	NA	NA	-1.3199	NA	-2.20856	NA	-1.47999	NA	-1.79759	NA	-0.808079	-2.3827	-1.68651	-2.71972	NA	NA	NA	-1.61147	NA	-0.660409	NA	-0.597936	NA	-1.41193	NA	NA	NA	-1.80353	-1.91148	-1.55065	NA	-1.55355	NA	-0.941659	NA	NA	NA	NA	NA	-1.10935
O75165	1.63309	1.10932	0.593486	1.40349	0.704167	2.0777	NA	1.31588	0.522325	1.49258	0.323073	1.533	0.481526	1.59029	1.14784	1.87636	0.821872	2.08518	1.21868	1.03408	0.953587	1.61528	1.51248	0.608721	1.01165	0.510607	1.72433	0.895117	1.67887	0.79425	1.98612	0.551167	1.01802	0.603958	1.02162	0.18201	0.813382	1.53187	1.62778	0.576993	1.59965	-0.17177	1.86141	0.500005	0.68016	0.860396	0.769512	1.09597	1.73647
O75167	NA	NA	NA	-3.42867	-3.25626	-2.89463	NA	-1.03158	NA	-2.3476	-3.39904	-2.56479	NA	-2.65273	-3.06364	-2.32528	-3.39381	-2.601	-3.207	-1.85558	-3.47856	-2.56371	-3.26753	NA	-2.85113	-2.86861	-2.68614	-3.03261	NA	-3.31145	NA	NA	-2.29368	NA	-3.02022	NA	NA	-2.35099	-2.46256	NA	NA	NA	-2.97902	NA	NA	NA	-3.1713	NA	-3.09255
O75170	0.672183	1.2584	1.33314	-0.361325	1.22802	0.0853317	NA	-0.77764	1.12089	-0.379793	0.507288	-0.121302	1.43064	-0.0370155	0.83199	-0.324158	0.860886	-0.386291	1.31919	-1.35289	1.04816	-0.388968	0.413905	1.23532	0.843499	1.07649	-0.328548	1.12176	-0.678671	0.884769	0.0201536	0.690779	0.372296	1.0943	0.515025	0.857428	-0.526761	-0.741741	-0.243951	1.20555	-0.0243258	0.336223	-0.0514044	1.31665	0.334974	0.372879	0.967468	1.09235	0.0918706
O75173	-0.379264	NA	NA	NA	NA	NA	NA	NA	NA	-0.832982	NA	-1.71283	NA	NA	NA	NA	NA	NA	NA	NA	NA	-2.70276	-1.94348	NA	NA	NA	NA	NA	NA	NA	NA	NA	-2.66763	NA	NA	NA	-2.82186	NA	NA	NA	NA	NA	-1.96481	NA	NA	NA	NA	NA	NA
O75175	3.49858	1.69532	4.64748	3.38963	3.94794	2.70002	NA	2.62754	1.39266	2.92667	4.03901	2.89873	1.6305	2.53838	1.84055	2.55874	3.83346	3.45768	4.47948	3.381	4.22758	3.33132	2.67922	4.65441	1.50468	4.32811	2.98506	4.95635	3.09884	1.64367	3.24109	1.54541	1.9178	3.94308	3.3821	1.28096	2.55197	1.87308	3.1694	1.17787	3.63905	0.822754	3.18235	0.93948	3.41319	1.59827	4.43516	1.46517	2.96744
O75177	NA	-3.33529	-2.81121	NA	NA	NA	NA	NA	NA	NA	NA	NA	-2.61888	NA	-2.71069	NA	NA	NA	-2.6285	NA	NA	NA	NA	NA	NA	NA	NA	NA	NA	NA	NA	NA	NA	NA	NA	NA	NA	NA	NA	-2.68133	NA	NA	NA	NA	0.274432	-3.37769	NA	NA	NA
O75179	-0.683348	-1.83668	-1.63603	-1.0788	-1.66882	-0.25443	NA	-1.1173	-2.05222	-1.28623	-2.14892	-0.615742	-1.69192	-1.03403	-2.07106	-0.29174	-2.10993	-0.682062	-1.69736	-0.327164	-1.70134	-0.854949	-1.16555	-2.23269	-1.97738	-1.94145	-0.769959	-1.71257	-1.09794	-2.15596	-1.70768	-2.38553	-1.33613	-2.24362	-1.98023	-2.20608	-1.45917	-1.50218	-0.662327	-2.01314	-0.792222	NA	-0.983906	-2.32204	-1.16378	-2.01923	-2.038	-1.89574	-0.610215
O75182	-0.628531	NA	NA	NA	NA	-1.06903	NA	-0.876479	NA	NA	NA	-0.920128	NA	-0.744022	NA	0.134568	NA	-0.708307	NA	-0.0398142	NA	-0.332567	-0.362934	NA	NA	NA	-0.660919	NA	-1.24442	NA	-1.05697	NA	-1.0403	NA	NA	NA	NA	-0.848401	NA	NA	NA	NA	-0.709918	NA	-1.02079	NA	NA	-0.887197	-0.508545
O75190	1.33621	NA	-0.430474	1.08045	-0.0682327	1.02993	NA	1.29867	-0.241966	0.594573	NA	0.969228	-0.0496647	1.55665	NA	1.46442	NA	0.823681	0.0425746	1.08977	-0.195072	0.547842	0.831567	NA	0.0513435	NA	1.45489	NA	1.72904	NA	1.85593	NA	0.472381	NA	NA	NA	0.069585	0.875487	0.629446	NA	0.30732	NA	0.594645	NA	0.658276	0.0947874	NA	0.0187274	0.773207
O75191	-1.53217	2.40814	3.21541	-0.0469884	2.53283	-2.07022	NA	-0.695377	2.82951	-0.943593	1.76665	-1.4526	2.88472	-0.673561	1.95125	-1.0733	2.74427	-2.04262	2.65559	-1.1254	2.5025	-1.18062	1.28197	3.05188	2.15724	2.3424	-0.94823	2.3983	-1.06291	2.24733	-1.74023	1.77421	-0.376956	2.99618	1.33952	2.41532	-1.45565	-0.774951	-0.772159	2.73964	-2.7522	1.73708	-1.79517	2.35491	0.384898	1.24256	1.88894	0.477709	-1.48148
O75192	NA	-0.560039	-0.187134	NA	-0.958114	NA	NA	NA	-1.56556	NA	-0.129569	NA	-0.831066	NA	-0.708367	NA	-1.99717	NA	-0.285926	NA	-1.5005	NA	NA	-1.28913	-0.0286678	-0.233668	NA	-0.522286	NA	-0.386598	NA	-0.543804	NA	-0.405241	-1.16845	-0.481472	NA	NA	NA	-1.28867	NA	-1.04143	NA	-1.05208	-0.997002	-1.75538	-0.118018	0.680427	NA
O75197	NA	NA	NA	NA	NA	-4.44977	NA	-2.97198	NA	NA	NA	NA	NA	NA	NA	-4.01291	NA	NA	-4.00976	NA	-3.6766	NA	-0.815313	NA	NA	NA	NA	NA	NA	NA	NA	NA	-3.20173	NA	NA	NA	NA	NA	NA	NA	-3.8609	NA	NA	NA	NA	NA	NA	-4.18763	-3.78939
O75208	0.734954	2.02592	1.79036	-1.07461	1.57814	1.31326	-1.74874	0.665558	1.8974	0.567752	1.64565	0.860369	1.28189	0.890037	1.40233	0.299642	1.65686	-0.198024	1.59289	-1.26869	1.43651	0.489574	-0.386437	1.93692	1.35513	1.33448	0.900648	1.68096	-0.235287	1.50563	0.943758	1.55778	0.778358	1.67488	1.87243	1.55139	0.882734	0.113047	0.0170257	1.94272	1.60071	0.120627	1.3629	2.13189	0.867008	1.67829	1.7998	1.65779	1.35595
O75223	1.95141	1.61035	1.98906	2.25266	1.80658	2.60809	NA	1.91591	1.84701	1.81552	1.29286	1.88133	1.96423	2.43696	1.51763	1.51556	1.60113	1.95835	1.792	2.70222	1.48228	1.70463	2.40663	1.73969	0.58018	1.94925	1.85725	1.59892	2.09963	1.36041	2.64663	1.48259	2.38663	2.10354	1.34008	1.29757	1.57097	1.76831	1.86835	1.43164	1.42406	1.08058	1.86852	1.51509	1.67299	1.26797	1.52086	2.0167	1.89195
O75251	1.75817	2.2517	2.53169	1.39005	2.18459	2.7896	NA	1.82561	2.41407	1.75801	2.14462	1.60556	1.79791	1.77435	1.9781	1.66277	2.15411	1.79836	2.25936	0.732941	2.33717	1.16131	1.31594	2.25086	2.03444	2.34873	1.56653	1.74049	1.84418	1.75381	2.08317	2.15492	1.61148	2.1736	2.29355	1.87842	1.09135	1.31216	0.612722	2.15108	1.4303	-0.312276	2.9879	2.12952	1.64434	1.91295	2.09441	1.86527	2.00649
O75264	NA	NA	NA	-2.50086	NA	NA	NA	NA	NA	NA	NA	NA	NA	NA	NA	-2.42277	NA	NA	NA	NA	-2.42994	NA	NA	NA	NA	NA	NA	NA	NA	NA	-2.38077	NA	1.62165	NA	NA	NA	NA	NA	NA	NA	NA	NA	NA	NA	NA	NA	NA	-2.1219	-0.480744
O75290	NA	NA	NA	NA	NA	NA	NA	NA	NA	NA	NA	NA	NA	NA	NA	NA	NA	NA	NA	NA	NA	NA	NA	NA	NA	NA	NA	NA	NA	NA	NA	NA	NA	NA	NA	NA	NA	NA	NA	NA	NA	NA	NA	NA	NA	NA	NA	NA	NA
O75298	-0.282983	NA	NA	-0.160457	NA	NA	NA	NA	NA	-0.542936	NA	-0.802377	NA	1.17879	-0.79146	-1.21398	NA	-1.65946	NA	NA	-0.459818	0.866228	-1.5122	NA	NA	NA	0.620165	NA	NA	NA	-0.990414	NA	-0.608977	NA	NA	NA	-0.58961	0.225853	NA	NA	-0.938051	-0.444102	NA	NA	NA	-0.348644	NA	NA	NA
O75306	2.15762	2.77216	2.65379	1.92318	2.54495	3.12197	NA	2.3261	2.78104	2.08848	2.33157	2.0442	2.1177	2.3065	2.31837	2.12345	2.49682	1.90807	2.6135	1.2123	2.71043	1.58921	1.79548	2.4581	2.40326	2.57253	1.94443	2.08558	1.6864	1.91055	2.5004	2.37255	1.76429	2.31938	2.66401	2.2958	1.31249	1.75766	0.958194	2.51184	2.04085	1.49311	3.33664	2.5133	2.33317	2.19752	2.22202	2.21425	2.3781
O75309	NA	NA	NA	NA	NA	NA	NA	NA	NA	NA	NA	-1.99196	NA	NA	NA	NA	NA	NA	NA	NA	NA	NA	NA	NA	NA	NA	-3.07641	NA	NA	NA	NA	NA	NA	NA	NA	NA	NA	NA	0.869151	NA	-1.05402	NA	NA	NA	NA	NA	NA	NA	-0.464632
O75310	NA	NA	NA	NA	NA	NA	NA	NA	NA	NA	NA	NA	NA	NA	NA	NA	NA	NA	NA	NA	NA	NA	NA	NA	NA	NA	NA	2.02761	NA	NA	NA	NA	NA	NA	NA	NA	NA	NA	NA	NA	NA	NA	NA	NA	NA	NA	NA	NA	-4.92339
O75312	-0.150593	-0.746713	-0.680831	0.218121	-0.735489	-0.0509289	NA	0.546294	-0.824776	-0.305765	-1.0722	-0.355019	-0.966673	-0.404432	-0.761208	0.406126	-1.10242	0.450059	-0.703581	0.258917	-0.852935	0.0830097	-0.496482	-0.996288	-0.795721	-0.805382	-0.536548	-0.927162	0.340777	-0.738036	-0.318743	-1.24114	-0.61587	-1.01302	-1.0354	-1.02974	-0.660547	-0.0223252	0.968355	-1.03361	-0.00223893	-1.47474	-0.295305	-1.10252	-0.174473	-0.863995	-0.90364	-0.749281	0.34641
O75323	3.23196	1.10637	0.985546	4.18892	1.27762	4.05375	NA	2.9572	1.25254	3.45234	1.31592	3.52757	1.14226	3.55403	1.73646	2.04608	1.81421	7.70439	1.54855	3.61299	1.18353	3.07184	2.63534	1.49649	1.2966	0.940798	2.62285	1.55134	3.02341	1.84749	3.46775	1.29117	3.52037	NA	1.41879	1.44833	2.74875	2.50657	3.23275	0.818968	4.3799	0.851316	4.04008	1.08547	1.23549	1.78814	1.39408	1.23604	3.97569
O75326	NA	NA	NA	-2.23636	NA	NA	NA	-2.66655	NA	NA	NA	NA	NA	-2.85808	NA	NA	NA	-2.77053	NA	-2.75876	NA	NA	NA	NA	NA	NA	NA	NA	-2.62877	NA	NA	NA	NA	NA	NA	NA	NA	NA	NA	NA	NA	NA	NA	NA	NA	NA	NA	NA	NA
O75330	NA	NA	NA	NA	NA	NA	NA	NA	NA	NA	NA	NA	NA	NA	NA	NA	NA	NA	NA	NA	-1.85604	NA	NA	NA	NA	NA	NA	NA	NA	NA	NA	NA	NA	NA	NA	NA	NA	NA	-1.11938	NA	NA	NA	NA	NA	NA	NA	NA	NA	NA
O75339	-1.67271	NA	NA	NA	NA	NA	NA	-1.56524	NA	-1.8424	NA	NA	NA	NA	NA	-1.52743	NA	-1.83923	NA	NA	NA	NA	-0.716407	NA	NA	NA	NA	NA	NA	NA	NA	NA	-1.97004	NA	-2.18802	NA	NA	-0.992906	-0.653275	NA	NA	NA	NA	-2.38508	NA	NA	NA	NA	NA
O75340	2.69709	2.35201	1.97281	3.15081	2.28972	3.00165	NA	3.21019	2.15887	2.98949	2.25765	3.12531	1.99663	2.85828	2.14495	3.82292	2.1041	3.72049	2.46915	3.04966	2.10291	3.30572	3.40493	2.28538	2.23079	1.90464	3.26674	2.40975	2.13551	1.47792	2.88415	2.07164	3.40855	2.23973	2.25897	1.97089	2.96514	2.98334	3.77492	2.0856	3.57451	1.34084	2.87745	2.04715	3.18663	2.30755	2.06035	2.19272	3.55527
O75343	NA	NA	NA	NA	NA	NA	NA	NA	NA	NA	NA	NA	NA	NA	NA	NA	NA	NA	NA	NA	NA	NA	NA	NA	-1.33777	NA	NA	NA	NA	NA	NA	NA	NA	NA	NA	NA	NA	NA	NA	NA	NA	NA	NA	NA	NA	NA	NA	NA	-1.36538
O75347	2.5753	3.34035	3.50776	2.6182	3.53346	3.53973	NA	3.61707	3.47208	2.79492	2.86906	3.09446	3.40599	3.80166	3.18107	2.71802	3.29262	3.68329	3.35696	4.64802	3.50327	3.46115	3.29739	3.5555	2.76664	3.50855	3.43001	3.42848	3.46091	3.3182	3.88648	3.05264	2.39068	3.71842	3.06725	3.06387	2.90575	3.48036	3.53529	3.33477	3.67179	3.08707	3.30929	3.34562	3.1303	3.08322	3.07915	3.29052	3.69056
O75348	1.91963	1.55408	1.19472	1.72642	1.41526	1.77371	NA	1.85932	1.51733	1.78802	1.08433	1.83066	1.40754	1.5534	2.00295	2.014	1.18059	2.06303	1.84437	1.21552	1.32764	1.84978	1.4002	0.960177	1.13486	1.2114	1.72691	1.51497	2.11991	1.31221	1.41331	1.06945	1.21184	0.993391	1.64021	1.00724	1.46015	1.47627	2.1567	1.26092	1.68579	0.485457	1.81956	0.940086	0.585837	1.51714	1.41391	1.40743	1.59122
O75351	1.35447	1.47565	1.52408	1.51841	1.40956	2.64612	NA	2.29928	1.21476	1.70182	1.13947	1.83465	1.13558	2.13282	1.55946	1.85816	1.40154	2.0264	1.39009	1.66087	1.11716	1.30695	1.50604	1.1608	1.27475	1.04019	2.38003	1.24564	2.11785	1.38315	1.9129	1.06306	1.69093	1.08263	1.19975	1.01265	1.58162	1.25934	2.68454	1.01638	1.74209	0.420967	1.88836	1.16184	1.34957	1.19546	1.02836	1.26472	1.98905
O75352	1.23783	3.28499	3.09683	3.13533	2.88404	1.19277	NA	1.57107	3.21578	1.67608	2.19529	1.81224	3.38147	1.79704	3.23571	2.47428	2.8311	1.90684	3.39513	1.48516	3.19917	2.61045	1.97351	3.34752	3.12877	3.36151	1.57542	3.42989	2.01354	3.24536	3.04537	2.73932	0.587989	2.52454	3.19197	2.26458	1.33994	1.14926	1.65988	3.09486	1.31141	2.50581	1.89228	2.63394	2.88602	2.56875	2.84953	3.1927	1.99204
O75354	-2.8733	NA	NA	NA	NA	-2.3095	NA	NA	NA	NA	NA	NA	NA	NA	NA	-2.57012	NA	NA	NA	NA	NA	NA	-0.871873	NA	NA	NA	-2.76554	NA	NA	NA	NA	NA	NA	NA	NA	NA	NA	NA	-2.60105	NA	NA	NA	NA	NA	-1.91127	NA	NA	NA	-1.43228
O75355	NA	NA	NA	NA	NA	NA	NA	NA	NA	NA	NA	NA	NA	0.383587	NA	NA	NA	NA	NA	NA	NA	1.47684	NA	NA	NA	NA	NA	NA	NA	NA	NA	NA	NA	NA	NA	NA	NA	NA	NA	NA	NA	NA	NA	NA	0.973539	NA	NA	NA	NA
O75356	1.0385	4.1545	3.91098	1.55942	3.55541	-1.97962	-1.75372	0.396873	4.0011	-1.15548	3.6352	-0.807164	4.47654	2.25391	3.41995	1.3832	3.48473	-0.394117	3.74824	-1.04903	3.206	0.409344	2.35239	3.5479	3.63382	3.87967	-0.439992	3.47301	0.182701	3.81829	-0.80453	3.73887	2.32565	3.63488	3.48205	3.29731	0.379885	-0.656877	0.274232	3.34542	-0.2038	2.80677	-1.06622	4.25385	2.88029	3.26511	4.12046	3.57943	2.19542
O75362	NA	NA	NA	-1.43077	NA	NA	NA	NA	NA	NA	NA	NA	NA	NA	NA	NA	NA	NA	NA	NA	NA	NA	NA	NA	NA	NA	NA	NA	NA	NA	NA	NA	NA	NA	NA	NA	NA	NA	NA	NA	NA	NA	NA	NA	-0.549046	NA	NA	NA	-1.7179
O75363	NA	NA	NA	-2.64088	NA	NA	NA	1.1015	NA	0.295235	NA	NA	NA	NA	NA	NA	NA	-1.35242	NA	NA	NA	NA	-2.14893	NA	NA	NA	NA	NA	NA	NA	NA	NA	-0.374377	NA	NA	NA	NA	0.225725	-1.5953	NA	NA	NA	NA	NA	2.38133	NA	NA	NA	NA
O75365	-2.28946	NA	NA	NA	NA	NA	NA	NA	NA	NA	NA	-1.36591	NA	NA	NA	NA	NA	NA	NA	-1.9281	NA	NA	NA	NA	NA	NA	NA	NA	NA	NA	NA	NA	NA	NA	NA	NA	NA	NA	NA	NA	NA	NA	-2.51374	NA	-1.08047	NA	NA	NA	NA
O75366	NA	NA	NA	NA	NA	NA	NA	NA	NA	1.33727	NA	NA	NA	-2.53473	NA	NA	NA	NA	NA	NA	NA	NA	NA	NA	NA	NA	NA	NA	NA	NA	NA	NA	NA	NA	NA	NA	NA	NA	NA	NA	NA	NA	NA	NA	NA	NA	NA	NA	NA
O75367	4.95567	2.94135	2.32596	4.10454	2.54869	4.94735	0.351471	4.38494	2.42564	4.63331	2.14235	4.94301	2.4087	5.06235	3.01942	4.29478	2.87915	4.83384	3.04328	5.57051	2.39862	4.82899	4.56764	2.46168	2.99192	1.93886	4.6527	2.93236	3.91577	2.46809	4.02318	2.4774	3.52867	2.37245	2.46071	2.6666	4.15311	4.20857	3.52295	2.01922	4.45716	1.92533	4.52343	2.01397	5.12595	3.04501	2.45535	2.70544	4.69124
O75368	3.43467	2.14905	2.13801	3.78715	2.28189	2.77742	NA	3.35256	1.98431	3.69185	1.7835	3.75183	2.14911	3.62178	2.42813	3.65027	2.49598	3.7383	2.50733	1.32898	1.98624	3.56272	3.09094	2.38056	2.57591	1.75738	3.46092	2.51682	3.66258	2.51945	2.0911	2.32389	3.77921	1.84676	2.11609	2.10977	3.06612	3.32048	3.48804	1.79961	3.50078	1.75507	3.39093	1.62872	1.69865	3.10212	1.98997	2.56597	4.06861
O75369	3.26214	4.11639	4.37213	3.29654	4.07012	3.757	0.350152	3.76384	4.06326	3.50248	3.79602	3.02726	4.23715	3.77695	4.20403	3.10181	4.29204	3.8528	4.36348	3.64764	4.27751	3.15706	3.33325	4.03309	4.38955	3.65764	3.47713	4.38086	3.56627	4.22828	3.74942	3.94774	2.89705	3.95583	3.87057	3.01691	2.6128	4.39585	4.07217	3.84952	2.78407	3.35676	3.34805	3.79167	2.20972	4.20107	4.12834	4.41333	2.88051
O75376	-0.50643	-1.37278	-1.73507	-1.12231	-1.49647	-0.961324	NA	-0.969516	-1.39712	-1.10595	-1.93489	-1.03055	-1.60929	-1.35391	-1.64134	-0.870216	-1.41651	-1.20542	-1.27642	0.242375	-1.46038	-1.10506	-1.26624	-2.00152	-1.46908	-2.21327	-0.318971	-1.78138	-0.996657	-1.8265	-0.672124	-1.92305	-0.846038	-2.00389	-2.03618	-2.0958	-1.62465	-0.803019	-1.29371	-2.21032	-1.46315	NA	-1.21025	-2.3821	-1.17524	-1.82266	-1.86582	-1.49347	-0.77039
O75379	0.386004	-0.369011	0.0690588	-1.02481	-0.506467	-0.714367	NA	-0.378441	NA	NA	-0.465287	-0.882913	-0.602853	-0.133009	-0.659032	0.548007	-0.237916	-1.00464	-0.287586	-0.0756504	-0.0310476	-0.730959	-0.368389	-0.10658	NA	NA	-0.481355	-0.80123	-0.344249	0.0528978	NA	-0.165816	-0.724971	NA	-0.0857261	-0.180538	NA	-0.626556	-0.391852	NA	-1.05422	NA	-0.906178	-0.112088	-0.434753	-0.853236	-0.204303	NA	-1.00847
O75380	0.837819	1.56986	1.61502	0.313544	1.26256	1.75425	NA	0.691893	1.62581	0.827979	0.540778	0.625193	1.2323	0.837912	1.08715	0.703704	1.55467	0.132211	0.966275	-0.257726	1.29582	-0.137305	-0.155014	1.08936	0.4689	1.25254	0.442758	0.630986	0.191258	1.0663	0.747138	0.535007	0.0987878	1.25609	1.37983	0.826892	-0.907492	-0.153647	-0.761074	1.12605	-0.500674	-0.116003	1.8678	0.925646	0.805095	0.811536	0.676501	0.965913	0.536787
O75381	-1.51156	1.68288	1.54672	0.164985	1.22245	-0.498677	NA	0.664241	1.31739	-0.187578	1.11512	-0.411526	1.19897	0.0481141	0.818981	0.0623773	1.25756	0.655063	1.42593	0.536339	1.0711	-0.272332	-0.429888	0.986588	0.939644	1.5989	-0.239347	1.05954	-0.0381769	1.698	-0.0499339	0.98717	-0.0769368	1.41661	0.781514	1.35884	-1.10486	-0.0640229	0.829095	1.02125	-0.000964525	0.160264	-0.345955	1.11226	0.742936	1.04481	1.24302	1.69828	0.439689
O75382	-0.339992	-1.80588	-2.10085	-1.45743	-2.20182	-1.57242	NA	-1.35853	-1.92863	-1.02007	-2.17832	-0.783551	-2.74611	-1.5677	-1.88189	-1.59587	-1.94523	-1.30113	-1.92738	-0.767845	-2.36424	-1.04324	-0.48373	-2.33719	-2.12519	-2.21931	-0.856548	-1.85609	-1.29204	-2.48687	-1.73355	-2.5123	-0.973408	-2.37824	-1.8911	-1.85412	-1.87529	-1.85475	-2.14455	-2.31697	-1.26025	-2.6318	-1.19716	-3.0556	-1.10805	-2.08355	-2.11619	-2.2665	-1.09846
O75385	NA	NA	-5.49951	-3.99929	NA	NA	NA	NA	NA	NA	NA	NA	NA	NA	NA	NA	NA	-3.29131	NA	-2.3599	NA	-3.71536	NA	NA	NA	NA	-3.7905	NA	NA	NA	NA	NA	NA	NA	NA	NA	NA	NA	NA	NA	NA	NA	-3.49595	NA	-2.97483	NA	NA	NA	NA
O75386	NA	NA	NA	NA	NA	NA	NA	NA	NA	NA	NA	NA	NA	NA	NA	NA	NA	NA	NA	NA	NA	NA	NA	NA	NA	NA	NA	NA	NA	NA	NA	NA	NA	NA	NA	NA	NA	NA	NA	NA	NA	NA	NA	NA	NA	NA	NA	NA	NA
O75387	NA	1.29509	1.58126	NA	1.24028	0.023481	NA	NA	1.33337	NA	1.04957	0.221425	1.52284	-0.0250125	1.30925	NA	0.893074	NA	1.22455	NA	1.05084	NA	-0.229599	0.803945	0.786934	1.2739	-0.529698	0.866042	NA	0.929548	0.111693	0.912446	-0.767875	1.49834	1.24501	0.667987	NA	NA	NA	1.21645	NA	0.398892	0.337734	1.284	0.778703	0.742075	1.18326	1.00736	-0.250249
O75390	4.27414	4.28875	3.84559	5.03715	3.95487	6.1038	NA	3.72604	4.07582	4.25173	4.06027	5.23913	3.92997	4.74521	3.93631	4.244	3.83701	3.87205	4.04971	7.19464	3.82224	4.15704	4.11896	3.75814	3.87441	3.99888	4.09121	3.99518	4.84165	3.89234	5.23027	3.7839	4.42241	3.78441	4.30227	3.74177	5.22164	4.29417	4.49228	3.76831	5.37998	3.3009	6.76704	4.49445	4.89744	4.00244	3.97815	4.08434	5.66455
O75391	0.71541	-0.382143	-0.158854	0.204482	-0.5749	0.131902	NA	-0.970239	-0.802967	-0.252493	NA	0.25715	-0.485759	-0.305256	-0.530438	0.0917357	-0.0780299	-0.016293	-0.369686	0.395017	-0.17501	-0.0118416	-0.61046	-0.43429	-1.00126	-0.950865	-0.0500251	-0.446296	0.242876	-0.559306	-0.164319	-1.20148	-1.14223	-1.24661	-1.056	-0.957549	-0.774368	-1.64784	-0.952945	-1.50926	-0.409758	NA	-0.0429629	-1.30821	0.016536	-1.27747	-1.03704	-0.823532	0.0587126
O75394	-2.04071	-2.14677	-2.47476	-1.82733	-2.92946	-1.15156	NA	-2.70119	-2.75304	-2.5859	NA	-1.29986	NA	-2.28964	-3.55964	-1.57685	-3.49233	-1.6107	-2.91894	-2.05128	-3.38315	NA	-2.59147	NA	NA	NA	-3.08445	-3.6039	-2.42094	-3.28981	-2.45651	NA	NA	NA	NA	NA	NA	-3.67943	NA	NA	-3.48	NA	-2.21935	-3.2853	-3.33395	NA	NA	NA	-2.34273
O75396	4.29082	3.75378	3.57655	4.29373	3.3143	3.59654	NA	3.32673	3.38849	3.3739	3.2249	3.28219	3.30188	3.39188	3.3867	4.15185	3.41027	2.99455	3.38671	3.03352	3.28904	3.7186	3.16667	3.27183	3.21802	3.30437	3.01647	3.45151	3.51197	3.71941	3.77598	3.53417	3.43708	3.31902	3.54566	3.10324	3.19179	2.80852	3.42639	3.30062	3.78297	2.34465	2.68409	3.29986	2.60119	3.11749	3.59063	3.36289	3.92931
O75400	1.16559	0.579055	0.361278	1.21643	0.238477	1.65289	NA	1.31088	0.420404	1.20794	-0.0969892	1.39541	0.356536	1.20983	0.549992	1.53857	0.492481	1.69363	0.59899	2.04546	0.504053	1.21162	1.4346	0.362258	0.297901	0.2694	1.55795	0.426365	1.57994	0.61836	1.32492	0.166831	1.27778	0.204431	0.104117	0.0486901	0.616283	1.60036	1.02521	0.167857	1.05829	-0.14471	1.22461	0.106884	1.27709	0.491855	0.482095	0.435003	1.56627
O75410	0.828755	-1.62398	-1.18287	0.632389	-1.10674	1.47745	NA	-0.0882995	-1.25768	0.627091	-1.41274	1.1022	-1.27089	1.61607	-0.918368	0.802027	-1.51209	0.844662	-1.1954	-0.104376	-1.01024	1.16342	0.0572956	-1.52477	-0.714961	-1.73629	1.07756	-0.968364	0.0950359	-1.25872	1.70336	-1.52459	-1.03829	-1.44062	-0.821554	-1.31244	0.462204	-0.010517	-0.863724	-1.48867	1.40624	NA	0.935469	NA	-0.558664	-0.4579	-1.13912	-1.19126	0.573053
O75414	-1.73958	NA	-2.01942	-0.607899	NA	-0.350704	NA	-1.50935	-1.47218	-1.48642	NA	-1.14344	-1.65444	-1.53385	NA	-1.429	-1.2847	-1.18567	-1.76069	-1.04464	NA	NA	-1.27703	NA	-1.44698	NA	-1.79543	-1.04654	NA	NA	0.258762	NA	-1.10403	NA	-1.43441	NA	-0.482373	NA	NA	NA	-0.721311	NA	-1.2183	-1.70054	NA	-1.15987	-1.51154	NA	NA
O75419	NA	NA	NA	NA	NA	NA	NA	NA	NA	NA	NA	NA	NA	NA	NA	NA	NA	NA	NA	NA	NA	NA	NA	NA	NA	NA	NA	NA	-1.35309	NA	NA	NA	-1.12767	NA	NA	NA	NA	NA	NA	NA	NA	NA	NA	NA	NA	NA	NA	NA	NA
O75420	-1.83487	NA	NA	NA	NA	-1.63419	NA	NA	NA	-2.21213	NA	NA	NA	-1.40552	NA	-1.62695	NA	-1.72687	NA	-1.9084	NA	NA	-2.07263	NA	NA	-2.21176	-1.7774	NA	-1.45389	NA	-0.677181	NA	NA	NA	NA	NA	NA	NA	NA	NA	-2.03551	NA	NA	NA	NA	NA	NA	NA	-1.30237
O75425	NA	NA	NA	-2.05186	NA	NA	NA	NA	NA	NA	NA	NA	NA	NA	NA	NA	NA	NA	NA	NA	NA	NA	NA	NA	NA	NA	NA	NA	NA	NA	NA	NA	NA	NA	NA	NA	NA	NA	NA	NA	NA	NA	NA	NA	NA	NA	NA	NA	NA
O75427	-0.806379	-1.15068	-1.4909	0.0420414	-1.46594	0.611033	NA	-0.279598	NA	0.105216	-1.54959	-0.313048	-1.47963	0.535909	-0.928964	-0.159237	-1.34394	0.493834	-0.995592	-1.14774	-1.48812	-0.159997	-0.557993	-1.8122	-0.828473	-1.69908	-0.368652	-1.11215	-0.0190072	-1.38854	0.520306	NA	-1.0202	-1.7853	-1.3108	-1.67628	-1.36357	0.0512036	-0.498095	-1.67935	-0.0821543	NA	0.00442576	NA	-0.306938	-0.928644	-1.63975	-1.21067	-0.186346
O75431	0.315717	0.974227	0.807199	1.0585	0.651255	1.67588	NA	0.709409	0.520767	0.404963	1.02869	0.803024	0.527253	0.49404	0.586711	0.598037	0.456392	0.725251	0.702937	-0.00631805	0.354638	0.252133	0.119576	0.346173	0.199452	0.328293	0.885912	0.660836	0.611527	0.182343	1.90405	0.403447	0.442136	0.391317	0.607165	0.167252	1.16901	0.255644	0.669665	0.514161	1.66397	-0.363919	1.65886	0.672485	0.622738	0.426632	0.454551	0.867263	1.18951
O75436	3.2401	2.06799	1.90086	2.84733	2.00287	3.73049	NA	3.42671	2.0044	2.69184	1.9282	3.03143	2.0002	3.71745	2.37103	3.39301	2.15961	3.30154	2.34352	2.18789	2.21272	3.30207	3.52543	1.9194	1.88585	1.86484	3.15266	2.0948	3.31426	2.39742	2.90751	1.74467	3.21242	1.87587	2.06935	1.76269	1.97807	2.96997	3.46097	1.95085	3.72151	1.18571	2.54334	1.63404	2.58428	2.10287	1.97449	1.95083	3.3624
O75438	0.501642	1.55252	1.36993	0.311506	1.16149	1.63396	NA	0.57427	1.46345	0.591245	0.162043	0.731878	1.02275	0.347912	0.774293	0.276434	1.32452	0.537255	1.3744	0.0741532	1.6586	0.196526	0.291215	1.48957	1.99737	1.25271	0.561228	1.16214	0.733344	0.832902	1.29954	1.44797	1.03447	1.56873	1.75143	1.383	0.450081	0.421317	-0.0164497	1.67383	-0.0374245	-1.96614	2.26858	1.47283	1.17446	1.04536	1.23251	1.32201	1.22557
O75439	0.967776	2.17105	2.39458	1.01673	2.02036	1.18401	NA	1.01489	2.11607	0.810567	1.57061	0.990505	2.12319	1.1959	2.04189	1.47708	1.83589	1.08149	2.00822	1.20477	1.55485	0.395848	0.997838	1.86227	1.60788	1.8353	0.276655	1.57886	1.16573	2.01585	2.01934	1.88848	0.964298	1.77008	1.92933	1.19161	1.04623	0.432674	1.13553	1.69311	1.23658	1.01487	1.49097	2.03287	1.64902	1.68756	1.93936	2.10645	1.36684
O75443	NA	NA	NA	NA	NA	NA	NA	NA	NA	NA	NA	NA	NA	NA	NA	NA	NA	NA	NA	NA	NA	NA	NA	-1.84503	NA	-1.39342	NA	NA	NA	NA	NA	NA	NA	NA	NA	NA	NA	NA	NA	NA	NA	NA	NA	NA	NA	NA	NA	NA	NA
O75446	NA	NA	NA	NA	NA	NA	NA	NA	NA	NA	NA	NA	NA	NA	NA	NA	NA	NA	NA	-1.56373	NA	NA	NA	NA	NA	NA	NA	NA	NA	NA	NA	NA	NA	NA	NA	NA	NA	NA	NA	NA	NA	NA	NA	NA	NA	NA	NA	NA	NA
O75448	-0.16879	-0.938716	-1.67215	-0.866098	-1.48027	-0.402578	NA	-0.706595	-1.41046	-0.732087	NA	-0.485693	-1.65162	-0.384106	-1.24599	0.183111	-1.31082	-0.840267	-1.19545	0.606412	-1.63606	-0.302321	-0.161426	-1.68707	-0.919716	-1.77731	-0.390445	-1.4902	-0.660152	NA	-0.329687	-1.30844	-0.243817	NA	-1.76169	NA	-1.60232	-0.356449	-0.992348	-2.35919	-1.04537	NA	-0.867451	NA	-0.389705	-1.57726	NA	-1.44528	-0.0735293
O75449	-1.45055	-2.19859	-2.59582	-1.72448	NA	-1.78593	NA	-1.51733	NA	-1.48891	-2.07869	-1.73655	NA	-1.18118	-1.93232	-0.966186	NA	-1.3164	-2.33169	-1.43627	NA	-1.13311	-1.97772	NA	-2.18067	-2.73539	-1.48715	-2.78973	-1.71338	-2.10449	-2.20343	NA	-1.57402	-2.81902	NA	NA	-2.2738	-1.1127	-1.63367	NA	-2.15233	NA	-2.02046	NA	-2.09923	-1.8182	NA	NA	-1.43735
O75452	0.722629	6.79367	6.13622	-1.64687	5.98135	-2.52767	NA	-0.350203	6.30317	-2.35088	5.24701	-2.64403	5.22361	-1.06298	6.41905	-2.43866	6.37432	-2.21471	6.16943	NA	5.83426	NA	-1.87107	6.39152	5.42176	6.581	-2.83832	5.92337	0.674235	5.93049	NA	5.7553	-2.87027	5.75807	6.05361	5.80898	NA	-0.529345	-0.492402	6.67316	-1.57836	5.0735	-0.7013	6.6944	1.30464	3.98898	6.16241	6.37214	-0.583038
O75460	NA	NA	NA	-2.02365	NA	-2.49363	NA	NA	NA	-3.58857	NA	-2.73646	NA	NA	NA	-2.60025	NA	-2.29422	NA	NA	NA	NA	-2.9825	NA	NA	NA	NA	NA	-2.58123	NA	-2.97237	NA	NA	NA	NA	NA	NA	NA	NA	NA	NA	NA	-2.99183	NA	NA	NA	NA	NA	-2.4258
O75475	1.08244	-0.379257	-0.346007	-0.844815	-0.544459	-0.581352	NA	-0.304443	-0.815825	0.660319	-1.05272	-0.0913749	-0.891203	0.237328	-0.198029	1.44956	0.0327105	0.358708	-0.379406	1.16005	-0.45377	-0.264278	0.259332	-0.7082	-0.360579	-1.24948	0.151504	-0.381275	-0.847297	-0.767677	0.17117	-0.616955	-0.775383	-0.973742	-1.06515	-0.485255	-0.375582	-0.593247	0.145997	-1.15799	-0.201765	-1.70915	-0.472681	-1.05377	-0.205684	-0.68807	-0.949073	-0.542197	0.048147
O75477	0.0506377	1.61616	1.83736	-0.301571	1.00669	-0.504912	NA	0.792746	1.61723	-0.0419941	1.36873	-0.980446	1.62432	-0.29028	1.8425	0.0478607	1.77021	-0.0778446	1.67751	-0.633128	2.09006	-0.351228	-0.444845	1.58552	1.55442	1.47202	-0.855444	1.67039	0.230359	2.18269	-0.299486	1.59606	-0.83865	0.972986	1.63178	1.57934	-0.478585	-0.551042	0.793272	1.90533	-1.65389	0.701392	-1.18075	1.76663	-0.660235	0.680706	2.02782	1.71485	-0.524658
O75487	0.766562	NA	NA	0.229573	-1.01603	-0.247174	NA	-0.952369	NA	-0.621164	NA	1.1399	NA	-1.18948	NA	-1.49894	NA	0.0503777	-1.05075	-1.05778	NA	0.780966	0.836566	-1.00001	-1.7703	NA	-0.212268	-1.38615	NA	NA	NA	-1.56014	0.94514	NA	NA	NA	1.55936	-0.62024	-1.55594	NA	-0.637873	NA	0.604624	NA	1.66986	-0.713897	NA	-0.975039	0.488977
O75489	2.44343	2.96823	3.04535	2.18467	2.74514	3.60779	NA	2.54158	3.07686	2.3452	2.44967	2.37197	2.51144	2.18362	2.45066	2.24219	2.71673	2.16126	2.75881	1.61611	3.0306	1.73175	2.06342	2.81514	2.80878	2.97104	2.24924	2.3593	1.94131	2.07898	2.80913	2.53309	2.19848	2.62162	3.01856	2.705	1.73701	2.14566	1.17216	2.82435	2.39716	2.0177	3.72107	2.64803	2.58317	2.60331	2.54956	2.62176	2.73223
O75494	1.79713	0.457278	0.573096	0.760152	0.394971	1.40063	NA	0.977719	0.549607	1.46107	0.343716	1.2089	0.73006	1.84006	0.823671	1.6858	0.660437	1.23254	0.807281	2.03441	0.341485	1.24176	1.31554	-0.0404013	0.12398	-0.139925	1.15044	0.292552	0.555383	0.234076	0.640421	0.0908981	0.900733	0.0387987	0.355876	-0.155643	-0.0289105	0.871948	0.497783	-0.297734	0.325653	-1.15741	0.674988	-0.094381	0.762007	0.157218	-0.215336	0.51987	1.09063
O75503	0.208786	-1.42625	-1.78355	-0.510193	-1.45197	-1.38457	NA	-0.278229	-1.65024	-0.399276	-1.1958	-0.144105	-1.69214	-1.01699	-1.19179	-0.543851	-1.15286	0.593676	-1.08232	-0.885307	-1.06244	-1.74297	-0.805085	-1.66667	-1.38585	-1.42008	-0.748198	-1.35832	-0.369856	-1.31429	-1.45717	-1.21323	0.233468	-1.57799	-1.62661	-1.76285	-1.30848	-0.201828	-0.227143	-1.71876	0.0716254	NA	-0.659235	-1.50364	-0.117563	-1.21933	-1.17346	-1.15994	-1.19798
O75506	0.841858	0.41148	0.05672	0.307097	0.143296	0.541338	NA	0.813332	0.261751	0.567961	0.0589435	0.270578	0.236523	0.768106	0.372506	0.388161	0.233714	0.790001	0.642533	0.571119	0.674299	0.753724	0.713644	0.347421	0.139581	-0.208189	0.959797	0.64509	0.704363	0.457943	0.629176	0.423976	1.18492	0.443241	0.069802	0.190735	0.422341	0.792154	1.0117	0.142962	0.592347	NA	0.600434	0.0181338	0.59635	0.123611	0.584322	-0.0321384	0.473314
O75508	NA	NA	NA	NA	NA	NA	NA	NA	NA	NA	NA	NA	NA	NA	NA	NA	NA	NA	NA	-4.2403	NA	NA	NA	NA	NA	NA	NA	NA	NA	NA	NA	NA	NA	NA	NA	NA	NA	NA	NA	NA	NA	NA	NA	NA	NA	NA	NA	NA	NA
O75509	-2.57991	NA	NA	NA	NA	NA	NA	NA	NA	NA	NA	NA	NA	-1.62164	NA	NA	NA	-1.61836	NA	-0.684063	NA	NA	-1.46086	NA	NA	NA	NA	NA	-0.739261	NA	-1.77287	NA	NA	NA	NA	NA	NA	-0.333196	NA	NA	NA	NA	NA	NA	NA	NA	NA	NA	NA
O75521	0.326985	4.03922	3.81536	-0.175662	3.67156	0.525087	NA	-0.107818	3.61864	0.684502	4.15055	-1.11388	3.59921	0.499999	3.55044	-0.436166	3.58296	0.406707	3.60386	-0.41047	3.31613	-0.201948	0.329842	2.50399	3.08175	3.50319	0.249806	3.41664	0.792934	3.61347	0.377906	3.24761	0.197395	3.47433	3.52803	3.43028	-0.257808	-0.70851	-0.74864	3.43713	0.744883	2.66257	0.698453	3.89411	1.95168	2.95006	3.79546	3.84419	-0.401246
O75525	-0.57684	-1.35027	-1.1281	-1.44782	-1.54493	-1.65984	NA	-1.96446	-1.44762	-1.66321	-2.44615	-1.37856	-1.83802	-2.02731	-1.61016	-2.61533	-1.50658	-3.17539	-1.69313	2.01741	-1.9176	-1.65346	-0.670836	-1.57366	-1.71497	-2.15849	-2.50727	-1.68141	-2.1381	-1.07601	-1.35582	-2.03718	-2.37895	-1.47566	-1.20492	-2.07311	NA	-2.62573	NA	-1.85697	-1.34425	-2.58083	-0.775784	-1.8264	-0.509724	-1.55602	-2.25176	-1.79787	-1.3803
O75529	NA	NA	NA	NA	NA	NA	NA	-2.11072	NA	NA	NA	NA	NA	-1.76641	NA	-2.08239	-2.42852	-2.1472	NA	-1.99808	NA	NA	-1.69288	NA	NA	NA	NA	NA	NA	NA	-1.90736	NA	NA	NA	NA	NA	NA	-1.55317	NA	NA	NA	NA	NA	NA	NA	NA	NA	-2.38847	-2.31956
O75530	-0.429638	NA	-2.77559	-0.516223	NA	-0.582173	NA	-4.0311e-05	-1.55889	-0.49392	NA	-0.449769	NA	-0.59144	-0.8521	0.271613	NA	0.020458	NA	0.716667	NA	-0.120002	-0.548896	-1.41978	NA	NA	-1.09251	-1.58488	-0.659431	NA	-0.822455	-1.60401	-0.180658	NA	NA	NA	-1.02213	-0.401907	-0.36951	NA	-1.08825	NA	-0.559894	NA	-0.421512	NA	-2.251	-1.63315	-0.457741
O75531	3.67945	1.42748	1.13556	2.65773	1.37841	3.20579	NA	2.72398	0.900312	3.12691	1.05205	3.4905	1.26195	3.65823	1.55123	2.62383	1.58466	2.96576	1.46201	3.21944	1.04961	2.78162	3.62119	1.2617	1.57725	0.486361	3.12517	1.3044	2.52893	0.996516	1.7531	1.22154	2.29169	0.841809	0.822657	1.06021	2.71113	2.54945	2.46888	0.656946	3.10197	0.596514	3.10251	1.00457	2.70982	1.60724	1.21426	1.14482	3.11929
O75533	2.74695	1.72176	1.52614	2.44263	1.49535	2.67878	NA	2.60293	1.46992	2.51355	1.28821	2.57058	1.45143	2.99781	1.72487	2.98877	1.60116	2.80635	1.86891	3.12646	1.76367	2.91903	2.70681	1.39749	1.79793	1.21456	2.9865	1.66741	2.18092	1.30956	2.77968	1.59552	2.79259	1.38989	1.51962	1.4283	2.16397	3.04809	2.46772	1.34668	2.53399	0.954097	2.61975	1.20535	2.42673	1.74609	1.54155	1.68851	2.89308
O75534	1.83706	1.63252	1.57922	2.40158	1.49267	2.455	NA	1.96217	1.56975	1.73583	1.39826	1.98783	1.56428	2.36	1.72924	2.32424	1.48682	2.18013	1.59395	2.41106	1.45656	2.11071	1.90628	1.3498	1.4605	1.53633	2.03941	1.47827	2.59124	1.6297	1.56184	1.27805	1.90208	1.4091	1.56571	1.19604	1.42977	1.87172	2.28606	1.17556	1.96798	0.873799	1.69918	1.68225	2.05845	1.4362	1.44722	1.46645	2.55257
O75554	NA	NA	NA	NA	NA	NA	NA	-1.28204	NA	NA	NA	NA	NA	NA	NA	-1.62006	NA	-1.32367	NA	NA	NA	NA	NA	NA	NA	NA	NA	NA	-1.63109	NA	NA	NA	NA	NA	NA	NA	NA	NA	NA	NA	-1.71691	NA	NA	NA	NA	NA	NA	NA	NA
O75556	NA	NA	NA	NA	NA	NA	NA	NA	NA	NA	NA	NA	NA	NA	NA	NA	NA	-1.05462	NA	NA	NA	NA	NA	NA	NA	NA	NA	NA	NA	NA	NA	NA	NA	NA	NA	NA	NA	NA	NA	NA	NA	NA	NA	NA	NA	NA	NA	NA	NA
O75558	-1.85313	-0.312072	-0.866985	-1.61354	-1.52527	-1.90971	NA	-1.47545	-1.08271	-2.02148	-1.91049	NA	-1.65901	NA	-0.0463652	-0.265189	-0.680812	-0.252165	-0.455225	NA	-1.00821	-1.95174	-1.71686	-2.00612	-1.39736	-1.45231	NA	-1.7964	-1.62521	-1.05829	NA	-1.37533	NA	-1.89989	-1.15547	-1.92909	NA	-1.04516	-0.331879	-2.23595	-1.96894	NA	-1.86501	-2.04361	NA	-1.03553	-1.2393	-1.18771	-2.16822
O75563	-1.39801	-0.572316	-1.45081	-0.911515	-1.67126	-1.49187	NA	-0.773624	-1.17465	-0.715366	NA	-0.816084	-1.55466	-2.37485	-0.6675	0.00692662	-1.25135	-0.510008	-1.05611	NA	-1.13444	-0.895869	-1.18502	-2.11668	-1.07886	NA	-1.46261	-1.33301	-0.205281	-1.08776	-2.21633	-1.37829	-1.31397	-1.50654	-1.23282	NA	-1.37372	-0.386386	0.250205	-1.99974	-2.08131	NA	-1.24992	-2.00576	-2.34459	-1.1725	-1.36776	-1.05545	-1.6526
O75569	0.204187	-0.687734	-0.939201	1.52109	-0.864995	0.515584	NA	0.815523	-1.10069	0.237726	-0.99684	0.351311	-1.3487	0.798311	-0.580233	0.169526	-0.801075	0.862393	-0.927166	2.27405	-1.20808	0.99734	-0.125582	-1.1542	-0.751455	-1.27762	0.351474	-0.922502	0.199151	-1.12933	0.476735	-1.10583	-0.358725	-1.38137	-1.12283	-1.25883	-0.406028	0.325178	0.807357	-1.18417	0.752767	-1.78498	0.692397	-1.32543	-1.18501	-0.909662	-1.09876	-0.889033	0.807421
O75570	NA	-1.54205	-1.31738	NA	-1.92141	-1.21969	NA	-0.686565	NA	-1.65109	NA	-0.545498	NA	NA	-1.17195	NA	NA	NA	-1.61812	NA	NA	NA	-2.00577	NA	NA	-1.56305	-1.55225	NA	NA	-1.25143	0.729096	NA	-0.530507	NA	-2.11447	NA	NA	NA	NA	NA	-0.895679	-2.05822	-0.197042	-1.80231	NA	NA	NA	-1.59006	-1.37043
O75575	NA	NA	NA	NA	NA	NA	NA	NA	NA	NA	NA	NA	NA	NA	NA	NA	NA	-2.31528	NA	NA	NA	NA	NA	NA	NA	NA	NA	NA	NA	NA	NA	NA	NA	NA	NA	NA	-1.88558	NA	NA	NA	NA	NA	NA	NA	NA	NA	NA	NA	NA
O75582	-1.97553	NA	NA	NA	NA	-1.91944	NA	-2.70213	NA	-3.07281	NA	-1.89367	NA	-2.63992	NA	-2.74025	NA	-3.33737	-2.63991	-3.03319	NA	-2.17707	-3.35829	NA	-3.17027	NA	-2.21045	-3.14401	NA	-3.09026	NA	NA	NA	NA	NA	NA	NA	-3.21295	-3.28844	NA	-3.03134	NA	-1.6177	NA	NA	NA	NA	NA	-1.93801
O75586	-2.61972	-3.41998	-3.3532	-3.54455	-3.88562	-2.47302	NA	-3.00307	-3.95646	-2.6466	NA	-1.91929	NA	-2.83915	NA	-2.093	NA	-2.51837	-4.21144	-1.45579	NA	-2.10133	-2.23762	-4.17972	-2.69791	NA	-2.55939	NA	NA	NA	-2.59342	-3.44302	-1.64108	-4.13966	NA	NA	-3.16615	-2.2264	-3.3113	NA	-2.31917	NA	-2.19565	NA	-2.02121	-2.92705	-4.1883	-3.57468	-1.86672
O75592	-1.36828	-1.94158	-2.58143	-1.8323	-2.41946	-2.09431	NA	-1.2652	-2.56018	-1.3203	-2.72842	-1.37116	-2.59911	-1.82869	-2.05721	-1.45926	-2.45375	-0.965764	-2.00792	-1.26864	-2.32319	-1.85389	-1.63965	-2.61693	-2.04875	-2.52703	-2.09118	-2.34428	-1.40294	-2.46832	-1.33026	-2.52229	-1.63718	-2.61424	-2.6039	-2.81111	-2.4244	-1.57576	-1.33398	-2.7399	-1.70218	-3.00314	-1.57206	-2.71212	-1.79201	-2.06676	-2.27357	-2.60043	-2.42447
O75594	-1.94794	-0.166897	-2.3334	0.477973	-2.47001	-1.80016	NA	-0.648306	-1.95121	-0.89471	NA	NA	NA	-2.33707	-1.10842	0.881706	-1.92799	-1.09567	NA	NA	-2.84135	0.0887218	-1.15383	NA	NA	NA	-0.360036	-2.16118	-1.38609	NA	NA	NA	NA	NA	-2.20228	NA	0.29791	0.938561	2.09737	NA	-0.53364	NA	-2.24889	NA	NA	-2.16593	NA	NA	-2.60057
O75600	NA	1.87659	1.87964	NA	1.09269	NA	NA	-0.724867	2.66489	NA	1.70847	NA	0.575801	NA	1.82168	NA	1.24022	-3.10715	2.10177	NA	1.54288	-2.42435	NA	1.10026	1.06542	1.86034	-0.27386	2.32132	NA	1.41503	NA	-1.21358	NA	1.69535	2.15524	2.14612	-0.851684	NA	-1.20403	2.60039	NA	1.18999	NA	1.47424	-0.498102	1.23805	1.7085	0.67659	NA
O75607	-0.0429009	-2.6637	NA	-0.365999	NA	1.68862	NA	0.385957	-1.86099	-1.03621	-3.08486	-0.143726	NA	0.339121	-2.72638	0.687599	-1.98651	1.02406	-2.10445	1.51975	-2.37249	0.193852	-0.485701	NA	-2.51278	NA	0.680336	-2.37887	1.12899	NA	1.49986	NA	0.276676	NA	NA	NA	-1.12869	-0.0326281	1.1189	NA	-1.06228	NA	-0.838946	NA	-0.113281	-1.73277	-2.77896	-2.54122	-0.395521
O75608	3.20255	3.32446	3.01461	2.85897	3.31437	3.54812	0.505359	2.28617	3.30459	2.62883	2.85793	2.32558	3.17875	3.01996	3.07178	2.67453	3.10059	2.58834	3.00752	2.84656	2.75732	2.52836	2.9964	3.12739	2.60668	2.95036	3.32977	3.08577	2.89282	3.07921	4.03923	2.82461	2.36425	3.23855	3.05201	2.85769	2.81978	2.81174	4.34354	3.16646	3.62921	2.80974	3.63838	3.13253	4.42221	2.74846	3.03674	3.10511	2.69844
O75610	NA	NA	-4.27265	NA	NA	NA	NA	NA	NA	NA	NA	NA	NA	NA	NA	-0.0343421	NA	NA	NA	NA	NA	-1.26024	NA	NA	NA	NA	NA	NA	NA	NA	NA	NA	-1.45848	NA	NA	NA	NA	NA	NA	NA	NA	NA	NA	NA	NA	NA	NA	NA	NA
O75616	-1.42905	-1.49314	-1.826	-0.923442	-2.12007	0.132017	NA	-0.525853	-1.77262	-1.33715	NA	-1.29204	NA	-0.665985	-1.63753	-0.489277	NA	-0.873194	-1.61433	0.100706	NA	-0.194974	-1.91076	-2.05199	-2.27352	NA	-1.34608	-1.74931	-0.631234	-1.7838	1.06338	-1.61919	-1.06512	-1.90621	-1.93685	NA	-1.48979	-0.449349	-1.374	-2.14231	-0.0658339	NA	-0.448702	-2.07299	-0.838971	-2.14051	-1.7836	-2.18613	-0.000839856
O75629	NA	-0.87914	-1.84035	NA	-2.63806	NA	NA	-3.29916	-1.49295	NA	NA	NA	-1.9967	NA	-1.25378	-2.93262	-1.97176	-3.13919	-1.18438	NA	NA	NA	-3.50511	NA	NA	NA	-3.38004	-1.99616	NA	-2.63374	-3.12783	-1.06894	-3.84643	-1.55677	-1.67509	-2.08157	NA	NA	NA	NA	NA	NA	NA	-1.51275	NA	-3.27335	-1.54058	-1.40375	NA
O75636	-1.79978	0.0264197	0.0241682	-2.02176	0.103531	NA	NA	-0.964775	-0.136553	-1.07642	0.360872	-2.09483	-1.1274	-1.36899	0.593694	-2.37617	0.215315	-2.15049	-0.2615	-2.44883	0.641694	-1.40239	-2.70636	-0.889729	0.695727	-0.259682	-2.3261	0.460607	-1.66182	0.520225	-1.36585	0.491836	-2.04064	0.022895	0.175973	0.124835	-2.41309	-2.19806	-1.47763	-0.0359475	NA	-0.416995	-1.58701	-0.371906	-2.40403	-2.02009	0.460555	-0.195586	NA
O75643	2.38132	1.25968	1.19705	1.97265	1.08059	2.20399	NA	2.05901	1.10864	1.95988	0.910219	2.31837	1.13838	2.08121	1.37794	2.55311	1.26932	2.25022	1.38292	2.58524	1.18344	2.23376	2.30487	1.02118	1.05478	0.77772	2.37163	1.16014	2.29024	1.18604	2.20853	1.08811	2.03993	0.890273	1.05714	0.880201	1.4618	2.2546	2.37162	0.845402	1.97075	0.400971	2.09988	0.879464	2.08875	1.09693	1.08764	1.18897	2.14362
O75648	-1.54603	-1.11876	-1.5487	-2.35139	-1.10833	-2.02221	NA	-2.4458	-1.55063	-2.53326	-1.73842	-1.95074	-1.83056	-1.99171	-1.55254	-1.76037	-1.82105	-2.07977	-1.61396	-2.45399	-1.8499	-1.64392	-1.73289	-1.96602	-1.85803	-2.04106	-1.98066	-1.84622	-2.14897	-1.53294	-2.13003	-2.75494	-1.45135	-2.44792	-1.8375	-2.51943	-2.94003	-2.62136	-2.45457	-1.66116	-2.24465	-3.13116	-2.27628	-1.59993	-2.98159	-2.28513	-1.6337	-1.8036	-1.52565
O75663	1.22552	-0.135636	-0.332586	0.485119	-0.309976	0.960876	NA	0.482774	-0.341669	0.14795	-0.678769	0.353588	-0.248707	1.84642	0.0177777	1.14812	-0.345768	0.218171	-0.299093	0.830087	-0.118402	1.09338	0.792176	-0.572563	-0.21843	-0.310724	0.69697	-0.198211	0.71843	-0.29301	0.7231	-0.564177	0.194904	-0.177663	-0.603315	-0.614703	0.00459263	0.170324	1.09723	-0.386906	1.02984	-1.09229	0.400641	-0.570246	0.546876	-0.353335	-0.69432	-0.646454	0.945331
O75665	NA	NA	NA	NA	NA	NA	NA	NA	NA	NA	NA	NA	NA	NA	NA	NA	NA	1.35274	NA	NA	NA	0.545133	NA	NA	NA	NA	NA	NA	1.18348	NA	1.37517	NA	NA	NA	NA	NA	NA	NA	NA	NA	1.69759	NA	NA	NA	NA	NA	NA	NA	NA
O75674	-0.48945	0.506263	-0.0465527	-0.38318	-0.0480899	0.692809	NA	0.00957014	0.244912	-0.82455	-0.451379	-0.500853	0.193173	-1.51345	0.0471509	0.0972692	-0.317799	0.554188	0.00881045	-0.914154	0.354607	-0.40529	-0.55756	0.135722	0.17807	0.580395	0.118541	0.0302233	-0.250329	-0.893087	-0.349515	-0.238019	0.137499	0.468319	-0.168195	-0.374076	-1.36406	-0.337705	0.17438	0.0608897	-0.634225	-0.310697	-0.307011	0.0528001	-0.431167	-0.173071	-0.268734	0.145529	-0.125163
O75676	-1.01529	-1.71239	-1.84856	-1.0427	-1.70805	-0.359508	NA	0.872972	-1.90152	-0.405993	-1.8232	-0.26212	-1.96745	-1.39249	-1.63231	-1.1022	-1.93855	-0.120078	-1.11704	-1.68068	-1.77845	-1.18839	-0.676256	-2.12423	-1.27845	-2.11401	-1.50805	-1.4217	-0.591787	-1.7986	-0.82682	-1.78037	-1.42956	-2.05588	-1.78047	-1.93555	-0.970249	-0.787638	-1.47471	-1.67358	-0.447409	-2.3281	-0.41382	-2.03455	-1.15865	-1.75407	-1.60059	-1.40993	-0.420514
O75679	NA	NA	NA	NA	NA	NA	NA	NA	NA	NA	NA	NA	NA	NA	NA	NA	NA	NA	NA	NA	NA	NA	NA	NA	NA	NA	NA	NA	NA	NA	-2.9129	NA	NA	NA	NA	NA	NA	NA	NA	NA	NA	NA	NA	NA	NA	NA	NA	NA	NA
O75683	-0.160243	-0.594098	-0.524884	-0.610982	-0.358454	-0.109357	NA	-0.345627	-0.583476	-0.262031	-0.724768	0.26319	-0.78597	0.608545	-0.362396	0.312108	NA	0.245152	NA	0.493638	-0.474569	-0.361586	0.157548	NA	-0.5382	NA	-0.0930103	NA	-0.239766	NA	0.368431	NA	0.60335	-1.15501	-0.882337	-0.743771	NA	-0.46769	-0.604145	NA	0.128468	NA	-0.28113	NA	0.0290617	-0.374983	-0.82834	-0.593403	0.231674
O75688	1.07447	0.761607	0.82648	1.49097	0.661769	1.46344	NA	0.74496	0.472797	0.669156	0.386516	1.1833	0.554624	0.0016801	0.516397	2.17259	0.495342	0.972507	0.612106	0.886385	0.889798	0.871107	0.624057	0.26378	0.431275	0.489707	1.93965	0.395884	1.00853	0.576102	0.819394	0.0854846	0.731044	0.618336	0.261973	0.418488	0.848387	0.41807	1.47787	0.299746	1.73316	-0.378026	0.85787	0.166118	0.475934	0.290898	0.223416	0.405069	1.46942
O75689	1.32236	NA	NA	1.34658	NA	1.06515	NA	2.24617	NA	0.813842	NA	0.46834	NA	1.59087	-0.291679	NA	-0.383461	2.13818	NA	NA	-0.334696	0.681996	1.78555	-0.63098	-0.320766	NA	0.513154	NA	1.47134	-0.28828	1.50199	NA	1.19353	NA	NA	NA	0.0456309	0.796939	0.338599	NA	0.441193	NA	0.963576	NA	0.887947	NA	NA	NA	1.10896
O75691	-0.306264	-1.42741	-1.652	-0.65992	-1.72584	-0.858751	NA	-0.793552	-1.4603	-0.865827	NA	-0.233498	-1.58479	-0.41959	-1.47209	0.0213212	-1.51157	-1.09946	-1.19503	-0.229188	-1.55577	-0.905502	-0.543435	-1.77726	-1.18105	NA	-0.243194	-1.52569	-0.375707	-1.51766	-0.709277	-1.66546	-0.0898285	-1.95003	-1.8345	-2.04809	-1.21014	-1.12267	-0.80716	-1.76363	-1.08982	NA	-0.86538	NA	-0.458031	-1.54848	-1.93018	-1.30221	-0.510626
O75694	0.969922	0.00963935	-0.312556	0.603658	-0.348993	1.03527	NA	0.686183	-0.499567	0.407895	-0.613692	0.805989	-0.105374	0.650606	-0.252011	1.16695	-0.200443	0.619894	0.0979223	1.32387	-0.317296	0.649357	0.702122	-0.32336	-0.274381	-0.668359	0.753565	-0.206225	0.370604	-0.572591	0.356092	-0.367116	0.698392	-0.578371	-0.482815	-0.430136	0.0738642	0.711609	0.880288	-0.622394	0.798695	-0.998177	0.636328	-0.63022	0.52966	-0.263835	-0.431284	-0.184133	1.15791
O75695	1.69886	1.72635	1.26169	1.51838	1.15981	1.4432	NA	2.52011	1.58119	2.30586	1.33955	1.92239	1.28147	2.86903	1.75539	2.14843	1.76878	2.31592	1.59776	1.54629	1.86275	2.14787	2.24119	1.51272	1.10902	1.52935	2.14797	1.66687	2.51224	1.8176	0.845019	1.20897	1.92765	1.46678	1.48145	0.747289	2.32686	1.82211	2.39375	1.28245	1.41613	1.21742	1.80012	1.01755	1.31158	1.45617	1.49907	0.880118	2.60359
O75712	NA	NA	NA	NA	NA	NA	NA	-2.92684	NA	NA	NA	NA	NA	-2.98836	NA	NA	NA	NA	NA	NA	NA	NA	NA	NA	NA	NA	NA	NA	-1.77918	NA	NA	NA	NA	NA	NA	NA	NA	NA	-4.09369	NA	NA	NA	NA	NA	NA	NA	NA	NA	NA
O75716	-1.22033	NA	NA	NA	NA	NA	NA	NA	NA	NA	-0.654138	NA	NA	NA	NA	NA	NA	-0.794793	NA	-1.75475	NA	-0.144901	NA	NA	-1.3411	NA	-0.542243	NA	NA	NA	-0.196315	NA	NA	NA	NA	NA	NA	NA	NA	NA	NA	NA	NA	NA	NA	NA	NA	NA	NA
O75717	-2.59781	NA	NA	-2.36142	NA	-2.80937	NA	-2.3948	NA	NA	NA	-3.1545	NA	-2.57507	NA	-1.76146	NA	-2.5663	NA	0.216214	NA	-1.55813	NA	NA	NA	NA	NA	NA	-2.36869	NA	NA	NA	-1.02697	NA	NA	NA	NA	-2.52646	-2.14952	NA	NA	NA	NA	NA	NA	NA	NA	NA	-2.54714
O75718	1.42347	-0.0310625	-0.435607	1.20144	-0.340027	0.919903	NA	1.05995	-0.290764	1.67218	-0.0408048	1.74909	0.172398	1.09511	0.311459	1.51721	-0.0151856	0.868	-0.0215197	1.54724	0.0917816	0.795117	1.3718	-0.412207	0.717017	-0.00962133	0.56935	0.00419811	1.24806	0.719378	-0.089755	0.221464	0.365738	-0.38707	-0.0663043	-0.275355	1.08047	0.899067	0.828623	-0.56054	0.188048	-0.625997	1.09247	-0.786161	0.47637	0.702414	0.509294	0.166805	0.566171
O75746	1.47813	2.70253	2.44127	2.2462	2.52318	0.778737	NA	1.87544	-0.0580242	1.45226	2.1395	1.42213	2.62244	0.255792	0.433389	1.38333	0.705773	1.66312	2.59501	2.19261	2.71855	1.93236	1.71731	0.203789	2.34733	-0.0196717	0.132322	2.52634	2.15697	1.4572	1.87306	2.1465	0.586154	2.56271	2.32547	-0.168361	1.72722	1.87927	1.31966	0.0824063	2.06443	1.76305	1.37773	2.42139	1.70836	2.0695	0.375378	0.411256	1.56008
O75751	NA	4.06685	3.94503	NA	3.72191	NA	NA	NA	2.63569	NA	3.36618	NA	3.89518	NA	3.35714	NA	3.34525	NA	4.01347	NA	4.39254	NA	NA	3.71115	3.89009	3.8705	NA	3.89931	NA	3.75356	NA	3.62162	NA	4.04969	3.72479	3.39366	NA	NA	NA	4.1907	NA	2.91644	NA	NA	NA	1.95716	3.88962	3.8209	NA
O75764	-0.0789785	0.906326	0.954447	-1.36043	0.524885	-0.760806	NA	-0.54677	0.564459	-0.715788	-0.198442	NA	0.891427	NA	0.103345	-1.43753	0.535019	NA	0.705825	0.123439	0.779507	-2.33829	0.524747	0.773364	0.942601	0.595457	-0.704192	0.240217	NA	0.112661	0.0317052	0.362729	-1.4565	0.809898	0.291672	0.114171	NA	-2.36416	-0.968638	0.133358	NA	-0.605333	-0.545226	0.633067	0.182749	-0.846653	0.351975	0.28924	-1.61385
O75771	NA	NA	NA	NA	NA	NA	NA	NA	NA	NA	NA	NA	NA	NA	NA	NA	NA	NA	NA	NA	NA	NA	NA	NA	NA	NA	NA	NA	NA	NA	NA	NA	NA	NA	NA	NA	NA	NA	NA	NA	NA	NA	NA	NA	NA	NA	NA	NA	NA
O75781	1.01803	-0.037651	-0.380034	-0.212855	-0.330978	-1.56409	NA	-0.808639	-0.270411	1.0198	-1.20286	0.708445	-0.353838	-1.20605	-0.47959	-0.693842	0.232607	-0.597105	-0.229541	-0.0841864	-0.109236	-0.839933	0.741131	-0.382379	0.392173	-0.666372	-1.10291	-0.0126341	-0.959466	0.0602729	NA	-0.235794	-0.349872	-0.352584	-0.638858	-0.234607	0.50772	-0.269609	-0.13862	-0.663834	-1.13637	-1.65137	-0.432804	-1.04274	0.967889	-0.194302	-0.503446	0.177779	-0.623687
O75787	-0.8091	-1.71105	NA	-0.130759	-1.78574	-0.00221562	NA	0.0347766	-1.54931	-0.830963	-1.54665	-0.686425	-1.34653	0.728066	-1.50316	0.24256	-1.62328	0.106402	-1.72015	-0.0461992	-1.71913	0.000169685	-0.319745	NA	-1.68527	-1.7789	-0.766078	NA	-0.406327	-1.3816	-1.07839	-1.87319	-0.306729	NA	NA	NA	-0.92288	-0.782817	0.570708	-1.99276	0.0267089	NA	-0.266571	NA	-0.207656	-1.48871	-1.58209	-1.30743	0.872285
O75791	-0.606174	-2.33392	NA	-2.4295	-1.86289	-3.03834	NA	-2.65381	-2.85187	-0.482487	NA	-1.08985	NA	NA	-1.62258	-1.52044	NA	-0.453069	-0.80211	-2.35849	-2.19488	-2.20643	-0.968522	NA	-1.15701	NA	NA	-1.85517	-1.13434	-1.19062	NA	-1.96484	-2.12872	NA	NA	-1.35016	-1.43142	-1.3709	-2.04609	-2.62656	-2.4006	-1.9792	-1.66078	NA	-2.90069	-0.814207	-1.72163	-1.3639	-2.07517
O75792	-0.962293	-2.2758	NA	-1.9015	NA	-1.34497	NA	-0.689501	NA	-1.32376	NA	-0.872172	NA	-1.03979	-2.26276	-0.652704	-2.08599	-0.84761	NA	-0.0364607	NA	-0.578011	-0.753449	NA	NA	NA	-2.24185	NA	-0.826154	NA	-0.677749	NA	-0.694022	NA	NA	NA	-1.55293	-0.864292	-1.16867	NA	-1.00974	NA	-0.938332	NA	-2.14211	-2.53765	NA	NA	-1.45679
O75794	-1.86958	NA	NA	-1.51173	NA	-0.30786	NA	-1.10619	-2.37306	-1.96016	NA	-1.78123	NA	-0.855245	NA	-0.535653	NA	0.199256	-2.25636	-1.01837	-2.06388	-1.02186	-1.25853	NA	NA	-2.2391	-1.27604	-2.25491	-0.298398	NA	-1.18886	NA	-1.80447	NA	NA	NA	-2.25195	-1.20264	-0.989912	NA	-1.15889	NA	-2.01637	-2.18626	-1.74887	-2.77027	-2.36345	NA	-0.890441
O75795	NA	NA	2.13519	NA	2.49232	NA	NA	NA	NA	NA	2.32901	NA	-0.314774	NA	NA	NA	1.9299	NA	0.118194	NA	NA	NA	NA	-0.0858159	2.69239	4.78979	NA	NA	NA	NA	NA	-0.562563	NA	1.17696	5.37674	NA	NA	NA	NA	NA	2.02618	3.32987	-1.09003	4.08324	-0.291935	3.17056	-2.02734	NA	NA
O75800	NA	NA	NA	NA	NA	NA	NA	NA	NA	NA	NA	NA	NA	NA	NA	NA	NA	NA	NA	NA	NA	NA	NA	NA	NA	NA	NA	NA	NA	NA	NA	NA	NA	NA	NA	NA	NA	NA	NA	NA	NA	NA	NA	NA	NA	NA	NA	NA	NA
O75815	NA	NA	NA	NA	NA	-0.832941	NA	NA	NA	-2.74629	NA	NA	NA	-2.68157	NA	-1.57893	-3.48189	-2.18981	NA	NA	NA	NA	-2.6861	NA	NA	NA	-1.12182	NA	-0.828241	NA	NA	NA	NA	NA	NA	NA	NA	NA	NA	NA	NA	NA	NA	NA	-2.42034	NA	NA	NA	-1.38008
O75817	-0.823546	-1.17604	-0.900687	-0.896033	-0.825899	-0.604546	NA	-1.05247	-0.921431	-1.18409	-1.85537	-1.11618	-1.42219	-0.759046	-1.05315	-0.788345	-1.14806	-0.421007	-1.17007	-0.700261	-1.53277	-0.781584	-0.871785	-1.29361	NA	-1.55041	-0.99658	-1.59409	-0.294863	-0.972806	-0.665617	-1.74295	-1.27418	-1.43575	-1.74692	-1.60982	NA	-1.06583	-1.2031	NA	-1.37715	NA	-0.984997	-1.55628	-0.95137	NA	-1.50112	-0.977283	-0.714593
O75818	-1.32652	-1.77228	NA	-1.30702	-2.03108	-1.28489	NA	-1.39601	-1.58149	-1.40247	NA	-1.55162	-1.75872	-0.794735	-1.60289	-0.923228	NA	-1.82235	-1.63563	-0.58065	NA	-1.7163	-0.873	-2.33428	NA	-2.18259	-1.262	-2.07521	-1.26606	-2.21062	-1.01025	NA	-1.8919	-1.97975	NA	NA	NA	-1.91372	-1.55827	NA	-1.96117	NA	-1.36789	NA	-0.501374	NA	NA	-2.17785	-1.09376
O75820	-3.18582	NA	NA	NA	NA	NA	NA	NA	NA	NA	NA	NA	NA	NA	NA	NA	NA	NA	NA	-2.35254	NA	NA	NA	NA	NA	NA	NA	NA	NA	NA	NA	NA	NA	NA	NA	NA	NA	NA	NA	NA	NA	NA	NA	NA	NA	NA	NA	NA	NA
O75821	2.39044	2.34936	2.25426	2.69566	2.18183	2.73696	-0.0503627	2.95238	2.05954	2.48329	2.20437	2.76223	2.20057	2.55976	2.15024	3.15981	2.19924	2.52296	2.09749	2.95229	1.88448	2.11384	2.71663	1.98927	1.97118	1.98806	2.63149	2.009	2.99459	2.30053	2.48049	2.06347	2.68199	1.94771	2.16987	1.90607	2.20323	3.01217	2.99613	2.02671	2.26229	1.76622	2.4225	1.97053	2.73555	2.24728	2.03488	2.31608	2.82768
O75822	2.41846	2.1199	2.05267	2.33475	1.97803	2.74538	NA	2.39939	1.93048	1.9906	1.69399	2.36489	1.99289	2.50126	2.01286	2.34041	2.01182	2.60779	2.11373	2.7384	1.86909	2.1591	2.56254	2.02602	1.92744	2.01908	2.22138	2.03144	2.61881	2.03019	1.83118	1.76831	2.10848	2.06242	2.1446	1.72043	1.344	2.5267	2.59957	1.90555	2.44007	1.17852	2.42989	1.91288	2.83287	1.86992	2.06828	2.13175	2.35956
O75828	2.88862	1.08944	1.28412	1.48276	1.31209	2.92555	NA	2.52604	3.97977	3.05788	3.13896	2.86802	4.02707	1.30091	3.58258	1.72292	NA	2.29609	1.30384	1.5156	3.5453	1.78785	2.91108	1.17249	1.24897	3.93397	1.37561	1.51501	1.66737	2.74798	2.70263	1.06751	1.36763	3.74778	NA	NA	2.9851	2.19002	2.08066	3.79584	1.47085	NA	1.31009	NA	NA	1.32943	3.31366	1.85225	2.00235
O75832	1.01931	0.648209	0.0602278	0.522661	0.185336	1.73638	NA	1.1298	0.263476	0.620566	0.300119	1.06756	0.0178768	1.18258	0.527146	1.2236	0.504282	1.36649	0.834692	0.449379	0.612412	0.884183	1.05442	0.224097	0.172788	-0.0471662	1.04886	0.577658	0.929559	0.352666	-0.380196	0.233988	0.680597	0.68906	0.0909349	-0.0335569	0.656904	0.877007	1.55813	0.321691	1.27442	-0.690321	1.27608	0.27789	0.673054	0.258282	0.335654	0.416046	1.89678
O75843	-1.00786	-1.31589	-1.79557	0.689589	-1.31604	1.06018	NA	-0.31199	-1.57654	0.140842	-1.57164	1.27963	-1.37356	0.371249	-0.549795	-0.0579732	-1.18236	0.972014	-0.636417	1.32207	-1.10027	-0.00671818	1.07422	-1.27278	-0.900069	-1.73305	-0.767384	-1.05603	0.369078	-1.06635	-0.139868	-2.05487	0.841219	-1.334	-1.02883	-1.78462	0.181331	1.16582	-0.0776913	-1.51653	0.940261	-1.99231	1.89759	-1.78686	0.163333	-0.154541	-1.74349	-1.13883	0.947175
O75844	1.33297	1.09967	1.04925	2.13876	0.738906	2.36612	NA	1.8765	1.0679	1.88313	1.214	1.51902	1.2047	2.64525	1.3402	3.0163	0.944972	1.89465	1.16084	1.72186	1.06564	1.35514	1.43049	0.706271	1.16393	1.09585	2.22243	1.02749	2.70384	1.3376	1.03522	1.10302	1.92765	0.920583	1.03692	0.644209	2.03253	1.99309	2.32607	0.976661	2.31717	0.727827	1.27486	1.04704	1.66667	1.18864	1.41249	1.03196	2.32664
O75845	NA	NA	NA	NA	NA	NA	NA	NA	NA	NA	NA	NA	NA	NA	NA	NA	NA	NA	NA	NA	NA	NA	NA	NA	NA	NA	NA	NA	NA	NA	NA	NA	NA	NA	NA	NA	NA	NA	NA	NA	NA	NA	NA	NA	NA	NA	NA	NA	NA
O75864	NA	NA	NA	-1.70859	NA	-1.15357	NA	-0.934456	NA	NA	NA	-1.19717	NA	-2.0937	NA	-2.2286	NA	-0.983235	-2.53411	NA	NA	-2.1413	-1.73519	NA	NA	NA	-1.86339	NA	NA	NA	-1.67898	NA	-2.26048	NA	NA	NA	NA	NA	-1.87171	NA	-1.53403	NA	-1.42008	NA	-2.49848	NA	NA	NA	-1.38472
O75865	NA	NA	NA	NA	NA	-0.042304	NA	NA	NA	NA	NA	NA	NA	-1.4792	NA	-1.10388	NA	-0.145204	NA	NA	NA	NA	-0.733016	NA	NA	NA	-0.36664	NA	NA	NA	-0.248336	NA	NA	NA	NA	NA	NA	-1.02846	0.519618	NA	-0.938101	NA	NA	NA	NA	NA	NA	NA	NA
O75874	5.64314	7.28088	6.99106	5.55089	7.06766	5.19172	2.02046	4.96681	7.08987	4.75497	6.37557	4.44625	7.36366	6.38483	6.66613	5.26824	6.93875	5.17295	7.18356	3.84566	7.07993	5.17251	5.43382	7.08562	6.49507	7.06122	6.56545	6.8405	5.32946	6.75055	5.73897	6.24608	4.51027	7.19709	6.45758	6.41197	5.06144	4.07103	5.21962	7.2271	4.20745	5.67762	4.002	7.04885	6.18571	6.02192	6.66513	6.69397	3.91855
O75879	-0.817383	0.602771	-0.241103	-0.550391	0.359274	-0.380712	NA	-0.819127	0.280677	-0.633865	0.303649	-0.529324	0.0521768	0.00357528	0.154958	0.176763	-0.24633	-0.528047	0.303414	-0.266738	0.549249	-0.525152	-1.01985	0.484898	0.192434	0.308964	-0.667864	0.192364	-0.637431	-0.274834	0.914249	0.225104	-0.298904	0.261479	0.339047	-0.0849665	-1.1917	-0.540152	-0.0595446	-0.311137	0.00463862	-1.52788	-0.164826	0.0787171	-0.713409	0.205681	0.208968	0.245118	0.025893
O75880	0.935864	2.46134	2.38268	0.418142	2.26369	0.892353	NA	0.690405	2.09415	1.05917	2.33207	1.33168	1.95731	0.819521	1.9421	0.99948	2.12608	0.674199	2.04278	0.666995	2.1321	0.410017	0.934796	2.01345	1.94086	1.82278	1.02982	2.0965	0.998107	2.20914	0.899275	2.06981	0.692821	2.02313	2.3156	1.91878	1.44564	0.318143	1.33296	2.15669	1.19087	1.85002	1.53904	2.40446	1.4236	1.75866	2.26329	2.17409	1.15566
O75881	0.0175939	-0.0374309	0.491531	-0.759085	0.127531	-0.357918	NA	-2.9948	0.202917	-0.650796	-0.110438	-0.494218	0.506408	-1.01693	-0.156326	-2.05765	0.24502	-1.35494	0.473622	NA	-0.0438223	-1.02152	-1.26865	0.154569	0.220332	-0.3287	-0.671158	0.113707	-0.566485	-0.198629	-1.22768	0.361718	-0.181067	-0.359702	-0.365881	-0.170017	-0.678127	-1.22925	-1.88647	0.0816326	-1.24398	-0.839191	-0.417359	-0.126389	-1.76578	0.143052	0.087385	0.557939	-1.05158
O75882	-0.116965	-0.848659	-1.02626	-1.23984	-0.730201	-0.732472	NA	-0.556769	-0.785497	-0.972849	-0.942345	-0.442866	-0.65926	-0.238011	-0.715862	-0.493089	-0.536799	-0.668679	-0.818014	-1.19656	-1.1175	-0.538836	1.30063	-0.886115	-1.17995	-1.08493	-0.481343	-0.89344	-1.05629	-1.28419	-0.864084	-0.631232	0.034755	-0.860973	-0.325366	-1.46697	-1.16096	-0.836378	-0.871646	-1.12623	-1.36808	-1.81111	-0.433884	-1.1255	1.9039	-0.820277	-0.881171	-1.04929	-0.541998
O75884	2.11545	2.17727	1.71386	1.20657	1.90246	0.702311	NA	-0.526004	1.78129	1.03308	1.16732	1.20865	1.39388	1.60639	1.59445	1.45583	1.48335	0.0639198	1.49437	1.07207	1.4967	1.30678	1.961	1.44695	0.527956	1.5453	2.20006	1.56918	1.12156	1.84666	1.01046	1.00518	1.07605	1.91761	1.70184	1.06515	0.88431	0.0896692	0.465767	1.7652	0.765091	-0.373344	0.679812	1.925	0.491299	1.22482	1.79147	1.33678	1.93538
O75886	0.4366	0.238821	-0.0928745	0.386026	0.0629429	0.734627	NA	0.678909	-0.195515	0.411481	-0.265442	0.725397	0.165767	-0.214405	0.153192	0.98096	0.185152	0.391785	0.198545	0.282889	-0.0917186	0.33418	0.747093	-0.089792	-0.0571279	-0.101294	1.0645	0.21928	0.468684	-0.0423777	0.371895	-0.0759965	0.493981	0.0671783	-0.132491	-0.180475	0.448845	0.33843	0.873241	-0.216655	0.547452	-0.541456	0.604683	-0.183947	-0.0976224	0.0785722	-0.103046	0.145983	0.816815
O75888	-0.560671	NA	NA	-2.0145	NA	NA	NA	-0.331091	NA	0.369483	NA	-2.15388	NA	NA	NA	-0.974485	NA	-1.72815	NA	NA	NA	-1.59384	-1.76852	NA	NA	NA	-1.80784	NA	NA	NA	NA	NA	-0.956429	NA	NA	NA	-0.0114073	-0.758033	-1.22638	NA	NA	NA	NA	NA	NA	NA	NA	NA	NA
O75891	0.650666	6.35925	6.99602	-0.508192	6.53285	-1.14863	-0.526927	0.344143	5.73251	-0.365477	4.80271	0.0716375	7.69207	0.324596	5.94426	2.46246	6.64778	-1.21317	6.41424	-0.071577	5.74117	-1.75094	-1.48971	6.51032	5.85861	6.84563	0.661351	6.27251	0.904478	5.91641	0.0697837	6.66505	NA	7.30521	5.26491	5.7868	0.52989	NA	-0.18483	7.44049	1.29748	5.92739	-0.158313	6.34082	0.632197	5.3762	5.37096	6.26405	-1.09688
O75896	-3.78244	NA	NA	NA	NA	NA	NA	-3.40627	NA	-2.28562	NA	-3.32208	NA	-3.25664	NA	-3.3383	-2.93287	-3.50006	NA	-2.93529	NA	NA	NA	NA	NA	NA	-3.0714	NA	NA	NA	NA	NA	NA	NA	-3.74899	NA	NA	NA	-2.28917	NA	-2.69522	NA	-3.71787	NA	-1.75696	NA	NA	NA	-3.10911
O75897	NA	NA	NA	1.51896	NA	NA	NA	NA	NA	NA	NA	NA	NA	0.229151	NA	NA	NA	NA	NA	-2.37962	NA	-1.04775	NA	NA	NA	NA	NA	NA	NA	NA	NA	NA	NA	NA	NA	NA	NA	NA	NA	NA	NA	NA	NA	NA	NA	NA	NA	NA	-2.76617
O75900	1.25524	-2.05281	NA	NA	-2.27344	NA	NA	NA	NA	0.848126	-2.12985	-0.635344	NA	NA	NA	NA	NA	NA	NA	NA	NA	-1.50281	-1.88423	-2.09394	NA	NA	NA	NA	NA	NA	NA	-1.93373	-1.67273	NA	NA	NA	0.0428496	NA	NA	NA	NA	NA	-1.27318	-1.65707	NA	-0.786984	NA	NA	NA
O75901	NA	NA	NA	NA	NA	NA	NA	NA	NA	NA	NA	NA	NA	-3.3587	NA	NA	NA	-1.6555	NA	NA	NA	NA	NA	NA	NA	NA	NA	NA	NA	NA	NA	NA	NA	NA	NA	NA	NA	NA	NA	NA	NA	NA	NA	NA	NA	NA	NA	NA	NA
O75907	-1.01435	0.772909	0.183037	-0.657881	0.106802	-1.28131	NA	0.097593	0.737333	-0.279524	-0.28102	-1.36693	0.494084	-1.85169	0.618122	-1.12366	-0.320337	-0.932639	-0.0758029	-1.3268	0.797808	-1.29457	-0.830445	0.255905	-0.794994	0.565534	-1.35758	-0.655473	-1.66113	-0.337158	-1.77452	-0.410568	-0.981904	0.257725	0.661904	-0.615452	NA	-0.0521946	-1.40215	-0.146639	-2.01356	-1.18907	-1.18438	-0.513831	0.973891	-0.64279	-0.554177	-0.932133	-1.27937
O75909	0.159978	-0.412619	0.215295	0.0761612	-0.186183	0.826789	NA	0.288066	-0.667242	0.215425	-0.287792	0.508904	-0.694578	0.400294	-0.320913	0.473323	-0.572609	0.898538	-0.307725	1.33982	-0.729808	0.6005	0.596202	-0.309942	0.146116	-0.794878	0.424297	-0.478449	-0.0491104	-0.467516	0.611031	-0.109712	0.904752	-0.876468	-0.168339	-1.13837	-0.49907	0.42542	0.0347705	-0.712038	0.284295	NA	0.72506	-0.820918	0.411938	-0.163005	-0.332428	0.0140635	0.75854
O75911	-1.60532	1.39913	1.30737	0.263988	1.0395	-1.06641	NA	-0.198485	0.831616	-0.396961	0.515356	-0.60389	1.40077	-1.12202	1.15314	-1.24783	0.95125	0.572818	1.2162	-0.595754	0.832972	-2.16412	1.16871	1.13663	0.972232	0.715635	-1.1883	1.09846	-0.513016	0.78672	-0.68184	0.906645	-0.63176	0.685648	0.625789	0.767114	-1.91108	-0.727656	-2.10171	1.15423	-1.62502	0.200782	-0.811073	0.903592	1.40632	-0.165903	0.790102	1.19128	0.775798
O75915	3.08074	2.87886	2.70993	3.89011	2.4806	3.59023	NA	2.77225	2.46019	3.87599	2.60687	3.2018	2.73571	2.82109	2.98053	3.61291	3.14594	3.71452	2.72612	1.81871	2.91825	3.07878	2.75841	2.44902	3.1865	2.77274	2.77744	3.06048	4.09349	2.98084	3.26884	2.69999	2.47088	2.34349	2.6436	2.66505	3.26226	3.45843	3.06829	2.64714	3.18045	0.678502	2.87259	2.48882	1.66621	3.09182	2.68382	2.96438	2.15654
O75923	0.997535	1.73857	1.21936	0.589315	1.13742	-0.241658	NA	0.528172	1.43477	1.30418	0.438536	1.51405	1.31632	0.572889	1.46313	1.19846	1.3491	0.495742	1.41607	0.528522	1.38219	0.396498	1.10558	1.13662	1.39338	1.51336	0.478709	1.04553	0.897787	1.4793	-0.331912	0.896015	-0.100013	1.30382	1.65667	0.670338	-0.0515077	1.40837	1.62527	1.25421	0.0513773	0.0749102	1.16769	1.0438	0.70505	1.22193	0.979948	1.16105	-0.0675775
O75934	1.15736	0.163838	0.152713	0.730466	-0.0580857	0.885447	NA	0.38131	-0.152218	0.638077	-0.391063	0.96643	0.00287274	1.05612	-0.00893286	1.18011	-0.0169411	0.919086	0.268162	1.6179	0.176529	0.706748	0.890467	-0.241314	0.235723	-0.44607	0.821557	0.0028057	0.978988	0.32364	0.537746	0.116456	0.772945	0.027468	0.111054	-0.157048	-0.00979264	0.485746	0.553079	-0.482645	0.576772	-0.515369	0.646945	-0.138485	0.605707	0.0393524	0.121389	0.3095	1.23776
O75935	1.26276	1.24625	0.932344	1.08	1.16138	1.76296	NA	1.32746	0.978937	1.53657	0.696878	1.62725	0.997952	1.06807	1.08426	1.4938	1.15685	1.4628	1.24475	1.37677	1.10434	1.10811	1.50513	1.05398	1.33706	0.899615	1.54287	1.20752	1.12194	0.363013	1.70975	1.14717	1.4514	1.34781	1.27318	0.886976	1.62925	1.15953	1.52187	1.10339	1.62096	0.622182	1.27332	0.991042	1.00533	1.45659	1.13582	1.27942	1.4136
O75936	3.13039	4.56109	2.48516	-1.49487	3.3352	-0.341024	NA	NA	3.16696	-0.706527	-0.311025	NA	3.1174	NA	3.36572	NA	1.97841	1.24271	3.59217	NA	2.35701	1.25305	-1.28203	3.58417	1.00556	3.77879	NA	2.80299	1.12955	2.17686	NA	0.87911	NA	3.98985	1.6094	1.99285	-0.43687	NA	NA	3.56294	1.76655	2.46493	-0.593313	3.64806	NA	0.85217	2.32123	1.91856	NA
O75937	1.25627	0.676716	0.557122	0.738322	0.573597	0.688931	NA	0.882663	0.335068	1.71739	0.386904	1.42513	0.385509	1.10818	0.833695	1.62679	0.619407	1.28246	0.68584	2.05281	0.638506	0.970495	1.16182	0.496389	0.545804	0.333238	1.10942	0.524338	0.839847	0.473284	1.07434	0.471355	1.21918	0.547191	0.448203	0.56074	0.631536	1.03259	0.962373	0.140778	0.89367	-0.0241752	1.24858	0.350938	0.904981	0.68571	0.456057	0.632409	0.958557
O75940	-0.180526	-0.977206	-0.750633	-0.325757	-1.17404	0.211386	NA	0.0931709	-1.05776	-0.226023	-1.13841	-0.151916	-0.92766	0.0491925	-1.11375	0.038866	-1.05198	-0.253449	-0.769633	0.357561	-0.777223	-0.575445	0.216848	-1.0984	-0.445603	-1.33665	0.0190482	-1.11851	0.187546	-0.881349	0.289591	-1.27546	0.232467	-1.01998	-0.893616	-1.30531	-0.857276	0.189753	-0.337286	-1.62883	-0.60249	NA	-0.542099	NA	-0.373507	-0.849015	-1.40658	-0.526304	0.1566
O75943	NA	NA	NA	NA	NA	-2.13006	NA	-1.96874	NA	NA	NA	NA	NA	-1.96637	NA	NA	NA	-2.2478	NA	-0.912948	NA	NA	NA	NA	-1.22122	NA	-1.61453	NA	-1.78475	NA	NA	NA	-1.35598	NA	NA	NA	NA	NA	NA	NA	-1.41435	NA	-2.20653	NA	NA	NA	NA	NA	-1.7186
O75947	3.39725	5.13369	4.8397	3.74237	4.54616	4.61158	NA	3.48659	4.57812	3.66589	4.58447	4.03756	4.66217	3.97629	4.62217	3.29067	4.58079	3.47826	4.51678	2.84891	4.71378	3.29215	2.99602	4.88559	4.34964	4.44208	3.65069	4.7592	4.02606	4.44472	4.44971	4.39081	3.05142	4.58464	4.42353	4.19557	3.97498	3.03309	3.31708	4.53243	4.60122	3.21566	5.01823	4.94862	4.88679	4.29546	4.55888	4.62109	4.39885
O75953	NA	NA	NA	NA	NA	NA	NA	NA	NA	NA	NA	NA	NA	NA	NA	NA	NA	NA	NA	NA	NA	NA	NA	NA	NA	NA	NA	NA	NA	NA	NA	NA	NA	NA	NA	NA	NA	NA	NA	NA	NA	NA	NA	NA	NA	NA	NA	NA	NA
O75954	0.0836271	0.605559	0.398251	NA	0.388199	-2.85869	NA	-2.28175	0.333733	-0.784675	0.446825	-0.506749	0.0921828	-1.58099	0.421256	-1.67907	0.573712	-1.48623	0.928054	-2.17758	0.951112	-0.945998	-0.780122	0.286159	0.205237	0.549188	-1.3242	0.476023	NA	0.351654	-2.02573	0.25486	-1.42108	0.656247	0.133586	-0.35055	-0.407943	NA	-1.90339	0.515419	-1.43777	-0.982848	-1.01576	0.428359	-1.45312	-0.0439169	0.673908	0.65038	-1.26322
O75955	2.73359	2.31686	1.98541	1.80086	2.17818	2.22792	NA	3.2248	2.08016	2.84078	2.38453	2.71345	2.22058	2.58359	2.67556	2.69645	2.52878	2.5115	2.6506	2.02291	2.15121	2.93846	2.6652	1.84144	2.51531	1.58069	3.05821	2.23245	2.17799	2.87882	2.31596	2.50664	1.78182	1.71757	3.71223	1.90752	1.874	2.17473	2.01428	2.09086	3.36534	1.51103	2.6474	2.07853	2.10756	1.69304	2.70449	2.43499	2.77812
O75962	-1.01413	-2.43892	-2.37672	-0.911172	-2.52075	-1.31591	NA	-1.51085	-2.31647	-1.8	NA	-1.00989	-2.28932	-1.8696	-2.27117	-0.640809	-2.35843	-0.898237	-2.39048	-1.12318	-2.12545	-1.0652	-1.13086	-3.03349	-2.57793	NA	-1.04968	-2.26709	-1.45705	-2.48671	-1.8208	-2.53218	-1.90477	NA	-2.45193	NA	-2.10715	-1.55968	-1.72993	NA	-1.68811	NA	-1.1043	NA	-1.08374	-2.47587	NA	-2.22638	-1.27609
O75964	2.56485	4.38745	3.98983	3.23473	3.93429	3.96279	NA	3.18338	3.92805	2.93455	3.65392	3.43438	3.85532	3.54288	4.00383	2.73217	3.745	3.00918	3.91628	2.34812	3.82967	2.90194	2.83396	4.23959	3.03645	4.07993	3.28647	3.92303	2.39448	3.15571	4.06145	3.84894	2.72258	3.94934	3.86791	3.25531	3.85042	2.74447	3.04813	3.94957	4.27187	3.18169	4.57005	4.56832	4.44891	3.68602	4.1161	3.98435	4.19577
O75970	-1.31254	0.668091	0.549832	-1.8281	0.595416	-1.9985	NA	-1.96589	0.461363	-2.78465	-0.666218	-1.76413	0.744589	-1.61535	0.324239	-1.43276	0.373467	-1.2058	0.451736	-1.94114	0.39203	NA	-1.32937	0.367983	-0.0282084	0.201934	-1.72287	-0.108258	-2.04222	0.430698	-1.9834	-0.0406638	NA	0.603692	-0.336887	-0.00441269	NA	NA	NA	0.347199	-1.75497	-0.934656	-1.78859	0.65731	-1.97439	-0.293322	-0.00781381	0.180642	-1.25804
O75973	NA	NA	NA	NA	NA	NA	NA	NA	NA	NA	NA	NA	NA	NA	NA	NA	NA	NA	NA	NA	NA	NA	NA	NA	NA	NA	NA	NA	NA	NA	NA	NA	NA	NA	NA	NA	NA	NA	NA	NA	NA	NA	NA	NA	NA	NA	NA	NA	NA
O75976	2.91612	1.1165	1.01821	2.01427	1.32662	3.34447	NA	3.21768	1.17082	3.04096	1.91834	1.96139	1.12695	1.95141	1.48326	1.91089	1.28565	3.24447	1.65924	1.77759	1.52628	1.8341	4.80114	0.918796	1.31086	0.788962	4.01504	1.45264	3.40525	1.4106	2.7895	1.25281	4.17933	1.13187	2.0582	0.621514	3.18953	2.32245	1.44176	0.854029	1.20222	0.657069	3.45649	0.892164	4.11217	1.71675	1.5233	1.66415	1.90124
O75995	-0.873678	-1.80266	NA	-0.97341	NA	-1.17395	NA	-1.40356	NA	-0.648565	-1.95423	-1.02021	-1.95388	-1.70068	-1.59823	-0.168739	-1.69071	-0.477167	-1.32374	NA	-1.72064	-0.892013	-1.0617	NA	-1.39355	NA	-1.68852	-1.86014	-0.814881	-1.52638	NA	-1.92425	-2.27046	-2.20727	NA	NA	-1.72936	-1.02879	-0.830707	NA	-1.7635	NA	-1.10412	NA	NA	-1.6802	-1.85509	-1.70433	-1.37525
O76003	1.30091	1.36415	1.21824	2.33077	1.40129	3.29016	NA	3.02037	1.42371	1.57418	1.33938	2.00797	1.21148	2.56864	1.14694	2.86695	1.23744	1.67579	1.24214	1.81744	1.21346	1.57305	2.24324	1.03303	1.25192	1.41021	2.1392	1.14638	2.63417	1.52946	2.72856	0.933834	1.88088	1.45865	0.984092	0.822199	1.77967	2.23805	2.58707	1.23371	1.17348	0.825011	1.03893	1.03144	2.33002	1.2982	1.29153	1.26756	1.28104
O76009	NA	NA	NA	NA	NA	NA	NA	NA	NA	NA	NA	NA	NA	NA	NA	NA	NA	NA	NA	NA	NA	NA	NA	NA	NA	NA	NA	NA	NA	NA	NA	NA	NA	NA	NA	NA	NA	NA	NA	NA	NA	NA	NA	NA	NA	NA	NA	NA	NA
O76013	0.198078	NA	NA	NA	NA	NA	NA	NA	NA	NA	NA	NA	NA	NA	NA	NA	NA	NA	1.31477	NA	NA	NA	NA	NA	NA	NA	NA	NA	NA	NA	NA	NA	NA	NA	NA	NA	NA	NA	NA	NA	NA	NA	NA	NA	NA	NA	NA	NA	NA
O76015	NA	NA	NA	NA	NA	-1.42804	NA	NA	NA	-1.85847	NA	NA	NA	-2.98641	NA	NA	NA	-0.67956	NA	NA	NA	NA	NA	NA	NA	NA	-1.22454	NA	-0.687579	NA	-0.853065	NA	-0.77215	NA	NA	NA	NA	-0.970958	-1.1898	NA	-1.52443	NA	NA	NA	NA	NA	NA	NA	-1.56197
O76021	3.80537	3.07866	2.87399	3.46247	3.03591	4.04222	NA	4.30648	2.854	3.38962	2.35998	4.11484	3.03965	3.87189	2.89485	4.2578	2.81992	4.3333	3.07224	4.38244	2.80702	3.75022	3.61337	2.63454	2.80488	2.3752	4.13186	2.76135	3.94382	2.74957	4.47515	2.69569	4.09655	2.59685	2.41858	2.58043	3.30705	4.33895	4.09862	2.5823	3.73544	2.14238	3.30713	2.54438	3.5478	2.69941	2.70452	2.68254	3.78011
O76024	-0.0382919	-0.506333	-0.633795	0.783287	-0.613942	-1.31191	NA	0.982166	-0.635904	0.645612	-0.569948	-0.464027	-0.676785	-0.603662	0.0487393	0.678918	-0.427063	0.859941	-0.489688	-0.616451	0.134889	-0.156511	0.952722	-0.572346	0.0556478	-0.248487	-0.265839	-0.503017	-0.157924	0.285427	-0.146399	-0.629766	-0.984615	-0.682742	-0.388393	-0.863791	-1.08555	-0.307183	0.153605	-0.555474	0.195689	-1.48264	-0.674007	-0.778505	1.07226	-0.116464	0.261198	-0.538804	-0.384318
O76027	1.47441	1.32806	1.68499	-0.616378	1.83757	4.15171	NA	1.05694	1.92113	1.27618	1.16106	2.77338	1.50788	2.13983	1.32892	0.641274	1.88315	4.09383	2.10623	NA	2.5528	2.93467	1.58564	1.6368	1.90132	1.90664	4.74283	1.60227	2.09081	1.26965	3.94665	1.7652	NA	2.32231	2.33113	1.70474	3.27964	-0.336438	1.2182	1.94761	3.54267	1.11474	3.20702	1.67436	2.70671	1.75233	1.80786	1.37501	2.60429
O76031	0.314855	1.65901	1.32205	0.440947	1.38612	1.08672	NA	0.604803	1.48839	-0.0484404	1.37052	0.714569	1.44624	0.914049	1.45138	0.373839	1.32296	0.608901	1.46134	0.979357	1.27368	0.39461	0.556866	1.36937	1.30868	1.31887	0.67087	1.59447	0.769963	1.71272	0.802294	1.29944	0.372269	1.09314	1.47099	0.956654	0.0967881	0.595128	0.901468	1.29254	0.88188	0.865651	0.935254	1.59165	1.37244	1.37218	1.53837	1.67895	0.818986
O76038	-1.25675	-1.63361	NA	NA	-1.20473	-1.44069	NA	NA	NA	-0.0998172	NA	NA	NA	-0.651957	NA	1.5691	-0.116228	NA	-1.38962	NA	NA	0.817872	NA	NA	NA	NA	0.905748	-0.638652	0.631363	NA	NA	-0.71166	1.11887	NA	NA	NA	-0.370847	NA	NA	NA	-0.988639	NA	NA	NA	NA	NA	NA	NA	3.87738
O76039	NA	NA	NA	NA	NA	NA	NA	NA	NA	NA	NA	-4.40447	NA	NA	NA	NA	NA	NA	NA	NA	NA	NA	NA	NA	NA	NA	NA	NA	NA	NA	NA	NA	-3.50438	NA	NA	NA	NA	NA	NA	NA	NA	NA	NA	NA	NA	NA	NA	NA	NA
O76041	NA	-2.70306	NA	NA	NA	NA	NA	-0.369519	NA	-0.561187	-2.00553	-1.95488	NA	0.473921	NA	-2.58163	NA	-1.62423	-1.96728	-1.44862	NA	-0.991154	NA	NA	NA	NA	NA	-1.1017	-1.50535	NA	NA	NA	NA	NA	NA	NA	NA	-0.337633	NA	-2.60086	-0.828622	NA	-1.40202	NA	-2.16694	NA	NA	NA	NA
O76050	-1.5893	NA	NA	NA	NA	NA	NA	NA	NA	NA	NA	-1.81633	NA	NA	NA	NA	NA	NA	-1.89808	-3.1731	NA	NA	NA	NA	NA	NA	NA	NA	NA	NA	NA	NA	NA	NA	NA	NA	NA	NA	NA	NA	NA	NA	NA	NA	NA	NA	NA	NA	NA
O76054	-1.21743	4.20699	4.32497	-0.184227	3.62268	0.332935	NA	0.0851372	4.39353	-0.377247	3.69508	-0.462347	3.77196	-0.110133	3.52258	-1.2677	3.51192	-0.22057	3.52249	NA	3.49911	-1.90839	-0.196039	3.92609	2.91083	4.124	-0.418309	3.31858	-0.0265216	2.79794	1.02732	2.73583	-0.220488	4.08179	3.38273	3.21101	-0.7605	-0.370626	-1.36181	4.20667	-1.07418	2.7092	0.0205579	4.76754	-0.432522	2.42192	3.19245	2.99846	-0.246691
O76062	0.76482	3.83789	3.18398	0.762851	2.91856	-0.333139	NA	-0.823386	3.21651	0.376689	3.25564	-0.980113	3.71494	0.801424	2.21046	-1.97004	2.5002	1.07566	3.64693	1.00227	2.34032	0.569895	2.12396	2.75864	2.59751	4.03063	0.987468	3.32179	-0.198784	2.26208	0.189011	2.38706	NA	2.34289	2.05969	2.96156	0.0886641	0.241792	1.44873	3.1145	0.411131	3.04326	-0.592096	3.1237	3.01937	1.89631	2.69665	4.55907	0.175547
O76070	-0.577961	-1.32484	-2.09885	-1.99722	-1.63177	NA	NA	-1.30004	-2.82885	0.0296831	-1.91097	-1.69566	-2.19536	0.956167	NA	-1.2809	-1.64816	-2.18249	-1.96769	-3.37242	-1.65089	-0.378051	-0.392347	-1.19529	-1.8461	-2.26653	2.59899	-1.18688	-1.99584	-1.59823	NA	-1.2431	NA	-1.50644	-1.9019	-1.82893	-2.20805	2.39048	NA	-1.87388	-1.60426	-2.44025	-1.985	-2.08476	0.219156	-1.11306	-2.34321	-1.37046	-1.48559
O76071	0.0222415	0.866886	0.695829	0.573047	0.797276	1.64331	NA	0.574238	0.817562	-0.100617	0.391329	0.773779	0.753618	0.492501	0.62607	0.523598	0.72205	0.368374	0.768688	-0.580927	0.386839	0.0323529	0.0745448	0.544011	0.375777	0.483483	0.514073	0.601457	0.791253	0.694151	0.641678	-0.106826	-0.0705739	0.315634	0.469626	-0.0510931	-0.444421	-0.0432251	0.0576486	0.582795	0.290367	-0.414194	0.711923	0.658798	0.295339	-0.0816347	0.223614	0.602986	0.42765
O76074	0.00601179	NA	NA	0.659313	NA	1.31026	NA	-1.72615	NA	-0.133482	NA	-0.571933	NA	0.305128	NA	-1.2571	NA	-0.595528	NA	0.0544249	NA	0.929526	-1.31966	NA	NA	NA	0.557859	NA	0.413979	NA	-0.272397	NA	-0.122944	NA	NA	NA	-0.126867	-1.30928	NA	NA	-0.217526	NA	-0.0578012	NA	NA	NA	NA	NA	-0.198404
O76075	-1.78659	-3.5617	-3.3732	-2.53427	-2.79009	-2.70343	NA	-1.99493	NA	-1.55318	NA	-2.09931	NA	-2.17845	NA	-3.14743	-3.15766	-1.97937	-2.61509	-0.23039	NA	-2.60137	-2.456	NA	-2.58046	NA	-2.49214	NA	-2.87242	NA	-1.47298	NA	-2.73437	-3.09505	-3.33996	NA	-3.12031	-2.55614	-1.59852	NA	-3.1772	NA	-2.63916	NA	-1.48387	NA	NA	NA	-1.62869
O76076	-0.524348	-3.51727	NA	NA	NA	NA	NA	NA	NA	-0.981277	NA	-1.8861	NA	NA	NA	-3.61401	NA	-2.67951	NA	NA	NA	-2.12914	-2.70816	NA	NA	NA	-2.93239	NA	NA	NA	NA	NA	-2.00518	NA	NA	NA	-0.133856	NA	NA	NA	NA	NA	NA	NA	-3.24711	-1.90359	NA	NA	NA
O76080	NA	NA	NA	NA	NA	NA	NA	-2.87818	-2.76881	NA	NA	NA	NA	NA	NA	-2.24312	NA	-3.06345	NA	-2.55395	NA	NA	NA	NA	NA	NA	-3.31727	NA	NA	NA	NA	NA	NA	NA	NA	NA	NA	NA	-2.99145	NA	NA	NA	-2.7473	NA	NA	NA	NA	NA	-2.46782
O76082	NA	NA	NA	NA	NA	-2.69403	NA	NA	NA	NA	NA	NA	NA	NA	NA	NA	NA	NA	NA	NA	NA	NA	-1.58776	NA	NA	NA	NA	NA	NA	NA	NA	NA	-1.54597	NA	NA	NA	NA	NA	NA	NA	NA	NA	NA	NA	-1.93117	NA	NA	NA	-1.93116
O76083	NA	NA	NA	NA	NA	NA	NA	NA	NA	NA	NA	NA	NA	NA	NA	NA	NA	NA	NA	NA	NA	NA	NA	NA	NA	NA	NA	NA	NA	NA	NA	NA	NA	NA	NA	NA	NA	NA	NA	NA	NA	NA	NA	NA	NA	NA	NA	NA	NA
O76094	1.40545	1.61068	1.39503	1.95837	1.41853	1.54652	NA	1.58495	1.42547	1.5838	1.29059	1.69442	1.28276	1.36779	1.53	1.9689	1.3247	2.11751	1.40665	1.93668	1.46353	1.46516	1.41294	1.24521	1.18571	1.26517	0.946614	1.16444	1.30612	1.24575	1.26078	0.910368	1.10228	0.989094	1.52532	0.8183	0.827996	1.78033	1.7782	1.26705	1.58568	0.257232	1.34866	1.00428	1.71662	1.28578	1.20209	1.22126	1.50993
O76095	NA	-1.05343	NA	NA	NA	NA	NA	0.218326	-1.10255	NA	NA	NA	-1.25477	NA	-0.857595	NA	NA	NA	NA	NA	NA	NA	NA	NA	NA	NA	NA	NA	NA	NA	-0.486569	NA	NA	NA	NA	NA	NA	NA	NA	NA	NA	NA	NA	NA	NA	NA	-1.37047	NA	0.153417
O94760	2.67975	4.59552	4.1073	2.07581	4.52791	2.78575	NA	3.10757	4.75227	4.09017	2.64374	2.86242	4.43655	3.8853	4.14558	1.51874	4.4937	3.13771	4.48664	2.40768	4.97736	1.62481	2.53307	4.17166	3.01077	4.00447	3.67856	4.14124	2.89702	3.63233	2.80516	2.61448	3.84683	3.72882	3.80007	3.37694	2.7751	2.51688	3.26311	4.57607	1.85959	2.52982	2.551	4.2567	2.96357	3.69098	3.80305	3.34065	2.53727
O94762	-1.1709	NA	-2.77826	NA	-1.68644	-1.65432	NA	NA	-2.65986	-1.40282	NA	-1.91026	NA	-2.07696	NA	-1.51722	NA	-2.01717	-2.46627	-2.4038	-2.23105	NA	NA	-2.67099	NA	-2.42073	-1.24365	-2.54079	-1.95371	NA	-1.69174	NA	-1.48867	NA	-2.2765	-2.30225	NA	-2.16242	NA	NA	-2.33807	NA	-2.39869	NA	-2.24785	-1.71003	NA	-1.74818	-1.30589
O94763	-0.252796	-1.70841	-1.68226	-0.80565	-2.16991	-0.952595	NA	-0.934197	-2.14365	-0.424062	NA	-0.737401	-2.27163	-1.64608	NA	-0.976195	NA	-0.512039	NA	-1.73584	-2.09727	-0.481779	-0.602222	-1.88565	NA	-2.16455	-0.860156	-1.42822	-1.1818	-2.18404	-0.261301	-2.31833	-0.343347	NA	-1.89089	-1.61146	-0.370085	-0.960766	-1.55158	NA	-0.85699	NA	-0.604976	NA	-1.95184	-1.69711	-1.85556	-1.75165	-1.09701
O94766	-0.466611	-1.04011	-0.988415	-0.603447	-0.792375	-0.134275	NA	-0.116113	-1.04724	-0.721683	-0.285889	-0.722117	-0.944324	-0.599269	-0.292641	0.354496	-0.883612	-0.275652	-0.473706	-1.19425	-0.767664	-0.742011	-1.24062	-1.14561	-0.67618	-1.24576	-0.0786348	-0.692687	-0.283075	-0.639871	-1.32177	-0.719845	-1.33851	-0.943064	0.0560245	-1.26733	-1.19725	-1.32896	0.404996	-1.22383	-1.53542	-2.35618	-0.729924	-1.36826	-0.173147	-0.533612	-0.722954	-0.302695	-0.405796
O94768	-2.92497	NA	NA	-2.72235	NA	-3.82315	NA	NA	NA	-2.86727	NA	-2.73422	NA	-3.71408	NA	-2.13211	NA	-2.8929	NA	-2.2572	NA	-3.57764	-3.43174	NA	NA	NA	-2.84832	NA	-3.01488	NA	NA	NA	NA	NA	NA	NA	NA	-2.09904	-2.77323	NA	-3.77941	NA	-2.8049	NA	NA	NA	NA	NA	NA
O94769	-1.39128	NA	NA	-1.75904	NA	-2.5747	NA	-2.59007	NA	-2.12034	NA	-2.74096	-2.90951	-2.27965	NA	NA	NA	-2.01001	-2.55153	-1.29293	NA	-0.205403	-0.219613	-2.1143	NA	NA	-2.26613	NA	-2.19739	NA	NA	NA	-1.32898	NA	NA	NA	0.42796	-2.24087	-2.70663	NA	-2.20509	NA	-2.1548	NA	-0.983788	NA	NA	-2.61869	-2.06601
O94776	2.56663	1.13801	0.954447	2.24279	1.06831	2.7632	NA	2.25369	0.831334	2.31279	0.880708	2.38326	0.793407	3.16216	1.28415	2.65147	1.19789	2.20058	1.32843	2.65268	1.1501	2.08124	2.44901	0.888792	1.38809	0.843046	2.51457	1.28212	2.49906	1.12535	2.38075	0.932686	1.78817	0.850842	1.01292	0.927105	1.71302	2.04029	1.76231	0.724921	1.9609	0.56153	2.50668	0.560577	2.31139	1.33806	1.07445	1.15541	2.28791
O94782	NA	NA	NA	NA	NA	NA	NA	NA	NA	NA	NA	NA	NA	NA	NA	NA	-1.34604	NA	NA	NA	-1.5618	NA	NA	NA	NA	NA	NA	NA	NA	NA	NA	NA	NA	NA	NA	NA	NA	NA	NA	NA	NA	NA	NA	NA	NA	NA	-0.780554	NA	NA
O94788	NA	1.70594	NA	NA	NA	NA	NA	0.66795	NA	-0.132204	1.71256	NA	1.83874	NA	NA	-1.66341	NA	0.528296	1.99861	0.460803	NA	0.0821502	NA	1.83594	NA	NA	-2.38094	1.14528	-1.0177	NA	NA	NA	NA	NA	NA	NA	-1.56144	NA	NA	NA	-1.78488	NA	-1.98663	NA	NA	0.398923	NA	NA	NA
O94804	-0.206906	-0.55605	-1.00026	-0.624649	-1.11085	-0.604456	NA	0.820813	-1.10468	-0.160576	-1.06038	-0.133694	-1.10494	-0.700961	0.159087	0.344447	-0.472023	-0.0647616	-0.404514	-1.36641	-0.56092	-0.65218	-0.46307	-1.16421	-0.44228	-1.25615	-0.81822	-0.716056	-0.192263	-0.648198	-1.46318	-1.31991	-1.0321	-1.21531	-0.310054	-0.838305	-1.09618	-0.380388	0.463448	-1.07945	-1.04874	-2.26993	-0.707878	-1.83511	-1.39496	-0.401862	-0.571022	-0.854098	-1.03097
O94806	NA	NA	NA	NA	NA	NA	NA	NA	NA	NA	NA	NA	NA	NA	NA	NA	NA	NA	NA	NA	NA	NA	NA	NA	NA	NA	NA	NA	NA	NA	NA	NA	NA	NA	NA	NA	NA	NA	NA	NA	NA	NA	NA	NA	NA	NA	NA	NA	NA
O94808	-1.83863	NA	NA	-2.22259	NA	-2.10037	NA	-1.86346	NA	-1.23302	NA	-1.64973	NA	-2.22071	NA	-0.413558	NA	-2.18998	NA	-0.954	NA	NA	-2.62824	NA	NA	NA	-2.02754	NA	-0.870945	NA	-2.09083	NA	NA	NA	NA	NA	-2.04759	-1.9671	-1.44896	NA	NA	NA	-2.3593	NA	-2.36877	NA	NA	NA	-2.73226
O94811	NA	-1.50938	-1.27465	NA	-0.803899	-2.23099	NA	NA	-2.18502	NA	-2.23736	-0.802363	-1.11673	-1.27303	-2.11466	NA	-1.80619	-1.39499	-1.44696	-1.79718	-1.41766	NA	-2.14162	-1.31553	-1.95933	NA	-2.52366	-0.760154	NA	-1.60486	-0.912791	NA	NA	-0.714513	NA	-1.29827	-1.99467	NA	-1.70966	-1.17856	-1.0692	NA	NA	-2.55425	-1.059	-0.812718	NA	-1.8805	-1.34011
O94813	-0.612368	NA	NA	NA	NA	NA	NA	NA	NA	-1.44387	NA	-1.31005	NA	-2.32319	NA	-3.22497	NA	NA	NA	NA	NA	-3.12634	-1.8009	NA	NA	NA	NA	NA	-2.735	NA	NA	NA	NA	NA	NA	NA	-1.18409	NA	NA	NA	NA	NA	-2.18482	NA	-2.22982	-2.57643	NA	NA	NA
O94817	NA	-3.05575	NA	NA	NA	NA	NA	-1.30304	NA	-2.89013	NA	NA	NA	-2.65153	NA	NA	NA	-2.19237	NA	-2.05806	NA	NA	NA	NA	NA	NA	NA	NA	NA	NA	NA	NA	NA	NA	NA	NA	-3.14774	NA	NA	NA	NA	NA	NA	NA	NA	NA	NA	NA	-2.2725
O94819	-0.304173	-0.607639	-0.597661	-1.32403	-0.752513	-1.56373	NA	-0.362371	-0.252559	1.17608	-1.0509	-1.50625	-0.936987	-1.45132	-0.593652	-1.72166	-0.665844	-0.731908	-1.13812	-2.2921	-0.661584	-1.26116	-1.44585	-0.523931	-0.988388	-0.829663	-1.72185	-0.847666	NA	-1.17524	-0.743491	-0.802915	-0.238734	-0.404064	-0.757586	-1.43717	-0.991794	-1.20088	-0.616419	-0.354492	0.151696	-1.78484	-1.59311	-0.530971	-1.69456	-1.0406	-1.7105	-0.734924	-0.222204
O94822	-1.62063	-1.0979	-1.35969	-1.44633	-1.21602	-0.804055	NA	-0.502983	-0.949843	-1.22447	-0.998276	-1.48179	-1.40672	-1.47704	-1.30099	-1.39998	-1.82152	-1.32121	-1.30441	-1.11274	-1.24926	-1.6983	-0.789761	-1.35651	-1.24533	-1.4415	-1.32947	-1.38055	-2.19634	-1.31424	-1.37265	-1.67785	-2.54875	-1.64526	-1.79145	-1.6959	-1.6138	-1.06248	-0.932448	-1.67576	-1.19686	NA	-1.57125	-1.12158	-1.34208	-1.63571	-1.41483	-1.05217	-1.27306
O94826	1.92029	2.47955	2.27826	1.88814	2.25148	2.46591	NA	2.10616	2.19723	1.54249	2.22926	1.85871	2.36266	2.25824	2.23334	1.76803	2.15126	1.87614	2.14946	2.0132	2.3688	1.60789	1.68183	2.27119	2.1728	2.25985	1.98209	2.24094	1.84784	2.06794	1.38022	2.10755	1.8481	2.28052	2.25034	1.83364	1.01201	1.66332	2.01438	2.18791	1.8588	1.49351	2.15183	2.1364	2.15344	1.66611	2.17469	2.19983	2.01413
O94829	-2.97796	NA	-3.67805	NA	NA	-2.23908	NA	-3.28362	NA	NA	NA	-3.07393	NA	-2.49244	NA	-3.07352	-4.46451	-3.00847	-3.64076	-2.45097	-3.48922	NA	-3.51103	NA	-3.92413	NA	-2.96168	-3.15581	-3.62233	NA	NA	NA	NA	NA	-3.93693	-4.19664	NA	-3.61076	-2.60995	NA	-3.6235	NA	-3.20985	-3.95029	-3.7418	NA	NA	NA	-2.78354
O94830	-1.9576	-2.31982	-2.75135	-1.03788	-2.80494	-1.77636	NA	-1.64559	-2.72179	-1.42592	-2.29795	-1.65711	-2.54461	-1.9906	NA	-2.23134	-2.55232	-1.22462	-2.2519	-0.638114	NA	-1.77298	-2.46895	NA	-2.4554	-2.75792	-1.92096	NA	-2.63347	NA	-0.837229	NA	0.208861	NA	-2.79957	NA	-1.68508	-1.60937	-1.59099	-2.85923	-1.64769	NA	-2.01365	-2.59482	-3.02206	-2.05251	NA	-2.62951	-1.77956
O94832	2.56245	0.587243	0.66761	1.55832	0.484844	0.971497	NA	1.95485	0.562407	2.23883	0.593964	2.14981	0.66275	2.50045	0.568868	-0.359132	0.787852	1.14555	0.666154	1.79574	0.660551	1.8788	1.69292	0.448257	0.95299	0.294014	1.99298	0.87012	0.777512	0.0925798	1.10298	0.690764	2.91783	0.315387	0.381127	0.355452	2.35571	1.4706	0.943042	0.0342684	1.39747	-0.202612	2.06078	0.27865	0.580475	1.28959	0.168389	0.873439	2.04427
O94842	-1.67972	-2.817	NA	-2.22049	-3.73074	-1.52616	NA	-2.63292	NA	-2.00402	NA	-2.46516	-3.12036	-2.00231	NA	-2.13295	NA	-2.16935	-2.8324	-0.783302	-3.46137	-1.95627	-2.57845	NA	-3.00013	-3.70094	-2.06446	-3.41027	-3.07543	NA	-2.69418	-2.36327	-1.1926	NA	NA	NA	-3.35994	-1.98842	-2.10143	-3.28199	-2.38928	NA	-1.57426	NA	-1.64939	-2.98078	NA	-3.17447	-1.72811
O94851	-1.24501	NA	-1.93756	-0.230033	-2.19891	-0.632413	NA	0.410912	-1.98742	-1.66993	-2.21651	-0.702125	-2.1437	-0.0711569	-2.07403	-1.29273	-2.14974	-0.412537	-2.06155	-1.76237	-2.39277	-1.39733	-1.05342	-2.32767	-2.09937	NA	-1.21548	-2.23311	-0.646825	-1.60008	-2.08124	-2.17676	-1.02601	-2.02215	-2.03844	NA	-1.25999	-0.795771	-1.31198	NA	-1.97286	NA	-1.01877	NA	-1.72619	-2.10005	-2.22281	-2.12328	-1.01547
O94855	1.05336	1.69851	1.18438	0.926146	1.17509	-0.109776	NA	1.18877	1.48314	1.0809	1.1956	0.880871	1.21393	0.0415879	0.945711	0.870847	1.28077	1.00292	1.23686	0.733712	1.08223	0.488216	1.03759	1.10395	0.920248	1.12825	0.525933	1.22102	1.04087	1.70926	-0.628883	1.0918	0.377898	1.39418	1.51055	0.660231	0.802282	0.774584	0.482221	1.2604	-0.393877	0.381486	0.359885	1.31805	0.867254	1.04283	1.61467	1.09516	0.132902
O94856	-0.319467	-1.13542	-2.12999	NA	-1.09831	NA	NA	NA	-2.04204	-2.13153	NA	-1.44173	NA	-1.69594	-1.50682	NA	-1.75135	NA	-0.977338	NA	NA	NA	-2.25342	-1.55599	-1.19566	NA	-1.36908	-0.700555	-2.06546	-1.5219	NA	-1.13952	-2.08003	NA	NA	-2.02321	-1.48105	NA	NA	NA	NA	NA	NA	NA	NA	-0.289446	-1.99574	-1.00731	-2.58952
O94864	-0.764717	NA	-2.07045	-1.26917	NA	-0.73466	NA	-1.4507	NA	-1.39036	NA	-1.55829	NA	-0.93193	NA	-1.00903	NA	-1.14962	-1.74676	-0.644429	-2.3127	-1.61932	-1.90463	NA	NA	NA	-0.766132	NA	NA	NA	-1.89837	NA	-0.92561	NA	NA	NA	NA	NA	-1.19772	NA	-1.98629	NA	-0.973885	NA	-1.80866	NA	NA	-1.62595	-1.17507
O94868	-1.88754	-3.04406	-2.48739	-3.31923	-3.69173	-2.59214	NA	-2.48305	-2.66859	-2.05536	NA	-2.75684	-2.91053	NA	-2.72379	-1.89671	-2.61508	-2.44731	-2.48259	-3.17662	-2.6255	NA	-2.13659	NA	-2.62337	NA	NA	-3.09997	-3.20422	-3.18153	-3.90933	NA	NA	-3.13298	NA	NA	-2.34332	NA	-3.01454	-3.04638	-3.20458	NA	-3.22966	NA	-3.16714	-3.11174	NA	-2.6089	-3.50537
O94874	2.42655	2.97135	2.89134	2.18054	2.74858	2.24169	-0.175576	2.38596	2.78931	2.7987	2.72234	2.30715	3.02546	2.69962	2.92727	2.78803	2.96444	2.22874	2.95002	2.87079	2.94	2.00565	2.26743	2.78513	2.74543	2.82052	2.15584	2.78602	2.13991	2.91653	1.92399	2.69199	1.9603	2.65427	2.93138	2.60889	1.69902	2.14859	2.93615	2.75634	2.71371	2.47372	2.36724	2.66706	1.51842	2.58877	2.81363	2.88526	2.21987
O94875	1.73263	3.02332	2.86917	1.3585	2.88547	1.90317	-2.27748	0.366021	3.02628	1.51771	2.74459	1.07715	2.8719	1.97644	2.51125	2.59221	2.896	1.26204	2.99646	1.42062	2.7018	1.78601	0.378044	2.32788	2.55765	2.50965	2.92282	2.76522	0.915935	2.44764	3.50266	2.99456	-0.945812	2.78522	2.45868	2.21647	1.23414	-0.0454788	-0.686169	2.97359	0.582418	1.48075	1.76052	2.5925	0.786758	2.67225	2.32404	2.4667	1.31674
O94876	-2.75071	NA	-2.70785	-2.13227	NA	-1.81169	NA	-2.26271	-2.61363	NA	-2.76167	-2.45499	-2.38312	-2.18828	NA	-2.48636	NA	-1.92189	-2.69655	-2.57784	-2.74192	-1.95489	NA	NA	-2.95447	-2.5739	NA	-2.69251	-2.4047	NA	-3.04423	NA	NA	NA	-3.0351	-3.14181	NA	NA	-3.0287	NA	-2.03334	NA	NA	NA	-2.55155	NA	NA	-2.41944	-2.01722
O94880	-0.745095	-1.92255	-2.27043	-0.990638	-2.10109	-0.47669	NA	-1.18632	NA	-1.45615	-2.15064	-0.51417	NA	-0.793322	-2.07761	-1.08963	-2.12906	-0.420542	-1.59442	-0.557228	-1.595	-0.408512	-0.928013	-2.24727	-2.33421	NA	-0.454513	-1.69704	-1.23791	NA	-0.237213	-2.26134	-1.00536	-2.02422	-1.98949	-2.31972	-1.19134	-0.471613	-0.898176	NA	-0.8694	NA	-0.227899	NA	-0.837876	-2.35721	-2.23745	-1.83195	-0.19883
O94885	NA	NA	NA	-3.80641	NA	-2.97878	NA	-3.57618	NA	NA	NA	NA	NA	NA	NA	-2.95977	NA	NA	-3.57608	NA	NA	-2.42193	NA	NA	NA	NA	-2.45346	NA	NA	NA	NA	NA	NA	NA	NA	NA	NA	NA	NA	NA	NA	NA	NA	NA	NA	-2.70833	NA	NA	-3.83355
O94886	2.69618	1.0649	0.458909	2.83253	1.15708	1.72808	NA	2.55331	1.02745	2.22157	0.170138	1.19812	-0.744268	3.69494	0.952025	2.66126	0.798025	1.48759	0.458622	-0.110601	0.583762	3.45773	3.16302	0.720448	0.664386	0.596416	2.49927	0.62998	1.58238	1.2202	1.5157	0.604175	2.24522	0.628639	0.262484	0.564347	2.15943	2.58779	1.44369	0.48422	3.09795	0.364359	0.88359	0.465248	1.39317	0.523739	0.706249	0.318753	2.14693
O94887	-1.53809	-0.128445	-0.334953	-1.33583	-0.53946	-1.25482	NA	-0.144304	-0.378388	-0.213607	-0.878135	-1.01383	-0.317181	-1.80165	-0.571833	-1.70634	-0.546294	-1.04464	-0.184565	-1.07806	-0.899269	-1.53799	-1.30788	-1.43586	-0.882521	-0.596721	0.205149	-0.8015	-1.58778	-1.05224	-1.14234	-0.844897	-0.15986	-0.52658	-0.377524	-0.790942	-1.45895	-1.49412	-1.5654	-0.821666	-1.80305	-1.71059	-0.962323	-0.234317	-0.140582	-1.02628	-1.00308	-0.583153	-1.1377
O94888	0.441379	-1.05066	-0.927537	-0.490362	-1.02198	-0.190323	NA	0.296631	-1.32525	-0.463173	-1.15678	-0.41123	-0.856057	-0.0679773	-0.966936	-0.346873	-0.78045	-0.293453	-0.892837	1.1331	-0.968287	0.19621	-0.376961	-1.20489	-1.00951	-1.28823	0.574283	-1.05671	-0.596319	-1.02596	-0.153716	-1.31674	0.418123	-1.10647	-1.24531	-1.38003	-0.305862	-0.383997	-0.416953	-1.27415	-0.430894	-1.83205	-0.13048	-1.51694	-0.443181	-0.879858	-1.0914	-0.824753	0.358835
O94901	0.159291	-1.02332	-1.34888	-0.197132	-1.01654	0.0242111	NA	0.387548	-1.65777	-0.0570806	-1.3377	-0.0473535	-0.961232	0.993923	-1.32632	-1.34128	-1.15336	0.145439	-1.08235	-0.391659	-1.34058	0.416186	-0.0445182	-1.2728	-0.834412	-1.55018	0.306956	-0.865861	-0.263374	-0.833842	0.432678	-0.930109	-0.204217	-1.27125	-1.51311	-1.36914	0.105285	0.554655	-0.181855	-1.35736	-0.0636574	-1.7364	-0.0955427	-1.64169	-0.833364	-1.11058	-0.656064	-0.91513	-0.474212
O94903	2.30896	3.55627	3.50488	1.83342	3.37967	1.57496	NA	1.86532	3.35807	2.44014	3.1169	1.83712	3.3242	1.79918	3.17894	1.41154	3.3754	1.59565	3.19509	2.46974	3.50165	2.19182	1.32817	3.316	3.07802	3.3712	2.50865	3.52861	1.40092	3.41506	2.6617	2.59763	1.48094	3.2352	2.86868	2.98516	1.85028	1.89114	2.08029	3.35812	2.15901	3.03559	1.12194	3.2184	1.153	2.61759	3.09413	3.07707	2.10139
O94905	0.826937	1.69223	1.95607	0.892071	1.25934	0.830621	NA	0.6002	1.59363	1.0008	1.33612	0.778728	1.73047	1.24776	1.89998	0.447713	1.84653	0.023766	1.87258	-0.103015	2.06692	1.11523	-0.243889	1.79612	1.64002	1.74538	0.257351	1.95364	0.245684	1.57805	1.04414	1.48516	-0.170101	1.31997	1.59257	1.36442	0.105864	0.334099	1.13659	1.76831	0.800902	0.897182	0.303263	1.57841	-0.121392	0.913425	1.95999	2.00175	1.29544
O94906	1.47531	0.478283	0.363338	1.30811	0.24315	1.39618	NA	1.20265	0.253459	1.10534	0.167865	1.48184	0.362361	1.03605	0.509783	1.69036	0.533005	1.44928	0.603139	1.42728	0.628241	1.66454	1.65924	0.27591	0.324671	0.145112	1.50593	0.48278	1.45209	0.46069	1.66105	0.244198	1.30075	0.0576547	0.296929	0.185537	0.567521	1.82992	1.41817	0.111012	1.32219	-0.292845	1.31058	0.0295653	2.37116	0.456012	0.254447	0.485697	1.38279
O94907	NA	NA	NA	NA	NA	NA	NA	NA	NA	NA	NA	NA	NA	NA	NA	NA	NA	NA	NA	-1.8311	NA	NA	-0.283157	NA	NA	NA	NA	NA	NA	NA	NA	NA	-0.232317	NA	NA	NA	-2.20878	NA	NA	NA	NA	NA	NA	NA	NA	NA	NA	NA	-3.06864
O94911	-1.97006	0.832669	0.45339	NA	0.149506	NA	NA	NA	0.0865179	-1.27796	-0.0551807	NA	-1.10966	NA	0.0561492	NA	0.0500287	NA	0.532241	NA	0.623909	NA	NA	-0.943527	0.392328	-0.33482	NA	-0.42977	NA	0.336786	NA	0.0771477	NA	0.317923	-0.123139	-0.663705	NA	NA	NA	-0.0443377	NA	-0.615799	NA	0.307537	NA	-0.174485	-0.602565	-0.135866	NA
O94913	-0.583725	-1.84904	-1.58244	-0.567812	-1.93571	-0.629109	NA	-1.02505	-1.53997	-1.11848	NA	-0.8092	-1.50174	-1.19107	-1.80326	-0.698867	-1.72869	-0.929231	-1.75518	-0.253292	-1.4669	-0.831454	-1.34385	NA	-1.88454	-1.93939	-0.756671	-1.89372	-1.14825	-1.74828	-0.786953	-1.72683	-1.11614	NA	-1.85388	NA	-1.66191	-0.745447	-1.23581	NA	-0.583393	NA	-1.01413	-1.93566	-0.773247	-1.80046	-2.054	-1.66039	-0.274879
O94915	-0.644542	-1.50511	-1.73239	-0.377078	-1.56762	-0.399003	NA	-0.40128	-1.63758	-0.667484	-1.59876	-0.558333	-1.56691	-0.572846	-0.989763	-0.0214827	-1.41232	-0.541675	-1.47101	-0.042699	-1.0051	0.145825	-0.616011	-1.47796	-0.92894	-1.51662	-0.363376	-1.26909	-0.483314	-1.46588	0.0169751	-1.75581	-0.644813	-1.51589	-0.983369	-1.62698	-0.90522	0.245466	1.02495	-1.55289	-0.150701	NA	-0.525649	-1.78304	-1.24861	-1.3738	-1.19748	-1.03643	-0.181623
O94919	1.43829	-0.376796	-0.358326	1.53971	-0.140883	1.64859	NA	2.38474	-0.450919	1.51652	-0.293854	1.44225	-0.350367	0.270033	-0.098772	0.411861	0.110124	0.821085	-0.0932365	0.215105	-0.331151	2.35125	0.510098	-0.205112	-0.555218	-0.767454	0.351286	-0.000765525	1.55887	-0.134508	-0.0281244	-0.0710906	1.00771	-0.664707	-0.347063	-0.370301	1.95688	0.0761598	0.247924	-0.625172	2.63798	-0.88135	1.35391	-0.717468	-0.417103	0.137469	-0.379824	-0.072552	1.77597
O94921	-0.277461	NA	NA	NA	NA	NA	NA	-0.169552	NA	NA	NA	NA	NA	-1.74044	NA	-1.36945	NA	NA	NA	NA	NA	NA	-1.5164	NA	NA	NA	NA	NA	NA	NA	NA	NA	NA	NA	NA	NA	NA	NA	NA	NA	NA	NA	NA	NA	NA	NA	NA	NA	NA
O94923	-0.502859	-1.91305	-2.32769	-0.913389	NA	-2.14094	NA	-0.647106	-1.991	-1.83142	NA	-1.63563	NA	-1.35392	-1.82823	-1.73452	-2.25164	-0.72222	-1.86736	0.54448	-2.08441	-1.57688	0.157912	-2.20104	NA	NA	-1.58806	NA	-1.03804	-1.56482	-1.8198	NA	-1.73832	NA	-1.79776	NA	-1.96959	-1.50077	-1.68569	NA	-1.40863	NA	-1.70287	NA	-0.0364498	-2.02197	-2.08621	-1.9003	-1.65027
O94925	1.83525	-0.508243	-1.04082	1.1066	-0.559466	0.89072	NA	1.36728	-1.15318	0.716518	-2.01889	0.616833	-1.52808	3.25829	-0.986172	1.83975	-0.485177	0.473292	-0.638523	0.237211	-0.9131	1.57029	1.5767	-1.37101	-0.87967	-1.33431	0.797072	-0.44159	1.08055	-0.86585	2.52872	-1.14419	0.773123	NA	-1.09902	-1.08935	1.12563	0.718643	-0.552054	-1.83621	2.33036	-1.4657	1.07706	NA	1.55718	-0.455106	-0.768741	-1.21354	-0.992896
O94927	-2.38991	-2.82565	NA	-3.26678	-3.46246	-2.79131	NA	-2.85077	-3.42888	NA	NA	NA	-3.97505	-2.28649	-2.8162	-1.61051	-3.31637	-2.35032	-3.1881	-1.46293	-2.92105	-2.67823	-1.68569	-4.15247	-3.31198	NA	-2.84044	-3.115	-2.45838	NA	-1.63398	-3.62834	-2.60344	NA	-3.37232	NA	-3.24913	-2.73541	-2.20226	NA	-2.89996	NA	-3.26036	NA	NA	NA	NA	-3.07664	-1.78281
O94929	-3.20416	-0.323942	-0.426734	-1.6639	-0.56487	-2.45659	NA	-1.19148	-0.229348	-2.65166	0.107493	NA	-0.840649	-1.87724	-0.553704	-2.08853	-0.748927	-1.77298	-0.273606	-2.38771	0.0226224	-1.63557	-2.66353	-0.819261	-0.635031	-0.520864	-1.2917	-0.93445	-1.15237	-0.575144	-1.70388	-1.07437	-2.73588	-0.870963	-0.490093	-1.87993	-2.75631	NA	NA	-0.741878	-2.27303	-2.96176	NA	-0.923927	-2.51779	-1.27387	-0.938614	-0.924334	-1.88228
O94941	-3.77956	NA	NA	NA	NA	NA	NA	NA	NA	NA	NA	NA	NA	NA	NA	-3.67303	NA	NA	NA	NA	NA	NA	-3.03732	NA	NA	NA	-4.39305	NA	NA	NA	NA	NA	NA	NA	NA	NA	NA	NA	NA	NA	NA	NA	NA	NA	NA	NA	NA	NA	NA
O94952	-2.70088	NA	NA	-1.79955	NA	-1.01267	NA	-1.83203	NA	NA	NA	-1.46301	NA	-2.42587	NA	-1.60374	NA	-2.17283	NA	-1.06928	NA	-1.71276	NA	-2.27547	NA	NA	NA	-2.04128	NA	NA	-1.5104	NA	-1.71966	NA	NA	NA	-1.54968	NA	-1.10502	NA	-1.28955	NA	-0.907103	NA	-1.48134	NA	NA	NA	-0.838793
O94953	NA	NA	NA	NA	NA	1.58803	NA	NA	NA	NA	NA	0.0939391	NA	NA	NA	NA	NA	1.00603	NA	1.2347	NA	NA	NA	NA	NA	NA	NA	NA	1.64754	NA	1.30369	NA	NA	NA	-1.38866	NA	NA	NA	NA	NA	NA	NA	1.48708	-1.30025	NA	NA	NA	NA	NA
O94956	-2.15796	1.59755	1.83313	NA	1.49021	NA	NA	-2.21448	1.74122	NA	0.180547	-1.72908	1.80019	NA	0.6524	-1.97798	0.971834	-2.22896	1.01903	NA	1.8906	-2.04562	-2.15008	1.4011	1.27337	1.81895	-1.79427	1.02061	-3.08105	0.812436	-2.45375	1.3417	-1.72409	1.89325	0.564495	1.13692	NA	NA	-2.56985	1.68899	-3.10594	0.650396	-2.14588	1.72823	-1.79355	1.09622	1.08081	1.23957	-3.28478
O94964	-2.27329	NA	NA	-2.76077	NA	-2.06499	NA	-1.38043	NA	-2.70662	NA	-2.20154	NA	-2.75559	NA	-2.15335	NA	-2.55517	NA	-2.14542	NA	-2.65389	-2.04064	NA	NA	NA	-2.30644	NA	-1.99652	NA	-2.76329	NA	-3.28794	NA	NA	NA	NA	NA	-2.66949	NA	-2.89354	NA	-2.62018	NA	NA	NA	NA	NA	-1.6698
O94966	-0.747365	-1.13749	-1.05243	-0.569322	-0.872362	-0.662965	NA	-0.978041	-0.738399	-0.568244	-1.05009	-0.801058	-0.859182	-0.743228	-1.04136	-0.710501	-0.802612	-0.658547	-0.890759	0.00253086	-1.01959	-0.698542	-0.668014	-1.27544	-1.42991	-1.04982	-0.996366	-1.11468	-0.816175	-0.834958	-0.133018	-1.41123	-1.00228	-1.40517	-1.37294	-1.53572	-1.22765	-0.356841	-1.00751	-1.11909	-0.568723	-2.0246	-0.998784	-1.52006	-0.44476	-1.0811	-0.951079	-0.99531	-0.582083
O94967	-2.69339	NA	NA	-2.74976	NA	-2.50781	NA	-2.58326	NA	-2.96936	NA	-2.23028	NA	-1.59092	-4.27011	-1.9346	NA	-2.42852	NA	-1.28919	NA	-2.11431	NA	NA	NA	NA	-2.18306	NA	-2.73598	NA	NA	NA	-3.63085	NA	NA	NA	-2.40339	-3.10542	-3.24309	NA	-3.25784	NA	-3.56154	NA	NA	NA	NA	NA	-2.60888
O94973	1.86056	1.97213	1.54042	0.879764	1.42798	1.6787	NA	1.33077	1.72238	1.58828	1.52294	1.46499	1.52639	1.22395	1.80534	1.39321	1.55956	1.66027	1.92451	0.956773	1.94063	1.29383	1.05334	1.60512	1.48864	1.48746	0.845357	1.67168	0.919036	1.46288	1.44194	1.341	1.12535	1.68382	1.74807	1.16253	0.756043	0.645182	1.16242	1.6365	1.99289	0.440183	1.14862	1.57413	1.04509	1.27019	1.64192	1.34923	1.63742
O94979	4.24073	4.5448	4.2817	4.06747	4.32174	4.25777	1.26899	4.1519	4.32816	4.22164	4.36845	4.08056	4.34284	3.62777	4.50838	3.82935	4.10338	4.45123	4.4689	4.04098	4.39212	3.94769	4.25356	4.24385	4.48884	4.26069	3.94159	4.42492	3.86189	4.36191	3.89024	4.3011	3.4888	4.41969	4.7727	4.03145	3.89745	3.84257	4.11277	4.14765	4.49799	3.83639	3.97968	4.18256	4.16073	4.34397	4.5608	4.3426	4.21628
O94985	-0.268486	NA	NA	-0.757966	NA	NA	NA	-0.531634	NA	-0.894467	NA	-1.19834	NA	-1.30115	NA	-2.38502	NA	-1.00907	NA	-1.13598	NA	-0.657609	-0.822036	NA	NA	NA	-1.17182	NA	NA	NA	-1.32224	NA	-0.927005	NA	NA	NA	NA	-2.1031	-0.979945	NA	-0.279766	NA	-0.427497	NA	0.592979	NA	NA	NA	-0.1046
O94988	NA	-2.76992	-1.89066	NA	-2.50529	NA	NA	NA	-2.68461	NA	NA	NA	NA	NA	NA	NA	NA	NA	-2.83781	NA	-1.83081	NA	NA	-3.00575	-2.12594	NA	NA	-2.41107	NA	NA	NA	NA	NA	-2.71568	NA	NA	NA	NA	NA	NA	NA	NA	NA	NA	NA	NA	NA	-2.73834	NA
O94989	NA	NA	NA	NA	NA	NA	NA	NA	NA	NA	NA	NA	NA	NA	NA	NA	NA	NA	NA	NA	NA	NA	NA	NA	-2.90594	NA	NA	NA	NA	NA	NA	NA	NA	NA	NA	NA	NA	NA	NA	NA	NA	NA	NA	NA	-3.09299	NA	NA	NA	NA
O94992	-0.0565594	-0.605843	-0.759641	0.455451	-0.827872	0.69466	NA	-1.52944	-0.909349	-0.743282	-1.43187	0.135186	-0.591031	0.0158336	-0.844393	0.283483	-1.10656	-0.0892054	-0.891377	1.13377	-0.880939	0.720908	-0.820461	-1.38433	-0.824321	-1.09264	0.619796	-0.659365	0.248006	-1.28674	-0.780709	-1.02035	0.0836863	-1.125	-1.45953	-0.739414	-0.935771	0.764617	0.606939	-1.34447	0.349463	-1.3786	0.0235834	-1.53374	-0.295645	-0.790926	-1.45341	-1.32279	1.68859
O95049	0.262547	-0.459904	-0.231186	0.0749281	-0.208327	0.826403	NA	1.13317	-0.228234	0.966636	-0.205909	-0.71116	-0.286796	1.67631	-0.106752	NA	-0.346009	-0.313163	-0.504894	-2.11799	-0.230988	0.721357	0.451727	-0.516994	-0.546721	-0.713136	0.789015	-0.609234	0.573241	-0.167926	0.545303	-0.163183	1.61619	-0.231303	-0.0716198	-0.63437	-0.551845	1.33307	1.22481	-0.379682	-0.119569	-1.08655	0.0743601	-0.739164	1.17223	-0.296209	-0.0911351	-0.451996	-1.6307
O95050	NA	NA	NA	NA	NA	NA	NA	NA	NA	NA	NA	-0.158543	-0.279715	NA	NA	NA	NA	NA	NA	NA	NA	NA	NA	NA	NA	NA	-1.63536	1.51422	NA	NA	NA	NA	NA	NA	NA	NA	NA	NA	NA	NA	NA	NA	-0.65723	-0.828876	NA	NA	NA	NA	NA
O95059	-2.38336	-3.46623	-3.2383	-2.89361	NA	-2.32408	NA	-2.80094	-3.41434	-3.05987	-2.66896	-2.94679	NA	-2.46319	NA	-2.50062	-3.16301	-4.13359	NA	-2.22192	NA	-3.06603	-2.51901	NA	NA	NA	-2.31258	-3.29812	NA	NA	-2.02323	NA	-2.85197	NA	NA	NA	NA	-2.61858	-3.2242	NA	-2.62924	NA	-2.83652	NA	-1.67144	NA	NA	NA	-2.10488
O95070	-2.38041	-2.16782	-2.63632	-2.05059	NA	-2.27172	NA	-1.27813	-2.19569	-2.63226	NA	-2.56911	NA	-1.48217	-2.02316	-1.88385	-2.35246	-1.86569	-2.43845	-3.06138	-2.78933	-2.56959	-2.11739	NA	NA	-2.52263	-2.46487	-2.9941	-2.15219	-3.07981	-2.41592	NA	-2.52384	-2.75696	-2.79529	NA	-2.2333	-2.15605	-2.17175	NA	-1.79393	NA	-2.5549	-2.34717	-2.07122	NA	-2.35586	-2.53026	-2.1869
O95071	0.394347	-0.764709	-0.525704	0.257652	-0.790069	0.22837	NA	0.345616	-0.789667	-0.0935853	-0.99449	0.0862759	-0.736653	0.346289	-0.560591	0.432857	-0.831067	0.548347	-0.356006	1.07926	-0.885618	0.920545	0.282736	-0.811029	-0.737783	-0.80887	0.673343	-0.657567	0.555409	-0.418644	-0.181625	-0.731651	0.161839	-0.966092	-0.56395	-1.11556	-0.282456	0.632261	-0.0449063	-0.978776	0.24942	NA	-0.0703351	-1.0387	0.635148	-0.551993	-0.663539	-0.587678	0.563399
O95072	NA	NA	NA	NA	NA	NA	NA	NA	NA	NA	NA	NA	NA	NA	NA	NA	NA	NA	NA	NA	NA	NA	NA	NA	NA	NA	NA	NA	NA	NA	NA	NA	NA	NA	NA	NA	NA	NA	NA	NA	NA	NA	NA	NA	NA	NA	NA	NA	NA
O95081	0.902996	0.704674	0.374477	0.0606383	0.396721	1.05764	NA	-0.283557	0.298152	0.0677549	0.358578	-0.0466375	0.143243	0.273984	0.115497	-1.21411	0.418986	0.712186	0.84784	-2.65307	0.580571	0.934305	0.218579	0.0323754	-0.127983	0.517745	0.167198	0.443731	1.3878	-0.090545	0.878111	-0.530942	-0.435055	0.395131	0.710478	0.106554	0.381416	-0.515703	-1.80103	0.315403	1.08908	-1.80208	0.169871	0.346196	0.485854	-0.182957	-0.0595903	0.0999992	0.873401
O95084	-1.75607	NA	NA	NA	NA	NA	NA	NA	NA	NA	NA	NA	NA	NA	NA	-2.1279	NA	-1.52689	NA	NA	NA	-1.67518	NA	NA	NA	NA	NA	NA	NA	NA	NA	NA	NA	NA	NA	NA	NA	NA	NA	NA	NA	NA	NA	NA	NA	NA	NA	NA	-1.48593
O95104	-0.62096	-1.12059	-0.910028	-1.24373	-1.46083	-0.11374	NA	-1.31239	-1.54426	-0.65407	NA	-0.465401	-1.1673	-0.55692	-1.30926	-1.03791	-1.26734	-0.574242	-1.27357	0.830228	-1.10793	-1.04526	-0.343832	-1.26246	-1.45446	-1.3548	-0.249017	-1.27861	-1.08893	-1.33923	-0.567673	-1.63742	-0.810903	-1.11652	-1.61178	-1.44429	-1.07726	-0.372966	-0.43416	-1.57378	-0.757593	NA	-0.403599	-1.53095	-0.391936	-1.07342	-1.67112	-1.04366	-0.373514
O95136	-1.91799	NA	NA	NA	NA	NA	NA	NA	NA	NA	NA	-1.8852	NA	NA	NA	-2.13355	NA	NA	NA	NA	NA	NA	NA	NA	NA	NA	-2.43071	NA	NA	NA	NA	NA	NA	NA	NA	NA	-1.82969	NA	NA	NA	NA	NA	NA	NA	-2.26129	NA	NA	-3.20605	NA
O95139	0.68757	1.3864	1.40605	-0.0581872	1.17582	1.43992	NA	0.871439	1.57336	0.462494	1.04057	0.978779	1.04753	0.425381	0.825407	NA	NA	0.327764	1.32096	0.0897827	1.4757	NA	0.0822698	1.48392	1.30317	1.20273	0.160704	0.794039	0.474487	1.05145	0.842863	0.823021	0.621789	1.04341	1.26957	0.239191	NA	-0.126536	NA	1.16826	0.393848	NA	2.07405	1.15301	0.699127	0.752463	1.1721	1.34266	1.19314
O95140	-0.600882	0.644999	0.461315	-0.58605	0.402901	-0.274797	NA	-0.388802	0.46258	-0.472167	0.513478	-0.265697	0.313606	-0.68733	0.402563	-0.68635	0.21832	-0.584611	0.460549	-0.561128	0.541304	-0.870786	-0.601364	0.229063	-0.0932098	-0.146723	-0.75012	0.237948	-0.352712	0.281076	-0.00454429	0.0282988	-0.878098	-0.0536392	0.653103	-0.362215	-1.10859	-0.535584	-0.974461	0.196561	-0.462791	-1.15131	-0.151448	0.0912137	0.187384	-0.629599	0.446345	0.245129	0.058007
O95149	-2.17475	-2.4199	NA	-2.47766	NA	-1.85777	NA	-1.55772	NA	-2.44453	NA	NA	NA	-2.37994	NA	NA	-2.60044	NA	NA	-2.32434	-2.54026	-2.52033	-2.2908	NA	-2.66371	-3.01778	-2.43522	NA	-2.76437	NA	NA	NA	-2.68935	NA	NA	NA	NA	-2.6106	-1.6624	NA	-1.56531	NA	-1.96323	NA	-1.3614	-2.8982	NA	-2.34005	-1.56123
O95153	NA	NA	NA	NA	NA	NA	NA	NA	NA	NA	NA	NA	NA	NA	NA	NA	NA	NA	NA	-0.0513291	NA	NA	NA	NA	NA	NA	NA	NA	NA	NA	NA	NA	NA	NA	NA	NA	NA	NA	NA	NA	NA	NA	NA	NA	NA	NA	NA	NA	NA
O95154	-0.550615	5.90519	5.51474	-1.17658	5.55568	3.36951	-2.59929	3.62783	5.62341	2.60649	4.31512	-1.8333	5.75112	0.868127	5.10073	-2.41424	5.20285	-3.27047	5.1226	-2.48367	5.33894	-1.93068	-2.60133	5.55632	3.87333	5.57718	0.353247	5.51228	-0.410712	4.58242	-1.17857	4.35284	1.00801	5.41762	4.40794	5.20054	-1.06161	1.49126	3.00642	5.64927	2.28679	4.43758	3.05605	5.88646	2.82646	4.6878	5.34061	5.20406	0.867558
O95155	-1.06182	-1.89954	NA	-1.52808	-1.76838	-2.01642	NA	-1.81562	NA	-1.32636	-2.45406	-1.72994	NA	-1.0899	-2.19526	-1.00877	-2.0945	-1.36885	-2.08468	-0.368978	-1.56081	-1.37264	-1.30366	-2.19596	-2.08276	NA	-1.89627	-1.99775	-1.53329	-1.53039	-1.82819	NA	-1.42837	-2.07199	-1.83979	NA	NA	-1.90845	-0.520241	-2.05534	-1.87146	-2.67222	-1.51886	-2.02759	-0.709887	-2.02096	-1.47433	NA	-0.87732
O95159	1.46111	1.40983	0.89368	2.05989	1.0232	1.86409	NA	2.60869	1.06057	1.47674	0.9514	1.3683	1.31293	1.86828	1.33253	1.76545	1.07663	1.79923	1.203	1.1181	0.80709	0.82334	2.19448	0.52402	0.98908	0.748893	1.51224	1.25552	1.59388	1.10382	1.53188	0.940754	0.977987	0.845096	1.34282	0.55956	0.684449	1.59374	2.32545	0.936744	2.09437	0.39996	1.48678	0.913862	1.58382	0.719406	0.987143	1.02303	2.12574
O95163	0.120388	-0.0843901	-0.325857	-0.838116	-0.0529987	-0.419457	NA	0.328126	-0.0842325	-0.0659192	-0.580988	-0.403918	0.0790524	0.626479	-0.116328	0.760279	-0.156689	-0.466251	0.0344669	0.448237	-0.341218	-0.0205777	0.575643	-0.372926	-0.326706	-0.0817868	-0.35085	-0.0439281	0.0539555	-0.259716	0.401744	-0.403099	-0.123208	-0.180287	-0.7255	-0.736292	-0.794951	-0.502382	0.775118	-0.407068	-0.10054	-1.25866	-0.600084	-0.484399	-0.491629	-0.211645	-0.169587	0.148666	-0.182502
O95164	-3.00788	-3.05619	NA	-1.53312	NA	-2.77175	NA	-1.11278	NA	-1.63861	NA	-2.14734	NA	-3.02691	NA	-2.87171	-3.18573	-1.57702	NA	NA	-3.43173	-2.61757	-2.65774	NA	NA	NA	-2.93471	NA	-2.50178	NA	-1.33257	NA	-1.5098	NA	NA	NA	NA	-2.38662	-1.34163	NA	-2.77979	NA	-2.73905	NA	-3.33387	NA	NA	NA	NA
O95167	-0.63554	-0.242235	-0.26085	-1.02897	-0.659238	-0.291218	NA	-1.22383	-0.772718	-1.62939	NA	-0.773439	-1.09926	-1.19298	-0.822795	-0.705915	-0.590306	-1.0601	-0.583656	NA	-0.146223	-1.57262	-0.815005	-0.0249191	-0.64471	-0.323746	-0.890857	-0.336875	-1.7553	-0.857128	-0.348384	-0.39318	-0.820839	-0.283167	-0.302415	-1.23929	NA	-1.46928	-1.89854	-0.228721	-1.39973	-0.840299	0.934186	-1.1527	-0.434301	-0.123382	-0.290454	-0.566079	-0.517451
O95168	3.13144	3.58484	3.69567	2.64025	3.42045	3.97823	NA	3.01466	3.85494	3.05215	3.1044	3.07823	3.24957	2.78289	3.12151	2.75218	3.51179	2.84773	3.40181	1.79957	3.78129	2.16375	2.52703	3.58984	3.7256	3.75696	2.96208	3.01497	2.88278	3.34273	3.25931	3.28535	3.16151	3.57157	3.83187	3.58108	1.94739	2.58587	1.64784	3.68335	2.02161	3.04403	4.45827	3.58356	3.13719	3.29655	3.26307	3.2865	3.21145
O95169	1.08321	1.82001	1.64142	0.657792	1.36259	1.8554	NA	1.29634	1.89679	1.14159	1.19688	1.06749	1.13035	0.732891	1.2404	0.858459	1.58427	0.811838	1.5262	-0.81975	1.77092	0.154749	0.417341	1.47503	1.71739	1.49828	0.690841	0.848305	1.02798	1.29837	1.02768	1.00097	0.817064	1.21751	1.37568	1.00921	-0.503626	0.532419	-0.186359	1.72342	-0.435928	-0.191814	2.15575	1.39489	1.21382	1.13085	1.08341	1.10263	0.856056
O95171	NA	NA	NA	NA	NA	NA	NA	NA	NA	NA	NA	NA	NA	NA	NA	NA	NA	0.473408	NA	NA	NA	NA	NA	NA	NA	NA	NA	NA	-0.509961	NA	NA	NA	NA	NA	NA	NA	NA	0.843595	-0.650831	NA	NA	NA	NA	NA	NA	NA	NA	NA	NA
O95182	0.784606	1.66732	1.74559	0.144397	1.36407	1.85696	NA	0.633368	1.54089	1.01098	0.886274	0.287555	0.941031	0.727646	1.23671	0.472025	1.34896	0.295603	1.34405	-0.769081	1.53614	-0.352065	-0.0227218	1.44366	0.745647	1.5764	0.461328	0.705145	0.407105	1.16436	0.784804	1.021	0.546571	1.38811	1.54984	1.09989	-1.03304	0.374696	-1.13079	1.39962	-0.629606	0.182693	2.13835	1.57937	0.725431	0.919716	1.12745	1.14718	0.83953
O95183	-0.541722	NA	-0.440635	NA	-0.175233	-1.86296	NA	NA	-0.918258	-0.419399	-0.507189	-1.01655	-0.456976	NA	0.370966	0.230516	0.0105711	-0.382703	-0.585824	NA	0.465781	-1.00175	-0.477401	-0.655762	-0.331465	-0.754015	-0.997017	-0.673427	-0.519722	-0.177284	NA	-0.854392	NA	-0.670609	0.0760818	-0.0415347	-0.966944	-1.25753	-1.06161	-0.589565	NA	NA	-1.19124	-1.05564	-0.588881	0.107766	0.389919	-0.65552	-0.76374
O95197	0.350353	0.962496	1.04565	2.35066	0.651156	1.32528	NA	1.38924	0.556937	1.08854	0.733766	0.331671	1.17502	1.28939	1.16611	1.52182	0.561665	2.21243	1.37255	1.24958	1.09555	1.31171	1.80913	1.2196	0.893736	1.60284	0.856621	1.3739	0.296451	0.549157	1.45505	0.776424	0.503587	1.30353	1.34922	0.55956	1.62827	1.7642	2.53381	1.43828	1.59963	0.787784	1.43278	0.941322	0.947482	1.09532	0.910718	1.06689	1.08034
O95202	1.10738	1.12764	0.934822	1.51948	1.06616	2.08413	NA	1.6377	0.913897	0.820792	0.791181	1.37608	0.568446	2.03507	0.83083	1.45237	0.828632	1.89322	0.902444	0.849421	0.97561	0.510158	2.26337	0.668407	0.44188	0.709636	1.28079	0.850801	1.99456	0.886019	2.48735	0.426621	0.796629	1.04186	1.20262	0.203573	1.55641	0.739097	1.72282	0.692499	1.91609	0.220707	1.95841	0.980925	1.84604	1.09526	1.21977	1.06414	1.82284
O95208	-0.891809	-2.0483	-2.14211	-1.1575	-2.10053	-1.42864	NA	-1.09597	NA	-0.835018	-2.00414	-1.13907	-2.36503	-0.984658	-2.07897	-1.87253	-1.97173	-1.51914	NA	0.0770161	-1.54447	-0.361051	-1.55364	-2.1044	-2.31959	-2.37465	-1.26892	-2.09887	-1.19356	-2.20192	-1.35021	NA	-1.84851	-2.46544	-2.86545	-2.7425	-1.45327	-0.832823	NA	-2.22735	-0.755404	NA	-1.47503	-2.47689	-1.46445	-1.60402	-2.20648	-1.74486	-1.48311
O95210	0.812691	3.53519	4.1078	1.86071	3.81408	1.31389	NA	0.970117	3.87934	-0.45029	3.96468	-0.118965	4.55435	0.816937	3.93389	0.0464857	4.00148	0.604813	3.87211	-1.28618	3.88376	0.465332	0.864606	3.78533	3.80452	3.57786	1.5139	4.16037	1.19126	4.26932	-0.276551	3.99892	0.299707	3.53347	3.13513	3.87783	-0.162103	-0.254507	0.863178	3.79398	1.39577	2.26549	1.01638	3.60859	0.66369	3.6502	4.34258	4.09472	1.48141
O95218	0.822062	-0.117198	-0.211855	0.356678	-0.414465	1.13107	NA	0.381576	-0.334158	0.466053	-0.277163	0.963602	-0.097336	0.953808	-0.125026	1.05785	-0.125741	0.69705	0.030212	1.18556	-0.115206	0.153674	0.328873	-0.480157	-0.0451499	-0.600279	1.04622	-0.0578773	0.556335	-0.192817	0.759306	-0.409624	0.431243	-0.520024	-0.383589	-0.654134	0.0142327	0.190464	0.445736	-0.58759	-0.0851431	-1.06839	0.332775	-0.436181	0.446399	-0.271375	-0.257685	-0.143854	0.833838
O95219	1.96932	1.66173	1.89176	2.70623	1.88922	3.22301	NA	2.95854	1.65482	2.28661	1.97175	2.10803	1.70119	2.38178	1.90677	1.92889	1.69508	2.51947	2.16416	2.84373	2.21246	2.1125	2.94268	1.43782	2.02443	1.82431	1.80135	1.91283	2.22096	1.60141	2.5289	1.45847	2.63959	1.62445	2.28421	1.31884	2.2681	2.44596	2.58147	1.59095	1.90193	0.944419	2.18899	1.20473	1.96388	1.92217	1.85831	2.09624	2.66989
O95229	NA	NA	NA	NA	NA	NA	NA	-0.740272	NA	NA	NA	NA	NA	-1.44608	NA	-0.835298	NA	NA	NA	-1.41649	NA	NA	NA	NA	NA	NA	NA	NA	NA	NA	NA	NA	NA	NA	NA	NA	NA	NA	NA	NA	NA	NA	NA	NA	NA	NA	NA	NA	NA
O95232	1.36709	-0.190816	-0.379832	0.678403	-0.568519	1.19303	NA	0.547938	-0.813328	0.439317	-0.874607	0.581677	-0.558235	0.936548	-0.22127	0.932595	-0.508073	0.730435	0.00906401	1.92154	-0.336989	1.20877	0.791023	-0.702605	-0.305943	-0.521728	1.40552	-0.574308	0.33087	-0.432344	0.94142	-0.601583	0.739871	-0.912922	-0.68028	-0.461007	0.0147442	0.779926	0.794722	-0.735046	0.733746	-1.10646	0.880167	-0.861743	0.864675	-0.656907	-0.531611	-0.294903	1.24966
O95235	NA	NA	NA	NA	NA	NA	NA	NA	NA	NA	NA	NA	NA	NA	NA	-2.62603	NA	NA	NA	-2.54546	NA	NA	NA	NA	NA	NA	NA	NA	NA	NA	NA	NA	NA	NA	NA	NA	NA	NA	NA	NA	NA	NA	NA	NA	NA	NA	NA	NA	NA
O95236	-0.5629	0.368811	-1.65628	-2.23355	-0.528441	NA	NA	-1.05637	-0.364334	-0.814129	-0.0766886	NA	-1.31225	NA	0.830246	-2.12129	NA	-0.0679946	1.10882	NA	-0.0754204	-1.67256	-1.15619	-0.970632	0.240559	0.757784	-2.70176	0.272696	-0.109491	-0.651493	NA	-0.238542	-2.02221	-0.0786658	-0.78574	-0.659556	-1.68664	NA	-1.32996	0.422701	-1.85743	-1.1434	-1.53535	-0.168473	-1.88067	-0.439796	-1.74921	0.29813	-0.659916
O95239	-2.78248	NA	NA	-2.42443	NA	-1.99843	NA	-0.31259	NA	-2.27684	NA	-2.66472	NA	NA	NA	-0.727025	NA	-1.83222	NA	0.00517782	NA	-1.89751	-2.21736	NA	NA	NA	-2.46192	NA	-1.62148	NA	-3.08064	NA	-1.87592	NA	NA	NA	NA	-1.57066	-1.3529	NA	-2.27554	NA	NA	NA	-3.51526	NA	NA	NA	-1.56755
[truncated: 9,246 more rows]
[truncated: 100 more columns]
