# Supplementary material for: Proteomic characterization of intrahepatic cholangiocarcinoma identifies risk-stratifying subgroups and EIF4A1 as a therapeutic target
Source: Nat Commun. 2026 Mar 23;17:2741. doi: 10.1038/s41467-026-70817-1 (PMC13013968; doi:10.1038/s41467-026-70817-1)
Supplement: Supplementary file 6 — Supplementary Data 4 [file 41467_2026_70817_MOESM6_ESM.xlsx]

## Sheet: Coxph_TTR
Protein	logFC	adj.P.Val	HazardRatio	adj.pvalue	bothsignificant	Entry.name	Status	Protein.names	Gene.names	Organism	Keywords	Gene.ontology..GO.	log2HR	CV
P36955	-1.20641	5.58473e-09	0.54839	0.0263112	TRUE	PEDF	reviewed	Pigment epithelium-derived factor (PEDF) (Cell proliferation-inducing gene 35 protein) (EPC-1) (Serpin F1)	SERPINF1	Homo sapiens (Human)	3D-structure;Direct protein sequencing;Dwarfism;Glycoprotein;Osteogenesis imperfecta;Phosphoprotein;Pyrrolidone carboxylic acid;Reference proteome;Secreted;Signal	axon hillock [GO:0043203]; basement membrane [GO:0005604]; collagen-containing extracellular matrix [GO:0062023]; extracellular exosome [GO:0070062]; extracellular region [GO:0005576]; extracellular space [GO:0005615]; melanosome [GO:0042470]; perinuclear region of cytoplasm [GO:0048471]; serine-type endopeptidase inhibitor activity [GO:0004867]; aging [GO:0007568]; cellular response to cobalt io…	-0.866725	0.866115
P02461	-1.61066	4.86826e-08	0.565131	0.0110603	TRUE	CO3A1	reviewed	Collagen alpha-1(III) chain	COL3A1	Homo sapiens (Human)	3D-structure;Alternative splicing;Aortic aneurysm;Calcium;Collagen;Direct protein sequencing;Disease variant;Disulfide bond;Ehlers-Danlos syndrome;Extracellular matrix;Glycoprotein;Hydroxylation;Metal-binding;Reference proteome;Repeat;Secreted;Signal	collagen type III trimer [GO:0005586]; collagen-containing extracellular matrix [GO:0062023]; endoplasmic reticulum lumen [GO:0005788]; extracellular matrix [GO:0031012]; extracellular region [GO:0005576]; extracellular space [GO:0005615]; extracellular matrix structural constituent [GO:0005201]; extracellular matrix structural constituent conferring tensile strength [GO:0030020]; integrin bindin…	-0.823344	1.21244
P51884	-1.55424	5.12474e-08	0.603586	0.0187577	TRUE	LUM	reviewed	Lumican (Keratan sulfate proteoglycan lumican) (KSPG lumican)	LUM	Homo sapiens (Human)	Direct protein sequencing;Disulfide bond;Extracellular matrix;Glycoprotein;Leucine-rich repeat;Phosphoprotein;Proteoglycan;Pyrrolidone carboxylic acid;Reference proteome;Repeat;Secreted;Signal;Sulfation	collagen-containing extracellular matrix [GO:0062023]; extracellular exosome [GO:0070062]; extracellular matrix [GO:0031012]; extracellular region [GO:0005576]; extracellular space [GO:0005615]; fibrillar collagen trimer [GO:0005583]; Golgi lumen [GO:0005796]; lysosomal lumen [GO:0043202]; collagen binding [GO:0005518]; extracellular matrix structural constituent [GO:0005201]; extracellular matri…	-0.728369	1.19446
P22105	-1.28758	5.12474e-08	0.612711	0.0369327	TRUE	TENX	reviewed	Tenascin-X (TN-X) (Hexabrachion-like protein)	TNXB	Homo sapiens (Human)	3D-structure;Alternative splicing;Cell adhesion;Coiled coil;Direct protein sequencing;Disease variant;Disulfide bond;EGF-like domain;Ehlers-Danlos syndrome;Extracellular matrix;Glycoprotein;Reference proteome;Repeat;Secreted;Signal	collagen-containing extracellular matrix [GO:0062023]; extracellular exosome [GO:0070062]; extracellular matrix [GO:0031012]; extracellular region [GO:0005576]; extracellular space [GO:0005615]; collagen binding [GO:0005518]; collagen fibril binding [GO:0098633]; extracellular matrix structural constituent [GO:0005201]; heparin binding [GO:0008201]; integrin binding [GO:0005178]; actin cytoskelet…	-0.706722	0.987515
Q07507	-1.65984	5.12474e-08	0.663255	0.0358534	TRUE	DERM	reviewed	Dermatopontin (Tyrosine-rich acidic matrix protein) (TRAMP)	DPT	Homo sapiens (Human)	Cell adhesion;Disulfide bond;Extracellular matrix;Pyrrolidone carboxylic acid;Reference proteome;Repeat;Secreted;Signal;Sulfation	collagen-containing extracellular matrix [GO:0062023]; extracellular space [GO:0005615]; extracellular matrix structural constituent [GO:0005201]; cell adhesion [GO:0007155]; collagen fibril organization [GO:0030199]; negative regulation of cell population proliferation [GO:0008285]	-0.592365	1.27764
Q05707	-1.69129	5.12474e-08	0.69914	0.0419449	TRUE	COEA1	reviewed	Collagen alpha-1(XIV) chain (Undulin)	COL14A1	Homo sapiens (Human)	Alternative splicing;Cell adhesion;Collagen;Direct protein sequencing;Disulfide bond;Extracellular matrix;Glycoprotein;Hydroxylation;Reference proteome;Repeat;Secreted;Signal	collagen trimer [GO:0005581]; collagen type XIV trimer [GO:0005596]; collagen-containing extracellular matrix [GO:0062023]; endoplasmic reticulum lumen [GO:0005788]; extracellular matrix [GO:0031012]; extracellular region [GO:0005576]; extracellular space [GO:0005615]; interstitial matrix [GO:0005614]; collagen binding [GO:0005518]; extracellular matrix structural constituent [GO:0005201]; extrac…	-0.516347	1.30493
P20908	-1.21901	5.12474e-08	0.590209	0.0393123	TRUE	CO5A1	reviewed	Collagen alpha-1(V) chain	COL5A1	Homo sapiens (Human)	3D-structure;Alternative splicing;Calcium;Collagen;Direct protein sequencing;Disease variant;Disulfide bond;Ehlers-Danlos syndrome;Extracellular matrix;Heparin-binding;Hydroxylation;Metal-binding;Reference proteome;Repeat;Secreted;Signal;Sulfation	basement membrane [GO:0005604]; collagen type V trimer [GO:0005588]; collagen-containing extracellular matrix [GO:0062023]; endoplasmic reticulum lumen [GO:0005788]; extracellular matrix [GO:0031012]; extracellular region [GO:0005576]; extracellular space [GO:0005615]; extracellular matrix structural constituent [GO:0005201]; extracellular matrix structural constituent conferring tensile strength…	-0.760701	0.936897
P02452	-1.23048	5.12971e-08	0.544764	0.0187577	TRUE	CO1A1	reviewed	Collagen alpha-1(I) chain (Alpha-1 type I collagen)	COL1A1	Homo sapiens (Human)	3D-structure;Calcium;Chromosomal rearrangement;Collagen;Direct protein sequencing;Disease variant;Disulfide bond;Dwarfism;Ehlers-Danlos syndrome;Extracellular matrix;Glycoprotein;Hydroxylation;Metal-binding;Osteogenesis imperfecta;Phosphoprotein;Pyrrolidone carboxylic acid;Reference proteome;Repeat;Secreted;Signal	collagen type I trimer [GO:0005584]; collagen-containing extracellular matrix [GO:0062023]; cytoplasm [GO:0005737]; endoplasmic reticulum lumen [GO:0005788]; extracellular matrix [GO:0031012]; extracellular region [GO:0005576]; extracellular space [GO:0005615]; Golgi apparatus [GO:0005794]; secretory granule [GO:0030141]; extracellular matrix structural constituent [GO:0005201]; extracellular mat…	-0.876296	0.947866
P21810	-1.23474	9.6036e-08	0.589349	0.0375346	TRUE	PGS1	reviewed	Biglycan (Bone/cartilage proteoglycan I) (PG-S1)	BGN	Homo sapiens (Human)	Aortic aneurysm;Direct protein sequencing;Disease variant;Disulfide bond;Dwarfism;Extracellular matrix;Glycoprotein;Leucine-rich repeat;Proteoglycan;Reference proteome;Repeat;Secreted;Signal	cell surface [GO:0009986]; collagen-containing extracellular matrix [GO:0062023]; extracellular exosome [GO:0070062]; extracellular matrix [GO:0031012]; extracellular region [GO:0005576]; extracellular space [GO:0005615]; Golgi lumen [GO:0005796]; lysosomal lumen [GO:0043202]; sarcolemma [GO:0042383]; transport vesicle [GO:0030133]; extracellular matrix binding [GO:0050840]; extracellular matrix …	-0.762806	0.965716
P08123	-1.27789	1.50053e-07	0.597707	0.0332514	TRUE	CO1A2	reviewed	Collagen alpha-2(I) chain (Alpha-2 type I collagen)	COL1A2	Homo sapiens (Human)	3D-structure;Calcium;Chromosomal rearrangement;Collagen;Direct protein sequencing;Disease variant;Disulfide bond;Dwarfism;Ehlers-Danlos syndrome;Extracellular matrix;Glycoprotein;Hydroxylation;Metal-binding;Osteogenesis imperfecta;Pyrrolidone carboxylic acid;Reference proteome;Repeat;Secreted;Signal	collagen type I trimer [GO:0005584]; collagen-containing extracellular matrix [GO:0062023]; endoplasmic reticulum [GO:0005783]; endoplasmic reticulum lumen [GO:0005788]; extracellular exosome [GO:0070062]; extracellular matrix [GO:0031012]; extracellular region [GO:0005576]; extracellular space [GO:0005615]; extracellular matrix structural constituent [GO:0005201]; extracellular matrix structural…	-0.742491	1.01019
P20774	-1.86278	1.72649e-07	0.648433	0.0284299	TRUE	MIME	reviewed	Mimecan (Osteoglycin) (Osteoinductive factor) (OIF)	OGN	Homo sapiens (Human)	Direct protein sequencing;Disulfide bond;Extracellular matrix;Glycoprotein;Growth factor;Leucine-rich repeat;Reference proteome;Repeat;Secreted;Signal	collagen-containing extracellular matrix [GO:0062023]; extracellular exosome [GO:0070062]; extracellular region [GO:0005576]; extracellular space [GO:0005615]; extracellular vesicle [GO:1903561]; Golgi lumen [GO:0005796]; lysosomal lumen [GO:0043202]; growth factor activity [GO:0008083]; negative regulation of smooth muscle cell proliferation [GO:0048662]	-0.62497	1.48511
Q96AC1	-0.657702	1.72649e-07	0.415639	0.0307692	FALSE	FERM2	reviewed	Fermitin family homolog 2 (Kindlin-2) (Mitogen-inducible gene 2 protein) (MIG-2) (Pleckstrin homology domain-containing family C member 1) (PH domain-containing family C member 1)	FERMT2	Homo sapiens (Human)	3D-structure;Alternative splicing;Cell adhesion;Cell junction;Cell membrane;Cell projection;Cell shape;Cytoplasm;Cytoskeleton;Lipid-binding;Membrane;Nucleus;Phosphoprotein;Reference proteome;Wnt signaling pathway	adherens junction [GO:0005912]; cell cortex [GO:0005938]; cell junction [GO:0030054]; cell surface [GO:0009986]; cell-substrate junction [GO:0030055]; cytoplasm [GO:0005737]; cytosol [GO:0005829]; extrinsic component of cytoplasmic side of plasma membrane [GO:0031234]; focal adhesion [GO:0005925]; I band [GO:0031674]; lamellipodium membrane [GO:0031258]; nucleoplasm [GO:0005654]; nucleus [GO:0005…	-1.2666	0.512955
P09619	-1.16013	1.72649e-07	0.519655	0.0147068	TRUE	PGFRB	reviewed	Platelet-derived growth factor receptor beta (PDGF-R-beta) (PDGFR-beta) (EC 2.7.10.1) (Beta platelet-derived growth factor receptor) (Beta-type platelet-derived growth factor receptor) (CD140 antigen-like family member B) (Platelet-derived growth factor receptor 1) (PDGFR-1) (CD antigen CD140b)	PDGFRB	Homo sapiens (Human)	3D-structure;ATP-binding;Alternative splicing;Cell membrane;Chemotaxis;Chromosomal rearrangement;Cytoplasmic vesicle;Developmental protein;Direct protein sequencing;Disease variant;Disulfide bond;Glycoprotein;Immunoglobulin domain;Kinase;Lysosome;Membrane;Nucleotide-binding;Phosphoprotein;Proto-oncogene;Receptor;Reference proteome;Repeat;Signal;Transferase;Transmembrane;Transmembrane helix;Tyrosi…	apical plasma membrane [GO:0016324]; cell surface [GO:0009986]; cytoplasm [GO:0005737]; cytoplasmic vesicle [GO:0031410]; focal adhesion [GO:0005925]; Golgi apparatus [GO:0005794]; integral component of plasma membrane [GO:0005887]; intracellular membrane-bounded organelle [GO:0043231]; intrinsic component of plasma membrane [GO:0031226]; lysosomal lumen [GO:0043202]; membrane [GO:0016020]; nucle…	-0.944373	0.922245
O95347	0.970712	1.95109e-07	1.90406	0.0286019	TRUE	SMC2	reviewed	Structural maintenance of chromosomes protein 2 (SMC protein 2) (SMC-2) (Chromosome-associated protein E) (hCAP-E) (XCAP-E homolog)	SMC2	Homo sapiens (Human)	3D-structure;ATP-binding;Acetylation;Alternative splicing;Cell cycle;Cell division;Chromosome;Coiled coil;Cytoplasm;DNA condensation;Mitosis;Nucleotide-binding;Nucleus;Reference proteome	condensed chromosome [GO:0000793]; condensin complex [GO:0000796]; cytoplasm [GO:0005737]; cytosol [GO:0005829]; extracellular exosome [GO:0070062]; nuclear chromosome [GO:0000228]; nucleolus [GO:0005730]; nucleoplasm [GO:0005654]; nucleus [GO:0005634]; ATP binding [GO:0005524]; chromatin binding [GO:0003682]; single-stranded DNA binding [GO:0003697]; cell division [GO:0051301]; kinetochore organ…	0.929077	0.772144
P35555	-1.39418	1.95109e-07	0.576386	0.0147068	TRUE	FBN1	reviewed	Fibrillin-1 [Cleaved into: Asprosin]	FBN1	Homo sapiens (Human)	3D-structure;Aortic aneurysm;Calcium;Direct protein sequencing;Disease variant;Disulfide bond;Dwarfism;EGF-like domain;Extracellular matrix;Glycoprotein;Heparin-binding;Hormone;Phosphoprotein;Reference proteome;Repeat;Secreted;Signal	basement membrane [GO:0005604]; collagen-containing extracellular matrix [GO:0062023]; endoplasmic reticulum lumen [GO:0005788]; extracellular matrix [GO:0031012]; extracellular region [GO:0005576]; extracellular space [GO:0005615]; microfibril [GO:0001527]; calcium ion binding [GO:0005509]; extracellular matrix constituent conferring elasticity [GO:0030023]; extracellular matrix structural const…	-0.794894	1.11671
P07585	-1.86263	3.26497e-07	0.714038	0.0373777	TRUE	PGS2	reviewed	Decorin (Bone proteoglycan II) (PG-S2) (PG40)	DCN	Homo sapiens (Human)	Alternative splicing;Corneal dystrophy;Direct protein sequencing;Disulfide bond;Extracellular matrix;Glycoprotein;Leucine-rich repeat;Proteoglycan;Reference proteome;Repeat;Secreted;Signal	collagen type VI trimer [GO:0005589]; collagen-containing extracellular matrix [GO:0062023]; extracellular region [GO:0005576]; extracellular space [GO:0005615]; Golgi lumen [GO:0005796]; lysosomal lumen [GO:0043202]; collagen binding [GO:0005518]; extracellular matrix binding [GO:0050840]; extracellular matrix structural constituent conferring compression resistance [GO:0030021]; glycosaminoglyc…	-0.485927	1.51491
P51888	-2.00004	4.02601e-07	0.718988	0.032361	TRUE	PRELP	reviewed	Prolargin (Proline-arginine-rich end leucine-rich repeat protein)	PRELP	Homo sapiens (Human)	Direct protein sequencing;Disulfide bond;Extracellular matrix;Glycoprotein;Leucine-rich repeat;Reference proteome;Repeat;Secreted;Signal	collagen-containing extracellular matrix [GO:0062023]; extracellular exosome [GO:0070062]; extracellular matrix [GO:0031012]; extracellular region [GO:0005576]; extracellular space [GO:0005615]; extracellular vesicle [GO:1903561]; Golgi lumen [GO:0005796]; lysosomal lumen [GO:0043202]; extracellular matrix structural constituent [GO:0005201]; extracellular matrix structural constituent conferring…	-0.47596	1.63793
Q9BXN1	-1.89554	4.53615e-07	0.658572	0.0113238	TRUE	ASPN	reviewed	Asporin (Periodontal ligament-associated protein 1) (PLAP-1)	ASPN	Homo sapiens (Human)	Biomineralization;Calcium;Direct protein sequencing;Disulfide bond;Extracellular matrix;Glycoprotein;Leucine-rich repeat;Reference proteome;Repeat;Secreted;Signal;Triplet repeat expansion	collagen-containing extracellular matrix [GO:0062023]; extracellular matrix [GO:0031012]; extracellular space [GO:0005615]; calcium ion binding [GO:0005509]; collagen binding [GO:0005518]; bone mineralization [GO:0030282]; negative regulation of tooth mineralization [GO:0070171]; negative regulation of transforming growth factor beta receptor signaling pathway [GO:0030512]	-0.602586	1.55734
P04216	-0.996889	4.64874e-07	0.462991	0.0110603	TRUE	THY1	reviewed	Thy-1 membrane glycoprotein (CDw90) (Thy-1 antigen) (CD antigen CD90)	THY1	Homo sapiens (Human)	Cell membrane;Disulfide bond;GPI-anchor;Glycoprotein;Immunoglobulin domain;Lipoprotein;Membrane;Phosphoprotein;Pyrrolidone carboxylic acid;Reference proteome;Signal	anchored component of external side of plasma membrane [GO:0031362]; apical plasma membrane [GO:0016324]; axolemma [GO:0030673]; cell surface [GO:0009986]; cytosol [GO:0005829]; dendrite [GO:0030425]; dendrite membrane [GO:0032590]; endoplasmic reticulum [GO:0005783]; external side of plasma membrane [GO:0009897]; extracellular exosome [GO:0070062]; extracellular region [GO:0005576]; focal adhesi…	-1.11094	0.813756
O60504	-0.809871	5.57424e-07	0.342294	0.0113238	TRUE	VINEX	reviewed	Vinexin (SH3-containing adapter molecule 1) (SCAM-1) (Sorbin and SH3 domain-containing protein 3)	SORBS3	Homo sapiens (Human)	3D-structure;Acetylation;Alternative splicing;Cell adhesion;Cell junction;Cytoplasm;Cytoskeleton;Nucleus;Phosphoprotein;Reference proteome;Repeat;SH3 domain	cytoskeleton [GO:0005856]; cytosol [GO:0005829]; focal adhesion [GO:0005925]; nucleus [GO:0005634]; structural constituent of cytoskeleton [GO:0005200]; vinculin binding [GO:0017166]; actin filament organization [GO:0007015]; cell adhesion [GO:0007155]; cell-substrate adhesion [GO:0031589]; negative regulation of transcription by RNA polymerase II [GO:0000122]; positive regulation of cytoskeleton…	-1.54669	0.660599
Q9NTJ3	0.840237	7.76882e-07	2.00606	0.0496441	TRUE	SMC4	reviewed	Structural maintenance of chromosomes protein 4 (SMC protein 4) (SMC-4) (Chromosome-associated polypeptide C) (hCAP-C) (XCAP-C homolog)	SMC4	Homo sapiens (Human)	3D-structure;ATP-binding;Acetylation;Alternative splicing;Cell cycle;Cell division;Chromosome;Coiled coil;Cytoplasm;DNA condensation;Mitosis;Nucleotide-binding;Nucleus;Phosphoprotein;Reference proteome	chromosome, centromeric region [GO:0000775]; condensin complex [GO:0000796]; cytosol [GO:0005829]; nuclear speck [GO:0016607]; nucleoplasm [GO:0005654]; nucleus [GO:0005634]; ATP binding [GO:0005524]; chromatin binding [GO:0003682]; single-stranded DNA binding [GO:0003697]; cell division [GO:0051301]; kinetochore organization [GO:0051383]; meiotic chromosome condensation [GO:0010032]; meiotic chr…	1.00437	0.682162
Q13361	-1.58121	2.30063e-06	0.660013	0.0358534	TRUE	MFAP5	reviewed	Microfibrillar-associated protein 5 (MFAP-5) (MP25) (Microfibril-associated glycoprotein 2) (MAGP-2)	MFAP5	Homo sapiens (Human)	Alternative splicing;Aortic aneurysm;Disease variant;Disulfide bond;Extracellular matrix;Glycoprotein;Reference proteome;Secreted;Signal	collagen-containing extracellular matrix [GO:0062023]; extracellular region [GO:0005576]; microfibril [GO:0001527]; extracellular matrix structural constituent [GO:0005201]; definitive hemopoiesis [GO:0060216]; embryonic eye morphogenesis [GO:0048048]; supramolecular fiber organization [GO:0097435]	-0.599434	1.34887
Q9Y6C2	-1.43139	3.78839e-06	0.648182	0.0203981	TRUE	EMIL1	reviewed	EMILIN-1 (Elastin microfibril interface-located protein 1) (Elastin microfibril interfacer 1)	EMILIN1	Homo sapiens (Human)	3D-structure;Alternative splicing;Cell adhesion;Coiled coil;Collagen;Disulfide bond;Extracellular matrix;Glycoprotein;Reference proteome;Secreted;Signal	collagen trimer [GO:0005581]; collagen-containing extracellular matrix [GO:0062023]; EMILIN complex [GO:1990971]; extracellular exosome [GO:0070062]; extracellular region [GO:0005576]; extracellular space [GO:0005615]; integrin alpha4-beta1 complex [GO:0034668]; extracellular matrix constituent conferring elasticity [GO:0030023]; identical protein binding [GO:0042802]; integrin binding involved i…	-0.62553	1.24749
Q63HR2	-0.722494	3.91576e-06	0.416497	0.02296	FALSE	TNS2	reviewed	Tensin-2 (EC 3.1.3.48) (C1 domain-containing phosphatase and tensin homolog) (C1-TEN) (Tensin-like C1 domain-containing phosphatase)	TNS2	Homo sapiens (Human)	3D-structure;Alternative splicing;Cell junction;Cell membrane;Hydrolase;Membrane;Metal-binding;Methylation;Phosphoprotein;Protein phosphatase;Reference proteome;SH2 domain;Zinc;Zinc-finger	focal adhesion [GO:0005925]; plasma membrane [GO:0005886]; identical protein binding [GO:0042802]; kinase binding [GO:0019900]; metal ion binding [GO:0046872]; protein tyrosine phosphatase activity [GO:0004725]; cellular homeostasis [GO:0019725]; collagen metabolic process [GO:0032963]; intracellular signal transduction [GO:0035556]; kidney development [GO:0001822]; multicellular organism growth …	-1.26362	0.62194
P27658	-1.39921	4.06592e-06	0.645892	0.0231471	TRUE	CO8A1	reviewed	Collagen alpha-1(VIII) chain (Endothelial collagen) [Cleaved into: Vastatin]	COL8A1	Homo sapiens (Human)	Angiogenesis;Basement membrane;Cell adhesion;Collagen;Extracellular matrix;Hydroxylation;Reference proteome;Repeat;Secreted;Signal	collagen type VIII trimer [GO:0005591]; collagen-containing extracellular matrix [GO:0062023]; endoplasmic reticulum lumen [GO:0005788]; extracellular matrix [GO:0031012]; extracellular region [GO:0005576]; extracellular space [GO:0005615]; extracellular matrix structural constituent [GO:0005201]; angiogenesis [GO:0001525]; camera-type eye morphogenesis [GO:0048593]; cell adhesion [GO:0007155]; e…	-0.630636	1.22309
P05452	-0.956815	4.3453e-06	0.521323	0.0237631	TRUE	TETN	reviewed	Tetranectin (TN) (C-type lectin domain family 3 member B) (Plasminogen kringle 4-binding protein)	CLEC3B	Homo sapiens (Human)	3D-structure;Direct protein sequencing;Disulfide bond;Glycoprotein;Lectin;Reference proteome;Secreted;Signal	collagen-containing extracellular matrix [GO:0062023]; cytoplasm [GO:0005737]; extracellular exosome [GO:0070062]; extracellular region [GO:0005576]; extracellular space [GO:0005615]; granular component [GO:0001652]; platelet dense granule lumen [GO:0031089]; calcium ion binding [GO:0005509]; carbohydrate binding [GO:0030246]; heparin binding [GO:0008201]; kringle domain binding [GO:0036143]; bon…	-0.939751	0.83445
Q15113	-1.13159	5.34953e-06	0.56557	0.0184883	TRUE	PCOC1	reviewed	Procollagen C-endopeptidase enhancer 1 (Procollagen COOH-terminal proteinase enhancer 1) (PCPE-1) (Procollagen C-proteinase enhancer 1) (Type 1 procollagen C-proteinase enhancer protein) (Type I procollagen COOH-terminal proteinase enhancer)	PCOLCE	Homo sapiens (Human)	3D-structure;Direct protein sequencing;Disulfide bond;Glycoprotein;Phosphoprotein;Reference proteome;Repeat;Secreted;Signal	extracellular exosome [GO:0070062]; extracellular region [GO:0005576]; extracellular space [GO:0005615]; collagen binding [GO:0005518]; heparin binding [GO:0008201]; peptidase activator activity [GO:0016504]; multicellular organism development [GO:0007275]	-0.822223	0.997018
Q6UWY5	-1.4803	5.65572e-06	0.578655	0.0118228	TRUE	OLFL1	reviewed	Olfactomedin-like protein 1	OLFML1	Homo sapiens (Human)	Coiled coil;Direct protein sequencing;Disulfide bond;Glycoprotein;Reference proteome;Secreted;Signal	extracellular region [GO:0005576]	-0.789224	1.30115
O95967	-1.10843	7.81151e-06	0.579083	0.0203981	TRUE	FBLN4	reviewed	EGF-containing fibulin-like extracellular matrix protein 2 (Fibulin-4) (FIBL-4) (Protein UPH1)	EFEMP2	Homo sapiens (Human)	3D-structure;Basement membrane;Calcium;Direct protein sequencing;Disease variant;Disulfide bond;EGF-like domain;Extracellular matrix;Glycoprotein;Reference proteome;Repeat;Secreted;Signal	basement membrane [GO:0005604]; collagen-containing extracellular matrix [GO:0062023]; elastic fiber [GO:0071953]; extracellular exosome [GO:0070062]; extracellular matrix [GO:0031012]; extracellular region [GO:0005576]; extracellular vesicle [GO:1903561]; microfibril [GO:0001527]; calcium ion binding [GO:0005509]; extracellular matrix structural constituent [GO:0005201]; heparin binding [GO:0008…	-0.788159	0.991616
P00746	-0.930698	8.61514e-06	0.534727	0.0437422	TRUE	CFAD	reviewed	Complement factor D (EC 3.4.21.46) (Adipsin) (C3 convertase activator) (Properdin factor D)	CFD	Homo sapiens (Human)	3D-structure;Complement alternate pathway;Direct protein sequencing;Disease variant;Disulfide bond;Hydrolase;Immunity;Innate immunity;Protease;Reference proteome;Secreted;Serine protease;Signal;Zymogen	extracellular exosome [GO:0070062]; extracellular region [GO:0005576]; ficolin-1-rich granule lumen [GO:1904813]; platelet alpha granule lumen [GO:0031093]; secretory granule lumen [GO:0034774]; serine-type endopeptidase activity [GO:0004252]; serine-type peptidase activity [GO:0008236]; complement activation [GO:0006956]; complement activation, alternative pathway [GO:0006957]; Notch signaling p…	-0.903127	0.826297
Q9UBX5	-1.69561	9.25215e-06	0.657007	0.0163566	TRUE	FBLN5	reviewed	Fibulin-5 (FIBL-5) (Developmental arteries and neural crest EGF-like protein) (Dance) (Urine p50 protein) (UP50)	FBLN5	Homo sapiens (Human)	Age-related macular degeneration;Calcium;Cell adhesion;Charcot-Marie-Tooth disease;Disease variant;Disulfide bond;EGF-like domain;Extracellular matrix;Glycoprotein;Neuropathy;Reference proteome;Repeat;Secreted;Signal	collagen-containing extracellular matrix [GO:0062023]; extracellular exosome [GO:0070062]; extracellular matrix [GO:0031012]; extracellular region [GO:0005576]; extracellular space [GO:0005615]; calcium ion binding [GO:0005509]; integrin binding [GO:0005178]; protein C-terminus binding [GO:0008022]; protein homodimerization activity [GO:0042803]; cell-matrix adhesion [GO:0007160]; elastic fiber a…	-0.606019	1.5217
Q13976	-0.870638	9.56276e-06	0.562321	0.0397986	TRUE	KGP1	reviewed	cGMP-dependent protein kinase 1 (cGK 1) (cGK1) (EC 2.7.11.12) (cGMP-dependent protein kinase I) (cGKI)	PRKG1	Homo sapiens (Human)	3D-structure;ATP-binding;Acetylation;Allosteric enzyme;Alternative splicing;Aortic aneurysm;Coiled coil;Cytoplasm;Disease variant;Disulfide bond;Kinase;Nucleotide-binding;Phosphoprotein;Reference proteome;Serine/threonine-protein kinase;Transferase;cGMP;cGMP-binding	cytoplasm [GO:0005737]; cytosol [GO:0005829]; Golgi apparatus [GO:0005794]; plasma membrane [GO:0005886]; ATP binding [GO:0005524]; calcium channel regulator activity [GO:0005246]; cGMP binding [GO:0030553]; cGMP-dependent protein kinase activity [GO:0004692]; identical protein binding [GO:0042802]; protein kinase activity [GO:0004672]; actin cytoskeleton organization [GO:0030036]; cGMP-mediated …	-0.830533	0.775692
P54289	-0.908917	9.56276e-06	0.534803	0.0320941	TRUE	CA2D1	reviewed	Voltage-dependent calcium channel subunit alpha-2/delta-1 (Voltage-gated calcium channel subunit alpha-2/delta-1) [Cleaved into: Voltage-dependent calcium channel subunit alpha-2-1; Voltage-dependent calcium channel subunit delta-1]	CACNA2D1	Homo sapiens (Human)	Alternative splicing;Calcium;Calcium channel;Calcium transport;Disulfide bond;Glycoprotein;Ion channel;Ion transport;Membrane;Metal-binding;Phosphoprotein;Reference proteome;Signal;Transmembrane;Transmembrane helix;Transport;Voltage-gated channel	extracellular exosome [GO:0070062]; L-type voltage-gated calcium channel complex [GO:1990454]; sarcoplasmic reticulum [GO:0016529]; voltage-gated calcium channel complex [GO:0005891]; metal ion binding [GO:0046872]; voltage-gated calcium channel activity [GO:0005245]; calcium ion import across plasma membrane [GO:0098703]; calcium ion transmembrane transport via high voltage-gated calcium channel…	-0.90292	0.817802
Q9HBL0	-0.831215	1.43315e-05	0.477481	0.0134143	TRUE	TENS1	reviewed	Tensin-1	TNS1	Homo sapiens (Human)	Actin-binding;Alternative splicing;Cell junction;Cytoplasm;Cytoskeleton;Direct protein sequencing;Phosphoprotein;Reference proteome;SH2 domain	cell surface [GO:0009986]; cytoplasm [GO:0005737]; cytoskeleton [GO:0005856]; focal adhesion [GO:0005925]; actin binding [GO:0003779]; RNA binding [GO:0003723]	-1.06649	0.757695
Q8N2S1	-1.01584	1.43315e-05	0.541697	0.0309709	TRUE	LTBP4	reviewed	Latent-transforming growth factor beta-binding protein 4 (LTBP-4)	LTBP4	Homo sapiens (Human)	Alternative splicing;Disease variant;Disulfide bond;EGF-like domain;Extracellular matrix;Glycoprotein;Growth factor binding;Reference proteome;Repeat;Secreted;Signal	collagen-containing extracellular matrix [GO:0062023]; extracellular matrix [GO:0031012]; extracellular region [GO:0005576]; extracellular space [GO:0005615]; microfibril [GO:0001527]; calcium ion binding [GO:0005509]; glycosaminoglycan binding [GO:0005539]; integrin binding [GO:0005178]; transforming growth factor beta binding [GO:0050431]; transforming growth factor beta-activated receptor acti…	-0.884443	0.93015
P05154	-1.20186	2.26339e-05	0.567772	0.0147068	TRUE	IPSP	reviewed	Plasma serine protease inhibitor (Acrosomal serine protease inhibitor) (Plasminogen activator inhibitor 3) (PAI-3) (PAI3) (Protein C inhibitor) (PCI) (Serpin A5)	SERPINA5	Homo sapiens (Human)	3D-structure;Direct protein sequencing;Fertilization;Glycoprotein;Heparin-binding;Lipid transport;Protease inhibitor;Reference proteome;Secreted;Serine protease inhibitor;Signal;Transport	acrosomal membrane [GO:0002080]; external side of plasma membrane [GO:0009897]; extracellular exosome [GO:0070062]; extracellular region [GO:0005576]; extracellular space [GO:0005615]; membrane [GO:0016020]; platelet alpha granule [GO:0031091]; platelet dense tubular network [GO:0031094]; protein C inhibitor-coagulation factor V complex [GO:0097181]; protein C inhibitor-coagulation factor Xa comp…	-0.816616	1.11842
P11388	1.10305	2.70759e-05	1.68805	0.0440765	TRUE	TOP2A	reviewed	DNA topoisomerase 2-alpha (EC 5.6.2.2) (DNA topoisomerase II, alpha isozyme)	TOP2A	Homo sapiens (Human)	3D-structure;ATP-binding;Acetylation;Alternative splicing;Biological rhythms;Cytoplasm;DNA-binding;Direct protein sequencing;Isomerase;Isopeptide bond;Magnesium;Metal-binding;Nucleotide-binding;Nucleus;Phosphoprotein;Reference proteome;Topoisomerase;Ubl conjugation	chromosome, centromeric region [GO:0000775]; condensed chromosome [GO:0000793]; cytoplasm [GO:0005737]; DNA topoisomerase type II (double strand cut, ATP-hydrolyzing) complex [GO:0009330]; nucleolus [GO:0005730]; nucleoplasm [GO:0005654]; nucleus [GO:0005634]; protein-containing complex [GO:0032991]; ribonucleoprotein complex [GO:1990904]; ATP binding [GO:0005524]; ATPase, acting on DNA [GO:00080…	0.755356	1.01499
Q9NZN3	-0.691245	2.74405e-05	0.446231	0.0352009	FALSE	EHD3	reviewed	EH domain-containing protein 3 (PAST homolog 3)	EHD3	Homo sapiens (Human)	ATP-binding;Acetylation;Alternative splicing;Calcium;Cell membrane;Cell projection;Cilium;Cilium biogenesis/degradation;Coiled coil;Direct protein sequencing;Endosome;Isopeptide bond;Membrane;Metal-binding;Nucleotide-binding;Phosphoprotein;Protein transport;Reference proteome;Transport;Ubl conjugation	ciliary pocket membrane [GO:0020018]; cytoplasm [GO:0005737]; cytosol [GO:0005829]; early endosome [GO:0005769]; endocytic vesicle [GO:0030139]; endosome membrane [GO:0010008]; focal adhesion [GO:0005925]; intracellular membrane-bounded organelle [GO:0043231]; nucleus [GO:0005634]; perinuclear region of cytoplasm [GO:0048471]; recycling endosome membrane [GO:0055038]; ATP binding [GO:0005524]; ca…	-1.16414	0.640209
Q9HCU0	-0.989348	2.75957e-05	0.576287	0.0237631	TRUE	CD248	reviewed	Endosialin (Tumor endothelial marker 1) (CD antigen CD248)	CD248	Homo sapiens (Human)	Alternative splicing;Calcium;Disulfide bond;EGF-like domain;Glycoprotein;Lectin;Membrane;Phosphoprotein;Reference proteome;Signal;Transmembrane;Transmembrane helix	cytoplasm [GO:0005737]; external side of plasma membrane [GO:0009897]; extracellular exosome [GO:0070062]; extracellular matrix [GO:0031012]; integral component of membrane [GO:0016021]; calcium ion binding [GO:0005509]; carbohydrate binding [GO:0030246]; extracellular matrix binding [GO:0050840]; extracellular matrix protein binding [GO:1990430]; anatomical structure regression [GO:0060033]; cel…	-0.795142	0.933567
Q14112	-0.690663	3.188e-05	0.467975	0.0260099	FALSE	NID2	reviewed	Nidogen-2 (NID-2) (Osteonidogen)	NID2	Homo sapiens (Human)	Alternative splicing;Basement membrane;Calcium;Cell adhesion;Direct protein sequencing;Disulfide bond;EGF-like domain;Extracellular matrix;Glycoprotein;Methylation;Reference proteome;Repeat;Secreted;Signal	basement membrane [GO:0005604]; collagen-containing extracellular matrix [GO:0062023]; extracellular exosome [GO:0070062]; extracellular region [GO:0005576]; extracellular space [GO:0005615]; plasma membrane [GO:0005886]; calcium ion binding [GO:0005509]; collagen binding [GO:0005518]; extracellular matrix structural constituent [GO:0005201]; basement membrane organization [GO:0071711]; cell adhe…	-1.0955	0.650445
Q96IY4	-0.856943	3.188e-05	0.493381	0.0203981	TRUE	CBPB2	reviewed	Carboxypeptidase B2 (EC 3.4.17.20) (Carboxypeptidase U) (CPU) (Plasma carboxypeptidase B) (pCPB) (Thrombin-activable fibrinolysis inhibitor) (TAFI)	CPB2	Homo sapiens (Human)	3D-structure;Alternative splicing;Blood coagulation;Carboxypeptidase;Direct protein sequencing;Disulfide bond;Fibrinolysis;Glycoprotein;Hemostasis;Hydrolase;Metal-binding;Metalloprotease;Protease;Reference proteome;Secreted;Signal;Zinc;Zymogen	extracellular exosome [GO:0070062]; extracellular region [GO:0005576]; extracellular space [GO:0005615]; metallocarboxypeptidase activity [GO:0004181]; zinc ion binding [GO:0008270]; blood coagulation [GO:0007596]; cellular response to glucose stimulus [GO:0071333]; fibrinolysis [GO:0042730]; liver regeneration [GO:0097421]; negative regulation of fibrinolysis [GO:0051918]; negative regulation of…	-1.01923	0.811944
P04004	-1.14941	3.25651e-05	0.535172	0.0171356	TRUE	VTNC	reviewed	Vitronectin (VN) (S-protein) (Serum-spreading factor) (V75) [Cleaved into: Vitronectin V65 subunit; Vitronectin V10 subunit; Somatomedin-B]	VTN	Homo sapiens (Human)	3D-structure;Cell adhesion;Direct protein sequencing;Disulfide bond;Glycoprotein;Heparin-binding;Phosphoprotein;Reference proteome;Repeat;Secreted;Signal;Sulfation	alphav-beta3 integrin-vitronectin complex [GO:0071062]; blood microparticle [GO:0072562]; collagen-containing extracellular matrix [GO:0062023]; endoplasmic reticulum [GO:0005783]; extracellular exosome [GO:0070062]; extracellular region [GO:0005576]; extracellular space [GO:0005615]; intracellular membrane-bounded organelle [GO:0043231]; extracellular matrix structural constituent [GO:0005201]; …	-0.901926	1.09554
P55268	-1.10349	3.49943e-05	0.621984	0.0359135	TRUE	LAMB2	reviewed	Laminin subunit beta-2 (Laminin B1s chain) (Laminin-11 subunit beta) (Laminin-14 subunit beta) (Laminin-15 subunit beta) (Laminin-3 subunit beta) (Laminin-4 subunit beta) (Laminin-7 subunit beta) (Laminin-9 subunit beta) (S-laminin subunit beta) (S-LAM beta)	LAMB2	Homo sapiens (Human)	Basement membrane;Cell adhesion;Coiled coil;Disease variant;Disulfide bond;Extracellular matrix;Glycoprotein;Laminin EGF-like domain;Phosphoprotein;Reference proteome;Repeat;Secreted;Signal	basement membrane [GO:0005604]; collagen-containing extracellular matrix [GO:0062023]; endoplasmic reticulum lumen [GO:0005788]; extracellular exosome [GO:0070062]; extracellular region [GO:0005576]; laminin complex [GO:0043256]; laminin-11 complex [GO:0043260]; laminin-3 complex [GO:0005608]; neuromuscular junction [GO:0031594]; synaptic cleft [GO:0043083]; extracellular matrix structural consti…	-0.685051	1.05444
Q9UK76	0.862839	3.57837e-05	2.0772	0.0113238	TRUE	JUPI1	reviewed	Jupiter microtubule associated homolog 1 (Androgen-regulated protein 2) (Hematological and neurological expressed 1 protein) [Cleaved into: Jupiter microtubule associated homolog 1, N-terminally processed]	JPT1	Homo sapiens (Human)	Acetylation;Alternative splicing;Cytoplasm;Direct protein sequencing;Nucleus;Phosphoprotein;Reference proteome	cytoplasm [GO:0005737]; nuclear membrane [GO:0031965]; nucleolus [GO:0005730]; nucleoplasm [GO:0005654]; nucleus [GO:0005634]	1.05464	0.822188
Q96F85	-0.777586	3.61928e-05	0.485711	0.035593	FALSE	CNRP1	reviewed	CB1 cannabinoid receptor-interacting protein 1 (CRIP-1)	CNRIP1	Homo sapiens (Human)	Alternative splicing;Direct protein sequencing;Reference proteome	cytoplasm [GO:0005737]; plasma membrane [GO:0005886]; protein C-terminus binding [GO:0008022]; type 1 cannabinoid receptor binding [GO:0031718]; negative regulation of signaling receptor activity [GO:2000272]; regulation of signaling receptor activity [GO:0010469]	-1.04183	0.73767
P55001	-1.26309	3.61928e-05	0.633075	0.0307221	TRUE	MFAP2	reviewed	Microfibrillar-associated protein 2 (MFAP-2) (Microfibril-associated glycoprotein 1) (MAGP) (MAGP-1)	MFAP2	Homo sapiens (Human)	Alternative splicing;Disulfide bond;Extracellular matrix;Glycoprotein;Pyrrolidone carboxylic acid;Reference proteome;Secreted;Signal;Sulfation	collagen-containing extracellular matrix [GO:0062023]; extracellular region [GO:0005576]; microfibril [GO:0001527]; embryonic eye morphogenesis [GO:0048048]; positive regulation of cold-induced thermogenesis [GO:0120162]; post-embryonic eye morphogenesis [GO:0048050]	-0.659553	1.21289
Q14767	-1.36626	3.76392e-05	0.617529	0.0231471	TRUE	LTBP2	reviewed	Latent-transforming growth factor beta-binding protein 2 (LTBP-2)	LTBP2	Homo sapiens (Human)	Disease variant;Disulfide bond;Dwarfism;EGF-like domain;Extracellular matrix;Glaucoma;Glycoprotein;Growth factor binding;Heparin-binding;Hydroxylation;Phosphoprotein;Reference proteome;Repeat;Secreted;Signal	collagen-containing extracellular matrix [GO:0062023]; extracellular exosome [GO:0070062]; extracellular matrix [GO:0031012]; extracellular region [GO:0005576]; extracellular space [GO:0005615]; calcium ion binding [GO:0005509]; growth factor binding [GO:0019838]; heparin binding [GO:0008201]; microfibril binding [GO:0050436]; protein secretion [GO:0009306]; protein targeting [GO:0006605]; supram…	-0.695422	1.30461
Q8WWM9	-1.14506	3.89395e-05	0.476785	0.00622603	TRUE	CYGB	reviewed	Cytoglobin (Histoglobin) (HGb) (Stellate cell activation-associated protein)	CYGB	Homo sapiens (Human)	3D-structure;Cytoplasm;Disulfide bond;Heme;Iron;Metal-binding;Oxygen transport;Reference proteome;Transport	cytosol [GO:0005829]; neuron projection [GO:0043005]; neuronal cell body [GO:0043025]; catalase activity [GO:0004096]; fatty acid peroxidase activity [GO:0047888]; heme binding [GO:0020037]; iron ion binding [GO:0005506]; oxygen binding [GO:0019825]; oxygen carrier activity [GO:0005344]; peroxidase activity [GO:0004601]; fatty acid oxidation [GO:0019395]; negative regulation of collagen biosynthe…	-1.06859	1.09393
Q9NRN5	-1.10665	4.07873e-05	0.587534	0.0237631	TRUE	OLFL3	reviewed	Olfactomedin-like protein 3 (HNOEL-iso) (hOLF44)	OLFML3	Homo sapiens (Human)	Alternative splicing;Coiled coil;Developmental protein;Disulfide bond;Glycoprotein;Reference proteome;Secreted;Signal	extracellular vesicle [GO:1903561]	-0.767255	1.06027
Q92598	0.678189	4.61932e-05	2.12603	0.0399912	FALSE	HS105	reviewed	Heat shock protein 105 kDa (Antigen NY-CO-25) (Heat shock 110 kDa protein)	HSPH1	Homo sapiens (Human)	3D-structure;ATP-binding;Acetylation;Alternative splicing;Cytoplasm;Direct protein sequencing;Nucleotide-binding;Phosphoprotein;Reference proteome;Stress response	cytoplasm [GO:0005737]; cytosol [GO:0005829]; endocytic vesicle lumen [GO:0071682]; extracellular exosome [GO:0070062]; extracellular region [GO:0005576]; microtubule [GO:0005874]; nucleoplasm [GO:0005654]; nucleus [GO:0005634]; protein-containing complex [GO:0032991]; adenyl-nucleotide exchange factor activity [GO:0000774]; alpha-tubulin binding [GO:0043014]; ATP binding [GO:0005524]; chaperone …	1.08816	0.651629
O43236	-1.17192	5.16951e-05	0.526894	0.0134143	TRUE	SEPT4	reviewed	Septin-4 (Apoptosis-related protein in the TGF-beta signaling pathway) (ARTS) (Bradeion beta) (Brain protein H5) (CE5B3 beta) (Cell division control-related protein 2) (hCDCREL-2) (Cerebral protein 7) (Peanut-like protein 2)	SEPTIN4	Homo sapiens (Human)	3D-structure;Alternative splicing;Cell cycle;Cell division;Cell projection;Cilium;Coiled coil;Cytoplasm;Cytoplasmic vesicle;Differentiation;Direct protein sequencing;Flagellum;GTP-binding;Mitochondrion;Nucleotide-binding;Nucleus;Phosphoprotein;Reference proteome;Spermatogenesis	axon [GO:0030424]; cell division site [GO:0032153]; cytosol [GO:0005829]; dendrite [GO:0030425]; microtubule cytoskeleton [GO:0015630]; mitochondrial outer membrane [GO:0005741]; mitochondrion [GO:0005739]; nucleoplasm [GO:0005654]; nucleus [GO:0005634]; perikaryon [GO:0043204]; septin complex [GO:0031105]; septin ring [GO:0005940]; sperm annulus [GO:0097227]; synaptic vesicle [GO:0008021]; GTP b…	-0.924416	1.06501
P24043	-1.2511	5.59904e-05	0.606859	0.0237631	TRUE	LAMA2	reviewed	Laminin subunit alpha-2 (Laminin M chain) (Laminin-12 subunit alpha) (Laminin-2 subunit alpha) (Laminin-4 subunit alpha) (Merosin heavy chain)	LAMA2	Homo sapiens (Human)	3D-structure;Basement membrane;Cell adhesion;Coiled coil;Congenital muscular dystrophy;Direct protein sequencing;Disease variant;Disulfide bond;Extracellular matrix;Glycoprotein;Laminin EGF-like domain;Limb-girdle muscular dystrophy;Reference proteome;Repeat;Secreted;Signal	basement membrane [GO:0005604]; collagen-containing extracellular matrix [GO:0062023]; dendritic spine [GO:0043197]; extracellular region [GO:0005576]; neuromuscular junction [GO:0031594]; sarcolemma [GO:0042383]; synaptic cleft [GO:0043083]; extracellular matrix structural constituent [GO:0005201]; signaling receptor binding [GO:0005102]; structural molecule activity [GO:0005198]; animal organ m…	-0.720566	1.19652
P07360	-0.787389	5.73564e-05	0.492414	0.0235272	FALSE	CO8G	reviewed	Complement component C8 gamma chain	C8G	Homo sapiens (Human)	3D-structure;Complement alternate pathway;Complement pathway;Cytolysis;Direct protein sequencing;Disulfide bond;Immunity;Innate immunity;Membrane attack complex;Pyrrolidone carboxylic acid;Reference proteome;Retinol-binding;Secreted;Signal	blood microparticle [GO:0072562]; extracellular exosome [GO:0070062]; extracellular region [GO:0005576]; membrane attack complex [GO:0005579]; complement binding [GO:0001848]; protein-containing complex binding [GO:0044877]; retinol binding [GO:0019841]; complement activation, alternative pathway [GO:0006957]; complement activation, classical pathway [GO:0006958]; cytolysis [GO:0019835]	-1.02206	0.769735
Q00577	-0.597652	6.5969e-05	0.370637	0.0151815	FALSE	PURA	reviewed	Transcriptional activator protein Pur-alpha (Purine-rich single-stranded DNA-binding protein alpha)	PURA	Homo sapiens (Human)	Acetylation;Activator;DNA-binding;Disease variant;Mental retardation;Nucleus;Phosphoprotein;Reference proteome;Transcription;Transcription regulation	chromosome, telomeric region [GO:0000781]; dendrite cytoplasm [GO:0032839]; glutamatergic synapse [GO:0098978]; neuronal cell body [GO:0043025]; nucleus [GO:0005634]; postsynapse [GO:0098794]; DNA-binding transcription factor activity, RNA polymerase II-specific [GO:0000981]; DNA-binding transcription factor binding [GO:0140297]; double-stranded telomeric DNA binding [GO:0003691]; purine-rich neg…	-1.43192	0.584135
P36639	0.530449	6.83305e-05	3.00805	0.0134143	FALSE	8ODP	reviewed	Oxidized purine nucleoside triphosphate hydrolase (EC 3.6.1.56) (2-hydroxy-dATP diphosphatase) (7,8-dihydro-8-oxoguanine triphosphatase) (8-oxo-dGTPase) (Methylated purine nucleoside triphosphate hydrolase) (EC 3.6.1.-) (Nucleoside diphosphate-linked moiety X motif 1) (Nudix motif 1)	NUDT1	Homo sapiens (Human)	3D-structure;Alternative initiation;Cytoplasm;Direct protein sequencing;Hydrolase;Magnesium;Metal-binding;Mitochondrion;Nucleus;RNA-binding;Reference proteome;Transit peptide	acrosomal vesicle [GO:0001669]; cytoplasm [GO:0005737]; cytosol [GO:0005829]; extracellular space [GO:0005615]; mitochondrial matrix [GO:0005759]; mitochondrion [GO:0005739]; nuclear membrane [GO:0031965]; nucleus [GO:0005634]; plasma membrane [GO:0005886]; 2-hydroxy-ATP hydrolase activity [GO:0106377]; 2-hydroxy-dATP hydrolase activity [GO:0106378]; 8-oxo-7,8-dihydrodeoxyguanosine triphosphate p…	1.58883	0.506289
P31689	0.473876	6.83305e-05	3.54317	0.0163566	FALSE	DNJA1	reviewed	DnaJ homolog subfamily A member 1 (DnaJ protein homolog 2) (HSDJ) (Heat shock 40 kDa protein 4) (Heat shock protein J2) (HSJ-2) (Human DnaJ protein 2) (hDj-2)	DNAJA1	Homo sapiens (Human)	3D-structure;Acetylation;Alternative splicing;Chaperone;Cytoplasm;Endoplasmic reticulum;Lipoprotein;Membrane;Metal-binding;Methylation;Microsome;Mitochondrion;Nucleus;Phosphoprotein;Prenylation;Reference proteome;Repeat;Zinc;Zinc-finger	cytoplasmic side of endoplasmic reticulum membrane [GO:0098554]; cytosol [GO:0005829]; extracellular exosome [GO:0070062]; membrane [GO:0016020]; microtubule cytoskeleton [GO:0015630]; mitochondrion [GO:0005739]; nucleus [GO:0005634]; perinuclear region of cytoplasm [GO:0048471]; ATP binding [GO:0005524]; ATPase activator activity [GO:0001671]; C3HC4-type RING finger domain binding [GO:0055131]; …	1.82504	0.458215
Q63ZY3	-0.787381	8.15773e-05	0.414279	0.0113238	FALSE	KANK2	reviewed	KN motif and ankyrin repeat domain-containing protein 2 (Ankyrin repeat domain-containing protein 25) (Matrix-remodeling-associated protein 3) (SRC-1-interacting protein) (SIP) (SRC-interacting protein) (SRC1-interacting protein)	KANK2	Homo sapiens (Human)	3D-structure;ANK repeat;Alternative splicing;Apoptosis;Coiled coil;Cytoplasm;Disease variant;Methylation;Mitochondrion;Palmoplantar keratoderma;Phosphoprotein;Reference proteome;Repeat;Transcription;Transcription regulation	cytoplasm [GO:0005737]; mitochondrion [GO:0005739]; apoptotic process [GO:0006915]; glomerular visceral epithelial cell migration [GO:0090521]; kidney epithelium development [GO:0072073]; negative regulation of cell population proliferation [GO:0008285]; negative regulation of G1/S transition of mitotic cell cycle [GO:2000134]; negative regulation of intracellular estrogen receptor signaling path…	-1.27133	0.785093
P02753	-0.885454	9.39269e-05	0.544195	0.0374066	TRUE	RET4	reviewed	Retinol-binding protein 4 (Plasma retinol-binding protein) (PRBP) (RBP) [Cleaved into: Plasma retinol-binding protein(1-182); Plasma retinol-binding protein(1-181); Plasma retinol-binding protein(1-179); Plasma retinol-binding protein(1-176)]	RBP4	Homo sapiens (Human)	3D-structure;Direct protein sequencing;Disease variant;Disulfide bond;Methylation;Microphthalmia;Reference proteome;Retinol-binding;Secreted;Sensory transduction;Signal;Transport;Vision;Vitamin A	extracellular exosome [GO:0070062]; extracellular region [GO:0005576]; extracellular space [GO:0005615]; protein-containing complex [GO:0032991]; protein-containing complex binding [GO:0044877]; retinal binding [GO:0016918]; retinol binding [GO:0019841]; retinol transmembrane transporter activity [GO:0034632]; cardiac muscle tissue development [GO:0048738]; embryonic organ morphogenesis [GO:00485…	-0.877803	0.891988
Q9Y6N6	-1.57956	0.000100514	0.723774	0.0343808	TRUE	LAMC3	reviewed	Laminin subunit gamma-3 (Laminin-12 subunit gamma) (Laminin-14 subunit gamma) (Laminin-15 subunit gamma)	LAMC3	Homo sapiens (Human)	Basement membrane;Cell adhesion;Coiled coil;Disease variant;Disulfide bond;Extracellular matrix;Glycoprotein;Laminin EGF-like domain;Reference proteome;Repeat;Secreted;Signal	basement membrane [GO:0005604]; extracellular matrix [GO:0031012]; extracellular region [GO:0005576]; membrane [GO:0016020]; structural molecule activity [GO:0005198]; animal organ morphogenesis [GO:0009887]; astrocyte development [GO:0014002]; cell migration [GO:0016477]; retina development in camera-type eye [GO:0060041]; substrate adhesion-dependent cell spreading [GO:0034446]; tissue developm…	-0.466389	1.5319
O15075	-0.959062	0.000127657	0.474878	0.0220218	TRUE	DCLK1	reviewed	Serine/threonine-protein kinase DCLK1 (EC 2.7.11.1) (Doublecortin domain-containing protein 3A) (Doublecortin-like and CAM kinase-like 1) (Doublecortin-like kinase 1)	DCLK1	Homo sapiens (Human)	3D-structure;ATP-binding;Alternative splicing;Developmental protein;Differentiation;Kinase;Neurogenesis;Nucleotide-binding;Phosphoprotein;Reference proteome;Repeat;Serine/threonine-protein kinase;Transferase	integral component of plasma membrane [GO:0005887]; postsynaptic density [GO:0014069]; ATP binding [GO:0005524]; protein kinase activity [GO:0004672]; protein serine kinase activity [GO:0106310]; protein threonine kinase activity [GO:0106311]; axon extension [GO:0048675]; central nervous system development [GO:0007417]; central nervous system projection neuron axonogenesis [GO:0021952]; dendrite …	-1.07437	0.921575
Q16363	-0.637537	0.000130579	0.434048	0.0196452	FALSE	LAMA4	reviewed	Laminin subunit alpha-4 (Laminin-14 subunit alpha) (Laminin-8 subunit alpha) (Laminin-9 subunit alpha)	LAMA4	Homo sapiens (Human)	Alternative splicing;Basement membrane;Cardiomyopathy;Cell adhesion;Coiled coil;Disease variant;Disulfide bond;Extracellular matrix;Glycoprotein;Laminin EGF-like domain;Reference proteome;Repeat;Secreted;Signal	basement membrane [GO:0005604]; collagen-containing extracellular matrix [GO:0062023]; extracellular exosome [GO:0070062]; extracellular region [GO:0005576]; extracellular matrix structural constituent [GO:0005201]; signaling receptor binding [GO:0005102]; cell adhesion [GO:0007155]; negative regulation of cold-induced thermogenesis [GO:0120163]; regulation of cell adhesion [GO:0030155]; regulati…	-1.20407	0.648434
Q5T9A4	0.628513	0.000131715	2.57689	0.0260099	FALSE	ATD3B	reviewed	ATPase family AAA domain-containing protein 3B (AAA-TOB3)	ATAD3B	Homo sapiens (Human)	ATP-binding;Acetylation;Alternative splicing;Coiled coil;Membrane;Mitochondrion;Mitochondrion inner membrane;Nucleotide-binding;Reference proteome	ficolin-1-rich granule membrane [GO:0101003]; mitochondrial inner membrane [GO:0005743]; mitochondrion [GO:0005739]; plasma membrane [GO:0005886]; secretory granule membrane [GO:0030667]; ATP binding [GO:0005524]; zinc ion binding [GO:0008270]; mitochondrion organization [GO:0007005]	1.36563	0.635285
P02760	-0.905249	0.000135849	0.474263	0.0203981	TRUE	AMBP	reviewed	Protein AMBP [Cleaved into: Alpha-1-microglobulin (Protein HC) (Alpha-1 microglycoprotein) (Complex-forming glycoprotein heterogeneous in charge); Inter-alpha-trypsin inhibitor light chain (ITI-LC) (Bikunin) (EDC1) (HI-30) (Uronic-acid-rich protein); Trypstatin]	AMBP	Homo sapiens (Human)	3D-structure;Chromophore;Cleavage on pair of basic residues;Direct protein sequencing;Disulfide bond;Glycoprotein;Host-virus interaction;Protease inhibitor;Proteoglycan;Reference proteome;Repeat;Secreted;Serine protease inhibitor;Signal	blood microparticle [GO:0072562]; cell surface [GO:0009986]; collagen-containing extracellular matrix [GO:0062023]; extracellular exosome [GO:0070062]; extracellular region [GO:0005576]; extracellular space [GO:0005615]; intracellular membrane-bounded organelle [GO:0043231]; plasma membrane [GO:0005886]; calcium channel inhibitor activity [GO:0019855]; calcium oxalate binding [GO:0046904]; heme b…	-1.07624	0.932219
Q9GZZ1	0.404719	0.000135946	3.35984	0.0465577	FALSE	NAA50	reviewed	N-alpha-acetyltransferase 50 (hNaa50p) (EC 2.3.1.258) (N-acetyltransferase 13) (N-acetyltransferase 5) (hNAT5) (N-acetyltransferase san homolog) (hSAN) (N-epsilon-acetyltransferase 50) (EC 2.3.1.-) (NatE catalytic subunit)	NAA50	Homo sapiens (Human)	3D-structure;Acetylation;Acyltransferase;Alternative splicing;Cytoplasm;Nucleus;Phosphoprotein;Reference proteome;Transferase	cytoplasm [GO:0005737]; cytosol [GO:0005829]; extracellular exosome [GO:0070062]; NatA complex [GO:0031415]; nucleus [GO:0005634]; H4 histone acetyltransferase activity [GO:0010485]; N-acetyltransferase activity [GO:0008080]; peptide alpha-N-acetyltransferase activity [GO:0004596]; peptidyl-lysine acetyltransferase activity [GO:0052858]; establishment of mitotic sister chromatid cohesion [GO:0034…	1.74839	0.402579
Q9BXJ9	0.424039	0.000144667	3.06272	0.0437422	FALSE	NAA15	reviewed	N-alpha-acetyltransferase 15, NatA auxiliary subunit (Gastric cancer antigen Ga19) (N-terminal acetyltransferase) (NMDA receptor-regulated protein 1) (Protein tubedown-1) (Tbdn100)	NAA15	Homo sapiens (Human)	3D-structure;Acetylation;Alternative splicing;Angiogenesis;Cytoplasm;Developmental protein;Differentiation;Disease variant;Mental retardation;Nucleus;Phosphoprotein;Reference proteome;Repeat;TPR repeat;Transcription;Transcription regulation	cytoplasm [GO:0005737]; cytosol [GO:0005829]; intracellular membrane-bounded organelle [GO:0043231]; membrane [GO:0016020]; NatA complex [GO:0031415]; nuclear body [GO:0016604]; nucleus [GO:0005634]; transcription regulator complex [GO:0005667]; ribosome binding [GO:0043022]; RNA binding [GO:0003723]; angiogenesis [GO:0001525]; cell differentiation [GO:0030154]; N-terminal peptidyl-methionine ace…	1.61482	0.425054
Q9UM00	0.585566	0.00014729	3.45422	0.00780302	FALSE	TMCO1	reviewed	Calcium load-activated calcium channel (CLAC channel) (Transmembrane and coiled-coil domain-containing protein 1) (Transmembrane and coiled-coil domains protein 4) (Xenogeneic cross-immune protein PCIA3)	TMCO1	Homo sapiens (Human)	3D-structure;Alternative initiation;Alternative splicing;Calcium;Calcium channel;Calcium transport;Coiled coil;Disease variant;Endoplasmic reticulum;Glaucoma;Golgi apparatus;Ion channel;Ion transport;Membrane;Mental retardation;Phosphoprotein;Reference proteome;Transmembrane;Transmembrane helix;Transport	cytoplasm [GO:0005737]; endoplasmic reticulum [GO:0005783]; Golgi membrane [GO:0000139]; integral component of endoplasmic reticulum membrane [GO:0030176]; calcium channel activity [GO:0005262]; ribosome binding [GO:0043022]; calcium ion transmembrane transport [GO:0070588]; cellular calcium ion homeostasis [GO:0006874]; endoplasmic reticulum calcium ion homeostasis [GO:0032469]; ER overload resp…	1.78836	0.599731
P07358	-0.703856	0.00015601	0.473483	0.0320941	FALSE	CO8B	reviewed	Complement component C8 beta chain (Complement component 8 subunit beta)	C8B	Homo sapiens (Human)	3D-structure;Complement alternate pathway;Complement pathway;Cytolysis;Direct protein sequencing;Disulfide bond;EGF-like domain;Glycoprotein;Immunity;Innate immunity;Membrane attack complex;Phosphoprotein;Reference proteome;Repeat;Secreted;Signal	extracellular exosome [GO:0070062]; extracellular region [GO:0005576]; extracellular vesicle [GO:1903561]; membrane [GO:0016020]; membrane attack complex [GO:0005579]; protein-containing complex binding [GO:0044877]; complement activation [GO:0006956]; complement activation, alternative pathway [GO:0006957]; complement activation, classical pathway [GO:0006958]; cytolysis [GO:0019835]; immune res…	-1.07861	0.728168
Q86UU1	-0.571656	0.000158429	0.395709	0.0203981	FALSE	PHLB1	reviewed	Pleckstrin homology-like domain family B member 1 (Protein LL5-alpha)	PHLDB1	Homo sapiens (Human)	Alternative splicing;Coiled coil;Methylation;Phosphoprotein;Reference proteome	basal cortex [GO:0045180]; positive regulation of basement membrane assembly involved in embryonic body morphogenesis [GO:1904261]; regulation of epithelial to mesenchymal transition [GO:0010717]; regulation of gastrulation [GO:0010470]; regulation of microtubule cytoskeleton organization [GO:0070507]	-1.33749	0.58777
Q6ZW31	-0.72266	0.000172338	0.503799	0.0324661	FALSE	SYDE1	reviewed	Rho GTPase-activating protein SYDE1 (Synapse defective protein 1 homolog 1) (Protein syd-1 homolog 1)	SYDE1	Homo sapiens (Human)	Alternative splicing;GTPase activation;Lipoprotein;Palmitate;Phosphoprotein;Reference proteome	GTPase activator activity [GO:0005096]; GTPase regulator activity [GO:0030695]; actin cytoskeleton reorganization [GO:0031532]; activation of GTPase activity [GO:0090630]; cell migration [GO:0016477]; positive regulation of trophoblast cell migration [GO:1901165]; regulation of cytoskeleton organization [GO:0051493]; signal transduction [GO:0007165]	-0.98908	0.743087
Q8NBF6	0.55941	0.000208659	2.3433	0.0311597	FALSE	AVL9	reviewed	Late secretory pathway protein AVL9 homolog	AVL9	Homo sapiens (Human)	Alternative splicing;Endosome;Membrane;Methylation;Phosphoprotein;Reference proteome;Transmembrane;Transmembrane helix	cytoplasm [GO:0005737]; integral component of membrane [GO:0016021]; recycling endosome [GO:0055037]; cell migration [GO:0016477]	1.22854	0.583802
Q99969	-0.822164	0.000212414	0.505661	0.0237631	TRUE	RARR2	reviewed	Retinoic acid receptor responder protein 2 (Chemerin) (RAR-responsive protein TIG2) (Tazarotene-induced gene 2 protein)	RARRES2	Homo sapiens (Human)	Chemotaxis;Differentiation;Direct protein sequencing;Disulfide bond;Inflammatory response;Reference proteome;Secreted;Signal	collagen-containing extracellular matrix [GO:0062023]; extracellular matrix [GO:0031012]; extracellular region [GO:0005576]; extracellular space [GO:0005615]; platelet dense granule lumen [GO:0031089]; signaling receptor binding [GO:0005102]; antifungal humoral response [GO:0019732]; antifungal innate immune response [GO:0061760]; cell differentiation [GO:0030154]; chemotaxis [GO:0006935]; defens…	-0.983758	0.868931
Q6PCB0	-0.726644	0.000222775	0.43473	0.0113238	FALSE	VWA1	reviewed	von Willebrand factor A domain-containing protein 1	VWA1	Homo sapiens (Human)	Alternative splicing;Basement membrane;Disulfide bond;Extracellular matrix;Glycoprotein;Phosphoprotein;Reference proteome;Repeat;Secreted;Signal	basement membrane [GO:0005604]; collagen-containing extracellular matrix [GO:0062023]; endoplasmic reticulum lumen [GO:0005788]; extracellular exosome [GO:0070062]; extracellular space [GO:0005615]; interstitial matrix [GO:0005614]; identical protein binding [GO:0042802]; behavioral response to pain [GO:0048266]; extracellular matrix organization [GO:0030198]	-1.20181	0.768637
Q7Z7L8	-0.791091	0.000231576	0.504583	0.0248438	FALSE	CK096	reviewed	Uncharacterized protein C11orf96 (Protein Ag2 homolog)	C11orf96	Homo sapiens (Human)	Phosphoprotein;Reference proteome		-0.986836	0.800609
Q96MW1	0.53401	0.000310293	2.45972	0.0286019	FALSE	CCD43	reviewed	Coiled-coil domain-containing protein 43	CCDC43	Homo sapiens (Human)	Alternative splicing;Coiled coil;Isopeptide bond;Phosphoprotein;Reference proteome;Ubl conjugation	cytosol [GO:0005829]	1.2985	0.570815
P08195	0.806207	0.000343875	1.91279	0.0163566	TRUE	4F2	reviewed	4F2 cell-surface antigen heavy chain (4F2hc) (4F2 heavy chain antigen) (Lymphocyte activation antigen 4F2 large subunit) (Solute carrier family 3 member 2) (CD antigen CD98)	SLC3A2	Homo sapiens (Human)	3D-structure;Acetylation;Alternative splicing;Amino-acid transport;Cell junction;Cell membrane;Direct protein sequencing;Disulfide bond;Glycoprotein;Isopeptide bond;Lysosome;Membrane;Phosphoprotein;Reference proteome;Signal-anchor;Transmembrane;Transmembrane helix;Transport;Ubl conjugation	amino acid transport complex [GO:1990184]; apical plasma membrane [GO:0016324]; apical pole of neuron [GO:0044225]; basal plasma membrane [GO:0009925]; basolateral plasma membrane [GO:0016323]; cell surface [GO:0009986]; extracellular exosome [GO:0070062]; integral component of membrane [GO:0016021]; lysosomal membrane [GO:0005765]; melanosome [GO:0042470]; membrane [GO:0016020]; nucleoplasm [GO:…	0.935676	0.878283
P14543	-0.672442	0.000344713	0.455443	0.0151815	FALSE	NID1	reviewed	Nidogen-1 (NID-1) (Entactin)	NID1	Homo sapiens (Human)	3D-structure;Alternative splicing;Basement membrane;Calcium;Cell adhesion;Disulfide bond;EGF-like domain;Extracellular matrix;Glycoprotein;Reference proteome;Repeat;Secreted;Signal;Sulfation	basement membrane [GO:0005604]; collagen-containing extracellular matrix [GO:0062023]; extracellular exosome [GO:0070062]; extracellular region [GO:0005576]; plasma membrane [GO:0005886]; calcium ion binding [GO:0005509]; collagen binding [GO:0005518]; extracellular matrix structural constituent [GO:0005201]; laminin binding [GO:0043236]; laminin-1 binding [GO:0043237]; proteoglycan binding [GO:0…	-1.13466	0.729704
P11166	1.36017	0.000377688	1.47255	0.0151815	TRUE	GTR1	reviewed	Solute carrier family 2, facilitated glucose transporter member 1 (Glucose transporter type 1, erythrocyte/brain) (GLUT-1) (HepG2 glucose transporter)	SLC2A1	Homo sapiens (Human)	3D-structure;Acetylation;Cataract;Cell membrane;Direct protein sequencing;Disease variant;Dystonia;Epilepsy;Glycoprotein;Hereditary hemolytic anemia;Membrane;Mental retardation;Phosphoprotein;Reference proteome;Sugar transport;Transmembrane;Transmembrane helix;Transport	apical plasma membrane [GO:0016324]; basolateral plasma membrane [GO:0016323]; blood microparticle [GO:0072562]; caveola [GO:0005901]; cortical actin cytoskeleton [GO:0030864]; cytosol [GO:0005829]; extracellular exosome [GO:0070062]; female pronucleus [GO:0001939]; Golgi membrane [GO:0000139]; integral component of plasma membrane [GO:0005887]; intercalated disc [GO:0014704]; melanosome [GO:0042…	0.558317	1.49993
Q76M96	-0.836538	0.00038616	0.624496	0.045494	TRUE	CCD80	reviewed	Coiled-coil domain-containing protein 80 (Down-regulated by oncogenes protein 1) (Up-regulated in BRS-3 deficient mouse homolog)	CCDC80	Homo sapiens (Human)	Alternative splicing;Coiled coil;Extracellular matrix;Isopeptide bond;Phosphoprotein;Reference proteome;Secreted;Signal;Ubl conjugation	basement membrane [GO:0005604]; extracellular region [GO:0005576]; interstitial matrix [GO:0005614]; fibronectin binding [GO:0001968]; heparin binding [GO:0008201]; extracellular matrix organization [GO:0030198]; positive regulation of cell-substrate adhesion [GO:0010811]; response to bacterium [GO:0009617]	-0.679236	0.9026
P07305	-0.764843	0.000431	0.537887	0.021834	FALSE	H10	reviewed	Histone H1.0 (Histone H1') (Histone H1(0)) [Cleaved into: Histone H1.0, N-terminally processed]	H1-0	Homo sapiens (Human)	3D-structure;ADP-ribosylation;Acetylation;Alternative splicing;Chromosome;Citrullination;DNA-binding;Direct protein sequencing;Nucleus;Phosphoprotein;RNA editing;Reference proteome	actin cytoskeleton [GO:0015629]; chromatin [GO:0000785]; euchromatin [GO:0000791]; Golgi apparatus [GO:0005794]; nuclear body [GO:0016604]; nucleoplasm [GO:0005654]; nucleosome [GO:0000786]; nucleus [GO:0005634]; transcription repressor complex [GO:0017053]; chromatin DNA binding [GO:0031490]; double-stranded DNA binding [GO:0003690]; minor groove of adenine-thymine-rich DNA binding [GO:0003680];…	-0.894626	0.844466
Q07075	-0.789446	0.000435032	0.545903	0.0339978	FALSE	AMPE	reviewed	Glutamyl aminopeptidase (EAP) (EC 3.4.11.7) (Aminopeptidase A) (AP-A) (Differentiation antigen gp160) (CD antigen CD249)	ENPEP	Homo sapiens (Human)	3D-structure;Aminopeptidase;Calcium;Cell membrane;Direct protein sequencing;Disulfide bond;Glycoprotein;Hydrolase;Membrane;Metal-binding;Metalloprotease;Protease;Reference proteome;Signal-anchor;Transmembrane;Transmembrane helix;Zinc	apical part of cell [GO:0045177]; apical plasma membrane [GO:0016324]; brush border [GO:0005903]; cytoplasm [GO:0005737]; cytoplasmic vesicle [GO:0031410]; external side of plasma membrane [GO:0009897]; extracellular exosome [GO:0070062]; integral component of plasma membrane [GO:0005887]; lysosomal membrane [GO:0005765]; plasma membrane [GO:0005886]; aminopeptidase activity [GO:0004177]; metallo…	-0.873285	0.865016
Q9Y666	0.611621	0.000523437	2.14859	0.0343808	FALSE	S12A7	reviewed	Solute carrier family 12 member 7 (Electroneutral potassium-chloride cotransporter 4) (K-Cl cotransporter 4)	SLC12A7	Homo sapiens (Human)	3D-structure;Alternative splicing;Cell membrane;Chloride;Glycoprotein;Ion transport;Membrane;Phosphoprotein;Potassium;Potassium transport;Reference proteome;Symport;Transmembrane;Transmembrane helix;Transport	integral component of plasma membrane [GO:0005887]; plasma membrane [GO:0005886]; protein-containing complex [GO:0032991]; synapse [GO:0045202]; ammonium transmembrane transporter activity [GO:0008519]; potassium:chloride symporter activity [GO:0015379]; protein kinase binding [GO:0019901]; ammonium import across plasma membrane [GO:0140157]; cell volume homeostasis [GO:0006884]; chemical synapti…	1.10339	0.680148
P98095	-1.14077	0.000537643	0.706472	0.0353735	TRUE	FBLN2	reviewed	Fibulin-2 (FIBL-2)	FBLN2	Homo sapiens (Human)	Alternative splicing;Calcium;Disulfide bond;EGF-like domain;Extracellular matrix;Glycoprotein;Phosphoprotein;Reference proteome;Repeat;Secreted;Signal	collagen-containing extracellular matrix [GO:0062023]; extracellular matrix [GO:0031012]; extracellular region [GO:0005576]; extracellular vesicle [GO:1903561]; calcium ion binding [GO:0005509]; extracellular matrix binding [GO:0050840]; extracellular matrix constituent conferring elasticity [GO:0030023]; extracellular matrix structural constituent [GO:0005201]; extracellular matrix organization …	-0.501295	1.28619
P11047	-0.585892	0.000566719	0.463384	0.0305839	FALSE	LAMC1	reviewed	Laminin subunit gamma-1 (Laminin B2 chain) (Laminin-1 subunit gamma) (Laminin-10 subunit gamma) (Laminin-11 subunit gamma) (Laminin-2 subunit gamma) (Laminin-3 subunit gamma) (Laminin-4 subunit gamma) (Laminin-6 subunit gamma) (Laminin-7 subunit gamma) (Laminin-8 subunit gamma) (Laminin-9 subunit gamma) (S-laminin subunit gamma) (S-LAM gamma)	LAMC1	Homo sapiens (Human)	3D-structure;Basement membrane;Cell adhesion;Coiled coil;Disulfide bond;Extracellular matrix;Glycoprotein;Laminin EGF-like domain;Phosphoprotein;Reference proteome;Repeat;Secreted;Signal	basement membrane [GO:0005604]; collagen-containing extracellular matrix [GO:0062023]; endoplasmic reticulum lumen [GO:0005788]; extracellular exosome [GO:0070062]; extracellular region [GO:0005576]; extracellular space [GO:0005615]; laminin-1 complex [GO:0005606]; laminin-10 complex [GO:0043259]; laminin-11 complex [GO:0043260]; extracellular matrix structural constituent [GO:0005201]; animal or…	-1.10972	0.654675
Q15382	0.452296	0.000566719	2.73677	0.021834	FALSE	RHEB	reviewed	GTP-binding protein Rheb (Ras homolog enriched in brain)	RHEB	Homo sapiens (Human)	3D-structure;Cytoplasm;Endoplasmic reticulum;GTP-binding;Golgi apparatus;Lipoprotein;Magnesium;Membrane;Metal-binding;Methylation;Nucleotide-binding;Phosphoprotein;Prenylation;Reference proteome	cytosol [GO:0005829]; endoplasmic reticulum membrane [GO:0005789]; extracellular exosome [GO:0070062]; Golgi membrane [GO:0000139]; lysosomal membrane [GO:0005765]; membrane [GO:0016020]; plasma membrane [GO:0005886]; postsynaptic density [GO:0014069]; spliceosomal complex [GO:0005681]; GDP binding [GO:0019003]; GTP binding [GO:0005525]; GTPase activity [GO:0003924]; magnesium ion binding [GO:000…	1.45247	0.49956
Q9BX97	-0.567926	0.000651298	0.347675	0.0203981	FALSE	PLVAP	reviewed	Plasmalemma vesicle-associated protein (Fenestrated endothelial-linked structure protein) (Plasmalemma vesicle protein 1) (PV-1)	PLVAP	Homo sapiens (Human)	Cell membrane;Coiled coil;Cytoplasm;Disease variant;Glycoprotein;Membrane;Reference proteome;Signal-anchor;Transmembrane;Transmembrane helix	caveola [GO:0005901]; cell surface [GO:0009986]; extracellular exosome [GO:0070062]; integral component of membrane [GO:0016021]; perinuclear region of cytoplasm [GO:0048471]; identical protein binding [GO:0042802]; developmental process [GO:0032502]; MAPK cascade [GO:0000165]; positive regulation of cellular extravasation [GO:0002693]; tumor necrosis factor-mediated signaling pathway [GO:0033209]	-1.52419	0.623123
O60313	0.417392	0.000652543	3.29958	0.0237631	FALSE	OPA1	reviewed	Dynamin-like 120 kDa protein, mitochondrial (EC 3.6.5.5) (Optic atrophy protein 1) [Cleaved into: Dynamin-like 120 kDa protein, form S1]	OPA1	Homo sapiens (Human)	3D-structure;Acetylation;Alternative splicing;Apoptosis;Cardiomyopathy;Coiled coil;Deafness;Disease variant;GTP-binding;Hydrolase;Lipid-binding;Membrane;Mitochondrion;Mitochondrion inner membrane;Neurodegeneration;Nucleotide-binding;Primary mitochondrial disease;Reference proteome;Sensory transduction;Transit peptide;Transmembrane;Transmembrane helix;Vision	axon cytoplasm [GO:1904115]; cytoplasm [GO:0005737]; cytosol [GO:0005829]; dendrite [GO:0030425]; extrinsic component of mitochondrial inner membrane [GO:0031314]; integral component of membrane [GO:0016021]; membrane [GO:0016020]; mitochondrial crista [GO:0030061]; mitochondrial inner membrane [GO:0005743]; mitochondrial intermembrane space [GO:0005758]; mitochondrial membrane [GO:0031966]; mito…	1.72228	0.463008
P10599	0.599153	0.000674773	2.34443	0.0263112	FALSE	THIO	reviewed	Thioredoxin (Trx) (ATL-derived factor) (ADF) (Surface-associated sulphydryl protein) (SASP) (allergen Hom s Trx)	TXN	Homo sapiens (Human)	3D-structure;Acetylation;Activator;Allergen;Alternative splicing;Cytoplasm;Direct protein sequencing;Disulfide bond;Electron transport;Nucleus;Redox-active center;Reference proteome;S-nitrosylation;Secreted;Transcription;Transcription regulation;Transport;Ubl conjugation	cytoplasm [GO:0005737]; cytosol [GO:0005829]; extracellular exosome [GO:0070062]; extracellular region [GO:0005576]; nucleoplasm [GO:0005654]; nucleus [GO:0005634]; protein homodimerization activity [GO:0042803]; protein-disulfide reductase (NAD(P)) activity [GO:0047134]; protein-disulfide reductase activity [GO:0015035]; RNA binding [GO:0003723]; thioredoxin-disulfide reductase activity [GO:0004…	1.22924	0.678696
P04075	0.532308	0.000719201	2.17222	0.0286019	FALSE	ALDOA	reviewed	Fructose-bisphosphate aldolase A (EC 4.1.2.13) (Lung cancer antigen NY-LU-1) (Muscle-type aldolase)	ALDOA	Homo sapiens (Human)	3D-structure;Acetylation;Alternative splicing;Cytoplasm;Direct protein sequencing;Disease variant;Glycogen storage disease;Glycolysis;Hereditary hemolytic anemia;Hydroxylation;Isopeptide bond;Lyase;Phosphoprotein;Reference proteome;Schiff base;Ubl conjugation	actin cytoskeleton [GO:0015629]; cytosol [GO:0005829]; extracellular exosome [GO:0070062]; extracellular region [GO:0005576]; extracellular space [GO:0005615]; ficolin-1-rich granule lumen [GO:1904813]; I band [GO:0031674]; M band [GO:0031430]; membrane [GO:0016020]; nucleus [GO:0005634]; platelet alpha granule lumen [GO:0031093]; secretory granule lumen [GO:0034774]; sperm head [GO:0061827]; ter…	1.11917	0.603227
Q9BY43	0.412769	0.000739942	3.09379	0.0231471	FALSE	CHM4A	reviewed	Charged multivesicular body protein 4a (Chromatin-modifying protein 4a) (CHMP4a) (SNF7 homolog associated with Alix-2) (SNF7-1) (hSnf-1) (Vacuolar protein sorting-associated protein 32-1) (Vps32-1) (hVps32-1)	CHMP4A	Homo sapiens (Human)	3D-structure;Alternative splicing;Coiled coil;Cytoplasmic vesicle;Endosome;Lipid-binding;Membrane;Phosphoprotein;Protein transport;Reference proteome;Transport	cytoplasm [GO:0005737]; cytoplasmic side of plasma membrane [GO:0009898]; cytosol [GO:0005829]; ESCRT III complex [GO:0000815]; late endosome membrane [GO:0031902]; membrane coat [GO:0030117]; midbody [GO:0030496]; multivesicular body [GO:0005771]; nucleus [GO:0005634]; ATPase binding [GO:0051117]; identical protein binding [GO:0042802]; lipid binding [GO:0008289]; protein homodimerization activi…	1.62938	0.462507
P02774	-0.627101	0.000917982	0.501559	0.0349602	FALSE	VTDB	reviewed	Vitamin D-binding protein (DBP) (VDB) (Gc protein-derived macrophage activating factor) (Gc-MAF) (GcMAF) (Gc-globulin) (Group-specific component) (Gc) (Vitamin D-binding protein-macrophage activating factor) (DBP-maf)	GC	Homo sapiens (Human)	3D-structure;Actin-binding;Alternative splicing;Direct protein sequencing;Disulfide bond;Glycoprotein;Reference proteome;Repeat;Secreted;Signal;Transport;Vitamin D	blood microparticle [GO:0072562]; cytoplasm [GO:0005737]; cytosol [GO:0005829]; extracellular exosome [GO:0070062]; extracellular region [GO:0005576]; extracellular space [GO:0005615]; lysosomal lumen [GO:0043202]; actin binding [GO:0003779]; calcidiol binding [GO:1902118]; vitamin D binding [GO:0005499]; vitamin transmembrane transporter activity [GO:0090482]; vitamin D metabolic process [GO:004…	-0.995508	0.726979
Q8N3V7	-0.540287	0.000951735	0.414153	0.0350197	FALSE	SYNPO	reviewed	Synaptopodin	SYNPO	Homo sapiens (Human)	Acetylation;Actin-binding;Alternative splicing;Cell junction;Cell projection;Cytoplasm;Cytoskeleton;Glycoprotein;Phosphoprotein;Reference proteome;Synapse;Tight junction	actin cytoskeleton [GO:0015629]; bicellular tight junction [GO:0005923]; cytosol [GO:0005829]; dendritic spine [GO:0043197]; nucleus [GO:0005634]; perikaryon [GO:0043204]; postsynaptic density [GO:0014069]; spine apparatus [GO:0097444]; stress fiber [GO:0001725]; Z disc [GO:0030018]; actin binding [GO:0003779]; modification of dendritic spine [GO:0098886]; positive regulation of actin filament bu…	-1.27176	0.625007
P13995	0.84523	0.00106231	1.7348	0.0399912	TRUE	MTDC	reviewed	Bifunctional methylenetetrahydrofolate dehydrogenase/cyclohydrolase, mitochondrial [Includes: NAD-dependent methylenetetrahydrofolate dehydrogenase (EC 1.5.1.15); Methenyltetrahydrofolate cyclohydrolase (EC 3.5.4.9)]	MTHFD2	Homo sapiens (Human)	3D-structure;Acetylation;Alternative splicing;Hydrolase;Isopeptide bond;Magnesium;Mitochondrion;Multifunctional enzyme;NAD;NADP;One-carbon metabolism;Oxidoreductase;Reference proteome;Transit peptide;Ubl conjugation	extracellular space [GO:0005615]; mitochondrial matrix [GO:0005759]; mitochondrion [GO:0005739]; magnesium ion binding [GO:0000287]; methenyltetrahydrofolate cyclohydrolase activity [GO:0004477]; methylenetetrahydrofolate dehydrogenase (NAD+) activity [GO:0004487]; methylenetetrahydrofolate dehydrogenase (NADP+) activity [GO:0004488]; phosphate ion binding [GO:0042301]; folic acid metabolic proce…	0.794771	0.932433
Q5T4S7	0.283335	0.00103912	5.47828	0.0192948	FALSE	UBR4	reviewed	E3 ubiquitin-protein ligase UBR4 (EC 2.3.2.27) (600 kDa retinoblastoma protein-associated factor) (N-recognin-4) (RING-type E3 ubiquitin transferase UBR4) (Retinoblastoma-associated factor of 600 kDa) (RBAF600) (p600) (Zinc finger UBR1-type protein 1)	UBR4	Homo sapiens (Human)	Acetylation;Alternative splicing;Calmodulin-binding;Cytoplasm;Cytoskeleton;Direct protein sequencing;Host-virus interaction;Membrane;Metal-binding;Nucleus;Phosphoprotein;Reference proteome;Transferase;Transmembrane;Transmembrane helix;Ubl conjugation pathway;Zinc;Zinc-finger	centrosome [GO:0005813]; cytosol [GO:0005829]; ficolin-1-rich granule membrane [GO:0101003]; integral component of membrane [GO:0016021]; membrane [GO:0016020]; nucleoplasm [GO:0005654]; plasma membrane [GO:0005886]; specific granule membrane [GO:0035579]; tertiary granule membrane [GO:0070821]; calmodulin binding [GO:0005516]; ubiquitin protein ligase activity [GO:0061630]; ubiquitin-protein tra…	2.45372	0.313632
P55083	-1.68655	0.00118848	0.681045	0.0237631	TRUE	MFAP4	reviewed	Microfibril-associated glycoprotein 4	MFAP4	Homo sapiens (Human)	Alternative splicing;Calcium;Cell adhesion;Direct protein sequencing;Extracellular matrix;Glycoprotein;Reference proteome;Secreted;Signal	collagen-containing extracellular matrix [GO:0062023]; elastic fiber [GO:0071953]; extracellular region [GO:0005576]; extracellular space [GO:0005615]; microfibril [GO:0001527]; antigen binding [GO:0003823]; carbohydrate derivative binding [GO:0097367]; signaling receptor binding [GO:0005102]; cell adhesion [GO:0007155]; cellular response to UV-B [GO:0071493]; complement activation, lectin pathwa…	-0.554177	1.7726
P00748	-0.711876	0.00111133	0.544974	0.0432233	FALSE	FA12	reviewed	Coagulation factor XII (EC 3.4.21.38) (Hageman factor) (HAF) [Cleaved into: Coagulation factor XIIa heavy chain; Beta-factor XIIa part 1; Coagulation factor XIIa light chain (Beta-factor XIIa part 2)]	F12	Homo sapiens (Human)	3D-structure;Blood coagulation;Direct protein sequencing;Disease variant;Disulfide bond;EGF-like domain;Fibrinolysis;Glycoprotein;Hemostasis;Hydrolase;Kringle;Protease;Reference proteome;Repeat;Secreted;Serine protease;Signal;Zymogen	collagen-containing extracellular matrix [GO:0062023]; extracellular exosome [GO:0070062]; extracellular region [GO:0005576]; extracellular space [GO:0005615]; plasma membrane [GO:0005886]; rough endoplasmic reticulum [GO:0005791]; calcium ion binding [GO:0005509]; misfolded protein binding [GO:0051787]; serine-type endopeptidase activity [GO:0004252]; blood coagulation [GO:0007596]; blood coagul…	-0.875741	0.84064
Q9P266	-0.843493	0.00143574	0.506854	0.0286019	TRUE	JCAD	reviewed	Junctional protein associated with coronary artery disease (JCAD)	JCAD	Homo sapiens (Human)	Cell adhesion;Cell junction;Phosphoprotein;Reference proteome	adherens junction [GO:0005912]; perinuclear region of cytoplasm [GO:0048471]; ruffle membrane [GO:0032587]; cell adhesion [GO:0007155]; positive regulation of blood vessel endothelial cell proliferation involved in sprouting angiogenesis [GO:1903589]; positive regulation of cell migration involved in sprouting angiogenesis [GO:0090050]; positive regulation of MAPK cascade [GO:0043410]; positive r…	-0.980356	0.995803
P50991	0.315766	0.00150199	3.48154	0.0366128	FALSE	TCPD	reviewed	T-complex protein 1 subunit delta (TCP-1-delta) (CCT-delta) (Stimulator of TAR RNA-binding)	CCT4	Homo sapiens (Human)	3D-structure;ATP-binding;Acetylation;Alternative splicing;Cell projection;Chaperone;Cytoplasm;Cytoskeleton;Direct protein sequencing;Methylation;Nucleotide-binding;Phosphoprotein;Reference proteome	cell body [GO:0044297]; cell projection [GO:0042995]; centrosome [GO:0005813]; chaperonin-containing T-complex [GO:0005832]; cytosol [GO:0005829]; extracellular exosome [GO:0070062]; melanosome [GO:0042470]; microtubule [GO:0005874]; nucleoplasm [GO:0005654]; zona pellucida receptor complex [GO:0002199]; ATP binding [GO:0005524]; protein folding chaperone [GO:0044183]; RNA binding [GO:0003723]; u…	1.79972	0.365277
Q8WVQ1	0.475962	0.00151548	2.41795	0.0298338	FALSE	CANT1	reviewed	Soluble calcium-activated nucleotidase 1 (SCAN-1) (EC 3.6.1.6) (Apyrase homolog) (Putative MAPK-activating protein PM09) (Putative NF-kappa-B-activating protein 107)	CANT1	Homo sapiens (Human)	3D-structure;Alternative splicing;Calcium;Cell membrane;Disease variant;Disulfide bond;Dwarfism;Endoplasmic reticulum;Glycoprotein;Golgi apparatus;Hydrolase;Membrane;Metal-binding;Reference proteome;Signal-anchor;Transmembrane;Transmembrane helix	endoplasmic reticulum membrane [GO:0005789]; extracellular exosome [GO:0070062]; extracellular region [GO:0005576]; ficolin-1-rich granule lumen [GO:1904813]; Golgi apparatus [GO:0005794]; Golgi cisterna membrane [GO:0032580]; integral component of membrane [GO:0016021]; membrane [GO:0016020]; plasma membrane [GO:0005886]; specific granule lumen [GO:0035580]; tertiary granule lumen [GO:1904724]; …	1.27378	0.567682
O00159	-0.419631	0.00152195	0.372655	0.0298338	FALSE	MYO1C	reviewed	Unconventional myosin-Ic (Myosin I beta) (MMI-beta) (MMIb)	MYO1C	Homo sapiens (Human)	3D-structure;ATP-binding;Acetylation;Actin-binding;Alternative splicing;Calmodulin-binding;Cell membrane;Cell projection;Cytoplasm;Cytoplasmic vesicle;Direct protein sequencing;Membrane;Methylation;Motor protein;Myosin;Nuclear pore complex;Nucleotide-binding;Nucleus;Phosphoprotein;Protein transport;Reference proteome;Repeat;Translocation;Transport;mRNA transport	actin cytoskeleton [GO:0015629]; basal plasma membrane [GO:0009925]; brush border [GO:0005903]; cytoplasm [GO:0005737]; cytoplasmic vesicle membrane [GO:0030659]; cytosol [GO:0005829]; extracellular exosome [GO:0070062]; filamentous actin [GO:0031941]; lateral plasma membrane [GO:0016328]; membrane [GO:0016020]; membrane raft [GO:0045121]; microvillus [GO:0005902]; nuclear body [GO:0016604]; nucl…	-1.42409	0.497492
Q14118	-0.481316	0.00162753	0.365049	0.0185959	FALSE	DAG1	reviewed	Dystroglycan 1 (Dystroglycan) (Dystrophin-associated glycoprotein 1) [Cleaved into: Alpha-dystroglycan (Alpha-DG); Beta-dystroglycan (Beta-DG)]	DAG1	Homo sapiens (Human)	3D-structure;Autocatalytic cleavage;Cell junction;Cell membrane;Congenital muscular dystrophy;Cytoplasm;Cytoskeleton;Disease variant;Disulfide bond;Dystroglycanopathy;Glycoprotein;Host cell receptor for virus entry;Host-virus interaction;Limb-girdle muscular dystrophy;Lissencephaly;Membrane;Nucleus;Phosphoprotein;Postsynaptic cell membrane;Receptor;Reference proteome;Secreted;Signal;Synapse;Trans…	adherens junction [GO:0005912]; basement membrane [GO:0005604]; basolateral plasma membrane [GO:0016323]; collagen-containing extracellular matrix [GO:0062023]; contractile ring [GO:0070938]; costamere [GO:0043034]; cytoplasm [GO:0005737]; cytoskeleton [GO:0005856]; cytosol [GO:0005829]; dystroglycan complex [GO:0016011]; dystrophin-associated glycoprotein complex [GO:0016010]; endoplasmic reticu…	-1.45384	0.578365
Q9H0P0	0.71117	0.00164931	1.78053	0.0184883	FALSE	5NT3A	reviewed	Cytosolic 5'-nucleotidase 3A (EC 3.1.3.5) (7-methylguanosine phosphate-specific 5'-nucleotidase) (7-methylguanosine nucleotidase) (EC 3.1.3.91) (Cytosolic 5'-nucleotidase 3) (Cytosolic 5'-nucleotidase III) (cN-III) (Pyrimidine 5'-nucleotidase 1) (P5'N-1) (P5N-1) (PN-I) (Uridine 5'-monophosphate hydrolase 1) (p36)	NT5C3A	Homo sapiens (Human)	3D-structure;Alternative splicing;Cytoplasm;Direct protein sequencing;Disease variant;Endoplasmic reticulum;Hydrolase;Magnesium;Metal-binding;Nucleotide metabolism;Nucleotide-binding;Phosphoprotein;Reference proteome;Transferase	cytoplasm [GO:0005737]; cytosol [GO:0005829]; endoplasmic reticulum [GO:0005783]; 5'-nucleotidase activity [GO:0008253]; magnesium ion binding [GO:0000287]; nucleotide binding [GO:0000166]; tRNA 2'-phosphotransferase activity [GO:0000215]; defense response to virus [GO:0051607]; nucleotide metabolic process [GO:0009117]; pyrimidine nucleoside metabolic process [GO:0006213]	0.83231	0.865803
Q8IVF7	-0.428566	0.00185974	0.38243	0.0286019	FALSE	FMNL3	reviewed	Formin-like protein 3 (Formin homology 2 domain-containing protein 3) (WW domain-binding protein 3) (WBP-3)	FMNL3	Homo sapiens (Human)	Alternative splicing;Angiogenesis;Cell membrane;Cytoplasm;Developmental protein;Lipoprotein;Membrane;Myristate;Phosphoprotein;Reference proteome	cytoplasm [GO:0005737]; cytosol [GO:0005829]; Golgi apparatus [GO:0005794]; intracellular membrane-bounded organelle [GO:0043231]; plasma membrane [GO:0005886]; actin filament binding [GO:0051015]; GTPase activating protein binding [GO:0032794]; small GTPase binding [GO:0031267]; angiogenesis [GO:0001525]; cell migration [GO:0016477]; cortical actin cytoskeleton organization [GO:0030866]; cytoske…	-1.38673	0.515567
P61221	0.29928	0.00199227	4.67936	0.0196452	FALSE	ABCE1	reviewed	ATP-binding cassette sub-family E member 1 (2'-5'-oligoadenylate-binding protein) (HuHP68) (RNase L inhibitor) (Ribonuclease 4 inhibitor) (RNS4I)	ABCE1	Homo sapiens (Human)	3D-structure;4Fe-4S;ATP-binding;Chaperone;Cytoplasm;Host-virus interaction;Iron;Iron-sulfur;Isopeptide bond;Metal-binding;Mitochondrion;Nucleotide-binding;Phosphoprotein;Reference proteome;Repeat;Translation regulation;Ubl conjugation	cytoplasm [GO:0005737]; cytosol [GO:0005829]; membrane [GO:0016020]; mitochondrial matrix [GO:0005759]; mitochondrion [GO:0005739]; 4 iron, 4 sulfur cluster binding [GO:0051539]; ATP binding [GO:0005524]; ATPase-coupled transmembrane transporter activity [GO:0042626]; endoribonuclease inhibitor activity [GO:0060698]; iron ion binding [GO:0005506]; ribosomal small subunit binding [GO:0043024]; neg…	2.22631	0.353063
P19823	-0.740876	0.00205106	0.487926	0.0174351	FALSE	ITIH2	reviewed	Inter-alpha-trypsin inhibitor heavy chain H2 (ITI heavy chain H2) (ITI-HC2) (Inter-alpha-inhibitor heavy chain 2) (Inter-alpha-trypsin inhibitor complex component II) (Serum-derived hyaluronan-associated protein) (SHAP)	ITIH2	Homo sapiens (Human)	Direct protein sequencing;Disulfide bond;Gamma-carboxyglutamic acid;Glycoprotein;Phosphoprotein;Protease inhibitor;Proteoglycan;Reference proteome;Secreted;Serine protease inhibitor;Signal	blood microparticle [GO:0072562]; collagen-containing extracellular matrix [GO:0062023]; endoplasmic reticulum lumen [GO:0005788]; extracellular exosome [GO:0070062]; extracellular region [GO:0005576]; endopeptidase inhibitor activity [GO:0004866]; serine-type endopeptidase inhibitor activity [GO:0004867]; hyaluronan metabolic process [GO:0030212]	-1.03527	0.918483
Q92743	-1.04076	0.0021493	0.551043	0.00622603	TRUE	HTRA1	reviewed	Serine protease HTRA1 (EC 3.4.21.-) (High-temperature requirement A serine peptidase 1) (L56) (Serine protease 11)	HTRA1	Homo sapiens (Human)	3D-structure;Age-related macular degeneration;Cell membrane;Cytoplasm;Direct protein sequencing;Disease variant;Disulfide bond;Growth factor binding;Hydrolase;Membrane;Protease;Reference proteome;Secreted;Serine protease;Signal	collagen-containing extracellular matrix [GO:0062023]; cytosol [GO:0005829]; extracellular exosome [GO:0070062]; extracellular region [GO:0005576]; extracellular space [GO:0005615]; plasma membrane [GO:0005886]; identical protein binding [GO:0042802]; insulin-like growth factor binding [GO:0005520]; serine-type endopeptidase activity [GO:0004252]; serine-type peptidase activity [GO:0008236]; chor…	-0.859763	1.30118
P33151	-0.448825	0.00262906	0.378431	0.0163566	FALSE	CADH5	reviewed	Cadherin-5 (7B4 antigen) (Vascular endothelial cadherin) (VE-cadherin) (CD antigen CD144)	CDH5	Homo sapiens (Human)	Alternative splicing;Calcium;Cell adhesion;Cell junction;Cell membrane;Cleavage on pair of basic residues;Direct protein sequencing;Glycoprotein;Membrane;Metal-binding;Phosphoprotein;Reference proteome;Repeat;Signal;Transmembrane;Transmembrane helix	adherens junction [GO:0005912]; bicellular tight junction [GO:0005923]; catenin complex [GO:0016342]; cell junction [GO:0030054]; cell surface [GO:0009986]; cell-cell junction [GO:0005911]; external side of plasma membrane [GO:0009897]; integral component of membrane [GO:0016021]; membrane [GO:0016020]; nuclear membrane [GO:0031965]; nucleoplasm [GO:0005654]; plasma membrane [GO:0005886]; beta-ca…	-1.4019	0.546694
P51608	-0.601083	0.00292669	0.439017	0.0151815	FALSE	MECP2	reviewed	Methyl-CpG-binding protein 2 (MeCp-2 protein) (MeCp2)	MECP2	Homo sapiens (Human)	3D-structure;Acetylation;Alternative splicing;Autism;Autism spectrum disorder;Chromosomal rearrangement;DNA-binding;Disease variant;Mental retardation;Methylation;Nucleus;Phosphoprotein;Reference proteome;Repeat;Repressor;Transcription;Transcription regulation	centrosome [GO:0005813]; cytosol [GO:0005829]; extracellular space [GO:0005615]; heterochromatin [GO:0000792]; nucleoplasm [GO:0005654]; nucleus [GO:0005634]; postsynapse [GO:0098794]; chromatin binding [GO:0003682]; DNA binding [GO:0003677]; DNA-binding transcription factor activity [GO:0003700]; double-stranded methylated DNA binding [GO:0010385]; methyl-CpG binding [GO:0008327]; mRNA binding […	-1.18765	0.764441
Q96PE2	-0.393336	0.00347939	0.243011	0.0110603	FALSE	ARHGH	reviewed	Rho guanine nucleotide exchange factor 17 (164 kDa Rho-specific guanine-nucleotide exchange factor) (p164-RhoGEF) (p164RhoGEF) (Tumor endothelial marker 4)	ARHGEF17	Homo sapiens (Human)	Guanine-nucleotide releasing factor;Phosphoprotein;Reference proteome	cytosol [GO:0005829]; guanyl-nucleotide exchange factor activity [GO:0005085]; actin cytoskeleton organization [GO:0030036]; regulation of small GTPase mediated signal transduction [GO:0051056]	-2.0409	0.500102
Q13685	0.375787	0.00349679	2.76522	0.0417949	FALSE	AAMP	reviewed	Angio-associated migratory cell protein	AAMP	Homo sapiens (Human)	Angiogenesis;Cell membrane;Cytoplasm;Developmental protein;Differentiation;Direct protein sequencing;Membrane;Phosphoprotein;Reference proteome;Repeat;WD repeat	cell surface [GO:0009986]; cytosol [GO:0005829]; intercellular bridge [GO:0045171]; microtubule cytoskeleton [GO:0015630]; plasma membrane [GO:0005886]; heparin binding [GO:0008201]; angiogenesis [GO:0001525]; cell differentiation [GO:0030154]; positive regulation of endothelial cell migration [GO:0010595]; smooth muscle cell migration [GO:0014909]	1.46739	0.476737
P08581	0.544871	0.00422124	2.82825	0.00622603	FALSE	MET	reviewed	Hepatocyte growth factor receptor (HGF receptor) (EC 2.7.10.1) (HGF/SF receptor) (Proto-oncogene c-Met) (Scatter factor receptor) (SF receptor) (Tyrosine-protein kinase Met)	MET	Homo sapiens (Human)	3D-structure;ATP-binding;Alternative splicing;Chromosomal rearrangement;Deafness;Disease variant;Disulfide bond;Glycoprotein;Kinase;Membrane;Non-syndromic deafness;Nucleotide-binding;Phosphoprotein;Proto-oncogene;Receptor;Reference proteome;Repeat;Secreted;Signal;Transferase;Transmembrane;Transmembrane helix;Tyrosine-protein kinase;Ubl conjugation	basal plasma membrane [GO:0009925]; cell surface [GO:0009986]; extracellular region [GO:0005576]; integral component of membrane [GO:0016021]; integral component of plasma membrane [GO:0005887]; plasma membrane [GO:0005886]; receptor complex [GO:0043235]; ATP binding [GO:0005524]; hepatocyte growth factor-activated receptor activity [GO:0005008]; identical protein binding [GO:0042802]; protein ph…	1.49991	0.694416
P11413	0.852015	0.00431217	1.80358	0.0110603	TRUE	G6PD	reviewed	Glucose-6-phosphate 1-dehydrogenase (G6PD) (EC 1.1.1.49)	G6PD	Homo sapiens (Human)	3D-structure;Acetylation;Alternative splicing;Carbohydrate metabolism;Cytoplasm;Direct protein sequencing;Disease variant;Glucose metabolism;Hereditary hemolytic anemia;Membrane;NADP;Oxidoreductase;Phosphoprotein;Reference proteome	centriolar satellite [GO:0034451]; cytoplasm [GO:0005737]; cytoplasmic side of plasma membrane [GO:0009898]; cytosol [GO:0005829]; extracellular exosome [GO:0070062]; intracellular membrane-bounded organelle [GO:0043231]; membrane [GO:0016020]; nucleus [GO:0005634]; glucose binding [GO:0005536]; glucose-6-phosphate dehydrogenase activity [GO:0004345]; identical protein binding [GO:0042802]; NADP …	0.850863	1.1311
Q9Y2D5	-0.348585	0.00541706	0.303715	0.021834	FALSE	AKAP2	reviewed	A-kinase anchor protein 2 (AKAP-2) (AKAP-KL) (Protein kinase A-anchoring protein 2) (PRKA2)	AKAP2	Homo sapiens (Human)	Alternative splicing;Coiled coil;Isopeptide bond;Phosphoprotein;Reference proteome;Ubl conjugation		-1.71921	0.460919
Q6ZMZ3	-0.45832	0.00561208	0.342725	0.0130463	FALSE	SYNE3	reviewed	Nesprin-3 (KASH domain-containing protein 3) (KASH3) (Nuclear envelope spectrin repeat protein 3)	SYNE3	Homo sapiens (Human)	3D-structure;Alternative splicing;Coiled coil;Disulfide bond;Endoplasmic reticulum;Membrane;Nucleus;Reference proteome;Repeat;Transmembrane;Transmembrane helix	cytoplasm [GO:0005737]; integral component of membrane [GO:0016021]; meiotic nuclear membrane microtubule tethering complex [GO:0034993]; membrane [GO:0016020]; nuclear envelope [GO:0005635]; nuclear membrane [GO:0031965]; nuclear outer membrane [GO:0005640]; rough endoplasmic reticulum [GO:0005791]; actin filament binding [GO:0051015]; cytoskeleton-nuclear membrane anchor activity [GO:0140444]; …	-1.54488	0.596617
Q5U651	-0.4857	0.00601771	0.440944	0.0185959	FALSE	RAIN	reviewed	Ras-interacting protein 1 (Rain)	RASIP1	Homo sapiens (Human)	3D-structure;Angiogenesis;Cytoplasm;Golgi apparatus;Methylation;Phosphoprotein;Reference proteome	cell-cell junction [GO:0005911]; Golgi stack [GO:0005795]; perinuclear region of cytoplasm [GO:0048471]; protein-containing complex [GO:0032991]; GTPase binding [GO:0051020]; protein homodimerization activity [GO:0042803]; angiogenesis [GO:0001525]; branching morphogenesis of an epithelial tube [GO:0048754]; negative regulation of autophagy [GO:0010507]; negative regulation of membrane permeabili…	-1.18133	0.659974
Q9P0J7	0.259203	0.00637312	3.78273	0.0359135	FALSE	KCMF1	reviewed	E3 ubiquitin-protein ligase KCMF1 (EC 2.3.2.27) (FGF-induced in gastric cancer) (Potassium channel modulatory factor) (PCMF) (RING-type E3 ubiquitin transferase KCMF1) (ZZ-type zinc finger-containing protein 1)	KCMF1	Homo sapiens (Human)	Acetylation;Coiled coil;Metal-binding;Phosphoprotein;Reference proteome;Transferase;Ubl conjugation pathway;Zinc;Zinc-finger	cytosol [GO:0005829]; extracellular region [GO:0005576]; ficolin-1-rich granule lumen [GO:1904813]; plasma membrane [GO:0005886]; synapse [GO:0045202]; ubiquitin protein ligase activity [GO:0061630]; zinc ion binding [GO:0008270]; synaptic signaling [GO:0099536]	1.91943	0.334402
P08697	-0.51679	0.00638811	0.505344	0.0417139	FALSE	A2AP	reviewed	Alpha-2-antiplasmin (Alpha-2-AP) (Alpha-2-plasmin inhibitor) (Alpha-2-PI) (Serpin F2)	SERPINF2	Homo sapiens (Human)	Acute phase;Alternative splicing;Direct protein sequencing;Disease variant;Disulfide bond;Glycoprotein;Isopeptide bond;Protease inhibitor;Reference proteome;Secreted;Serine protease inhibitor;Signal;Sulfation	blood microparticle [GO:0072562]; cell surface [GO:0009986]; collagen-containing extracellular matrix [GO:0062023]; extracellular exosome [GO:0070062]; extracellular region [GO:0005576]; extracellular space [GO:0005615]; fibrinogen complex [GO:0005577]; platelet alpha granule lumen [GO:0031093]; endopeptidase inhibitor activity [GO:0004866]; protease binding [GO:0002020]; protein homodimerization…	-0.984662	0.708881
Q8N766	0.222272	0.00797571	8.45052	0.0151815	FALSE	EMC1	reviewed	ER membrane protein complex subunit 1	EMC1	Homo sapiens (Human)	3D-structure;Alternative splicing;Disease variant;Disulfide bond;Endoplasmic reticulum;Glycoprotein;Membrane;Neurodegeneration;Reference proteome;Signal;Transmembrane;Transmembrane helix	EMC complex [GO:0072546]; endoplasmic reticulum membrane [GO:0005789]; integral component of endoplasmic reticulum membrane [GO:0030176]; integral component of membrane [GO:0016021]; protein-containing complex [GO:0032991]; protein insertion into ER membrane by stop-transfer membrane-anchor sequence [GO:0045050]; tail-anchored membrane protein insertion into ER membrane [GO:0071816]	3.07904	0.29258
P62341	0.28982	0.00815342	3.70137	0.02296	FALSE	SELT	reviewed	Thioredoxin reductase-like selenoprotein T (SelT) (EC 1.8.1.9)	SELENOT	Homo sapiens (Human)	Endoplasmic reticulum;Membrane;NADP;Oxidoreductase;Redox-active center;Reference proteome;Selenocysteine;Signal;Transmembrane;Transmembrane helix	endoplasmic reticulum [GO:0005783]; endoplasmic reticulum membrane [GO:0005789]; integral component of membrane [GO:0016021]; selenium binding [GO:0008430]; thioredoxin-disulfide reductase activity [GO:0004791]; cell redox homeostasis [GO:0045454]; cellular oxidant detoxification [GO:0098869]; glucose homeostasis [GO:0042593]; insulin secretion involved in cellular response to glucose stimulus [G…	1.88806	0.395775
Q9NPY3	-0.402082	0.00815861	0.27421	0.00622603	FALSE	C1QR1	reviewed	Complement component C1q receptor (C1q/MBL/SPA receptor) (C1qR) (C1qR(p)) (C1qRp) (CDw93) (Complement component 1 q subcomponent receptor 1) (Matrix-remodeling-associated protein 4) (CD antigen CD93)	CD93	Homo sapiens (Human)	Cell adhesion;Direct protein sequencing;Disulfide bond;EGF-like domain;Glycoprotein;Host-virus interaction;Lectin;Membrane;Phosphoprotein;Receptor;Reference proteome;Repeat;Signal;Transmembrane;Transmembrane helix	cell surface [GO:0009986]; ficolin-1-rich granule membrane [GO:0101003]; integral component of membrane [GO:0016021]; plasma membrane [GO:0005886]; secretory granule membrane [GO:0030667]; specific granule membrane [GO:0035579]; tertiary granule membrane [GO:0070821]; calcium ion binding [GO:0005509]; carbohydrate binding [GO:0030246]; complement component C1q complex binding [GO:0001849]; signal…	-1.86665	0.561496
Q8NHH9	0.403125	0.00862137	2.20963	0.0458364	FALSE	ATLA2	reviewed	Atlastin-2 (EC 3.6.5.-) (ADP-ribosylation factor-like protein 6-interacting protein 2) (ARL-6-interacting protein 2) (Aip-2)	ATL2	Homo sapiens (Human)	Alternative splicing;Coiled coil;Endoplasmic reticulum;GTP-binding;Hydrolase;Membrane;Methylation;Nucleotide-binding;Phosphoprotein;Reference proteome;Transmembrane;Transmembrane helix	endoplasmic reticulum [GO:0005783]; endoplasmic reticulum tubular network membrane [GO:0098826]; integral component of membrane [GO:0016021]; membrane [GO:0016020]; GTP binding [GO:0005525]; GTPase activity [GO:0003924]; identical protein binding [GO:0042802]; endoplasmic reticulum organization [GO:0007029]; endoplasmic reticulum tubular network membrane organization [GO:1990809]; Golgi organizat…	1.14381	0.56454
Q9NYP7	0.424776	0.00900189	3.3057	0.0131545	FALSE	ELOV5	reviewed	Elongation of very long chain fatty acids protein 5 (EC 2.3.1.199) (3-keto acyl-CoA synthase ELOVL5) (ELOVL fatty acid elongase 5) (ELOVL FA elongase 5) (Fatty acid elongase 1) (hELO1) (Very long chain 3-ketoacyl-CoA synthase 5) (Very long chain 3-oxoacyl-CoA synthase 5)	ELOVL5	Homo sapiens (Human)	Acetylation;Alternative splicing;Cell projection;Disease variant;Endoplasmic reticulum;Fatty acid biosynthesis;Fatty acid metabolism;Lipid biosynthesis;Lipid metabolism;Membrane;Neurodegeneration;Phosphoprotein;Reference proteome;Spinocerebellar ataxia;Transferase;Transmembrane;Transmembrane helix	dendrite [GO:0030425]; dendritic tree [GO:0097447]; endoplasmic reticulum [GO:0005783]; endoplasmic reticulum membrane [GO:0005789]; integral component of endoplasmic reticulum membrane [GO:0030176]; membrane [GO:0016020]; neuronal cell body [GO:0043025]; 3-oxo-arachidoyl-CoA synthase activity [GO:0102336]; 3-oxo-cerotoyl-CoA synthase activity [GO:0102337]; 3-oxo-lignoceronyl-CoA synthase activit…	1.72496	0.568818
Q5SSJ5	-0.344537	0.00894415	0.26481	0.0149917	FALSE	HP1B3	reviewed	Heterochromatin protein 1-binding protein 3 (Protein HP1-BP74)	HP1BP3	Homo sapiens (Human)	3D-structure;Acetylation;Alternative splicing;Chromosome;DNA-binding;Direct protein sequencing;Isopeptide bond;Nucleus;Phosphoprotein;Reference proteome;Repeat;Ubl conjugation	chromosome [GO:0005694]; nuclear speck [GO:0016607]; nucleosome [GO:0000786]; nucleus [GO:0005634]; DNA binding [GO:0003677]; nucleosome binding [GO:0031491]; cellular response to hypoxia [GO:0071456]; heterochromatin organization [GO:0070828]; nucleosome assembly [GO:0006334]; regulation of cell population proliferation [GO:0042127]; regulation of nucleus size [GO:0097298]; regulation of transcr…	-1.91697	0.482342
P00338	0.443408	0.00909065	2.19173	0.0396889	FALSE	LDHA	reviewed	L-lactate dehydrogenase A chain (LDH-A) (EC 1.1.1.27) (Cell proliferation-inducing gene 19 protein) (LDH muscle subunit) (LDH-M) (Renal carcinoma antigen NY-REN-59)	LDHA	Homo sapiens (Human)	3D-structure;Acetylation;Alternative splicing;Cytoplasm;Direct protein sequencing;Disease variant;Glycogen storage disease;Isopeptide bond;NAD;Oxidoreductase;Phosphoprotein;Reference proteome;Ubl conjugation	cytosol [GO:0005829]; extracellular exosome [GO:0070062]; membrane [GO:0016020]; nucleus [GO:0005634]; cadherin binding [GO:0045296]; identical protein binding [GO:0042802]; kinase binding [GO:0019900]; L-lactate dehydrogenase activity [GO:0004459]; NAD binding [GO:0051287]; glycolytic process [GO:0006096]; lactate metabolic process [GO:0006089]; NAD metabolic process [GO:0019674]; positive regul…	1.13207	0.630217
Q8IY47	0.321447	0.00932073	3.30405	0.0413046	FALSE	KBTB2	reviewed	Kelch repeat and BTB domain-containing protein 2 (BTB and kelch domain-containing protein 1)	KBTBD2	Homo sapiens (Human)	Kelch repeat;Phosphoprotein;Reference proteome;Repeat	gene expression [GO:0010467]; glucose metabolic process [GO:0006006]; lipid metabolic process [GO:0006629]; phosphatidylinositol 3-kinase signaling [GO:0014065]; response to insulin [GO:0032868]	1.72424	0.444601
O15498	0.328761	0.00941025	3.13993	0.0163566	FALSE	YKT6	reviewed	Synaptobrevin homolog YKT6 (EC 2.3.1.-)	YKT6	Homo sapiens (Human)	3D-structure;Alternative splicing;Coiled coil;Cytoplasm;Cytoplasmic vesicle;ER-Golgi transport;Golgi apparatus;Lipoprotein;Membrane;Methylation;Palmitate;Phosphoprotein;Prenylation;Protein transport;Reference proteome;Transferase;Transport	apical dendrite [GO:0097440]; basal dendrite [GO:0097441]; cytoplasm [GO:0005737]; cytoplasmic vesicle membrane [GO:0030659]; cytosol [GO:0005829]; endoplasmic reticulum [GO:0005783]; endoplasmic reticulum-Golgi intermediate compartment membrane [GO:0033116]; endosome [GO:0005768]; Golgi apparatus [GO:0005794]; Golgi membrane [GO:0000139]; integral component of plasma membrane [GO:0005887]; mitoc…	1.65073	0.462237
Q9HC07	0.402467	0.0099522	2.58008	0.0364915	FALSE	TM165	reviewed	Transmembrane protein 165 (Transmembrane protein PT27) (Transmembrane protein TPARL)	TMEM165	Homo sapiens (Human)	Alternative splicing;Coiled coil;Congenital disorder of glycosylation;Disease variant;Endosome;Golgi apparatus;Lysosome;Membrane;Reference proteome;Signal;Transmembrane;Transmembrane helix	early endosome membrane [GO:0031901]; endosome membrane [GO:0010008]; Golgi apparatus [GO:0005794]; integral component of membrane [GO:0016021]; intracellular membrane-bounded organelle [GO:0043231]; late endosome membrane [GO:0031902]; lysosomal membrane [GO:0005765]; trans-Golgi network membrane [GO:0032588]; calcium ion transmembrane transporter activity [GO:0015085]; manganese ion transmembra…	1.36741	0.574034
Q14141	-0.482409	0.0105762	0.498121	0.0358647	FALSE	2025-09-06	reviewed	Septin-6	SEPTIN6	Homo sapiens (Human)	3D-structure;Acetylation;Alternative splicing;Cell cycle;Cell division;Cell projection;Centromere;Chromosome;Cilium;Coiled coil;Cytoplasm;Cytoskeleton;Differentiation;Direct protein sequencing;Flagellum;GTP-binding;Host-virus interaction;Kinetochore;Nucleotide-binding;Phosphoprotein;Reference proteome;Spermatogenesis	axon terminus [GO:0043679]; cell division site [GO:0032153]; cleavage furrow [GO:0032154]; kinetochore [GO:0000776]; microtubule cytoskeleton [GO:0015630]; midbody [GO:0030496]; septin collar [GO:0032173]; septin complex [GO:0031105]; septin ring [GO:0005940]; sperm annulus [GO:0097227]; spindle [GO:0005819]; synaptic vesicle [GO:0008021]; GTP binding [GO:0005525]; GTPase activity [GO:0003924]; m…	-1.00543	0.700126
Q86SF2	0.809098	0.0110069	1.66013	0.0187507	TRUE	GALT7	reviewed	N-acetylgalactosaminyltransferase 7 (EC 2.4.1.41) (Polypeptide GalNAc transferase 7) (GalNAc-T7) (pp-GaNTase 7) (Protein-UDP acetylgalactosaminyltransferase 7) (UDP-GalNAc:polypeptide N-acetylgalactosaminyltransferase 7)	GALNT7	Homo sapiens (Human)	3D-structure;Disulfide bond;Glycosyltransferase;Golgi apparatus;Lectin;Manganese;Membrane;Metal-binding;Reference proteome;Signal-anchor;Transferase;Transmembrane;Transmembrane helix	extracellular exosome [GO:0070062]; Golgi apparatus [GO:0005794]; Golgi membrane [GO:0000139]; integral component of membrane [GO:0016021]; membrane [GO:0016020]; carbohydrate binding [GO:0030246]; metal ion binding [GO:0046872]; polypeptide N-acetylgalactosaminyltransferase activity [GO:0004653]; carbohydrate metabolic process [GO:0005975]; O-glycan processing [GO:0016266]; protein O-linked glyc…	0.731298	1.16709
P02652	-0.596808	0.0119194	0.565368	0.0335172	FALSE	APOA2	reviewed	Apolipoprotein A-II (Apo-AII) (ApoA-II) (Apolipoprotein A2) [Cleaved into: Proapolipoprotein A-II (ProapoA-II); Truncated apolipoprotein A-II (Apolipoprotein A-II(1-76))]	APOA2	Homo sapiens (Human)	Cleavage on pair of basic residues;Direct protein sequencing;Disulfide bond;Glycoprotein;HDL;Host-virus interaction;Lipid transport;Oxidation;Phosphoprotein;Pyrrolidone carboxylic acid;Reference proteome;Secreted;Signal;Transport	blood microparticle [GO:0072562]; chylomicron [GO:0042627]; cytosol [GO:0005829]; early endosome [GO:0005769]; endoplasmic reticulum lumen [GO:0005788]; extracellular exosome [GO:0070062]; extracellular region [GO:0005576]; high-density lipoprotein particle [GO:0034364]; spherical high-density lipoprotein particle [GO:0034366]; very-low-density lipoprotein particle [GO:0034361]; apolipoprotein re…	-0.822738	0.882838
P12931	0.389991	0.0137763	2.32429	0.0307221	FALSE	SRC	reviewed	Proto-oncogene tyrosine-protein kinase Src (EC 2.7.10.2) (Proto-oncogene c-Src) (pp60c-src) (p60-Src)	SRC	Homo sapiens (Human)	3D-structure;ATP-binding;Alternative splicing;Cell adhesion;Cell cycle;Cell junction;Cell membrane;Cytoplasm;Cytoskeleton;Disease variant;Host-virus interaction;Immunity;Kinase;Lipoprotein;Membrane;Mitochondrion;Mitochondrion inner membrane;Myristate;Nucleotide-binding;Nucleus;Phosphoprotein;Proto-oncogene;Reference proteome;SH2 domain;SH3 domain;Transferase;Tyrosine-protein kinase;Ubl conjugation	actin filament [GO:0005884]; caveola [GO:0005901]; cell junction [GO:0030054]; cytoplasm [GO:0005737]; cytosol [GO:0005829]; extracellular exosome [GO:0070062]; extrinsic component of cytoplasmic side of plasma membrane [GO:0031234]; focal adhesion [GO:0005925]; glutamatergic synapse [GO:0098978]; late endosome [GO:0005770]; lysosome [GO:0005764]; membrane raft [GO:0045121]; mitochondrial inner m…	1.21679	0.580472
O00479	-0.46359	0.0149241	0.408093	0.0149917	FALSE	HMGN4	reviewed	High mobility group nucleosome-binding domain-containing protein 4 (Non-histone chromosomal protein HMG-17-like 3) (Non-histone chromosomal protein)	HMGN4	Homo sapiens (Human)	ADP-ribosylation;Acetylation;DNA-binding;Nucleus;Phosphoprotein;Reference proteome	chromatin [GO:0000785]; nucleus [GO:0005634]; chromatin binding [GO:0003682]; nucleosomal DNA binding [GO:0031492]; chromatin organization [GO:0006325]	-1.29303	0.69908
Q9Y625	-0.557339	0.0159099	0.550551	0.0203981	FALSE	GPC6	reviewed	Glypican-6 [Cleaved into: Secreted glypican-6]	GPC6	Homo sapiens (Human)	Cell membrane;Dwarfism;GPI-anchor;Glycoprotein;Heparan sulfate;Lipoprotein;Membrane;Proteoglycan;Reference proteome;Secreted;Signal	anchored component of plasma membrane [GO:0046658]; cell surface [GO:0009986]; collagen-containing extracellular matrix [GO:0062023]; extracellular space [GO:0005615]; glutamatergic synapse [GO:0098978]; Golgi lumen [GO:0005796]; lysosomal lumen [GO:0043202]; nucleus [GO:0005634]; plasma membrane [GO:0005886]; synapse [GO:0045202]; coreceptor activity involved in Wnt signaling pathway, planar cel…	-0.861053	0.828944
Q9Y478	0.293072	0.0159035	3.6152	0.035593	FALSE	AAKB1	reviewed	5'-AMP-activated protein kinase subunit beta-1 (AMPK subunit beta-1) (AMPKb)	PRKAB1	Homo sapiens (Human)	3D-structure;Fatty acid biosynthesis;Fatty acid metabolism;Lipid biosynthesis;Lipid metabolism;Lipoprotein;Myristate;Phosphoprotein;Reference proteome	cytoplasm [GO:0005737]; cytosol [GO:0005829]; nucleoplasm [GO:0005654]; nucleotide-activated protein kinase complex [GO:0031588]; nucleus [GO:0005634]; protein kinase activity [GO:0004672]; protein kinase binding [GO:0019901]; fatty acid biosynthetic process [GO:0006633]; nail development [GO:0035878]; positive regulation of cold-induced thermogenesis [GO:0120162]; positive regulation of gene exp…	1.85408	0.437294
O60701	0.769242	0.0175299	1.54013	0.0332514	FALSE	UGDH	reviewed	UDP-glucose 6-dehydrogenase (UDP-Glc dehydrogenase) (UDP-GlcDH) (UDPGDH) (EC 1.1.1.22)	UGDH	Homo sapiens (Human)	3D-structure;Acetylation;Allosteric enzyme;Alternative splicing;Carbohydrate metabolism;Disease variant;Epilepsy;NAD;Oxidoreductase;Phosphoprotein;Reference proteome	cytosol [GO:0005829]; extracellular exosome [GO:0070062]; nucleoplasm [GO:0005654]; nucleus [GO:0005634]; identical protein binding [GO:0042802]; NAD binding [GO:0051287]; UDP-glucose 6-dehydrogenase activity [GO:0003979]; carbohydrate metabolic process [GO:0005975]; chondroitin sulfate biosynthetic process [GO:0030206]; gastrulation with mouth forming second [GO:0001702]; glycosaminoglycan biosy…	0.623052	1.20006
P04150	-0.371593	0.0181993	0.414859	0.0333353	FALSE	GCR	reviewed	Glucocorticoid receptor (GR) (Nuclear receptor subfamily 3 group C member 1)	NR3C1	Homo sapiens (Human)	3D-structure;Acetylation;Alternative initiation;Alternative splicing;Apoptosis;Cell cycle;Cell division;Chromatin regulator;Chromosome partition;Cytoplasm;Cytoskeleton;DNA-binding;Disease variant;Isopeptide bond;Lipid-binding;Metal-binding;Methylation;Mitochondrion;Mitosis;Nucleus;Phosphoprotein;Pseudohermaphroditism;RNA-binding;Receptor;Reference proteome;Steroid-binding;Transcription;Transcript…	chromatin [GO:0000785]; cytoplasm [GO:0005737]; cytosol [GO:0005829]; microtubule organizing center [GO:0005815]; mitochondrial matrix [GO:0005759]; nuclear speck [GO:0016607]; nucleoplasm [GO:0005654]; nucleus [GO:0005634]; protein-containing complex [GO:0032991]; spindle [GO:0005819]; core promoter sequence-specific DNA binding [GO:0001046]; DNA-binding transcription activator activity, RNA pol…	-1.26931	0.572778
P52789	0.751567	0.0204194	1.56858	0.0287254	FALSE	HXK2	reviewed	Hexokinase-2 (EC 2.7.1.1) (Hexokinase type II) (HK II) (Hexokinase-B) (Muscle form hexokinase)	HK2	Homo sapiens (Human)	3D-structure;ATP-binding;Acetylation;Allosteric enzyme;Cytoplasm;Glycolysis;Kinase;Membrane;Mitochondrion;Mitochondrion outer membrane;Nucleotide-binding;Reference proteome;Repeat;Transferase	centrosome [GO:0005813]; cytosol [GO:0005829]; intracellular membrane-bounded organelle [GO:0043231]; membrane [GO:0016020]; mitochondrial outer membrane [GO:0005741]; mitochondrion [GO:0005739]; plasma membrane [GO:0005886]; sarcoplasmic reticulum [GO:0016529]; ATP binding [GO:0005524]; fructokinase activity [GO:0008865]; glucokinase activity [GO:0004340]; glucose binding [GO:0005536]; hexokinas…	0.649459	1.14734
P0C0L4	-0.541626	0.0217327	0.496432	0.0203981	FALSE	CO4A	reviewed	Complement C4-A (Acidic complement C4) (C3 and PZP-like alpha-2-macroglobulin domain-containing protein 2) [Cleaved into: Complement C4 beta chain; Complement C4-A alpha chain; C4a anaphylatoxin; C4b-A; C4d-A; Complement C4 gamma chain]	C4A	Homo sapiens (Human)	3D-structure;Alternative splicing;Blood group antigen;Cell junction;Cell projection;Cleavage on pair of basic residues;Complement pathway;Direct protein sequencing;Disease variant;Disulfide bond;Glycoprotein;Immunity;Inflammatory response;Innate immunity;Phosphoprotein;Reference proteome;Secreted;Signal;Sulfation;Synapse;Systemic lupus erythematosus;Thioester bond	axon [GO:0030424]; blood microparticle [GO:0072562]; dendrite [GO:0030425]; endoplasmic reticulum lumen [GO:0005788]; extracellular exosome [GO:0070062]; extracellular region [GO:0005576]; extracellular space [GO:0005615]; neuronal cell body [GO:0043025]; plasma membrane [GO:0005886]; synapse [GO:0045202]; complement component C1q complex binding [GO:0001849]; endopeptidase inhibitor activity [GO…	-1.01033	0.855952
Q6VY07	-0.213968	0.0216296	0.225049	0.0298338	FALSE	PACS1	reviewed	Phosphofurin acidic cluster sorting protein 1 (PACS-1)	PACS1	Homo sapiens (Human)	Acetylation;Alternative splicing;Coiled coil;Disease variant;Golgi apparatus;Host-virus interaction;Mental retardation;Phosphoprotein;Reference proteome	COPI-coated vesicle [GO:0030137]; cytosol [GO:0005829]; Golgi apparatus [GO:0005794]; transmembrane transporter binding [GO:0044325]; protein localization to Golgi apparatus [GO:0034067]; protein localization to plasma membrane [GO:0072659]	-2.15169	0.323751
P15311	0.48998	0.0216914	2.13833	0.00622603	FALSE	EZRI	reviewed	Ezrin (Cytovillin) (Villin-2) (p81)	EZR	Homo sapiens (Human)	3D-structure;Acetylation;Cell membrane;Cell projection;Cell shape;Cytoplasm;Cytoskeleton;Direct protein sequencing;Membrane;Phosphoprotein;Reference proteome;S-nitrosylation	actin cytoskeleton [GO:0015629]; actin filament [GO:0005884]; apical part of cell [GO:0045177]; apical plasma membrane [GO:0016324]; astrocyte projection [GO:0097449]; basolateral plasma membrane [GO:0016323]; brush border [GO:0005903]; cell body [GO:0044297]; cell periphery [GO:0071944]; cell projection [GO:0042995]; cell tip [GO:0051286]; ciliary basal body [GO:0036064]; cortical cytoskeleton […	1.09649	0.782578
Q9Y4G6	-0.411342	0.0243917	0.446177	0.0324661	FALSE	TLN2	reviewed	Talin-2	TLN2	Homo sapiens (Human)	3D-structure;Cell junction;Cell membrane;Cytoplasm;Cytoskeleton;Disease variant;Membrane;Phosphoprotein;Reference proteome;Synapse	actin cytoskeleton [GO:0015629]; cytoplasm [GO:0005737]; focal adhesion [GO:0005925]; plasma membrane [GO:0005886]; ruffle [GO:0001726]; synapse [GO:0045202]; actin binding [GO:0003779]; actin filament binding [GO:0051015]; integrin binding [GO:0005178]; structural constituent of cytoskeleton [GO:0005200]; structural molecule activity [GO:0005198]; cell adhesion [GO:0007155]; cell-cell adhesion […	-1.16431	0.664549
Q8TF05	0.301637	0.0243972	3.27729	0.0375346	FALSE	PP4R1	reviewed	Serine/threonine-protein phosphatase 4 regulatory subunit 1	PPP4R1	Homo sapiens (Human)	Alternative splicing;Phosphoprotein;Reference proteome;Repeat	protein phosphatase 4 complex [GO:0030289]; protein phosphatase regulator activity [GO:0019888]; protein dephosphorylation [GO:0006470]; protein phosphorylation [GO:0006468]; signal transduction [GO:0007165]	1.7125	0.480455
Q5TFE4	0.300356	0.0284628	2.75581	0.0343808	FALSE	NT5D1	reviewed	5'-nucleotidase domain-containing protein 1 (EC 3.1.3.-)	NT5DC1	Homo sapiens (Human)	Acetylation;Alternative splicing;Hydrolase;Magnesium;Metal-binding;Reference proteome	5'-nucleotidase activity [GO:0008253]; metal ion binding [GO:0046872]	1.46248	0.485281
Q16881	0.605149	0.0294063	1.80625	0.0113238	FALSE	TRXR1	reviewed	Thioredoxin reductase 1, cytoplasmic (TR) (EC 1.8.1.9) (Gene associated with retinoic and interferon-induced mortality 12 protein) (GRIM-12) (Gene associated with retinoic and IFN-induced mortality 12 protein) (KM-102-derived reductase-like factor) (Thioredoxin reductase TR1)	TXNRD1	Homo sapiens (Human)	3D-structure;Acetylation;Alternative splicing;Cytoplasm;Direct protein sequencing;Disulfide bond;Electron transport;FAD;Flavoprotein;NADP;Nucleus;Oxidoreductase;Phosphoprotein;Redox-active center;Reference proteome;Selenocysteine;Transport;Ubl conjugation	cytoplasm [GO:0005737]; cytosol [GO:0005829]; extracellular exosome [GO:0070062]; fibrillar center [GO:0001650]; mitochondrion [GO:0005739]; nucleoplasm [GO:0005654]; flavin adenine dinucleotide binding [GO:0050660]; glutathione oxidoreductase activity [GO:0097573]; thioredoxin-disulfide reductase activity [GO:0004791]; cell population proliferation [GO:0008283]; cell redox homeostasis [GO:004545…	0.853	1.01549
Q13017	0.276792	0.0296837	3.11423	0.0162201	FALSE	RHG05	reviewed	Rho GTPase-activating protein 5 (Rho-type GTPase-activating protein 5) (p190-B)	ARHGAP5	Homo sapiens (Human)	3D-structure;Alternative splicing;Cell membrane;Cytoplasm;GTPase activation;Membrane;Nitration;Phosphoprotein;Reference proteome;Repeat	cytoplasm [GO:0005737]; cytosol [GO:0005829]; endoplasmic reticulum [GO:0005783]; plasma membrane [GO:0005886]; GTP binding [GO:0005525]; GTPase activator activity [GO:0005096]; GTPase activity [GO:0003924]; SH2 domain binding [GO:0042169]; cell adhesion [GO:0007155]; mammary gland development [GO:0030879]; regulation of small GTPase mediated signal transduction [GO:0051056]; Rho protein signal t…	1.63888	0.452814
P14618	0.360076	0.0299072	2.28515	0.0448412	FALSE	KPYM	reviewed	Pyruvate kinase PKM (EC 2.7.1.40) (Cytosolic thyroid hormone-binding protein) (CTHBP) (Opa-interacting protein 3) (OIP-3) (Pyruvate kinase 2/3) (Pyruvate kinase muscle isozyme) (Thyroid hormone-binding protein 1) (THBP1) (Tumor M2-PK) (p58)	PKM	Homo sapiens (Human)	3D-structure;ATP-binding;Acetylation;Allosteric enzyme;Alternative splicing;Cytoplasm;Direct protein sequencing;Glycolysis;Hydroxylation;Isopeptide bond;Kinase;Magnesium;Metal-binding;Methylation;Nucleotide-binding;Nucleus;Phosphoprotein;Potassium;Pyruvate;Reference proteome;Transferase;Translation regulation;Ubl conjugation	cilium [GO:0005929]; collagen-containing extracellular matrix [GO:0062023]; cytoplasm [GO:0005737]; cytosol [GO:0005829]; extracellular exosome [GO:0070062]; extracellular region [GO:0005576]; extracellular vesicle [GO:1903561]; ficolin-1-rich granule lumen [GO:1904813]; mitochondrion [GO:0005739]; nucleus [GO:0005634]; rough endoplasmic reticulum [GO:0005791]; secretory granule lumen [GO:0034774…	1.19229	0.598228
Q96SQ9	0.825266	0.0319186	1.60198	0.00780302	TRUE	CP2S1	reviewed	Cytochrome P450 2S1 (EC 1.14.14.-) (CYPIIS1) (Hydroperoxy icosatetraenoate dehydratase) (EC 4.2.1.152) (Thromboxane-A synthase) (EC 5.3.99.5)	CYP2S1	Homo sapiens (Human)	Alternative splicing;Endoplasmic reticulum;Fatty acid metabolism;Heme;Iron;Isomerase;Lipid metabolism;Lyase;Membrane;Metal-binding;Microsome;Monooxygenase;Oxidoreductase;Reference proteome	cytoplasm [GO:0005737]; endoplasmic reticulum [GO:0005783]; endoplasmic reticulum membrane [GO:0005789]; intracellular membrane-bounded organelle [GO:0043231]; 12-hydroxyheptadecatrienoic acid synthase activity [GO:0036134]; arachidonic acid epoxygenase activity [GO:0008392]; heme binding [GO:0020037]; hydro-lyase activity [GO:0016836]; hydroperoxy icosatetraenoate dehydratase activity [GO:010625…	0.67986	1.36248
Q96I15	-0.483371	0.0314992	0.528829	0.0399912	FALSE	SCLY	reviewed	Selenocysteine lyase (hSCL) (EC 4.4.1.16)	SCLY	Homo sapiens (Human)	3D-structure;Acetylation;Alternative splicing;Cytoplasm;Lyase;Phosphoprotein;Pyridoxal phosphate;Reference proteome;Transferase	catalytic complex [GO:1902494]; cytosol [GO:0005829]; Golgi apparatus [GO:0005794]; amino acid binding [GO:0016597]; protein homodimerization activity [GO:0042803]; selenocysteine lyase activity [GO:0009000]; transferase activity [GO:0016740]; vitamin B6 binding [GO:0070279]; cellular amino acid metabolic process [GO:0006520]; selenocysteine catabolic process [GO:0016261]	-0.919126	0.817871
Q15063	-0.799264	0.0320661	0.662019	0.0113238	FALSE	POSTN	reviewed	Periostin (PN) (Osteoblast-specific factor 2) (OSF-2)	POSTN	Homo sapiens (Human)	3D-structure;Alternative splicing;Cell adhesion;Disulfide bond;Extracellular matrix;Gamma-carboxyglutamic acid;Glycoprotein;Golgi apparatus;Heparin-binding;Reference proteome;Repeat;Secreted;Signal	collagen-containing extracellular matrix [GO:0062023]; extracellular matrix [GO:0031012]; extracellular space [GO:0005615]; neuromuscular junction [GO:0031594]; trans-Golgi network [GO:0005802]; cell adhesion molecule binding [GO:0050839]; heparin binding [GO:0008201]; metal ion binding [GO:0046872]; bone regeneration [GO:1990523]; cell adhesion [GO:0007155]; cellular response to fibroblast growt…	-0.595055	1.36541
O15427	0.686708	0.0351603	1.59409	0.0184333	FALSE	MOT4	reviewed	Monocarboxylate transporter 4 (MCT 4) (Solute carrier family 16 member 3)	SLC16A3	Homo sapiens (Human)	Cell membrane;Direct protein sequencing;Membrane;Phosphoprotein;Reference proteome;Symport;Transmembrane;Transmembrane helix;Transport	apical plasma membrane [GO:0016324]; basolateral plasma membrane [GO:0016323]; integral component of membrane [GO:0016021]; integral component of plasma membrane [GO:0005887]; integral component of postsynaptic density membrane [GO:0099061]; lateral plasma membrane [GO:0016328]; membrane [GO:0016020]; nuclear membrane [GO:0031965]; parallel fiber to Purkinje cell synapse [GO:0098688]; plasma memb…	0.672735	1.18402
Q96RL7	0.244234	0.0390313	6.04899	0.0118681	FALSE	VP13A	reviewed	Vacuolar protein sorting-associated protein 13A (Chorea-acanthocytosis protein) (Chorein)	VPS13A	Homo sapiens (Human)	Alternative splicing;Cytoplasmic vesicle;Disease variant;Endoplasmic reticulum;Endosome;Epilepsy;Golgi apparatus;Lipid droplet;Lysosome;Membrane;Mitochondrion;Mitochondrion outer membrane;Neurodegeneration;Phosphoprotein;Protein transport;Reference proteome;Repeat;TPR repeat;Transport	cytosol [GO:0005829]; endoplasmic reticulum membrane [GO:0005789]; endosome membrane [GO:0010008]; extrinsic component of membrane [GO:0019898]; Golgi apparatus [GO:0005794]; lipid droplet [GO:0005811]; lysosomal membrane [GO:0005765]; mitochondrial membrane [GO:0031966]; mitochondrial outer membrane [GO:0005741]; neuronal dense core vesicle lumen [GO:0099013]; sperm midpiece [GO:0097225]; autoph…	2.59669	0.408947
Q99719	-0.381297	0.039118	0.409832	0.0163566	FALSE	2025-09-05	reviewed	Septin-5 (Cell division control-related protein 1) (CDCrel-1) (Peanut-like protein 1)	SEPTIN5	Homo sapiens (Human)	3D-structure;Alternative splicing;Cell cycle;Cell division;Coiled coil;Cytoplasm;Cytoskeleton;Direct protein sequencing;GTP-binding;Methylation;Nucleotide-binding;Phosphoprotein;Reference proteome	cell division site [GO:0032153]; microtubule cytoskeleton [GO:0015630]; plasma membrane [GO:0005886]; septin complex [GO:0031105]; septin ring [GO:0005940]; synaptic vesicle [GO:0008021]; GTP binding [GO:0005525]; GTPase activity [GO:0003924]; identical protein binding [GO:0042802]; molecular adaptor activity [GO:0060090]; structural molecule activity [GO:0005198]; adult behavior [GO:0030534]; ce…	-1.2869	0.658304
O95365	0.294984	0.0435432	3.20952	0.0324661	FALSE	ZBT7A	reviewed	Zinc finger and BTB domain-containing protein 7A (Factor binding IST protein 1) (FBI-1) (Factor that binds to inducer of short transcripts protein 1) (HIV-1 1st-binding protein 1) (Leukemia/lymphoma-related factor) (POZ and Krueppel erythroid myeloid ontogenic factor) (POK erythroid myeloid ontogenic factor) (Pokemon) (Pokemon 1) (TTF-I-interacting peptide 21) (TIP21) (Zinc finger protein 857A)	ZBTB7A	Homo sapiens (Human)	3D-structure;DNA-binding;Developmental protein;Differentiation;Isopeptide bond;Metal-binding;Nucleus;Phosphoprotein;Reference proteome;Repeat;Repressor;Transcription;Transcription regulation;Ubl conjugation;Zinc;Zinc-finger	cytoplasm [GO:0005737]; DNA-dependent protein kinase complex [GO:0070418]; nucleus [GO:0005634]; site of double-strand break [GO:0035861]; androgen receptor binding [GO:0050681]; DNA binding [GO:0003677]; DNA-binding transcription factor activity [GO:0003700]; DNA-binding transcription factor activity, RNA polymerase II-specific [GO:0000981]; DNA-binding transcription factor binding [GO:0140297];…	1.68236	0.493927
O75382	-0.30362	0.0429234	0.431265	0.0465577	FALSE	TRIM3	reviewed	Tripartite motif-containing protein 3 (Brain-expressed RING finger protein) (RING finger protein 22) (RING finger protein 97)	TRIM3	Homo sapiens (Human)	Acetylation;Alternative splicing;Cell projection;Coiled coil;Cytoplasm;Endosome;Golgi apparatus;Metal-binding;Phosphoprotein;Protein transport;Reference proteome;Repeat;Transport;Zinc;Zinc-finger	cytoplasm [GO:0005737]; dendrite [GO:0030425]; early endosome [GO:0005769]; Golgi apparatus [GO:0005794]; identical protein binding [GO:0042802]; protein C-terminus binding [GO:0008022]; ubiquitin protein ligase activity [GO:0061630]; zinc ion binding [GO:0008270]; nervous system development [GO:0007399]; proteasome-mediated ubiquitin-dependent protein catabolic process [GO:0043161]; protein poly…	-1.21335	0.532829
P16144	0.499584	0.0430088	2.0271	0.0110603	FALSE	ITB4	reviewed	Integrin beta-4 (GP150) (CD antigen CD104)	ITGB4	Homo sapiens (Human)	3D-structure;Alternative splicing;Cell adhesion;Cell junction;Cell membrane;Direct protein sequencing;Disease variant;Disulfide bond;Epidermolysis bullosa;Glycoprotein;Integrin;Lipoprotein;Membrane;Palmitate;Phosphoprotein;Receptor;Reference proteome;Repeat;Signal;Transmembrane;Transmembrane helix	basal plasma membrane [GO:0009925]; basement membrane [GO:0005604]; cell junction [GO:0030054]; cell leading edge [GO:0031252]; cell surface [GO:0009986]; extracellular exosome [GO:0070062]; focal adhesion [GO:0005925]; hemidesmosome [GO:0030056]; integrin complex [GO:0008305]; nuclear membrane [GO:0031965]; nucleolus [GO:0005730]; plasma membrane [GO:0005886]; receptor complex [GO:0043235]; G pr…	1.01942	0.891246
P43304	0.384836	0.0481401	2.06917	0.0319863	FALSE	GPDM	reviewed	Glycerol-3-phosphate dehydrogenase, mitochondrial (GPD-M) (GPDH-M) (EC 1.1.5.3) (mitohondrial glycerophosphate dehydrogenase gene) (mGDH) (mtGPD)	GPD2	Homo sapiens (Human)	Alternative splicing;Calcium;Direct protein sequencing;FAD;Flavoprotein;Metal-binding;Mitochondrion;Oxidoreductase;Phosphoprotein;Reference proteome;Repeat;Transit peptide	glycerol-3-phosphate dehydrogenase complex [GO:0009331]; mitochondrial inner membrane [GO:0005743]; mitochondrion [GO:0005739]; calcium ion binding [GO:0005509]; glycerol-3-phosphate dehydrogenase (quinone) activity [GO:0004368]; sn-glycerol-3-phosphate:ubiquinone-8 oxidoreductase activity [GO:0052591]; glycerol catabolic process [GO:0019563]; glycerol-3-phosphate metabolic process [GO:0006072]; …	1.04905	0.696085
O00625	0.500881	0.050675	1.77662	0.0324661	FALSE	PIR	reviewed	Pirin (EC 1.13.11.24) (Probable quercetin 2,3-dioxygenase PIR) (Probable quercetinase)	PIR	Homo sapiens (Human)	3D-structure;Cytoplasm;Dioxygenase;Iron;Metal-binding;Nucleus;Oxidoreductase;Reference proteome;Transcription;Transcription regulation	cytoplasm [GO:0005737]; cytosol [GO:0005829]; nucleoplasm [GO:0005654]; nucleus [GO:0005634]; metal ion binding [GO:0046872]; quercetin 2,3-dioxygenase activity [GO:0008127]; transcription coregulator activity [GO:0003712]; digestion [GO:0007586]; monocyte differentiation [GO:0030224]; transcription by RNA polymerase II [GO:0006366]	0.829133	0.916993
Q9P2R3	-0.201285	0.0516453	0.191969	0.0260099	FALSE	ANFY1	reviewed	Rabankyrin-5 (Rank-5) (Ankyrin repeat and FYVE domain-containing protein 1) (Ankyrin repeats hooked to a zinc finger motif)	ANKFY1	Homo sapiens (Human)	ANK repeat;Acetylation;Alternative splicing;Cytoplasm;Direct protein sequencing;Endocytosis;Endosome;Membrane;Metal-binding;Phosphoprotein;Reference proteome;Repeat;Zinc;Zinc-finger	cytosol [GO:0005829]; early endosome [GO:0005769]; endosome [GO:0005768]; endosome membrane [GO:0010008]; extracellular exosome [GO:0070062]; intracellular membrane-bounded organelle [GO:0043231]; lysosomal membrane [GO:0005765]; macropinosome [GO:0044354]; membrane [GO:0016020]; metal ion binding [GO:0046872]; phosphatidylinositol phosphate binding [GO:1901981]; small GTPase binding [GO:0031267]…	-2.38106	0.354383
Q92828	0.567263	0.072571	1.62714	0.034575	FALSE	COR2A	reviewed	Coronin-2A (IR10) (WD repeat-containing protein 2)	CORO2A	Homo sapiens (Human)	Actin-binding;Coiled coil;Reference proteome;Repeat;WD repeat	transcription repressor complex [GO:0017053]; actin filament binding [GO:0051015]; intracellular signal transduction [GO:0035556]	0.702335	1.11758
Q8NDI1	0.246473	0.0730357	3.53842	0.0237631	FALSE	EHBP1	reviewed	EH domain-binding protein 1	EHBP1	Homo sapiens (Human)	3D-structure;Alternative splicing;Coiled coil;Cytoplasm;Endocytosis;Endosome;Lipoprotein;Membrane;Phosphoprotein;Prenylation;Protein transport;Reference proteome;Transport	cytosol [GO:0005829]; endosome [GO:0005768]; filamentous actin [GO:0031941]; microtubule organizing center [GO:0005815]; nucleoplasm [GO:0005654]; plasma membrane [GO:0005886]; actin cytoskeleton organization [GO:0030036]; endocytosis [GO:0006897]; protein transport [GO:0015031]	1.82311	0.471586
Q9H4A3	0.18162	0.0732503	5.08137	0.0251347	FALSE	WNK1	reviewed	Serine/threonine-protein kinase WNK1 (EC 2.7.11.1) (Erythrocyte 65 kDa protein) (p65) (Kinase deficient protein) (Protein kinase lysine-deficient 1) (Protein kinase with no lysine 1) (hWNK1)	WNK1	Homo sapiens (Human)	3D-structure;ATP-binding;Alternative promoter usage;Alternative splicing;Cytoplasm;Direct protein sequencing;Glycoprotein;Kinase;Neurodegeneration;Neuropathy;Nucleotide-binding;Phosphoprotein;Protein kinase inhibitor;Reference proteome;Serine/threonine-protein kinase;Transferase;Ubl conjugation	cytoplasm [GO:0005737]; cytosol [GO:0005829]; membrane [GO:0016020]; ATP binding [GO:0005524]; chloride channel inhibitor activity [GO:0019869]; magnesium ion binding [GO:0000287]; phosphatase binding [GO:0019902]; potassium channel inhibitor activity [GO:0019870]; protein kinase activator activity [GO:0030295]; protein kinase activity [GO:0004672]; protein kinase binding [GO:0019901]; protein se…	2.34522	0.34138
P23470	-0.361696	0.0781027	0.493832	0.0390209	FALSE	PTPRG	reviewed	Receptor-type tyrosine-protein phosphatase gamma (Protein-tyrosine phosphatase gamma) (R-PTP-gamma) (EC 3.1.3.48)	PTPRG	Homo sapiens (Human)	3D-structure;Alternative splicing;Disulfide bond;Glycoprotein;Hydrolase;Membrane;Phosphoprotein;Protein phosphatase;Reference proteome;Repeat;Signal;Transmembrane;Transmembrane helix	extracellular exosome [GO:0070062]; integral component of plasma membrane [GO:0005887]; identical protein binding [GO:0042802]; protein tyrosine phosphatase activity [GO:0004725]; transmembrane receptor protein tyrosine phosphatase activity [GO:0005001]; brain development [GO:0007420]; negative regulation of epithelial cell migration [GO:0010633]; negative regulation of neuron projection developm…	-1.01791	0.714293
O15037	0.239751	0.0874005	3.19784	0.0237631	FALSE	KHNYN	reviewed	Protein KHNYN (KH and NYN domain-containing protein)	KHNYN	Homo sapiens (Human)	3D-structure;Phosphoprotein;Reference proteome	cytoplasmic ribonucleoprotein granule [GO:0036464]; nucleus [GO:0005634]; endoribonuclease activity [GO:0004521]; mRNA binding [GO:0003729]; RNA phosphodiester bond hydrolysis, endonucleolytic [GO:0090502]	1.6771	0.470475
P04626	0.275645	0.112905	3.07139	0.0185898	FALSE	ERBB2	reviewed	Receptor tyrosine-protein kinase erbB-2 (EC 2.7.10.1) (Metastatic lymph node gene 19 protein) (MLN 19) (Proto-oncogene Neu) (Proto-oncogene c-ErbB-2) (Tyrosine kinase-type cell surface receptor HER2) (p185erbB2) (CD antigen CD340)	ERBB2	Homo sapiens (Human)	3D-structure;ATP-binding;Activator;Alternative initiation;Alternative splicing;Cell membrane;Chromosomal rearrangement;Cytoplasm;Disulfide bond;Endosome;Glycoprotein;Kinase;Membrane;Nucleotide-binding;Nucleus;Phosphoprotein;Receptor;Reference proteome;Signal;Transcription;Transcription regulation;Transferase;Transmembrane;Transmembrane helix;Tyrosine-protein kinase	apical plasma membrane [GO:0016324]; basal plasma membrane [GO:0009925]; basolateral plasma membrane [GO:0016323]; cytosol [GO:0005829]; early endosome [GO:0005769]; endosome membrane [GO:0010008]; ERBB3:ERBB2 complex [GO:0038143]; integral component of membrane [GO:0016021]; integral component of plasma membrane [GO:0005887]; myelin sheath [GO:0043209]; nucleus [GO:0005634]; perinuclear region o…	1.61889	0.599226
P17026	-0.223351	0.129563	0.354774	0.0482862	FALSE	ZNF22	reviewed	Zinc finger protein 22 (Zinc finger protein KOX15) (Zinc finger protein Krox-26)	ZNF22	Homo sapiens (Human)	Acetylation;DNA-binding;Metal-binding;Nucleus;Phosphoprotein;Reference proteome;Repeat;Transcription;Transcription regulation;Zinc;Zinc-finger	nucleoplasm [GO:0005654]; nucleus [GO:0005634]; DNA binding [GO:0003677]; DNA-binding transcription factor activity, RNA polymerase II-specific [GO:0000981]; RNA polymerase II transcription regulatory region sequence-specific DNA binding [GO:0000977]; zinc ion binding [GO:0008270]; odontogenesis [GO:0042476]; regulation of transcription by RNA polymerase II [GO:0006357]; regulation of transcripti…	-1.49503	0.481171
Q6NTF9	0.303297	0.13094	2.78723	0.0130463	FALSE	RHBD2	reviewed	Rhomboid domain-containing protein 2	RHBDD2	Homo sapiens (Human)	Alternative splicing;Golgi apparatus;Membrane;Reference proteome;Transmembrane;Transmembrane helix	Golgi apparatus [GO:0005794]; Golgi membrane [GO:0000139]; Hrd1p ubiquitin ligase ERAD-L complex [GO:0000839]; integral component of endoplasmic reticulum membrane [GO:0030176]; nucleoplasm [GO:0005654]; perinuclear region of cytoplasm [GO:0048471]; misfolded protein binding [GO:0051787]; serine-type endopeptidase activity [GO:0004252]; ubiquitin-specific protease binding [GO:1990381]; endoplasmi…	1.47883	0.690763
P26006	0.530577	0.135633	1.5875	0.0163566	FALSE	ITA3	reviewed	Integrin alpha-3 (CD49 antigen-like family member C) (FRP-2) (Galactoprotein B3) (GAPB3) (VLA-3 subunit alpha) (CD antigen CD49c) [Cleaved into: Integrin alpha-3 heavy chain; Integrin alpha-3 light chain]	ITGA3	Homo sapiens (Human)	Alternative splicing;Calcium;Cell adhesion;Cell junction;Cell membrane;Cell projection;Cleavage on pair of basic residues;Direct protein sequencing;Disease variant;Disulfide bond;Epidermolysis bullosa;Glycoprotein;Integrin;Lipoprotein;Membrane;Metal-binding;Palmitate;Phosphoprotein;Receptor;Reference proteome;Repeat;Signal;Transmembrane;Transmembrane helix	basolateral plasma membrane [GO:0016323]; cell periphery [GO:0071944]; cell surface [GO:0009986]; excitatory synapse [GO:0060076]; external side of plasma membrane [GO:0009897]; extracellular exosome [GO:0070062]; filopodium membrane [GO:0031527]; focal adhesion [GO:0005925]; growth cone filopodium [GO:1990812]; integrin alpha3-beta1 complex [GO:0034667]; integrin complex [GO:0008305]; perinuclea…	0.666756	1.2343
Q9H9H4	0.269383	0.142788	2.05896	0.045494	FALSE	VP37B	reviewed	Vacuolar protein sorting-associated protein 37B (hVps37B) (ESCRT-I complex subunit VPS37B)	VPS37B	Homo sapiens (Human)	3D-structure;Endosome;Membrane;Methylation;Protein transport;Reference proteome;Transport	cytoplasm [GO:0005737]; endosome [GO:0005768]; endosome membrane [GO:0010008]; ESCRT I complex [GO:0000813]; extracellular exosome [GO:0070062]; intracellular membrane-bounded organelle [GO:0043231]; late endosome membrane [GO:0031902]; midbody [GO:0030496]; plasma membrane [GO:0005886]; calcium-dependent protein binding [GO:0048306]; macroautophagy [GO:0016236]; multivesicular body assembly [GO:…	1.04192	0.62871
Q12797	0.351662	0.15104	1.75582	0.0478604	FALSE	ASPH	reviewed	Aspartyl/asparaginyl beta-hydroxylase (EC 1.14.11.16) (Aspartate beta-hydroxylase) (ASP beta-hydroxylase) (Peptide-aspartate beta-dioxygenase)	ASPH	Homo sapiens (Human)	3D-structure;Alternative splicing;Calcium;Dioxygenase;Disease variant;Disulfide bond;Endoplasmic reticulum;Glycoprotein;Iron;Membrane;Metal-binding;Oxidoreductase;Phosphoprotein;Reference proteome;Repeat;Sarcoplasmic reticulum;Signal-anchor;TPR repeat;Transmembrane;Transmembrane helix	calcium channel complex [GO:0034704]; cortical endoplasmic reticulum [GO:0032541]; endoplasmic reticulum [GO:0005783]; endoplasmic reticulum membrane [GO:0005789]; integral component of endoplasmic reticulum membrane [GO:0030176]; integral component of membrane [GO:0016021]; junctional sarcoplasmic reticulum membrane [GO:0014701]; plasma membrane [GO:0005886]; sarcoplasmic reticulum lumen [GO:003…	0.812143	0.842037
O43251	-0.204161	0.197261	0.35746	0.0419449	FALSE	RFOX2	reviewed	RNA binding protein fox-1 homolog 2 (Fox-1 homolog B) (Hexaribonucleotide-binding protein 2) (RNA-binding motif protein 9) (RNA-binding protein 9) (Repressor of tamoxifen transcriptional activity)	RBFOX2	Homo sapiens (Human)	3D-structure;Alternative splicing;Cytoplasm;Methylation;Nucleus;Phosphoprotein;RNA-binding;Reference proteome;mRNA processing;mRNA splicing	cytoplasm [GO:0005737]; cytosol [GO:0005829]; nucleoplasm [GO:0005654]; nucleus [GO:0005634]; DNA-binding transcription factor binding [GO:0140297]; mRNA binding [GO:0003729]; RNA binding [GO:0003723]; transcription corepressor activity [GO:0003714]; dendrite morphogenesis [GO:0048813]; intracellular estrogen receptor signaling pathway [GO:0030520]; mRNA processing [GO:0006397]; negative regulati…	-1.48415	0.487633
O95772	0.181346	0.230414	2.67806	0.0287254	FALSE	STR3N	reviewed	STARD3 N-terminal-like protein (MLN64 N-terminal domain homolog)	STARD3NL	Homo sapiens (Human)	Acetylation;Alternative initiation;Endosome;Membrane;Phosphoprotein;Reference proteome;Transmembrane;Transmembrane helix	cytosol [GO:0005829]; endoplasmic reticulum-endosome membrane contact site [GO:0140284]; endosome [GO:0005768]; integral component of membrane [GO:0016021]; intracellular membrane-bounded organelle [GO:0043231]; late endosome membrane [GO:0031902]; lysosomal membrane [GO:0005765]; membrane [GO:0016020]; organelle membrane contact site [GO:0044232]; cholesterol binding [GO:0015485]; protein homodi…	1.42119	0.488463
Q32MZ4	0.17242	0.235729	2.99461	0.0287927	FALSE	LRRF1	reviewed	Leucine-rich repeat flightless-interacting protein 1 (LRR FLII-interacting protein 1) (GC-binding factor 2) (TAR RNA-interacting protein)	LRRFIP1	Homo sapiens (Human)	3D-structure;Acetylation;Alternative splicing;Coiled coil;Cytoplasm;DNA-binding;Isopeptide bond;Nucleus;Phosphoprotein;Reference proteome;Repressor;Transcription;Transcription regulation;Ubl conjugation	cytoplasm [GO:0005737]; cytoskeleton [GO:0005856]; cytosol [GO:0005829]; nucleus [GO:0005634]; plasma membrane [GO:0005886]; cadherin binding [GO:0045296]; DNA binding [GO:0003677]; DNA-binding transcription factor activity, RNA polymerase II-specific [GO:0000981]; DNA-binding transcription repressor activity, RNA polymerase II-specific [GO:0001227]; double-stranded RNA binding [GO:0003725]; prot…	1.58237	0.474527
Q6UWP7	0.183118	0.261006	2.58358	0.0318999	FALSE	LCLT1	reviewed	Lysocardiolipin acyltransferase 1 (EC 2.3.1.-) (1-acylglycerol-3-phosphate O-acyltransferase 8) (1-AGP acyltransferase 8) (1-AGPAT 8) (EC 2.3.1.51) (Acyl-CoA:lysocardiolipin acyltransferase 1)	LCLAT1	Homo sapiens (Human)	Acetylation;Acyltransferase;Alternative splicing;Developmental protein;Endoplasmic reticulum;Lipid biosynthesis;Lipid metabolism;Membrane;Phospholipid biosynthesis;Phospholipid metabolism;Reference proteome;Transferase;Transmembrane;Transmembrane helix	cytosol [GO:0005829]; endomembrane system [GO:0012505]; endoplasmic reticulum [GO:0005783]; endoplasmic reticulum membrane [GO:0005789]; integral component of membrane [GO:0016021]; membrane [GO:0016020]; 1-acylglycerol-3-phosphate O-acyltransferase activity [GO:0003841]; acyltransferase activity [GO:0016746]; O-acyltransferase activity [GO:0008374]; cardiolipin acyl-chain remodeling [GO:0035965]…	1.36937	0.530344
Q13045	0.128113	0.313085	3.87719	0.0268049	FALSE	FLII	reviewed	Protein flightless-1 homolog	FLII	Homo sapiens (Human)	Acetylation;Actin-binding;Activator;Alternative splicing;Cell junction;Cytoplasm;Cytoskeleton;Developmental protein;Direct protein sequencing;Leucine-rich repeat;Nucleus;Phosphoprotein;Reference proteome;Repeat;Transcription;Transcription regulation	actin cytoskeleton [GO:0015629]; brush border [GO:0005903]; centriolar satellite [GO:0034451]; cytoplasm [GO:0005737]; cytosol [GO:0005829]; focal adhesion [GO:0005925]; nucleoplasm [GO:0005654]; nucleus [GO:0005634]; actin binding [GO:0003779]; actin filament binding [GO:0051015]; phosphatidylinositol-4,5-bisphosphate binding [GO:0005546]; actin filament severing [GO:0051014]; actin polymerizati…	1.95501	0.398535
Q92520	0.19971	0.362918	2.60114	0.0130463	FALSE	FAM3C	reviewed	Protein FAM3C (Interleukin-like EMT inducer)	FAM3C	Homo sapiens (Human)	3D-structure;Cytoplasmic vesicle;Developmental protein;Disulfide bond;Oncogene;Reference proteome;Secreted;Signal	extracellular exosome [GO:0070062]; extracellular region [GO:0005576]; extracellular space [GO:0005615]; Golgi apparatus [GO:0005794]; platelet dense granule lumen [GO:0031089]; cytokine activity [GO:0005125]; negative regulation of gluconeogenesis [GO:0045721]	1.37914	0.696929
Q9NWS8	0.15752	0.383053	2.46064	0.0287927	FALSE	RMND1	reviewed	Required for meiotic nuclear division protein 1 homolog	RMND1	Homo sapiens (Human)	Alternative splicing;Disease variant;Mitochondrion;Primary mitochondrial disease;Protein biosynthesis;Reference proteome;Transit peptide	mitochondrion [GO:0005739]; positive regulation of mitochondrial translation [GO:0070131]; translation [GO:0006412]	1.29903	0.564333
P27144	0.364394	0.418366	1.51921	0.0252548	FALSE	KAD4	reviewed	Adenylate kinase 4, mitochondrial (AK 4) (EC 2.7.4.10) (EC 2.7.4.6) (Adenylate kinase 3-like) (GTP:AMP phosphotransferase AK4)	AK4	Homo sapiens (Human)	3D-structure;ATP-binding;Acetylation;GTP-binding;Kinase;Mitochondrion;Nucleotide-binding;Reference proteome;Transferase	cytoplasm [GO:0005737]; mitochondrial matrix [GO:0005759]; mitochondrion [GO:0005739]; adenylate kinase activity [GO:0004017]; ATP binding [GO:0005524]; GTP binding [GO:0005525]; nucleoside diphosphate kinase activity [GO:0004550]; nucleoside monophosphate kinase activity [GO:0050145]; nucleoside triphosphate adenylate kinase activity [GO:0046899]; ADP biosynthetic process [GO:0006172]; AMP metab…	0.603319	1.35032
Q15276	-0.0898654	0.415651	0.254621	0.0298338	FALSE	RABE1	reviewed	Rab GTPase-binding effector protein 1 (Rabaptin-4) (Rabaptin-5) (Rabaptin-5alpha) (Renal carcinoma antigen NY-REN-17)	RABEP1	Homo sapiens (Human)	3D-structure;Acetylation;Alternative splicing;Apoptosis;Coiled coil;Cytoplasm;Cytoplasmic vesicle;Direct protein sequencing;Endocytosis;Endosome;Phosphoprotein;Protein transport;Reference proteome;Transport	early endosome [GO:0005769]; early endosome membrane [GO:0031901]; endocytic vesicle [GO:0030139]; endosome [GO:0005768]; intracellular membrane-bounded organelle [GO:0043231]; protein-containing complex [GO:0032991]; recycling endosome [GO:0055037]; growth factor activity [GO:0008083]; GTPase activator activity [GO:0005096]; protein domain specific binding [GO:0019904]; protein homodimerization …	-1.97358	0.328144
P28290	0.148167	0.431916	3.1094	0.0147068	FALSE	ITPI2	reviewed	Protein ITPRID2 (Cleavage signal-1 protein) (CS-1) (ITPR-interacting domain-containing protein 2) (Ki-ras-induced actin-interacting protein) (Sperm-specific antigen 2)	ITPRID2	Homo sapiens (Human)	Actin-binding;Alternative splicing;Coiled coil;Cytoplasm;Isopeptide bond;Phosphoprotein;Reference proteome;Ubl conjugation	cytosol [GO:0005829]; nucleoplasm [GO:0005654]; plasma membrane [GO:0005886]; actin filament binding [GO:0051015]; signaling receptor binding [GO:0005102]	1.63663	0.580737
O43150	0.137793	0.505708	2.40697	0.0237631	FALSE	ASAP2	reviewed	Arf-GAP with SH3 domain, ANK repeat and PH domain-containing protein 2 (Development and differentiation-enhancing factor 2) (Paxillin-associated protein with ARF GAP activity 3) (PAG3) (Pyk2 C-terminus-associated protein) (PAP)	ASAP2	Homo sapiens (Human)	ANK repeat;Alternative splicing;Cell membrane;Coiled coil;Cytoplasm;GTPase activation;Golgi apparatus;Membrane;Metal-binding;Phosphoprotein;Reference proteome;Repeat;SH3 domain;Zinc	Golgi cisterna membrane [GO:0032580]; plasma membrane [GO:0005886]; GTPase activator activity [GO:0005096]; metal ion binding [GO:0046872]; positive regulation of GTPase activity [GO:0043547]	1.26722	0.589859
P15559	0.441345	0.648847	1.2327	0.024964	FALSE	NQO1	reviewed	NAD(P)H dehydrogenase [quinone] 1 (EC 1.6.5.2) (Azoreductase) (DT-diaphorase) (DTD) (Menadione reductase) (NAD(P)H:quinone oxidoreductase 1) (Phylloquinone reductase) (Quinone reductase 1) (QR1)	NQO1	Homo sapiens (Human)	3D-structure;Alternative splicing;Cytoplasm;FAD;Flavoprotein;Isopeptide bond;NAD;NADP;Oxidoreductase;Phosphoprotein;Reference proteome;Ubl conjugation	cytoplasm [GO:0005737]; cytosol [GO:0005829]; dendrite [GO:0030425]; neuronal cell body [GO:0043025]; synapse [GO:0045202]; cytochrome-b5 reductase activity, acting on NAD(P)H [GO:0004128]; identical protein binding [GO:0042802]; NAD(P)H dehydrogenase (quinone) activity [GO:0003955]; NADH dehydrogenase (quinone) activity [GO:0050136]; NADPH dehydrogenase (quinone) activity [GO:0008753]; RNA bindi…	0.301823	2.75467
Q16204	0.0846341	0.625409	2.88018	0.0216539	FALSE	CCDC6	reviewed	Coiled-coil domain-containing protein 6 (Papillary thyroid carcinoma-encoded protein) (Protein H4)	CCDC6	Homo sapiens (Human)	Acetylation;Chromosomal rearrangement;Coiled coil;Cytoplasm;Cytoskeleton;Methylation;Phosphoprotein;Proto-oncogene;Reference proteome;Repeat;SH3-binding	cytoskeleton [GO:0005856]; cytosol [GO:0005829]; identical protein binding [GO:0042802]; SH3 domain binding [GO:0017124]; structural constituent of cytoskeleton [GO:0005200]	1.52616	0.504495
P18283	0.183085	0.703576	1.52588	0.0437422	FALSE	GPX2	reviewed	Glutathione peroxidase 2 (GPx-2) (GSHPx-2) (EC 1.11.1.9) (Gastrointestinal glutathione peroxidase) (Glutathione peroxidase-gastrointestinal) (GPx-GI) (GSHPx-GI) (Glutathione peroxidase-related protein 2) (GPRP-2)	GPX2	Homo sapiens (Human)	3D-structure;Cytoplasm;Oxidoreductase;Peroxidase;Reference proteome;Selenocysteine	cytoplasm [GO:0005737]; cytosol [GO:0005829]; electron transfer activity [GO:0009055]; glutathione peroxidase activity [GO:0004602]; peroxidase activity [GO:0004601]; response to oxidative stress [GO:0006979]	0.609645	1.37901
Q9H788	0.0840677	0.717351	1.92464	0.0469803	FALSE	SH24A	reviewed	SH2 domain-containing protein 4A (Protein SH(2)A) (Protein phosphatase 1 regulatory subunit 38)	SH2D4A	Homo sapiens (Human)	Alternative splicing;Cytoplasm;Phosphoprotein;Reference proteome;SH2 domain	cytoplasm [GO:0005737]; cytosol [GO:0005829]; phosphatase binding [GO:0019902]; negative regulation of phosphatase activity [GO:0010923]	0.94459	0.655727
Q9NUJ3	0.0362856	0.868269	2.53111	0.0332514	FALSE	T11L1	reviewed	T-complex protein 11-like protein 1	TCP11L1	Homo sapiens (Human)	Phosphoprotein;Reference proteome	microtubule [GO:0005874]; signal transduction [GO:0007165]	1.33977	0.537307
Q8TB40	0.0597685	0.831571	2.27588	0.0163566	FALSE	ABHD4	reviewed	(Lyso)-N-acylphosphatidylethanolamine lipase (EC 3.1.1.-) (Alpha/beta hydrolase domain-containing protein 4) (Abhydrolase domain-containing protein 4) (Alpha/beta-hydrolase 4)	ABHD4	Homo sapiens (Human)	Alternative splicing;Hydrolase;Lipid degradation;Lipid metabolism;Reference proteome	endoplasmic reticulum membrane [GO:0005789]; lipid droplet [GO:0005811]; mitochondrion [GO:0005739]; carboxylic ester hydrolase activity [GO:0052689]; hydrolase activity [GO:0016787]; lysophosphatidic acid acyltransferase activity [GO:0042171]; lysophospholipase activity [GO:0004622]; lipid catabolic process [GO:0016042]; lipid homeostasis [GO:0055088]; N-acylphosphatidylethanolamine metabolic pr…	1.18643	0.740941
Q6ZWT7	0.0215744	0.949724	2.46716	0.0110603	FALSE	MBOA2	reviewed	Lysophospholipid acyltransferase 2 (LPLAT 2) (EC 2.3.1.-) (1-acylglycerophosphate O-acyltransferase MBOAT2) (EC 2.3.1.51) (1-acylglycerophosphocholine O-acyltransferase MBOAT2) (EC 2.3.1.23) (1-acylglycerophosphoethanolamine MBOAT2 O-acyltransferase) (EC 2.3.1.n7) (Lysophosphatidic acid acyltransferase) (LPAAT) (Lyso-PA acyltransferase) (Lysophosphatidylcholine acyltransferase) (LPCAT) (Lyso-PC a…	MBOAT2	Homo sapiens (Human)	Acyltransferase;Endoplasmic reticulum;Lipid biosynthesis;Lipid metabolism;Membrane;Phospholipid biosynthesis;Phospholipid metabolism;Reference proteome;Transferase;Transmembrane;Transmembrane helix	endoplasmic reticulum membrane [GO:0005789]; integral component of membrane [GO:0016021]; membrane [GO:0016020]; 1-acylglycerol-3-phosphate O-acyltransferase activity [GO:0003841]; 1-acylglycerophosphocholine O-acyltransferase activity [GO:0047184]; 1-acylglycerophosphoethanolamine O-acyltransferase activity [GO:0106262]; 1-acylglycerophosphoserine O-acyltransferase activity [GO:0106263]; 2-acylg…	1.30285	0.789273
Q96PC3	-0.0380263	0.919638	1.76272	0.0237631	FALSE	AP1S3	reviewed	AP-1 complex subunit sigma-3 (Adaptor protein complex AP-1 subunit sigma-1C) (Adaptor-related protein complex 1 subunit sigma-1C) (Clathrin assembly protein complex 1 sigma-1C small chain) (Golgi adaptor HA1/AP1 adaptin sigma-1C subunit) (Sigma 1C subunit of AP-1 clathrin) (Sigma-adaptin 1C) (Sigma1C-adaptin)	AP1S3	Homo sapiens (Human)	3D-structure;Alternative splicing;Coated pit;Cytoplasmic vesicle;Disease variant;Golgi apparatus;Membrane;Protein transport;Reference proteome;Transport	AP-1 adaptor complex [GO:0030121]; clathrin-coated pit [GO:0005905]; cytoplasmic vesicle membrane [GO:0030659]; cytosol [GO:0005829]; Golgi membrane [GO:0000139]; intracellular membrane-bounded organelle [GO:0043231]; lysosomal membrane [GO:0005765]; trans-Golgi network membrane [GO:0032588]; clathrin adaptor activity [GO:0035615]; protein targeting [GO:0006605]; vesicle-mediated transport [GO:00…	0.817802	0.942548
Q14914	-0.0421703	0.929883	1.5787	0.0416005	FALSE	PTGR1	reviewed	Prostaglandin reductase 1 (PRG-1) (15-oxoprostaglandin 13-reductase) (EC 1.3.1.48) (Dithiolethione-inducible gene 1 protein) (D3T-inducible gene 1 protein) (DIG-1) (Leukotriene B4 12-hydroxydehydrogenase) (NAD(P)H-dependent alkenal/one oxidoreductase) (EC 1.3.1.74)	PTGR1	Homo sapiens (Human)	3D-structure;Acetylation;Alternative splicing;Cytoplasm;Fatty acid metabolism;Lipid metabolism;NADP;Oxidoreductase;Phosphoprotein;Prostaglandin metabolism;Reference proteome	cytoplasm [GO:0005737]; extracellular exosome [GO:0070062]; 13-lipoxin reductase activity [GO:0036185]; 13-prostaglandin reductase activity [GO:0036132]; 15-oxoprostaglandin 13-oxidase activity [GO:0047522]; 2-alkenal reductase (NADP+) activity [GO:0035798]; leukotriene B4 12-hydroxy dehydrogenase activity [GO:0097257]; leukotriene B4 metabolic process [GO:0036102]; leukotriene metabolic process …	0.658739	1.21988

## Sheet: Stats_table_TTR
	Protein	HazardRatio	pvalue	lower95	upper95	type	adj.pvalue
Abundance	Q9Y6Y8	1.03041	0.929395	0.531193	1.99878	Abundance	0.981528
Abundance1	Q9Y6Y0	1.63854	0.0487755	1.00266	2.6777	Abundance1	0.288307
Abundance2	Q9Y6X9	0.788922	0.365025	0.472329	1.31772	Abundance2	0.713738
Abundance3	Q9Y6X8	0.749468	0.244199	0.461277	1.21771	Abundance3	0.607484
Abundance4	Q9Y6X5	1.05792	0.792048	0.696081	1.60787	Abundance4	0.934306
Abundance5	Q9Y6X3	1.29644	0.263149	0.822733	2.0429	Abundance5	0.625717
Abundance6	Q9Y6W5	0.959378	0.921824	0.419074	2.19628	Abundance6	0.981121
Abundance7	Q9Y6W3	0.812773	0.474026	0.460788	1.43363	Abundance7	0.781069
Abundance8	Q9Y6V7	1.19861	0.330247	0.832327	1.72608	Abundance8	0.685858
Abundance9	Q9Y6R4	2.09209	0.0300494	1.07388	4.07576	Abundance9	0.224318
Abundance10	Q9Y6R1	0.978151	0.861539	0.763122	1.25377	Abundance10	0.958425
Abundance11	Q9Y6R0	0.676714	0.0915092	0.429958	1.06508	Abundance11	0.381272
Abundance12	Q9Y6Q5	1.20916	0.351502	0.810892	1.80304	Abundance12	0.7004
Abundance13	Q9Y6N7	1.08667	0.710983	0.700098	1.68669	Abundance13	0.902138
Abundance14	Q9Y6N6	0.723774	0.00074557	0.599796	0.873378	Abundance14	0.0343808
Abundance15	Q9Y6N5	1.42652	0.156086	0.873149	2.33059	Abundance15	0.488624
Abundance16	Q9Y6M9	0.839542	0.486784	0.512825	1.37441	Abundance16	0.788622
Abundance17	Q9Y6M5	2.03909	0.00484255	1.24213	3.34738	Abundance17	0.0901585
Abundance18	Q9Y6M1	1.18919	0.177399	0.924491	1.52968	Abundance18	0.521922
Abundance19	Q9Y6K9	1.42972	0.363807	0.660975	3.09253	Abundance19	0.713411
Abundance20	Q9Y6K5	1.33388	0.0421697	1.01024	1.76118	Abundance20	0.266719
Abundance21	Q9Y6K1	0.938738	0.793977	0.584096	1.5087	Abundance21	0.93533
Abundance22	Q9Y6K0	1.44541	0.13386	0.89291	2.33978	Abundance22	0.454259
Abundance23	Q9Y6J9	1.01028	0.977933	0.489455	2.08531	Abundance23	0.994167
Abundance24	Q9Y6I9	1.60677	0.0870092	0.933438	2.76582	Abundance24	0.372396
Abundance25	Q9Y6I4	1.08049	0.803929	0.586388	1.99095	Abundance25	0.937905
Abundance26	Q9Y6I3	0.790579	0.543481	0.370442	1.68722	Abundance26	0.816216
Abundance27	Q9Y6H1	1.28053	0.199342	0.87779	1.86806	Abundance27	0.554894
Abundance28	Q9Y6G9	1.44643	0.354544	0.662132	3.15972	Abundance28	0.702605
Abundance29	Q9Y6G5	1.73864	0.18514	0.767207	3.94009	Abundance29	0.535013
Abundance30	Q9Y6F6	0.576302	0.00546632	0.390654	0.850173	Abundance30	0.0971094
Abundance31	Q9Y6E2	1.95426	0.0104963	1.16982	3.26471	Abundance31	0.127118
Abundance32	Q9Y6E0	1.67692	0.116556	0.879279	3.19814	Abundance32	0.428647
Abundance33	Q9Y6D9	1.62374	0.294376	0.656183	4.01796	Abundance33	0.657743
Abundance34	Q9Y6D6	1.36609	0.231952	0.819102	2.27836	Abundance34	0.594697
Abundance35	Q9Y6D5	1.26014	0.462983	0.679598	2.33662	Abundance35	0.772372
Abundance36	Q9Y6C9	1.12341	0.619666	0.709519	1.77874	Abundance36	0.858389
Abundance37	Q9Y6C2	0.648182	0.000211097	0.515339	0.815269	Abundance37	0.0203981
Abundance38	Q9Y6B7	1.16773	0.690512	0.544313	2.50516	Abundance38	0.893546
Abundance39	Q9Y6B6	1.34419	0.2124	0.844408	2.13978	Abundance39	0.571783
Abundance40	Q9Y6A9	1.33351	0.255472	0.812001	2.18997	Abundance40	0.617865
Abundance41	Q9Y6A4	0.776284	0.552392	0.3367	1.78978	Abundance41	0.821509
Abundance42	Q9Y697	0.582676	0.0981413	0.30722	1.10511	Abundance42	0.394558
Abundance43	Q9Y696	0.686224	0.177563	0.396957	1.18628	Abundance43	0.521931
Abundance44	Q9Y692	0.639432	0.160183	0.34259	1.19348	Abundance44	0.49431
Abundance45	Q9Y689	1.04924	0.887523	0.53905	2.04229	Abundance45	0.966296
Abundance46	Q9Y680	0.623127	0.0220393	0.415657	0.934153	Abundance46	0.190115
Abundance47	Q9Y679	1.15691	0.549853	0.717501	1.86544	Abundance47	0.819834
Abundance48	Q9Y678	1.51833	0.342564	0.640968	3.59662	Abundance48	0.695565
Abundance49	Q9Y676	1.03918	0.867365	0.661942	1.6314	Abundance49	0.959971
Abundance50	Q9Y673	1.30507	0.308577	0.781714	2.17883	Abundance50	0.668354
Abundance51	Q9Y672	0.946997	0.817901	0.595686	1.5055	Abundance51	0.943051
Abundance52	Q9Y666	2.14859	0.000741375	1.37782	3.35054	Abundance52	0.0343808
Abundance53	Q9Y664	0.957045	0.899302	0.484842	1.88914	Abundance53	0.970017
Abundance54	Q9Y657	0.828952	0.440747	0.514523	1.33553	Abundance54	0.756134
Abundance55	Q9Y653	0.974198	0.86069	0.72754	1.30448	Abundance55	0.958425
Abundance56	Q9Y646	0.76368	0.0867582	0.560948	1.03968	Abundance56	0.371853
Abundance57	Q9Y639	0.889502	0.618995	0.56068	1.41117	Abundance57	0.858389
Abundance58	Q9Y625	0.550551	0.000217628	0.40124	0.755423	Abundance58	0.0203981
Abundance59	Q9Y624	1.1622	0.595615	0.66711	2.02471	Abundance59	0.846791
Abundance60	Q9Y618	1.62955	0.10406	0.904403	2.9361	Abundance60	0.406609
Abundance61	Q9Y617	1.21678	0.0960161	0.965768	1.53303	Abundance61	0.391163
Abundance62	Q9Y613	0.475197	0.0288704	0.243814	0.926163	Abundance62	0.219362
Abundance63	Q9Y608	1.93466	0.152415	0.783561	4.77678	Abundance63	0.484231
Abundance64	Q9Y606	1.45366	0.0875858	0.946375	2.23285	Abundance64	0.373677
Abundance65	Q9Y5Z4	1.38629	0.140287	0.898099	2.13987	Abundance65	0.464197
Abundance66	Q9Y5Y6	1.26695	0.26408	0.836409	1.9191	Abundance66	0.625948
Abundance67	Q9Y5Y5	1.34635	0.246003	0.814611	2.22519	Abundance67	0.608642
Abundance68	Q9Y5Y2	1.82279	0.107671	0.877156	3.78789	Abundance68	0.412783
Abundance69	Q9Y5X3	0.425367	0.0363588	0.191032	0.947156	Abundance69	0.250961
Abundance70	Q9Y5X2	1.7106	0.114952	0.877519	3.33457	Abundance70	0.424911
Abundance71	Q9Y5X1	1.30603	0.419775	0.682762	2.49828	Abundance71	0.743295
Abundance72	Q9Y5W7	1.88948	0.0581778	0.978204	3.64967	Abundance72	0.310059
Abundance73	Q9Y5V3	1.4047	0.0847361	0.95452	2.06721	Abundance73	0.367419
Abundance74	Q9Y5V0	0.926704	0.690729	0.636924	1.34833	Abundance74	0.893546
Abundance75	Q9Y5U9	0.900179	0.708433	0.518754	1.56205	Abundance75	0.900701
Abundance76	Q9Y5U2	1.62257	0.189551	0.787342	3.34383	Abundance76	0.53985
Abundance77	Q9Y5S9	1.4238	0.261907	0.768017	2.63955	Abundance77	0.624696
Abundance78	Q9Y5S2	1.15312	0.690736	0.57156	2.32641	Abundance78	0.893546
Abundance79	Q9Y5S1	0.804234	0.373533	0.497721	1.29951	Abundance79	0.715379
Abundance80	Q9Y5R8	0.78369	0.584879	0.326849	1.87907	Abundance80	0.840974
Abundance81	Q9Y5Q9	1.4364	0.169844	0.856476	2.409	Abundance81	0.50977
Abundance82	Q9Y5Q8	1.28803	0.378076	0.733663	2.26129	Abundance82	0.719146
Abundance83	Q9Y5P6	0.873072	0.659923	0.476948	1.59819	Abundance83	0.88094
Abundance84	Q9Y5P4	1.30701	0.424483	0.677529	2.52132	Abundance84	0.747154
Abundance85	Q9Y5N5	0.769432	0.238841	0.497464	1.19009	Abundance85	0.601668
Abundance86	Q9Y5M8	1.54052	0.137117	0.871456	2.72325	Abundance86	0.459553
Abundance87	Q9Y5L4	1.12779	0.65606	0.664328	1.91457	Abundance87	0.878259
Abundance88	Q9Y5L0	1.75031	0.108734	0.883142	3.46897	Abundance88	0.414819
Abundance89	Q9Y5K8	2.29065	0.0410611	1.03423	5.07341	Abundance89	0.26486
Abundance90	Q9Y5K6	1.79999	0.0314719	1.0536	3.07512	Abundance90	0.23096
Abundance91	Q9Y5K5	0.981843	0.953674	0.529118	1.82193	Abundance91	0.987952
Abundance92	Q9Y5J9	1.01571	0.94331	0.661004	1.56075	Abundance92	0.985535
Abundance93	Q9Y5J7	1.18677	0.553223	0.673825	2.09019	Abundance93	0.821808
Abundance94	Q9Y5J6	0.872204	0.561411	0.549807	1.38365	Abundance94	0.827918
Abundance95	Q9Y5J5	0.850719	0.565504	0.490141	1.47656	Abundance95	0.83022
Abundance96	Q9Y5J1	1.44751	0.11859	0.909728	2.30319	Abundance96	0.430878
Abundance97	Q9Y5B9	1.77982	0.0513152	0.996713	3.17821	Abundance97	0.295235
Abundance98	Q9Y5B8	1.46155	0.240117	0.775932	2.753	Abundance98	0.602562
Abundance99	Q9Y5B6	0.674498	0.247772	0.345913	1.31521	Abundance99	0.611249
Abundance100	Q9Y5B0	1.13385	0.677099	0.627752	2.04795	Abundance100	0.888616
Abundance101	Q9Y5A9	2.03952	0.0474071	1.00819	4.12587	Abundance101	0.284618
Abundance102	Q9Y5A7	2.09902	0.00362779	1.27363	3.45932	Abundance102	0.081331
Abundance103	Q9Y597	0.7004	0.0993232	0.458599	1.06969	Abundance103	0.396683
Abundance104	Q9Y587	1.39197	0.340313	0.705356	2.74694	Abundance104	0.694221
Abundance105	Q9Y584	0.937013	0.77638	0.598113	1.46794	Abundance105	0.927866
Abundance106	Q9Y580	1.5251	0.196022	0.804346	2.8917	Abundance106	0.549369
Abundance107	Q9Y570	1.27472	0.299532	0.805862	2.01637	Abundance107	0.663562
Abundance108	Q9Y547	1.4781	0.234277	0.776354	2.81414	Abundance108	0.597361
Abundance109	Q9Y530	1.20469	0.464854	0.731126	1.985	Abundance109	0.773398
Abundance110	Q9Y520	1.88343	0.102891	0.880123	4.03045	Abundance110	0.404688
Abundance111	Q9Y512	1.29762	0.446432	0.663561	2.53753	Abundance111	0.760467
Abundance112	Q9Y508	1.51151	0.288199	0.705222	3.23964	Abundance112	0.651102
Abundance113	Q9Y4Z0	0.943954	0.878346	0.451025	1.97561	Abundance113	0.963233
Abundance114	Q9Y4X5	1.13974	0.682333	0.609215	2.13228	Abundance114	0.8914
Abundance115	Q9Y4W6	1.12395	0.613326	0.714372	1.76835	Abundance115	0.855393
Abundance116	Q9Y4W2	1.04252	0.868045	0.637883	1.70384	Abundance116	0.960033
Abundance117	Q9Y4R8	1.5306	0.0831509	0.945697	2.47727	Abundance117	0.36629
Abundance118	Q9Y4P8	1.20269	0.653079	0.537834	2.68943	Abundance118	0.876282
Abundance119	Q9Y4P3	1.86268	0.0675592	0.956067	3.629	Abundance119	0.33575
Abundance120	Q9Y4P1	2.0793	0.0290528	1.07758	4.01221	Abundance120	0.220053
Abundance121	Q9Y4L1	0.944333	0.803156	0.601914	1.48155	Abundance121	0.93775
Abundance122	Q9Y4K4	1.014	0.947969	0.667792	1.53971	Abundance122	0.986074
Abundance123	Q9Y4K3	0.953978	0.899155	0.460346	1.97694	Abundance123	0.970017
Abundance124	Q9Y4K1	1.43558	0.0331559	1.02931	2.00219	Abundance124	0.237947
Abundance125	Q9Y4K0	0.951402	0.776577	0.674425	1.34213	Abundance125	0.927866
Abundance126	Q9Y4I1	1.25526	0.333486	0.791842	1.9899	Abundance126	0.689036
Abundance127	Q9Y4H4	0.914041	0.550479	0.680493	1.22774	Abundance127	0.82014
Abundance128	Q9Y4H2	0.990464	0.953902	0.715728	1.37066	Abundance128	0.987952
Abundance129	Q9Y4G8	1.16713	0.616401	0.637554	2.1366	Abundance129	0.856376
Abundance130	Q9Y4G6	0.446177	0.000648194	0.280602	0.709454	Abundance130	0.0324661
Abundance131	Q9Y4F5	2.09552	0.0113465	1.18188	3.71545	Abundance131	0.131907
Abundance132	Q9Y4F3	1.2488	0.459387	0.693221	2.24965	Abundance132	0.771481
Abundance133	Q9Y4F1	0.530831	0.00157994	0.358377	0.786271	Abundance133	0.0525179
Abundance134	Q9Y4E8	2.46444	0.00822129	1.26245	4.81083	Abundance134	0.11471
Abundance135	Q9Y4E6	1.237	0.602113	0.556062	2.7518	Abundance135	0.849044
Abundance136	Q9Y4D8	0.947547	0.833419	0.573515	1.56552	Abundance136	0.947889
Abundance137	Q9Y4D7	0.651741	0.261272	0.308812	1.37548	Abundance137	0.623866
Abundance138	Q9Y4D1	0.467451	0.0110758	0.259969	0.840525	Abundance138	0.129523
Abundance139	Q9Y4C8	1.32764	0.137604	0.913292	1.92996	Abundance139	0.460236
Abundance140	Q9Y4C2	1.46907	0.139072	0.882503	2.44552	Abundance140	0.461351
Abundance141	Q9Y4B6	1.46503	0.183845	0.834187	2.57294	Abundance141	0.532886
Abundance142	Q9Y4B5	0.952667	0.789877	0.666879	1.36093	Abundance142	0.933424
Abundance143	Q9Y4A5	1.11187	0.781634	0.525321	2.35331	Abundance143	0.930122
Abundance144	Q9Y496	0.986738	0.968538	0.50825	1.91569	Abundance144	0.993
Abundance145	Q9Y490	0.512945	0.0777013	0.244324	1.0769	Abundance145	0.357547
Abundance146	Q9Y487	1.77873	0.0893055	0.915368	3.45642	Abundance146	0.377545
Abundance147	Q9Y485	0.911597	0.818703	0.413127	2.01151	Abundance147	0.943194
Abundance148	Q9Y484	0.844139	0.547651	0.485904	1.46648	Abundance148	0.818957
Abundance149	Q9Y478	3.6152	0.000810177	1.7042	7.66911	Abundance149	0.035593
Abundance150	Q9Y450	2.78673	0.00269255	1.42687	5.44259	Abundance150	0.0697277
Abundance151	Q9Y3Z3	0.954631	0.814728	0.64741	1.40764	Abundance151	0.941251
Abundance152	Q9Y3Y2	0.905783	0.706543	0.541133	1.51616	Abundance152	0.899715
Abundance153	Q9Y3X0	1.97604	0.115571	0.846024	4.6154	Abundance153	0.425987
Abundance154	Q9Y3U8	0.969194	0.896676	0.604378	1.55422	Abundance154	0.968497
Abundance155	Q9Y3T9	1.3442	0.229367	0.829833	2.1774	Abundance155	0.591716
Abundance156	Q9Y3T6	1.06275	0.803592	0.657849	1.71687	Abundance156	0.93775
Abundance157	Q9Y3S1	0.955826	0.774461	0.701728	1.30193	Abundance157	0.927463
Abundance158	Q9Y3R5	0.878917	0.558403	0.570456	1.35417	Abundance158	0.825918
Abundance159	Q9Y3Q8	1.86507	0.0925823	0.902096	3.85599	Abundance159	0.38235
Abundance160	Q9Y3Q3	1.14361	0.454622	0.804486	1.62569	Abundance160	0.76758
Abundance161	Q9Y3P9	2.64779	0.0518572	0.992195	7.06594	Abundance161	0.296589
Abundance162	Q9Y3P4	0.92631	0.788713	0.5292	1.62141	Abundance162	0.93299
Abundance163	Q9Y3L5	1.27555	0.408703	0.716059	2.27219	Abundance163	0.738096
Abundance164	Q9Y3L3	1.08503	0.733942	0.677745	1.73707	Abundance164	0.911331
Abundance165	Q9Y3I1	1.33449	0.397018	0.684413	2.60205	Abundance165	0.731921
Abundance166	Q9Y3I0	0.750629	0.494583	0.329581	1.70958	Abundance166	0.791328
Abundance167	Q9Y3F4	3.43031	0.0050123	1.45024	8.11383	Abundance167	0.0920622
Abundance168	Q9Y3E7	1.97967	0.0762771	0.930401	4.21227	Abundance168	0.35524
Abundance169	Q9Y3E5	1.39203	0.155934	0.881497	2.19824	Abundance169	0.488624
Abundance170	Q9Y3E2	0.748607	0.286358	0.43963	1.27474	Abundance170	0.649919
Abundance171	Q9Y3E1	0.610486	0.00631949	0.428397	0.869973	Abundance171	0.101455
Abundance172	Q9Y3E0	0.968664	0.880837	0.638848	1.46875	Abundance172	0.963997
Abundance173	Q9Y3D9	1.00727	0.976817	0.617852	1.64214	Abundance173	0.994167
Abundance174	Q9Y3D8	0.791363	0.521599	0.386889	1.61869	Abundance174	0.805506
Abundance175	Q9Y3D7	1.03702	0.877602	0.652921	1.64708	Abundance175	0.962904
Abundance176	Q9Y3D6	1.7937	0.0734418	0.946058	3.40082	Abundance176	0.348808
Abundance177	Q9Y3D3	0.935274	0.783794	0.579891	1.50845	Abundance177	0.931074
Abundance178	Q9Y3D2	0.991657	0.969927	0.64151	1.53292	Abundance178	0.99377
Abundance179	Q9Y3D0	1.11083	0.733816	0.606103	2.03587	Abundance179	0.911331
Abundance180	Q9Y3C8	0.735679	0.224441	0.448335	1.20718	Abundance180	0.585994
Abundance181	Q9Y3C6	0.813927	0.546426	0.416884	1.58911	Abundance181	0.818067
Abundance182	Q9Y3C4	1.05184	0.891206	0.509854	2.16995	Abundance182	0.966296
Abundance183	Q9Y3C1	1.23772	0.293551	0.831362	1.8427	Abundance183	0.656804
Abundance184	Q9Y3C0	2.09869	0.0854438	0.901717	4.88456	Abundance184	0.36914
Abundance185	Q9Y3B9	1.26557	0.355181	0.768167	2.08507	Abundance185	0.70301
Abundance186	Q9Y3B8	1.37515	0.264022	0.786279	2.40506	Abundance186	0.625948
Abundance187	Q9Y3B7	0.866171	0.63671	0.477168	1.5723	Abundance187	0.868266
Abundance188	Q9Y3B6	1.09444	0.582704	0.793201	1.51009	Abundance188	0.840388
Abundance189	Q9Y3B4	0.903715	0.813008	0.390588	2.09095	Abundance189	0.940434
Abundance190	Q9Y3B3	1.05576	0.837239	0.629091	1.77182	Abundance190	0.950372
Abundance191	Q9Y3B2	1.12724	0.599352	0.721028	1.76229	Abundance191	0.848398
Abundance192	Q9Y3A6	1.36892	0.178346	0.866509	2.16262	Abundance192	0.52333
Abundance193	Q9Y3A5	1.07749	0.820597	0.565294	2.05377	Abundance193	0.943922
Abundance194	Q9Y3A4	1.59538	0.0346066	1.0344	2.4606	Abundance194	0.244033
Abundance195	Q9Y3A3	1.2856	0.56032	0.551963	2.99433	Abundance195	0.826685
Abundance196	Q9Y3A2	0.844083	0.53137	0.496445	1.43516	Abundance196	0.809713
Abundance197	Q9Y399	1.12193	0.641601	0.691145	1.82122	Abundance197	0.871644
Abundance198	Q9Y394	0.938017	0.756474	0.626008	1.40554	Abundance198	0.920421
Abundance199	Q9Y388	2.15695	0.0332461	1.06297	4.37682	Abundance199	0.238298
Abundance200	Q9Y385	1.04546	0.865242	0.625661	1.74692	Abundance200	0.95938
Abundance201	Q9Y383	1.09738	0.747919	0.622633	1.93413	Abundance201	0.915923
Abundance202	Q9Y376	2.16769	0.0297688	1.07885	4.35545	Abundance202	0.223507
Abundance203	Q9Y375	0.52918	0.0417017	0.286808	0.97637	Abundance203	0.265736
Abundance204	Q9Y371	1.3014	0.414198	0.691485	2.44929	Abundance204	0.741307
Abundance205	Q9Y365	1.02441	0.863328	0.778437	1.3481	Abundance205	0.958667
Abundance206	Q9Y343	1.01342	0.957213	0.622634	1.64949	Abundance206	0.988176
Abundance207	Q9Y342	1.10819	0.379962	0.88108	1.39385	Abundance207	0.719394
Abundance208	Q9Y333	0.720437	0.458546	0.302731	1.71449	Abundance208	0.770907
Abundance209	Q9Y320	1.63942	0.0418009	1.01851	2.63886	Abundance209	0.265736
Abundance210	Q9Y316	1.59559	0.165827	0.823974	3.08978	Abundance210	0.503129
Abundance211	Q9Y315	1.4914	0.224898	0.782063	2.8441	Abundance211	0.586557
Abundance212	Q9Y314	1.09391	0.758675	0.617	1.93946	Abundance212	0.921125
Abundance213	Q9Y312	0.732052	0.499886	0.295818	1.81158	Abundance213	0.79341
Abundance214	Q9Y305	1.36259	0.307425	0.752212	2.46825	Abundance214	0.668354
Abundance215	Q9Y303	0.734743	0.286109	0.417034	1.29449	Abundance215	0.649919
Abundance216	Q9Y2Z9	1.3052	0.466446	0.637329	2.67294	Abundance216	0.774535
Abundance217	Q9Y2Z4	1.03073	0.890491	0.669897	1.58593	Abundance217	0.966296
Abundance218	Q9Y2Z2	1.36266	0.295264	0.763365	2.43243	Abundance218	0.659025
Abundance219	Q9Y2Z0	1.88132	0.0523088	0.993708	3.56178	Abundance219	0.297821
Abundance220	Q9Y2Y9	0.621496	0.150229	0.325118	1.18805	Abundance220	0.480702
Abundance221	Q9Y2Y0	1.31328	0.279753	0.801194	2.15267	Abundance221	0.643877
Abundance222	Q9Y2X9	0.731588	0.209543	0.449012	1.192	Abundance222	0.56896
Abundance223	Q9Y2X7	1.68287	0.154401	0.822155	3.44467	Abundance223	0.486157
Abundance224	Q9Y2X3	0.808413	0.43887	0.471812	1.38515	Abundance224	0.755357
Abundance225	Q9Y2X0	0.962158	0.891989	0.551349	1.67906	Abundance225	0.966619
Abundance226	Q9Y2W6	1.32217	0.170664	0.886705	1.9715	Abundance226	0.509954
Abundance227	Q9Y2W2	1.38411	0.34047	0.709426	2.70045	Abundance227	0.694221
Abundance228	Q9Y2W1	1.30283	0.368507	0.731967	2.3189	Abundance228	0.714203
Abundance229	Q9Y2V7	1.90959	0.0524774	0.993096	3.67187	Abundance229	0.297998
Abundance230	Q9Y2V2	1.25402	0.441811	0.704371	2.23256	Abundance230	0.756758
Abundance231	Q9Y2U8	1.01682	0.944496	0.635714	1.62641	Abundance231	0.985535
Abundance232	Q9Y2U5	1.79244	0.0940828	0.905207	3.5493	Abundance232	0.384976
Abundance233	Q9Y2T3	1.14094	0.157165	0.950447	1.36961	Abundance233	0.49046
Abundance234	Q9Y2T2	0.890549	0.752716	0.432997	1.8316	Abundance234	0.919525
Abundance235	Q9Y2S7	1.65345	0.17872	0.794469	3.44117	Abundance235	0.52333
Abundance236	Q9Y2S2	1.01679	0.936847	0.673563	1.53491	Abundance236	0.984097
Abundance237	Q9Y2R9	1.08311	0.756158	0.654375	1.79275	Abundance237	0.920421
Abundance238	Q9Y2R4	1.16842	0.497355	0.745377	1.83155	Abundance238	0.792628
Abundance239	Q9Y2R0	0.984195	0.946578	0.617588	1.56843	Abundance239	0.985535
Abundance240	Q9Y2Q9	1.07119	0.766683	0.680124	1.68711	Abundance240	0.924196
Abundance241	Q9Y2Q5	1.41027	0.387945	0.646187	3.07785	Abundance241	0.723908
Abundance242	Q9Y2Q3	0.926973	0.761699	0.567825	1.51328	Abundance242	0.923125
Abundance243	Q9Y2P8	1.04312	0.848811	0.675827	1.61003	Abundance243	0.955869
Abundance244	Q9Y2L9	1.74983	0.0527557	0.993364	3.08236	Abundance244	0.29824
Abundance245	Q9Y2L5	1.05385	0.896914	0.476636	2.33008	Abundance245	0.968497
Abundance246	Q9Y2L1	1.56729	0.102119	0.914461	2.68618	Abundance246	0.402411
Abundance247	Q9Y2K7	1.15022	0.69994	0.564524	2.34356	Abundance247	0.895869
Abundance248	Q9Y2J8	1.10119	0.399448	0.88001	1.37796	Abundance248	0.73369
Abundance249	Q9Y2J2	1.21307	0.314112	0.832826	1.76693	Abundance249	0.672271
Abundance250	Q9Y2I8	0.73466	0.406506	0.354719	1.52156	Abundance250	0.736882
Abundance251	Q9Y2I7	0.87521	0.779393	0.3444	2.22413	Abundance251	0.929256
Abundance252	Q9Y2I1	0.839582	0.554636	0.470064	1.49958	Abundance252	0.822851
Abundance253	Q9Y2H6	0.663727	0.131572	0.389597	1.13074	Abundance253	0.452639
Abundance254	Q9Y2H5	1.1836	0.390704	0.805468	1.73923	Abundance254	0.724988
Abundance255	Q9Y2H1	1.18967	0.562368	0.661074	2.14092	Abundance255	0.82839
Abundance256	Q9Y2H0	1.22473	0.49429	0.684831	2.19026	Abundance256	0.791328
Abundance257	Q9Y2G8	1.70287	0.118519	0.872806	3.32234	Abundance257	0.430878
Abundance258	Q9Y2G5	1.47354	0.23071	0.781697	2.77771	Abundance258	0.593151
Abundance259	Q9Y2G3	1.26231	0.350482	0.774095	2.05844	Abundance259	0.699672
Abundance260	Q9Y2G2	0.838644	0.390663	0.56116	1.25334	Abundance260	0.724988
Abundance261	Q9Y2E5	0.873444	0.596683	0.529153	1.44175	Abundance261	0.847451
Abundance262	Q9Y2E4	0.892221	0.689966	0.509475	1.56251	Abundance262	0.893546
Abundance263	Q9Y2D5	0.303715	0.000251854	0.160454	0.574887	Abundance263	0.021834
Abundance264	Q9Y2D4	1.18267	0.564172	0.668674	2.09175	Abundance264	0.829545
Abundance265	Q9Y2D0	0.549199	0.0128877	0.342455	0.880757	Abundance265	0.14251
Abundance266	Q9Y2C4	0.98899	0.972129	0.531452	1.84043	Abundance266	0.994092
Abundance267	Q9Y2B0	1.15916	0.490351	0.761866	1.76362	Abundance267	0.789673
Abundance268	Q9Y2A9	1.45393	0.0149556	1.07554	1.96544	Abundance268	0.152416
Abundance269	Q9Y2A7	1.08073	0.873014	0.417091	2.80031	Abundance269	0.961602
Abundance270	Q9Y296	0.620295	0.314264	0.244709	1.57234	Abundance270	0.672374
Abundance271	Q9Y295	2.06449	0.0574297	0.977392	4.36071	Abundance271	0.308602
Abundance272	Q9Y294	1.62563	0.143177	0.848248	3.11546	Abundance272	0.466792
Abundance273	Q9Y291	0.885906	0.5728	0.581476	1.34972	Abundance273	0.8338
Abundance274	Q9Y287	1.11993	0.574715	0.753998	1.66346	Abundance274	0.835086
Abundance275	Q9Y285	1.05431	0.876437	0.541288	2.05358	Abundance275	0.962763
Abundance276	Q9Y282	2.26029	0.0355539	1.05665	4.83503	Abundance276	0.248038
Abundance277	Q9Y281	1.47316	0.140455	0.880125	2.4658	Abundance277	0.464515
Abundance278	Q9Y279	1.26511	0.139057	0.926439	1.72758	Abundance278	0.461351
Abundance279	Q9Y277	1.38131	0.228055	0.816916	2.33563	Abundance279	0.59007
Abundance280	Q9Y276	0.780793	0.276983	0.499792	1.21978	Abundance280	0.642964
Abundance281	Q9Y266	2.89184	0.00149179	1.50176	5.56864	Abundance281	0.0510505
Abundance282	Q9Y265	1.81855	0.0725869	0.946666	3.49345	Abundance282	0.346907
Abundance283	Q9Y263	1.444	0.189352	0.834227	2.49948	Abundance283	0.53985
Abundance284	Q9Y262	1.32997	0.592076	0.468656	3.77422	Abundance284	0.844876
Abundance285	Q9Y259	0.665008	0.130334	0.391997	1.12816	Abundance285	0.449803
Abundance286	Q9Y256	0.776887	0.422793	0.419055	1.44027	Abundance286	0.745997
Abundance287	Q9Y243	0.7697	0.227508	0.503149	1.17746	Abundance287	0.589939
Abundance288	Q9Y240	0.674216	0.0033292	0.518198	0.877208	Abundance288	0.0775859
Abundance289	Q9Y237	0.910582	0.696485	0.568736	1.4579	Abundance289	0.895333
Abundance290	Q9Y230	1.7256	0.0895063	0.919278	3.23916	Abundance290	0.377903
Abundance291	Q9Y224	0.731113	0.403691	0.35054	1.52486	Abundance291	0.736241
Abundance292	Q9Y223	1.27054	0.155227	0.913249	1.76763	Abundance292	0.487668
Abundance293	Q9Y221	1.55488	0.113994	0.899444	2.68794	Abundance293	0.423295
Abundance294	Q9Y217	1.26346	0.540974	0.596974	2.67403	Abundance294	0.815082
Abundance295	Q9UQR1	1.12124	0.78541	0.491983	2.55532	Abundance295	0.931136
Abundance296	Q9UQN3	1.49152	0.06289	0.978736	2.27296	Abundance296	0.322612
Abundance297	Q9UQE7	1.23408	0.562181	0.605989	2.51315	Abundance297	0.82839
Abundance298	Q9UQB8	1.36786	0.0201009	1.05035	1.78135	Abundance298	0.180701
Abundance299	Q9UQ90	1.04669	0.863591	0.621907	1.76162	Abundance299	0.958667
Abundance300	Q9UQ80	1.45655	0.138738	0.885336	2.3963	Abundance300	0.461351
Abundance301	Q9UQ35	1.41769	0.282483	0.750159	2.67921	Abundance301	0.646727
Abundance302	Q9UQ16	1.66682	0.163789	0.812014	3.4215	Abundance302	0.499498
Abundance303	Q9UQ13	0.6195	0.201914	0.296922	1.29253	Abundance303	0.557471
Abundance304	Q9UPZ3	1.79642	0.118861	0.860371	3.75087	Abundance304	0.431508
Abundance305	Q9UPY8	0.884795	0.707244	0.467117	1.67594	Abundance305	0.900189
Abundance306	Q9UPY3	2.00833	0.0477598	1.00691	4.00572	Abundance306	0.28568
Abundance307	Q9UPX8	0.578332	0.00414121	0.397746	0.840908	Abundance307	0.0865317
Abundance308	Q9UPU7	0.562368	0.0422741	0.322673	0.98012	Abundance308	0.266733
Abundance309	Q9UPU5	2.04205	0.0581659	0.97561	4.27423	Abundance309	0.310059
Abundance310	Q9UPT8	0.969707	0.924837	0.511798	1.83731	Abundance310	0.981121
Abundance311	Q9UPT5	0.955095	0.911632	0.424289	2.14997	Abundance311	0.976352
Abundance312	Q9UPR3	0.88974	0.673402	0.516809	1.53178	Abundance312	0.887765
Abundance313	Q9UPQ9	0.473337	0.0913327	0.198654	1.12783	Abundance313	0.380914
Abundance314	Q9UPQ0	1.02083	0.890435	0.761353	1.36873	Abundance314	0.966296
Abundance315	Q9UPN9	1.10556	0.712176	0.648709	1.88415	Abundance315	0.90245
Abundance316	Q9UPN7	2.32874	0.0167855	1.16474	4.65598	Abundance316	0.16322
Abundance317	Q9UPN6	1.15483	0.686619	0.573851	2.32401	Abundance317	0.892879
Abundance318	Q9UPN4	1.68232	0.125148	0.865325	3.27066	Abundance318	0.442066
Abundance319	Q9UPN3	1.20317	0.508377	0.695466	2.08152	Abundance319	0.799775
Abundance320	Q9UPM8	1.35519	0.329088	0.736052	2.49513	Abundance320	0.685152
Abundance321	Q9UP95	0.818275	0.494599	0.460211	1.45493	Abundance321	0.791328
Abundance322	Q9UP83	1.53849	0.177064	0.823069	2.87575	Abundance322	0.521458
Abundance323	Q9UNZ2	0.943695	0.850909	0.515685	1.72695	Abundance323	0.956797
Abundance324	Q9UNX4	1.10098	0.680095	0.696931	1.73927	Abundance324	0.890092
Abundance325	Q9UNW1	1.70313	0.0418099	1.01993	2.84395	Abundance325	0.265736
Abundance326	Q9UNS2	1.01293	0.978816	0.392463	2.61432	Abundance326	0.994416
Abundance327	Q9UNQ2	1.0127	0.959967	0.618654	1.65773	Abundance327	0.989417
Abundance328	Q9UNP9	1.29427	0.365337	0.740418	2.26241	Abundance328	0.713738
Abundance329	Q9UNN8	0.999068	0.993902	0.786591	1.26894	Abundance329	0.998334
Abundance330	Q9UNN5	1.67498	0.101173	0.903991	3.10352	Abundance330	0.40066
Abundance331	Q9UNM6	5.69194	0.00952618	1.52858	21.1949	Abundance331	0.12262
Abundance332	Q9UNL2	0.561847	0.0620434	0.306638	1.02946	Abundance332	0.320418
Abundance333	Q9UNK0	1.50348	0.417397	0.561142	4.0283	Abundance333	0.742409
Abundance334	Q9UNI6	1.04569	0.866244	0.621748	1.7587	Abundance334	0.959442
Abundance335	Q9UNH7	0.984128	0.973054	0.388935	2.49016	Abundance335	0.994092
Abundance336	Q9UNH6	1.81986	0.00910348	1.16045	2.85398	Abundance336	0.121266
Abundance337	Q9UNF1	1.20806	0.459176	0.732363	1.99275	Abundance337	0.771481
Abundance338	Q9UNF0	1.3492	0.210428	0.844326	2.15596	Abundance338	0.56961
Abundance339	Q9UNE7	1.28983	0.298358	0.798393	2.08377	Abundance339	0.662542
Abundance340	Q9UNA1	1.66144	0.00737034	1.14608	2.40855	Abundance340	0.108922
Abundance341	Q9UN86	2.61807	0.0138352	1.21665	5.63374	Abundance341	0.147469
Abundance342	Q9UN37	2.1517	0.0884666	0.891064	5.19585	Abundance342	0.375486
Abundance343	Q9UN36	0.786043	0.285597	0.505292	1.22279	Abundance343	0.649738
Abundance344	Q9UMZ2	1.33363	0.405152	0.677093	2.62676	Abundance344	0.736454
Abundance345	Q9UMY4	0.914387	0.81267	0.436173	1.91691	Abundance345	0.940251
Abundance346	Q9UMY1	1.15561	0.549029	0.720054	1.85462	Abundance346	0.819774
Abundance347	Q9UMX5	0.577933	0.0359216	0.34626	0.964612	Abundance347	0.249294
Abundance348	Q9UMX3	0.487143	0.036057	0.248671	0.954308	Abundance348	0.249337
Abundance349	Q9UMX0	1.34769	0.442892	0.628899	2.88799	Abundance349	0.757425
Abundance350	Q9UMS6	0.63117	0.00283295	0.46659	0.853803	Abundance350	0.0708456
Abundance351	Q9UMS4	1.08231	0.878658	0.392062	2.98778	Abundance351	0.963412
Abundance352	Q9UMS0	1.18922	0.462545	0.748988	1.88821	Abundance352	0.772372
Abundance353	Q9UM54	1.8022	0.00620727	1.18195	2.74794	Abundance353	0.100648
Abundance354	Q9UM47	0.463944	0.00438569	0.273534	0.786901	Abundance354	0.0883482
Abundance355	Q9UM22	1.12539	0.418128	0.845506	1.49791	Abundance355	0.742735
Abundance356	Q9UM07	0.910724	0.385272	0.737402	1.12478	Abundance356	0.723737
Abundance357	Q9UM00	3.45422	8.40066e-06	2.00211	5.9595	Abundance357	0.00780302
Abundance358	Q9ULZ3	1.25291	0.344656	0.78493	1.99991	Abundance358	0.697
Abundance359	Q9ULX9	1.00156	0.99473	0.630486	1.59103	Abundance359	0.998503
Abundance360	Q9ULX6	0.92889	0.833127	0.467687	1.8449	Abundance360	0.947889
Abundance361	Q9ULX3	1.12548	0.477355	0.812329	1.55935	Abundance361	0.782987
Abundance362	Q9ULW3	0.963925	0.893563	0.562723	1.65117	Abundance362	0.967662
Abundance363	Q9ULV4	1.8261	0.0857128	0.918854	3.62915	Abundance363	0.369552
Abundance364	Q9ULV3	1.12657	0.757183	0.529231	2.39814	Abundance364	0.920421
Abundance365	Q9ULV0	1.44797	0.0579171	0.987655	2.12283	Abundance365	0.30994
Abundance366	Q9ULU4	1.38696	0.333807	0.714436	2.69257	Abundance366	0.689427
Abundance367	Q9ULT8	1.63493	0.22165	0.743208	3.59657	Abundance367	0.582014
Abundance368	Q9ULT0	1.8234	0.0270769	1.07043	3.10603	Abundance368	0.210447
Abundance369	Q9ULR3	1.01846	0.941628	0.624192	1.66176	Abundance369	0.985535
Abundance370	Q9ULR0	1.14168	0.689786	0.595642	2.18827	Abundance370	0.893546
Abundance371	Q9ULQ1	0.875503	0.521517	0.583048	1.31465	Abundance371	0.805506
Abundance372	Q9ULP9	0.588218	0.0138325	0.385514	0.897505	Abundance372	0.147469
Abundance373	Q9ULM3	1.14468	0.476329	0.789201	1.66029	Abundance373	0.782094
Abundance374	Q9ULK4	1.3948	0.278688	0.763919	2.54668	Abundance374	0.64351
Abundance375	Q9ULJ8	0.690465	0.12568	0.429795	1.10923	Abundance375	0.442066
Abundance376	Q9ULH7	1.15138	0.532334	0.739732	1.79209	Abundance376	0.809888
Abundance377	Q9ULH1	0.528146	0.0250985	0.302103	0.92332	Abundance377	0.203988
Abundance378	Q9ULH0	1.38796	0.153986	0.884364	2.17834	Abundance378	0.485086
Abundance379	Q9ULG6	1.28926	0.136248	0.922971	1.80093	Abundance379	0.45816
Abundance380	Q9ULG1	1.13807	0.742512	0.526092	2.46195	Abundance380	0.914493
Abundance381	Q9ULF5	0.914105	0.764292	0.508217	1.64416	Abundance381	0.924173
Abundance382	Q9ULE6	0.648107	0.0704491	0.405113	1.03685	Abundance382	0.343442
Abundance383	Q9ULD2	0.943738	0.779271	0.629482	1.41488	Abundance383	0.929256
Abundance384	Q9ULC5	1.40934	0.0091899	1.08867	1.82446	Abundance384	0.121266
Abundance385	Q9ULC4	2.59644	0.00426576	1.34954	4.9954	Abundance385	0.087772
Abundance386	Q9ULC3	0.780167	0.368347	0.454243	1.33994	Abundance386	0.714203
Abundance387	Q9ULA0	0.794969	0.40453	0.463492	1.36351	Abundance387	0.736241
Abundance388	Q9UL54	1.48084	0.28197	0.724263	3.02774	Abundance388	0.64669
Abundance389	Q9UL46	2.2162	0.00462801	1.27764	3.84424	Abundance389	0.089917
Abundance390	Q9UL40	0.829797	0.616289	0.399995	1.72143	Abundance390	0.856376
Abundance391	Q9UL33	0.955053	0.906388	0.443755	2.05547	Abundance391	0.973143
Abundance392	Q9UL26	0.599128	0.122979	0.312469	1.14877	Abundance392	0.438142
Abundance393	Q9UL25	1.59097	0.187686	0.797355	3.17447	Abundance393	0.539018
Abundance394	Q9UL18	0.429011	0.00648095	0.233275	0.788986	Abundance394	0.102528
Abundance395	Q9UL15	1.68383	0.144385	0.836439	3.38971	Abundance395	0.468769
Abundance396	Q9UL12	0.881591	0.456724	0.6326	1.22858	Abundance396	0.769606
Abundance397	Q9UL03	0.932207	0.815525	0.516879	1.68126	Abundance397	0.941813
Abundance398	Q9UKZ1	1.49136	0.224021	0.783029	2.84046	Abundance398	0.585916
Abundance399	Q9UKY7	2.09489	0.0470188	1.00979	4.34601	Abundance399	0.283333
Abundance400	Q9UKX7	1.05283	0.8982	0.478466	2.31666	Abundance400	0.969472
Abundance401	Q9UKX5	0.918891	0.641812	0.643395	1.31235	Abundance401	0.871749
Abundance402	Q9UKV8	0.91979	0.795153	0.48929	1.72906	Abundance402	0.935463
Abundance403	Q9UKV5	2.04146	0.0397194	1.03412	4.03006	Abundance403	0.260601
Abundance404	Q9UKV3	1.60607	0.262539	0.701156	3.67887	Abundance404	0.625286
Abundance405	Q9UKU9	0.579879	0.0105964	0.381807	0.880707	Abundance405	0.127118
Abundance406	Q9UKU7	0.9568	0.87805	0.544306	1.6819	Abundance406	0.963121
Abundance407	Q9UKT5	1.52339	0.0797944	0.951231	2.4397	Abundance407	0.359979
Abundance408	Q9UKS6	0.86694	0.495544	0.57498	1.30715	Abundance408	0.791963
Abundance409	Q9UKR5	1.73486	0.0188351	1.09549	2.74739	Abundance409	0.175976
Abundance410	Q9UKN8	1.22182	0.414353	0.755245	1.97665	Abundance410	0.741307
Abundance411	Q9UKM9	0.807884	0.515118	0.424968	1.53582	Abundance411	0.803141
Abundance412	Q9UKM7	2.13357	0.0264279	1.09278	4.16563	Abundance412	0.207529
Abundance413	Q9UKL6	1.13916	0.672818	0.622237	2.08552	Abundance413	0.88771
Abundance414	Q9UKL0	1.68383	0.117895	0.876289	3.23555	Abundance414	0.430069
Abundance415	Q9UKK9	1.08514	0.77124	0.625565	1.88235	Abundance415	0.925716
Abundance416	Q9UKK3	1.74169	0.0154582	1.11154	2.72907	Abundance416	0.154799
Abundance417	Q9UKJ3	1.16157	0.637057	0.623515	2.16392	Abundance417	0.868375
Abundance418	Q9UKG9	1.70261	0.0161472	1.1036	2.62675	Abundance418	0.159453
Abundance419	Q9UKG1	0.631727	0.139042	0.343761	1.16092	Abundance419	0.461351
Abundance420	Q9UKF6	2.15498	0.075664	0.923735	5.02734	Abundance420	0.353933
Abundance421	Q9UKE5	1.31139	0.202147	0.864601	1.98907	Abundance421	0.557641
Abundance422	Q9UKD2	1.41392	0.143335	0.889139	2.24842	Abundance422	0.466792
Abundance423	Q9UKD1	0.645951	0.276597	0.293958	1.41943	Abundance423	0.642299
Abundance424	Q9UKB1	0.730673	0.36759	0.369212	1.44601	Abundance424	0.714203
Abundance425	Q9UKA9	1.09361	0.685456	0.70925	1.68627	Abundance425	0.89237
Abundance426	Q9UK99	0.795242	0.336753	0.498291	1.26916	Abundance426	0.691588
Abundance427	Q9UK76	2.0772	3.34894e-05	1.47055	2.93411	Abundance427	0.0113238
Abundance428	Q9UK61	1.5173	0.280355	0.711739	3.23462	Abundance428	0.644229
Abundance429	Q9UK59	0.891539	0.675738	0.52061	1.52675	Abundance429	0.888557
Abundance430	Q9UK58	1.16275	0.575438	0.68598	1.97089	Abundance430	0.835219
Abundance431	Q9UK55	0.607021	0.0772342	0.348921	1.05604	Abundance431	0.356008
Abundance432	Q9UK45	0.65383	0.478319	0.201995	2.11636	Abundance432	0.784025
Abundance433	Q9UK41	1.56796	0.325792	0.639317	3.84551	Abundance433	0.681857
Abundance434	Q9UK23	1.42333	0.191637	0.837898	2.41778	Abundance434	0.542867
Abundance435	Q9UK22	1.08776	0.408733	0.890959	1.32804	Abundance435	0.738096
Abundance436	Q9UJZ1	1.30859	0.178867	0.884097	1.9369	Abundance436	0.523399
Abundance437	Q9UJY5	1.29773	0.463243	0.646776	2.60385	Abundance437	0.772372
Abundance438	Q9UJY4	1.15728	0.663815	0.598934	2.23613	Abundance438	0.882958
Abundance439	Q9UJY1	1.00346	0.983424	0.724423	1.38998	Abundance439	0.996191
Abundance440	Q9UJX6	1.33059	0.407693	0.676713	2.61627	Abundance440	0.737408
Abundance441	Q9UJX5	1.71437	0.199359	0.752632	3.90503	Abundance441	0.554894
Abundance442	Q9UJX4	1.22125	0.557475	0.626282	2.38144	Abundance442	0.825296
Abundance443	Q9UJX3	2.05963	0.0243701	1.09799	3.86347	Abundance443	0.202259
Abundance444	Q9UJX2	1.15484	0.679647	0.583147	2.28699	Abundance444	0.890044
Abundance445	Q9UJW0	0.467391	0.103101	0.187281	1.16645	Abundance445	0.40481
Abundance446	Q9UJV9	1.4941	0.221516	0.784889	2.84415	Abundance446	0.582014
Abundance447	Q9UJU6	1.25709	0.596029	0.53949	2.92922	Abundance447	0.846873
Abundance448	Q9UJS0	1.37715	0.22172	0.824257	2.30093	Abundance448	0.582014
Abundance449	Q9UJJ9	1.24136	0.538063	0.623756	2.47047	Abundance449	0.813728
Abundance450	Q9UJF2	0.765442	0.199874	0.508653	1.15187	Abundance450	0.555822
Abundance451	Q9UJC5	1.32275	0.0536043	0.99567	1.75726	Abundance451	0.301197
Abundance452	Q9UJC3	1.30092	0.255761	0.826445	2.04779	Abundance452	0.617865
Abundance453	Q9UJA5	1.22594	0.419771	0.747406	2.01085	Abundance453	0.743295
Abundance454	Q9UJ70	0.844403	0.570597	0.470685	1.51485	Abundance454	0.832703
Abundance455	Q9UJ68	1.2479	0.371558	0.767743	2.02835	Abundance455	0.714847
Abundance456	Q9UJ41	0.253087	0.00577527	0.0954014	0.671405	Abundance456	0.0994745
Abundance457	Q9UJ14	1.01405	0.95022	0.654391	1.57138	Abundance457	0.986248
Abundance458	Q9UIW2	1.25414	0.440486	0.70544	2.22963	Abundance458	0.756122
Abundance459	Q9UIV1	1.38272	0.414844	0.634534	3.01308	Abundance459	0.741307
Abundance460	Q9UIS9	0.90827	0.785335	0.454499	1.81508	Abundance460	0.931136
Abundance461	Q9UIQ6	1.3235	0.300184	0.778839	2.24906	Abundance461	0.664134
Abundance462	Q9UIM3	0.839295	0.552745	0.47067	1.49663	Abundance462	0.821509
Abundance463	Q9UIJ7	1.09047	0.753734	0.63479	1.87324	Abundance463	0.919673
Abundance464	Q9UII2	1.2765	0.286698	0.814664	2.00015	Abundance464	0.650423
Abundance465	Q9UIG0	1.42053	0.234771	0.796105	2.53473	Abundance465	0.597989
Abundance466	Q9UIF9	1.74669	0.0345942	1.04124	2.93008	Abundance466	0.244033
Abundance467	Q9UID3	1.21813	0.631465	0.543934	2.72796	Abundance467	0.864842
Abundance468	Q9UIC8	1.13279	0.709092	0.588406	2.18082	Abundance468	0.900975
Abundance469	Q9UIB8	1.53106	0.0891713	0.93688	2.50208	Abundance469	0.377223
Abundance470	Q9UIA9	1.28624	0.388855	0.725543	2.28025	Abundance470	0.723908
Abundance471	Q9UIA0	0.886756	0.60083	0.565295	1.39102	Abundance471	0.848707
Abundance472	Q9UI30	1.68157	0.145012	0.835913	3.38273	Abundance472	0.470023
Abundance473	Q9UI26	2.04556	0.0330245	1.05938	3.94979	Abundance473	0.237265
Abundance474	Q9UI15	1.17856	0.435071	0.780168	1.78038	Abundance474	0.75392
Abundance475	Q9UI12	3.02246	0.00415467	1.41866	6.43937	Abundance475	0.0865317
Abundance476	Q9UI10	1.2615	0.518484	0.623224	2.55348	Abundance476	0.804386
Abundance477	Q9UI09	0.879731	0.628242	0.523708	1.47778	Abundance477	0.86355
Abundance478	Q9UI08	0.78522	0.256199	0.51728	1.19195	Abundance478	0.617865
Abundance479	Q9UHY8	1.20731	0.485588	0.710978	2.05014	Abundance479	0.788501
Abundance480	Q9UHY7	1.50782	0.209926	0.793494	2.86519	Abundance480	0.569197
Abundance481	Q9UHY1	3.10661	0.00933561	1.32165	7.30226	Abundance481	0.121931
Abundance482	Q9UHX1	1.03871	0.917313	0.507069	2.12778	Abundance482	0.97956
Abundance483	Q9UHV9	2.42129	0.0403829	1.03952	5.63975	Abundance483	0.263669
Abundance484	Q9UHV7	0.8114	0.494657	0.445392	1.47818	Abundance484	0.791328
Abundance485	Q9UHR6	1.19056	0.490066	0.725506	1.95371	Abundance485	0.789673
Abundance486	Q9UHR5	1.81223	0.0711128	0.950154	3.45645	Abundance486	0.344834
Abundance487	Q9UHR4	1.72946	0.0107561	1.13524	2.63473	Abundance487	0.127826
Abundance488	Q9UHQ9	0.705894	0.10942	0.460831	1.08128	Abundance488	0.416052
Abundance489	Q9UHQ4	1.02569	0.917339	0.63531	1.65594	Abundance489	0.97956
Abundance490	Q9UHP3	1.01441	0.966925	0.515907	1.99459	Abundance490	0.992257
Abundance491	Q9UHN6	1.07929	0.747041	0.67885	1.71594	Abundance491	0.915911
Abundance492	Q9UHN1	1.37616	0.27607	0.774708	2.44456	Abundance492	0.641532
Abundance493	Q9UHL4	0.888687	0.397255	0.676221	1.16791	Abundance493	0.731921
Abundance494	Q9UHK6	1.3699	0.0157624	1.06103	1.76869	Abundance494	0.156948
Abundance495	Q9UHJ6	0.516891	0.0114249	0.309971	0.861938	Abundance495	0.131944
Abundance496	Q9UHI6	1.05911	0.838009	0.610687	1.83682	Abundance496	0.950839
Abundance497	Q9UHG3	0.61141	0.0414269	0.38104	0.981057	Abundance497	0.265345
Abundance498	Q9UHG0	0.690849	0.00361174	0.538532	0.886247	Abundance498	0.081258
Abundance499	Q9UHF1	0.592836	0.0143135	0.390152	0.900815	Abundance499	0.150567
Abundance500	Q9UHD9	1.07611	0.768366	0.660477	1.75329	Abundance500	0.924616
Abundance501	Q9UHD8	0.748914	0.384666	0.390239	1.43725	Abundance501	0.723488
Abundance502	Q9UHD2	2.19962	0.0345269	1.05907	4.56848	Abundance502	0.244015
Abundance503	Q9UHD1	1.50673	0.126278	0.890863	2.54834	Abundance503	0.442066
Abundance504	Q9UHB9	3.71637	0.00498583	1.48653	9.29106	Abundance504	0.0920622
Abundance505	Q9UHB7	1.03365	0.896822	0.626778	1.70465	Abundance505	0.968497
Abundance506	Q9UHB6	1.1459	0.431453	0.816194	1.60878	Abundance506	0.751693
Abundance507	Q9UHA4	1.49501	0.309981	0.68785	3.24933	Abundance507	0.669378
Abundance508	Q9UH99	0.515043	0.0097479	0.311409	0.851835	Abundance508	0.123808
Abundance509	Q9UH65	0.903925	0.766602	0.463945	1.76116	Abundance509	0.924196
Abundance510	Q9UH62	1.31713	0.131988	0.920388	1.8849	Abundance510	0.452749
Abundance511	Q9UGV2	1.099	0.734023	0.637543	1.89446	Abundance511	0.911331
Abundance512	Q9UGU0	1.53281	0.364653	0.608773	3.85941	Abundance512	0.713738
Abundance513	Q9UGT4	0.777543	0.0379011	0.61313	0.986043	Abundance513	0.254317
Abundance514	Q9UGR2	1.29017	0.561948	0.545395	3.05199	Abundance514	0.828335
Abundance515	Q9UGP8	1.83902	0.0724294	0.946042	3.5749	Abundance515	0.346725
Abundance516	Q9UGP4	0.86572	0.662412	0.453154	1.6539	Abundance516	0.882945
Abundance517	Q9UGN4	1.24778	0.267903	0.843455	1.84593	Abundance517	0.630897
Abundance518	Q9UGM6	0.859873	0.341811	0.629868	1.17387	Abundance518	0.695361
Abundance519	Q9UGM5	0.644162	0.0704606	0.399984	1.0374	Abundance519	0.343442
Abundance520	Q9UGK3	1.14322	0.516912	0.762677	1.71363	Abundance520	0.803401
Abundance521	Q9UGJ1	1.29269	0.420632	0.692064	2.41457	Abundance521	0.744406
Abundance522	Q9UGI8	1.71358	0.0310517	1.05029	2.79577	Abundance522	0.228994
Abundance523	Q9UG63	1.79046	0.02682	1.06915	2.9984	Abundance523	0.209105
Abundance524	Q9UG56	0.909072	0.704062	0.555863	1.48672	Abundance524	0.898472
Abundance525	Q9UFW8	0.876951	0.656798	0.491406	1.56498	Abundance525	0.878885
Abundance526	Q9UFN0	1.03867	0.885144	0.620752	1.73794	Abundance526	0.964829
Abundance527	Q9UFG5	1.21996	0.51452	0.670986	2.21806	Abundance527	0.802659
Abundance528	Q9UFC0	1.37489	0.214714	0.831465	2.27348	Abundance528	0.575225
Abundance529	Q9UEY8	0.867409	0.455522	0.596997	1.26031	Abundance529	0.768701
Abundance530	Q9UEW8	2.14336	0.00237162	1.31093	3.5044	Abundance530	0.064571
Abundance531	Q9UEU0	1.75014	0.124108	0.857555	3.57178	Abundance531	0.439889
Abundance532	Q9UET6	1.38225	0.25478	0.791826	2.41292	Abundance532	0.617865
Abundance533	Q9UER7	0.768433	0.291104	0.471225	1.2531	Abundance533	0.654481
Abundance534	Q9UEE9	0.995188	0.982331	0.64939	1.52512	Abundance534	0.995808
Abundance535	Q9UDY8	1.29862	0.274284	0.812892	2.07459	Abundance535	0.638751
Abundance536	Q9UDY4	1.18256	0.497405	0.728597	1.91936	Abundance536	0.792628
Abundance537	Q9UDY2	1.98271	0.00555362	1.22224	3.21633	Abundance537	0.0978581
Abundance538	Q9UDX5	1.13494	0.507258	0.780704	1.64992	Abundance538	0.799093
Abundance539	Q9UDX3	0.928225	0.473316	0.757257	1.13779	Abundance539	0.780872
Abundance540	Q9UDW1	0.952871	0.824108	0.622523	1.45852	Abundance540	0.94516
Abundance541	Q9UDT6	1.09708	0.651752	0.733671	1.64049	Abundance541	0.875331
Abundance542	Q9UBX5	0.657007	0.000118812	0.530474	0.813723	Abundance542	0.0163566
Abundance543	Q9UBX3	1.14357	0.496495	0.776852	1.68339	Abundance543	0.792087
Abundance544	Q9UBW8	0.729095	0.226215	0.437071	1.21623	Abundance544	0.587887
Abundance545	Q9UBW7	1.33208	0.363725	0.717483	2.47314	Abundance545	0.713411
Abundance546	Q9UBW5	0.930969	0.650587	0.683146	1.26869	Abundance546	0.874958
Abundance547	Q9UBV8	0.825803	0.558718	0.434773	1.56852	Abundance547	0.826196
Abundance548	Q9UBV7	1.69567	0.0259309	1.06542	2.69872	Abundance548	0.205979
Abundance549	Q9UBV2	0.811997	0.411276	0.49409	1.33445	Abundance549	0.739115
Abundance550	Q9UBU9	0.826721	0.637426	0.374702	1.82403	Abundance550	0.868696
Abundance551	Q9UBU6	0.593246	0.013984	0.391195	0.899658	Abundance551	0.147844
Abundance552	Q9UBT2	1.45418	0.343082	0.670568	3.1535	Abundance552	0.695579
Abundance553	Q9UBS8	0.749612	0.388065	0.389602	1.44229	Abundance553	0.723908
Abundance554	Q9UBS4	0.791477	0.430465	0.442542	1.41554	Abundance554	0.751693
Abundance555	Q9UBS0	0.935991	0.755332	0.61742	1.41894	Abundance555	0.920084
Abundance556	Q9UBR2	1.27086	0.225156	0.862755	1.87201	Abundance556	0.586758
Abundance557	Q9UBQ7	0.873632	0.507508	0.585883	1.3027	Abundance557	0.799093
Abundance558	Q9UBQ5	1.3132	0.546055	0.542182	3.18067	Abundance558	0.817713
Abundance559	Q9UBQ0	1.80642	0.186007	0.751978	4.33941	Abundance559	0.536566
Abundance560	Q9UBP9	1.02879	0.889511	0.689331	1.53541	Abundance560	0.966296
Abundance561	Q9UBP6	0.918045	0.749457	0.54319	1.55159	Abundance561	0.916489
Abundance562	Q9UBP0	2.25738	0.0210467	1.13034	4.50815	Abundance562	0.185931
Abundance563	Q9UBN7	1.62464	0.0973024	0.915434	2.88328	Abundance563	0.392957
Abundance564	Q9UBM7	1.13171	0.401084	0.847825	1.51066	Abundance564	0.734991
Abundance565	Q9UBL3	1.40184	0.344748	0.695639	2.82497	Abundance565	0.697
Abundance566	Q9UBK9	1.10434	0.719955	0.641899	1.89993	Abundance566	0.906497
Abundance567	Q9UBK8	1.42867	0.227803	0.800105	2.55105	Abundance567	0.59007
Abundance568	Q9UBI6	0.906033	0.585916	0.635265	1.29221	Abundance568	0.841237
Abundance569	Q9UBI1	1.40746	0.429784	0.602514	3.28779	Abundance569	0.751601
Abundance570	Q9UBG0	0.641961	0.0139681	0.450843	0.914098	Abundance570	0.147844
Abundance571	Q9UBF8	1.2882	0.414751	0.70092	2.36756	Abundance571	0.741307
Abundance572	Q9UBF6	0.626666	0.301926	0.25804	1.5219	Abundance572	0.665681
Abundance573	Q9UBF2	1.81354	0.0687205	0.955338	3.44267	Abundance573	0.338501
Abundance574	Q9UBE0	1.35891	0.397081	0.668237	2.76344	Abundance574	0.731921
Abundance575	Q9UBD5	1.52928	0.116679	0.899518	2.59996	Abundance575	0.428855
Abundance576	Q9UBC2	0.471639	0.168274	0.16192	1.37379	Abundance576	0.506624
Abundance577	Q9UBB9	0.728664	0.337435	0.381627	1.39128	Abundance577	0.691873
Abundance578	Q9UBB6	0.751318	0.363837	0.405328	1.39265	Abundance578	0.713411
Abundance579	Q9UBB5	0.903305	0.783946	0.436637	1.86874	Abundance579	0.931074
Abundance580	Q9UBB4	1.10698	0.730501	0.620861	1.9737	Abundance580	0.910901
Abundance581	Q9P2Y5	0.973697	0.948973	0.430413	2.20273	Abundance581	0.986074
Abundance582	Q9P2X3	1.60739	0.0594087	0.981343	2.63282	Abundance582	0.313655
Abundance583	Q9P2X0	1.59995	0.0758974	0.952207	2.68831	Abundance583	0.35426
Abundance584	Q9P2W9	1.77497	0.0927495	0.909197	3.46518	Abundance584	0.38235
Abundance585	Q9P2T1	1.03304	0.904109	0.608771	1.75299	Abundance585	0.97262
Abundance586	Q9P2R7	1.21432	0.484376	0.704632	2.09268	Abundance586	0.787551
Abundance587	Q9P2R3	0.191969	0.000396864	0.0770236	0.47845	Abundance587	0.0260099
Abundance588	Q9P2Q2	0.882851	0.609142	0.547592	1.42337	Abundance588	0.853771
Abundance589	Q9P2N5	1.0826	0.812559	0.561805	2.08616	Abundance589	0.940251
Abundance590	Q9P2M7	1.08955	0.627875	0.770265	1.54118	Abundance590	0.863495
Abundance591	Q9P2L0	1.33857	0.238216	0.82451	2.17312	Abundance591	0.601082
Abundance592	Q9P2K8	1.45435	0.316703	0.698626	3.02755	Abundance592	0.675113
Abundance593	Q9P2K6	0.882129	0.653038	0.510573	1.52407	Abundance593	0.876282
Abundance594	Q9P2K5	0.636538	0.0274444	0.426049	0.951018	Abundance594	0.211928
Abundance595	Q9P2K3	0.593909	0.0621158	0.34354	1.02674	Abundance595	0.320537
Abundance596	Q9P2J5	0.714889	0.327043	0.365382	1.39872	Abundance596	0.682643
Abundance597	Q9P2I0	1.56389	0.292344	0.68034	3.59489	Abundance597	0.656033
Abundance598	Q9P2E9	0.886256	0.660421	0.517139	1.51883	Abundance598	0.88094
Abundance599	Q9P2E5	2.17047	0.0219513	1.11855	4.21165	Abundance599	0.189818
Abundance600	Q9P2E3	1.80242	0.279727	0.619346	5.24542	Abundance600	0.643877
Abundance601	Q9P2D3	1.4135	0.32479	0.709796	2.81486	Abundance601	0.681537
Abundance602	Q9P2B4	1.64669	0.0507496	0.998374	2.71601	Abundance602	0.294357
Abundance603	Q9P2B2	0.858404	0.545184	0.523451	1.40769	Abundance603	0.817508
Abundance604	Q9P2A4	0.795487	0.350006	0.492317	1.28535	Abundance604	0.699457
Abundance605	Q9P299	0.78569	0.249961	0.520948	1.18497	Abundance605	0.613996
Abundance606	Q9P291	0.904459	0.580216	0.633637	1.29103	Abundance606	0.839351
Abundance607	Q9P289	1.49397	0.107864	0.915846	2.43702	Abundance607	0.412926
Abundance608	Q9P287	1.2956	0.23759	0.842989	1.99121	Abundance608	0.600637
Abundance609	Q9P270	1.31403	0.545657	0.541891	3.18639	Abundance609	0.817668
Abundance610	Q9P266	0.506854	0.000479485	0.346131	0.742209	Abundance610	0.0286019
Abundance611	Q9P265	0.864092	0.593503	0.505373	1.47744	Abundance611	0.84546
Abundance612	Q9P260	2.93642	0.00177653	1.49428	5.7704	Abundance612	0.0551631
Abundance613	Q9P258	1.03518	0.891245	0.630636	1.69923	Abundance613	0.966296
Abundance614	Q9P253	0.544609	0.227646	0.202924	1.46163	Abundance614	0.589939
Abundance615	Q9P246	2.17875	0.0171349	1.1485	4.13317	Abundance615	0.16481
Abundance616	Q9P215	0.747459	0.253934	0.453326	1.23243	Abundance616	0.617458
Abundance617	Q9P206	1.30268	0.11164	0.940495	1.80434	Abundance617	0.419582
Abundance618	Q9P1Y6	1.42325	0.239035	0.790901	2.56117	Abundance618	0.601668
Abundance619	Q9P1Y5	0.808677	0.37055	0.508055	1.28718	Abundance619	0.714847
Abundance620	Q9P1Q0	1.5058	0.142203	0.871699	2.60116	Abundance620	0.465754
Abundance621	Q9P1F3	0.989052	0.942522	0.733256	1.33408	Abundance621	0.985535
Abundance622	Q9P107	1.16241	0.510198	0.742735	1.81921	Abundance622	0.800434
Abundance623	Q9P0Z9	0.894588	0.382135	0.696841	1.14845	Abundance623	0.720813
Abundance624	Q9P0W2	1.0819	0.801941	0.58487	2.00131	Abundance624	0.937218
Abundance625	Q9P0V9	1.35002	0.111174	0.933186	1.95305	Abundance625	0.419289
Abundance626	Q9P0V3	0.984659	0.967915	0.463569	2.0915	Abundance626	0.992836
Abundance627	Q9P0U4	0.858147	0.664183	0.430153	1.71199	Abundance627	0.882958
Abundance628	Q9P0S2	0.991068	0.974776	0.568303	1.72833	Abundance628	0.994092
Abundance629	Q9P0R6	1.51418	0.059768	0.983073	2.33221	Abundance629	0.314156
Abundance630	Q9P0P8	1.08288	0.789444	0.603617	1.94268	Abundance630	0.933242
Abundance631	Q9P0P0	1.27902	0.435152	0.689377	2.37301	Abundance631	0.75392
Abundance632	Q9P0M9	1.16665	0.550365	0.703486	1.93474	Abundance632	0.82014
Abundance633	Q9P0M6	0.789439	0.0464104	0.625561	0.996247	Abundance633	0.281444
Abundance634	Q9P0M2	0.948934	0.76491	0.673031	1.33794	Abundance634	0.924196
Abundance635	Q9P0L0	1.55489	0.111988	0.902182	2.67982	Abundance635	0.420213
Abundance636	Q9P0K7	0.997233	0.992333	0.566651	1.755	Abundance636	0.998204
Abundance637	Q9P0J7	3.78273	0.000842676	1.73211	8.26104	Abundance637	0.0359135
Abundance638	Q9P0J1	0.875569	0.59199	0.538578	1.42342	Abundance638	0.844876
Abundance639	Q9P0J0	0.971165	0.90674	0.595258	1.58446	Abundance639	0.973196
Abundance640	Q9P0I2	2.85295	0.0360023	1.07086	7.60072	Abundance640	0.249294
Abundance641	Q9P035	1.05706	0.778338	0.718268	1.55566	Abundance641	0.928919
Abundance642	Q9P032	1.20942	0.406265	0.772135	1.89435	Abundance642	0.736882
Abundance643	Q9P016	0.816622	0.530632	0.433533	1.53823	Abundance643	0.809713
Abundance644	Q9P015	0.839361	0.523848	0.489897	1.43811	Abundance644	0.806425
Abundance645	Q9P013	0.867715	0.659172	0.461888	1.63011	Abundance645	0.88094
Abundance646	Q9P000	1.11714	0.800884	0.472318	2.64231	Abundance646	0.937218
Abundance647	Q9NZZ3	2.43331	0.0109213	1.22688	4.82606	Abundance647	0.128409
Abundance648	Q9NZW5	0.763635	0.0883103	0.560028	1.04127	Abundance648	0.37529
Abundance649	Q9NZV5	0.967277	0.919391	0.50783	1.8424	Abundance649	0.980826
Abundance650	Q9NZU5	0.75882	0.124298	0.533693	1.07891	Abundance650	0.43995
Abundance651	Q9NZU0	1.05094	0.68378	0.82746	1.33477	Abundance651	0.892067
Abundance652	Q9NZT2	0.957259	0.877017	0.550511	1.66454	Abundance652	0.962818
Abundance653	Q9NZR1	0.647204	0.0606213	0.41082	1.0196	Abundance653	0.31534
Abundance654	Q9NZQ3	0.993676	0.979865	0.60715	1.62627	Abundance654	0.995015
Abundance655	Q9NZP8	0.715072	0.193259	0.431446	1.18515	Abundance655	0.544862
Abundance656	Q9NZN8	1.4476	0.302966	0.716113	2.92628	Abundance656	0.665727
Abundance657	Q9NZN5	1.06561	0.862152	0.520103	2.18325	Abundance657	0.958574
Abundance658	Q9NZN4	0.668308	0.0364316	0.458149	0.974872	Abundance658	0.251196
Abundance659	Q9NZN3	0.446231	0.000785008	0.278625	0.71466	Abundance659	0.0352009
Abundance660	Q9NZM5	1.13567	0.476207	0.800289	1.61159	Abundance660	0.782092
Abundance661	Q9NZM3	2.14891	0.0485784	1.00479	4.59582	Abundance661	0.287928
Abundance662	Q9NZM1	1.39162	0.110278	0.92763	2.0877	Abundance662	0.417529
Abundance663	Q9NZL9	1.47024	0.404791	0.593724	3.64077	Abundance663	0.736388
Abundance664	Q9NZL4	1.31307	0.253266	0.822918	2.09516	Abundance664	0.616984
Abundance665	Q9NZK5	0.95535	0.817324	0.648393	1.40762	Abundance665	0.942802
Abundance666	Q9NZJ9	1.34721	0.0723855	0.973279	1.86482	Abundance666	0.346725
Abundance667	Q9NZJ7	0.939476	0.819021	0.550326	1.6038	Abundance667	0.943194
Abundance668	Q9NZJ5	1.63362	0.0319216	1.04333	2.55787	Abundance668	0.232945
Abundance669	Q9NZI7	1.65401	0.150335	0.833196	3.28346	Abundance669	0.480806
Abundance670	Q9NZD8	2.24407	0.0457562	1.01536	4.95966	Abundance670	0.280357
Abundance671	Q9NZD2	2.18529	0.0156843	1.15906	4.12014	Abundance671	0.15665
Abundance672	Q9NZC9	1.00663	0.981634	0.573307	1.76748	Abundance672	0.995413
Abundance673	Q9NZC7	0.692248	0.181065	0.403811	1.18671	Abundance673	0.527072
Abundance674	Q9NZC3	2.30722	0.00957783	1.22574	4.34291	Abundance674	0.122831
Abundance675	Q9NZB2	1.48221	0.370166	0.626788	3.50507	Abundance675	0.714615
Abundance676	Q9NZ52	1.52553	0.297128	0.689631	3.3746	Abundance676	0.660939
Abundance677	Q9NZ45	1.01908	0.906541	0.743353	1.39707	Abundance677	0.973143
Abundance678	Q9NZ43	1.17798	0.6405	0.592356	2.34255	Abundance678	0.871058
Abundance679	Q9NZ32	0.920466	0.824947	0.441648	1.9184	Abundance679	0.945331
Abundance680	Q9NZ09	1.10911	0.764397	0.563457	2.18318	Abundance680	0.924173
Abundance681	Q9NZ08	1.02112	0.919098	0.682264	1.52826	Abundance681	0.980793
Abundance682	Q9NZ01	0.986789	0.961367	0.576125	1.69018	Abundance682	0.989522
Abundance683	Q9NYY8	1.24856	0.373997	0.76535	2.03685	Abundance683	0.716057
Abundance684	Q9NYV4	1.43399	0.225521	0.800544	2.56867	Abundance684	0.587004
Abundance685	Q9NYU2	1.13859	0.631236	0.670195	1.93434	Abundance685	0.864842
Abundance686	Q9NYU1	1.27394	0.373198	0.747684	2.17061	Abundance686	0.715345
Abundance687	Q9NYR9	0.674192	0.269127	0.335053	1.3566	Abundance687	0.631491
Abundance688	Q9NYP7	3.3057	5.26019e-05	1.85175	5.90127	Abundance688	0.0131545
Abundance689	Q9NYM9	1.47774	0.118186	0.905418	2.41183	Abundance689	0.430382
Abundance690	Q9NYL9	1.48682	0.367612	0.627369	3.52366	Abundance690	0.714203
Abundance691	Q9NYL4	0.915577	0.498723	0.709115	1.18215	Abundance691	0.793293
Abundance692	Q9NYL2	0.741211	0.224217	0.457307	1.20137	Abundance692	0.585994
Abundance693	Q9NYK5	1.12309	0.696493	0.626754	2.01247	Abundance693	0.895333
Abundance694	Q9NYJ1	1.00444	0.974465	0.765995	1.3171	Abundance694	0.994092
Abundance695	Q9NYH9	1.21584	0.411018	0.763002	1.93742	Abundance695	0.739115
Abundance696	Q9NYF8	1.4848	0.192826	0.819031	2.69175	Abundance696	0.543929
Abundance697	Q9NYB9	1.15608	0.536269	0.730082	1.83065	Abundance697	0.812246
Abundance698	Q9NYB0	0.809511	0.596047	0.370583	1.76831	Abundance698	0.846873
Abundance699	Q9NYA1	0.894851	0.416718	0.684396	1.17002	Abundance699	0.74221
Abundance700	Q9NY93	1.51692	0.0805155	0.950652	2.4205	Abundance700	0.361841
Abundance701	Q9NY65	0.994367	0.985876	0.531995	1.8586	Abundance701	0.99682
Abundance702	Q9NY61	1.49666	0.0503342	0.999413	2.24129	Abundance702	0.293255
Abundance703	Q9NY35	0.734824	0.39186	0.362974	1.48762	Abundance703	0.726303
Abundance704	Q9NY33	0.985902	0.95823	0.57955	1.67717	Abundance704	0.988657
Abundance705	Q9NY27	2.56735	0.00358635	1.36118	4.84234	Abundance705	0.081249
Abundance706	Q9NY26	0.971341	0.896734	0.626136	1.50687	Abundance706	0.968497
Abundance707	Q9NY15	0.607466	0.0252557	0.392548	0.94005	Abundance707	0.204244
Abundance708	Q9NY12	0.643539	0.149435	0.353432	1.17178	Abundance708	0.478635
Abundance709	Q9NXX6	1.00412	0.991894	0.454204	2.21984	Abundance709	0.998189
Abundance710	Q9NXW9	1.34148	0.368004	0.707633	2.54307	Abundance710	0.714203
Abundance711	Q9NXW2	2.02788	0.00838064	1.19888	3.43012	Abundance711	0.116434
Abundance712	Q9NXV6	0.962631	0.916705	0.471512	1.96529	Abundance712	0.97956
Abundance713	Q9NXV2	1.13214	0.773587	0.486068	2.63694	Abundance713	0.927164
Abundance714	Q9NXU5	0.492927	0.00267523	0.310639	0.782183	Abundance714	0.0697277
Abundance715	Q9NXS2	1.20183	0.491891	0.711474	2.03014	Abundance715	0.791119
Abundance716	Q9NXR7	0.880509	0.735887	0.420341	1.84445	Abundance716	0.912323
Abundance717	Q9NXR5	0.998518	0.994067	0.675512	1.47597	Abundance717	0.998334
Abundance718	Q9NXR1	1.2317	0.503451	0.668934	2.2679	Abundance718	0.796069
Abundance719	Q9NXN4	1.26448	0.466735	0.672142	2.37885	Abundance719	0.774535
Abundance720	Q9NXH9	0.954744	0.863599	0.562889	1.61939	Abundance720	0.958667
Abundance721	Q9NXH8	1.42961	0.0393967	1.01751	2.00861	Abundance721	0.259531
Abundance722	Q9NXG6	1.24309	0.326142	0.805135	1.91928	Abundance722	0.682076
Abundance723	Q9NXG2	0.93896	0.857007	0.473275	1.86286	Abundance723	0.957745
Abundance724	Q9NXF1	1.03803	0.86941	0.665202	1.61983	Abundance724	0.960057
Abundance725	Q9NXE4	1.6015	0.234133	0.737229	3.47898	Abundance725	0.597361
Abundance726	Q9NXC5	1.09956	0.79786	0.531846	2.27328	Abundance726	0.936914
Abundance727	Q9NXA8	0.961869	0.855097	0.633731	1.45991	Abundance727	0.957453
Abundance728	Q9NX74	1.2727	0.267762	0.830829	1.94959	Abundance728	0.630793
Abundance729	Q9NX63	1.57803	0.10785	0.904953	2.75171	Abundance729	0.412926
Abundance730	Q9NX62	1.06384	0.743324	0.734533	1.54078	Abundance730	0.914493
Abundance731	Q9NX58	1.39326	0.159028	0.878187	2.21042	Abundance731	0.492849
Abundance732	Q9NX57	1.37258	0.28614	0.76702	2.45624	Abundance732	0.649919
Abundance733	Q9NX55	3.07262	0.00668502	1.36523	6.91535	Abundance733	0.104164
Abundance734	Q9NX47	0.827823	0.490418	0.483856	1.41631	Abundance734	0.789673
Abundance735	Q9NX46	0.958511	0.884841	0.540206	1.70073	Abundance735	0.964822
Abundance736	Q9NX40	1.91884	0.0678724	0.953258	3.8625	Abundance736	0.33575
Abundance737	Q9NX24	0.700345	0.199527	0.40643	1.20681	Abundance737	0.555124
Abundance738	Q9NX20	1.00629	0.974959	0.680359	1.48836	Abundance738	0.994092
Abundance739	Q9NX18	0.971646	0.846167	0.726627	1.29929	Abundance739	0.95517
Abundance740	Q9NX14	0.911121	0.745378	0.519515	1.59792	Abundance740	0.915
Abundance741	Q9NX08	2.01749	0.0358715	1.04739	3.88613	Abundance741	0.249294
Abundance742	Q9NX05	0.905015	0.573251	0.639491	1.28079	Abundance742	0.834029
Abundance743	Q9NX00	0.851068	0.509365	0.527143	1.37404	Abundance743	0.800361
Abundance744	Q9NWZ8	1.07766	0.709254	0.727329	1.59675	Abundance744	0.900975
Abundance745	Q9NWZ5	1.14958	0.640792	0.640081	2.06465	Abundance745	0.871274
Abundance746	Q9NWZ3	0.938879	0.864446	0.45514	1.93675	Abundance746	0.959053
Abundance747	Q9NWY4	1.10491	0.691585	0.674937	1.8088	Abundance747	0.893608
Abundance748	Q9NWX6	1.68359	0.081339	0.937204	3.02438	Abundance748	0.362302
Abundance749	Q9NWW5	1.4666	0.0574249	0.988	2.17705	Abundance749	0.308602
Abundance750	Q9NWV8	0.975044	0.950734	0.437368	2.17371	Abundance750	0.986297
Abundance751	Q9NWV4	0.822081	0.509954	0.459011	1.47233	Abundance751	0.800434
Abundance752	Q9NWU5	1.01364	0.960918	0.589535	1.74285	Abundance752	0.989417
Abundance753	Q9NWU2	1.16022	0.766487	0.435098	3.09382	Abundance753	0.924196
Abundance754	Q9NWU1	1.17377	0.552369	0.691944	1.9911	Abundance754	0.821509
Abundance755	Q9NWT6	0.971756	0.924395	0.537746	1.75605	Abundance755	0.981121
Abundance756	Q9NWT1	0.900444	0.670777	0.55522	1.46032	Abundance756	0.886639
Abundance757	Q9NWS8	2.46064	0.000499909	1.48203	4.08544	Abundance757	0.0287927
Abundance758	Q9NWS0	1.61	0.188432	0.791797	3.27367	Abundance758	0.539623
Abundance759	Q9NWH9	1.44179	0.349093	0.67033	3.1011	Abundance759	0.699133
Abundance760	Q9NWB6	1.3701	0.430834	0.625913	2.99908	Abundance760	0.751693
Abundance761	Q9NW97	1.15816	0.459963	0.784554	1.70967	Abundance761	0.771788
Abundance762	Q9NW82	1.63109	0.110831	0.893911	2.9762	Abundance762	0.418239
Abundance763	Q9NW68	1.8238	0.0078564	1.17098	2.84058	Abundance763	0.112516
Abundance764	Q9NW64	1.26401	0.554313	0.581415	2.74799	Abundance764	0.822851
Abundance765	Q9NW15	1.11539	0.648633	0.697314	1.78412	Abundance765	0.874579
Abundance766	Q9NW13	1.29618	0.263335	0.822711	2.04213	Abundance766	0.625717
Abundance767	Q9NW08	1.1135	0.629176	0.719741	1.72269	Abundance767	0.86397
Abundance768	Q9NVZ3	1.43129	0.283177	0.743582	2.75502	Abundance768	0.64682
Abundance769	Q9NVX7	0.698291	0.229802	0.388584	1.25484	Abundance769	0.592155
Abundance770	Q9NVX2	1.12087	0.554514	0.767745	1.63641	Abundance770	0.822851
Abundance771	Q9NVV4	1.15469	0.520342	0.744741	1.79031	Abundance771	0.805425
Abundance772	Q9NVU7	1.24854	0.370017	0.768478	2.02848	Abundance772	0.714538
Abundance773	Q9NVT9	0.752723	0.37996	0.399243	1.41916	Abundance773	0.719394
Abundance774	Q9NVS9	1.03632	0.892309	0.61831	1.73691	Abundance774	0.966644
Abundance775	Q9NVS2	0.950949	0.789067	0.657855	1.37462	Abundance775	0.93299
Abundance776	Q9NVR2	0.698162	0.279353	0.364112	1.33868	Abundance776	0.643868
Abundance777	Q9NVP1	1.67105	0.0289131	1.05423	2.64877	Abundance777	0.219362
Abundance778	Q9NVN8	1.08899	0.69437	0.711774	1.66613	Abundance778	0.894404
Abundance779	Q9NVM9	1.3468	0.343026	0.727829	2.49217	Abundance779	0.695579
Abundance780	Q9NVM6	0.590926	0.159409	0.283982	1.22963	Abundance780	0.493795
Abundance781	Q9NVK5	1.74023	0.110086	0.881991	3.43359	Abundance781	0.417121
Abundance782	Q9NVJ2	1.0011	0.997231	0.537109	1.86593	Abundance782	0.999075
Abundance783	Q9NVI7	1.57797	0.0905683	0.930426	2.67618	Abundance783	0.378942
Abundance784	Q9NVH6	1.15703	0.429691	0.80563	1.66169	Abundance784	0.751601
Abundance785	Q9NVH2	0.928253	0.827126	0.475864	1.81071	Abundance785	0.945808
Abundance786	Q9NVH1	1.1561	0.663793	0.601107	2.22351	Abundance786	0.882958
Abundance787	Q9NVH0	1.41673	0.236929	0.795379	2.52349	Abundance787	0.600637
Abundance788	Q9NVG8	1.17749	0.509133	0.724941	1.91253	Abundance788	0.800361
Abundance789	Q9NVE7	1.19708	0.618738	0.589425	2.4312	Abundance789	0.858389
Abundance790	Q9NVE5	1.30643	0.365766	0.732018	2.33156	Abundance790	0.713738
Abundance791	Q9NVD7	0.517144	0.00550105	0.324653	0.823765	Abundance791	0.0971951
Abundance792	Q9NVC6	0.996773	0.99118	0.561965	1.768	Abundance792	0.998158
Abundance793	Q9NVC3	1.41018	0.286216	0.749779	2.65228	Abundance793	0.649919
Abundance794	Q9NVA4	2.7218	0.00438296	1.36684	5.41994	Abundance794	0.0883482
Abundance795	Q9NVA2	0.720641	0.188588	0.442198	1.17442	Abundance795	0.539623
Abundance796	Q9NVA1	0.782632	0.3072	0.488932	1.25276	Abundance796	0.668354
Abundance797	Q9NV96	1.62311	0.171569	0.810582	3.25011	Abundance797	0.511717
Abundance798	Q9NV88	1.02018	0.963533	0.433275	2.40208	Abundance798	0.990965
Abundance799	Q9NV70	1.33504	0.531382	0.540153	3.29967	Abundance799	0.809713
Abundance800	Q9NV56	1.12366	0.600533	0.726281	1.73847	Abundance800	0.848655
Abundance801	Q9NV31	1.17819	0.528058	0.707944	1.96081	Abundance801	0.809116
Abundance802	Q9NV06	1.426	0.134411	0.896041	2.2694	Abundance802	0.455714
Abundance803	Q9NUY8	2.05612	0.0513895	0.995662	4.24605	Abundance803	0.295235
Abundance804	Q9NUW8	0.702129	0.396718	0.309908	1.59075	Abundance804	0.731921
Abundance805	Q9NUV9	0.788767	0.21789	0.540788	1.15046	Abundance805	0.579468
Abundance806	Q9NUU6	1.04529	0.810925	0.727177	1.50256	Abundance806	0.940251
Abundance807	Q9NUT2	0.877337	0.557892	0.566332	1.35913	Abundance807	0.825444
Abundance808	Q9NUS5	1.17911	0.600424	0.63651	2.18426	Abundance808	0.848655
Abundance809	Q9NUQ9	1.00894	0.975215	0.575322	1.76939	Abundance809	0.994092
Abundance810	Q9NUQ8	1.57033	0.302246	0.666242	3.70128	Abundance810	0.665681
Abundance811	Q9NUQ7	1.08615	0.734894	0.673224	1.75234	Abundance811	0.911887
Abundance812	Q9NUQ6	1.96959	0.0643599	0.960391	4.03927	Abundance812	0.327696
Abundance813	Q9NUQ3	1.17688	0.584113	0.656854	2.10861	Abundance813	0.840894
Abundance814	Q9NUQ2	1.10059	0.699816	0.67614	1.79148	Abundance814	0.895869
Abundance815	Q9NUP9	0.759077	0.36189	0.419705	1.37286	Abundance815	0.711309
Abundance816	Q9NUP1	0.737828	0.418545	0.353208	1.54128	Abundance816	0.742735
Abundance817	Q9NUM4	1.46665	0.136942	0.885395	2.4295	Abundance817	0.459431
Abundance818	Q9NUL7	1.14931	0.542088	0.734751	1.79777	Abundance818	0.815327
Abundance819	Q9NUL5	0.91348	0.697444	0.57885	1.44156	Abundance819	0.895546
Abundance820	Q9NUL3	1.08276	0.685541	0.736861	1.59102	Abundance820	0.89237
Abundance821	Q9NUJ3	2.53111	0.000685576	1.4808	4.32639	Abundance821	0.0332514
Abundance822	Q9NUJ1	1.8826	0.0349599	1.04567	3.3894	Abundance822	0.245474
Abundance823	Q9NUI1	1.40813	0.0225742	1.04929	1.88969	Abundance823	0.192621
Abundance824	Q9NUG6	1.06923	0.82612	0.588419	1.94294	Abundance824	0.945808
Abundance825	Q9NUB1	1.02523	0.862669	0.773056	1.35966	Abundance825	0.958653
Abundance826	Q9NU22	1.59131	0.104831	0.907699	2.78978	Abundance826	0.407908
Abundance827	Q9NTZ6	0.695867	0.381978	0.308668	1.56878	Abundance827	0.720726
Abundance828	Q9NTX5	1.20974	0.445445	0.741793	1.97289	Abundance828	0.759293
Abundance829	Q9NTM9	0.638222	0.0795309	0.386339	1.05432	Abundance829	0.359979
Abundance830	Q9NTK5	1.65843	0.134468	0.855068	3.21659	Abundance830	0.455714
Abundance831	Q9NTJ5	1.23293	0.530008	0.641391	2.37002	Abundance831	0.809517
Abundance832	Q9NTJ4	0.736116	0.271773	0.42624	1.27127	Abundance832	0.635407
Abundance833	Q9NTJ3	2.00606	0.00143542	1.30747	3.07792	Abundance833	0.0496441
Abundance834	Q9NTI5	1.23315	0.552811	0.617265	2.46355	Abundance834	0.821509
Abundance835	Q9NTG7	0.924845	0.705821	0.616436	1.38755	Abundance835	0.899324
Abundance836	Q9NT62	1.37306	0.298118	0.755654	2.4949	Abundance836	0.662236
Abundance837	Q9NSY1	1.37262	0.369021	0.687761	2.73945	Abundance837	0.714203
Abundance838	Q9NSY0	0.708912	0.106503	0.466845	1.0765	Abundance838	0.410798
Abundance839	Q9NSU2	1.27139	0.294142	0.811814	1.99115	Abundance839	0.657447
Abundance840	Q9NSK7	1.85991	0.0383687	1.0338	3.34618	Abundance840	0.255774
Abundance841	Q9NSK0	0.866131	0.541859	0.545806	1.37445	Abundance841	0.81524
Abundance842	Q9NSI2	1.12736	0.692921	0.621823	2.04388	Abundance842	0.894149
Abundance843	Q9NSE4	1.1624	0.566946	0.69443	1.94574	Abundance843	0.830463
Abundance844	Q9NSD9	1.26837	0.448661	0.685739	2.34603	Abundance844	0.762665
Abundance845	Q9NSC5	0.765042	0.278733	0.471212	1.24209	Abundance845	0.64351
Abundance846	Q9NS86	1.7679	0.00788055	1.16126	2.69146	Abundance846	0.112561
Abundance847	Q9NS69	1.12667	0.7039	0.609089	2.08408	Abundance847	0.89846
Abundance848	Q9NS15	0.652031	0.0173454	0.458428	0.927397	Abundance848	0.166281
Abundance849	Q9NS00	1.71501	0.0200191	1.08859	2.7019	Abundance849	0.180701
Abundance850	Q9NRZ7	0.983743	0.943958	0.622892	1.55364	Abundance850	0.985535
Abundance851	Q9NRY6	0.529063	0.0270908	0.300829	0.930454	Abundance851	0.210447
Abundance852	Q9NRY5	0.718964	0.41825	0.323407	1.59833	Abundance852	0.742735
Abundance853	Q9NRY4	1.07803	0.82069	0.56295	2.06438	Abundance853	0.943922
Abundance854	Q9NRY2	0.635059	0.198928	0.31766	1.2696	Abundance854	0.554339
Abundance855	Q9NRX5	2.37541	0.00587106	1.28357	4.39598	Abundance855	0.100014
Abundance856	Q9NRX4	1.06423	0.822211	0.618313	1.83174	Abundance856	0.944192
Abundance857	Q9NRX2	1.11835	0.706764	0.624449	2.00289	Abundance857	0.899819
Abundance858	Q9NRX1	1.13268	0.562962	0.742633	1.72759	Abundance858	0.828811
Abundance859	Q9NRW7	1.1735	0.719796	0.489623	2.81256	Abundance859	0.906472
Abundance860	Q9NRW3	0.909496	0.673261	0.585202	1.4135	Abundance860	0.88776
Abundance861	Q9NRV9	1.11947	0.494112	0.810071	1.54705	Abundance861	0.79131
Abundance862	Q9NRS6	1.08337	0.829952	0.521685	2.2498	Abundance862	0.946894
Abundance863	Q9NRR5	0.911581	0.67486	0.59149	1.40489	Abundance863	0.888557
Abundance864	Q9NRP2	1.06487	0.824278	0.611457	1.85449	Abundance864	0.94516
Abundance865	Q9NRP0	1.11469	0.733737	0.596301	2.08372	Abundance865	0.911331
Abundance866	Q9NRN7	0.979771	0.905255	0.699798	1.37175	Abundance866	0.973073
Abundance867	Q9NRN5	0.587534	0.000329677	0.439506	0.78542	Abundance867	0.0237631
Abundance868	Q9NRL3	1.36076	0.40692	0.657075	2.81803	Abundance868	0.736882
Abundance869	Q9NRL2	1.33432	0.204435	0.85467	2.08317	Abundance869	0.560342
Abundance870	Q9NRK6	0.790679	0.274199	0.519001	1.20457	Abundance870	0.638751
Abundance871	Q9NRG9	2.06087	0.0434925	1.02135	4.15841	Abundance871	0.270875
Abundance872	Q9NRG7	0.808186	0.409007	0.487479	1.33988	Abundance872	0.738096
Abundance873	Q9NRG0	1.50613	0.0784849	0.954423	2.37675	Abundance873	0.358867
Abundance874	Q9NRF8	0.968164	0.879592	0.637022	1.47144	Abundance874	0.963822
Abundance875	Q9NRD5	0.940156	0.770788	0.620738	1.42394	Abundance875	0.925394
Abundance876	Q9NRD1	1.48737	0.103366	0.922439	2.39829	Abundance876	0.405359
Abundance877	Q9NRA8	0.832068	0.480722	0.499157	1.38701	Abundance877	0.785198
Abundance878	Q9NRA2	1.05951	0.728824	0.764139	1.46906	Abundance878	0.910785
Abundance879	Q9NR99	0.594472	0.00933894	0.401629	0.87991	Abundance879	0.121931
Abundance880	Q9NR77	1.15901	0.307151	0.873153	1.53844	Abundance880	0.668354
Abundance881	Q9NR56	1.04147	0.844104	0.694628	1.5615	Abundance881	0.954001
Abundance882	Q9NR50	1.29422	0.477134	0.635638	2.63515	Abundance882	0.782822
Abundance883	Q9NR46	1.37434	0.255959	0.794028	2.37878	Abundance883	0.617865
Abundance884	Q9NR45	1.02317	0.928646	0.61971	1.68931	Abundance884	0.981479
Abundance885	Q9NR31	1.44063	0.346996	0.673148	3.08316	Abundance885	0.697367
Abundance886	Q9NR30	1.37414	0.0403898	1.01402	1.86216	Abundance886	0.263669
Abundance887	Q9NR28	1.49923	0.111605	0.910369	2.46899	Abundance887	0.419582
Abundance888	Q9NR19	2.06178	0.0061797	1.2283	3.46085	Abundance888	0.100648
Abundance889	Q9NR12	0.761649	0.181743	0.51075	1.1358	Abundance889	0.52825
Abundance890	Q9NR09	1.43135	0.288949	0.73771	2.77718	Abundance890	0.651401
Abundance891	Q9NQZ5	1.38462	0.221718	0.821572	2.33354	Abundance891	0.582014
Abundance892	Q9NQZ2	1.2051	0.436743	0.753061	1.92848	Abundance892	0.754606
Abundance893	Q9NQY0	1.2969	0.427503	0.68236	2.46491	Abundance893	0.749831
Abundance894	Q9NQX4	1.2297	0.306105	0.827608	1.82715	Abundance894	0.668354
Abundance895	Q9NQX3	1.99179	0.0154752	1.14023	3.47933	Abundance895	0.154799
Abundance896	Q9NQW7	1.99816	0.0219537	1.10524	3.61245	Abundance896	0.189818
Abundance897	Q9NQT8	1.11318	0.532076	0.795247	1.55822	Abundance897	0.809888
Abundance898	Q9NQT5	1.64868	0.180284	0.793435	3.4258	Abundance898	0.525964
Abundance899	Q9NQT4	1.47255	0.1359	0.885465	2.44889	Abundance899	0.45816
Abundance900	Q9NQS1	0.941206	0.861408	0.476709	1.8583	Abundance900	0.958425
Abundance901	Q9NQR4	1.15097	0.583576	0.696203	1.90278	Abundance901	0.840734
Abundance902	Q9NQP4	1.20116	0.654212	0.538636	2.67857	Abundance902	0.877049
Abundance903	Q9NQH7	0.921995	0.711135	0.599869	1.4171	Abundance903	0.902138
Abundance904	Q9NQG5	0.863791	0.710261	0.398948	1.87025	Abundance904	0.901976
Abundance905	Q9NQE9	1.05177	0.857091	0.607193	1.82187	Abundance905	0.957745
Abundance906	Q9NQC7	0.604159	0.119107	0.320578	1.13859	Abundance906	0.431704
Abundance907	Q9NQC3	1.2022	0.416706	0.770843	1.87496	Abundance907	0.74221
Abundance908	Q9NQ94	0.740454	0.0594641	0.541736	1.01206	Abundance908	0.313655
Abundance909	Q9NQ89	0.60751	0.356448	0.210626	1.75224	Abundance909	0.704445
Abundance910	Q9NQ88	1.56906	0.0768007	0.952684	2.58422	Abundance910	0.355415
Abundance911	Q9NQ84	1.20518	0.357503	0.809852	1.79348	Abundance911	0.705459
Abundance912	Q9NQ55	1.09408	0.731298	0.654913	1.82773	Abundance912	0.910901
Abundance913	Q9NQ50	0.829751	0.361865	0.555552	1.23928	Abundance913	0.711309
Abundance914	Q9NQ48	1.46231	0.218283	0.798529	2.67787	Abundance914	0.57962
Abundance915	Q9NQ29	0.958983	0.872096	0.575937	1.59678	Abundance915	0.960754
Abundance916	Q9NPY3	0.27421	2.01125e-06	0.160818	0.467554	Abundance916	0.00622603
Abundance917	Q9NPR9	0.816133	0.341331	0.537041	1.24026	Abundance917	0.69528
Abundance918	Q9NPR2	1.73175	0.0203777	1.08881	2.75435	Abundance918	0.182
Abundance919	Q9NPQ8	1.51783	0.282464	0.709173	3.24859	Abundance919	0.646727
Abundance920	Q9NPL8	2.04437	0.00227622	1.2915	3.23612	Abundance920	0.064571
Abundance921	Q9NPJ6	1.01851	0.955975	0.531099	1.95324	Abundance921	0.987952
Abundance922	Q9NPJ3	1.42872	0.128036	0.9024	2.26201	Abundance922	0.4452
Abundance923	Q9NPI6	1.54505	0.108066	0.908851	2.62659	Abundance923	0.413305
Abundance924	Q9NPH3	0.777285	0.113527	0.568937	1.06193	Abundance924	0.422043
Abundance925	Q9NPH2	1.0042	0.97305	0.787237	1.28097	Abundance925	0.994092
Abundance926	Q9NPF8	0.579277	0.149012	0.275951	1.21602	Abundance926	0.477751
Abundance927	Q9NPF5	0.963337	0.905339	0.5205	1.78294	Abundance927	0.973073
Abundance928	Q9NPF4	0.949965	0.86764	0.519443	1.73731	Abundance928	0.959971
Abundance929	Q9NPD3	1.41418	0.219581	0.813242	2.45917	Abundance929	0.582004
Abundance930	Q9NPB8	0.845632	0.522689	0.505709	1.41404	Abundance930	0.805644
Abundance931	Q9NPA8	1.35814	0.304166	0.757462	2.43517	Abundance931	0.666407
Abundance932	Q9NPA0	2.82526	0.0159259	1.21429	6.57347	Abundance932	0.158092
Abundance933	Q9NP97	1.54383	0.117093	0.896846	2.65755	Abundance933	0.429772
Abundance934	Q9NP92	0.950956	0.858196	0.547759	1.65094	Abundance934	0.958268
Abundance935	Q9NP81	1.0647	0.82125	0.618066	1.83409	Abundance935	0.943922
Abundance936	Q9NP80	1.79011	0.0412478	1.0234	3.13122	Abundance936	0.265061
Abundance937	Q9NP79	1.65612	0.0887259	0.926439	2.9605	Abundance937	0.376073
Abundance938	Q9NP77	2.32729	0.0657879	0.946354	5.7233	Abundance938	0.330056
Abundance939	Q9NP73	1.18458	0.474718	0.744487	1.88484	Abundance939	0.781069
Abundance940	Q9NP72	1.32109	0.408474	0.682621	2.55675	Abundance940	0.738096
Abundance941	Q9NP66	1.0054	0.986048	0.549593	1.83924	Abundance941	0.99682
Abundance942	Q9NP61	0.761054	0.41706	0.393567	1.47168	Abundance942	0.742236
Abundance943	Q9NP58	1.65509	0.0100012	1.12802	2.42843	Abundance943	0.124813
Abundance944	Q9NNX1	1.19751	0.472397	0.732435	1.9579	Abundance944	0.779774
Abundance945	Q9NNW7	0.927107	0.755147	0.576169	1.4918	Abundance945	0.920084
Abundance946	Q9NNW5	0.814434	0.583875	0.390725	1.69762	Abundance946	0.840832
Abundance947	Q9HDC9	0.837605	0.461255	0.522769	1.34205	Abundance947	0.772361
Abundance948	Q9HD89	0.929613	0.385993	0.788202	1.09639	Abundance948	0.723737
Abundance949	Q9HD45	1.69388	0.0371861	1.03179	2.78081	Abundance949	0.25263
Abundance950	Q9HD42	1.74929	0.0434932	1.01647	3.01044	Abundance950	0.270875
Abundance951	Q9HD40	1.00234	0.99103	0.666635	1.50711	Abundance951	0.998158
Abundance952	Q9HD34	0.589507	0.0818526	0.325065	1.06908	Abundance952	0.36328
Abundance953	Q9HD33	1.0211	0.940176	0.591869	1.76162	Abundance953	0.985336
Abundance954	Q9HD26	1.45572	0.244757	0.773199	2.74071	Abundance954	0.608234
Abundance955	Q9HD20	0.82728	0.648382	0.3662	1.8689	Abundance955	0.874579
Abundance956	Q9HD15	0.943655	0.860714	0.493712	1.80365	Abundance956	0.958425
Abundance957	Q9HCY8	1.18264	0.0938644	0.971906	1.43906	Abundance957	0.384854
Abundance958	Q9HCU8	0.706656	0.297057	0.367943	1.35717	Abundance958	0.660939
Abundance959	Q9HCU5	1.14182	0.716475	0.55815	2.33586	Abundance959	0.904567
Abundance960	Q9HCU0	0.576287	0.000331591	0.426513	0.778654	Abundance960	0.0237631
Abundance961	Q9HCS7	1.25805	0.514478	0.630875	2.50872	Abundance961	0.802659
Abundance962	Q9HCP0	1.02861	0.933968	0.527776	2.00471	Abundance962	0.983745
Abundance963	Q9HCN8	0.79678	0.221903	0.553386	1.14722	Abundance963	0.582014
Abundance964	Q9HCN4	1.76453	0.143523	0.824474	3.77643	Abundance964	0.466827
Abundance965	Q9HCM4	1.43591	0.194578	0.831214	2.4805	Abundance965	0.546736
Abundance966	Q9HCL2	0.86373	0.350113	0.635218	1.17445	Abundance966	0.699457
Abundance967	Q9HCK8	1.05043	0.862451	0.602085	1.83263	Abundance967	0.958574
Abundance968	Q9HCG8	1.70016	0.130189	0.855027	3.38066	Abundance968	0.449542
Abundance969	Q9HCG7	1.42004	0.198989	0.831572	2.42495	Abundance969	0.554339
Abundance970	Q9HCE6	0.737447	0.182935	0.471055	1.15449	Abundance970	0.531237
Abundance971	Q9HCE5	0.776711	0.448589	0.404032	1.49315	Abundance971	0.762665
Abundance972	Q9HCE1	1.1141	0.611822	0.734005	1.69101	Abundance972	0.854946
Abundance973	Q9HCD6	1.22975	0.467332	0.704066	2.14795	Abundance973	0.774535
Abundance974	Q9HCD5	0.985803	0.952531	0.615638	1.57854	Abundance974	0.987461
Abundance975	Q9HCC0	0.928469	0.744922	0.59373	1.45193	Abundance975	0.915
Abundance976	Q9HC78	0.825123	0.202573	0.613923	1.10898	Abundance976	0.558106
Abundance977	Q9HC52	0.851041	0.510985	0.52611	1.37666	Abundance977	0.800844
Abundance978	Q9HC38	0.626889	0.123349	0.346114	1.13543	Abundance978	0.438981
Abundance979	Q9HC36	0.670618	0.130801	0.399377	1.12607	Abundance979	0.450699
Abundance980	Q9HC35	1.50219	0.0719037	0.964418	2.33983	Abundance980	0.346379
Abundance981	Q9HC21	1.5561	0.0570388	0.986854	2.45371	Abundance981	0.308028
Abundance982	Q9HC16	1.03085	0.891109	0.667199	1.59272	Abundance982	0.966296
Abundance983	Q9HC07	2.58008	0.000864303	1.47724	4.50623	Abundance983	0.0364915
Abundance984	Q9HBR0	0.626537	0.0805585	0.370851	1.05851	Abundance984	0.361841
Abundance985	Q9HBM0	1.14541	0.645452	0.64238	2.04234	Abundance985	0.873777
Abundance986	Q9HBL8	0.842857	0.485201	0.521508	1.36222	Abundance986	0.788497
Abundance987	Q9HBL7	1.24327	0.316402	0.812022	1.90355	Abundance987	0.674729
Abundance988	Q9HBL0	0.477481	5.98299e-05	0.332794	0.685072	Abundance988	0.0134143
Abundance989	Q9HBK9	0.719406	0.0651569	0.506954	1.02089	Abundance989	0.329432
Abundance990	Q9HBI6	1.28738	0.12165	0.934962	1.77263	Abundance990	0.435794
Abundance991	Q9HBI1	0.557145	0.047069	0.312771	0.992454	Abundance991	0.283373
Abundance992	Q9HBI0	1.11488	0.541905	0.786081	1.5812	Abundance992	0.81524
Abundance993	Q9HBH5	0.926171	0.826906	0.465737	1.8418	Abundance993	0.945808
Abundance994	Q9HBH1	1.12264	0.53457	0.779266	1.61732	Abundance994	0.810393
Abundance995	Q9HBG6	1.60195	0.13265	0.866781	2.96067	Abundance995	0.453396
Abundance996	Q9HB90	0.771465	0.423999	0.40839	1.45733	Abundance996	0.746969
Abundance997	Q9HB71	1.66253	0.0601112	0.978604	2.82445	Abundance997	0.31534
Abundance998	Q9HB66	0.713077	0.0766714	0.49039	1.03689	Abundance998	0.35537
Abundance999	Q9HB40	1.25691	0.217668	0.873817	1.80795	Abundance999	0.579363
Abundance1000	Q9HB21	1.43804	0.135475	0.892553	2.31691	Abundance1000	0.457827
Abundance1001	Q9HB19	0.78987	0.340491	0.486305	1.28293	Abundance1001	0.694221
Abundance1002	Q9HB07	0.877661	0.629139	0.516803	1.49049	Abundance1002	0.86397
Abundance1003	Q9HAV7	1.01898	0.9415	0.616771	1.68346	Abundance1003	0.985535
Abundance1004	Q9HAV4	1.28755	0.346488	0.760753	2.17914	Abundance1004	0.697367
Abundance1005	Q9HAV0	0.846769	0.4678	0.54047	1.32666	Abundance1005	0.774544
Abundance1006	Q9HAU8	1.324	0.147967	0.905237	1.93648	Abundance1006	0.475991
Abundance1007	Q9HAU5	0.679518	0.309946	0.322321	1.43256	Abundance1007	0.669378
Abundance1008	Q9HAU0	1.41262	0.125277	0.90827	2.19702	Abundance1008	0.442066
Abundance1009	Q9HAT2	0.94429	0.748427	0.665226	1.34042	Abundance1009	0.916091
Abundance1010	Q9HAS0	1.44077	0.185483	0.839136	2.47375	Abundance1010	0.535528
Abundance1011	Q9HAN9	1.05007	0.811265	0.703198	1.56803	Abundance1011	0.940251
Abundance1012	Q9HAD4	1.54812	0.084376	0.942435	2.54307	Abundance1012	0.367419
Abundance1013	Q9HAB8	1.03711	0.890638	0.616963	1.74337	Abundance1013	0.966296
Abundance1014	Q9HA77	1.5018	0.0418887	1.01503	2.22199	Abundance1014	0.265842
Abundance1015	Q9HA65	1.17064	0.642847	0.601493	2.27831	Abundance1015	0.87279
Abundance1016	Q9HA64	1.19314	0.528108	0.689353	2.06509	Abundance1016	0.809116
Abundance1017	Q9H9Y6	1.73705	0.0487275	1.00309	3.00805	Abundance1017	0.288286
Abundance1018	Q9H9T3	3.13021	0.002727	1.48414	6.60194	Abundance1018	0.0697277
Abundance1019	Q9H9S4	1.19739	0.310585	0.845305	1.69612	Abundance1019	0.669439
Abundance1020	Q9H9Q4	0.543831	0.0461884	0.298814	0.989756	Abundance1020	0.281358
Abundance1021	Q9H9Q2	1.02376	0.933629	0.589154	1.77895	Abundance1021	0.983548
Abundance1022	Q9H9P8	1.48502	0.0870812	0.944086	2.3359	Abundance1022	0.372396
Abundance1023	Q9H9L3	1.19733	0.557697	0.65574	2.18624	Abundance1023	0.825437
Abundance1024	Q9H9J2	1.14768	0.673824	0.604309	2.17964	Abundance1024	0.887962
Abundance1025	Q9H9H4	2.05896	0.00126619	1.32723	3.19413	Abundance1025	0.045494
Abundance1026	Q9H9G7	0.492325	0.0525943	0.240466	1.00797	Abundance1026	0.298141
Abundance1027	Q9H9F9	1.18266	0.676325	0.538025	2.59967	Abundance1027	0.888557
Abundance1028	Q9H9E3	1.51193	0.169596	0.838191	2.72721	Abundance1028	0.509337
Abundance1029	Q9H9C1	1.43942	0.404149	0.611701	3.38716	Abundance1029	0.736241
Abundance1030	Q9H9B4	2.01438	0.0105314	1.17786	3.44498	Abundance1030	0.127118
Abundance1031	Q9H9B1	1.18082	0.580983	0.654421	2.13065	Abundance1031	0.839538
Abundance1032	Q9H9A6	1.07428	0.817141	0.585268	1.97187	Abundance1032	0.942802
Abundance1033	Q9H9A5	1.32997	0.343272	0.737441	2.39859	Abundance1033	0.695746
Abundance1034	Q9H993	2.29564	0.00424053	1.29882	4.05751	Abundance1034	0.0875299
Abundance1035	Q9H981	1.00404	0.990945	0.500033	2.01608	Abundance1035	0.998158
Abundance1036	Q9H977	1.25535	0.233994	0.863207	1.82563	Abundance1036	0.597361
Abundance1037	Q9H974	1.41459	0.30875	0.725398	2.75858	Abundance1037	0.668354
Abundance1038	Q9H944	0.812555	0.582059	0.387997	1.70168	Abundance1038	0.840024
Abundance1039	Q9H939	0.966055	0.838487	0.693078	1.34655	Abundance1039	0.950958
Abundance1040	Q9H936	1.72912	0.0374727	1.03225	2.89642	Abundance1040	0.25263
Abundance1041	Q9H910	1.18788	0.346398	0.830105	1.69984	Abundance1041	0.697367
Abundance1042	Q9H8Y8	1.66043	0.161328	0.816685	3.37586	Abundance1042	0.496193
Abundance1043	Q9H8Y5	1.66732	0.079109	0.942312	2.95016	Abundance1043	0.359697
Abundance1044	Q9H8W4	1.08331	0.735079	0.681482	1.72207	Abundance1044	0.911941
Abundance1045	Q9H8T0	0.897435	0.745426	0.466978	1.72468	Abundance1045	0.915
Abundance1046	Q9H8M2	1.30587	0.582035	0.504884	3.37761	Abundance1046	0.840024
Abundance1047	Q9H8M1	0.945977	0.805118	0.608526	1.47056	Abundance1047	0.93815
Abundance1048	Q9H8L6	0.484898	0.00155148	0.309726	0.759141	Abundance1048	0.052268
Abundance1049	Q9H8H3	0.824964	0.104326	0.654029	1.04057	Abundance1049	0.406671
Abundance1050	Q9H8H2	1.30329	0.212166	0.859642	1.9759	Abundance1050	0.571696
Abundance1051	Q9H8H0	1.50493	0.0750923	0.959492	2.36043	Abundance1051	0.352709
Abundance1052	Q9H8G2	0.732245	0.377843	0.366317	1.46371	Abundance1052	0.719146
Abundance1053	Q9H871	1.0018	0.995586	0.529462	1.89552	Abundance1053	0.998503
Abundance1054	Q9H857	0.843383	0.402632	0.56596	1.25679	Abundance1054	0.736241
Abundance1055	Q9H845	1.39857	0.36806	0.673693	2.9034	Abundance1055	0.714203
Abundance1056	Q9H832	1.77291	0.106522	0.884501	3.55365	Abundance1056	0.410798
Abundance1057	Q9H814	1.34755	0.371875	0.700176	2.59348	Abundance1057	0.714847
Abundance1058	Q9H7Z7	1.3911	0.187973	0.851034	2.2739	Abundance1058	0.539126
Abundance1059	Q9H7Z6	0.639666	0.132989	0.357118	1.14576	Abundance1059	0.453396
Abundance1060	Q9H7P9	1.13617	0.684881	0.613288	2.10486	Abundance1060	0.89237
Abundance1061	Q9H7N4	1.49214	0.226222	0.780381	2.85306	Abundance1061	0.587887
Abundance1062	Q9H7L9	1.03435	0.923476	0.519285	2.06029	Abundance1062	0.981121
Abundance1063	Q9H7F0	1.13543	0.608103	0.698749	1.84503	Abundance1063	0.852865
Abundance1064	Q9H7E9	0.906112	0.651673	0.590587	1.39021	Abundance1064	0.875331
Abundance1065	Q9H7E2	0.906081	0.758774	0.482828	1.70036	Abundance1065	0.921125
Abundance1066	Q9H7D7	0.972237	0.942481	0.452496	2.08896	Abundance1066	0.985535
Abundance1067	Q9H7D0	1.04863	0.808979	0.713563	1.54103	Abundance1067	0.938947
Abundance1068	Q9H7C9	0.695973	0.114186	0.443903	1.09118	Abundance1068	0.423524
Abundance1069	Q9H7B4	0.915516	0.6554	0.621312	1.34903	Abundance1069	0.878202
Abundance1070	Q9H7B2	1.22056	0.263859	0.860438	1.73141	Abundance1070	0.625948
Abundance1071	Q9H792	0.705304	0.223602	0.401966	1.23755	Abundance1071	0.585501
Abundance1072	Q9H788	1.92464	0.00133672	1.2901	2.87129	Abundance1072	0.0469803
Abundance1073	Q9H773	1.141	0.306099	0.8863	1.46888	Abundance1073	0.668354
Abundance1074	Q9H6Z4	0.449174	0.0254123	0.222645	0.906184	Abundance1074	0.204611
Abundance1075	Q9H6Y2	0.969339	0.883954	0.638071	1.47259	Abundance1075	0.964637
Abundance1076	Q9H6X2	0.579424	0.00754248	0.388278	0.86467	Abundance1076	0.110247
Abundance1077	Q9H6W3	1.19414	0.324257	0.839166	1.69926	Abundance1077	0.68152
Abundance1078	Q9H6V9	1.14115	0.618622	0.678535	1.91917	Abundance1078	0.858389
Abundance1079	Q9H6U8	1.00621	0.98222	0.583995	1.73366	Abundance1079	0.995808
Abundance1080	Q9H6U6	0.464472	0.104188	0.184179	1.17133	Abundance1080	0.406621
Abundance1081	Q9H6T3	1.66615	0.131854	0.857682	3.2367	Abundance1081	0.452749
Abundance1082	Q9H6T0	1.25905	0.492587	0.652068	2.43105	Abundance1082	0.791119
Abundance1083	Q9H6S3	1.13579	0.480534	0.797374	1.61783	Abundance1083	0.785198
Abundance1084	Q9H6S0	0.83355	0.510698	0.484534	1.43397	Abundance1084	0.800713
Abundance1085	Q9H6R4	1.44934	0.121943	0.905591	2.31959	Abundance1085	0.436365
Abundance1086	Q9H6R3	0.952612	0.763833	0.694027	1.30754	Abundance1086	0.924161
Abundance1087	Q9H6R0	0.77888	0.367389	0.452358	1.34109	Abundance1087	0.714203
Abundance1088	Q9H6Q4	1.62305	0.143278	0.848567	3.1044	Abundance1088	0.466792
Abundance1089	Q9H6K4	0.965902	0.876291	0.624069	1.49497	Abundance1089	0.962763
Abundance1090	Q9H6H4	1.38834	0.325876	0.721474	2.6716	Abundance1090	0.681857
Abundance1091	Q9H6F5	1.17539	0.346067	0.839838	1.64502	Abundance1091	0.697367
Abundance1092	Q9H6E5	2.76979	0.00600258	1.33918	5.72869	Abundance1092	0.100014
Abundance1093	Q9H6E4	1.10914	0.663632	0.695419	1.769	Abundance1093	0.882958
Abundance1094	Q9H6D7	1.23685	0.428454	0.73083	2.09322	Abundance1094	0.750892
Abundance1095	Q9H6A9	1.73316	0.0837214	0.929335	3.23223	Abundance1095	0.367382
Abundance1096	Q9H6A0	1.23302	0.350002	0.794681	1.91314	Abundance1096	0.699457
Abundance1097	Q9H694	0.870494	0.454399	0.605282	1.25191	Abundance1097	0.767403
Abundance1098	Q9H5Z1	1.06341	0.839893	0.585685	1.93081	Abundance1098	0.951296
Abundance1099	Q9H5X1	1.69272	0.052841	0.993566	2.88387	Abundance1099	0.29824
Abundance1100	Q9H5V9	0.67667	0.188519	0.378054	1.21115	Abundance1100	0.539623
Abundance1101	Q9H5V8	1.78845	0.00566776	1.18468	2.69992	Abundance1101	0.0987983
Abundance1102	Q9H5Q4	1.09935	0.672392	0.708714	1.7053	Abundance1102	0.887514
Abundance1103	Q9H5N1	1.06111	0.87499	0.506794	2.22172	Abundance1103	0.961876
Abundance1104	Q9H5H4	0.841205	0.568726	0.464133	1.52462	Abundance1104	0.83169
Abundance1105	Q9H583	1.46706	0.0972555	0.932657	2.30766	Abundance1105	0.392957
Abundance1106	Q9H553	0.929545	0.748149	0.59509	1.45197	Abundance1106	0.915923
Abundance1107	Q9H501	1.1933	0.464967	0.742814	1.91699	Abundance1107	0.773398
Abundance1108	Q9H4Z3	0.865695	0.685098	0.431155	1.73819	Abundance1108	0.89237
Abundance1109	Q9H4M9	0.945509	0.808055	0.601647	1.4859	Abundance1109	0.938946
Abundance1110	Q9H4L7	1.22044	0.461627	0.718083	2.07425	Abundance1110	0.772372
Abundance1111	Q9H4L5	1.68373	0.0106355	1.12891	2.51122	Abundance1111	0.127118
Abundance1112	Q9H4L4	1.04744	0.882515	0.566429	1.93694	Abundance1112	0.964389
Abundance1113	Q9H4K7	0.901167	0.667075	0.560898	1.44786	Abundance1113	0.884631
Abundance1114	Q9H4I3	1.75542	0.0370617	1.03434	2.9792	Abundance1114	0.25263
Abundance1115	Q9H4G4	0.682926	0.0514005	0.465308	1.00232	Abundance1115	0.295235
Abundance1116	Q9H4G0	0.883187	0.470857	0.630115	1.2379	Abundance1116	0.778403
Abundance1117	Q9H4E7	0.997449	0.988173	0.711537	1.39825	Abundance1117	0.99708
Abundance1118	Q9H4B0	1.68187	0.103008	0.900256	3.14209	Abundance1118	0.404688
Abundance1119	Q9H4A6	1.33502	0.278686	0.791485	2.25183	Abundance1119	0.64351
Abundance1120	Q9H4A5	1.24049	0.365493	0.777833	1.97833	Abundance1120	0.713738
Abundance1121	Q9H4A4	0.907871	0.779555	0.461416	1.78631	Abundance1121	0.929256
Abundance1122	Q9H4A3	5.08137	0.000371106	2.07626	12.436	Abundance1122	0.0251347
Abundance1123	Q9H497	1.2831	0.281104	0.815452	2.01893	Abundance1123	0.645159
Abundance1124	Q9H490	1.63078	0.132452	0.862385	3.08384	Abundance1124	0.453396
Abundance1125	Q9H488	0.874189	0.655768	0.484007	1.57892	Abundance1125	0.878213
Abundance1126	Q9H479	0.752798	0.208096	0.483804	1.17135	Abundance1126	0.566799
Abundance1127	Q9H477	0.860076	0.380609	0.614043	1.20469	Abundance1127	0.719394
Abundance1128	Q9H469	0.712807	0.280401	0.385483	1.31807	Abundance1128	0.644229
Abundance1129	Q9H446	1.05793	0.85338	0.582192	1.92243	Abundance1129	0.957453
Abundance1130	Q9H444	2.61499	0.00874896	1.2746	5.36497	Abundance1130	0.119316
Abundance1131	Q9H425	0.849654	0.564722	0.487987	1.47937	Abundance1131	0.829811
Abundance1132	Q9H3Z4	1.10987	0.601734	0.750346	1.64165	Abundance1132	0.849044
Abundance1133	Q9H3U5	1.40043	0.283785	0.756504	2.59247	Abundance1133	0.647883
Abundance1134	Q9H3U1	1.36373	0.404058	0.658047	2.82617	Abundance1134	0.736241
Abundance1135	Q9H3S7	0.483395	0.0840832	0.211892	1.10278	Abundance1135	0.367419
Abundance1136	Q9H3Q1	1.40793	0.122819	0.911706	2.17426	Abundance1136	0.438142
Abundance1137	Q9H3P7	1.51798	0.21234	0.787766	2.92507	Abundance1137	0.571783
Abundance1138	Q9H3P2	1.05766	0.828555	0.636817	1.7566	Abundance1138	0.94599
Abundance1139	Q9H3N1	2.10106	0.00727023	1.2218	3.61308	Abundance1139	0.108172
Abundance1140	Q9H3K6	1.19105	0.533339	0.687104	2.06461	Abundance1140	0.810182
Abundance1141	Q9H3K2	1.33242	0.126616	0.921977	1.92559	Abundance1141	0.442066
Abundance1142	Q9H3H5	1.07336	0.747717	0.697279	1.65227	Abundance1142	0.915911
Abundance1143	Q9H3H3	0.477157	0.0248538	0.250009	0.910684	Abundance1143	0.203988
Abundance1144	Q9H3G5	1.09465	0.563841	0.80519	1.48817	Abundance1144	0.829246
Abundance1145	Q9H334	0.820815	0.424226	0.505727	1.33222	Abundance1145	0.747106
Abundance1146	Q9H330	1.56657	0.0571771	0.986402	2.48796	Abundance1146	0.308263
Abundance1147	Q9H307	1.60629	0.25089	0.715289	3.60716	Abundance1147	0.615117
Abundance1148	Q9H2W6	1.08694	0.801067	0.568293	2.07893	Abundance1148	0.937218
Abundance1149	Q9H2V7	1.26985	0.337637	0.779246	2.06932	Abundance1149	0.691873
Abundance1150	Q9H2U2	1.94279	0.0298526	1.06699	3.53745	Abundance1150	0.223689
Abundance1151	Q9H2U1	3.50691	0.00174047	1.59897	7.69148	Abundance1151	0.0551153
Abundance1152	Q9H2P9	0.940731	0.796216	0.591675	1.49571	Abundance1152	0.936226
Abundance1153	Q9H2P0	0.954284	0.854954	0.57781	1.57605	Abundance1153	0.957453
Abundance1154	Q9H2M9	1.42923	0.301641	0.725766	2.81454	Abundance1154	0.665681
Abundance1155	Q9H2K8	1.42327	0.165015	0.864762	2.34248	Abundance1155	0.501539
Abundance1156	Q9H2K0	0.865536	0.653236	0.460987	1.62511	Abundance1156	0.876282
Abundance1157	Q9H2J4	2.81332	0.00483251	1.37018	5.77643	Abundance1157	0.0901585
Abundance1158	Q9H2I8	1.25411	0.530915	0.617662	2.54637	Abundance1158	0.809713
Abundance1159	Q9H2H8	1.16405	0.656428	0.596076	2.27324	Abundance1159	0.878571
Abundance1160	Q9H2G2	1.37965	0.366225	0.68642	2.773	Abundance1160	0.713738
Abundance1161	Q9H2F3	1.04605	0.768014	0.775585	1.41084	Abundance1161	0.924616
Abundance1162	Q9H2D6	1.02507	0.946232	0.499085	2.10541	Abundance1162	0.985535
Abundance1163	Q9H2C0	2.06775	0.0100717	1.18906	3.59579	Abundance1163	0.125213
Abundance1164	Q9H2A2	1.0263	0.881119	0.730357	1.44215	Abundance1164	0.963997
Abundance1165	Q9H299	1.17377	0.590247	0.655114	2.10304	Abundance1165	0.843469
Abundance1166	Q9H270	0.386925	0.138035	0.110327	1.35698	Abundance1166	0.461204
Abundance1167	Q9H269	0.644155	0.508509	0.174886	2.3726	Abundance1167	0.799789
Abundance1168	Q9H267	1.97099	0.104635	0.868504	4.47298	Abundance1168	0.40763
Abundance1169	Q9H223	0.658516	0.213619	0.340907	1.27203	Abundance1169	0.573236
Abundance1170	Q9H1Z4	1.0394	0.900679	0.566526	1.90698	Abundance1170	0.970486
Abundance1171	Q9H1Y0	1.67009	0.176325	0.794101	3.51242	Abundance1171	0.521068
Abundance1172	Q9H1P3	1.16073	0.557956	0.704995	1.91106	Abundance1172	0.825444
Abundance1173	Q9H1K1	0.854145	0.632922	0.447263	1.63117	Abundance1173	0.865201
Abundance1174	Q9H1K0	0.616065	0.192685	0.297239	1.27687	Abundance1174	0.543929
Abundance1175	Q9H1I8	1.8927	0.0605914	0.972009	3.68547	Abundance1175	0.31534
Abundance1176	Q9H1H9	0.347365	0.00506324	0.165838	0.727592	Abundance1176	0.0927357
Abundance1177	Q9H1E5	0.51852	0.0527519	0.266772	1.00784	Abundance1177	0.29824
Abundance1178	Q9H1E3	0.670427	0.0311062	0.466091	0.964344	Abundance1178	0.229052
Abundance1179	Q9H1D9	0.981021	0.960466	0.45986	2.09281	Abundance1179	0.989417
Abundance1180	Q9H1C7	1.18673	0.371437	0.815283	1.7274	Abundance1180	0.714847
Abundance1181	Q9H1C4	1.62083	0.036739	1.0302	2.55006	Abundance1181	0.252024
Abundance1182	Q9H1B7	0.915104	0.721765	0.561571	1.4912	Abundance1182	0.907019
Abundance1183	Q9H1B5	0.634402	0.10835	0.364014	1.10563	Abundance1183	0.413919
Abundance1184	Q9H1A4	1.78941	0.108126	0.879898	3.63903	Abundance1184	0.413305
Abundance1185	Q9H190	1.35517	0.038912	1.0156	1.80828	Abundance1185	0.257679
Abundance1186	Q9H173	0.751156	0.198024	0.485859	1.16132	Abundance1186	0.553072
Abundance1187	Q9H147	1.3344	0.418423	0.66346	2.68386	Abundance1187	0.742735
Abundance1188	Q9H0X9	1.35857	0.231662	0.822257	2.2447	Abundance1188	0.59432
Abundance1189	Q9H0X4	1.18662	0.555012	0.672294	2.09443	Abundance1189	0.822962
Abundance1190	Q9H0W9	0.862162	0.34978	0.631788	1.17654	Abundance1190	0.699457
Abundance1191	Q9H0W8	0.96737	0.928945	0.466576	2.00569	Abundance1191	0.981528
Abundance1192	Q9H0V9	1.96986	0.012062	1.16025	3.3444	Abundance1192	0.136604
Abundance1193	Q9H0V1	1.2965	0.246102	0.836002	2.01067	Abundance1193	0.608654
Abundance1194	Q9H0U6	1.29602	0.319777	0.777622	2.16001	Abundance1194	0.677703
Abundance1195	Q9H0U4	1.15808	0.599677	0.669462	2.00332	Abundance1195	0.848398
Abundance1196	Q9H0U3	1.4883	0.242473	0.764032	2.89915	Abundance1196	0.605652
Abundance1197	Q9H0T7	1.03183	0.847662	0.749478	1.42056	Abundance1197	0.955676
Abundance1198	Q9H0S4	1.44667	0.0724124	0.966963	2.16435	Abundance1198	0.346725
Abundance1199	Q9H0R6	2.11878	0.0153464	1.15461	3.88809	Abundance1199	0.154701
Abundance1200	Q9H0R4	0.731859	0.0772959	0.517625	1.03476	Abundance1200	0.356008
Abundance1201	Q9H0R1	1.49833	0.293804	0.704295	3.18757	Abundance1201	0.656917
Abundance1202	Q9H0Q0	0.510543	0.00513016	0.318836	0.817518	Abundance1202	0.0931741
Abundance1203	Q9H0P0	1.78053	0.00015261	1.3209	2.4001	Abundance1203	0.0184883
Abundance1204	Q9H0N5	0.721285	0.132202	0.471387	1.10366	Abundance1204	0.453108
Abundance1205	Q9H0L4	0.865012	0.56686	0.526605	1.42089	Abundance1205	0.830463
Abundance1206	Q9H0J9	1.69036	0.0367369	1.03288	2.76636	Abundance1206	0.252024
Abundance1207	Q9H0H0	0.91039	0.788441	0.458584	1.80732	Abundance1207	0.93299
Abundance1208	Q9H0F6	1.36375	0.305269	0.753619	2.46783	Abundance1208	0.667403
Abundance1209	Q9H0E9	1.0759	0.842412	0.523047	2.21312	Abundance1209	0.952419
Abundance1210	Q9H0E3	0.981919	0.964918	0.435469	2.21408	Abundance1210	0.99145
Abundance1211	Q9H0E2	0.733841	0.313702	0.401923	1.33986	Abundance1211	0.672271
Abundance1212	Q9H0D6	0.835125	0.62557	0.405007	1.72203	Abundance1212	0.863029
Abundance1213	Q9H0C8	1.88515	0.122938	0.842353	4.21887	Abundance1213	0.438142
Abundance1214	Q9H0B6	1.06463	0.811854	0.635702	1.78296	Abundance1214	0.940251
Abundance1215	Q9H0A8	2.17497	0.0902928	0.885086	5.34467	Abundance1215	0.378628
Abundance1216	Q9H0A0	1.46917	0.112614	0.913435	2.36301	Abundance1216	0.421282
Abundance1217	Q9H098	1.26905	0.322506	0.791544	2.03461	Abundance1217	0.68152
Abundance1218	Q9H089	2.20141	0.0138015	1.17469	4.12549	Abundance1218	0.147469
Abundance1219	Q9H082	1.21938	0.510065	0.675839	2.20008	Abundance1219	0.800434
Abundance1220	Q9H081	0.448125	0.0101685	0.242969	0.826511	Abundance1220	0.126175
Abundance1221	Q9H078	1.72329	0.191738	0.7612	3.90136	Abundance1221	0.542867
Abundance1222	Q9H074	1.61041	0.0845393	0.937139	2.76737	Abundance1222	0.367419
Abundance1223	Q9H063	0.90884	0.736199	0.521165	1.58489	Abundance1223	0.912323
Abundance1224	Q9H061	1.27083	0.278656	0.823713	1.96063	Abundance1224	0.64351
Abundance1225	Q9H019	0.647741	0.116225	0.376774	1.11358	Abundance1225	0.427672
Abundance1226	Q9H008	0.869534	0.431174	0.613932	1.23155	Abundance1226	0.751693
Abundance1227	Q9H000	1.32748	0.42526	0.661613	2.66351	Abundance1227	0.747915
Abundance1228	Q9GZZ9	1.70051	0.144541	0.833387	3.46986	Abundance1228	0.468769
Abundance1229	Q9GZZ1	3.35984	0.00131621	1.60399	7.0378	Abundance1229	0.0465577
Abundance1230	Q9GZY8	1.42968	0.215093	0.812463	2.51577	Abundance1230	0.575766
Abundance1231	Q9GZU8	1.40958	0.243155	0.791998	2.50875	Abundance1231	0.60621
Abundance1232	Q9GZU7	1.09032	0.801217	0.556156	2.13754	Abundance1232	0.937218
Abundance1233	Q9GZT9	0.986093	0.945353	0.660687	1.47177	Abundance1233	0.985535
Abundance1234	Q9GZT8	1.08517	0.852953	0.457211	2.57563	Abundance1234	0.957453
Abundance1235	Q9GZT6	1.30565	0.441332	0.662189	2.57436	Abundance1235	0.756537
Abundance1236	Q9GZT3	1.64316	0.0567975	0.985738	2.73904	Abundance1236	0.307792
Abundance1237	Q9GZS3	0.517704	0.159663	0.206809	1.29597	Abundance1237	0.494232
Abundance1238	Q9GZS1	1.74912	0.0322144	1.0486	2.91764	Abundance1238	0.234029
Abundance1239	Q9GZR7	1.44661	0.186881	0.836053	2.50303	Abundance1239	0.537291
Abundance1240	Q9GZR2	1.09282	0.733936	0.655025	1.82323	Abundance1240	0.911331
Abundance1241	Q9GZQ3	1.51223	0.22806	0.771889	2.96265	Abundance1241	0.59007
Abundance1242	Q9GZP9	0.966122	0.884153	0.607701	1.53594	Abundance1242	0.964637
Abundance1243	Q9GZP4	1.18565	0.57228	0.656547	2.14115	Abundance1243	0.83355
Abundance1244	Q9GZN8	0.929505	0.781629	0.554335	1.55859	Abundance1244	0.930122
Abundance1245	Q9GZN7	1.85974	0.0377121	1.03586	3.33888	Abundance1245	0.25331
Abundance1246	Q9GZN1	1.16881	0.628032	0.621866	2.1968	Abundance1246	0.863495
Abundance1247	Q9GZM7	0.851978	0.273759	0.639495	1.13506	Abundance1247	0.638246
Abundance1248	Q9GZM5	1.77704	0.0406017	1.02491	3.08114	Abundance1248	0.263992
Abundance1249	Q9GZL7	1.49163	0.158886	0.85519	2.60173	Abundance1249	0.492646
Abundance1250	Q9C0J8	1.78349	0.0744304	0.944517	3.36768	Abundance1250	0.351195
Abundance1251	Q9C0I1	0.562937	0.0679038	0.303781	1.04318	Abundance1251	0.33575
Abundance1252	Q9C0H9	0.610345	0.0342652	0.386411	0.964051	Abundance1252	0.243756
Abundance1253	Q9C0H2	1.37267	0.0813827	0.961283	1.96011	Abundance1253	0.362302
Abundance1254	Q9C0F1	1.08197	0.802072	0.584355	2.00335	Abundance1254	0.937218
Abundance1255	Q9C0E8	0.915827	0.784009	0.488378	1.7174	Abundance1255	0.931074
Abundance1256	Q9C0E2	1.50551	0.252103	0.747481	3.03226	Abundance1256	0.61602
Abundance1257	Q9C0D5	1.42504	0.295984	0.733393	2.76898	Abundance1257	0.659523
Abundance1258	Q9C0D3	1.30827	0.377442	0.720374	2.37593	Abundance1258	0.719146
Abundance1259	Q9C0C9	1.89865	0.102958	0.878564	4.10315	Abundance1259	0.404688
Abundance1260	Q9C0C2	1.05845	0.864858	0.55023	2.03611	Abundance1260	0.959117
Abundance1261	Q9C0B7	0.976133	0.94658	0.481523	1.97879	Abundance1261	0.985535
Abundance1262	Q9C0B5	1.18614	0.566575	0.661604	2.12654	Abundance1262	0.830463
Abundance1263	Q9C0B1	0.671416	0.16758	0.381311	1.18224	Abundance1263	0.506434
Abundance1264	Q9C0B0	0.96305	0.9105	0.499517	1.85672	Abundance1264	0.97546
Abundance1265	Q9C075	0.945368	0.472858	0.810928	1.1021	Abundance1265	0.780336
Abundance1266	Q9C040	0.983211	0.93736	0.64455	1.49981	Abundance1266	0.984288
Abundance1267	Q9C037	2.05439	0.0832067	0.909749	4.63922	Abundance1267	0.36629
Abundance1268	Q9C035	1.4221	0.210964	0.81906	2.46915	Abundance1268	0.569637
Abundance1269	Q9C005	1.21779	0.517186	0.670848	2.21065	Abundance1269	0.803401
Abundance1270	Q9C002	1.19627	0.0899502	0.972453	1.47161	Abundance1270	0.378303
Abundance1271	Q9BZZ5	1.31052	0.460597	0.638971	2.68786	Abundance1271	0.772275
Abundance1272	Q9BZX2	1.87076	0.00765186	1.18064	2.96428	Abundance1272	0.111552
Abundance1273	Q9BZV1	0.638796	0.248268	0.298503	1.36702	Abundance1273	0.611919
Abundance1274	Q9BZQ8	0.877203	0.547798	0.572215	1.34475	Abundance1274	0.818989
Abundance1275	Q9BZQ6	1.67887	0.0964359	0.911423	3.09254	Abundance1275	0.391402
Abundance1276	Q9BZL6	0.951085	0.883183	0.487176	1.85675	Abundance1276	0.964632
Abundance1277	Q9BZL4	0.436245	0.0796459	0.172531	1.10304	Abundance1277	0.359979
Abundance1278	Q9BZL1	0.819877	0.676855	0.322194	2.08631	Abundance1278	0.888616
Abundance1279	Q9BZK7	1.6722	0.143752	0.839342	3.33148	Abundance1279	0.467337
Abundance1280	Q9BZJ0	0.806415	0.451948	0.460336	1.41268	Abundance1280	0.765573
Abundance1281	Q9BZI7	1.15966	0.677627	0.576795	2.33153	Abundance1281	0.888743
Abundance1282	Q9BZH6	1.90803	0.094035	0.895703	4.06452	Abundance1282	0.384976
Abundance1283	Q9BZG8	1.03167	0.882239	0.682914	1.55854	Abundance1283	0.964389
Abundance1284	Q9BZG1	1.04235	0.839432	0.697863	1.55688	Abundance1284	0.951296
Abundance1285	Q9BZF9	0.542677	0.0153244	0.331097	0.889462	Abundance1285	0.154701
Abundance1286	Q9BZF1	1.17749	0.603513	0.635581	2.18146	Abundance1286	0.850432
Abundance1287	Q9BZE9	1.45444	0.394151	0.614433	3.44286	Abundance1287	0.728266
Abundance1288	Q9BZE4	1.35184	0.170117	0.878757	2.07962	Abundance1288	0.50977
Abundance1289	Q9BZE1	1.01633	0.956264	0.569735	1.81298	Abundance1289	0.987952
Abundance1290	Q9BZ95	1.23751	0.432566	0.72681	2.10705	Abundance1290	0.752536
Abundance1291	Q9BZ67	0.965923	0.91148	0.524177	1.77995	Abundance1291	0.97635
Abundance1292	Q9BZ29	1.26439	0.466934	0.672042	2.37882	Abundance1292	0.774535
Abundance1293	Q9BZ23	0.785281	0.451086	0.418802	1.47245	Abundance1293	0.765386
Abundance1294	Q9BYZ2	0.878332	0.339644	0.672997	1.14632	Abundance1294	0.694102
Abundance1295	Q9BYX4	1.27109	0.21194	0.87217	1.85248	Abundance1295	0.571429
Abundance1296	Q9BYX2	1.81793	0.0196986	1.10006	3.00426	Abundance1296	0.179888
Abundance1297	Q9BYV8	1.40907	0.118286	0.91634	2.16675	Abundance1297	0.430382
Abundance1298	Q9BYT8	1.31337	0.255948	0.820606	2.10204	Abundance1298	0.617865
Abundance1299	Q9BYN8	0.892646	0.722233	0.477246	1.66961	Abundance1299	0.907089
Abundance1300	Q9BYN0	1.68654	0.001512	1.2211	2.32938	Abundance1300	0.0512031
Abundance1301	Q9BYM8	0.891797	0.74587	0.446163	1.78254	Abundance1301	0.915201
Abundance1302	Q9BYK8	1.66334	0.0215869	1.07763	2.5674	Abundance1302	0.188461
Abundance1303	Q9BYJ9	1.31024	0.325932	0.764212	2.24639	Abundance1303	0.681857
Abundance1304	Q9BYI3	0.646615	0.038831	0.42757	0.977876	Abundance1304	0.257632
Abundance1305	Q9BYG5	1.30825	0.213918	0.856393	1.99851	Abundance1305	0.573564
Abundance1306	Q9BYG3	1.16484	0.48809	0.756739	1.79302	Abundance1306	0.789081
Abundance1307	Q9BYD6	1.37222	0.262242	0.789177	2.38601	Abundance1307	0.624884
Abundance1308	Q9BYD3	1.13709	0.646984	0.656144	1.97057	Abundance1308	0.874572
Abundance1309	Q9BYD2	0.979302	0.934911	0.59282	1.61775	Abundance1309	0.984097
Abundance1310	Q9BYD1	0.998927	0.996821	0.589022	1.69409	Abundance1310	0.999075
Abundance1311	Q9BYC9	1.207	0.422312	0.762311	1.91109	Abundance1311	0.745616
Abundance1312	Q9BYC8	0.755354	0.308272	0.4403	1.29584	Abundance1312	0.668354
Abundance1313	Q9BYC5	1.85262	0.00245941	1.243	2.76124	Abundance1313	0.0660788
Abundance1314	Q9BYB4	0.956613	0.889494	0.511685	1.78842	Abundance1314	0.966296
Abundance1315	Q9BY89	1.02055	0.956108	0.494522	2.10613	Abundance1315	0.987952
Abundance1316	Q9BY77	1.08559	0.764412	0.634473	1.85746	Abundance1316	0.924173
Abundance1317	Q9BY67	0.868401	0.31296	0.66022	1.14222	Abundance1317	0.671812
Abundance1318	Q9BY50	0.919735	0.465572	0.734618	1.1515	Abundance1318	0.774008
Abundance1319	Q9BY49	0.923939	0.604823	0.684726	1.24672	Abundance1319	0.851019
Abundance1320	Q9BY44	1.65896	0.0952414	0.915331	3.00672	Abundance1320	0.388738
Abundance1321	Q9BY43	3.09379	0.000287969	1.68019	5.69672	Abundance1321	0.0231471
Abundance1322	Q9BY42	1.77656	0.0882491	0.917548	3.4398	Abundance1322	0.37529
Abundance1323	Q9BY32	0.656119	0.145167	0.372182	1.15667	Abundance1323	0.470292
Abundance1324	Q9BXY0	1.14892	0.514032	0.757201	1.74329	Abundance1324	0.802659
Abundance1325	Q9BXX0	1.06295	0.715996	0.765045	1.47685	Abundance1325	0.904137
Abundance1326	Q9BXW7	1.22146	0.428981	0.744029	2.00525	Abundance1326	0.751005
Abundance1327	Q9BXW6	0.98611	0.96092	0.563562	1.72548	Abundance1327	0.989417
Abundance1328	Q9BXS5	0.826247	0.586001	0.415736	1.64211	Abundance1328	0.841237
Abundance1329	Q9BXR0	0.659736	0.208344	0.345127	1.26113	Abundance1329	0.566799
Abundance1330	Q9BXP5	1.3775	0.49926	0.544017	3.48793	Abundance1330	0.793301
Abundance1331	Q9BXP2	1.43805	0.161082	0.86521	2.39016	Abundance1331	0.496024
Abundance1332	Q9BXN1	0.658572	3.44783e-05	0.540457	0.802501	Abundance1332	0.0113238
Abundance1333	Q9BXL7	1.59648	0.00516815	1.15018	2.21595	Abundance1333	0.0936026
Abundance1334	Q9BXK5	0.817266	0.516749	0.444063	1.50412	Abundance1334	0.803401
Abundance1335	Q9BXJ9	3.06272	0.00119077	1.55649	6.02656	Abundance1335	0.0437422
Abundance1336	Q9BXJ8	1.30097	0.129006	0.926263	1.82726	Abundance1336	0.446882
Abundance1337	Q9BXJ0	0.741712	0.0661281	0.539295	1.0201	Abundance1337	0.330742
Abundance1338	Q9BXI6	1.36857	0.26552	0.78777	2.37757	Abundance1338	0.627786
Abundance1339	Q9BXF6	0.993276	0.975577	0.644909	1.52982	Abundance1339	0.994092
Abundance1340	Q9BXD5	1.05668	0.738461	0.764535	1.46046	Abundance1340	0.913522
Abundance1341	Q9BXC9	0.799867	0.478006	0.431632	1.48225	Abundance1341	0.783858
Abundance1342	Q9BXB4	1.41691	0.409397	0.619124	3.2427	Abundance1342	0.738392
Abundance1343	Q9BX97	0.347675	0.000221753	0.198451	0.609107	Abundance1343	0.0203981
Abundance1344	Q9BX95	1.50992	0.225784	0.775161	2.94115	Abundance1344	0.587453
Abundance1345	Q9BX68	1.17617	0.410407	0.799253	1.73083	Abundance1345	0.739115
Abundance1346	Q9BX66	0.785193	0.221782	0.532724	1.15731	Abundance1346	0.582014
Abundance1347	Q9BX59	1.46183	0.102715	0.926493	2.30648	Abundance1347	0.404269
Abundance1348	Q9BX40	0.944545	0.740305	0.674073	1.32354	Abundance1348	0.913708
Abundance1349	Q9BX10	1.39933	0.208494	0.828945	2.36218	Abundance1349	0.566972
Abundance1350	Q9BWU0	2.56579	0.00613729	1.30779	5.03391	Abundance1350	0.100263
Abundance1351	Q9BWS9	0.951473	0.883866	0.488114	1.85469	Abundance1351	0.964637
Abundance1352	Q9BWP8	0.651651	0.0109837	0.468472	0.906456	Abundance1352	0.12891
Abundance1353	Q9BWN1	0.842719	0.554619	0.477705	1.48664	Abundance1353	0.822851
Abundance1354	Q9BWM7	0.730727	0.120466	0.491798	1.08573	Abundance1354	0.433945
Abundance1355	Q9BWJ5	1.66458	0.135689	0.852307	3.25096	Abundance1355	0.45816
Abundance1356	Q9BWH6	1.23829	0.482245	0.682216	2.24762	Abundance1356	0.785961
Abundance1357	Q9BWH2	0.980706	0.941749	0.581547	1.65384	Abundance1357	0.985535
Abundance1358	Q9BWF3	1.16641	0.61301	0.642382	2.11792	Abundance1358	0.85536
Abundance1359	Q9BWD1	1.87729	0.0108917	1.15604	3.04851	Abundance1359	0.128312
Abundance1360	Q9BW92	1.44816	0.156912	0.867257	2.41817	Abundance1360	0.49003
Abundance1361	Q9BW91	0.854312	0.374623	0.603472	1.20942	Abundance1361	0.717045
Abundance1362	Q9BW83	1.08518	0.801885	0.573042	2.05502	Abundance1362	0.937218
Abundance1363	Q9BW61	0.638733	0.250586	0.297312	1.37223	Abundance1363	0.614759
Abundance1364	Q9BW60	1.06545	0.76196	0.706921	1.60583	Abundance1364	0.923203
Abundance1365	Q9BW30	0.919201	0.443714	0.740936	1.14036	Abundance1365	0.757425
Abundance1366	Q9BW27	1.55365	0.331063	0.63899	3.77756	Abundance1366	0.686641
Abundance1367	Q9BW04	1.26075	0.0864015	0.9674	1.64305	Abundance1367	0.370648
Abundance1368	Q9BVV7	1.14822	0.4964	0.771001	1.71001	Abundance1368	0.792087
Abundance1369	Q9BVT8	2.30274	0.00436184	1.29775	4.08602	Abundance1369	0.0883482
Abundance1370	Q9BVQ7	1.41731	0.121252	0.911762	2.20318	Abundance1370	0.434717
Abundance1371	Q9BVP2	1.15234	0.444419	0.801225	1.65734	Abundance1371	0.75823
Abundance1372	Q9BVN2	1.31903	0.157451	0.898529	1.93632	Abundance1372	0.49077
Abundance1373	Q9BVM4	0.825719	0.413188	0.521952	1.30627	Abundance1373	0.741081
Abundance1374	Q9BVM2	1.23626	0.230606	0.874011	1.74864	Abundance1374	0.593116
Abundance1375	Q9BVL4	0.885672	0.708335	0.468838	1.6731	Abundance1375	0.900701
Abundance1376	Q9BVL2	2.87519	0.0374289	1.06338	7.77402	Abundance1376	0.25263
Abundance1377	Q9BVK6	0.937852	0.82659	0.528245	1.66507	Abundance1377	0.945808
Abundance1378	Q9BVJ7	1.04589	0.822413	0.706837	1.54758	Abundance1378	0.944225
Abundance1379	Q9BVJ6	1.26983	0.2924	0.813989	1.98095	Abundance1379	0.656033
Abundance1380	Q9BVI4	1.30443	0.222323	0.851237	1.9989	Abundance1380	0.582643
Abundance1381	Q9BVG9	1.56428	0.162644	0.83473	2.93144	Abundance1381	0.497886
Abundance1382	Q9BVG8	1.07435	0.708179	0.738	1.564	Abundance1382	0.900701
Abundance1383	Q9BVG4	1.4129	0.191782	0.840848	2.37412	Abundance1383	0.542867
Abundance1384	Q9BVC6	0.891837	0.670919	0.525965	1.51222	Abundance1384	0.886639
Abundance1385	Q9BVC5	1.55778	0.218316	0.769145	3.15502	Abundance1385	0.57962
Abundance1386	Q9BVC4	1.30208	0.352556	0.746359	2.27158	Abundance1386	0.701014
Abundance1387	Q9BVA0	0.578578	0.0605699	0.326716	1.0246	Abundance1387	0.31534
Abundance1388	Q9BV94	1.427	0.306875	0.721467	2.82249	Abundance1388	0.668354
Abundance1389	Q9BV86	1.35257	0.158366	0.889034	2.05778	Abundance1389	0.492336
Abundance1390	Q9BV81	1.87577	0.141773	0.810502	4.34114	Abundance1390	0.465754
Abundance1391	Q9BV79	0.938814	0.836359	0.515693	1.7091	Abundance1391	0.949638
Abundance1392	Q9BV68	1.49465	0.17686	0.834122	2.67825	Abundance1392	0.521458
Abundance1393	Q9BV57	1.6751	0.0750292	0.949267	2.95593	Abundance1393	0.352709
Abundance1394	Q9BV44	1.17276	0.592486	0.65429	2.10209	Abundance1394	0.844973
Abundance1395	Q9BV40	2.07562	0.0306938	1.0703	4.02522	Abundance1395	0.227702
Abundance1396	Q9BV38	0.890203	0.694996	0.49773	1.59215	Abundance1396	0.894957
Abundance1397	Q9BV20	0.904638	0.628746	0.602606	1.35805	Abundance1397	0.863746
Abundance1398	Q9BV10	0.580895	0.0392465	0.346597	0.973578	Abundance1398	0.258804
Abundance1399	Q9BUT1	0.774586	0.148024	0.547983	1.09489	Abundance1399	0.475991
Abundance1400	Q9BUR5	1.13795	0.594408	0.707192	1.83108	Abundance1400	0.846366
Abundance1401	Q9BUR4	0.818809	0.494732	0.461291	1.45342	Abundance1401	0.791328
Abundance1402	Q9BUQ8	1.27587	0.635336	0.466136	3.49222	Abundance1402	0.867632
Abundance1403	Q9BUP3	1.81809	0.0100351	1.1534	2.86585	Abundance1403	0.124997
Abundance1404	Q9BUP0	0.970149	0.895939	0.616041	1.5278	Abundance1404	0.968497
Abundance1405	Q9BUN8	1.46956	0.0880054	0.944307	2.28699	Abundance1405	0.374974
Abundance1406	Q9BUL9	1.48938	0.0383303	1.02164	2.17126	Abundance1406	0.255774
Abundance1407	Q9BUL8	2.20267	0.0187374	1.14027	4.25493	Abundance1407	0.175801
Abundance1408	Q9BUL5	0.822913	0.508788	0.461595	1.46706	Abundance1408	0.800034
Abundance1409	Q9BUK6	1.04887	0.827061	0.683633	1.60924	Abundance1409	0.945808
Abundance1410	Q9BUJ2	0.715547	0.315513	0.372212	1.37558	Abundance1410	0.673723
Abundance1411	Q9BUI4	1.21954	0.436795	0.739501	2.0112	Abundance1411	0.754606
Abundance1412	Q9BUH6	0.703677	0.245583	0.388817	1.27351	Abundance1412	0.608642
Abundance1413	Q9BUF5	0.771927	0.326451	0.460286	1.29457	Abundance1413	0.682504
Abundance1414	Q9BUE6	1.30129	0.192443	0.875758	1.93359	Abundance1414	0.543929
Abundance1415	Q9BUE0	0.943239	0.855654	0.502559	1.77034	Abundance1415	0.957567
Abundance1416	Q9BUB7	0.857966	0.507249	0.545547	1.3493	Abundance1416	0.799093
Abundance1417	Q9BU89	0.819994	0.518146	0.449155	1.49701	Abundance1417	0.804246
Abundance1418	Q9BU76	1.05642	0.85342	0.590141	1.89112	Abundance1418	0.957453
Abundance1419	Q9BU61	1.20101	0.517231	0.689933	2.09067	Abundance1419	0.803401
Abundance1420	Q9BU23	0.705193	0.255806	0.386076	1.28808	Abundance1420	0.617865
Abundance1421	Q9BU02	1.26363	0.43085	0.705962	2.26182	Abundance1421	0.751693
Abundance1422	Q9BTZ2	1.45603	0.0868995	0.947032	2.2386	Abundance1422	0.372214
Abundance1423	Q9BTY7	0.82218	0.421063	0.510299	1.32467	Abundance1423	0.744544
Abundance1424	Q9BTY2	1.87589	0.00743726	1.18345	2.97349	Abundance1424	0.109653
Abundance1425	Q9BTX1	1.76935	0.0562727	0.984857	3.17874	Abundance1425	0.306951
Abundance1426	Q9BTW9	2.07947	0.0518488	0.994152	4.34963	Abundance1426	0.296589
Abundance1427	Q9BTV4	0.823866	0.446864	0.500088	1.35727	Abundance1427	0.761004
Abundance1428	Q9BTU6	1.59823	0.176136	0.8102	3.15271	Abundance1428	0.521035
Abundance1429	Q9BTT6	1.11122	0.607243	0.743287	1.6613	Abundance1429	0.852211
Abundance1430	Q9BTT0	1.05738	0.814402	0.663616	1.6848	Abundance1430	0.941251
Abundance1431	Q9BTL3	0.814501	0.463507	0.4706	1.40971	Abundance1431	0.772372
Abundance1432	Q9BTK6	0.953757	0.877376	0.522688	1.74033	Abundance1432	0.962818
Abundance1433	Q9BTE7	1.22333	0.481598	0.697797	2.14464	Abundance1433	0.78539
Abundance1434	Q9BTE6	1.15049	0.613792	0.667467	1.98307	Abundance1434	0.85578
Abundance1435	Q9BTE3	1.12569	0.700335	0.615979	2.05718	Abundance1435	0.89602
Abundance1436	Q9BTE1	1.02448	0.946341	0.506557	2.07194	Abundance1436	0.985535
Abundance1437	Q9BTD8	1.20904	0.522764	0.675473	2.16409	Abundance1437	0.805644
Abundance1438	Q9BTC8	1.07313	0.764584	0.676124	1.70326	Abundance1438	0.924196
Abundance1439	Q9BTC0	1.07592	0.800012	0.610806	1.89521	Abundance1439	0.937218
Abundance1440	Q9BTA9	0.884991	0.7558	0.409772	1.91133	Abundance1440	0.920421
Abundance1441	Q9BT78	0.650839	0.342621	0.268065	1.58018	Abundance1441	0.695565
Abundance1442	Q9BT73	1.26136	0.386152	0.746068	2.13255	Abundance1442	0.723737
Abundance1443	Q9BT40	0.89409	0.681955	0.523417	1.52726	Abundance1443	0.891271
Abundance1444	Q9BT22	1.22639	0.39779	0.764184	1.96814	Abundance1444	0.732493
Abundance1445	Q9BT17	1.43472	0.193721	0.832436	2.47277	Abundance1445	0.545507
Abundance1446	Q9BT09	1.78724	0.0704904	0.952613	3.3531	Abundance1446	0.343442
Abundance1447	Q9BSV6	2.01071	0.0173983	1.1307	3.57564	Abundance1447	0.166358
Abundance1448	Q9BSU1	0.684924	0.335567	0.317042	1.47968	Abundance1448	0.691588
Abundance1449	Q9BST9	0.73333	0.194247	0.459115	1.17132	Abundance1449	0.546305
Abundance1450	Q9BSR8	1.65639	0.0443671	1.01279	2.70898	Abundance1450	0.274154
Abundance1451	Q9BSQ5	1.66864	0.197665	0.76569	3.63639	Abundance1451	0.552543
Abundance1452	Q9BSJ8	1.39764	0.341927	0.700718	2.7877	Abundance1452	0.695361
Abundance1453	Q9BSJ2	2.45952	0.019416	1.15643	5.23097	Abundance1453	0.178686
Abundance1454	Q9BSH5	1.03866	0.844836	0.710387	1.51863	Abundance1454	0.95433
Abundance1455	Q9BSH4	1.18039	0.496438	0.731908	1.90369	Abundance1455	0.792087
Abundance1456	Q9BSF4	1.00182	0.994466	0.599062	1.67536	Abundance1456	0.998459
Abundance1457	Q9BSE5	0.972641	0.848844	0.731248	1.29372	Abundance1457	0.955869
Abundance1458	Q9BSD7	0.942822	0.704668	0.695351	1.27837	Abundance1458	0.898912
Abundance1459	Q9BSC4	1.27921	0.198635	0.878787	1.8621	Abundance1459	0.553826
Abundance1460	Q9BS40	0.815204	0.054691	0.661832	1.00412	Abundance1460	0.303155
Abundance1461	Q9BS26	1.70583	0.167034	0.799751	3.63843	Abundance1461	0.505612
Abundance1462	Q9BRZ2	1.57538	0.401521	0.54479	4.55555	Abundance1462	0.734991
Abundance1463	Q9BRX8	1.0319	0.855258	0.736375	1.44603	Abundance1463	0.957453
Abundance1464	Q9BRX5	1.07411	0.632977	0.80098	1.44036	Abundance1464	0.865201
Abundance1465	Q9BRX2	2.35462	0.00589678	1.27992	4.33173	Abundance1465	0.100014
Abundance1466	Q9BRV8	1.31105	0.524303	0.56959	3.01771	Abundance1466	0.806868
Abundance1467	Q9BRT6	1.0489	0.733044	0.797226	1.38003	Abundance1467	0.911331
Abundance1468	Q9BRT3	1.9907	0.0473394	1.00812	3.93098	Abundance1468	0.284474
Abundance1469	Q9BRT2	0.678587	0.23945	0.355664	1.29471	Abundance1469	0.601668
Abundance1470	Q9BRR9	0.904048	0.505944	0.671594	1.21696	Abundance1470	0.798071
Abundance1471	Q9BRR6	2.47629	0.00600374	1.29684	4.72844	Abundance1471	0.100014
Abundance1472	Q9BRR3	1.22853	0.221473	0.88327	1.70874	Abundance1472	0.582014
Abundance1473	Q9BRQ8	1.20161	0.352891	0.815606	1.77031	Abundance1473	0.701136
Abundance1474	Q9BRQ6	0.953572	0.867029	0.546594	1.66357	Abundance1474	0.959971
Abundance1475	Q9BRP8	1.28104	0.331271	0.777267	2.11134	Abundance1475	0.686838
Abundance1476	Q9BRP4	1.22555	0.385736	0.773985	1.94058	Abundance1476	0.723737
Abundance1477	Q9BRP1	1.81092	0.0147106	1.1238	2.91815	Abundance1477	0.15173
Abundance1478	Q9BRK5	1.66121	0.0341142	1.03876	2.65665	Abundance1478	0.242947
Abundance1479	Q9BRK3	0.55902	0.00469172	0.373548	0.836579	Abundance1479	0.089987
Abundance1480	Q9BRJ7	0.812129	0.431237	0.483699	1.36356	Abundance1480	0.751693
Abundance1481	Q9BRJ6	1.18387	0.437936	0.772831	1.81352	Abundance1481	0.754606
Abundance1482	Q9BRJ2	0.962371	0.900093	0.5288	1.75144	Abundance1482	0.970227
Abundance1483	Q9BRG2	1.12765	0.627337	0.694287	1.8315	Abundance1483	0.863495
Abundance1484	Q9BRG1	1.06606	0.852325	0.543599	2.09066	Abundance1484	0.957453
Abundance1485	Q9BRF8	0.739709	0.286071	0.425099	1.28716	Abundance1485	0.649919
Abundance1486	Q9BRD0	1.93747	0.0813346	0.920968	4.07592	Abundance1486	0.362302
Abundance1487	Q9BRA2	0.919134	0.736397	0.562546	1.50176	Abundance1487	0.912358
Abundance1488	Q9BR76	1.5732	0.154855	0.842686	2.937	Abundance1488	0.486881
Abundance1489	Q9BR61	1.11335	0.619005	0.729172	1.69994	Abundance1489	0.858389
Abundance1490	Q9BQS8	1.05946	0.870079	0.530258	2.11681	Abundance1490	0.960057
Abundance1491	Q9BQS7	0.904757	0.640356	0.594537	1.37685	Abundance1491	0.871045
Abundance1492	Q9BQP7	1.24881	0.255253	0.851641	1.83119	Abundance1492	0.617865
Abundance1493	Q9BQL6	0.989647	0.956251	0.682352	1.43533	Abundance1493	0.987952
Abundance1494	Q9BQK8	1.25207	0.174849	0.904895	1.73244	Abundance1494	0.518839
Abundance1495	Q9BQG2	1.20812	0.324066	0.82969	1.75914	Abundance1495	0.68152
Abundance1496	Q9BQG0	1.08633	0.730371	0.678327	1.73975	Abundance1496	0.910901
Abundance1497	Q9BQE5	1.14178	0.504412	0.773608	1.68517	Abundance1497	0.796428
Abundance1498	Q9BQE4	1.56298	0.063066	0.975969	2.50307	Abundance1498	0.322878
Abundance1499	Q9BQE3	1.74942	0.0602921	0.976083	3.13545	Abundance1499	0.31534
Abundance1500	Q9BQC6	1.05323	0.861133	0.589082	1.88308	Abundance1500	0.958425
Abundance1501	Q9BQC3	1.13866	0.516316	0.769303	1.68534	Abundance1501	0.803401
Abundance1502	Q9BQB6	0.785407	0.439527	0.425699	1.44906	Abundance1502	0.755433
Abundance1503	Q9BQA9	1.25562	0.478349	0.669203	2.35592	Abundance1503	0.784025
Abundance1504	Q9BQA1	2.25907	0.00815874	1.23512	4.13193	Abundance1504	0.114575
Abundance1505	Q9BQ95	0.625575	0.0622689	0.382044	1.02434	Abundance1505	0.320818
Abundance1506	Q9BQ70	1.79465	0.056609	0.983677	3.27422	Abundance1506	0.307764
Abundance1507	Q9BQ69	0.974722	0.87358	0.711074	1.33613	Abundance1507	0.961697
Abundance1508	Q9BQ67	1.20117	0.475386	0.726121	1.987	Abundance1508	0.781533
Abundance1509	Q9BQ61	0.811074	0.526702	0.424137	1.55101	Abundance1509	0.808264
Abundance1510	Q9BQ52	0.88512	0.667655	0.507084	1.54499	Abundance1510	0.884673
Abundance1511	Q9BQ49	1.64833	0.0268215	1.05904	2.56551	Abundance1511	0.209105
Abundance1512	Q9BQ48	0.934754	0.690729	0.670419	1.30331	Abundance1512	0.893546
Abundance1513	Q9BQ39	1.41349	0.179223	0.853064	2.34208	Abundance1513	0.523971
Abundance1514	Q9BPZ7	0.977623	0.95618	0.436101	2.19157	Abundance1514	0.987952
Abundance1515	Q9BPY8	0.918264	0.585809	0.675725	1.24786	Abundance1515	0.841237
Abundance1516	Q9BPX7	1.21187	0.630945	0.553299	2.65434	Abundance1516	0.864842
Abundance1517	Q9BPX6	1.2926	0.279751	0.811609	2.05863	Abundance1517	0.643877
Abundance1518	Q9BPX5	1.82229	0.051243	0.996765	3.3315	Abundance1518	0.295235
Abundance1519	Q9BPX3	1.72665	0.0072592	1.15887	2.57261	Abundance1519	0.108172
Abundance1520	Q9BPW8	0.818137	0.287516	0.565176	1.18432	Abundance1520	0.650549
Abundance1521	Q99996	3.15533	0.00772507	1.35477	7.34892	Abundance1521	0.112368
Abundance1522	Q99986	0.909404	0.705098	0.556111	1.48714	Abundance1522	0.899068
Abundance1523	Q99973	1.64363	0.022278	1.07336	2.51687	Abundance1523	0.191252
Abundance1524	Q99969	0.505661	0.000305537	0.349222	0.732178	Abundance1524	0.0237631
Abundance1525	Q99961	0.515915	0.0509264	0.26546	1.00267	Abundance1525	0.294594
Abundance1526	Q99959	1.5323	0.00785527	1.11863	2.09895	Abundance1526	0.112516
Abundance1527	Q99943	0.757463	0.416765	0.387424	1.48094	Abundance1527	0.74221
Abundance1528	Q99933	1.24667	0.444965	0.708043	2.19504	Abundance1528	0.758763
Abundance1529	Q99873	1.33196	0.302078	0.772781	2.29576	Abundance1529	0.665681
Abundance1530	Q99848	1.62165	0.025462	1.06116	2.47819	Abundance1530	0.20464
Abundance1531	Q99836	2.97835	0.022105	1.16964	7.58398	Abundance1531	0.190367
Abundance1532	Q99832	2.95218	0.00384037	1.41712	6.15007	Abundance1532	0.0840745
Abundance1533	Q99829	0.824946	0.334738	0.557974	1.21966	Abundance1533	0.690722
Abundance1534	Q99828	0.978989	0.903193	0.6953	1.37843	Abundance1534	0.972011
Abundance1535	Q99816	3.60099	0.0108566	1.34367	9.65056	Abundance1535	0.128312
Abundance1536	Q99808	0.873959	0.461729	0.610497	1.25112	Abundance1536	0.772372
Abundance1537	Q99807	0.83043	0.440057	0.518147	1.33092	Abundance1537	0.755945
Abundance1538	Q99805	1.86558	0.0308458	1.05919	3.28592	Abundance1538	0.228428
Abundance1539	Q99798	0.7653	0.264839	0.478227	1.2247	Abundance1539	0.626859
Abundance1540	Q99797	1.25872	0.336072	0.787637	2.01155	Abundance1540	0.691588
Abundance1541	Q99766	1.2389	0.300142	0.826129	1.8579	Abundance1541	0.664134
Abundance1542	Q99757	0.908775	0.689904	0.568041	1.4539	Abundance1542	0.893546
Abundance1543	Q99747	1.29146	0.309394	0.788679	2.11475	Abundance1543	0.669114
Abundance1544	Q99735	1.23728	0.288808	0.834858	1.83367	Abundance1544	0.651401
Abundance1545	Q99733	1.82486	0.0590054	0.977383	3.40718	Abundance1545	0.313186
Abundance1546	Q99729	1.38306	0.252882	0.793255	2.4114	Abundance1546	0.616924
Abundance1547	Q99720	1.13788	0.498058	0.783114	1.65336	Abundance1547	0.792628
Abundance1548	Q99719	0.409832	0.000114133	0.260507	0.644751	Abundance1548	0.0163566
Abundance1549	Q99717	0.746519	0.131845	0.510395	1.09188	Abundance1549	0.452749
Abundance1550	Q99715	0.986972	0.921347	0.760764	1.28044	Abundance1550	0.981121
Abundance1551	Q99714	1.46279	0.210547	0.806505	2.65313	Abundance1551	0.569637
Abundance1552	Q99707	0.81327	0.483044	0.456462	1.44899	Abundance1552	0.786276
Abundance1553	Q99704	2.48639	0.00737094	1.27713	4.84064	Abundance1553	0.108922
Abundance1554	Q99700	1.61047	0.132838	0.865127	2.99797	Abundance1554	0.453396
Abundance1555	Q99685	1.14868	0.365673	0.850686	1.55106	Abundance1555	0.713738
Abundance1556	Q99683	1.09298	0.758313	0.620377	1.92562	Abundance1556	0.920965
Abundance1557	Q99653	2.07942	0.0130458	1.16661	3.70647	Abundance1557	0.143659
Abundance1558	Q99643	1.31305	0.18881	0.874715	1.97105	Abundance1558	0.539623
Abundance1559	Q99638	0.979765	0.926101	0.636079	1.50915	Abundance1559	0.981141
Abundance1560	Q99627	0.833517	0.684348	0.346444	2.00537	Abundance1560	0.892067
Abundance1561	Q99623	1.54498	0.106384	0.911167	2.61966	Abundance1561	0.410798
Abundance1562	Q99622	0.826217	0.448321	0.504412	1.35333	Abundance1562	0.762665
Abundance1563	Q99615	2.19533	0.00659988	1.24479	3.87171	Abundance1563	0.103904
Abundance1564	Q99614	2.43327	0.0253551	1.11601	5.30532	Abundance1564	0.20454
Abundance1565	Q99613	1.02042	0.943687	0.582395	1.78788	Abundance1565	0.985535
Abundance1566	Q99611	0.692226	0.0825426	0.456982	1.04857	Abundance1566	0.365097
Abundance1567	Q99598	0.992482	0.981354	0.527068	1.86887	Abundance1567	0.995413
Abundance1568	Q99590	1.20486	0.584429	0.617866	2.34951	Abundance1568	0.840974
Abundance1569	Q99584	1.22181	0.192724	0.903836	1.65165	Abundance1569	0.543929
Abundance1570	Q99575	1.23617	0.39405	0.759156	2.01292	Abundance1570	0.728266
Abundance1571	Q99571	1.36216	0.237571	0.815606	2.27498	Abundance1571	0.600637
Abundance1572	Q99570	1.52856	0.265934	0.723789	3.22816	Abundance1572	0.628368
Abundance1573	Q99569	1.12061	0.546064	0.774263	1.62189	Abundance1573	0.817713
Abundance1574	Q99567	1.1012	0.823	0.473185	2.56272	Abundance1574	0.944598
Abundance1575	Q99549	0.977749	0.942763	0.528989	1.80721	Abundance1575	0.985535
Abundance1576	Q99543	2.78046	0.00208321	1.44987	5.3322	Abundance1576	0.0612897
Abundance1577	Q99541	0.966326	0.828869	0.708326	1.3183	Abundance1577	0.94599
Abundance1578	Q99538	0.984545	0.924794	0.7125	1.36046	Abundance1578	0.981121
Abundance1579	Q99536	0.645955	0.104255	0.381259	1.09442	Abundance1579	0.406638
Abundance1580	Q99523	0.788637	0.207391	0.545211	1.14075	Abundance1580	0.565391
Abundance1581	Q99519	0.843602	0.356635	0.587609	1.21112	Abundance1581	0.704462
Abundance1582	Q99497	0.817588	0.614393	0.373484	1.78977	Abundance1582	0.85578
Abundance1583	Q99496	0.98939	0.971298	0.553386	1.76891	Abundance1583	0.994092
Abundance1584	Q99487	1.17924	0.51561	0.717371	1.93846	Abundance1584	0.803378
Abundance1585	Q99471	1.77483	0.0974102	0.900618	3.49762	Abundance1585	0.393148
Abundance1586	Q99470	0.773803	0.246698	0.501417	1.19416	Abundance1586	0.609667
Abundance1587	Q99460	3.54876	0.0522568	0.987709	12.7504	Abundance1587	0.297786
Abundance1588	Q99459	1.01251	0.977893	0.42016	2.43998	Abundance1588	0.994167
Abundance1589	Q99447	0.999413	0.998076	0.620273	1.6103	Abundance1589	0.999459
Abundance1590	Q99442	1.09977	0.745298	0.619584	1.95212	Abundance1590	0.915
Abundance1591	Q99439	0.81289	0.233639	0.578069	1.1431	Abundance1591	0.597361
Abundance1592	Q99436	1.34054	0.345322	0.729348	2.4639	Abundance1592	0.697367
Abundance1593	Q99426	1.42127	0.322614	0.70817	2.85244	Abundance1593	0.68152
Abundance1594	Q99424	0.874783	0.410903	0.635946	1.20332	Abundance1594	0.739115
Abundance1595	Q99417	2.19066	0.0224207	1.11741	4.29477	Abundance1595	0.191815
Abundance1596	Q96TC7	2.09874	0.0478894	1.00691	4.37447	Abundance1596	0.285826
Abundance1597	Q96TA2	1.27652	0.462006	0.666046	2.44652	Abundance1597	0.772372
Abundance1598	Q96TA1	1.06832	0.83997	0.562525	2.02888	Abundance1598	0.951296
Abundance1599	Q96T88	1.3906	0.0552111	0.992674	1.94805	Abundance1599	0.303965
Abundance1600	Q96T76	1.27815	0.426958	0.697626	2.34176	Abundance1600	0.749078
Abundance1601	Q96T66	0.833879	0.318676	0.583488	1.19172	Abundance1601	0.676474
Abundance1602	Q96T60	0.951133	0.870507	0.520749	1.73722	Abundance1602	0.960294
Abundance1603	Q96T58	1.51302	0.224861	0.775212	2.95304	Abundance1603	0.586557
Abundance1604	Q96T51	1.04706	0.901847	0.504174	2.17452	Abundance1604	0.971311
Abundance1605	Q96T37	1.15088	0.700213	0.562814	2.3534	Abundance1605	0.89602
Abundance1606	Q96T23	1.32902	0.191153	0.867581	2.03588	Abundance1606	0.542867
Abundance1607	Q96SZ5	0.929602	0.832187	0.473212	1.82616	Abundance1607	0.947889
Abundance1608	Q96SY0	1.58022	0.168543	0.823856	3.03097	Abundance1608	0.507111
Abundance1609	Q96SW2	0.911103	0.79354	0.453704	1.82963	Abundance1609	0.93533
Abundance1610	Q96SU4	0.781797	0.514212	0.373139	1.63801	Abundance1610	0.802659
Abundance1611	Q96ST3	1.38124	0.384515	0.667	2.86029	Abundance1611	0.723488
Abundance1612	Q96ST2	1.04787	0.92063	0.417725	2.62857	Abundance1612	0.981121
Abundance1613	Q96SQ9	1.60198	8.12057e-06	1.30245	1.97041	Abundance1613	0.00780302
Abundance1614	Q96SM3	0.65987	0.0758013	0.417032	1.04411	Abundance1614	0.354066
Abundance1615	Q96SL4	0.910753	0.605162	0.638975	1.29813	Abundance1615	0.851125
Abundance1616	Q96SL1	1.23965	0.344066	0.794382	1.93451	Abundance1616	0.696487
Abundance1617	Q96SK2	1.77377	0.221728	0.707414	4.44756	Abundance1617	0.582014
Abundance1618	Q96SI9	0.928172	0.746861	0.590288	1.45946	Abundance1618	0.915911
Abundance1619	Q96SB8	0.618963	0.191252	0.301453	1.27089	Abundance1619	0.542867
Abundance1620	Q96SB4	2.05739	0.00703054	1.21755	3.47653	Abundance1620	0.106944
Abundance1621	Q96SB3	0.838203	0.659975	0.381831	1.84004	Abundance1621	0.88094
Abundance1622	Q96S99	0.863472	0.503112	0.561881	1.32695	Abundance1622	0.796069
Abundance1623	Q96S97	0.63193	0.0437522	0.404504	0.987224	Abundance1623	0.271966
Abundance1624	Q96S90	0.629399	0.0248144	0.420074	0.943033	Abundance1624	0.203988
Abundance1625	Q96S86	0.850097	0.295659	0.62702	1.15254	Abundance1625	0.659025
Abundance1626	Q96S66	1.49939	0.0733915	0.962362	2.3361	Abundance1626	0.348808
Abundance1627	Q96S59	1.18005	0.611614	0.622823	2.23584	Abundance1627	0.854946
Abundance1628	Q96S55	1.06194	0.807643	0.654625	1.72269	Abundance1628	0.938946
Abundance1629	Q96S52	1.76807	0.0441355	1.01507	3.07965	Abundance1629	0.273304
Abundance1630	Q96S44	0.790675	0.493776	0.403507	1.54933	Abundance1630	0.791119
Abundance1631	Q96S19	0.870123	0.64559	0.480939	1.57424	Abundance1631	0.873777
Abundance1632	Q96S15	0.824503	0.626307	0.379188	1.79279	Abundance1632	0.86316
Abundance1633	Q96S06	1.06923	0.841489	0.554822	2.06059	Abundance1633	0.952222
Abundance1634	Q96RW7	0.728258	0.0484829	0.531482	0.997889	Abundance1634	0.287739
Abundance1635	Q96RU3	0.869569	0.533632	0.560006	1.35026	Abundance1635	0.810182
Abundance1636	Q96RU2	1.56212	0.0772895	0.95236	2.56228	Abundance1636	0.356008
Abundance1637	Q96RT7	1.47631	0.329787	0.674424	3.23165	Abundance1637	0.685728
Abundance1638	Q96RT1	0.964879	0.927371	0.44731	2.08131	Abundance1638	0.981141
Abundance1639	Q96RS6	1.21504	0.44888	0.733938	2.01149	Abundance1639	0.762838
Abundance1640	Q96RR4	0.630161	0.159963	0.330923	1.19999	Abundance1640	0.494274
Abundance1641	Q96RQ9	1.42748	0.0103298	1.08753	1.8737	Abundance1641	0.127118
Abundance1642	Q96RQ3	0.826218	0.39042	0.534441	1.27729	Abundance1642	0.724988
Abundance1643	Q96RQ1	1.98082	0.0332781	1.05568	3.7167	Abundance1643	0.238298
Abundance1644	Q96RP9	2.64943	0.00169487	1.44193	4.86811	Abundance1644	0.054286
Abundance1645	Q96RP7	0.963161	0.900782	0.533864	1.73767	Abundance1645	0.970486
Abundance1646	Q96RN5	1.36703	0.400718	0.65932	2.83439	Abundance1646	0.734763
Abundance1647	Q96RL7	6.04899	4.01567e-05	2.56216	14.2811	Abundance1647	0.0118681
Abundance1648	Q96RK0	1.0218	0.946048	0.547142	1.90823	Abundance1648	0.985535
Abundance1649	Q96RF0	0.629675	0.0518644	0.395012	1.00374	Abundance1649	0.296589
Abundance1650	Q96RE7	1.18811	0.532926	0.691134	2.04245	Abundance1650	0.810182
Abundance1651	Q96QZ7	0.857134	0.487383	0.55475	1.32434	Abundance1651	0.788692
Abundance1652	Q96QR8	0.778252	0.409295	0.429037	1.41171	Abundance1652	0.738392
Abundance1653	Q96QK1	1.26967	0.559791	0.569095	2.83269	Abundance1653	0.826685
Abundance1654	Q96QG7	1.27859	0.504625	0.621177	2.63175	Abundance1654	0.796428
Abundance1655	Q96QF0	1.08694	0.59359	0.800252	1.47634	Abundance1655	0.84546
Abundance1656	Q96QD9	1.15212	0.64883	0.626342	2.11927	Abundance1656	0.874579
Abundance1657	Q96QC0	1.22072	0.490666	0.692329	2.15238	Abundance1657	0.789681
Abundance1658	Q96Q42	0.796956	0.464072	0.434088	1.46316	Abundance1658	0.772763
Abundance1659	Q96Q15	2.35248	0.0114184	1.21246	4.56442	Abundance1659	0.131944
Abundance1660	Q96Q11	0.988176	0.966634	0.565969	1.72534	Abundance1660	0.992257
Abundance1661	Q96Q05	0.511137	0.172853	0.194737	1.34161	Abundance1661	0.514602
Abundance1662	Q96PZ0	1.04923	0.776197	0.753318	1.46138	Abundance1662	0.927866
Abundance1663	Q96PY5	1.14015	0.46149	0.80418	1.61648	Abundance1663	0.772372
Abundance1664	Q96PV6	0.700114	0.264009	0.374526	1.30874	Abundance1664	0.625948
Abundance1665	Q96PU8	0.837571	0.456376	0.525362	1.33532	Abundance1665	0.769377
Abundance1666	Q96PU5	0.913117	0.776873	0.487	1.71208	Abundance1666	0.927866
Abundance1667	Q96PU4	0.796501	0.431297	0.451949	1.40373	Abundance1667	0.751693
Abundance1668	Q96PP9	1.34378	0.132267	0.9146	1.97434	Abundance1668	0.453108
Abundance1669	Q96PK6	1.13904	0.719461	0.559771	2.31777	Abundance1669	0.906226
Abundance1670	Q96PE7	1.09139	0.743746	0.646044	1.84374	Abundance1670	0.914574
Abundance1671	Q96PE3	1.09924	0.723717	0.650512	1.8575	Abundance1671	0.908418
Abundance1672	Q96PE2	0.243011	1.82727e-05	0.127237	0.464131	Abundance1672	0.0110603
Abundance1673	Q96PD5	0.603758	0.00237852	0.436018	0.836029	Abundance1673	0.064571
Abundance1674	Q96PC5	1.58636	0.186122	0.80043	3.14397	Abundance1674	0.536658
Abundance1675	Q96PC3	1.76272	0.000330269	1.29357	2.40201	Abundance1675	0.0237631
Abundance1676	Q96P70	1.07634	0.798047	0.612644	1.89101	Abundance1676	0.936914
Abundance1677	Q96P48	0.46156	0.0150324	0.247504	0.860743	Abundance1677	0.152959
Abundance1678	Q96P47	1.4194	0.333067	0.698418	2.88466	Abundance1678	0.689023
Abundance1679	Q96P44	0.711402	0.00178165	0.574574	0.880815	Abundance1679	0.0551631
Abundance1680	Q96P16	1.01457	0.946104	0.667018	1.54322	Abundance1680	0.985535
Abundance1681	Q96P11	1.39922	0.154496	0.881185	2.22181	Abundance1681	0.486221
Abundance1682	Q96NW4	1.26919	0.31957	0.79372	2.02949	Abundance1682	0.677664
Abundance1683	Q96NT0	1.65051	0.0841226	0.934717	2.91445	Abundance1683	0.367419
Abundance1684	Q96NB2	0.774843	0.0915357	0.57614	1.04207	Abundance1684	0.381272
Abundance1685	Q96NA2	0.6521	0.0659984	0.413384	1.02867	Abundance1685	0.330602
Abundance1686	Q96N67	2.63399	0.00876675	1.27669	5.43429	Abundance1686	0.119316
Abundance1687	Q96N66	1.93153	0.0146539	1.13848	3.27701	Abundance1687	0.15173
Abundance1688	Q96MX6	1.08113	0.808447	0.575433	2.03123	Abundance1688	0.938946
Abundance1689	Q96MW5	1.64453	0.141088	0.847879	3.1897	Abundance1689	0.465355
Abundance1690	Q96MW1	2.45972	0.000471569	1.48515	4.07383	Abundance1690	0.0286019
Abundance1691	Q96MV1	0.880876	0.606943	0.543308	1.42818	Abundance1691	0.852158
Abundance1692	Q96MU7	0.994724	0.984129	0.59067	1.67518	Abundance1692	0.996191
Abundance1693	Q96MM6	0.510753	0.00783776	0.311264	0.838092	Abundance1693	0.112516
Abundance1694	Q96MH6	1.26685	0.315754	0.798058	2.01102	Abundance1694	0.673788
Abundance1695	Q96MG8	1.1241	0.590074	0.734457	1.72047	Abundance1695	0.843469
Abundance1696	Q96MG7	0.783201	0.565263	0.340528	1.80133	Abundance1696	0.830209
Abundance1697	Q96ME7	0.639058	0.0296648	0.426843	0.956779	Abundance1697	0.222983
Abundance1698	Q96ME1	1.2288	0.49586	0.679129	2.22338	Abundance1698	0.791963
Abundance1699	Q96M96	1.05261	0.814588	0.685757	1.61571	Abundance1699	0.941251
Abundance1700	Q96M27	1.05397	0.860667	0.586046	1.8955	Abundance1700	0.958425
Abundance1701	Q96LZ7	0.826953	0.495737	0.478695	1.42857	Abundance1701	0.791963
Abundance1702	Q96LW7	1.25208	0.35141	0.780337	2.00902	Abundance1702	0.7004
Abundance1703	Q96LT7	1.94798	0.0343106	1.05052	3.61214	Abundance1703	0.243811
Abundance1704	Q96LL9	0.953943	0.857771	0.569599	1.59763	Abundance1704	0.95825
Abundance1705	Q96LJ7	1.02518	0.907381	0.674278	1.5587	Abundance1705	0.973402
Abundance1706	Q96LI5	1.02475	0.936816	0.559923	1.87545	Abundance1706	0.984097
Abundance1707	Q96LD4	1.39035	0.227618	0.813995	2.37479	Abundance1707	0.589939
Abundance1708	Q96LB3	1.31701	0.46411	0.630126	2.75264	Abundance1708	0.772763
Abundance1709	Q96L92	0.638222	0.155584	0.343398	1.18617	Abundance1709	0.488319
Abundance1710	Q96L91	0.934017	0.814122	0.528718	1.65001	Abundance1710	0.941251
Abundance1711	Q96L58	1.15146	0.563271	0.713763	1.85756	Abundance1711	0.828969
Abundance1712	Q96KR1	0.981305	0.955075	0.508922	1.89215	Abundance1712	0.987952
Abundance1713	Q96KQ7	1.15035	0.64529	0.633613	2.0885	Abundance1713	0.873777
Abundance1714	Q96KP4	1.13633	0.551922	0.745814	1.73133	Abundance1714	0.821378
Abundance1715	Q96KP1	0.830113	0.7122	0.308687	2.23232	Abundance1715	0.90245
Abundance1716	Q96KN1	0.984156	0.935504	0.668449	1.44897	Abundance1716	0.984097
Abundance1717	Q96KM6	0.631631	0.0719182	0.382957	1.04178	Abundance1717	0.346379
Abundance1718	Q96KG9	1.84843	0.183866	0.746991	4.57394	Abundance1718	0.532886
Abundance1719	Q96KC8	0.7888	0.466016	0.416818	1.49275	Abundance1719	0.774535
Abundance1720	Q96KA5	1.5599	0.0848479	0.940746	2.58654	Abundance1720	0.367419
Abundance1721	Q96K76	1.03403	0.927206	0.504425	2.11966	Abundance1721	0.981141
Abundance1722	Q96K49	1.78434	0.00233227	1.22906	2.59049	Abundance1722	0.064571
Abundance1723	Q96K37	0.898504	0.698442	0.522855	1.54404	Abundance1723	0.895841
Abundance1724	Q96K21	2.01564	0.0452023	1.01509	4.00239	Abundance1724	0.277793
Abundance1725	Q96K19	0.777375	0.242559	0.509565	1.18594	Abundance1725	0.605652
Abundance1726	Q96K17	1.05229	0.86158	0.593367	1.86615	Abundance1726	0.958425
Abundance1727	Q96JY6	0.535698	0.00949712	0.334247	0.858561	Abundance1727	0.12262
Abundance1728	Q96JQ2	0.916325	0.580752	0.672003	1.24948	Abundance1728	0.839496
Abundance1729	Q96JP5	1.26128	0.326652	0.793181	2.00564	Abundance1729	0.682643
Abundance1730	Q96JM3	0.880102	0.68424	0.475573	1.62873	Abundance1730	0.892067
Abundance1731	Q96JK2	1.17426	0.564968	0.679462	2.02937	Abundance1731	0.829964
Abundance1732	Q96JJ7	1.49494	0.194146	0.814755	2.74298	Abundance1732	0.546305
Abundance1733	Q96JJ3	0.621336	0.0769172	0.366711	1.05276	Abundance1733	0.355701
Abundance1734	Q96JI7	0.603417	0.285057	0.239002	1.52347	Abundance1734	0.649418
Abundance1735	Q96JH7	0.92722	0.766006	0.563707	1.52515	Abundance1735	0.924196
Abundance1736	Q96JG6	1.37512	0.410322	0.644192	2.93538	Abundance1736	0.739115
Abundance1737	Q96JC1	0.638774	0.468151	0.190318	2.14395	Abundance1737	0.774928
Abundance1738	Q96JB6	0.976735	0.897	0.683898	1.39496	Abundance1738	0.968497
Abundance1739	Q96JB5	1.20498	0.605382	0.594	2.44442	Abundance1739	0.851125
Abundance1740	Q96JB2	1.71067	0.0753155	0.946706	3.09111	Abundance1740	0.35332
Abundance1741	Q96J84	0.662015	0.100103	0.404905	1.08238	Abundance1741	0.398816
Abundance1742	Q96J42	1.30561	0.370563	0.728304	2.34052	Abundance1742	0.714847
Abundance1743	Q96J02	1.17434	0.752451	0.432599	3.18791	Abundance1743	0.919525
Abundance1744	Q96J01	1.806	0.0641729	0.965793	3.37716	Abundance1744	0.327257
Abundance1745	Q96IZ7	0.844067	0.533623	0.494955	1.43942	Abundance1745	0.810182
Abundance1746	Q96IZ0	0.900542	0.665454	0.560118	1.44787	Abundance1746	0.883558
Abundance1747	Q96IY4	0.493381	0.000222742	0.339071	0.717917	Abundance1747	0.0203981
Abundance1748	Q96IX5	0.904391	0.693989	0.548208	1.49199	Abundance1748	0.894359
Abundance1749	Q96IV0	1.78244	0.0711199	0.951494	3.33906	Abundance1749	0.344834
Abundance1750	Q96IU4	0.572546	0.0134522	0.36792	0.89098	Abundance1750	0.14602
Abundance1751	Q96IJ6	0.926872	0.819949	0.481975	1.78244	Abundance1751	0.943853
Abundance1752	Q96II8	1.21295	0.575953	0.616649	2.38585	Abundance1752	0.835344
Abundance1753	Q96IG2	0.524354	0.0252073	0.297924	0.922879	Abundance1753	0.204244
Abundance1754	Q96I99	0.784618	0.352001	0.470784	1.30766	Abundance1754	0.7004
Abundance1755	Q96I59	1.44695	0.0838503	0.951792	2.1997	Abundance1755	0.367382
Abundance1756	Q96I51	1.54721	0.145369	0.859818	2.78414	Abundance1756	0.470477
Abundance1757	Q96I25	1.27759	0.500069	0.626878	2.60376	Abundance1757	0.79341
Abundance1758	Q96I24	1.07337	0.849297	0.5171	2.22805	Abundance1758	0.955893
Abundance1759	Q96I15	0.528829	0.00102715	0.361521	0.773567	Abundance1759	0.0399912
Abundance1760	Q96HY7	1.06764	0.757168	0.705075	1.61666	Abundance1760	0.920421
Abundance1761	Q96HY6	1.64302	0.12358	0.873331	3.09106	Abundance1761	0.43932
Abundance1762	Q96HW7	1.08624	0.805766	0.561794	2.10026	Abundance1762	0.938164
Abundance1763	Q96HV5	1.55612	0.0249929	1.05711	2.29067	Abundance1763	0.203988
Abundance1764	Q96HU1	1.05622	0.832062	0.637107	1.75103	Abundance1764	0.947889
Abundance1765	Q96HS1	1.52937	0.0248384	1.05523	2.21655	Abundance1765	0.203988
Abundance1766	Q96HR9	0.828612	0.0819322	0.670438	1.0241	Abundance1766	0.363385
Abundance1767	Q96HR3	0.832475	0.549958	0.45636	1.51857	Abundance1767	0.819834
Abundance1768	Q96HQ2	0.661967	0.059524	0.431002	1.0167	Abundance1768	0.313655
Abundance1769	Q96HP0	1.08772	0.801493	0.564735	2.09502	Abundance1769	0.937218
Abundance1770	Q96HN2	1.54727	0.019902	1.07147	2.23434	Abundance1770	0.180701
Abundance1771	Q96HL8	0.971142	0.86438	0.693981	1.35899	Abundance1771	0.959053
Abundance1772	Q96HJ9	1.07198	0.784533	0.651306	1.76438	Abundance1772	0.931136
Abundance1773	Q96HH6	1.16731	0.570351	0.684164	1.99164	Abundance1773	0.832606
Abundance1774	Q96HE7	1.37918	0.0244785	1.04225	1.82503	Abundance1774	0.202492
Abundance1775	Q96HD1	1.57582	0.129491	0.875344	2.83684	Abundance1775	0.448083
Abundance1776	Q96HC4	1.04636	0.891222	0.546542	2.00326	Abundance1776	0.966296
Abundance1777	Q96H79	1.00833	0.966393	0.68551	1.48317	Abundance1777	0.992257
Abundance1778	Q96H55	1.24926	0.290021	0.827207	1.88665	Abundance1778	0.652723
Abundance1779	Q96H20	0.996811	0.993509	0.461774	2.15177	Abundance1779	0.998288
Abundance1780	Q96GZ6	1.16784	0.507698	0.737923	1.84823	Abundance1780	0.799093
Abundance1781	Q96GY0	1.08773	0.705503	0.703258	1.68238	Abundance1781	0.899109
Abundance1782	Q96GX9	0.939237	0.769388	0.617688	1.42817	Abundance1782	0.92503
Abundance1783	Q96GX2	0.882286	0.612621	0.543338	1.43268	Abundance1783	0.855328
Abundance1784	Q96GW9	0.93493	0.778613	0.584864	1.49452	Abundance1784	0.928992
Abundance1785	Q96GS4	0.936508	0.849274	0.476105	1.84213	Abundance1785	0.955893
Abundance1786	Q96GQ7	1.43468	0.128017	0.90134	2.28362	Abundance1786	0.4452
Abundance1787	Q96GQ5	1.21843	0.479125	0.704988	2.10581	Abundance1787	0.7849
Abundance1788	Q96GP6	0.73623	0.166816	0.476958	1.13644	Abundance1788	0.505187
Abundance1789	Q96GM8	1.41957	0.138264	0.893237	2.25603	Abundance1789	0.461351
Abundance1790	Q96GM5	0.926826	0.80627	0.504952	1.70117	Abundance1790	0.938279
Abundance1791	Q96GK7	1.0239	0.922523	0.636092	1.64815	Abundance1791	0.981121
Abundance1792	Q96GG9	0.712635	0.415427	0.315329	1.61054	Abundance1792	0.741859
Abundance1793	Q96GD0	0.675088	0.160019	0.39023	1.16789	Abundance1793	0.494274
Abundance1794	Q96GC9	1.49589	0.0645709	0.975945	2.29284	Abundance1794	0.328513
Abundance1795	Q96GC5	1.09788	0.734895	0.639459	1.88495	Abundance1795	0.911887
Abundance1796	Q96GA7	0.875521	0.480296	0.605272	1.26643	Abundance1796	0.785198
Abundance1797	Q96GA3	1.33545	0.0919673	0.953914	1.86958	Abundance1797	0.38215
Abundance1798	Q96G46	0.979552	0.926235	0.632535	1.51695	Abundance1798	0.981141
Abundance1799	Q96G23	0.748722	0.0962825	0.532368	1.053	Abundance1799	0.391395
Abundance1800	Q96G21	1.26787	0.342012	0.777076	2.06864	Abundance1800	0.695361
Abundance1801	Q96G03	0.574647	0.0724253	0.313979	1.05172	Abundance1801	0.346725
Abundance1802	Q96FZ7	0.501073	0.112999	0.213193	1.17768	Abundance1802	0.421285
Abundance1803	Q96FZ2	1.91434	0.00561742	1.20899	3.0312	Abundance1803	0.0984487
Abundance1804	Q96FX7	1.21931	0.510221	0.675773	2.20002	Abundance1804	0.800434
Abundance1805	Q96FW1	1.06887	0.802019	0.635075	1.79897	Abundance1805	0.937218
Abundance1806	Q96FV9	2.22865	0.0446871	1.01919	4.87335	Abundance1806	0.275669
Abundance1807	Q96FV2	0.766902	0.2797	0.473981	1.24085	Abundance1807	0.643877
Abundance1808	Q96FS4	1.18398	0.585638	0.64515	2.17284	Abundance1808	0.841237
Abundance1809	Q96FQ6	1.22831	0.13493	0.938036	1.60841	Abundance1809	0.456467
Abundance1810	Q96FN4	0.760138	0.275442	0.464346	1.24435	Abundance1810	0.640532
Abundance1811	Q96FK6	1.23705	0.48078	0.684794	2.23468	Abundance1811	0.785198
Abundance1812	Q96FJ2	0.90411	0.739546	0.49903	1.63801	Abundance1812	0.913708
Abundance1813	Q96FF7	0.837769	0.263288	0.614374	1.14239	Abundance1813	0.625717
Abundance1814	Q96FE7	0.496499	0.00745508	0.297293	0.829185	Abundance1814	0.109667
Abundance1815	Q96F86	2.05767	0.0769946	0.92481	4.57825	Abundance1815	0.355806
Abundance1816	Q96F85	0.485711	0.000806505	0.318361	0.741031	Abundance1816	0.035593
Abundance1817	Q96F63	1.96636	0.0233835	1.09594	3.52811	Abundance1817	0.197711
Abundance1818	Q96F25	1.08188	0.74331	0.675469	1.73283	Abundance1818	0.914493
Abundance1819	Q96F24	1.30961	0.377621	0.719308	2.38436	Abundance1819	0.719146
Abundance1820	Q96F15	0.847992	0.33065	0.608302	1.18213	Abundance1820	0.686206
Abundance1821	Q96F10	0.663786	0.0062998	0.494696	0.890673	Abundance1821	0.101455
Abundance1822	Q96F07	0.553941	0.0524614	0.304928	1.00631	Abundance1822	0.297998
Abundance1823	Q96EZ8	0.742437	0.525063	0.296344	1.86005	Abundance1823	0.807205
Abundance1824	Q96EY8	1.29694	0.14067	0.917698	1.83292	Abundance1824	0.464518
Abundance1825	Q96EY7	0.99541	0.986113	0.592923	1.67111	Abundance1825	0.99682
Abundance1826	Q96EY5	1.1316	0.67665	0.632927	2.02316	Abundance1826	0.888616
Abundance1827	Q96EY4	1.55034	0.0629465	0.976605	2.46115	Abundance1827	0.322612
Abundance1828	Q96EY1	1.24668	0.369715	0.770069	2.01828	Abundance1828	0.71438
Abundance1829	Q96EX1	1.1987	0.434157	0.76113	1.88783	Abundance1829	0.75345
Abundance1830	Q96EW2	1.1239	0.632298	0.696526	1.81351	Abundance1830	0.865201
Abundance1831	Q96EV8	0.726681	0.365889	0.363739	1.45177	Abundance1831	0.713738
Abundance1832	Q96EV2	1.33671	0.310833	0.762594	2.34305	Abundance1832	0.669439
Abundance1833	Q96ER9	0.942365	0.807884	0.583997	1.52064	Abundance1833	0.938946
Abundance1834	Q96ER3	1.16114	0.547445	0.713665	1.88918	Abundance1834	0.818838
Abundance1835	Q96EP5	0.660315	0.259256	0.32107	1.35801	Abundance1835	0.621563
Abundance1836	Q96EP0	1.50304	0.302809	0.692401	3.26275	Abundance1836	0.665681
Abundance1837	Q96EM0	0.859444	0.467151	0.571348	1.29281	Abundance1837	0.774535
Abundance1838	Q96EL3	1.34932	0.225373	0.831313	2.19011	Abundance1838	0.586879
Abundance1839	Q96EL2	1.0175	0.947285	0.608424	1.70161	Abundance1839	0.985953
Abundance1840	Q96EK9	2.02812	0.019186	1.12223	3.66526	Abundance1840	0.177953
Abundance1841	Q96EK7	2.49468	0.00257116	1.37693	4.51978	Abundance1841	0.0682354
Abundance1842	Q96EK6	1.34959	0.082997	0.961602	1.89412	Abundance1842	0.365862
Abundance1843	Q96EK5	2.19844	0.0262738	1.0974	4.40417	Abundance1843	0.207293
Abundance1844	Q96EK4	0.945461	0.819808	0.583547	1.53183	Abundance1844	0.943853
Abundance1845	Q96EH3	1.33281	0.332419	0.745537	2.3827	Abundance1845	0.687901
Abundance1846	Q96EE3	2.01858	0.133616	0.80623	5.05395	Abundance1846	0.453834
Abundance1847	Q96ED9	1.00791	0.972577	0.643085	1.57971	Abundance1847	0.994092
Abundance1848	Q96EC8	1.2166	0.513942	0.675256	2.19192	Abundance1848	0.802659
Abundance1849	Q96EB1	0.778967	0.525267	0.360428	1.68353	Abundance1849	0.807205
Abundance1850	Q96E52	1.28609	0.306788	0.7938	2.08368	Abundance1850	0.668354
Abundance1851	Q96E39	0.828835	0.451442	0.508457	1.35108	Abundance1851	0.765573
Abundance1852	Q96E11	1.02094	0.909405	0.714459	1.45889	Abundance1852	0.974769
Abundance1853	Q96E09	1.26118	0.461801	0.679773	2.33988	Abundance1853	0.772372
Abundance1854	Q96DZ1	0.892921	0.704185	0.497623	1.60223	Abundance1854	0.898472
Abundance1855	Q96DX5	1.08087	0.633588	0.785071	1.48812	Abundance1855	0.865642
Abundance1856	Q96DX4	1.1238	0.689932	0.633384	1.99392	Abundance1856	0.893546
Abundance1857	Q96DV4	1.07589	0.791631	0.625307	1.85115	Abundance1857	0.934306
Abundance1858	Q96DU7	1.58364	0.126403	0.878276	2.85551	Abundance1858	0.442066
Abundance1859	Q96DT6	0.7597	0.238154	0.4812	1.19939	Abundance1859	0.601082
Abundance1860	Q96DP5	0.805733	0.410722	0.481598	1.34802	Abundance1860	0.739115
Abundance1861	Q96DM3	1.617	0.286376	0.668358	3.91213	Abundance1861	0.649919
Abundance1862	Q96DI7	1.03432	0.950122	0.359335	2.9772	Abundance1862	0.986248
Abundance1863	Q96DH6	0.951429	0.856414	0.554814	1.63157	Abundance1863	0.957745
Abundance1864	Q96DG6	1.29534	0.00925071	1.06599	1.57404	Abundance1864	0.121266
Abundance1865	Q96DE5	1.23211	0.581256	0.586847	2.58685	Abundance1865	0.839664
Abundance1866	Q96DE0	1.82543	0.0395012	1.02935	3.23718	Abundance1866	0.259756
Abundance1867	Q96DC8	0.857155	0.219751	0.670111	1.09641	Abundance1867	0.582004
Abundance1868	Q96DB5	1.27144	0.345986	0.771592	2.09509	Abundance1868	0.697367
Abundance1869	Q96DA6	1.08865	0.631608	0.769296	1.54058	Abundance1869	0.864842
Abundance1870	Q96D96	1.12741	0.500183	0.795571	1.59765	Abundance1870	0.79341
Abundance1871	Q96D71	2.58761	0.00968204	1.25915	5.31768	Abundance1871	0.123679
Abundance1872	Q96D53	1.23368	0.257916	0.857431	1.77503	Abundance1872	0.619293
Abundance1873	Q96D46	2.03914	0.00881042	1.19646	3.47534	Abundance1873	0.119316
Abundance1874	Q96D15	0.705856	0.0291359	0.516183	0.965223	Abundance1874	0.220281
Abundance1875	Q96CX2	0.714033	0.0652762	0.499096	1.02153	Abundance1875	0.329523
Abundance1876	Q96CW5	2.2264	0.0344461	1.06036	4.67473	Abundance1876	0.244015
Abundance1877	Q96CW1	0.641097	0.426901	0.214104	1.91965	Abundance1877	0.749078
Abundance1878	Q96CV9	0.597235	0.0717457	0.340797	1.04663	Abundance1878	0.346318
Abundance1879	Q96CU9	1.40519	0.183725	0.850984	2.32033	Abundance1879	0.532886
Abundance1880	Q96CT7	1.10086	0.792763	0.537525	2.25459	Abundance1880	0.934641
Abundance1881	Q96CS3	2.82406	0.00712997	1.32571	6.01589	Abundance1881	0.107313
Abundance1882	Q96CP6	1.33016	0.262993	0.807143	2.19207	Abundance1882	0.625717
Abundance1883	Q96CP2	0.998046	0.991868	0.685243	1.45364	Abundance1883	0.998189
Abundance1884	Q96CN9	2.33373	0.0502733	0.998991	5.4518	Abundance1884	0.293163
Abundance1885	Q96CN7	0.784988	0.406943	0.442974	1.39107	Abundance1885	0.736882
Abundance1886	Q96CM8	1.29548	0.140086	0.918505	1.82718	Abundance1886	0.464003
Abundance1887	Q96CG8	0.8538	0.304378	0.631487	1.15438	Abundance1887	0.666407
Abundance1888	Q96CF2	1.17426	0.439263	0.781582	1.76423	Abundance1888	0.755417
Abundance1889	Q96CD2	0.669053	0.173746	0.374949	1.19385	Abundance1889	0.51655
Abundance1890	Q96CD0	1.19335	0.539662	0.678331	2.09941	Abundance1890	0.814315
Abundance1891	Q96CC6	1.16572	0.664324	0.583207	2.33004	Abundance1891	0.882958
Abundance1892	Q96CB9	1.02111	0.926178	0.656363	1.58856	Abundance1892	0.981141
Abundance1893	Q96CB8	1.03283	0.915504	0.56872	1.87567	Abundance1893	0.978886
Abundance1894	Q96C90	0.832948	0.516116	0.479747	1.44618	Abundance1894	0.803401
Abundance1895	Q96C86	0.958633	0.879921	0.554134	1.6584	Abundance1895	0.963822
Abundance1896	Q96C57	1.45624	0.117077	0.910094	2.33012	Abundance1896	0.429772
Abundance1897	Q96C36	1.34337	0.16887	0.882214	2.04559	Abundance1897	0.50786
Abundance1898	Q96C34	1.36297	0.283093	0.774322	2.39912	Abundance1898	0.64682
Abundance1899	Q96C24	1.06705	0.685539	0.779404	1.46085	Abundance1899	0.89237
Abundance1900	Q96C23	1.04246	0.857886	0.661301	1.6433	Abundance1900	0.95825
Abundance1901	Q96C19	1.41002	0.065026	0.978833	2.03115	Abundance1901	0.329026
Abundance1902	Q96C11	1.09072	0.783778	0.586586	2.02813	Abundance1902	0.931074
Abundance1903	Q96C10	1.52808	0.0397922	1.01998	2.28929	Abundance1903	0.260815
Abundance1904	Q96C01	1.76878	0.0113811	1.13727	2.75098	Abundance1904	0.131907
Abundance1905	Q96BY7	1.0268	0.932509	0.556727	1.89379	Abundance1905	0.9832
Abundance1906	Q96BY6	0.924155	0.718657	0.601699	1.41942	Abundance1906	0.905739
Abundance1907	Q96BX8	1.06754	0.826658	0.594745	1.9162	Abundance1907	0.945808
Abundance1908	Q96BW9	1.32731	0.304381	0.773225	2.27846	Abundance1908	0.666407
Abundance1909	Q96BW5	1.1223	0.455366	0.828982	1.51941	Abundance1909	0.768637
Abundance1910	Q96BS2	1.1272	0.387882	0.858947	1.47922	Abundance1910	0.723908
Abundance1911	Q96BR5	1.13103	0.588252	0.724234	1.76632	Abundance1911	0.842471
Abundance1912	Q96BQ5	1.33482	0.378305	0.702103	2.53774	Abundance1912	0.719146
Abundance1913	Q96BP3	1.17353	0.685482	0.540977	2.54571	Abundance1913	0.89237
Abundance1914	Q96BP2	0.588194	0.119277	0.301677	1.14683	Abundance1914	0.431704
Abundance1915	Q96BN8	1.4443	0.173056	0.851101	2.45094	Abundance1915	0.51497
Abundance1916	Q96BM9	0.620035	0.0463939	0.387391	0.992391	Abundance1916	0.281444
Abundance1917	Q96BJ8	1.26916	0.159996	0.910167	1.76975	Abundance1917	0.494274
Abundance1918	Q96BJ3	0.723044	0.354726	0.363832	1.43691	Abundance1918	0.702686
Abundance1919	Q96BI3	1.11047	0.736811	0.602728	2.04593	Abundance1919	0.912696
Abundance1920	Q96BI1	1.61441	0.00183163	1.19449	2.18195	Abundance1920	0.0559119
Abundance1921	Q96BH1	2.03522	0.0591473	0.972934	4.25737	Abundance1921	0.313655
Abundance1922	Q96B97	1.05534	0.824937	0.654823	1.70083	Abundance1922	0.945331
Abundance1923	Q96B70	1.23692	0.336417	0.801797	1.90816	Abundance1923	0.691588
Abundance1924	Q96B54	0.889538	0.598563	0.575324	1.37536	Abundance1924	0.848268
Abundance1925	Q96B49	0.779281	0.396849	0.437673	1.38751	Abundance1925	0.731921
Abundance1926	Q96B45	0.833634	0.693832	0.33692	2.06264	Abundance1926	0.894359
Abundance1927	Q96B36	1.24425	0.539315	0.619262	2.50001	Abundance1927	0.814172
Abundance1928	Q96B26	1.42513	0.231042	0.798136	2.54466	Abundance1928	0.593533
Abundance1929	Q96AZ6	1.17949	0.293222	0.866972	1.60466	Abundance1929	0.65677
Abundance1930	Q96AY4	0.570752	0.0148649	0.363464	0.896259	Abundance1930	0.15173
Abundance1931	Q96AY3	1.32242	0.201596	0.861177	2.03069	Abundance1931	0.557304
Abundance1932	Q96AX1	1.0865	0.880105	0.369717	3.19292	Abundance1932	0.963861
Abundance1933	Q96AT9	2.44689	0.00500771	1.30985	4.57094	Abundance1933	0.0920622
Abundance1934	Q96AQ6	0.959538	0.77524	0.722652	1.27407	Abundance1934	0.927467
Abundance1935	Q96AJ9	1.21394	0.516528	0.675786	2.18065	Abundance1935	0.803401
Abundance1936	Q96AG4	1.65836	0.0629645	0.973025	2.82639	Abundance1936	0.322612
Abundance1937	Q96AG3	0.95265	0.857089	0.561885	1.61517	Abundance1937	0.957745
Abundance1938	Q96AE7	1.20019	0.542855	0.666795	2.16025	Abundance1938	0.815612
Abundance1939	Q96AE4	1.55031	0.139615	0.86651	2.77372	Abundance1939	0.46268
Abundance1940	Q96AC1	0.415639	0.000572605	0.252201	0.684993	Abundance1940	0.0307692
Abundance1941	Q96AB6	0.401321	0.0185819	0.187642	0.858331	Abundance1941	0.174595
Abundance1942	Q96AB3	0.956815	0.833808	0.633488	1.44517	Abundance1942	0.947889
Abundance1943	Q96AA3	1.13281	0.650872	0.660097	1.94404	Abundance1943	0.874958
Abundance1944	Q96A73	0.870995	0.599698	0.520005	1.45889	Abundance1944	0.848398
Abundance1945	Q96A65	1.73579	0.239004	0.693176	4.34662	Abundance1945	0.601668
Abundance1946	Q96A57	1.34423	0.241351	0.81951	2.20491	Abundance1946	0.604727
Abundance1947	Q96A49	1.75998	0.0177861	1.10276	2.80891	Abundance1947	0.169072
Abundance1948	Q96A35	1.0166	0.954075	0.580455	1.78047	Abundance1948	0.987952
Abundance1949	Q96A33	1.99341	0.117753	0.839879	4.73124	Abundance1949	0.429886
Abundance1950	Q96A29	1.09845	0.624482	0.75422	1.59979	Abundance1950	0.862263
Abundance1951	Q96A26	1.32248	0.136262	0.91558	1.91023	Abundance1951	0.45816
Abundance1952	Q96A08	0.866238	0.377412	0.629741	1.19155	Abundance1952	0.719146
Abundance1953	Q96A00	0.599266	0.017971	0.39212	0.915841	Abundance1953	0.170084
Abundance1954	Q969Z3	0.763791	0.113707	0.546974	1.06655	Abundance1954	0.422472
Abundance1955	Q969Z0	1.208	0.437858	0.749447	1.94711	Abundance1955	0.754606
Abundance1956	Q969Y2	0.976879	0.936951	0.547165	1.74407	Abundance1956	0.984097
Abundance1957	Q969X6	1.4174	0.13701	0.89499	2.24474	Abundance1957	0.459431
Abundance1958	Q969X5	1.00911	0.969435	0.634478	1.60496	Abundance1958	0.993579
Abundance1959	Q969X1	1.18677	0.518318	0.705859	1.99533	Abundance1959	0.80432
Abundance1960	Q969V6	1.25448	0.447365	0.698992	2.25142	Abundance1960	0.761457
Abundance1961	Q969V3	1.01459	0.975111	0.408428	2.52037	Abundance1961	0.994092
Abundance1962	Q969U7	1.44581	0.161286	0.86314	2.42183	Abundance1962	0.496193
Abundance1963	Q969T9	1.01614	0.93901	0.674345	1.53116	Abundance1963	0.98466
Abundance1964	Q969T7	0.919425	0.762734	0.532911	1.58627	Abundance1964	0.92344
Abundance1965	Q969S9	1.09197	0.714245	0.681828	1.74883	Abundance1965	0.903149
Abundance1966	Q969S8	0.990422	0.967946	0.619389	1.58372	Abundance1966	0.992836
Abundance1967	Q969S3	1.35275	0.193324	0.858041	2.1327	Abundance1967	0.544862
Abundance1968	Q969Q5	0.720394	0.327999	0.373403	1.38983	Abundance1968	0.683762
Abundance1969	Q969Q0	0.912492	0.681068	0.589624	1.41216	Abundance1969	0.890779
Abundance1970	Q969P0	0.694028	0.0521132	0.480068	1.00335	Abundance1970	0.297232
Abundance1971	Q969N2	1.7166	0.0786973	0.939906	3.13513	Abundance1971	0.359333
Abundance1972	Q969M3	1.09673	0.742949	0.631601	1.9044	Abundance1972	0.914493
Abundance1973	Q969M1	1.17608	0.559909	0.681751	2.02885	Abundance1973	0.826685
Abundance1974	Q969L2	1.11689	0.469211	0.82794	1.50668	Abundance1974	0.77609
Abundance1975	Q969J3	0.714483	0.339089	0.358625	1.42345	Abundance1975	0.693975
Abundance1976	Q969H8	0.891225	0.626272	0.56066	1.41669	Abundance1976	0.86316
Abundance1977	Q969G5	0.729226	0.0695732	0.518496	1.0256	Abundance1977	0.340636
Abundance1978	Q969G3	0.896543	0.795186	0.393063	2.04494	Abundance1978	0.935463
Abundance1979	Q969F9	1.9494	0.0621889	0.966562	3.93163	Abundance1979	0.32066
Abundance1980	Q969E2	1.31232	0.387061	0.708872	2.42945	Abundance1980	0.723825
Abundance1981	Q93100	1.51325	0.221676	0.778704	2.94068	Abundance1981	0.582014
Abundance1982	Q93099	1.12262	0.393787	0.860559	1.46448	Abundance1982	0.728216
Abundance1983	Q93096	0.864117	0.391156	0.618874	1.20654	Abundance1983	0.725351
Abundance1984	Q93091	1.09144	0.658809	0.740175	1.60939	Abundance1984	0.880851
Abundance1985	Q93088	1.18281	0.17414	0.928449	1.50685	Abundance1985	0.517486
Abundance1986	Q93084	0.935571	0.650565	0.701341	1.24803	Abundance1986	0.874958
Abundance1987	Q93074	1.01931	0.941737	0.610308	1.70241	Abundance1987	0.985535
Abundance1988	Q93073	0.703046	0.333376	0.344311	1.43555	Abundance1988	0.689036
Abundance1989	Q93070	0.559334	0.00166307	0.389405	0.803419	Abundance1989	0.053955
Abundance1990	Q93063	1.07934	0.840291	0.513669	2.26793	Abundance1990	0.951345
Abundance1991	Q93062	0.770113	0.113419	0.557307	1.06418	Abundance1991	0.422043
Abundance1992	Q93052	0.473153	0.0256189	0.245249	0.912845	Abundance1992	0.205177
Abundance1993	Q93050	1.64194	0.137496	0.853404	3.15907	Abundance1993	0.460111
Abundance1994	Q93034	0.810989	0.555508	0.404132	1.62745	Abundance1994	0.82315
Abundance1995	Q93009	1.77653	0.153968	0.80624	3.91456	Abundance1995	0.485086
Abundance1996	Q93008	3.24038	0.0138628	1.27034	8.26558	Abundance1996	0.147499
Abundance1997	Q92997	1.05495	0.876268	0.538026	2.06851	Abundance1997	0.962763
Abundance1998	Q92990	1.79415	0.0276958	1.06625	3.01897	Abundance1998	0.213363
[truncated: 4,503 more rows]

## Sheet: Coxph_OS
Protein	HazardRatio	pvalue	lower95	upper95	type	adj.pvalue	IDunique	Entry.name	Status	Protein.names	Gene.names	Organism	Keywords	Gene.ontology..GO.
Q15276	0.194696	0.000434584	0.0782451	0.48446	Abundance3420	0.042967	Q15276	RABE1	reviewed	Rab GTPase-binding effector protein 1 (Rabaptin-4) (Rabaptin-5) (Rabaptin-5alpha) (Renal carcinoma antigen NY-REN-17)	RABEP1	Homo sapiens (Human)	3D-structure;Acetylation;Alternative splicing;Apoptosis;Coiled coil;Cytoplasm;Cytoplasmic vesicle;Direct protein sequencing;Endocytosis;Endosome;Phosphoprotein;Protein transport;Reference proteome;Transport	early endosome [GO:0005769]; early endosome membrane [GO:0031901]; endocytic vesicle [GO:0030139]; endosome [GO:0005768]; intracellular membrane-bounded organelle [GO:0043231]; protein-containing complex [GO:0032991]; recycling endosome [GO:0055037]; growth factor activity [GO:0008083]; GTPase activator activity [GO:0005096]; protein domain specific binding [GO:0019904]; protein homodimerization …
Q562E7	0.206968	0.00011715	0.0928589	0.461298	Abundance3175	0.0243038	Q562E7	WDR81	reviewed	WD repeat-containing protein 81	WDR81	Homo sapiens (Human)	Alternative splicing;Cytoplasm;Cytoplasmic vesicle;Disease variant;Endosome;Lysosome;Membrane;Mental retardation;Mitochondrion;Reference proteome;Repeat;Transit peptide;WD repeat	autophagosome membrane [GO:0000421]; cytosol [GO:0005829]; early endosome membrane [GO:0031901]; extrinsic component of endosome membrane [GO:0031313]; late endosome membrane [GO:0031902]; lysosomal membrane [GO:0005765]; mitochondrion [GO:0005739]; K63-linked polyubiquitin modification-dependent protein binding [GO:0070530]; phosphatidylinositol 3-kinase regulator activity [GO:0035014]; aggrepha…
Q5SSJ5	0.285908	0.000526278	0.140871	0.580272	Abundance3114	0.0475259	Q5SSJ5	HP1B3	reviewed	Heterochromatin protein 1-binding protein 3 (Protein HP1-BP74)	HP1BP3	Homo sapiens (Human)	3D-structure;Acetylation;Alternative splicing;Chromosome;DNA-binding;Direct protein sequencing;Isopeptide bond;Nucleus;Phosphoprotein;Reference proteome;Repeat;Ubl conjugation	chromosome [GO:0005694]; nuclear speck [GO:0016607]; nucleosome [GO:0000786]; nucleus [GO:0005634]; DNA binding [GO:0003677]; nucleosome binding [GO:0031491]; cellular response to hypoxia [GO:0071456]; heterochromatin organization [GO:0070828]; nucleosome assembly [GO:0006334]; regulation of cell population proliferation [GO:0042127]; regulation of nucleus size [GO:0097298]; regulation of transcr…
Q00577	0.31068	4.49405e-05	0.177198	0.544714	Abundance3982	0.0224772	Q00577	PURA	reviewed	Transcriptional activator protein Pur-alpha (Purine-rich single-stranded DNA-binding protein alpha)	PURA	Homo sapiens (Human)	Acetylation;Activator;DNA-binding;Disease variant;Mental retardation;Nucleus;Phosphoprotein;Reference proteome;Transcription;Transcription regulation	chromosome, telomeric region [GO:0000781]; dendrite cytoplasm [GO:0032839]; glutamatergic synapse [GO:0098978]; neuronal cell body [GO:0043025]; nucleus [GO:0005634]; postsynapse [GO:0098794]; DNA-binding transcription factor activity, RNA polymerase II-specific [GO:0000981]; DNA-binding transcription factor binding [GO:0140297]; double-stranded telomeric DNA binding [GO:0003691]; purine-rich neg…
Q9NXU5	0.317683	5.6683e-05	0.181788	0.555168	Abundance714	0.0243038	Q9NXU5	ARL15	reviewed	ADP-ribosylation factor-like protein 15 (ADP-ribosylation factor-related protein 2) (ARF-related protein 2)	ARL15	Homo sapiens (Human)	GTP-binding;Nucleotide-binding;Reference proteome	extracellular exosome [GO:0070062]; GTP binding [GO:0005525]; GTPase activity [GO:0003924]
Q6ZMZ3	0.327497	0.000268727	0.179654	0.597006	Abundance2824	0.0323567	Q6ZMZ3	SYNE3	reviewed	Nesprin-3 (KASH domain-containing protein 3) (KASH3) (Nuclear envelope spectrin repeat protein 3)	SYNE3	Homo sapiens (Human)	3D-structure;Alternative splicing;Coiled coil;Disulfide bond;Endoplasmic reticulum;Membrane;Nucleus;Reference proteome;Repeat;Transmembrane;Transmembrane helix	cytoplasm [GO:0005737]; integral component of membrane [GO:0016021]; meiotic nuclear membrane microtubule tethering complex [GO:0034993]; membrane [GO:0016020]; nuclear envelope [GO:0005635]; nuclear membrane [GO:0031965]; nuclear outer membrane [GO:0005640]; rough endoplasmic reticulum [GO:0005791]; actin filament binding [GO:0051015]; cytoskeleton-nuclear membrane anchor activity [GO:0140444]; …
O15075	0.395728	0.000205562	0.242562	0.645609	Abundance6265	0.0289521	O15075	DCLK1	reviewed	Serine/threonine-protein kinase DCLK1 (EC 2.7.11.1) (Doublecortin domain-containing protein 3A) (Doublecortin-like and CAM kinase-like 1) (Doublecortin-like kinase 1)	DCLK1	Homo sapiens (Human)	3D-structure;ATP-binding;Alternative splicing;Developmental protein;Differentiation;Kinase;Neurogenesis;Nucleotide-binding;Phosphoprotein;Reference proteome;Repeat;Serine/threonine-protein kinase;Transferase	integral component of plasma membrane [GO:0005887]; postsynaptic density [GO:0014069]; ATP binding [GO:0005524]; protein kinase activity [GO:0004672]; protein serine kinase activity [GO:0106310]; protein threonine kinase activity [GO:0106311]; axon extension [GO:0048675]; central nervous system development [GO:0007417]; central nervous system projection neuron axonogenesis [GO:0021952]; dendrite …
P51608	0.455618	0.000341996	0.296317	0.700559	Abundance4412	0.037061	P51608	MECP2	reviewed	Methyl-CpG-binding protein 2 (MeCp-2 protein) (MeCp2)	MECP2	Homo sapiens (Human)	3D-structure;Acetylation;Alternative splicing;Autism;Autism spectrum disorder;Chromosomal rearrangement;DNA-binding;Disease variant;Mental retardation;Methylation;Nucleus;Phosphoprotein;Reference proteome;Repeat;Repressor;Transcription;Transcription regulation	centrosome [GO:0005813]; cytosol [GO:0005829]; extracellular space [GO:0005615]; heterochromatin [GO:0000792]; nucleoplasm [GO:0005654]; nucleus [GO:0005634]; postsynapse [GO:0098794]; chromatin binding [GO:0003682]; DNA binding [GO:0003677]; DNA-binding transcription factor activity [GO:0003700]; double-stranded methylated DNA binding [GO:0010385]; methyl-CpG binding [GO:0008327]; mRNA binding […
P07305	0.47911	0.000397265	0.318859	0.719899	Abundance5469	0.0403597	P07305	H10	reviewed	Histone H1.0 (Histone H1') (Histone H1(0)) [Cleaved into: Histone H1.0, N-terminally processed]	H1-0	Homo sapiens (Human)	3D-structure;ADP-ribosylation;Acetylation;Alternative splicing;Chromosome;Citrullination;DNA-binding;Direct protein sequencing;Nucleus;Phosphoprotein;RNA editing;Reference proteome	actin cytoskeleton [GO:0015629]; chromatin [GO:0000785]; euchromatin [GO:0000791]; Golgi apparatus [GO:0005794]; nuclear body [GO:0016604]; nucleoplasm [GO:0005654]; nucleosome [GO:0000786]; nucleus [GO:0005634]; transcription repressor complex [GO:0017053]; chromatin DNA binding [GO:0031490]; double-stranded DNA binding [GO:0003690]; minor groove of adenine-thymine-rich DNA binding [GO:0003680];…
P05154	0.541417	0.000195483	0.392028	0.747732	Abundance5525	0.0283659	P05154	IPSP	reviewed	Plasma serine protease inhibitor (Acrosomal serine protease inhibitor) (Plasminogen activator inhibitor 3) (PAI-3) (PAI3) (Protein C inhibitor) (PCI) (Serpin A5)	SERPINA5	Homo sapiens (Human)	3D-structure;Direct protein sequencing;Fertilization;Glycoprotein;Heparin-binding;Lipid transport;Protease inhibitor;Reference proteome;Secreted;Serine protease inhibitor;Signal;Transport	acrosomal membrane [GO:0002080]; external side of plasma membrane [GO:0009897]; extracellular exosome [GO:0070062]; extracellular region [GO:0005576]; extracellular space [GO:0005615]; membrane [GO:0016020]; platelet alpha granule [GO:0031091]; platelet dense tubular network [GO:0031094]; protein C inhibitor-coagulation factor V complex [GO:0097181]; protein C inhibitor-coagulation factor Xa comp…
P15559	1.2903	0.000243093	1.12607	1.47847	Abundance5201	0.0299598	P15559	NQO1	reviewed	NAD(P)H dehydrogenase [quinone] 1 (EC 1.6.5.2) (Azoreductase) (DT-diaphorase) (DTD) (Menadione reductase) (NAD(P)H:quinone oxidoreductase 1) (Phylloquinone reductase) (Quinone reductase 1) (QR1)	NQO1	Homo sapiens (Human)	3D-structure;Alternative splicing;Cytoplasm;FAD;Flavoprotein;Isopeptide bond;NAD;NADP;Oxidoreductase;Phosphoprotein;Reference proteome;Ubl conjugation	cytoplasm [GO:0005737]; cytosol [GO:0005829]; dendrite [GO:0030425]; neuronal cell body [GO:0043025]; synapse [GO:0045202]; cytochrome-b5 reductase activity, acting on NAD(P)H [GO:0004128]; identical protein binding [GO:0042802]; NAD(P)H dehydrogenase (quinone) activity [GO:0003955]; NADH dehydrogenase (quinone) activity [GO:0050136]; NADPH dehydrogenase (quinone) activity [GO:0008753]; RNA bindi…
Q13751	1.50364	0.000456398	1.19699	1.88885	Abundance3621	0.044291	Q13751	LAMB3	reviewed	Laminin subunit beta-3 (Epiligrin subunit bata) (Kalinin B1 chain) (Kalinin subunit beta) (Laminin B1k chain) (Laminin-5 subunit beta) (Nicein subunit beta)	LAMB3	Homo sapiens (Human)	Amelogenesis imperfecta;Basement membrane;Cell adhesion;Coiled coil;Direct protein sequencing;Disease variant;Disulfide bond;Epidermolysis bullosa;Extracellular matrix;Glycoprotein;Laminin EGF-like domain;Reference proteome;Repeat;Secreted;Signal	collagen-containing extracellular matrix [GO:0062023]; extracellular region [GO:0005576]; laminin complex [GO:0043256]; laminin-5 complex [GO:0005610]; extracellular matrix structural constituent [GO:0005201]; protein-containing complex binding [GO:0044877]; structural molecule activity [GO:0005198]; animal organ morphogenesis [GO:0009887]; basement membrane assembly [GO:0070831]; brown fat cell …
P11166	1.60814	5.59146e-05	1.27634	2.0262	Abundance5322	0.0243038	P11166	GTR1	reviewed	Solute carrier family 2, facilitated glucose transporter member 1 (Glucose transporter type 1, erythrocyte/brain) (GLUT-1) (HepG2 glucose transporter)	SLC2A1	Homo sapiens (Human)	3D-structure;Acetylation;Cataract;Cell membrane;Direct protein sequencing;Disease variant;Dystonia;Epilepsy;Glycoprotein;Hereditary hemolytic anemia;Membrane;Mental retardation;Phosphoprotein;Reference proteome;Sugar transport;Transmembrane;Transmembrane helix;Transport	apical plasma membrane [GO:0016324]; basolateral plasma membrane [GO:0016323]; blood microparticle [GO:0072562]; caveola [GO:0005901]; cortical actin cytoskeleton [GO:0030864]; cytosol [GO:0005829]; extracellular exosome [GO:0070062]; female pronucleus [GO:0001939]; Golgi membrane [GO:0000139]; integral component of plasma membrane [GO:0005887]; intercalated disc [GO:0014704]; melanosome [GO:0042…
Q96SQ9	1.62124	2.64796e-05	1.29409	2.03111	Abundance1613	0.0224772	Q96SQ9	CP2S1	reviewed	Cytochrome P450 2S1 (EC 1.14.14.-) (CYPIIS1) (Hydroperoxy icosatetraenoate dehydratase) (EC 4.2.1.152) (Thromboxane-A synthase) (EC 5.3.99.5)	CYP2S1	Homo sapiens (Human)	Alternative splicing;Endoplasmic reticulum;Fatty acid metabolism;Heme;Iron;Isomerase;Lipid metabolism;Lyase;Membrane;Metal-binding;Microsome;Monooxygenase;Oxidoreductase;Reference proteome	cytoplasm [GO:0005737]; endoplasmic reticulum [GO:0005783]; endoplasmic reticulum membrane [GO:0005789]; intracellular membrane-bounded organelle [GO:0043231]; 12-hydroxyheptadecatrienoic acid synthase activity [GO:0036134]; arachidonic acid epoxygenase activity [GO:0008392]; heme binding [GO:0020037]; hydro-lyase activity [GO:0016836]; hydroperoxy icosatetraenoate dehydratase activity [GO:010625…
P11413	1.70356	0.000185177	1.28844	2.25244	Abundance5307	0.0280004	P11413	G6PD	reviewed	Glucose-6-phosphate 1-dehydrogenase (G6PD) (EC 1.1.1.49)	G6PD	Homo sapiens (Human)	3D-structure;Acetylation;Alternative splicing;Carbohydrate metabolism;Cytoplasm;Direct protein sequencing;Disease variant;Glucose metabolism;Hereditary hemolytic anemia;Membrane;NADP;Oxidoreductase;Phosphoprotein;Reference proteome	centriolar satellite [GO:0034451]; cytoplasm [GO:0005737]; cytoplasmic side of plasma membrane [GO:0009898]; cytosol [GO:0005829]; extracellular exosome [GO:0070062]; intracellular membrane-bounded organelle [GO:0043231]; membrane [GO:0016020]; nucleus [GO:0005634]; glucose binding [GO:0005536]; glucose-6-phosphate dehydrogenase activity [GO:0004345]; identical protein binding [GO:0042802]; NADP …
O60701	1.71154	0.000116432	1.30221	2.24953	Abundance6040	0.0243038	O60701	UGDH	reviewed	UDP-glucose 6-dehydrogenase (UDP-Glc dehydrogenase) (UDP-GlcDH) (UDPGDH) (EC 1.1.1.22)	UGDH	Homo sapiens (Human)	3D-structure;Acetylation;Allosteric enzyme;Alternative splicing;Carbohydrate metabolism;Disease variant;Epilepsy;NAD;Oxidoreductase;Phosphoprotein;Reference proteome	cytosol [GO:0005829]; extracellular exosome [GO:0070062]; nucleoplasm [GO:0005654]; nucleus [GO:0005634]; identical protein binding [GO:0042802]; NAD binding [GO:0051287]; UDP-glucose 6-dehydrogenase activity [GO:0003979]; carbohydrate metabolic process [GO:0005975]; chondroitin sulfate biosynthetic process [GO:0030206]; gastrulation with mouth forming second [GO:0001702]; glycosaminoglycan biosy…
Q16787	1.71322	9.4538e-05	1.30748	2.24487	Abundance3289	0.0243038	Q16787	LAMA3	reviewed	Laminin subunit alpha-3 (Epiligrin 170 kDa subunit) (E170) (Epiligrin subunit alpha) (Kalinin subunit alpha) (Laminin-5 subunit alpha) (Laminin-6 subunit alpha) (Laminin-7 subunit alpha) (Nicein subunit alpha)	LAMA3	Homo sapiens (Human)	Alternative splicing;Basement membrane;Cell adhesion;Coiled coil;Disulfide bond;Epidermolysis bullosa;Extracellular matrix;Glycoprotein;Laminin EGF-like domain;Reference proteome;Repeat;Secreted;Signal	basement membrane [GO:0005604]; collagen-containing extracellular matrix [GO:0062023]; endoplasmic reticulum [GO:0005783]; extracellular exosome [GO:0070062]; extracellular region [GO:0005576]; laminin-5 complex [GO:0005610]; extracellular matrix structural constituent [GO:0005201]; integrin binding [GO:0005178]; structural molecule activity [GO:0005198]; animal organ morphogenesis [GO:0009887]; …
O15427	1.73688	0.000477278	1.27421	2.36755	Abundance6215	0.0443767	O15427	MOT4	reviewed	Monocarboxylate transporter 4 (MCT 4) (Solute carrier family 16 member 3)	SLC16A3	Homo sapiens (Human)	Cell membrane;Direct protein sequencing;Membrane;Phosphoprotein;Reference proteome;Symport;Transmembrane;Transmembrane helix;Transport	apical plasma membrane [GO:0016324]; basolateral plasma membrane [GO:0016323]; integral component of membrane [GO:0016021]; integral component of plasma membrane [GO:0005887]; integral component of postsynaptic density membrane [GO:0099061]; lateral plasma membrane [GO:0016328]; membrane [GO:0016020]; nuclear membrane [GO:0031965]; parallel fiber to Purkinje cell synapse [GO:0098688]; plasma memb…
Q86SF2	1.77436	0.000209282	1.31035	2.40268	Abundance2675	0.0289521	Q86SF2	GALT7	reviewed	N-acetylgalactosaminyltransferase 7 (EC 2.4.1.41) (Polypeptide GalNAc transferase 7) (GalNAc-T7) (pp-GaNTase 7) (Protein-UDP acetylgalactosaminyltransferase 7) (UDP-GalNAc:polypeptide N-acetylgalactosaminyltransferase 7)	GALNT7	Homo sapiens (Human)	3D-structure;Disulfide bond;Glycosyltransferase;Golgi apparatus;Lectin;Manganese;Membrane;Metal-binding;Reference proteome;Signal-anchor;Transferase;Transmembrane;Transmembrane helix	extracellular exosome [GO:0070062]; Golgi apparatus [GO:0005794]; Golgi membrane [GO:0000139]; integral component of membrane [GO:0016021]; membrane [GO:0016020]; carbohydrate binding [GO:0030246]; metal ion binding [GO:0046872]; polypeptide N-acetylgalactosaminyltransferase activity [GO:0004653]; carbohydrate metabolic process [GO:0005975]; O-glycan processing [GO:0016266]; protein O-linked glyc…
Q14435	1.81866	0.000140836	1.33663	2.47452	Abundance3541	0.0247492	Q14435	GALT3	reviewed	Polypeptide N-acetylgalactosaminyltransferase 3 (EC 2.4.1.41) (Polypeptide GalNAc transferase 3) (GalNAc-T3) (pp-GaNTase 3) (Protein-UDP acetylgalactosaminyltransferase 3) (UDP-GalNAc:polypeptide N-acetylgalactosaminyltransferase 3)	GALNT3	Homo sapiens (Human)	Alternative splicing;Disease variant;Disulfide bond;Glycoprotein;Glycosyltransferase;Golgi apparatus;Lectin;Manganese;Membrane;Metal-binding;Reference proteome;Signal-anchor;Transferase;Transmembrane;Transmembrane helix	extracellular exosome [GO:0070062]; Golgi apparatus [GO:0005794]; Golgi cisterna membrane [GO:0032580]; Golgi membrane [GO:0000139]; integral component of membrane [GO:0016021]; membrane [GO:0016020]; perinuclear region of cytoplasm [GO:0048471]; calcium ion binding [GO:0005509]; carbohydrate binding [GO:0030246]; manganese ion binding [GO:0030145]; polypeptide N-acetylgalactosaminyltransferase a…
P06493	1.83173	0.000484581	1.30378	2.57346	Abundance5494	0.0443767	P06493	CDK1	reviewed	Cyclin-dependent kinase 1 (CDK1) (EC 2.7.11.22) (EC 2.7.11.23) (Cell division control protein 2 homolog) (Cell division protein kinase 1) (p34 protein kinase)	CDK1	Homo sapiens (Human)	3D-structure;ATP-binding;Acetylation;Alternative splicing;Apoptosis;Biological rhythms;Cell cycle;Cell division;Cytoplasm;Cytoskeleton;Host cell receptor for virus entry;Host-virus interaction;Isopeptide bond;Kinase;Mitochondrion;Mitosis;Nucleotide-binding;Nucleus;Phosphoprotein;Receptor;Reference proteome;Serine/threonine-protein kinase;Transferase;Ubl conjugation	centrosome [GO:0005813]; chromosome, telomeric region [GO:0000781]; cyclin B1-CDK1 complex [GO:0097125]; cyclin-dependent protein kinase holoenzyme complex [GO:0000307]; cytoplasm [GO:0005737]; cytosol [GO:0005829]; endoplasmic reticulum membrane [GO:0005789]; extracellular exosome [GO:0070062]; membrane [GO:0016020]; midbody [GO:0030496]; mitochondrion [GO:0005739]; mitotic spindle [GO:0072686];…
Q92828	1.84486	0.000230724	1.33174	2.5557	Abundance2026	0.0294151	Q92828	COR2A	reviewed	Coronin-2A (IR10) (WD repeat-containing protein 2)	CORO2A	Homo sapiens (Human)	Actin-binding;Coiled coil;Reference proteome;Repeat;WD repeat	transcription repressor complex [GO:0017053]; actin filament binding [GO:0051015]; intracellular signal transduction [GO:0035556]
P26006	1.88021	1.80382e-05	1.40886	2.50925	Abundance4956	0.0224772	P26006	ITA3	reviewed	Integrin alpha-3 (CD49 antigen-like family member C) (FRP-2) (Galactoprotein B3) (GAPB3) (VLA-3 subunit alpha) (CD antigen CD49c) [Cleaved into: Integrin alpha-3 heavy chain; Integrin alpha-3 light chain]	ITGA3	Homo sapiens (Human)	Alternative splicing;Calcium;Cell adhesion;Cell junction;Cell membrane;Cell projection;Cleavage on pair of basic residues;Direct protein sequencing;Disease variant;Disulfide bond;Epidermolysis bullosa;Glycoprotein;Integrin;Lipoprotein;Membrane;Metal-binding;Palmitate;Phosphoprotein;Receptor;Reference proteome;Repeat;Signal;Transmembrane;Transmembrane helix	basolateral plasma membrane [GO:0016323]; cell periphery [GO:0071944]; cell surface [GO:0009986]; excitatory synapse [GO:0060076]; external side of plasma membrane [GO:0009897]; extracellular exosome [GO:0070062]; filopodium membrane [GO:0031527]; focal adhesion [GO:0005925]; growth cone filopodium [GO:1990812]; integrin alpha3-beta1 complex [GO:0034667]; integrin complex [GO:0008305]; perinuclea…
Q99959	2.05883	0.000127088	1.42303	2.97871	Abundance1526	0.0243038	Q99959	PKP2	reviewed	Plakophilin-2	PKP2	Homo sapiens (Human)	3D-structure;Alternative splicing;Cardiomyopathy;Cell adhesion;Cell junction;Disease variant;Methylation;Nucleus;Phosphoprotein;Reference proteome;Repeat	adherens junction [GO:0005912]; cell junction [GO:0030054]; cell-cell junction [GO:0005911]; cornified envelope [GO:0001533]; cytoplasm [GO:0005737]; desmosome [GO:0030057]; integral component of membrane [GO:0016021]; intercalated disc [GO:0014704]; intermediate filament [GO:0005882]; nucleoplasm [GO:0005654]; nucleus [GO:0005634]; plasma membrane [GO:0005886]; alpha-catenin binding [GO:0045294]…
P11388	2.0806	0.00013496	1.42828	3.03085	Abundance5308	0.0247492	P11388	TOP2A	reviewed	DNA topoisomerase 2-alpha (EC 5.6.2.2) (DNA topoisomerase II, alpha isozyme)	TOP2A	Homo sapiens (Human)	3D-structure;ATP-binding;Acetylation;Alternative splicing;Biological rhythms;Cytoplasm;DNA-binding;Direct protein sequencing;Isomerase;Isopeptide bond;Magnesium;Metal-binding;Nucleotide-binding;Nucleus;Phosphoprotein;Reference proteome;Topoisomerase;Ubl conjugation	chromosome, centromeric region [GO:0000775]; condensed chromosome [GO:0000793]; cytoplasm [GO:0005737]; DNA topoisomerase type II (double strand cut, ATP-hydrolyzing) complex [GO:0009330]; nucleolus [GO:0005730]; nucleoplasm [GO:0005654]; nucleus [GO:0005634]; protein-containing complex [GO:0032991]; ribonucleoprotein complex [GO:1990904]; ATP binding [GO:0005524]; ATPase, acting on DNA [GO:00080…
Q16763	2.09303	0.000170006	1.42416	3.07603	Abundance3293	0.0275063	Q16763	UBE2S	reviewed	Ubiquitin-conjugating enzyme E2 S (EC 2.3.2.23) (E2 ubiquitin-conjugating enzyme S) (E2-EPF) (Ubiquitin carrier protein S) (Ubiquitin-conjugating enzyme E2-24 kDa) (Ubiquitin-conjugating enzyme E2-EPF5) (Ubiquitin-protein ligase S)	UBE2S	Homo sapiens (Human)	3D-structure;ATP-binding;Acetylation;Cell cycle;Cell division;Nucleotide-binding;Phosphoprotein;Reference proteome;Transferase;Ubl conjugation;Ubl conjugation pathway	anaphase-promoting complex [GO:0005680]; cytosol [GO:0005829]; nucleoplasm [GO:0005654]; nucleus [GO:0005634]; anaphase-promoting complex binding [GO:0010997]; ATP binding [GO:0005524]; ubiquitin conjugating enzyme activity [GO:0061631]; ubiquitin-protein transferase activity [GO:0004842]; anaphase-promoting complex-dependent catabolic process [GO:0031145]; cell division [GO:0051301]; cellular pr…
Q9UK76	2.15415	8.39719e-05	1.46954	3.15769	Abundance427	0.0243038	Q9UK76	JUPI1	reviewed	Jupiter microtubule associated homolog 1 (Androgen-regulated protein 2) (Hematological and neurological expressed 1 protein) [Cleaved into: Jupiter microtubule associated homolog 1, N-terminally processed]	JPT1	Homo sapiens (Human)	Acetylation;Alternative splicing;Cytoplasm;Direct protein sequencing;Nucleus;Phosphoprotein;Reference proteome	cytoplasm [GO:0005737]; nuclear membrane [GO:0031965]; nucleolus [GO:0005730]; nucleoplasm [GO:0005654]; nucleus [GO:0005634]
O95347	2.25843	0.000106397	1.49581	3.40987	Abundance5787	0.0243038	O95347	SMC2	reviewed	Structural maintenance of chromosomes protein 2 (SMC protein 2) (SMC-2) (Chromosome-associated protein E) (hCAP-E) (XCAP-E homolog)	SMC2	Homo sapiens (Human)	3D-structure;ATP-binding;Acetylation;Alternative splicing;Cell cycle;Cell division;Chromosome;Coiled coil;Cytoplasm;DNA condensation;Mitosis;Nucleotide-binding;Nucleus;Reference proteome	condensed chromosome [GO:0000793]; condensin complex [GO:0000796]; cytoplasm [GO:0005737]; cytosol [GO:0005829]; extracellular exosome [GO:0070062]; nuclear chromosome [GO:0000228]; nucleolus [GO:0005730]; nucleoplasm [GO:0005654]; nucleus [GO:0005634]; ATP binding [GO:0005524]; chromatin binding [GO:0003682]; single-stranded DNA binding [GO:0003697]; cell division [GO:0051301]; kinetochore organ…
Q15021	2.2746	0.000196319	1.47587	3.5056	Abundance3470	0.0283659	Q15021	CND1	reviewed	Condensin complex subunit 1 (Chromosome condensation-related SMC-associated protein 1) (Chromosome-associated protein D2) (hCAP-D2) (Non-SMC condensin I complex subunit D2) (XCAP-D2 homolog)	NCAPD2	Homo sapiens (Human)	Cell cycle;Cell division;Chromosome;Cytoplasm;DNA condensation;Direct protein sequencing;Disease variant;Mitosis;Nucleus;Phosphoprotein;Primary microcephaly;Reference proteome	condensed chromosome [GO:0000793]; condensed chromosome, centromeric region [GO:0000779]; condensin complex [GO:0000796]; cytoplasm [GO:0005737]; cytosol [GO:0005829]; membrane [GO:0016020]; nucleoplasm [GO:0005654]; nucleus [GO:0005634]; chromatin binding [GO:0003682]; histone binding [GO:0042393]; cell division [GO:0051301]; meiotic chromosome condensation [GO:0010032]; mitotic chromosome conde…
Q8WWI1	2.31942	0.000330219	1.46528	3.67147	Abundance2124	0.037061	Q8WWI1	LMO7	reviewed	LIM domain only protein 7 (LMO-7) (F-box only protein 20) (LOMP)	LMO7	Homo sapiens (Human)	3D-structure;Acetylation;Alternative splicing;Isopeptide bond;LIM domain;Metal-binding;Phosphoprotein;Reference proteome;Ubl conjugation;Zinc	apical plasma membrane [GO:0016324]; cell surface [GO:0009986]; cytoplasm [GO:0005737]; cytosol [GO:0005829]; focal adhesion [GO:0005925]; nuclear envelope [GO:0005635]; nucleus [GO:0005634]; ubiquitin ligase complex [GO:0000151]; metal ion binding [GO:0046872]; ubiquitin-protein transferase activity [GO:0004842]; positive regulation of transcription by RNA polymerase II [GO:0045944]; protein ubi…
Q9BPX3	2.33208	0.000333506	1.46842	3.70371	Abundance1519	0.037061	Q9BPX3	CND3	reviewed	Condensin complex subunit 3 (Chromosome-associated protein G) (Condensin subunit CAP-G) (hCAP-G) (Melanoma antigen NY-MEL-3) (Non-SMC condensin I complex subunit G) (XCAP-G homolog)	NCAPG	Homo sapiens (Human)	3D-structure;Cell cycle;Cell division;Chromosome;Cytoplasm;DNA condensation;Mitosis;Nucleus;Phosphoprotein;Reference proteome;Repeat	condensed chromosome [GO:0000793]; condensed chromosome, centromeric region [GO:0000779]; condensin complex [GO:0000796]; cytoplasm [GO:0005737]; cytosol [GO:0005829]; membrane [GO:0016020]; nucleus [GO:0005634]; cell division [GO:0051301]; mitotic chromosome condensation [GO:0007076]
Q9H9H4	2.39314	0.000483339	1.46599	3.90666	Abundance1025	0.0443767	Q9H9H4	VP37B	reviewed	Vacuolar protein sorting-associated protein 37B (hVps37B) (ESCRT-I complex subunit VPS37B)	VPS37B	Homo sapiens (Human)	3D-structure;Endosome;Membrane;Methylation;Protein transport;Reference proteome;Transport	cytoplasm [GO:0005737]; endosome [GO:0005768]; endosome membrane [GO:0010008]; ESCRT I complex [GO:0000813]; extracellular exosome [GO:0070062]; intracellular membrane-bounded organelle [GO:0043231]; late endosome membrane [GO:0031902]; midbody [GO:0030496]; plasma membrane [GO:0005886]; calcium-dependent protein binding [GO:0048306]; macroautophagy [GO:0016236]; multivesicular body assembly [GO:…
P06400	2.42897	0.000126679	1.54288	3.82395	Abundance5496	0.0243038	P06400	RB	reviewed	Retinoblastoma-associated protein (p105-Rb) (p110-RB1) (pRb) (Rb) (pp110)	RB1	Homo sapiens (Human)	3D-structure;Acetylation;Cell cycle;Chromatin regulator;DNA-binding;Direct protein sequencing;Disease variant;Host-virus interaction;Methylation;Nucleus;Phosphoprotein;Reference proteome;Repressor;Transcription;Transcription regulation;Tumor suppressor	chromatin [GO:0000785]; cytosol [GO:0005829]; nucleoplasm [GO:0005654]; nucleus [GO:0005634]; PML body [GO:0016605]; Rb-E2F complex [GO:0035189]; spindle [GO:0005819]; SWI/SNF complex [GO:0016514]; transcription regulator complex [GO:0005667]; disordered domain specific binding [GO:0097718]; DNA-binding transcription factor binding [GO:0140297]; identical protein binding [GO:0042802]; importin-al…
Q8TBF2	2.56331	4.23414e-05	1.63345	4.0225	Abundance2236	0.0224772	Q8TBF2	PXL2B	reviewed	Prostamide/prostaglandin F synthase (Prostamide/PG F synthase) (Prostamide/PGF synthase) (EC 1.11.1.20) (Peroxiredoxin-like 2B) (Protein FAM213B)	PRXL2B	Homo sapiens (Human)	Alternative splicing;Cytoplasm;Fatty acid biosynthesis;Fatty acid metabolism;Lipid biosynthesis;Lipid metabolism;NADP;Oxidoreductase;Phosphoprotein;Prostaglandin biosynthesis;Prostaglandin metabolism;Reference proteome	cytoplasm [GO:0005737]; cytosol [GO:0005829]; endoplasmic reticulum [GO:0005783]; extracellular exosome [GO:0070062]; myelin sheath [GO:0043209]; antioxidant activity [GO:0016209]; oxidoreductase activity, acting on the CH-OH group of donors, NAD or NADP as acceptor [GO:0016616]; prostaglandin-F synthase activity [GO:0047017]; prostaglandin biosynthetic process [GO:0001516]
P08581	2.61522	7.86153e-05	1.62282	4.21452	Abundance5411	0.0243038	P08581	MET	reviewed	Hepatocyte growth factor receptor (HGF receptor) (EC 2.7.10.1) (HGF/SF receptor) (Proto-oncogene c-Met) (Scatter factor receptor) (SF receptor) (Tyrosine-protein kinase Met)	MET	Homo sapiens (Human)	3D-structure;ATP-binding;Alternative splicing;Chromosomal rearrangement;Deafness;Disease variant;Disulfide bond;Glycoprotein;Kinase;Membrane;Non-syndromic deafness;Nucleotide-binding;Phosphoprotein;Proto-oncogene;Receptor;Reference proteome;Repeat;Secreted;Signal;Transferase;Transmembrane;Transmembrane helix;Tyrosine-protein kinase;Ubl conjugation	basal plasma membrane [GO:0009925]; cell surface [GO:0009986]; extracellular region [GO:0005576]; integral component of membrane [GO:0016021]; integral component of plasma membrane [GO:0005887]; plasma membrane [GO:0005886]; receptor complex [GO:0043235]; ATP binding [GO:0005524]; hepatocyte growth factor-activated receptor activity [GO:0005008]; identical protein binding [GO:0042802]; protein ph…
O75369	2.6391	0.000354878	1.54943	4.49509	Abundance5970	0.0372164	O75369	FLNB	reviewed	Filamin-B (FLN-B) (ABP-278) (ABP-280 homolog) (Actin-binding-like protein) (Beta-filamin) (Filamin homolog 1) (Fh1) (Filamin-3) (Thyroid autoantigen) (Truncated actin-binding protein) (Truncated ABP)	FLNB	Homo sapiens (Human)	3D-structure;Acetylation;Actin-binding;Alternative splicing;Cytoplasm;Cytoskeleton;Developmental protein;Differentiation;Disease variant;Dwarfism;Isopeptide bond;Myogenesis;Phosphoprotein;Reference proteome;Repeat;Ubl conjugation	actin cytoskeleton [GO:0015629]; brush border [GO:0005903]; cell cortex [GO:0005938]; cytoplasm [GO:0005737]; cytosol [GO:0005829]; extracellular exosome [GO:0070062]; focal adhesion [GO:0005925]; integral component of membrane [GO:0016021]; neuron projection [GO:0043005]; neuronal cell body [GO:0043025]; nucleus [GO:0005634]; phagocytic vesicle [GO:0045335]; plasma membrane [GO:0005886]; stress …
Q5W0Z9	2.65993	3.95686e-05	1.66824	4.24112	Abundance3029	0.0224772	Q5W0Z9	ZDH20	reviewed	Palmitoyltransferase ZDHHC20 (EC 2.3.1.225) (Acyltransferase ZDHHC20) (EC 2.3.1.-) (DHHC domain-containing cysteine-rich protein 20) (DHHC20) (Zinc finger DHHC domain-containing protein 20)	ZDHHC20	Homo sapiens (Human)	3D-structure;Acyltransferase;Alternative splicing;Cell membrane;Cytoplasm;Golgi apparatus;Lipoprotein;Membrane;Metal-binding;Palmitate;Phosphoprotein;Reference proteome;Transferase;Transmembrane;Transmembrane helix;Zinc	endoplasmic reticulum [GO:0005783]; Golgi apparatus [GO:0005794]; integral component of Golgi membrane [GO:0030173]; intracellular membrane-bounded organelle [GO:0043231]; membrane [GO:0016020]; perinuclear region of cytoplasm [GO:0048471]; plasma membrane [GO:0005886]; palmitoyltransferase activity [GO:0016409]; protein-cysteine S-myristoyltransferase activity [GO:0019705]; protein-cysteine S-pa…
P43304	2.68057	0.000224722	1.58759	4.526	Abundance4623	0.0292676	P43304	GPDM	reviewed	Glycerol-3-phosphate dehydrogenase, mitochondrial (GPD-M) (GPDH-M) (EC 1.1.5.3) (mitohondrial glycerophosphate dehydrogenase gene) (mGDH) (mtGPD)	GPD2	Homo sapiens (Human)	Alternative splicing;Calcium;Direct protein sequencing;FAD;Flavoprotein;Metal-binding;Mitochondrion;Oxidoreductase;Phosphoprotein;Reference proteome;Repeat;Transit peptide	glycerol-3-phosphate dehydrogenase complex [GO:0009331]; mitochondrial inner membrane [GO:0005743]; mitochondrion [GO:0005739]; calcium ion binding [GO:0005509]; glycerol-3-phosphate dehydrogenase (quinone) activity [GO:0004368]; sn-glycerol-3-phosphate:ubiquinone-8 oxidoreductase activity [GO:0052591]; glycerol catabolic process [GO:0019563]; glycerol-3-phosphate metabolic process [GO:0006072]; …
Q9NTJ3	2.7011	9.08226e-05	1.64224	4.44266	Abundance833	0.0243038	Q9NTJ3	SMC4	reviewed	Structural maintenance of chromosomes protein 4 (SMC protein 4) (SMC-4) (Chromosome-associated polypeptide C) (hCAP-C) (XCAP-C homolog)	SMC4	Homo sapiens (Human)	3D-structure;ATP-binding;Acetylation;Alternative splicing;Cell cycle;Cell division;Chromosome;Coiled coil;Cytoplasm;DNA condensation;Mitosis;Nucleotide-binding;Nucleus;Phosphoprotein;Reference proteome	chromosome, centromeric region [GO:0000775]; condensin complex [GO:0000796]; cytosol [GO:0005829]; nuclear speck [GO:0016607]; nucleoplasm [GO:0005654]; nucleus [GO:0005634]; ATP binding [GO:0005524]; chromatin binding [GO:0003682]; single-stranded DNA binding [GO:0003697]; cell division [GO:0051301]; kinetochore organization [GO:0051383]; meiotic chromosome condensation [GO:0010032]; meiotic chr…
Q9NPL8	2.72712	0.000559513	1.54247	4.82162	Abundance920	0.0491615	Q9NPL8	TIDC1	reviewed	Complex I assembly factor TIMMDC1, mitochondrial (Protein M5-14) (Translocase of inner mitochondrial membrane domain-containing protein 1) (TIMM domain containing-protein 1)	TIMMDC1	Homo sapiens (Human)	Chaperone;Membrane;Mitochondrion;Phosphoprotein;Primary mitochondrial disease;Reference proteome;Transmembrane;Transmembrane helix	integral component of membrane [GO:0016021]; mitochondrial inner membrane [GO:0005743]; mitochondrion [GO:0005739]; nucleoplasm [GO:0005654]
Q9BWD1	2.7459	0.000114383	1.64367	4.58728	Abundance1359	0.0243038	Q9BWD1	THIC	reviewed	Acetyl-CoA acetyltransferase, cytosolic (EC 2.3.1.9) (Acetyl-CoA transferase-like protein) (Cytosolic acetoacetyl-CoA thiolase)	ACAT2	Homo sapiens (Human)	3D-structure;Acetylation;Acyltransferase;Alternative splicing;Cytoplasm;Direct protein sequencing;Reference proteome;Transferase	cytoplasm [GO:0005737]; cytosol [GO:0005829]; extracellular exosome [GO:0070062]; mitochondrion [GO:0005739]; acetyl-CoA C-acetyltransferase activity [GO:0003985]; fatty acid beta-oxidation [GO:0006635]; lipid metabolic process [GO:0006629]
Q6ZWT7	2.78749	8.4749e-06	1.7752	4.37702	Abundance2799	0.013776	Q6ZWT7	MBOA2	reviewed	Lysophospholipid acyltransferase 2 (LPLAT 2) (EC 2.3.1.-) (1-acylglycerophosphate O-acyltransferase MBOAT2) (EC 2.3.1.51) (1-acylglycerophosphocholine O-acyltransferase MBOAT2) (EC 2.3.1.23) (1-acylglycerophosphoethanolamine MBOAT2 O-acyltransferase) (EC 2.3.1.n7) (Lysophosphatidic acid acyltransferase) (LPAAT) (Lyso-PA acyltransferase) (Lysophosphatidylcholine acyltransferase) (LPCAT) (Lyso-PC a…	MBOAT2	Homo sapiens (Human)	Acyltransferase;Endoplasmic reticulum;Lipid biosynthesis;Lipid metabolism;Membrane;Phospholipid biosynthesis;Phospholipid metabolism;Reference proteome;Transferase;Transmembrane;Transmembrane helix	endoplasmic reticulum membrane [GO:0005789]; integral component of membrane [GO:0016021]; membrane [GO:0016020]; 1-acylglycerol-3-phosphate O-acyltransferase activity [GO:0003841]; 1-acylglycerophosphocholine O-acyltransferase activity [GO:0047184]; 1-acylglycerophosphoethanolamine O-acyltransferase activity [GO:0106262]; 1-acylglycerophosphoserine O-acyltransferase activity [GO:0106263]; 2-acylg…
Q6UWP7	2.82589	0.000436146	1.58397	5.04153	Abundance2856	0.042967	Q6UWP7	LCLT1	reviewed	Lysocardiolipin acyltransferase 1 (EC 2.3.1.-) (1-acylglycerol-3-phosphate O-acyltransferase 8) (1-AGP acyltransferase 8) (1-AGPAT 8) (EC 2.3.1.51) (Acyl-CoA:lysocardiolipin acyltransferase 1)	LCLAT1	Homo sapiens (Human)	Acetylation;Acyltransferase;Alternative splicing;Developmental protein;Endoplasmic reticulum;Lipid biosynthesis;Lipid metabolism;Membrane;Phospholipid biosynthesis;Phospholipid metabolism;Reference proteome;Transferase;Transmembrane;Transmembrane helix	cytosol [GO:0005829]; endomembrane system [GO:0012505]; endoplasmic reticulum [GO:0005783]; endoplasmic reticulum membrane [GO:0005789]; integral component of membrane [GO:0016021]; membrane [GO:0016020]; 1-acylglycerol-3-phosphate O-acyltransferase activity [GO:0003841]; acyltransferase activity [GO:0016746]; O-acyltransferase activity [GO:0008374]; cardiolipin acyl-chain remodeling [GO:0035965]…
P15311	2.83022	7.72095e-08	1.93652	4.13636	Abundance5210	0.000502016	P15311	EZRI	reviewed	Ezrin (Cytovillin) (Villin-2) (p81)	EZR	Homo sapiens (Human)	3D-structure;Acetylation;Cell membrane;Cell projection;Cell shape;Cytoplasm;Cytoskeleton;Direct protein sequencing;Membrane;Phosphoprotein;Reference proteome;S-nitrosylation	actin cytoskeleton [GO:0015629]; actin filament [GO:0005884]; apical part of cell [GO:0045177]; apical plasma membrane [GO:0016324]; astrocyte projection [GO:0097449]; basolateral plasma membrane [GO:0016323]; brush border [GO:0005903]; cell body [GO:0044297]; cell periphery [GO:0071944]; cell projection [GO:0042995]; cell tip [GO:0051286]; ciliary basal body [GO:0036064]; cortical cytoskeleton […
P16144	2.95637	4.44163e-06	1.8609	4.69673	Abundance5189	0.013776	P16144	ITB4	reviewed	Integrin beta-4 (GP150) (CD antigen CD104)	ITGB4	Homo sapiens (Human)	3D-structure;Alternative splicing;Cell adhesion;Cell junction;Cell membrane;Direct protein sequencing;Disease variant;Disulfide bond;Epidermolysis bullosa;Glycoprotein;Integrin;Lipoprotein;Membrane;Palmitate;Phosphoprotein;Receptor;Reference proteome;Repeat;Signal;Transmembrane;Transmembrane helix	basal plasma membrane [GO:0009925]; basement membrane [GO:0005604]; cell junction [GO:0030054]; cell leading edge [GO:0031252]; cell surface [GO:0009986]; extracellular exosome [GO:0070062]; focal adhesion [GO:0005925]; hemidesmosome [GO:0030056]; integrin complex [GO:0008305]; nuclear membrane [GO:0031965]; nucleolus [GO:0005730]; plasma membrane [GO:0005886]; receptor complex [GO:0043235]; G pr…
P12931	2.97781	0.000177678	1.68319	5.26819	Abundance5277	0.0275063	P12931	SRC	reviewed	Proto-oncogene tyrosine-protein kinase Src (EC 2.7.10.2) (Proto-oncogene c-Src) (pp60c-src) (p60-Src)	SRC	Homo sapiens (Human)	3D-structure;ATP-binding;Alternative splicing;Cell adhesion;Cell cycle;Cell junction;Cell membrane;Cytoplasm;Cytoskeleton;Disease variant;Host-virus interaction;Immunity;Kinase;Lipoprotein;Membrane;Mitochondrion;Mitochondrion inner membrane;Myristate;Nucleotide-binding;Nucleus;Phosphoprotein;Proto-oncogene;Reference proteome;SH2 domain;SH3 domain;Transferase;Tyrosine-protein kinase;Ubl conjugation	actin filament [GO:0005884]; caveola [GO:0005901]; cell junction [GO:0030054]; cytoplasm [GO:0005737]; cytosol [GO:0005829]; extracellular exosome [GO:0070062]; extrinsic component of cytoplasmic side of plasma membrane [GO:0031234]; focal adhesion [GO:0005925]; glutamatergic synapse [GO:0098978]; late endosome [GO:0005770]; lysosome [GO:0005764]; membrane raft [GO:0045121]; mitochondrial inner m…
O43150	2.99467	0.000117122	1.71387	5.23261	Abundance6196	0.0243038	O43150	ASAP2	reviewed	Arf-GAP with SH3 domain, ANK repeat and PH domain-containing protein 2 (Development and differentiation-enhancing factor 2) (Paxillin-associated protein with ARF GAP activity 3) (PAG3) (Pyk2 C-terminus-associated protein) (PAP)	ASAP2	Homo sapiens (Human)	ANK repeat;Alternative splicing;Cell membrane;Coiled coil;Cytoplasm;GTPase activation;Golgi apparatus;Membrane;Metal-binding;Phosphoprotein;Reference proteome;Repeat;SH3 domain;Zinc	Golgi cisterna membrane [GO:0032580]; plasma membrane [GO:0005886]; GTPase activator activity [GO:0005096]; metal ion binding [GO:0046872]; positive regulation of GTPase activity [GO:0043547]
Q9UM54	2.995	0.00011962	1.71268	5.23742	Abundance353	0.0243038	Q9UM54	MYO6	reviewed	Unconventional myosin-VI (Unconventional myosin-6)	MYO6	Homo sapiens (Human)	3D-structure;ATP-binding;Actin-binding;Alternative splicing;Calmodulin-binding;Cardiomyopathy;Cell membrane;Cell projection;Coated pit;Cytoplasm;Cytoplasmic vesicle;Deafness;Disease variant;Endocytosis;Golgi apparatus;Hearing;Membrane;Motor protein;Myosin;Non-syndromic deafness;Nucleotide-binding;Nucleus;Phosphoprotein;Protein transport;Reference proteome;Transport	actin cytoskeleton [GO:0015629]; actin filament [GO:0005884]; apical part of cell [GO:0045177]; cell cortex [GO:0005938]; clathrin-coated pit [GO:0005905]; clathrin-coated vesicle membrane [GO:0030665]; cytoplasm [GO:0005737]; cytoplasmic vesicle [GO:0031410]; cytosol [GO:0005829]; endocytic vesicle [GO:0030139]; extracellular exosome [GO:0070062]; filamentous actin [GO:0031941]; filopodium [GO:0…
P10599	3.09505	0.000114924	1.74306	5.49571	Abundance5338	0.0243038	P10599	THIO	reviewed	Thioredoxin (Trx) (ATL-derived factor) (ADF) (Surface-associated sulphydryl protein) (SASP) (allergen Hom s Trx)	TXN	Homo sapiens (Human)	3D-structure;Acetylation;Activator;Allergen;Alternative splicing;Cytoplasm;Direct protein sequencing;Disulfide bond;Electron transport;Nucleus;Redox-active center;Reference proteome;S-nitrosylation;Secreted;Transcription;Transcription regulation;Transport;Ubl conjugation	cytoplasm [GO:0005737]; cytosol [GO:0005829]; extracellular exosome [GO:0070062]; extracellular region [GO:0005576]; nucleoplasm [GO:0005654]; nucleus [GO:0005634]; protein homodimerization activity [GO:0042803]; protein-disulfide reductase (NAD(P)) activity [GO:0047134]; protein-disulfide reductase activity [GO:0015035]; RNA binding [GO:0003723]; thioredoxin-disulfide reductase activity [GO:0004…
Q8NEC7	3.20806	0.000541681	1.65734	6.20974	Abundance2302	0.0482468	Q8NEC7	GSTCD	reviewed	Glutathione S-transferase C-terminal domain-containing protein	GSTCD	Homo sapiens (Human)	Alternative splicing;Cytoplasm;Phosphoprotein;Reference proteome	cytoplasm [GO:0005737]; extracellular exosome [GO:0070062]
Q9UEW8	3.23098	7.028e-05	1.81224	5.76039	Abundance530	0.0243038	Q9UEW8	STK39	reviewed	STE20/SPS1-related proline-alanine-rich protein kinase (Ste-20-related kinase) (EC 2.7.11.1) (DCHT) (Serine/threonine-protein kinase 39)	STK39	Homo sapiens (Human)	ATP-binding;Acetylation;Alternative splicing;Cytoplasm;Kinase;Nucleotide-binding;Nucleus;Phosphoprotein;Reference proteome;Serine/threonine-protein kinase;Transferase	apical plasma membrane [GO:0016324]; basolateral plasma membrane [GO:0016323]; cytoskeleton [GO:0005856]; cytosol [GO:0005829]; extrinsic component of membrane [GO:0019898]; intracellular membrane-bounded organelle [GO:0043231]; nucleoplasm [GO:0005654]; ATP binding [GO:0005524]; kinase activity [GO:0016301]; protein kinase binding [GO:0019901]; protein serine kinase activity [GO:0106310]; protei…
P23229	3.3146	2.22208e-05	1.90517	5.76671	Abundance5014	0.0224772	P23229	ITA6	reviewed	Integrin alpha-6 (CD49 antigen-like family member F) (VLA-6) (CD antigen CD49f) [Cleaved into: Integrin alpha-6 heavy chain; Integrin alpha-6 light chain; Processed integrin alpha-6 (Alpha6p)]	ITGA6	Homo sapiens (Human)	3D-structure;Alternative splicing;Calcium;Cell adhesion;Cell membrane;Cleavage on pair of basic residues;Direct protein sequencing;Disulfide bond;Epidermolysis bullosa;Glycoprotein;Integrin;Lipoprotein;Membrane;Metal-binding;Palmitate;Phosphoprotein;Receptor;Reference proteome;Repeat;Signal;Transmembrane;Transmembrane helix	adherens junction [GO:0005912]; cell surface [GO:0009986]; filopodium [GO:0030175]; focal adhesion [GO:0005925]; integrin alpha6-beta4 complex [GO:0034676]; plasma membrane [GO:0005886]; cadherin binding [GO:0045296]; insulin-like growth factor I binding [GO:0031994]; laminin binding [GO:0043236]; metal ion binding [GO:0046872]; neuregulin binding [GO:0038132]; protein-containing complex binding …
O15269	3.46428	0.000103281	1.85022	6.48638	Abundance6231	0.0243038	O15269	SPTC1	reviewed	Serine palmitoyltransferase 1 (EC 2.3.1.50) (Long chain base biosynthesis protein 1) (LCB 1) (Serine-palmitoyl-CoA transferase 1) (SPT 1) (SPT1)	SPTLC1	Homo sapiens (Human)	3D-structure;Acyltransferase;Alternative splicing;Disease variant;Endoplasmic reticulum;Lipid metabolism;Membrane;Neurodegeneration;Neuropathy;Phosphoprotein;Pyridoxal phosphate;Reference proteome;Sphingolipid metabolism;Transferase;Transmembrane;Transmembrane helix	endoplasmic reticulum [GO:0005783]; endoplasmic reticulum membrane [GO:0005789]; integral component of membrane [GO:0016021]; serine C-palmitoyltransferase complex [GO:0017059]; SPOTS complex [GO:0035339]; pyridoxal phosphate binding [GO:0030170]; serine C-palmitoyltransferase activity [GO:0004758]; ceramide biosynthetic process [GO:0046513]; positive regulation of lipophagy [GO:1904504]; regulat…
Q96MW1	3.46762	0.000221603	1.79236	6.70867	Abundance1690	0.0292676	Q96MW1	CCD43	reviewed	Coiled-coil domain-containing protein 43	CCDC43	Homo sapiens (Human)	Alternative splicing;Coiled coil;Isopeptide bond;Phosphoprotein;Reference proteome;Ubl conjugation	cytosol [GO:0005829]
P28290	3.59235	0.000100252	1.88604	6.84237	Abundance4906	0.0243038	P28290	ITPI2	reviewed	Protein ITPRID2 (Cleavage signal-1 protein) (CS-1) (ITPR-interacting domain-containing protein 2) (Ki-ras-induced actin-interacting protein) (Sperm-specific antigen 2)	ITPRID2	Homo sapiens (Human)	Actin-binding;Alternative splicing;Coiled coil;Cytoplasm;Isopeptide bond;Phosphoprotein;Reference proteome;Ubl conjugation	cytosol [GO:0005829]; nucleoplasm [GO:0005654]; plasma membrane [GO:0005886]; actin filament binding [GO:0051015]; signaling receptor binding [GO:0005102]
Q13017	3.72236	0.000122803	1.90328	7.28002	Abundance3753	0.0243038	Q13017	RHG05	reviewed	Rho GTPase-activating protein 5 (Rho-type GTPase-activating protein 5) (p190-B)	ARHGAP5	Homo sapiens (Human)	3D-structure;Alternative splicing;Cell membrane;Cytoplasm;GTPase activation;Membrane;Nitration;Phosphoprotein;Reference proteome;Repeat	cytoplasm [GO:0005737]; cytosol [GO:0005829]; endoplasmic reticulum [GO:0005783]; plasma membrane [GO:0005886]; GTP binding [GO:0005525]; GTPase activator activity [GO:0005096]; GTPase activity [GO:0003924]; SH2 domain binding [GO:0042169]; cell adhesion [GO:0007155]; mammary gland development [GO:0030879]; regulation of small GTPase mediated signal transduction [GO:0051056]; Rho protein signal t…
Q8NDI1	3.80035	0.000322759	1.8358	7.86727	Abundance2312	0.037061	Q8NDI1	EHBP1	reviewed	EH domain-binding protein 1	EHBP1	Homo sapiens (Human)	3D-structure;Alternative splicing;Coiled coil;Cytoplasm;Endocytosis;Endosome;Lipoprotein;Membrane;Phosphoprotein;Prenylation;Protein transport;Reference proteome;Transport	cytosol [GO:0005829]; endosome [GO:0005768]; filamentous actin [GO:0031941]; microtubule organizing center [GO:0005815]; nucleoplasm [GO:0005654]; plasma membrane [GO:0005886]; actin cytoskeleton organization [GO:0030036]; endocytosis [GO:0006897]; protein transport [GO:0015031]
Q9UDY2	3.81055	7.49611e-06	2.12207	6.84253	Abundance537	0.013776	Q9UDY2	ZO2	reviewed	Tight junction protein ZO-2 (Tight junction protein 2) (Zona occludens protein 2) (Zonula occludens protein 2)	TJP2	Homo sapiens (Human)	3D-structure;Alternative promoter usage;Alternative splicing;Cell junction;Cell membrane;Disease variant;Intrahepatic cholestasis;Membrane;Nucleus;Phosphoprotein;Reference proteome;Repeat;SH3 domain;Tight junction	adherens junction [GO:0005912]; bicellular tight junction [GO:0005923]; cell-cell contact zone [GO:0044291]; cytosol [GO:0005829]; nucleoplasm [GO:0005654]; nucleus [GO:0005634]; plasma membrane [GO:0005886]; cadherin binding [GO:0045296]; cell adhesion molecule binding [GO:0050839]; guanylate kinase activity [GO:0004385]; protein domain specific binding [GO:0019904]; protein tyrosine kinase bind…
P04626	3.96771	3.35407e-05	2.06883	7.60949	Abundance5545	0.0224772	P04626	ERBB2	reviewed	Receptor tyrosine-protein kinase erbB-2 (EC 2.7.10.1) (Metastatic lymph node gene 19 protein) (MLN 19) (Proto-oncogene Neu) (Proto-oncogene c-ErbB-2) (Tyrosine kinase-type cell surface receptor HER2) (p185erbB2) (CD antigen CD340)	ERBB2	Homo sapiens (Human)	3D-structure;ATP-binding;Activator;Alternative initiation;Alternative splicing;Cell membrane;Chromosomal rearrangement;Cytoplasm;Disulfide bond;Endosome;Glycoprotein;Kinase;Membrane;Nucleotide-binding;Nucleus;Phosphoprotein;Receptor;Reference proteome;Signal;Transcription;Transcription regulation;Transferase;Transmembrane;Transmembrane helix;Tyrosine-protein kinase	apical plasma membrane [GO:0016324]; basal plasma membrane [GO:0009925]; basolateral plasma membrane [GO:0016323]; cytosol [GO:0005829]; early endosome [GO:0005769]; endosome membrane [GO:0010008]; ERBB3:ERBB2 complex [GO:0038143]; integral component of membrane [GO:0016021]; integral component of plasma membrane [GO:0005887]; myelin sheath [GO:0043209]; nucleus [GO:0005634]; perinuclear region o…
Q5TFE4	4.04136	8.35733e-05	2.01531	8.10427	Abundance3066	0.0243038	Q5TFE4	NT5D1	reviewed	5'-nucleotidase domain-containing protein 1 (EC 3.1.3.-)	NT5DC1	Homo sapiens (Human)	Acetylation;Alternative splicing;Hydrolase;Magnesium;Metal-binding;Reference proteome	5'-nucleotidase activity [GO:0008253]; metal ion binding [GO:0046872]
Q9NY27	4.04982	0.000244213	1.91814	8.55048	Abundance705	0.0299598	Q9NY27	PP4R2	reviewed	Serine/threonine-protein phosphatase 4 regulatory subunit 2	PPP4R2	Homo sapiens (Human)	Alternative splicing;Cytoplasm;Cytoskeleton;Nucleus;Phosphoprotein;Reference proteome;mRNA processing;mRNA splicing	centrosome [GO:0005813]; cytoplasm [GO:0005737]; nucleoplasm [GO:0005654]; nucleus [GO:0005634]; protein phosphatase 4 complex [GO:0030289]; protein phosphatase regulator activity [GO:0019888]; protein-macromolecule adaptor activity [GO:0030674]; cellular protein modification process [GO:0006464]; mRNA processing [GO:0006397]; protein dephosphorylation [GO:0006470]; regulation of double-strand br…
Q32MZ4	4.1758	0.000138174	2.00232	8.70856	Abundance3246	0.0247492	Q32MZ4	LRRF1	reviewed	Leucine-rich repeat flightless-interacting protein 1 (LRR FLII-interacting protein 1) (GC-binding factor 2) (TAR RNA-interacting protein)	LRRFIP1	Homo sapiens (Human)	3D-structure;Acetylation;Alternative splicing;Coiled coil;Cytoplasm;DNA-binding;Isopeptide bond;Nucleus;Phosphoprotein;Reference proteome;Repressor;Transcription;Transcription regulation;Ubl conjugation	cytoplasm [GO:0005737]; cytoskeleton [GO:0005856]; cytosol [GO:0005829]; nucleus [GO:0005634]; plasma membrane [GO:0005886]; cadherin binding [GO:0045296]; DNA binding [GO:0003677]; DNA-binding transcription factor activity, RNA polymerase II-specific [GO:0000981]; DNA-binding transcription repressor activity, RNA polymerase II-specific [GO:0001227]; double-stranded RNA binding [GO:0003725]; prot…
Q9BY43	4.2378	0.000338714	1.92377	9.33527	Abundance1321	0.037061	Q9BY43	CHM4A	reviewed	Charged multivesicular body protein 4a (Chromatin-modifying protein 4a) (CHMP4a) (SNF7 homolog associated with Alix-2) (SNF7-1) (hSnf-1) (Vacuolar protein sorting-associated protein 32-1) (Vps32-1) (hVps32-1)	CHMP4A	Homo sapiens (Human)	3D-structure;Alternative splicing;Coiled coil;Cytoplasmic vesicle;Endosome;Lipid-binding;Membrane;Phosphoprotein;Protein transport;Reference proteome;Transport	cytoplasm [GO:0005737]; cytoplasmic side of plasma membrane [GO:0009898]; cytosol [GO:0005829]; ESCRT III complex [GO:0000815]; late endosome membrane [GO:0031902]; membrane coat [GO:0030117]; midbody [GO:0030496]; multivesicular body [GO:0005771]; nucleus [GO:0005634]; ATPase binding [GO:0051117]; identical protein binding [GO:0042802]; lipid binding [GO:0008289]; protein homodimerization activi…
Q0VDF9	4.34944	0.000351613	1.9423	9.73982	Abundance3809	0.0372164	Q0VDF9	HSP7E	reviewed	Heat shock 70 kDa protein 14 (HSP70-like protein 1) (Heat shock protein HSP60)	HSPA14	Homo sapiens (Human)	ATP-binding;Chaperone;Cytoplasm;Nucleotide-binding;Reference proteome	cytoplasm [GO:0005737]; cytosol [GO:0005829]; membrane [GO:0016020]; nucleus [GO:0005634]; plasma membrane [GO:0005886]; ATP binding [GO:0005524]; heat shock protein binding [GO:0031072]; misfolded protein binding [GO:0051787]; protein folding chaperone [GO:0044183]; unfolded protein binding [GO:0051082]; 'de novo' cotranslational protein folding [GO:0051083]; cellular response to unfolded protei…
Q16204	4.44277	3.76288e-05	2.1861	9.02894	Abundance3333	0.0224772	Q16204	CCDC6	reviewed	Coiled-coil domain-containing protein 6 (Papillary thyroid carcinoma-encoded protein) (Protein H4)	CCDC6	Homo sapiens (Human)	Acetylation;Chromosomal rearrangement;Coiled coil;Cytoplasm;Cytoskeleton;Methylation;Phosphoprotein;Proto-oncogene;Reference proteome;Repeat;SH3-binding	cytoskeleton [GO:0005856]; cytosol [GO:0005829]; identical protein binding [GO:0042802]; SH3 domain binding [GO:0017124]; structural constituent of cytoskeleton [GO:0005200]
Q9Y4E8	4.56317	0.000367121	1.9796	10.5186	Abundance134	0.0378892	Q9Y4E8	UBP15	reviewed	Ubiquitin carboxyl-terminal hydrolase 15 (EC 3.4.19.12) (Deubiquitinating enzyme 15) (Ubiquitin thioesterase 15) (Ubiquitin-specific-processing protease 15) (Unph-2) (Unph4)	USP15	Homo sapiens (Human)	3D-structure;Acetylation;Alternative splicing;Cytoplasm;Direct protein sequencing;Host-virus interaction;Hydrolase;Mitochondrion;Nucleus;Phosphoprotein;Protease;Reference proteome;Thiol protease;Ubl conjugation;Ubl conjugation pathway	cytoplasm [GO:0005737]; cytosol [GO:0005829]; mitochondrion [GO:0005739]; nucleus [GO:0005634]; plasma membrane [GO:0005886]; cysteine-type endopeptidase activity [GO:0004197]; identical protein binding [GO:0042802]; Lys48-specific deubiquitinase activity [GO:1990380]; SMAD binding [GO:0046332]; thiol-dependent deubiquitinase [GO:0004843]; transforming growth factor beta receptor binding [GO:0005…
Q13439	4.59961	0.000330948	1.99934	10.5817	Abundance3680	0.037061	Q13439	GOGA4	reviewed	Golgin subfamily A member 4 (256 kDa golgin) (Golgin-245) (Protein 72.1) (Trans-Golgi p230)	GOLGA4	Homo sapiens (Human)	3D-structure;Alternative splicing;Coiled coil;Cytoplasm;Glycoprotein;Golgi apparatus;Membrane;Phosphoprotein;Reference proteome	cytoplasm [GO:0005737]; cytosol [GO:0005829]; extracellular exosome [GO:0070062]; Golgi apparatus [GO:0005794]; Golgi membrane [GO:0000139]; nucleoplasm [GO:0005654]; plasma membrane [GO:0005886]; trans-Golgi network [GO:0005802]; GTPase binding [GO:0051020]; small GTPase binding [GO:0031267]; Golgi to plasma membrane protein transport [GO:0043001]; Golgi vesicle transport [GO:0048193]; positive …
Q13685	4.65482	9.34066e-05	2.15207	10.0682	Abundance3624	0.0243038	Q13685	AAMP	reviewed	Angio-associated migratory cell protein	AAMP	Homo sapiens (Human)	Angiogenesis;Cell membrane;Cytoplasm;Developmental protein;Differentiation;Direct protein sequencing;Membrane;Phosphoprotein;Reference proteome;Repeat;WD repeat	cell surface [GO:0009986]; cytosol [GO:0005829]; intercellular bridge [GO:0045171]; microtubule cytoskeleton [GO:0015630]; plasma membrane [GO:0005886]; heparin binding [GO:0008201]; angiogenesis [GO:0001525]; cell differentiation [GO:0030154]; positive regulation of endothelial cell migration [GO:0010595]; smooth muscle cell migration [GO:0014909]
P50991	5.38512	0.000468273	2.09668	13.8312	Abundance4434	0.0443767	P50991	TCPD	reviewed	T-complex protein 1 subunit delta (TCP-1-delta) (CCT-delta) (Stimulator of TAR RNA-binding)	CCT4	Homo sapiens (Human)	3D-structure;ATP-binding;Acetylation;Alternative splicing;Cell projection;Chaperone;Cytoplasm;Cytoskeleton;Direct protein sequencing;Methylation;Nucleotide-binding;Phosphoprotein;Reference proteome	cell body [GO:0044297]; cell projection [GO:0042995]; centrosome [GO:0005813]; chaperonin-containing T-complex [GO:0005832]; cytosol [GO:0005829]; extracellular exosome [GO:0070062]; melanosome [GO:0042470]; microtubule [GO:0005874]; nucleoplasm [GO:0005654]; zona pellucida receptor complex [GO:0002199]; ATP binding [GO:0005524]; protein folding chaperone [GO:0044183]; RNA binding [GO:0003723]; u…
Q13045	5.40402	0.000156339	2.25359	12.9586	Abundance3749	0.0265497	Q13045	FLII	reviewed	Protein flightless-1 homolog	FLII	Homo sapiens (Human)	Acetylation;Actin-binding;Activator;Alternative splicing;Cell junction;Cytoplasm;Cytoskeleton;Developmental protein;Direct protein sequencing;Leucine-rich repeat;Nucleus;Phosphoprotein;Reference proteome;Repeat;Transcription;Transcription regulation	actin cytoskeleton [GO:0015629]; brush border [GO:0005903]; centriolar satellite [GO:0034451]; cytoplasm [GO:0005737]; cytosol [GO:0005829]; focal adhesion [GO:0005925]; nucleoplasm [GO:0005654]; nucleus [GO:0005634]; actin binding [GO:0003779]; actin filament binding [GO:0051015]; phosphatidylinositol-4,5-bisphosphate binding [GO:0005546]; actin filament severing [GO:0051014]; actin polymerizati…
Q8TF05	5.4317	3.55332e-05	2.43534	12.1146	Abundance2181	0.0224772	Q8TF05	PP4R1	reviewed	Serine/threonine-protein phosphatase 4 regulatory subunit 1	PPP4R1	Homo sapiens (Human)	Alternative splicing;Phosphoprotein;Reference proteome;Repeat	protein phosphatase 4 complex [GO:0030289]; protein phosphatase regulator activity [GO:0019888]; protein dephosphorylation [GO:0006470]; protein phosphorylation [GO:0006468]; signal transduction [GO:0007165]
Q9H2U1	5.69537	0.000225066	2.26007	14.3523	Abundance1151	0.0292676	Q9H2U1	DHX36	reviewed	ATP-dependent DNA/RNA helicase DHX36 (EC 3.6.4.12) (EC 3.6.4.13) (DEAD/H box polypeptide 36) (DEAH-box protein 36) (G4-resolvase-1) (G4R1) (MLE-like protein 1) (RNA helicase associated with AU-rich element protein)	DHX36	Homo sapiens (Human)	3D-structure;ATP-binding;Acetylation;Activator;Alternative splicing;Antiviral defense;Cell projection;Chromosome;Coiled coil;Cytoplasm;DNA-binding;Developmental protein;Differentiation;Helicase;Hydrolase;Immunity;Innate immunity;Magnesium;Metal-binding;Mitochondrion;Nucleotide-binding;Nucleus;Phosphoprotein;RNA-binding;Reference proteome;Repeat;Repressor;Telomere;Transcription;Transcription regul…	axon [GO:0030424]; chromosome, telomeric region [GO:0000781]; cytoplasm [GO:0005737]; cytoplasmic stress granule [GO:0010494]; cytosol [GO:0005829]; dendrite [GO:0030425]; extracellular exosome [GO:0070062]; mitochondrion [GO:0005739]; nuclear speck [GO:0016607]; nucleoplasm [GO:0005654]; nucleus [GO:0005634]; perikaryon [GO:0043204]; ATP binding [GO:0005524]; ATP hydrolysis activity [GO:0140603]…
P61221	6.23629	0.000159249	2.41176	16.1257	Abundance4198	0.0265497	P61221	ABCE1	reviewed	ATP-binding cassette sub-family E member 1 (2'-5'-oligoadenylate-binding protein) (HuHP68) (RNase L inhibitor) (Ribonuclease 4 inhibitor) (RNS4I)	ABCE1	Homo sapiens (Human)	3D-structure;4Fe-4S;ATP-binding;Chaperone;Cytoplasm;Host-virus interaction;Iron;Iron-sulfur;Isopeptide bond;Metal-binding;Mitochondrion;Nucleotide-binding;Phosphoprotein;Reference proteome;Repeat;Translation regulation;Ubl conjugation	cytoplasm [GO:0005737]; cytosol [GO:0005829]; membrane [GO:0016020]; mitochondrial matrix [GO:0005759]; mitochondrion [GO:0005739]; 4 iron, 4 sulfur cluster binding [GO:0051539]; ATP binding [GO:0005524]; ATPase-coupled transmembrane transporter activity [GO:0042626]; endoribonuclease inhibitor activity [GO:0060698]; iron ion binding [GO:0005506]; ribosomal small subunit binding [GO:0043024]; neg…
Q96RL7	6.66019	0.000173953	2.4749	17.9232	Abundance1647	0.0275063	Q96RL7	VP13A	reviewed	Vacuolar protein sorting-associated protein 13A (Chorea-acanthocytosis protein) (Chorein)	VPS13A	Homo sapiens (Human)	Alternative splicing;Cytoplasmic vesicle;Disease variant;Endoplasmic reticulum;Endosome;Epilepsy;Golgi apparatus;Lipid droplet;Lysosome;Membrane;Mitochondrion;Mitochondrion outer membrane;Neurodegeneration;Phosphoprotein;Protein transport;Reference proteome;Repeat;TPR repeat;Transport	cytosol [GO:0005829]; endoplasmic reticulum membrane [GO:0005789]; endosome membrane [GO:0010008]; extrinsic component of membrane [GO:0019898]; Golgi apparatus [GO:0005794]; lipid droplet [GO:0005811]; lysosomal membrane [GO:0005765]; mitochondrial membrane [GO:0031966]; mitochondrial outer membrane [GO:0005741]; neuronal dense core vesicle lumen [GO:0099013]; sperm midpiece [GO:0097225]; autoph…

## Sheet: Stats_table_OS
	Protein	HazardRatio	pvalue	lower95	upper95	type	adj.pvalue
Abundance	Q9Y6Y8	1.28455	0.515202	0.604248	2.73077	Abundance	0.801225
Abundance1	Q9Y6Y0	1.58947	0.091257	0.928295	2.72157	Abundance1	0.413788
Abundance2	Q9Y6X9	0.773587	0.408351	0.420935	1.42168	Abundance2	0.733001
Abundance3	Q9Y6X8	0.687304	0.21292	0.380974	1.23994	Abundance3	0.568079
Abundance4	Q9Y6X5	1.17155	0.510513	0.731064	1.87745	Abundance4	0.799075
Abundance5	Q9Y6X3	1.50337	0.162411	0.84849	2.6637	Abundance5	0.51237
Abundance6	Q9Y6W5	0.994817	0.990926	0.406255	2.43606	Abundance6	0.996597
Abundance7	Q9Y6W3	1.2328	0.56535	0.603986	2.51627	Abundance7	0.830329
Abundance8	Q9Y6V7	1.55252	0.0408587	1.01845	2.36664	Abundance8	0.314023
Abundance9	Q9Y6R4	2.39078	0.0284765	1.09613	5.21452	Abundance9	0.274992
Abundance10	Q9Y6R1	0.982541	0.915088	0.710791	1.35819	Abundance10	0.970351
Abundance11	Q9Y6R0	0.85582	0.546743	0.51579	1.42001	Abundance11	0.820619
Abundance12	Q9Y6Q5	1.77542	0.0381287	1.03192	3.05459	Abundance12	0.30809
Abundance13	Q9Y6N7	1.27268	0.333044	0.781065	2.07373	Abundance13	0.676322
Abundance14	Q9Y6N6	0.727242	0.00736434	0.576125	0.917996	Abundance14	0.151504
Abundance15	Q9Y6N5	1.79836	0.0608312	0.973668	3.32155	Abundance15	0.358637
Abundance16	Q9Y6M9	0.910045	0.75725	0.50059	1.65441	Abundance16	0.913293
Abundance17	Q9Y6M5	1.69619	0.0838897	0.931705	3.08796	Abundance17	0.402918
Abundance18	Q9Y6M1	1.37781	0.0402066	1.01442	1.87138	Abundance18	0.312048
Abundance19	Q9Y6K9	1.42425	0.435883	0.58512	3.46678	Abundance19	0.754556
Abundance20	Q9Y6K5	1.38739	0.0539466	0.99446	1.93558	Abundance20	0.341243
Abundance21	Q9Y6K1	1.19126	0.505603	0.711588	1.99426	Abundance21	0.795795
Abundance22	Q9Y6K0	1.15041	0.621094	0.660032	2.00512	Abundance22	0.858493
Abundance23	Q9Y6J9	1.16994	0.70326	0.521729	2.6235	Abundance23	0.894657
Abundance24	Q9Y6I9	1.18656	0.591394	0.635403	2.21581	Abundance24	0.844036
Abundance25	Q9Y6I4	1.39961	0.3123	0.729101	2.68673	Abundance25	0.658422
Abundance26	Q9Y6I3	0.821402	0.645556	0.355183	1.89959	Abundance26	0.868282
Abundance27	Q9Y6H1	1.24725	0.364779	0.77347	2.01124	Abundance27	0.702233
Abundance28	Q9Y6G9	1.90459	0.154655	0.78432	4.62499	Abundance28	0.503283
Abundance29	Q9Y6G5	1.08885	0.861227	0.419265	2.8278	Abundance29	0.952814
Abundance30	Q9Y6F6	0.689872	0.108393	0.438464	1.08543	Abundance30	0.441311
Abundance31	Q9Y6E2	2.21532	0.011818	1.19263	4.11497	Abundance31	0.188334
Abundance32	Q9Y6E0	2.70784	0.00751732	1.30438	5.62133	Abundance32	0.152743
Abundance33	Q9Y6D9	1.63556	0.36338	0.566155	4.72496	Abundance33	0.701721
Abundance34	Q9Y6D6	1.78519	0.0738324	0.945671	3.36998	Abundance34	0.382212
Abundance35	Q9Y6D5	1.22086	0.605992	0.571936	2.60607	Abundance35	0.852939
Abundance36	Q9Y6C9	0.986348	0.962275	0.558032	1.74342	Abundance36	0.985464
Abundance37	Q9Y6C2	0.893131	0.343069	0.707045	1.12819	Abundance37	0.684847
Abundance38	Q9Y6B7	1.63713	0.30549	0.637696	4.20294	Abundance38	0.653127
Abundance39	Q9Y6B6	1.02097	0.941618	0.585805	1.77942	Abundance39	0.979884
Abundance40	Q9Y6A9	1.16121	0.591029	0.673209	2.00296	Abundance40	0.844036
Abundance41	Q9Y6A4	1.35425	0.507164	0.552744	3.31798	Abundance41	0.796901
Abundance42	Q9Y697	0.33751	0.00548755	0.156801	0.726479	Abundance42	0.133883
Abundance43	Q9Y696	0.665531	0.202007	0.356058	1.24399	Abundance43	0.552335
Abundance44	Q9Y692	0.582452	0.134553	0.286945	1.18228	Abundance44	0.475658
Abundance45	Q9Y689	0.758072	0.472467	0.356094	1.61382	Abundance45	0.778187
Abundance46	Q9Y680	0.618508	0.0595557	0.375219	1.01954	Abundance46	0.355929
Abundance47	Q9Y679	0.993282	0.982067	0.551833	1.78788	Abundance47	0.992909
Abundance48	Q9Y678	2.96294	0.0383084	1.06025	8.28014	Abundance48	0.30809
Abundance49	Q9Y676	0.862446	0.601757	0.494727	1.50348	Abundance49	0.85099
Abundance50	Q9Y673	1.16576	0.582394	0.674832	2.01383	Abundance50	0.840001
Abundance51	Q9Y672	0.783999	0.395252	0.447364	1.37395	Abundance51	0.723036
Abundance52	Q9Y666	2.2787	0.00194668	1.35336	3.83673	Abundance52	0.094689
Abundance53	Q9Y664	0.515924	0.0843913	0.243313	1.09397	Abundance53	0.403168
Abundance54	Q9Y657	1.01006	0.971313	0.585324	1.74301	Abundance54	0.988037
Abundance55	Q9Y653	0.878592	0.468947	0.618945	1.24716	Abundance55	0.776049
Abundance56	Q9Y646	0.767944	0.173687	0.524961	1.12339	Abundance56	0.525936
Abundance57	Q9Y639	1.19004	0.538433	0.68364	2.07154	Abundance57	0.816629
Abundance58	Q9Y625	0.756864	0.146539	0.519632	1.1024	Abundance58	0.492555
Abundance59	Q9Y624	1.87091	0.0654676	0.960695	3.64352	Abundance59	0.366573
Abundance60	Q9Y618	2.19664	0.0333531	1.06404	4.53483	Abundance60	0.292266
Abundance61	Q9Y617	1.13179	0.331767	0.881433	1.45326	Abundance61	0.674742
Abundance62	Q9Y613	0.760655	0.490555	0.349475	1.65561	Abundance62	0.789698
Abundance63	Q9Y608	2.88065	0.0544703	0.979911	8.46824	Abundance63	0.341941
Abundance64	Q9Y606	1.60368	0.0952497	0.920756	2.79314	Abundance64	0.419874
Abundance65	Q9Y5Z4	1.27696	0.321051	0.787877	2.06965	Abundance65	0.665437
Abundance66	Q9Y5Y6	1.52745	0.0698133	0.966275	2.41454	Abundance66	0.374836
Abundance67	Q9Y5Y5	1.17533	0.589741	0.653339	2.11437	Abundance67	0.843503
Abundance68	Q9Y5Y2	1.63628	0.195472	0.776385	3.44856	Abundance68	0.543659
Abundance69	Q9Y5X3	0.328989	0.0300406	0.120505	0.898167	Abundance69	0.282263
Abundance70	Q9Y5X2	1.64271	0.142871	0.845682	3.1909	Abundance70	0.487865
Abundance71	Q9Y5X1	2.0862	0.0654214	0.954148	4.5614	Abundance71	0.366573
Abundance72	Q9Y5W7	2.0111	0.0936694	0.888513	4.55202	Abundance72	0.417661
Abundance73	Q9Y5V3	1.30875	0.26461	0.815731	2.09975	Abundance73	0.616292
Abundance74	Q9Y5V0	0.787432	0.320934	0.491209	1.26229	Abundance74	0.665405
Abundance75	Q9Y5U9	0.70691	0.316136	0.358789	1.3928	Abundance75	0.661195
Abundance76	Q9Y5U2	1.84132	0.173748	0.764031	4.43757	Abundance76	0.525936
Abundance77	Q9Y5S9	1.80176	0.128372	0.843546	3.84843	Abundance77	0.471468
Abundance78	Q9Y5S2	1.86923	0.147976	0.800984	4.36217	Abundance78	0.494164
Abundance79	Q9Y5S1	0.933534	0.824132	0.508975	1.71224	Abundance79	0.939924
Abundance80	Q9Y5R8	1.31029	0.600176	0.476965	3.59958	Abundance80	0.85073
Abundance81	Q9Y5Q9	1.76017	0.0580581	0.980882	3.15857	Abundance81	0.35379
Abundance82	Q9Y5Q8	1.5817	0.139702	0.860738	2.90653	Abundance82	0.484178
Abundance83	Q9Y5P6	0.809259	0.565209	0.393421	1.66463	Abundance83	0.830329
Abundance84	Q9Y5P4	1.47021	0.306183	0.702717	3.07594	Abundance84	0.653579
Abundance85	Q9Y5N5	0.662112	0.115028	0.396492	1.10568	Abundance85	0.450548
Abundance86	Q9Y5M8	1.68058	0.152911	0.824703	3.42469	Abundance86	0.500619
Abundance87	Q9Y5L4	0.972445	0.936291	0.490133	1.92937	Abundance87	0.978085
Abundance88	Q9Y5L0	1.70331	0.186908	0.772337	3.75648	Abundance88	0.533016
Abundance89	Q9Y5K8	1.63398	0.283949	0.665544	4.01159	Abundance89	0.633286
Abundance90	Q9Y5K6	1.94225	0.014785	1.13892	3.3122	Abundance90	0.207182
Abundance91	Q9Y5K5	1.15152	0.712135	0.544281	2.43622	Abundance91	0.897693
Abundance92	Q9Y5J9	1.27801	0.369515	0.747921	2.18378	Abundance92	0.707601
Abundance93	Q9Y5J7	0.634138	0.189036	0.321362	1.25133	Abundance93	0.536494
Abundance94	Q9Y5J6	0.738024	0.284307	0.423221	1.28699	Abundance94	0.633286
Abundance95	Q9Y5J5	0.867742	0.643075	0.476227	1.58113	Abundance95	0.867638
Abundance96	Q9Y5J1	1.73993	0.0556228	0.986782	3.06792	Abundance96	0.346417
Abundance97	Q9Y5B9	2.08292	0.0353746	1.05153	4.12596	Abundance97	0.298321
Abundance98	Q9Y5B8	1.07231	0.86732	0.47272	2.43242	Abundance98	0.95436
Abundance99	Q9Y5B6	0.710525	0.394366	0.323622	1.55998	Abundance99	0.722445
Abundance100	Q9Y5B0	1.43547	0.321459	0.702495	2.93321	Abundance100	0.6657
Abundance101	Q9Y5A9	1.89464	0.144266	0.8035	4.46754	Abundance101	0.489207
Abundance102	Q9Y5A7	1.69508	0.0684536	0.96083	2.99044	Abundance102	0.372227
Abundance103	Q9Y597	0.699577	0.16801	0.42096	1.1626	Abundance103	0.517909
Abundance104	Q9Y587	1.56901	0.293603	0.676941	3.63665	Abundance104	0.642764
Abundance105	Q9Y584	0.572878	0.0349937	0.341319	0.961532	Abundance105	0.297226
Abundance106	Q9Y580	3.49935	0.00952091	1.35759	9.02004	Abundance106	0.175265
Abundance107	Q9Y570	1.27336	0.377871	0.744188	2.17883	Abundance107	0.712562
Abundance108	Q9Y547	1.50281	0.282429	0.715044	3.15845	Abundance108	0.631876
Abundance109	Q9Y530	1.71335	0.0633561	0.970492	3.02481	Abundance109	0.362842
Abundance110	Q9Y520	2.22982	0.0888619	0.88528	5.61639	Abundance110	0.410869
Abundance111	Q9Y512	1.30374	0.494898	0.60871	2.79236	Abundance111	0.791924
Abundance112	Q9Y508	1.12174	0.795098	0.47136	2.6695	Abundance112	0.926474
Abundance113	Q9Y4Z0	1.24294	0.635099	0.506256	3.0516	Abundance113	0.864361
Abundance114	Q9Y4X5	1.20959	0.600561	0.593336	2.46589	Abundance114	0.85073
Abundance115	Q9Y4W6	0.875148	0.621629	0.515317	1.48624	Abundance115	0.858536
Abundance116	Q9Y4W2	1.34503	0.324712	0.745647	2.42622	Abundance116	0.668337
Abundance117	Q9Y4R8	1.57491	0.135332	0.86771	2.85848	Abundance117	0.476712
Abundance118	Q9Y4P8	0.583439	0.280446	0.219311	1.55214	Abundance118	0.629784
Abundance119	Q9Y4P3	0.975307	0.946202	0.471771	2.01628	Abundance119	0.98015
Abundance120	Q9Y4P1	2.00439	0.0732367	0.936647	4.28933	Abundance120	0.380952
Abundance121	Q9Y4L1	0.931535	0.799084	0.539541	1.60832	Abundance121	0.927984
Abundance122	Q9Y4K4	1.12132	0.662905	0.670081	1.87643	Abundance122	0.87538
Abundance123	Q9Y4K3	1.04886	0.917794	0.423926	2.59505	Abundance123	0.97143
Abundance124	Q9Y4K1	1.53431	0.0374226	1.02524	2.29616	Abundance124	0.305297
Abundance125	Q9Y4K0	1.09028	0.650495	0.750148	1.58464	Abundance125	0.868995
Abundance126	Q9Y4I1	0.98326	0.955933	0.540272	1.78947	Abundance126	0.984106
Abundance127	Q9Y4H4	0.888756	0.525514	0.617537	1.27909	Abundance127	0.806871
Abundance128	Q9Y4H2	1.00961	0.959814	0.695907	1.46473	Abundance128	0.985338
Abundance129	Q9Y4G8	0.723467	0.392974	0.344245	1.52044	Abundance129	0.722445
Abundance130	Q9Y4G6	0.503105	0.00932666	0.29974	0.844445	Abundance130	0.173812
Abundance131	Q9Y4F5	2.43571	0.00625766	1.28664	4.611	Abundance131	0.139211
Abundance132	Q9Y4F3	1.31326	0.45916	0.638243	2.70217	Abundance132	0.770442
Abundance133	Q9Y4F1	0.845021	0.362147	0.588268	1.21383	Abundance133	0.701214
Abundance134	Q9Y4E8	4.56317	0.000367121	1.9796	10.5186	Abundance134	0.0378892
Abundance135	Q9Y4E6	0.767832	0.581174	0.30036	1.96286	Abundance135	0.839545
Abundance136	Q9Y4D8	0.649521	0.18306	0.344119	1.22596	Abundance136	0.530181
Abundance137	Q9Y4D7	0.878842	0.771236	0.367978	2.09894	Abundance137	0.918411
Abundance138	Q9Y4D1	0.48834	0.0607627	0.230875	1.03292	Abundance138	0.358637
Abundance139	Q9Y4C8	1.40446	0.149139	0.88531	2.22804	Abundance139	0.496011
Abundance140	Q9Y4C2	1.93664	0.0331615	1.05422	3.55769	Abundance140	0.291947
Abundance141	Q9Y4B6	2.04314	0.0344995	1.0535	3.96243	Abundance141	0.296322
Abundance142	Q9Y4B5	1.15008	0.46009	0.793596	1.6667	Abundance142	0.771066
Abundance143	Q9Y4A5	1.90065	0.175362	0.750813	4.81139	Abundance143	0.526231
Abundance144	Q9Y496	0.646279	0.287898	0.288927	1.44561	Abundance144	0.637355
Abundance145	Q9Y490	0.470344	0.0853281	0.199184	1.11065	Abundance145	0.405453
Abundance146	Q9Y487	1.21169	0.644523	0.535978	2.73926	Abundance146	0.868242
Abundance147	Q9Y485	0.728949	0.462888	0.313412	1.69543	Abundance147	0.773071
Abundance148	Q9Y484	0.557955	0.0840434	0.287827	1.0816	Abundance148	0.402966
Abundance149	Q9Y478	3.20688	0.0124218	1.2862	7.99569	Abundance149	0.19146
Abundance150	Q9Y450	3.29674	0.00267879	1.51313	7.18277	Abundance150	0.107053
Abundance151	Q9Y3Z3	0.836736	0.419222	0.542947	1.28949	Abundance151	0.742295
Abundance152	Q9Y3Y2	0.862504	0.64179	0.462499	1.60846	Abundance152	0.866747
Abundance153	Q9Y3X0	1.89332	0.168071	0.763913	4.69252	Abundance153	0.517909
Abundance154	Q9Y3U8	0.945575	0.853728	0.521582	1.71423	Abundance154	0.949273
Abundance155	Q9Y3T9	1.52632	0.138213	0.87267	2.66957	Abundance155	0.482374
Abundance156	Q9Y3T6	0.809555	0.453085	0.466184	1.40584	Abundance156	0.76598
Abundance157	Q9Y3S1	1.04263	0.840139	0.694987	1.56416	Abundance157	0.94492
Abundance158	Q9Y3R5	0.914701	0.734742	0.54613	1.53201	Abundance158	0.909161
Abundance159	Q9Y3Q8	0.980331	0.960971	0.442416	2.17227	Abundance159	0.985338
Abundance160	Q9Y3Q3	1.24737	0.30302	0.819075	1.89963	Abundance160	0.651102
Abundance161	Q9Y3P9	3.04712	0.0541263	0.980442	9.47017	Abundance161	0.341679
Abundance162	Q9Y3P4	0.943045	0.857177	0.497941	1.78602	Abundance162	0.950384
Abundance163	Q9Y3L5	1.12219	0.730995	0.581624	2.16517	Abundance163	0.907502
Abundance164	Q9Y3L3	1.0767	0.80197	0.604328	1.91831	Abundance164	0.930148
Abundance165	Q9Y3I1	2.12882	0.0700253	0.940059	4.82085	Abundance165	0.374919
Abundance166	Q9Y3I0	0.630153	0.379554	0.224964	1.76514	Abundance166	0.714287
Abundance167	Q9Y3F4	4.70571	0.00804304	1.4969	14.793	Abundance167	0.157518
Abundance168	Q9Y3E7	3.09591	0.0150335	1.24506	7.69816	Abundance168	0.207967
Abundance169	Q9Y3E5	1.08792	0.774205	0.611745	1.93474	Abundance169	0.919599
Abundance170	Q9Y3E2	0.920462	0.779365	0.515447	1.64372	Abundance170	0.920487
Abundance171	Q9Y3E1	0.539943	0.00235028	0.362993	0.803152	Abundance171	0.102561
Abundance172	Q9Y3E0	0.76571	0.316807	0.454016	1.29139	Abundance172	0.661856
Abundance173	Q9Y3D9	0.870647	0.645938	0.482162	1.57214	Abundance173	0.868282
Abundance174	Q9Y3D8	0.684179	0.382947	0.291669	1.60491	Abundance174	0.714756
Abundance175	Q9Y3D7	0.63476	0.131808	0.351472	1.14638	Abundance175	0.475208
Abundance176	Q9Y3D6	1.26197	0.505433	0.636296	2.50286	Abundance176	0.79572
Abundance177	Q9Y3D3	0.933559	0.801712	0.545897	1.59651	Abundance177	0.930015
Abundance178	Q9Y3D2	0.576579	0.0565725	0.327359	1.01553	Abundance178	0.348989
Abundance179	Q9Y3D0	1.30003	0.491703	0.615368	2.74647	Abundance179	0.789981
Abundance180	Q9Y3C8	0.594736	0.102243	0.31889	1.10919	Abundance180	0.430689
Abundance181	Q9Y3C6	1.40455	0.432153	0.601745	3.2784	Abundance181	0.751664
Abundance182	Q9Y3C4	1.23664	0.630719	0.520173	2.93995	Abundance182	0.862809
Abundance183	Q9Y3C1	1.07031	0.755761	0.697553	1.64225	Abundance183	0.913293
Abundance184	Q9Y3C0	1.45088	0.45372	0.548035	3.84108	Abundance184	0.766168
Abundance185	Q9Y3B9	1.31339	0.398076	0.697911	2.47167	Abundance185	0.724082
Abundance186	Q9Y3B8	1.22834	0.503172	0.672735	2.2428	Abundance186	0.795049
Abundance187	Q9Y3B7	0.89875	0.764793	0.446616	1.8086	Abundance187	0.915106
Abundance188	Q9Y3B6	1.03564	0.854544	0.71222	1.50592	Abundance188	0.949273
Abundance189	Q9Y3B4	0.837935	0.744038	0.289909	2.42192	Abundance189	0.910177
Abundance190	Q9Y3B3	0.76803	0.361253	0.435823	1.35346	Abundance190	0.700629
Abundance191	Q9Y3B2	1.0584	0.844753	0.599683	1.86801	Abundance191	0.946447
Abundance192	Q9Y3A6	0.949418	0.857268	0.539259	1.67154	Abundance192	0.950384
Abundance193	Q9Y3A5	0.866849	0.688827	0.430738	1.74451	Abundance193	0.887481
Abundance194	Q9Y3A4	1.73674	0.05061	0.998535	3.02068	Abundance194	0.334494
Abundance195	Q9Y3A3	2.32525	0.102861	0.843573	6.40937	Abundance195	0.431393
Abundance196	Q9Y3A2	0.821905	0.522704	0.450437	1.49972	Abundance196	0.805943
Abundance197	Q9Y399	1.08272	0.784196	0.613032	1.91227	Abundance197	0.921534
Abundance198	Q9Y394	0.623319	0.0700882	0.373746	1.03955	Abundance198	0.374919
Abundance199	Q9Y388	2.53846	0.0255573	1.12059	5.75035	Abundance199	0.263418
Abundance200	Q9Y385	1.04246	0.865374	0.644603	1.68587	Abundance200	0.954258
Abundance201	Q9Y383	1.67386	0.132708	0.855226	3.27608	Abundance201	0.475658
Abundance202	Q9Y376	3.95812	0.00410217	1.54697	10.1273	Abundance202	0.121791
Abundance203	Q9Y375	0.609919	0.177568	0.297253	1.25146	Abundance203	0.526231
Abundance204	Q9Y371	1.06016	0.882719	0.487833	2.30396	Abundance204	0.9593
Abundance205	Q9Y365	1.17688	0.307372	0.860831	1.60897	Abundance205	0.654399
Abundance206	Q9Y343	1.29591	0.364423	0.740119	2.26906	Abundance206	0.702227
Abundance207	Q9Y342	1.02039	0.887063	0.772292	1.34819	Abundance207	0.960538
Abundance208	Q9Y333	0.568352	0.295723	0.197094	1.63894	Abundance208	0.644426
Abundance209	Q9Y320	1.50589	0.141534	0.872482	2.59914	Abundance209	0.485879
Abundance210	Q9Y316	1.26464	0.545403	0.590813	2.70697	Abundance210	0.819758
Abundance211	Q9Y315	1.48801	0.330312	0.668482	3.31225	Abundance211	0.673309
Abundance212	Q9Y314	1.53277	0.237565	0.754551	3.11361	Abundance212	0.593061
Abundance213	Q9Y312	0.709588	0.524045	0.246979	2.03869	Abundance213	0.806853
Abundance214	Q9Y305	0.854492	0.676475	0.408263	1.78845	Abundance214	0.882104
Abundance215	Q9Y303	0.583182	0.133602	0.288273	1.17979	Abundance215	0.475658
Abundance216	Q9Y2Z9	1.58067	0.291133	0.675555	3.69847	Abundance216	0.640822
Abundance217	Q9Y2Z4	0.859474	0.562164	0.515046	1.43423	Abundance217	0.829405
Abundance218	Q9Y2Z2	0.969096	0.929548	0.483215	1.94354	Abundance218	0.974817
Abundance219	Q9Y2Z0	2.39687	0.0371199	1.05359	5.45276	Abundance219	0.304739
Abundance220	Q9Y2Y9	0.954531	0.893106	0.484188	1.88177	Abundance220	0.962535
Abundance221	Q9Y2Y0	1.28101	0.421045	0.700746	2.34179	Abundance221	0.743579
Abundance222	Q9Y2X9	0.702624	0.178839	0.420005	1.17542	Abundance222	0.527609
Abundance223	Q9Y2X7	2.62594	0.0302486	1.09655	6.28842	Abundance223	0.282988
Abundance224	Q9Y2X3	1.00174	0.99562	0.538954	1.8619	Abundance224	0.99734
Abundance225	Q9Y2X0	0.940383	0.868669	0.45381	1.94866	Abundance225	0.955019
Abundance226	Q9Y2W6	1.1988	0.478513	0.726044	1.9794	Abundance226	0.781536
Abundance227	Q9Y2W2	2.60639	0.0386656	1.05119	6.46245	Abundance227	0.30885
Abundance228	Q9Y2W1	1.79335	0.09326	0.90668	3.54712	Abundance228	0.417619
Abundance229	Q9Y2V7	1.82812	0.139773	0.820809	4.07162	Abundance229	0.484178
Abundance230	Q9Y2V2	0.812972	0.552685	0.410424	1.61035	Abundance230	0.823267
Abundance231	Q9Y2U8	1.27507	0.370254	0.749344	2.16964	Abundance231	0.707917
Abundance232	Q9Y2U5	1.64513	0.255469	0.697539	3.87998	Abundance232	0.608264
Abundance233	Q9Y2T3	1.13557	0.263358	0.908782	1.41897	Abundance233	0.61529
Abundance234	Q9Y2T2	0.796276	0.609531	0.332198	1.90867	Abundance234	0.854299
Abundance235	Q9Y2S7	1.85848	0.179734	0.751507	4.59602	Abundance235	0.527759
Abundance236	Q9Y2S2	1.261	0.396193	0.738	2.15462	Abundance236	0.723599
Abundance237	Q9Y2R9	1.00167	0.995527	0.558033	1.79802	Abundance237	0.99734
Abundance238	Q9Y2R4	1.50972	0.132833	0.882292	2.58334	Abundance238	0.475658
Abundance239	Q9Y2R0	1.21111	0.5001	0.694076	2.1133	Abundance239	0.793043
Abundance240	Q9Y2Q9	0.879575	0.626183	0.524861	1.47401	Abundance240	0.860406
Abundance241	Q9Y2Q5	1.75032	0.231564	0.69955	4.3794	Abundance241	0.587879
Abundance242	Q9Y2Q3	0.822283	0.45694	0.491049	1.37695	Abundance242	0.76878
Abundance243	Q9Y2P8	1.40627	0.195902	0.838835	2.35756	Abundance243	0.543659
Abundance244	Q9Y2L9	1.88867	0.0376032	1.03712	3.43937	Abundance244	0.30562
Abundance245	Q9Y2L5	1.32217	0.568134	0.506787	3.44942	Abundance245	0.833298
Abundance246	Q9Y2L1	1.76692	0.0810012	0.932247	3.3489	Abundance246	0.397073
Abundance247	Q9Y2K7	1.60178	0.232225	0.739482	3.46957	Abundance247	0.588231
Abundance248	Q9Y2J8	1.16976	0.260121	0.890381	1.5368	Abundance248	0.61078
Abundance249	Q9Y2J2	0.834955	0.418217	0.539508	1.2922	Abundance249	0.74104
Abundance250	Q9Y2I8	0.764863	0.561864	0.309197	1.89205	Abundance250	0.829151
Abundance251	Q9Y2I7	0.49595	0.224031	0.160137	1.53598	Abundance251	0.579993
Abundance252	Q9Y2I1	0.761433	0.382659	0.412939	1.40403	Abundance252	0.714756
Abundance253	Q9Y2H6	0.57975	0.097825	0.304044	1.10546	Abundance253	0.422646
Abundance254	Q9Y2H5	1.13829	0.562376	0.734405	1.76429	Abundance254	0.829431
Abundance255	Q9Y2H1	1.58848	0.196005	0.78765	3.20352	Abundance255	0.543659
Abundance256	Q9Y2H0	0.975801	0.945761	0.481786	1.97637	Abundance256	0.98015
Abundance257	Q9Y2G8	1.32364	0.517155	0.566647	3.0919	Abundance257	0.802086
Abundance258	Q9Y2G5	1.92697	0.106088	0.869702	4.26953	Abundance258	0.437768
Abundance259	Q9Y2G3	1.70504	0.0789611	0.940142	3.09225	Abundance259	0.393779
Abundance260	Q9Y2G2	0.61418	0.0665147	0.364894	1.03377	Abundance260	0.367754
Abundance261	Q9Y2E5	1.15106	0.647985	0.629242	2.1056	Abundance261	0.868406
Abundance262	Q9Y2E4	1.30595	0.385399	0.714755	2.38616	Abundance262	0.717162
Abundance263	Q9Y2D5	0.583554	0.143653	0.283503	1.20117	Abundance263	0.487958
Abundance264	Q9Y2D4	1.28265	0.49437	0.628127	2.61919	Abundance264	0.791924
Abundance265	Q9Y2D0	0.435855	0.0110039	0.229787	0.826719	Abundance265	0.181591
Abundance266	Q9Y2C4	0.926503	0.846461	0.427833	2.00641	Abundance266	0.946447
Abundance267	Q9Y2B0	0.772561	0.374407	0.43717	1.36526	Abundance267	0.711453
Abundance268	Q9Y2A9	1.52371	0.0186271	1.07287	2.16401	Abundance268	0.228812
Abundance269	Q9Y2A7	4.18937	0.0203785	1.24851	14.0574	Abundance269	0.236639
Abundance270	Q9Y296	1.59223	0.394327	0.546002	4.64322	Abundance270	0.722445
Abundance271	Q9Y295	2.33795	0.0909721	0.873284	6.25913	Abundance271	0.413637
Abundance272	Q9Y294	1.66729	0.176719	0.794164	3.50037	Abundance272	0.526231
Abundance273	Q9Y291	0.722294	0.232818	0.423275	1.23255	Abundance273	0.588463
Abundance274	Q9Y287	1.28329	0.260431	0.831121	1.98146	Abundance274	0.61078
Abundance275	Q9Y285	1.06472	0.874299	0.489572	2.31555	Abundance275	0.957245
Abundance276	Q9Y282	1.93372	0.150577	0.78688	4.75201	Abundance276	0.497194
Abundance277	Q9Y281	1.38072	0.290269	0.759351	2.51055	Abundance277	0.640068
Abundance278	Q9Y279	1.11008	0.508035	0.814809	1.51235	Abundance278	0.796922
Abundance279	Q9Y277	0.899441	0.734685	0.487285	1.66021	Abundance279	0.909161
Abundance280	Q9Y276	0.682062	0.130319	0.415464	1.11973	Abundance280	0.473873
Abundance281	Q9Y266	3.44863	0.00168182	1.59292	7.4662	Abundance281	0.0876499
Abundance282	Q9Y265	2.7019	0.0216678	1.15665	6.31158	Abundance282	0.244591
Abundance283	Q9Y263	0.989966	0.970951	0.575293	1.70354	Abundance283	0.988037
Abundance284	Q9Y262	2.06108	0.260488	0.584788	7.26423	Abundance284	0.61078
Abundance285	Q9Y259	1.14792	0.666869	0.612505	2.15138	Abundance285	0.877853
Abundance286	Q9Y256	1.10885	0.776678	0.543004	2.26436	Abundance286	0.920272
Abundance287	Q9Y243	0.787971	0.335432	0.485211	1.27965	Abundance287	0.677936
Abundance288	Q9Y240	0.843915	0.231915	0.638944	1.11464	Abundance288	0.587879
Abundance289	Q9Y237	1.06141	0.825262	0.625312	1.80166	Abundance289	0.940481
Abundance290	Q9Y230	2.38495	0.0305976	1.08472	5.24373	Abundance290	0.284614
Abundance291	Q9Y224	0.877877	0.782373	0.348395	2.21206	Abundance291	0.921055
Abundance292	Q9Y223	1.37091	0.117187	0.923864	2.03427	Abundance292	0.454985
Abundance293	Q9Y221	1.60595	0.159257	0.830353	3.10599	Abundance293	0.507253
Abundance294	Q9Y217	1.18267	0.719443	0.473458	2.95426	Abundance294	0.900793
Abundance295	Q9UQR1	1.55901	0.372257	0.587797	4.13496	Abundance295	0.710216
Abundance296	Q9UQN3	1.97456	0.0103859	1.17353	3.32237	Abundance296	0.178994
Abundance297	Q9UQE7	1.88511	0.122327	0.843464	4.21314	Abundance297	0.464044
Abundance298	Q9UQB8	1.5883	0.00695769	1.13504	2.22256	Abundance298	0.14784
Abundance299	Q9UQ90	0.767785	0.404596	0.412443	1.42927	Abundance299	0.730745
Abundance300	Q9UQ80	1.28231	0.465088	0.658021	2.4989	Abundance300	0.774154
Abundance301	Q9UQ35	1.76281	0.127743	0.849913	3.65626	Abundance301	0.471468
Abundance302	Q9UQ16	2.18598	0.0708118	0.935802	5.10632	Abundance302	0.376466
Abundance303	Q9UQ13	0.920151	0.843179	0.403458	2.09855	Abundance303	0.945801
Abundance304	Q9UPZ3	1.02314	0.953715	0.472509	2.21545	Abundance304	0.98367
Abundance305	Q9UPY8	0.632574	0.227192	0.300827	1.33017	Abundance305	0.583874
Abundance306	Q9UPY3	1.75463	0.190429	0.756231	4.07114	Abundance306	0.538203
Abundance307	Q9UPX8	0.544937	0.00722436	0.349931	0.848615	Abundance307	0.149852
Abundance308	Q9UPU7	0.633231	0.143683	0.343222	1.16829	Abundance308	0.487958
Abundance309	Q9UPU5	2.07837	0.101429	0.866046	4.98775	Abundance309	0.430327
Abundance310	Q9UPT8	1.2832	0.540499	0.577448	2.8515	Abundance310	0.817037
Abundance311	Q9UPT5	0.912166	0.846746	0.359073	2.3172	Abundance311	0.946447
Abundance312	Q9UPR3	0.633898	0.174656	0.328211	1.2243	Abundance312	0.526231
Abundance313	Q9UPQ9	0.542414	0.268198	0.183677	1.6018	Abundance313	0.620144
Abundance314	Q9UPQ0	1.03109	0.879266	0.694564	1.53068	Abundance314	0.958904
Abundance315	Q9UPN9	1.25606	0.498354	0.649234	2.43008	Abundance315	0.79275
Abundance316	Q9UPN7	2.08071	0.102878	0.862645	5.01869	Abundance316	0.431393
Abundance317	Q9UPN6	1.66716	0.214999	0.743188	3.73986	Abundance317	0.569884
Abundance318	Q9UPN4	1.6925	0.181956	0.781549	3.66521	Abundance318	0.529526
Abundance319	Q9UPN3	1.33768	0.399238	0.680109	2.63104	Abundance319	0.724615
Abundance320	Q9UPM8	1.99119	0.0913521	0.8951	4.42949	Abundance320	0.413788
Abundance321	Q9UP95	0.901379	0.749193	0.476943	1.70353	Abundance321	0.910177
Abundance322	Q9UP83	1.53495	0.243281	0.747315	3.15272	Abundance322	0.597813
Abundance323	Q9UNZ2	0.941299	0.871992	0.450976	1.96473	Abundance323	0.956426
Abundance324	Q9UNX4	1.53375	0.117159	0.898234	2.6189	Abundance324	0.454985
Abundance325	Q9UNW1	1.73634	0.056227	0.985457	3.05939	Abundance325	0.348511
Abundance326	Q9UNS2	0.763134	0.620841	0.261478	2.22724	Abundance326	0.858493
Abundance327	Q9UNQ2	0.817895	0.514993	0.446569	1.49798	Abundance327	0.801225
Abundance328	Q9UNP9	1.55051	0.22746	0.760601	3.16078	Abundance328	0.584333
Abundance329	Q9UNN8	0.978351	0.865508	0.759449	1.26035	Abundance329	0.954258
Abundance330	Q9UNN5	1.81739	0.109417	0.874566	3.77663	Abundance330	0.443258
Abundance331	Q9UNM6	8.50333	0.00962674	1.68208	42.9866	Abundance331	0.175265
Abundance332	Q9UNL2	0.507195	0.0647539	0.24678	1.04241	Abundance332	0.365041
Abundance333	Q9UNK0	0.631919	0.383923	0.224875	1.77575	Abundance333	0.71567
Abundance334	Q9UNI6	1.11268	0.719762	0.620943	1.99384	Abundance334	0.900845
Abundance335	Q9UNH7	0.824586	0.694885	0.314538	2.16172	Abundance335	0.890603
Abundance336	Q9UNH6	1.87858	0.0308719	1.05977	3.33003	Abundance336	0.285939
Abundance337	Q9UNF1	1.11847	0.730378	0.591682	2.11426	Abundance337	0.907321
Abundance338	Q9UNF0	1.83519	0.0326261	1.05149	3.203	Abundance338	0.289204
Abundance339	Q9UNE7	1.37225	0.258681	0.792418	2.37638	Abundance339	0.61078
Abundance340	Q9UNA1	1.50623	0.0664892	0.972517	2.33285	Abundance340	0.367754
Abundance341	Q9UN86	3.768	0.00263767	1.58713	8.94559	Abundance341	0.107053
Abundance342	Q9UN37	1.75923	0.272198	0.641831	4.82196	Abundance342	0.622503
Abundance343	Q9UN36	0.751325	0.247369	0.462846	1.2196	Abundance343	0.601001
Abundance344	Q9UMZ2	1.90286	0.12183	0.842257	4.29903	Abundance344	0.462699
Abundance345	Q9UMY4	0.993405	0.988748	0.396039	2.4918	Abundance345	0.995484
Abundance346	Q9UMY1	1.56342	0.133297	0.87236	2.80191	Abundance346	0.475658
Abundance347	Q9UMX5	0.385747	0.00408165	0.201353	0.739004	Abundance347	0.121791
Abundance348	Q9UMX3	0.471984	0.074414	0.206873	1.07684	Abundance348	0.383391
Abundance349	Q9UMX0	1.66424	0.247358	0.702113	3.9448	Abundance349	0.601001
Abundance350	Q9UMS6	0.849078	0.356666	0.599602	1.20235	Abundance350	0.697248
Abundance351	Q9UMS4	1.54601	0.494841	0.442534	5.40103	Abundance351	0.791924
Abundance352	Q9UMS0	0.953376	0.876736	0.521488	1.74295	Abundance352	0.957484
Abundance353	Q9UM54	2.995	0.00011962	1.71268	5.23742	Abundance353	0.0243038
Abundance354	Q9UM47	0.84057	0.549713	0.475819	1.48493	Abundance354	0.821285
Abundance355	Q9UM22	0.982209	0.915431	0.7052	1.36803	Abundance355	0.970351
Abundance356	Q9UM07	0.90133	0.443827	0.690888	1.17587	Abundance356	0.761415
Abundance357	Q9UM00	2.08872	0.0187986	1.12989	3.86122	Abundance357	0.228952
Abundance358	Q9ULZ3	1.44513	0.244104	0.777742	2.6852	Abundance358	0.59829
Abundance359	Q9ULX9	0.922113	0.777401	0.52558	1.61782	Abundance359	0.920368
Abundance360	Q9ULX6	1.08211	0.839875	0.503325	2.32643	Abundance360	0.94492
Abundance361	Q9ULX3	1.27238	0.245421	0.847401	1.91049	Abundance361	0.599041
Abundance362	Q9ULW3	1.16659	0.625212	0.628655	2.16484	Abundance362	0.859617
Abundance363	Q9ULV4	1.57704	0.268371	0.703885	3.53333	Abundance363	0.620144
Abundance364	Q9ULV3	0.9317	0.874334	0.387725	2.23887	Abundance364	0.957245
Abundance365	Q9ULV0	1.5595	0.0558864	0.988896	2.45934	Abundance365	0.347394
Abundance366	Q9ULU4	1.75972	0.16297	0.795491	3.89269	Abundance366	0.51237
Abundance367	Q9ULT8	2.49147	0.046009	1.0163	6.10786	Abundance367	0.324431
Abundance368	Q9ULT0	2.18655	0.0225574	1.11635	4.28272	Abundance368	0.249435
Abundance369	Q9ULR3	1.01449	0.960145	0.57713	1.78328	Abundance369	0.985338
Abundance370	Q9ULR0	1.6187	0.221472	0.747921	3.50329	Abundance370	0.577422
Abundance371	Q9ULQ1	0.819795	0.423681	0.50385	1.33386	Abundance371	0.745945
Abundance372	Q9ULP9	0.406337	0.00147882	0.233204	0.708004	Abundance372	0.0814792
Abundance373	Q9ULM3	1.25969	0.314127	0.8036	1.97463	Abundance373	0.659707
Abundance374	Q9ULK4	2.16049	0.0362724	1.05049	4.44337	Abundance374	0.302363
Abundance375	Q9ULJ8	0.625968	0.0756164	0.373354	1.0495	Abundance375	0.385614
Abundance376	Q9ULH7	1.12199	0.655215	0.676969	1.85956	Abundance376	0.872457
Abundance377	Q9ULH1	0.655811	0.178676	0.354612	1.21284	Abundance377	0.527589
Abundance378	Q9ULH0	1.45402	0.181997	0.839129	2.51949	Abundance378	0.529526
Abundance379	Q9ULG6	1.23496	0.325705	0.810723	1.8812	Abundance379	0.668974
Abundance380	Q9ULG1	1.26084	0.6276	0.494272	3.21628	Abundance380	0.860935
Abundance381	Q9ULF5	0.761404	0.412581	0.396672	1.4615	Abundance381	0.736979
Abundance382	Q9ULE6	0.551355	0.0319089	0.320058	0.949805	Abundance382	0.289036
Abundance383	Q9ULD2	0.975	0.90599	0.640505	1.48418	Abundance383	0.967398
Abundance384	Q9ULC5	1.40712	0.019798	1.05576	1.8754	Abundance384	0.2332
Abundance385	Q9ULC4	2.01514	0.105386	0.862934	4.7058	Abundance385	0.436111
Abundance386	Q9ULC3	1.3912	0.284194	0.760273	2.5457	Abundance386	0.633286
Abundance387	Q9ULA0	0.938903	0.850039	0.48842	1.80488	Abundance387	0.948345
Abundance388	Q9UL54	1.08555	0.858616	0.43997	2.67839	Abundance388	0.950868
Abundance389	Q9UL46	1.92921	0.0338867	1.05128	3.54031	Abundance389	0.294384
Abundance390	Q9UL40	0.937369	0.872501	0.425455	2.06522	Abundance390	0.956554
Abundance391	Q9UL33	1.7494	0.244077	0.682668	4.48298	Abundance391	0.59829
Abundance392	Q9UL26	0.654137	0.254199	0.315364	1.35683	Abundance392	0.608264
Abundance393	Q9UL25	1.32751	0.487645	0.596471	2.95452	Abundance393	0.788099
Abundance394	Q9UL18	0.443876	0.0498595	0.197124	0.999502	Abundance394	0.330465
Abundance395	Q9UL15	1.98894	0.0949773	0.887337	4.45815	Abundance395	0.419324
Abundance396	Q9UL12	1.01112	0.957659	0.672167	1.521	Abundance396	0.984459
Abundance397	Q9UL03	1.0594	0.870006	0.530816	2.11433	Abundance397	0.95586
Abundance398	Q9UKZ1	1.40563	0.393499	0.64301	3.07274	Abundance398	0.722445
Abundance399	Q9UKY7	1.38466	0.506002	0.530652	3.61306	Abundance399	0.79623
Abundance400	Q9UKX7	1.64524	0.297588	0.644706	4.19853	Abundance400	0.647337
Abundance401	Q9UKX5	1.01633	0.941069	0.661502	1.56149	Abundance401	0.979599
Abundance402	Q9UKV8	0.952782	0.897622	0.456042	1.99059	Abundance402	0.964844
Abundance403	Q9UKV5	1.10741	0.783013	0.535761	2.28899	Abundance403	0.921355
Abundance404	Q9UKV3	2.7212	0.0453198	1.02108	7.25207	Abundance404	0.324384
Abundance405	Q9UKU9	0.691076	0.152561	0.416546	1.14654	Abundance405	0.500239
Abundance406	Q9UKU7	1.01289	0.96883	0.532939	1.92505	Abundance406	0.987665
Abundance407	Q9UKT5	1.84579	0.0486834	1.00355	3.39489	Abundance407	0.328211
Abundance408	Q9UKS6	1.10095	0.720118	0.650561	1.86316	Abundance408	0.900953
Abundance409	Q9UKR5	1.81072	0.0284841	1.06449	3.08008	Abundance409	0.274992
Abundance410	Q9UKN8	1.60317	0.0834532	0.939476	2.73571	Abundance410	0.401896
Abundance411	Q9UKM9	0.85019	0.678205	0.39497	1.83007	Abundance411	0.883225
Abundance412	Q9UKM7	3.46935	0.00356001	1.50302	8.0081	Abundance412	0.116905
Abundance413	Q9UKL6	1.49952	0.254226	0.747278	3.00901	Abundance413	0.608264
Abundance414	Q9UKL0	2.60349	0.0152549	1.20189	5.63959	Abundance414	0.208816
Abundance415	Q9UKK9	1.30271	0.472745	0.632923	2.68129	Abundance415	0.778187
Abundance416	Q9UKK3	2.0615	0.00900255	1.19791	3.54763	Abundance416	0.171513
Abundance417	Q9UKJ3	1.26175	0.548794	0.590056	2.69809	Abundance417	0.820888
Abundance418	Q9UKG9	1.57436	0.0933755	0.92653	2.67515	Abundance418	0.417661
Abundance419	Q9UKG1	0.686497	0.316954	0.328619	1.43412	Abundance419	0.661856
Abundance420	Q9UKF6	4.995	0.00386183	1.67753	14.8731	Abundance420	0.11957
Abundance421	Q9UKE5	1.42001	0.158836	0.871863	2.31279	Abundance421	0.506535
Abundance422	Q9UKD2	1.31964	0.290135	0.789355	2.20618	Abundance422	0.640068
Abundance423	Q9UKD1	0.77056	0.575484	0.309479	1.91859	Abundance423	0.836019
Abundance424	Q9UKB1	0.766656	0.51604	0.343831	1.70945	Abundance424	0.801411
Abundance425	Q9UKA9	1.09753	0.720213	0.659547	1.82638	Abundance425	0.900953
Abundance426	Q9UK99	0.822549	0.473088	0.482394	1.40256	Abundance426	0.778344
Abundance427	Q9UK76	2.15415	8.39719e-05	1.46954	3.15769	Abundance427	0.0243038
Abundance428	Q9UK61	2.10289	0.0956768	0.877165	5.0414	Abundance428	0.420616
Abundance429	Q9UK59	1.12219	0.723034	0.593172	2.12302	Abundance429	0.902334
Abundance430	Q9UK58	1.38678	0.329838	0.71842	2.67691	Abundance430	0.673018
Abundance431	Q9UK55	0.619358	0.161668	0.316634	1.21151	Abundance431	0.511019
Abundance432	Q9UK45	0.897003	0.882985	0.210955	3.81416	Abundance432	0.9593
Abundance433	Q9UK41	3.365	0.0293451	1.12962	10.0239	Abundance433	0.279359
Abundance434	Q9UK23	1.42644	0.302027	0.726649	2.80015	Abundance434	0.650334
Abundance435	Q9UK22	1.00683	0.953926	0.799177	1.26844	Abundance435	0.983686
Abundance436	Q9UJZ1	0.910484	0.668407	0.592805	1.3984	Abundance436	0.878153
Abundance437	Q9UJY5	1.37053	0.414118	0.643224	2.92022	Abundance437	0.738506
Abundance438	Q9UJY4	0.947229	0.89233	0.432039	2.07676	Abundance438	0.962177
Abundance439	Q9UJY1	0.728153	0.111874	0.492457	1.07666	Abundance439	0.447633
Abundance440	Q9UJX6	2.13185	0.0537752	0.987782	4.60098	Abundance440	0.341141
Abundance441	Q9UJX5	2.04209	0.152564	0.767791	5.43134	Abundance441	0.500239
Abundance442	Q9UJX4	1.17456	0.662222	0.570647	2.4176	Abundance442	0.875157
Abundance443	Q9UJX3	2.29201	0.0432791	1.02537	5.12333	Abundance443	0.321309
Abundance444	Q9UJX2	1.59927	0.257175	0.709886	3.60293	Abundance444	0.609241
Abundance445	Q9UJW0	0.605922	0.364833	0.205029	1.79068	Abundance445	0.702233
Abundance446	Q9UJV9	1.67734	0.191977	0.771262	3.64787	Abundance446	0.540595
Abundance447	Q9UJU6	1.34064	0.57543	0.480603	3.7397	Abundance447	0.836019
Abundance448	Q9UJS0	1.02533	0.935447	0.559777	1.87806	Abundance448	0.977386
Abundance449	Q9UJJ9	1.05297	0.907157	0.44231	2.5067	Abundance449	0.967892
Abundance450	Q9UJF2	0.873306	0.558776	0.554546	1.37529	Abundance450	0.827035
Abundance451	Q9UJC5	1.36039	0.0463045	1.00505	1.84137	Abundance451	0.324431
Abundance452	Q9UJC3	0.946993	0.832613	0.571478	1.56926	Abundance452	0.942816
Abundance453	Q9UJA5	1.44539	0.220981	0.801288	2.60724	Abundance453	0.577422
Abundance454	Q9UJ70	0.723987	0.380336	0.351844	1.48975	Abundance454	0.714756
Abundance455	Q9UJ68	0.873581	0.634681	0.500244	1.52554	Abundance455	0.86423
Abundance456	Q9UJ41	0.325115	0.0361691	0.11364	0.930129	Abundance456	0.302363
Abundance457	Q9UJ14	0.914931	0.736799	0.544781	1.53658	Abundance457	0.909221
Abundance458	Q9UIW2	2.09454	0.0416583	1.02833	4.26625	Abundance458	0.318678
Abundance459	Q9UIV1	1.3416	0.523774	0.543595	3.31109	Abundance459	0.806818
Abundance460	Q9UIS9	1.3033	0.517596	0.584206	2.90754	Abundance460	0.802362
Abundance461	Q9UIQ6	1.57548	0.174386	0.817605	3.03585	Abundance461	0.526139
Abundance462	Q9UIM3	1.53278	0.273741	0.713393	3.29331	Abundance462	0.623421
Abundance463	Q9UIJ7	0.857735	0.633788	0.456207	1.61267	Abundance463	0.864064
Abundance464	Q9UII2	1.04641	0.860685	0.630503	1.73666	Abundance464	0.95254
Abundance465	Q9UIG0	0.935778	0.851914	0.466131	1.87861	Abundance465	0.948905
Abundance466	Q9UIF9	1.92436	0.0517301	0.995102	3.7214	Abundance466	0.33584
Abundance467	Q9UID3	1.19623	0.690871	0.494646	2.89292	Abundance467	0.888316
Abundance468	Q9UIC8	0.848621	0.68675	0.382165	1.88442	Abundance468	0.887127
Abundance469	Q9UIB8	1.11606	0.69174	0.648565	1.92054	Abundance469	0.888533
Abundance470	Q9UIA9	1.11401	0.764793	0.549199	2.25968	Abundance470	0.915106
Abundance471	Q9UIA0	0.692093	0.176471	0.405885	1.18012	Abundance471	0.526231
Abundance472	Q9UI30	1.61751	0.277338	0.679266	3.85172	Abundance472	0.626346
Abundance473	Q9UI26	1.42196	0.38671	0.640774	3.15553	Abundance473	0.717372
Abundance474	Q9UI15	0.99344	0.977179	0.632861	1.55946	Abundance474	0.990297
Abundance475	Q9UI12	2.72743	0.0271931	1.11964	6.64398	Abundance475	0.270268
Abundance476	Q9UI10	1.3698	0.46574	0.588116	3.19043	Abundance476	0.774486
Abundance477	Q9UI09	1.01716	0.956835	0.54935	1.88333	Abundance477	0.984107
Abundance478	Q9UI08	0.682489	0.107804	0.428446	1.08717	Abundance478	0.440568
Abundance479	Q9UHY8	1.10196	0.772658	0.570303	2.12924	Abundance479	0.919104
[truncated: 6,022 more rows]
