# Supplementary material for: Proteomic characterization of intrahepatic cholangiocarcinoma identifies risk-stratifying subgroups and EIF4A1 as a therapeutic target
Source: Nat Commun. 2026 Mar 23;17:2741. doi: 10.1038/s41467-026-70817-1 (PMC13013968; doi:10.1038/s41467-026-70817-1)
Supplement: Supplementary file 7 — Supplementary Data 5 [file 41467_2026_70817_MOESM7_ESM.xlsx]

## Sheet: UKF_ICC_ExprMat_log2_median
Protein	TW537	TW538	TW539	TW540	TW541	TW542	TW543	TW544	TW545	TW546	TW547	TW548	TW549	TW550	TW551	TW552	TW553	TW554	TW555	TW556	TW557	TW558	TW559	TW560	TW561	TW562	TW563	TW564	TW565	TW566	TW567	TW568	TW569	TW570	TW571	TW572	TW573	TW574	TW575	TW576	TW577	TW578	TW579	TW580	TW581	TW582	TW583	TW584	TW585
A0A075B6I0	NA	NA	NA	NA	NA	NA	NA	NA	NA	NA	NA	NA	0.987527	2.06969	NA	NA	NA	NA	NA	NA	NA	NA	NA	NA	NA	2.52551	NA	NA	NA	NA	NA	NA	NA	NA	NA	NA	NA	1.90423	NA	2.82975	NA	NA	NA	NA	NA	NA	NA	NA	NA
A0A075B6I9	NA	NA	NA	NA	NA	NA	NA	NA	NA	NA	NA	NA	NA	NA	NA	NA	NA	NA	NA	NA	NA	NA	NA	NA	NA	NA	NA	NA	NA	NA	NA	NA	NA	NA	NA	NA	NA	NA	NA	NA	NA	-1.064	NA	NA	NA	NA	NA	NA	NA
A0A075B6J9	NA	NA	NA	-1.5389	NA	NA	NA	NA	NA	NA	NA	NA	NA	NA	NA	NA	NA	NA	NA	NA	NA	NA	NA	NA	NA	NA	NA	NA	NA	NA	NA	NA	NA	NA	NA	NA	NA	NA	NA	-1.12357	NA	-1.99757	NA	NA	NA	NA	NA	NA	NA
A0A075B6K4	NA	NA	NA	NA	NA	NA	NA	NA	NA	NA	NA	NA	NA	1.79711	NA	NA	NA	NA	NA	NA	NA	NA	NA	NA	NA	NA	NA	NA	NA	NA	NA	NA	NA	NA	NA	NA	NA	NA	NA	NA	NA	NA	NA	NA	NA	NA	NA	NA	NA
A0A075B6K5	NA	NA	NA	NA	NA	NA	NA	NA	NA	-1.86975	NA	-1.88938	-2.47302	0.921764	NA	NA	NA	NA	NA	-0.628532	NA	NA	NA	NA	NA	-0.726945	-2.34816	NA	NA	NA	NA	-1.56105	NA	NA	NA	NA	NA	-1.29644	NA	-0.0532554	NA	NA	NA	-1.19821	NA	NA	NA	-1.54617	NA
A0A075B6R2	NA	NA	NA	NA	NA	NA	NA	NA	NA	NA	NA	NA	NA	-0.323623	NA	NA	NA	NA	NA	NA	NA	NA	NA	NA	NA	NA	NA	NA	NA	NA	NA	NA	NA	NA	NA	NA	NA	NA	NA	NA	NA	NA	NA	NA	NA	NA	NA	NA	NA
A0A075B6S2	NA	NA	NA	NA	NA	NA	NA	NA	NA	NA	NA	NA	NA	NA	NA	NA	NA	NA	NA	NA	NA	NA	NA	NA	NA	NA	NA	NA	NA	NA	NA	NA	NA	NA	NA	NA	NA	NA	NA	NA	NA	NA	NA	NA	NA	NA	-2.49753	NA	NA
A0A075B6S5	NA	NA	NA	NA	NA	NA	-1.94216	-1.45874	NA	NA	NA	NA	NA	-2.63509	NA	NA	NA	NA	NA	NA	NA	NA	NA	NA	NA	NA	NA	NA	NA	NA	NA	NA	NA	NA	NA	NA	NA	NA	NA	NA	NA	NA	NA	NA	NA	NA	NA	NA	NA
A0A075B7D0	1.28624	NA	NA	NA	NA	-0.0588089	NA	0.759563	NA	NA	NA	2.40448	1.12899	1.53206	NA	0.083028	NA	NA	NA	NA	NA	1.43191	NA	-0.932669	NA	NA	NA	NA	NA	NA	NA	NA	NA	1.0228	NA	NA	NA	NA	NA	NA	-0.649381	NA	NA	NA	-0.499527	NA	0.146381	-0.348513	NA
A0A087WSY6	-0.232587	NA	0.117705	0.775133	-1.04905	0.141795	-0.412251	0.0621336	NA	NA	NA	NA	0.756325	2.66888	-1.15543	0.242243	-1.08899	0.112136	NA	0.707638	NA	0.335584	NA	NA	-0.30782	1.27692	NA	NA	NA	-0.473124	-0.101928	NA	NA	NA	NA	NA	NA	NA	-0.53557	0.472889	-0.990286	NA	NA	-0.254753	-0.855798	-0.853893	0.00322353	NA	-2.35276
A0A087WSZ0	NA	NA	NA	-5.80441	NA	NA	NA	NA	NA	NA	NA	NA	NA	-5.17412	NA	NA	NA	NA	NA	NA	NA	NA	NA	NA	NA	NA	NA	NA	NA	NA	NA	NA	NA	NA	NA	NA	NA	NA	NA	-6.9105	NA	NA	NA	NA	NA	NA	NA	NA	NA
A0A0A0MRZ9	NA	NA	NA	NA	NA	NA	NA	NA	NA	NA	NA	NA	NA	-1.10001	NA	NA	NA	NA	NA	NA	NA	NA	NA	NA	NA	NA	NA	NA	NA	NA	NA	NA	NA	NA	NA	NA	NA	NA	NA	NA	NA	NA	NA	NA	NA	NA	NA	NA	NA
A0A0A0MS15	-0.770515	-1.22866	-0.93409	0.0202171	-2.78795	-0.8095	-1.14641	-1.14841	-2.12335	-1.16522	-1.75986	-1.37429	0.349568	1.62815	-2.85377	-0.997467	-2.69539	-1.90839	-2.29346	-0.437624	-1.34096	0.250242	-2.2547	-2.29687	-0.581851	1.55912	-1.68522	-1.7602	NA	-2.6036	-1.7703	-1.3955	-1.87722	-0.527376	-1.14845	-2.33457	-0.736372	-0.740207	-1.71318	0.439332	-2.10852	-2.42781	-1.9903	-0.273403	-1.6902	-2.72026	0.149465	-0.567003	-2.13402
A0A0A0MT96	NA	NA	NA	NA	NA	NA	NA	2.79714	NA	NA	NA	NA	NA	1.77614	NA	NA	NA	NA	NA	NA	NA	NA	NA	NA	NA	-0.452452	NA	NA	NA	NA	NA	NA	NA	-1.00389	NA	NA	NA	NA	NA	NA	NA	NA	NA	NA	NA	NA	NA	NA	NA
A0A0A0MTA3	NA	NA	NA	NA	NA	NA	NA	NA	NA	NA	NA	NA	NA	NA	NA	NA	NA	NA	NA	NA	NA	NA	NA	NA	NA	NA	NA	NA	NA	NA	NA	NA	NA	-0.591488	NA	NA	NA	NA	NA	NA	NA	NA	NA	NA	NA	NA	NA	NA	NA
A0A0B4J1U7	NA	-0.323786	NA	NA	NA	0.489557	1.11061	1.42723	NA	0.37109	NA	NA	1.20748	1.86538	-0.611927	NA	NA	NA	-0.40937	1.29025	-0.598763	1.02011	NA	NA	0.85052	2.52874	NA	NA	-1.43612	-0.12335	0.338272	0.46759	NA	1.07491	NA	NA	-0.228326	0.406884	NA	1.36261	0.234484	0.616117	NA	0.611525	NA	-0.654776	NA	-0.527248	NA
A0A0B4J1V0	NA	NA	NA	NA	NA	NA	NA	NA	NA	NA	NA	-2.16491	NA	1.73445	NA	NA	NA	NA	NA	NA	NA	NA	NA	NA	NA	NA	NA	NA	NA	NA	NA	NA	NA	-1.26398	NA	NA	NA	NA	NA	-0.217565	NA	NA	NA	-2.34031	NA	NA	-1.3521	NA	NA
A0A0B4J1V2	NA	NA	NA	NA	NA	NA	-1.74582	-1.52674	NA	NA	NA	NA	-1.02675	-0.0557868	NA	NA	NA	NA	NA	-2.6463	NA	NA	NA	NA	NA	NA	NA	NA	NA	NA	NA	-2.75949	NA	NA	NA	NA	NA	NA	NA	-2.59304	NA	NA	NA	NA	NA	NA	-1.13388	-1.84835	NA
A0A0B4J1V6	NA	NA	NA	NA	NA	NA	NA	NA	NA	NA	NA	NA	NA	0.147233	NA	NA	NA	NA	NA	NA	NA	NA	NA	NA	NA	NA	NA	NA	NA	NA	NA	NA	NA	NA	NA	NA	NA	NA	NA	NA	NA	NA	NA	NA	NA	NA	NA	NA	NA
A0A0B4J1X5	NA	NA	NA	NA	NA	NA	NA	NA	NA	NA	NA	NA	-1.40254	0.254812	NA	NA	NA	NA	NA	NA	NA	NA	NA	NA	NA	NA	NA	NA	NA	NA	NA	NA	NA	-2.09844	NA	NA	NA	NA	NA	0.788671	NA	NA	NA	NA	NA	NA	NA	NA	NA
A0A0B4J1Y8	NA	NA	NA	NA	NA	NA	NA	NA	NA	NA	NA	NA	NA	-0.652162	NA	NA	NA	NA	NA	NA	NA	NA	NA	NA	NA	NA	NA	NA	NA	NA	NA	NA	-1.7284	-0.0978198	NA	NA	NA	0.00092092	NA	NA	NA	NA	NA	NA	NA	NA	NA	NA	NA
A0A0B4J2B5	0.488217	-0.0649513	-1.18015	1.14342	-3.26441	-0.873544	-1.21594	0.593425	-1.88191	-1.0825	-1.36316	-0.695368	-0.177337	0.905799	NA	-2.05892	NA	-1.69611	-2.32631	0.704889	-1.09118	1.45768	NA	-1.9768	-0.47874	0.999876	-2.27886	-1.43552	-2.55072	-1.27174	-0.660983	-0.49014	-2.30405	-0.661527	-0.689144	-2.03275	-0.611143	0.176709	-1.33989	1.5551	-0.551459	-0.282049	-1.74219	0.879839	-2.30725	-1.34584	-0.0334084	-0.909557	NA
A0A0B4J2F0	NA	NA	NA	NA	NA	NA	NA	NA	NA	NA	NA	NA	NA	NA	NA	NA	NA	NA	NA	NA	NA	NA	NA	NA	NA	NA	NA	NA	NA	NA	NA	NA	NA	NA	NA	NA	NA	NA	NA	NA	NA	NA	NA	NA	NA	NA	NA	NA	1.26367
A0A0C4DH24	NA	NA	NA	NA	NA	NA	NA	NA	NA	NA	NA	NA	-1.18541	NA	NA	NA	NA	NA	NA	NA	NA	NA	NA	NA	-0.647901	0.958856	NA	NA	NA	NA	NA	NA	NA	-0.480433	NA	NA	-0.0111199	0.0368668	NA	NA	NA	NA	NA	NA	NA	NA	NA	NA	NA
A0A0C4DH25	1.41585	0.762137	-0.340354	0.568906	NA	0.695047	1.57406	2.30335	NA	-1.18415	-0.248601	0.793112	1.48133	2.216	-1.8863	0.473136	-0.619658	0.123502	0.257523	2.03925	-0.529212	1.24663	-0.439094	-1.02511	0.310906	2.36991	-0.927608	NA	-1.8267	-0.458164	0.529762	0.817244	-0.346734	1.26636	-0.960553	NA	0.359256	0.70755	-0.913177	1.03317	-0.117135	0.220776	-0.770357	0.678373	-0.73486	-0.587419	1.69551	0.868561	NA
A0A0C4DH29	NA	NA	NA	NA	NA	NA	NA	NA	NA	NA	NA	NA	-1.19602	1.49932	NA	NA	NA	NA	NA	NA	NA	NA	NA	NA	NA	NA	NA	NA	NA	NA	NA	NA	-2.17682	-1.35861	NA	NA	NA	NA	NA	NA	NA	NA	NA	NA	NA	NA	NA	NA	NA
A0A0C4DH31	-2.23637	NA	NA	-3.17224	NA	-2.31744	-2.10033	-1.2902	NA	NA	NA	NA	-2.12949	-0.794684	NA	NA	NA	NA	NA	-2.3217	NA	NA	NA	NA	NA	NA	NA	NA	NA	NA	-3.17147	NA	NA	-2.1017	NA	NA	-3.67022	-2.60097	NA	-0.694275	-2.66574	NA	NA	NA	NA	NA	NA	NA	NA
A0A0C4DH34	0.35341	NA	-0.72008	0.885024	-0.185249	0.746211	0.0193041	0.036188	NA	NA	NA	NA	NA	0.171565	NA	NA	NA	NA	-1.50933	0.294814	NA	0.183659	NA	NA	-0.545602	1.38345	NA	NA	NA	NA	-0.425439	-0.5602	NA	-0.240647	NA	NA	NA	0.168102	NA	1.05969	NA	NA	NA	NA	-1.31868	NA	-1.27486	NA	NA
A0A0C4DH36	NA	NA	NA	NA	NA	NA	NA	NA	NA	NA	NA	NA	NA	NA	NA	NA	NA	NA	NA	NA	NA	NA	NA	NA	NA	NA	NA	NA	NA	NA	NA	NA	NA	NA	NA	NA	NA	NA	NA	NA	NA	NA	NA	NA	NA	NA	NA	NA	NA
A0A0C4DH38	-0.836347	NA	NA	-0.253511	NA	NA	NA	-0.384065	NA	-1.09592	NA	NA	-0.532433	1.44109	NA	NA	NA	NA	NA	NA	NA	-1.36066	NA	NA	NA	-0.507702	NA	NA	NA	NA	-1.53867	-1.99661	NA	-0.889055	NA	NA	NA	-0.899267	NA	-1.12384	-1.96948	-1.37405	NA	-0.878729	NA	NA	-1.66436	NA	NA
A0A0C4DH43	NA	NA	0.505142	1.50002	NA	0.304374	0.333173	1.63886	NA	-0.846777	NA	-1.88175	NA	1.77319	NA	NA	NA	NA	NA	0.616918	NA	0.829569	NA	NA	NA	NA	NA	-0.550981	NA	-0.604858	NA	-0.240616	NA	-0.598862	NA	-2.18108	NA	-1.53471	NA	NA	-1.80144	NA	NA	0.847527	NA	NA	-0.54385	-1.95884	NA
A0A0C4DH67	-3.57457	-3.86833	-4.57303	-3.501	NA	NA	NA	NA	NA	NA	NA	NA	NA	NA	NA	NA	NA	NA	-5.28528	-3.64854	NA	-4.59042	NA	NA	NA	NA	NA	NA	NA	NA	NA	NA	NA	NA	NA	NA	NA	-4.637	NA	NA	NA	NA	NA	NA	NA	NA	NA	NA	NA
A0A0J9YXX1	NA	NA	NA	NA	NA	NA	NA	NA	NA	NA	NA	NA	NA	1.01425	NA	NA	NA	NA	NA	NA	NA	NA	NA	NA	NA	NA	NA	NA	NA	NA	NA	NA	NA	NA	NA	NA	NA	NA	NA	NA	NA	NA	NA	NA	NA	NA	NA	NA	NA
A0A0U1RRL7	-3.51923	-4.5809	-3.39592	-2.36347	NA	NA	NA	NA	-2.91386	-0.622329	-4.06545	-2.73559	NA	NA	-4.09531	NA	NA	NA	-3.46303	NA	-2.95402	NA	-3.6977	NA	NA	NA	NA	NA	-3.98046	NA	-3.86793	NA	NA	NA	-3.71139	-1.67675	-3.18513	NA	NA	NA	-2.76468	-1.93262	-3.48668	-3.42762	-3.03612	NA	NA	NA	NA
A0A1W2PRP0	NA	NA	NA	NA	NA	NA	NA	NA	NA	NA	NA	NA	NA	NA	NA	NA	NA	NA	NA	NA	NA	NA	NA	NA	NA	NA	NA	NA	NA	NA	NA	NA	NA	NA	NA	NA	NA	NA	NA	NA	NA	NA	NA	NA	NA	NA	NA	NA	NA
A0A590UK10;Q6ZSZ5	NA	-1.27467	-2.05972	-0.87586	NA	-1.68813	-2.02389	-1.73517	NA	0.374495	NA	-0.746631	NA	NA	NA	NA	NA	-0.72567	NA	0.843829	NA	-0.758278	NA	0.0533046	NA	-0.367237	NA	-1.07121	NA	-1.55133	NA	-1.04415	NA	-0.868501	NA	-0.669416	NA	-1.7539	-3.24071	-0.913888	NA	-1.56788	NA	-0.822632	NA	-2.58437	NA	0.39766	NA
A0AV02	NA	-3.68211	NA	NA	NA	NA	NA	NA	NA	NA	NA	NA	NA	NA	NA	NA	NA	NA	NA	NA	NA	NA	NA	NA	NA	NA	NA	NA	NA	NA	NA	NA	NA	NA	NA	NA	NA	NA	NA	NA	NA	NA	NA	NA	NA	NA	NA	NA	NA
A0AV96	0.087186	0.612793	-0.0808871	1.70584	-0.911651	0.344543	-0.108524	-0.223119	-0.09713	1.81693	-1.04252	1.39107	-0.547536	-0.696507	NA	0.199877	-0.398612	1.90302	-0.76144	0.903211	0.282231	0.771742	-0.318314	1.02157	-0.810113	0.28613	-0.496962	1.65217	-0.234453	1.31849	-0.0980932	0.447334	-1.14732	1.15954	-0.0967433	1.45392	-0.339248	0.270725	-0.501079	0.684855	-0.398422	0.631421	-1.32252	1.58877	-1.58224	-0.928447	-1.4286	0.355044	-0.893333
A0AVT1	0.102302	1.53347	-0.223152	0.492054	-1.2928	0.641384	-0.475456	0.0238857	-0.438452	0.753707	-1.31865	0.109187	-0.940765	0.0178601	-2.18392	-0.478911	-0.663213	-0.422642	-1.83213	0.655123	-0.510823	0.0821293	-0.633586	0.627522	-0.693205	0.662741	-1.28758	0.548528	-1.21012	0.498764	-0.694805	-0.526306	-0.47375	-0.38829	0.0038984	0.177685	-1.44906	-0.21946	-0.153888	0.505195	-1.31077	-0.367908	-1.6398	0.0819885	-1.76821	-0.267382	-0.919547	0.254575	-1.98964
A0FGR8	0.422333	1.96617	0.26565	1.11559	-0.802329	0.794116	0.143939	-0.196854	-0.455557	0.670647	-0.906312	-0.0736869	-0.837177	-0.263526	-1.45656	-0.51807	-0.671422	0.445865	-0.916569	1.94254	-0.0539012	0.739809	-0.505111	1.25064	-0.425239	1.17269	-0.859444	0.769691	-0.0686515	0.89708	-0.495886	0.733258	-0.395127	0.678442	-0.136756	0.425744	-0.395828	0.701345	-0.453563	0.663648	-0.304786	-0.212979	-1.16338	1.66721	-0.936468	-0.0854208	-0.150744	0.873571	-1.27918
A0JLT2	NA	NA	NA	-3.41818	NA	NA	NA	NA	NA	NA	NA	NA	NA	NA	NA	NA	NA	-4.255	NA	NA	NA	NA	NA	NA	NA	NA	NA	-4.14797	NA	NA	NA	NA	NA	-4.97821	NA	-4.17078	NA	NA	NA	-3.71195	NA	NA	NA	NA	NA	NA	NA	NA	NA
A0MZ66	0.918033	0.285835	0.0209594	-0.171307	-0.321825	NA	-0.0297828	-0.3484	0.193591	1.03714	-1.59254	-0.434941	-0.985097	-0.911795	-2.35174	-0.659984	-0.886134	-0.30295	-1.80949	0.516892	-0.217291	0.211021	-0.346256	-0.527414	-0.110389	0.80792	-0.908026	-0.0560129	-1.29794	-0.349481	-0.93653	0.549032	0.0121649	0.286538	0.031667	1.01527	-2.15498	-0.733637	-0.150337	-0.622611	-1.69185	-0.0290678	-1.96592	1.50309	-2.16196	-0.483571	-1.18189	0.605605	-2.21219
A0PJW6	NA	NA	NA	-0.576692	NA	NA	NA	-3.12419	NA	-1.81879	NA	-0.897866	NA	NA	NA	NA	NA	NA	-3.43544	NA	NA	-3.09706	NA	-2.59149	NA	NA	NA	-2.08338	NA	-1.83519	NA	-2.80839	NA	NA	NA	-1.94785	-3.12941	-2.34203	NA	-1.66157	-2.83579	-0.745725	-3.4083	-2.59972	NA	NA	NA	NA	NA
A0PJX8	-1.72757	NA	-2.93209	NA	NA	NA	NA	NA	NA	NA	NA	NA	NA	NA	NA	NA	-3.34456	NA	NA	NA	NA	NA	-2.28108	NA	NA	NA	-2.03438	NA	-2.64104	NA	-3.69983	NA	NA	NA	NA	NA	-3.07341	NA	NA	NA	NA	NA	-3.03215	NA	NA	NA	NA	NA	NA
A1A5D9	NA	-1.12557	-1.93454	-4.92943	NA	NA	NA	-2.30567	NA	NA	NA	NA	NA	NA	NA	NA	NA	NA	NA	NA	NA	NA	NA	NA	NA	NA	NA	-2.37405	NA	-3.21263	NA	NA	NA	NA	NA	-2.4602	NA	NA	-1.69041	-3.22817	NA	NA	-2.86559	NA	NA	NA	NA	NA	NA
A1IGU5	NA	-5.43833	NA	NA	NA	-3.131	NA	NA	NA	NA	NA	NA	NA	NA	NA	NA	NA	NA	NA	NA	NA	NA	NA	NA	NA	NA	NA	NA	NA	NA	NA	NA	NA	NA	NA	NA	NA	NA	NA	NA	NA	NA	NA	NA	NA	NA	NA	NA	NA
A1L0T0	2.0166	1.31771	2.08713	1.25113	1.65195	0.113916	1.33286	0.781202	1.99413	1.79813	2.01232	1.96726	1.91227	0.29611	0.544555	0.161795	1.31633	1.45991	1.77249	2.0071	2.04616	0.888872	1.97059	2.42387	0.935553	0.588241	1.60264	1.28978	2.27098	1.94951	1.81998	1.44701	1.63134	0.538578	1.70473	1.04969	2.17985	1.07821	1.32655	0.67964	2.12826	1.08066	2.26163	1.65881	1.66994	0.648101	1.30099	1.17507	1.01774
A1L170	-0.619697	NA	NA	-0.636281	NA	NA	NA	NA	NA	NA	NA	NA	NA	NA	NA	NA	NA	NA	NA	NA	NA	NA	NA	NA	NA	NA	NA	-0.434588	NA	NA	NA	NA	NA	NA	NA	NA	NA	NA	NA	NA	NA	NA	NA	NA	NA	NA	NA	NA	NA
A1L390	-1.97749	-0.856978	NA	NA	NA	-1.25874	NA	NA	NA	0.528891	NA	NA	NA	NA	NA	NA	NA	-1.56166	NA	-1.78779	-2.41215	-1.13522	NA	NA	NA	-2.35925	NA	NA	NA	-1.69962	NA	-1.75532	NA	NA	NA	-1.81102	NA	NA	NA	NA	NA	-2.20317	NA	-0.412014	NA	NA	NA	NA	NA
A1L4H1	NA	NA	NA	-2.7056	NA	NA	NA	NA	NA	NA	NA	NA	NA	-3.08561	NA	NA	NA	NA	NA	NA	NA	NA	NA	NA	NA	-2.54366	NA	NA	NA	NA	NA	NA	NA	NA	NA	NA	NA	NA	NA	NA	NA	NA	NA	-3.71991	NA	NA	NA	-2.10288	NA
A1X283	NA	0.865026	NA	-1.06011	NA	0.169771	-1.55925	-0.817566	NA	-0.612261	NA	NA	-2.93424	-0.913178	NA	-1.72749	NA	-0.347999	NA	-0.361959	NA	0.899889	NA	0.380044	-1.74371	-0.268667	NA	0.341738	NA	0.724111	NA	0.0969644	-2.06113	0.940737	NA	-0.147612	NA	-1.07173	NA	-0.094417	NA	-0.0718069	NA	0.0829839	NA	-0.817898	NA	-0.535801	NA
A2A288	NA	NA	NA	NA	NA	NA	NA	NA	NA	NA	NA	NA	NA	NA	NA	NA	NA	NA	NA	NA	NA	NA	NA	NA	NA	NA	NA	NA	NA	NA	NA	NA	NA	NA	NA	NA	NA	NA	NA	NA	NA	NA	NA	NA	NA	NA	NA	NA	NA
A2A2Z9	NA	NA	NA	NA	NA	NA	NA	NA	NA	NA	NA	NA	NA	NA	NA	NA	NA	NA	NA	NA	NA	NA	NA	NA	NA	NA	NA	NA	NA	NA	NA	NA	NA	NA	NA	NA	NA	NA	NA	NA	0.245833	NA	NA	NA	NA	NA	NA	NA	NA
A2NJV5	NA	NA	NA	NA	NA	NA	NA	NA	NA	NA	NA	NA	-1.53073	0.94282	NA	NA	NA	NA	NA	NA	NA	NA	NA	NA	NA	NA	NA	NA	NA	NA	NA	NA	NA	NA	NA	NA	NA	NA	NA	NA	NA	NA	NA	NA	NA	NA	NA	NA	NA
A2RRP1	-0.449272	-0.627655	-0.466069	-0.0544503	-1.3806	-1.1877	-0.549918	-0.758415	-1.05267	0.0587289	-2.60688	-1.95204	-2.1215	-3.03962	NA	-1.7919	-1.46557	-1.1165	-2.81779	-0.0702028	-1.08394	-0.292093	-1.20772	-0.0784787	-1.59672	-0.748137	-1.63909	-0.147421	-1.03051	-0.38245	-1.25443	-0.188941	-0.737661	-0.208936	-0.989272	-1.87985	-2.53083	-1.55378	-0.869062	-1.39057	-3.16391	-1.49034	-3.00734	-0.484584	NA	-1.78287	-2.22917	-0.617021	NA
A2RTX5	NA	NA	NA	NA	NA	NA	NA	NA	NA	-2.68445	NA	-3.04259	NA	NA	NA	NA	NA	NA	NA	-4.09855	NA	NA	NA	NA	NA	-2.57622	NA	NA	NA	NA	NA	NA	NA	NA	NA	-4.23084	NA	NA	NA	-3.09126	NA	-2.81219	NA	NA	NA	NA	NA	-3.45264	NA
A2RUC4	NA	-1.56719	NA	-1.9573	NA	NA	NA	-1.74142	NA	NA	NA	-1.53155	NA	-1.55356	NA	NA	NA	-1.89732	NA	NA	NA	NA	NA	NA	NA	NA	NA	-2.03023	NA	NA	NA	NA	NA	-1.81719	NA	-2.16463	NA	NA	-3.04078	NA	NA	-0.771196	NA	NA	NA	NA	NA	NA	NA
A2RUS2	NA	NA	NA	NA	NA	NA	NA	NA	NA	-3.59606	NA	NA	NA	NA	NA	NA	NA	-3.2919	NA	NA	NA	NA	NA	NA	NA	NA	NA	NA	NA	NA	NA	NA	NA	NA	NA	NA	NA	NA	NA	NA	NA	NA	NA	NA	NA	NA	NA	NA	NA
A2VDF0	0.0880804	NA	0.117777	NA	-0.586467	NA	-0.378541	NA	-0.0793108	NA	1.31654	NA	-0.839879	-3.60207	0.847436	-3.08832	1.11899	-1.31896	1.44382	NA	0.852911	-3.36797	0.428097	NA	-0.690746	NA	-0.0135782	-2.45988	0.498371	NA	0.453556	-3.13766	-0.756089	NA	0.590688	-4.37557	2.07726	-3.40747	0.351211	NA	1.36917	NA	1.86841	NA	0.432218	NA	-0.199277	NA	1.33308
A3KMH1	0.0288335	-0.400768	-0.163492	-0.78786	-1.95786	-1.59589	0.312217	-0.667502	0.247556	0.180485	-1.3087	-1.19026	-1.53994	NA	NA	NA	0.279153	-0.53017	-0.746598	-1.19443	0.579815	-0.900605	0.551272	-1.11414	-0.895564	-0.868649	0.271884	-0.395372	-0.0323739	-0.612878	-1.10634	-1.25228	0.760885	-1.16328	0.604092	-1.41349	-0.913788	NA	0.913688	-1.81883	-1.38783	-0.847699	-1.59117	0.407876	-1.80698	NA	-1.87472	-1.75679	-1.90459
A3KN83	NA	-2.28422	NA	NA	NA	NA	NA	NA	NA	-2.95258	NA	NA	NA	NA	NA	NA	NA	NA	NA	NA	NA	NA	NA	NA	NA	NA	NA	-2.88498	NA	NA	NA	NA	NA	-2.95937	NA	NA	NA	NA	NA	NA	NA	-3.72231	NA	-2.82113	NA	NA	NA	NA	NA
A4D161	NA	NA	NA	NA	NA	NA	NA	NA	NA	NA	NA	NA	NA	NA	NA	NA	NA	NA	NA	NA	NA	NA	NA	NA	NA	NA	NA	NA	NA	NA	NA	NA	NA	NA	NA	NA	NA	NA	NA	NA	NA	NA	NA	NA	NA	NA	NA	NA	NA
A4D1E9	NA	-2.97232	NA	-2.85201	-4.14773	NA	NA	-3.73579	-3.3325	-1.54018	NA	-2.83905	NA	NA	NA	NA	NA	NA	NA	-3.15837	-3.87298	-2.59999	-3.976	NA	NA	NA	NA	-2.17225	NA	NA	NA	-2.71098	NA	-2.21628	NA	-3.17328	NA	-4.08234	NA	NA	-3.88731	-3.24041	NA	-2.81795	NA	NA	NA	NA	NA
A4D1P6	-1.07298	0.0153983	-0.946207	-0.10691	-2.08838	NA	-0.921943	-0.916244	-2.25592	-0.82297	-2.26057	-1.54131	-2.09682	-1.76531	NA	-1.76732	-2.03736	-1.81411	-2.14556	-0.822567	-1.48804	-1.05621	-2.04748	-0.384773	-1.73276	-1.35687	-1.93053	-1.22275	-2.05979	-1.15777	-1.68078	-0.304723	-2.00357	-1.29957	-1.79515	-1.11615	-2.56313	-1.88802	-1.15996	-1.29353	-2.01337	-2.03421	NA	-0.953489	-3.05162	-0.757078	-2.03012	-0.92833	NA
A4D1S0	NA	NA	NA	NA	NA	NA	NA	NA	NA	NA	NA	NA	NA	NA	NA	NA	NA	NA	NA	NA	NA	NA	NA	NA	NA	NA	NA	NA	NA	NA	NA	NA	NA	NA	NA	NA	NA	NA	NA	NA	NA	NA	NA	NA	NA	NA	NA	NA	NA
A4D1S5	NA	NA	NA	-1.87171	NA	NA	NA	NA	NA	NA	NA	-1.99418	NA	NA	NA	NA	NA	-2.12239	NA	NA	NA	NA	NA	NA	NA	-1.62095	NA	-2.21182	NA	-2.2063	NA	NA	NA	-1.65519	NA	-1.77645	NA	NA	NA	NA	NA	NA	NA	-1.94123	NA	NA	NA	NA	NA
A4D1U4	-2.93775	-1.98587	NA	NA	NA	NA	NA	NA	NA	NA	NA	NA	NA	NA	NA	NA	NA	NA	NA	NA	NA	NA	NA	NA	NA	NA	NA	NA	NA	NA	NA	NA	NA	NA	NA	NA	NA	NA	NA	NA	NA	NA	NA	NA	NA	NA	NA	NA	NA
A4FU01	NA	NA	NA	NA	NA	NA	NA	NA	-0.852026	NA	1.41903	NA	NA	NA	NA	NA	NA	NA	NA	NA	NA	NA	NA	NA	NA	NA	NA	NA	NA	1.46947	NA	NA	NA	NA	NA	NA	NA	NA	NA	NA	1.4957	NA	NA	NA	NA	NA	NA	NA	NA
A4FU69	NA	NA	NA	NA	NA	0.542237	0.29548	NA	0.2385	NA	NA	NA	-0.208118	NA	NA	0.21764	-0.202732	NA	NA	NA	NA	NA	NA	NA	NA	0.788354	NA	NA	NA	NA	NA	NA	NA	NA	NA	NA	NA	NA	NA	NA	NA	NA	-1.98393	1.55337	NA	NA	NA	NA	NA
A5D8V6	NA	NA	NA	NA	NA	NA	NA	NA	NA	NA	NA	-1.64198	NA	NA	NA	NA	NA	-1.24398	NA	NA	NA	-1.58225	NA	-1.40405	NA	NA	NA	NA	NA	NA	NA	NA	NA	NA	NA	-2.31302	NA	NA	NA	-1.76978	NA	NA	NA	NA	NA	NA	NA	-1.2506	NA
A5PKW4	NA	NA	NA	NA	NA	NA	NA	NA	NA	NA	NA	NA	NA	NA	NA	NA	NA	NA	NA	NA	NA	NA	NA	NA	NA	NA	NA	NA	NA	NA	NA	NA	NA	NA	NA	NA	NA	NA	NA	NA	NA	NA	NA	NA	NA	NA	NA	NA	NA
A5YKK6	-0.645248	0.954939	-0.629447	0.241565	-1.5183	0.169277	-0.936536	0.243458	-1.34189	0.716581	-1.95525	-0.696064	-1.59678	-1.12251	-2.63927	-1.6269	-1.68743	-0.339391	-2.06658	0.527992	-1.07252	0.146986	-1.41612	0.291905	-1.60666	-0.0981002	-1.86153	0.290221	-1.65449	0.151576	-1.93123	0.232114	-1.35368	0.738384	-1.05906	-0.387141	-2.0873	-0.533963	-0.882034	-0.0198661	-1.74266	-0.25132	NA	0.573266	-2.55944	-1.6978	-1.78251	-0.346007	-2.52361
A5YM72	NA	NA	NA	NA	NA	NA	NA	NA	NA	NA	NA	NA	NA	NA	NA	NA	NA	NA	NA	NA	NA	NA	NA	NA	NA	NA	NA	NA	NA	NA	NA	NA	NA	NA	NA	NA	NA	NA	NA	NA	NA	NA	NA	NA	NA	NA	NA	-0.914619	NA
A6NC98	NA	-2.47824	NA	NA	NA	NA	NA	NA	NA	-3.28056	NA	NA	NA	NA	NA	NA	NA	-2.70434	NA	NA	NA	-2.63058	NA	NA	NA	NA	NA	NA	NA	NA	NA	NA	NA	NA	NA	NA	NA	-2.11782	NA	-2.15038	NA	NA	NA	NA	NA	-3.67109	NA	NA	NA
A6NCS6	0.655649	NA	0.428665	-2.05866	-0.310169	NA	-0.252384	-0.868856	0.106353	-1.58961	0.527367	NA	0.52157	NA	-0.444776	NA	0.857676	-2.137	0.57502	NA	0.272489	-2.07792	0.0716802	-2.20173	-0.698069	NA	-0.140446	NA	0.117859	-0.903748	-0.396953	-0.897466	-0.268025	NA	-0.0171053	-2.01881	0.794911	-2.10504	-0.326034	-1.288	0.344587	-0.812184	0.722056	-1.78142	0.344361	NA	-0.298518	NA	-0.0377193
A6ND36	NA	NA	NA	NA	NA	NA	NA	NA	NA	-0.900843	NA	-0.376941	NA	NA	NA	NA	NA	NA	NA	1.18603	NA	NA	NA	NA	NA	NA	NA	-0.98711	NA	-0.406319	NA	NA	NA	-0.371902	NA	-0.0646623	NA	-0.904045	NA	NA	NA	-0.131269	NA	0.360645	NA	NA	NA	-0.0603311	NA
A6ND91	2.56722	NA	3.19316	NA	2.38877	NA	2.84072	NA	3.4211	NA	4.65204	NA	2.39756	NA	3.91234	NA	3.89139	0.638686	4.47591	NA	3.50524	NA	3.8217	NA	2.91266	NA	3.25011	-0.718522	3.17323	NA	3.6306	NA	3.10757	NA	3.98053	NA	4.52424	NA	3.48239	NA	4.447	NA	4.92599	NA	3.93799	NA	3.36101	NA	4.52968
A6NDB9	0.383499	NA	0.829904	0.426554	0.254418	-1.16031	0.383819	-0.73796	0.816599	1.03747	0.151395	NA	0.0456146	NA	-1.30997	NA	0.467436	-0.223711	-0.253173	0.259988	1.05498	1.75037	0.425407	NA	-0.52155	-0.359473	0.356536	NA	0.299434	0.444758	0.322627	NA	0.413646	-0.176947	1.86858	2.09449	0.201456	NA	1.64564	-0.0424534	-0.880512	NA	0.0162116	1.90472	-0.371868	-1.48485	0.00104208	NA	-0.0765992
A6NDG6	-0.235568	0.777028	-0.151157	0.315364	0.0483389	0.158621	-0.143967	1.47544	-0.46028	0.63467	0.406349	1.57298	-0.552616	0.82065	-0.694151	0.68516	0.778459	1.36567	0.589089	0.665126	-0.124285	0.682865	0.241739	-0.545631	-0.196458	0.406701	-0.47488	1.36462	NA	0.791858	0.314592	1.26275	0.448663	1.50059	0.637041	1.69777	0.248488	1.80797	0.208897	1.48316	0.347547	2.04978	0.764367	0.594495	0.482491	0.151748	0.27047	0.0135664	0.00637461
A6NDU8	-3.90363	-1.64711	NA	-2.31519	NA	NA	NA	-3.04561	NA	-2.29183	NA	NA	NA	NA	NA	NA	NA	-3.66725	NA	NA	NA	-2.38578	NA	-1.91607	NA	NA	NA	NA	NA	-2.01414	NA	-1.81203	NA	-3.50022	NA	-3.32697	NA	-3.26121	NA	NA	NA	-2.93525	NA	-1.65228	NA	NA	NA	NA	NA
A6NEL2	-3.46972	NA	-3.78037	NA	-5.03849	NA	NA	NA	NA	NA	NA	NA	NA	NA	NA	NA	-3.53475	NA	NA	NA	-3.14091	NA	-3.37237	NA	NA	NA	NA	NA	NA	NA	NA	NA	NA	NA	-3.01213	NA	NA	NA	NA	NA	NA	NA	NA	NA	NA	NA	NA	NA	NA
A6NFI3	NA	NA	NA	NA	NA	NA	NA	NA	NA	NA	NA	NA	NA	NA	NA	NA	NA	NA	NA	NA	NA	NA	NA	NA	NA	NA	NA	NA	NA	NA	NA	NA	NA	NA	NA	NA	NA	NA	NA	NA	NA	NA	NA	NA	NA	NA	NA	NA	NA
A6NFY7	NA	NA	NA	-0.000835172	NA	NA	NA	NA	NA	NA	NA	NA	NA	NA	NA	NA	NA	NA	-0.010877	NA	NA	NA	NA	NA	NA	NA	NA	NA	NA	NA	NA	NA	NA	NA	NA	NA	0.308372	NA	NA	NA	NA	NA	NA	NA	NA	NA	NA	NA	NA
A6NGB9	NA	NA	NA	NA	NA	NA	NA	NA	NA	-2.82667	NA	-2.8096	NA	NA	NA	NA	NA	NA	NA	NA	NA	NA	NA	-2.72235	NA	NA	NA	-2.44295	NA	NA	NA	NA	NA	NA	NA	NA	NA	NA	NA	NA	NA	-2.96093	NA	NA	NA	NA	NA	NA	NA
A6NGC4	NA	NA	NA	NA	NA	NA	NA	NA	NA	NA	NA	NA	NA	NA	NA	NA	NA	NA	NA	NA	NA	NA	NA	NA	NA	NA	NA	NA	NA	NA	NA	NA	NA	NA	NA	NA	NA	NA	NA	NA	NA	NA	NA	NA	NA	NA	NA	NA	NA
A6NH11	-0.569147	NA	-0.796911	NA	-1.18767	NA	-1.47132	-2.95641	-1.05108	NA	-1.34821	NA	-0.52209	NA	NA	NA	-0.458454	NA	-0.932911	NA	-2.07482	NA	-1.96333	NA	-1.35448	NA	-2.21392	NA	-1.52986	NA	-1.82545	NA	-1.01304	NA	-1.24605	NA	-1.27669	NA	-1.38428	NA	-1.74479	NA	-1.21218	NA	-1.21249	NA	-2.16455	NA	-1.29927
A6NHL2	0.398191	1.44202	0.407789	1.02865	-0.616491	1.01742	0.0693282	0.472139	-0.0704774	1.37196	-0.262199	0.240563	-0.0261674	-0.0333699	-1.84958	0.0401984	-0.344048	0.75997	-0.489511	1.46146	0.241029	1.28299	0.0606049	0.295322	-0.710635	0.47564	-0.628754	1.08983	-0.486282	0.741439	-0.34778	0.447021	0.0952338	1.5406	0.653324	1.46208	-0.165098	1.33813	-0.0488777	0.961211	0.131254	0.459044	-0.473698	1.71248	-0.998071	0.589493	0.287922	1.10589	-1.10046
A6NHR9	-2.29364	-0.114923	-1.7533	-1.07754	NA	-1.47741	-2.19418	-0.384257	NA	-0.600436	NA	-3.29811	NA	-2.74927	NA	NA	NA	-0.594889	NA	-1.88092	NA	-0.814353	NA	-2.2091	-3.06872	-1.55763	NA	-0.343315	NA	-1.49373	NA	-0.977128	NA	-0.389392	-3.37406	-1.30072	NA	-1.44019	NA	-0.481817	NA	-2.51159	NA	-0.876	NA	NA	NA	-2.27648	NA
A6NHX0	NA	-3.12392	NA	NA	NA	NA	NA	NA	NA	NA	NA	NA	NA	NA	NA	NA	NA	NA	NA	NA	NA	NA	NA	NA	NA	NA	NA	NA	NA	NA	NA	NA	NA	NA	NA	-2.83669	NA	NA	NA	-2.91275	NA	NA	NA	-3.14815	NA	NA	NA	NA	NA
A6NI28	-3.32136	NA	-4.29604	-3.48032	NA	-4.50538	NA	NA	NA	NA	NA	NA	NA	NA	NA	NA	NA	NA	NA	NA	NA	NA	NA	NA	NA	NA	NA	NA	NA	NA	NA	NA	NA	NA	NA	NA	NA	NA	NA	NA	NA	NA	NA	NA	NA	NA	NA	NA	NA
A6NI56	NA	2.06216	NA	NA	NA	NA	NA	NA	NA	NA	NA	NA	NA	NA	NA	0.488941	NA	NA	NA	NA	NA	NA	NA	NA	NA	NA	NA	NA	NA	NA	NA	NA	NA	NA	NA	1.36778	NA	1.15294	2.51687	0.715613	NA	NA	NA	NA	NA	NA	NA	NA	NA
A6NIH7	NA	NA	NA	NA	NA	NA	NA	-1.99409	NA	-2.48713	NA	-0.732469	NA	-1.79392	NA	NA	NA	NA	NA	NA	NA	-2.88115	NA	-1.5304	NA	NA	NA	NA	NA	NA	NA	NA	NA	NA	NA	-1.13048	NA	-2.74224	NA	NA	NA	NA	NA	-2.32688	NA	NA	NA	-1.54242	NA
A6NJ78	NA	-3.63624	NA	-2.77157	NA	-4.09027	NA	-2.8424	NA	-2.38246	NA	-2.18826	NA	NA	NA	NA	NA	-3.42565	NA	NA	NA	NA	NA	-3.43394	NA	NA	NA	NA	NA	NA	NA	NA	-4.05132	NA	NA	-2.71981	NA	-3.64965	NA	NA	NA	-2.38685	NA	-2.67559	-3.99548	NA	NA	NA	NA
A6NJG2	NA	NA	NA	NA	NA	NA	NA	NA	NA	-2.61432	NA	NA	NA	NA	NA	NA	NA	NA	NA	NA	NA	NA	NA	NA	NA	NA	NA	-2.89198	NA	NA	NA	NA	NA	NA	NA	NA	NA	NA	NA	NA	NA	NA	NA	NA	NA	NA	NA	NA	NA
A6NK58	NA	NA	NA	0.0705374	NA	NA	NA	NA	NA	-0.566309	NA	-1.5192	-1.10942	NA	NA	NA	NA	-1.10616	NA	NA	NA	NA	NA	NA	NA	NA	NA	NA	NA	NA	NA	NA	NA	NA	NA	0.145748	-0.52977	NA	NA	-1.72301	NA	NA	NA	NA	NA	NA	NA	NA	NA
A6NKB5	NA	-1.27593	NA	NA	NA	NA	NA	NA	NA	-2.16484	NA	NA	NA	NA	NA	NA	NA	NA	-3.04722	NA	NA	NA	-3.13484	-3.58679	NA	NA	NA	NA	NA	NA	-2.17728	NA	NA	NA	NA	NA	-2.09389	NA	NA	NA	NA	NA	NA	NA	NA	NA	NA	NA	NA
A6NKD9	-5.88361	-4.93453	-6.17586	-6.28772	NA	NA	NA	NA	NA	-4.52224	NA	-5.68519	NA	NA	NA	NA	NA	-5.60873	NA	NA	NA	NA	NA	NA	NA	NA	NA	-4.86243	NA	NA	NA	NA	NA	NA	NA	NA	NA	NA	NA	NA	-6.09639	NA	NA	NA	NA	NA	NA	NA	NA
A6NKG5	NA	NA	NA	NA	NA	NA	NA	-1.26405	NA	NA	NA	NA	NA	NA	NA	NA	NA	NA	NA	NA	NA	NA	NA	NA	NA	NA	NA	NA	NA	2.44907	NA	NA	NA	NA	NA	NA	NA	NA	NA	NA	NA	NA	NA	NA	NA	NA	NA	NA	NA
A6NLP5	0.61474	NA	1.5109	NA	1.26021	NA	0.431019	NA	1.40578	NA	1.87232	NA	-0.253375	NA	1.54832	NA	1.3636	NA	1.89119	NA	0.942534	NA	1.38334	NA	0.952984	NA	1.02017	NA	1.38455	NA	1.21649	NA	1.21322	NA	1.73066	NA	2.15748	NA	1.44025	-0.954916	1.55807	-0.867708	2.23615	NA	1.61963	NA	0.70934	NA	1.99956
A6NMZ7	NA	NA	NA	NA	NA	NA	-2.04998	NA	NA	NA	NA	NA	NA	NA	NA	NA	NA	NA	NA	NA	NA	NA	NA	NA	-1.63616	NA	NA	NA	-1.10539	NA	NA	NA	NA	NA	-0.885347	NA	-2.42049	NA	0.423066	-2.93827	-2.80794	NA	-1.25535	NA	NA	NA	NA	NA	-2.12457
A6QL63	NA	0.298915	NA	NA	NA	NA	NA	NA	NA	NA	NA	NA	NA	NA	NA	NA	NA	NA	NA	NA	NA	NA	NA	NA	NA	NA	NA	NA	NA	NA	NA	NA	NA	NA	NA	NA	NA	NA	NA	NA	NA	NA	NA	NA	NA	NA	NA	NA	NA
A7E2V4	-2.51046	NA	NA	NA	NA	NA	NA	NA	NA	NA	NA	NA	NA	NA	NA	NA	NA	NA	NA	NA	NA	NA	NA	NA	NA	NA	-3.26053	NA	NA	NA	NA	NA	NA	-2.60533	NA	NA	NA	NA	NA	-3.25007	NA	NA	NA	-2.50598	NA	NA	NA	NA	NA
A7KAX9	NA	NA	NA	-3.32461	NA	-3.58584	NA	NA	NA	NA	NA	NA	NA	NA	NA	NA	NA	NA	NA	NA	NA	NA	NA	NA	NA	NA	NA	-3.25324	NA	-3.74304	NA	NA	NA	NA	NA	NA	NA	NA	NA	NA	NA	NA	NA	NA	NA	NA	NA	NA	NA
A7MD48	NA	NA	NA	NA	NA	NA	NA	NA	NA	NA	NA	NA	NA	NA	NA	NA	NA	NA	NA	NA	NA	NA	NA	NA	NA	NA	NA	-4.39934	NA	NA	NA	NA	NA	-2.22686	NA	NA	NA	NA	NA	NA	NA	NA	NA	NA	NA	NA	NA	NA	NA
A8CG34	-4.15932	-2.21274	NA	-2.73628	NA	NA	-4.2572	-2.92593	-5.09082	-2.60284	NA	NA	NA	NA	NA	-3.69077	NA	NA	NA	-2.74903	NA	NA	NA	-2.72858	NA	NA	NA	NA	NA	-2.88851	NA	-2.08585	NA	NA	NA	NA	NA	-4.24724	NA	NA	NA	-3.78143	NA	-2.59572	NA	NA	NA	NA	NA
A8K2U0	NA	0.287252	NA	NA	NA	-0.967424	NA	NA	NA	NA	NA	NA	NA	NA	NA	NA	NA	NA	NA	NA	NA	NA	NA	NA	NA	NA	NA	NA	NA	NA	NA	NA	NA	NA	NA	NA	NA	NA	NA	NA	NA	NA	NA	NA	NA	NA	NA	NA	NA
A8K7I4	NA	NA	NA	NA	NA	NA	NA	NA	NA	NA	NA	NA	NA	NA	NA	NA	NA	NA	NA	NA	NA	NA	NA	NA	NA	NA	NA	NA	1.91844	NA	NA	NA	NA	NA	NA	NA	NA	NA	NA	NA	NA	NA	NA	NA	NA	NA	NA	NA	NA
A8MTL9	-4.26281	NA	NA	NA	NA	NA	NA	NA	NA	NA	NA	NA	NA	NA	NA	NA	NA	NA	NA	NA	NA	-4.27796	NA	NA	NA	NA	NA	NA	NA	NA	NA	NA	NA	NA	NA	-3.14611	NA	NA	NA	NA	NA	NA	NA	NA	NA	NA	NA	NA	NA
A8MVS5	NA	NA	NA	NA	NA	NA	NA	NA	NA	NA	NA	NA	NA	-1.96096	NA	NA	NA	NA	NA	NA	NA	NA	NA	NA	NA	NA	NA	NA	NA	NA	NA	NA	NA	NA	NA	NA	NA	-0.943779	NA	NA	NA	NA	NA	NA	NA	-2.12913	NA	NA	NA
A8MW92	NA	NA	NA	NA	NA	NA	NA	NA	NA	NA	NA	NA	NA	NA	NA	NA	NA	NA	NA	NA	NA	NA	NA	NA	NA	NA	NA	NA	NA	NA	NA	NA	NA	NA	NA	NA	NA	NA	NA	NA	NA	NA	NA	NA	NA	NA	NA	NA	NA
A8MXV4	-0.829781	1.36484	-0.681937	-0.171492	-1.60653	0.646557	NA	-2.41583	-0.725911	0.96419	-1.06442	-0.151517	-0.957265	-1.18474	NA	-2.02774	-1.83428	-1.07457	-0.915432	-0.948869	-1.48986	-0.897859	-1.00309	0.0015825	-1.21425	-0.749191	-1.31942	1.2135	-1.4118	-0.556444	-2.70068	-1.22724	-1.22961	0.0308192	-1.10024	-0.681924	-1.27681	-2.079	NA	-1.28915	-1.33743	-1.40953	-1.49437	-0.512119	-1.35131	-2.55766	-2.48617	-0.536674	NA
A8MYA2	NA	NA	NA	NA	NA	NA	NA	0.884426	NA	NA	NA	NA	NA	NA	NA	NA	NA	NA	NA	NA	NA	NA	NA	NA	NA	NA	NA	NA	NA	NA	NA	NA	NA	NA	NA	NA	NA	NA	NA	NA	NA	NA	NA	NA	NA	NA	NA	NA	NA
A9UHW6	NA	NA	NA	NA	NA	NA	NA	NA	NA	NA	NA	NA	NA	NA	NA	NA	NA	NA	NA	NA	NA	NA	NA	NA	NA	NA	NA	NA	NA	NA	NA	NA	NA	-3.61249	NA	-1.70605	NA	NA	NA	NA	NA	NA	NA	-4.1085	NA	NA	NA	NA	NA
B0I1T2	-1.90178	-0.890116	-1.66736	-1.38479	NA	NA	-1.50005	-0.777536	NA	-0.245167	NA	-1.8063	-2.53944	-0.480349	NA	0.00283953	NA	-0.701857	NA	-1.80219	NA	-0.0177847	-2.56723	-1.91786	-1.93774	-2.15761	NA	-0.0363876	NA	-0.974966	NA	-1.45256	NA	NA	NA	NA	NA	-0.824393	NA	0.161125	-2.26784	-1.92624	NA	-1.77128	NA	-1.55097	-0.561048	-2.15356	NA
B1AK53	NA	NA	0.338558	NA	NA	NA	NA	0.669047	0.373234	NA	0.0686683	NA	NA	NA	NA	NA	-0.693227	NA	-0.179636	NA	-0.614619	NA	0.174943	NA	NA	NA	NA	NA	NA	NA	0.0598363	NA	-0.114796	-0.9909	NA	NA	-0.0580987	NA	-0.243052	NA	-0.336727	NA	0.486309	-1.00286	0.352917	NA	NA	NA	NA
B2RUZ4	NA	NA	-2.63427	NA	NA	NA	NA	NA	NA	NA	NA	-2.18593	NA	NA	NA	NA	NA	NA	NA	-4.07172	-2.96983	NA	NA	NA	NA	NA	NA	NA	-1.82605	NA	NA	NA	NA	NA	-2.26052	-3.00241	-0.903149	NA	-2.23866	NA	-1.6108	-3.24974	NA	NA	-2.55015	NA	-2.41359	NA	-1.77475
B3KNS4	NA	NA	NA	NA	NA	NA	NA	NA	NA	NA	NA	NA	NA	NA	NA	NA	NA	NA	NA	NA	NA	NA	NA	NA	NA	NA	NA	NA	NA	NA	NA	-1.58671	NA	NA	NA	NA	NA	NA	NA	NA	NA	NA	NA	NA	NA	NA	NA	NA	NA
B7ZBB8	NA	-1.89661	NA	NA	NA	NA	NA	-0.772559	NA	NA	NA	NA	NA	NA	NA	NA	NA	NA	NA	NA	NA	NA	NA	NA	NA	NA	NA	NA	-2.1429	NA	NA	NA	NA	NA	NA	NA	NA	NA	NA	NA	NA	NA	NA	NA	NA	NA	NA	-1.91924	NA
B9A064	2.43381	2.19658	1.87235	2.57805	-1.30029	0.019119	3.31296	3.80498	NA	0.956795	1.37335	2.50808	3.38427	4.26298	-0.651757	1.81698	0.685502	1.81751	0.376605	1.84316	1.01735	2.55592	1.18979	0.285069	2.04566	3.45121	1.25334	NA	-0.13786	1.6158	2.18329	2.05691	0.224758	1.34735	1.46445	-0.00562809	2.37903	2.31131	2.31483	4.26818	0.873672	2.00263	-0.146491	1.83505	1.1737	NA	3.29885	1.31554	-0.33344
B9EJG8	NA	NA	NA	NA	NA	NA	NA	NA	NA	NA	NA	NA	NA	NA	NA	NA	NA	NA	NA	NA	NA	NA	NA	NA	NA	NA	NA	NA	NA	NA	NA	NA	NA	NA	NA	NA	NA	NA	NA	NA	NA	NA	NA	NA	NA	NA	NA	NA	NA
Biognosys_pep-a	-1.18502	-1.78608	-0.633697	-1.02904	0.242654	-0.144517	0.299568	0.371329	-0.33023	-1.12507	-0.146273	-0.894959	0.310612	0.563074	-0.863768	-1.54436	-0.640969	-1.72607	-0.463245	-1.23371	-0.593655	-0.675695	-0.00492526	-0.217657	-0.0389207	-0.795939	0.402704	0.129673	0.354219	-0.132744	-0.0361705	-0.673391	-0.88979	-1.37612	-0.835914	-1.8193	-0.939975	-1.3211	-1.86299	-1.64291	-1.2682	-1.24637	NA	NA	-0.701341	-1.85848	0.334955	-0.0733636	-0.299162
Biognosys_pep-b	7.85358	8.406	7.94978	7.72287	7.04421	7.33187	7.44434	7.29877	7.8485	7.85647	8.06061	8.03865	6.89877	7.75717	8.17065	8.06251	8.56498	8.72774	8.71368	8.61992	8.72591	8.56728	8.87408	8.80638	8.57942	8.49403	8.59318	8.50767	8.80014	8.62122	8.70216	8.64404	7.98146	7.95809	7.97252	7.95986	8.1414	8.5626	6.83639	8.10148	8.09503	8.10398	NA	NA	8.09841	7.57683	7.58933	7.81791	6.62446
Biognosys_pep-c	7.19861	7.35027	7.47061	7.00799	5.81586	5.85466	5.90106	6.16258	6.78442	6.81066	7.21431	7.00259	5.53591	6.4064	7.08714	7.28336	7.59376	7.8278	7.91717	7.78461	7.87996	7.75125	7.70843	7.89094	7.80589	6.96702	7.53357	7.63715	7.86387	7.52825	7.82058	7.75888	6.68807	6.41153	7.27108	7.14935	7.36478	7.85993	5.96658	7.35834	7.45952	7.12543	NA	NA	7.19664	6.77945	6.53107	6.30369	5.34063
Biognosys_pep-d	7.68375	8.08852	8.01018	7.65937	6.03736	6.4208	6.09997	6.31117	7.52151	7.2652	7.55489	7.66237	5.87566	6.81004	7.56676	8.02129	8.22329	8.4083	8.36673	8.53785	8.46229	8.37173	8.48324	8.9059	8.37692	7.69546	8.47742	8.40804	8.52565	8.44719	8.434	8.39909	7.24186	7.46097	7.65754	7.71317	7.83967	8.31224	6.58255	8.04692	7.68872	7.70087	NA	NA	7.6817	7.18649	6.57082	6.7938	5.6406
Biognosys_pep-e	7.24733	7.8901	7.68265	7.34956	5.65981	6.15392	5.99313	6.13734	7.14844	7.42234	7.39109	7.59171	5.41821	6.56043	7.66016	NA	8.12915	8.6869	8.31735	8.59451	8.4841	8.60562	8.29627	8.73792	8.00475	8.00041	8.48247	8.74236	8.3823	8.63687	8.48809	8.57306	7.06575	7.3076	7.32157	7.30883	7.21773	7.87569	5.92443	7.70891	7.46455	7.71623	NA	NA	7.47216	7.28667	6.1481	6.64096	5.16042
Biognosys_pep-f	7.35873	7.96556	7.59284	7.46664	6.01781	6.35211	6.46986	6.59684	7.34449	7.49117	7.56586	7.87167	5.87195	6.53213	7.89812	5.8523	8.3636	8.67311	8.51295	8.84345	8.60656	8.73404	8.66037	8.64527	8.6376	8.21624	8.82555	8.70682	8.6965	8.94411	8.79899	8.68387	7.44835	7.66103	7.31043	7.36337	7.46742	8.03821	6.30187	7.68239	7.64201	7.93156	NA	NA	7.69208	7.18854	6.55172	6.75153	5.54761
Biognosys_pep-g	7.10153	7.85952	7.39575	7.27929	5.32939	5.87541	5.74601	5.81246	6.80236	6.88449	7.08108	7.39167	5.06794	6.05243	7.18363	7.51971	7.86158	8.09406	8.35744	8.59414	8.38125	8.19865	8.18424	8.46809	8.06634	7.83097	8.3188	8.26366	8.21569	8.41119	8.30357	8.04507	6.85762	6.87287	7.1045	7.03342	7.04125	7.69903	6.02177	7.49136	7.1969	7.32886	NA	NA	7.12225	6.69773	5.96842	6.2118	4.79502
Biognosys_pep-h	4.75592	5.58305	5.07342	4.94848	-0.522548	-0.22489	0.199703	0.293266	4.57808	4.79617	5.06746	5.3485	0.247162	0.440362	7.33821	7.81601	8.04182	8.69192	8.3553	8.6916	8.37149	8.32947	8.42553	8.50975	8.17281	7.69342	8.12073	8.40958	8.34886	8.58849	8.351	8.45193	4.58459	4.73985	5.04387	4.31991	4.99779	5.40282	4.07382	5.25659	5.18418	5.24607	NA	NA	5.00201	4.55777	0.154013	0.628813	-0.489391
Biognosys_pep-i	7.19353	7.45606	7.15738	7.13126	5.3499	5.58657	5.65816	5.78592	6.87973	6.70758	7.09339	7.58904	5.52606	6.36844	6.72101	7.42029	7.35944	7.94627	7.80608	8.25098	7.86177	7.81495	7.88783	8.67842	7.33003	7.65435	7.77783	8.06667	7.80828	8.18406	7.87493	8.07817	6.57161	6.72641	6.62592	6.82168	6.7506	7.35293	5.70604	7.39794	6.3035	7.24862	NA	NA	6.93105	6.89053	5.94822	6.3893	4.92498
Biognosys_pep-k	6.83081	7.16024	6.8177	6.77384	5.00542	5.26387	5.49959	5.36238	6.22529	6.45109	7.04048	7.5655	5.25614	6.19763	6.66839	7.3988	7.38111	7.94166	7.9212	8.08132	7.85623	7.74208	7.6484	8.14104	7.50393	7.3709	7.8855	7.78933	7.80047	8.08218	7.93211	7.95856	6.13432	6.35001	6.38085	6.36922	6.47545	7.10711	5.18413	7.29336	6.81686	7.11184	NA	NA	6.77428	6.66962	5.64903	6.12619	4.7961
Biognosys_pep-l	NA	3.73234	5.24647	NA	4.81755	3.38175	5.50614	5.46193	5.34778	4.60161	5.16915	4.98478	5.51121	6.01341	4.87124	3.34216	5.81224	5.40199	5.96066	6.05989	5.4918	5.68488	6.15154	4.84834	3.85721	5.95668	6.11689	6.59155	6.04686	5.83331	6.19569	6.30249	3.95054	4.44176	4.14242	3.73117	3.88492	4.91237	2.64355	4.39318	4.27931	4.39472	NA	NA	4.52285	2.74548	6.03696	5.92799	4.59609
C9J069	NA	NA	NA	NA	NA	NA	NA	NA	NA	NA	NA	NA	NA	NA	NA	NA	NA	NA	NA	NA	NA	NA	NA	NA	NA	NA	NA	NA	NA	NA	NA	NA	NA	NA	NA	NA	NA	NA	NA	NA	NA	NA	NA	NA	NA	NA	NA	NA	NA
C9J1S8	NA	NA	NA	NA	NA	NA	NA	-1.00617	NA	NA	NA	NA	NA	NA	NA	-2.98803	NA	NA	NA	NA	NA	NA	NA	-1.38162	NA	NA	0.112719	NA	NA	NA	NA	NA	NA	NA	NA	NA	NA	NA	NA	NA	NA	NA	NA	NA	NA	NA	NA	NA	-2.68824
C9JI98	NA	-1.29575	NA	-0.537824	NA	-0.417314	NA	NA	NA	0.694219	-0.789432	-0.351174	NA	NA	NA	NA	-0.328384	0.890388	-0.568766	-1.11024	NA	-1.17551	NA	NA	NA	-0.884189	-1.72991	0.939689	-1.12413	NA	NA	-1.22573	NA	0.909242	NA	0.903023	-1.2032	NA	NA	0.355778	-1.05206	0.71436	NA	-0.719101	-0.916614	NA	NA	NA	NA
C9JLW8	NA	NA	NA	NA	NA	NA	NA	-0.88071	NA	-0.396742	NA	NA	NA	NA	NA	NA	NA	NA	NA	NA	NA	NA	NA	NA	NA	NA	NA	NA	NA	NA	NA	NA	NA	NA	NA	NA	NA	NA	NA	NA	NA	NA	NA	NA	NA	NA	NA	NA	NA
C9JRZ8	NA	NA	NA	NA	NA	NA	NA	NA	NA	NA	NA	NA	NA	NA	NA	NA	NA	NA	NA	NA	NA	NA	NA	NA	1.83915	NA	NA	NA	NA	NA	NA	NA	NA	NA	NA	NA	NA	NA	NA	NA	NA	NA	NA	NA	NA	NA	NA	NA	NA
E9PAV3	3.45126	4.17158	3.08334	3.50505	2.85688	3.05757	2.39641	3.41665	2.9795	3.72106	3.43398	4.69557	3.28383	4.28046	2.69681	3.80477	2.79825	4.83178	3.63283	3.42006	3.18166	3.93739	2.74913	3.84713	2.27669	2.35902	2.25499	3.7879	2.7811	3.37532	2.59751	3.69248	2.96098	4.24065	2.87718	5.1487	3.68588	4.73771	2.55283	4.25165	4.2031	4.52505	3.62798	3.50554	3.66203	3.74048	3.47568	2.96829	3.22219
E9PRG8	NA	0.291734	-0.180173	0.620437	NA	NA	NA	-0.324572	NA	0.0116851	-0.435471	1.32949	-0.337183	0.965276	-1.75706	-0.45548	NA	0.996154	-0.434997	-0.718005	NA	0.237562	NA	0.55086	NA	NA	NA	0.416131	NA	-0.636331	NA	0.135541	NA	0.144938	NA	1.4888	0.0473097	0.587485	NA	1.20822	0.19842	1.02627	-0.763033	0.170621	-0.271481	NA	-0.161293	-1.2063	-0.293023
G2XKQ0	NA	1.33735	0.826821	NA	NA	NA	NA	NA	NA	NA	NA	NA	NA	1.09551	-0.446081	NA	NA	NA	NA	0.990335	NA	1.63639	NA	NA	NA	NA	NA	NA	NA	NA	NA	NA	NA	2.13741	NA	NA	NA	NA	NA	NA	NA	NA	NA	NA	NA	NA	NA	0.847044	NA
K7EJ46	NA	NA	NA	-3.71921	NA	NA	NA	NA	NA	NA	NA	NA	NA	NA	NA	NA	NA	-2.07223	NA	NA	NA	NA	NA	NA	NA	NA	NA	NA	NA	NA	NA	NA	NA	NA	NA	NA	NA	NA	NA	NA	NA	NA	NA	NA	NA	NA	NA	NA	NA
L0R819	NA	NA	NA	NA	NA	NA	NA	NA	NA	NA	NA	-6.27738	NA	NA	NA	NA	NA	NA	NA	NA	NA	NA	NA	NA	NA	NA	NA	NA	NA	NA	NA	NA	NA	NA	NA	NA	NA	NA	NA	NA	NA	-4.72283	NA	NA	NA	NA	NA	NA	NA
M0R2J8	NA	NA	NA	NA	NA	NA	NA	NA	NA	-1.03598	NA	NA	NA	NA	NA	NA	NA	NA	0.943245	NA	0.873597	NA	NA	NA	NA	NA	NA	NA	-0.224903	NA	NA	NA	1.34649	NA	NA	NA	-0.020354	NA	NA	NA	NA	NA	0.379254	NA	0.0419939	NA	NA	NA	NA
O00115	-0.0676195	-0.124882	0.637774	1.46175	0.498071	NA	NA	0.0226975	NA	NA	0.305773	1.4686	1.74693	1.63215	0.353772	0.656176	0.886542	2.11687	1.0293	0.722325	NA	1.22876	NA	0.340277	NA	NA	NA	1.0759	-0.142739	0.724071	NA	0.927215	NA	NA	NA	2.20785	2.23512	1.84253	-0.39098	1.41273	1.4096	2.35478	0.715369	2.18055	1.50831	1.02998	0.378444	-0.053373	1.20239
O00116	0.152705	1.13451	0.0120526	-0.0617002	-0.291966	0.162652	-0.642032	1.08828	-0.290698	0.223042	-1.15731	-0.135288	-1.05126	-1.3202	-1.98661	-0.954021	-1.2497	0.408322	-0.941528	-0.592675	-0.165214	0.720429	-0.831162	0.695472	-0.938365	-0.886541	-1.47559	0.530457	-0.553841	0.37199	-0.975599	0.183694	-0.14658	0.185209	-0.16455	1.1024	-0.289608	0.448218	-0.351019	-0.346778	-0.449292	-0.164975	-0.582672	1.04752	-0.843975	0.228873	-1.68771	0.306703	-2.19442
O00124	-2.76907	NA	-3.92211	-4.07467	-4.02667	NA	-3.58974	NA	-4.03585	-4.17953	-4.58252	-4.48334	-4.71263	NA	NA	NA	NA	NA	-3.98371	NA	-3.44212	NA	-3.93308	NA	NA	NA	-3.49097	NA	-3.11959	-3.28453	-5.23511	NA	-3.79329	NA	-3.85796	-3.89348	-4.98833	NA	-3.38586	NA	-3.39884	-2.48564	-3.71675	NA	NA	NA	NA	NA	NA
O00139	-1.79727	0.0477174	-1.7105	-0.6705	NA	-0.833249	NA	-0.00905504	NA	-0.0237035	NA	-1.00479	-2.24953	-1.42262	NA	-1.30964	NA	-0.631263	NA	-0.0659755	-2.44161	0.144871	-2.13538	-0.567308	NA	-0.74635	NA	-0.384184	NA	-0.380109	NA	-0.247454	NA	-0.316626	NA	-0.6012	NA	-1.05398	NA	-0.143859	-2.40821	-0.711937	NA	-0.177547	NA	-1.70917	-2.10731	-0.7916	NA
O00142	0.542024	-1.17974	0.618171	0.352746	-0.846609	-0.124752	-0.656158	NA	-0.305142	0.0889574	-0.213604	-0.642565	0.174623	-0.657836	-1.10969	-1.38294	-0.303178	-0.602593	0.0176211	-1.09038	0	-0.982044	0.12073	-0.171739	-0.827632	-1.2522	-1.02914	-0.820634	-0.897102	-0.47511	-0.612696	-1.01494	-0.240927	NA	-0.0507732	0.383617	0.54498	-1.04515	0.171578	-0.62242	0.19936	0.289341	-0.302946	-0.515201	-0.0122041	-0.812661	-1.61875	NA	-0.851901
O00148	-1.72547	-0.92303	-1.70587	0.645358	NA	NA	NA	1.15098	NA	0.0706235	NA	-0.563528	NA	NA	NA	-0.544212	NA	-0.26526	NA	-0.17694	NA	0.137063	NA	-0.347024	NA	-1.2888	NA	0.653751	NA	-0.654411	NA	0.48707	NA	0.70601	NA	-0.663792	NA	0.537874	NA	0.299616	NA	0.513004	NA	0.934743	NA	NA	NA	-1.87699	NA
O00151	3.34739	3.65798	2.68505	4.21077	1.39869	1.58322	2.79855	1.93196	2.46834	2.48733	1.69431	1.73924	1.79178	2.63692	0.563579	2.25993	1.58879	3.17956	1.38196	3.12931	2.77934	3.0652	2.24383	2.37807	3.10914	3.38537	2.70155	3.3926	1.76155	2.50207	1.75834	3.59042	2.57365	3.53258	2.74279	3.10151	2.04738	2.51293	2.17528	1.16191	2.50574	3.30424	1.54441	3.40992	1.5817	2.50144	2.39242	3.2003	1.16542
O00154	-0.545011	2.00241	-0.776235	-0.789461	-1.89698	1.32288	-0.526221	0.62628	-1.32144	0.732096	-1.25234	2.28345	-1.02896	1.47799	-2.00003	-0.0988175	-1.35205	2.30169	-1.26008	0.594959	-0.791225	2.00728	-1.21585	-0.418999	-1.44006	0.364237	NA	2.01414	-1.4403	0.336858	-1.03922	0.0308295	-1.52435	1.28118	-0.561825	2.36873	-0.0911378	0.15692	-1.20177	1.00031	-0.00815876	-0.209708	-1.4375	1.44178	-1.28875	-0.73916	-0.737158	9.49058e-05	NA
O00159	2.97002	2.75935	2.12404	2.99926	0.995914	2.02775	2.37679	0.871582	2.09385	2.95429	1.21258	2.41218	1.65846	1.78019	0.208099	1.22254	1.64279	2.0285	1.00793	3.21242	2.27561	2.71904	1.98663	3.10551	2.02382	3.413	1.49263	2.29077	1.65147	3.36215	1.7685	2.57604	1.72178	3.00694	2.55958	2.19684	1.33596	2.18617	2.18874	2.16177	1.51137	3.03567	0.740707	3.54013	0.845406	1.39006	1.90184	3.06022	0.801393
O00160	0.542645	0.453927	0.123598	0.188054	-0.662346	-1.56132	0.411205	0.557409	-0.527447	0.965268	-1.28324	-0.938878	-0.327066	0.724308	-1.83891	1.36291	-0.7661	0.828613	-1.39227	-0.732357	-0.128617	0.810859	-0.93544	-0.404015	-0.430347	-0.725487	-1.1929	0.949134	-1.28896	0.971639	-1.63054	0.238797	-0.3768	-1.2161	-0.797267	-0.014285	-1.67468	1.46427	-0.947709	1.17245	-0.764229	-0.780489	-1.65021	-0.826026	-1.04316	0.978471	-0.239436	-0.685718	-1.55477
O00161	-0.168648	0.227662	0.129228	0.728339	-0.468369	-0.423423	0.0260593	1.11523	-0.600405	0.375679	-0.421963	0.88962	0.201412	1.16374	-0.974349	0.301423	-0.31976	1.75388	-0.534222	-0.1371	0.235132	0.339566	-0.423579	-0.405085	-0.542108	-0.035845	-0.825219	0.641174	-0.567419	0.298305	-1.16479	0.711532	-0.673048	0.126066	-0.579126	1.36222	-0.673682	0.698486	-0.658148	0.66517	0.471089	0.51458	-0.612406	0.600802	-0.0505423	0.634271	0.341166	-0.370692	-0.166909
O00165	-1.27182	-1.5242	-1.90659	-0.469891	-1.89073	NA	-1.96609	-0.938184	NA	-1.14152	-0.810518	-0.215373	NA	NA	-2.34345	NA	-1.41183	-0.828407	-0.67572	-1.67963	-1.09758	-1.13446	-1.59048	-0.650364	NA	-2.3355	-2.10608	-0.932472	-1.31688	-1.35144	NA	-0.574407	-1.70524	-0.970388	-1.86211	-0.751691	-0.744361	-1.51517	-2.10739	-1.17026	-0.90942	-0.258436	-0.658172	-1.09081	-0.968363	NA	-2.28077	NA	-1.64827
O00168	3.40962	NA	3.60818	-0.355575	2.54646	NA	2.66893	1.75558	2.84608	NA	3.72489	NA	3.13573	1.10548	3.15644	0.0842916	3.13251	-0.538455	3.53548	NA	3.36907	NA	1.88567	NA	1.83422	NA	2.28179	-1.3402	3.53474	NA	2.61771	NA	2.37566	NA	3.26119	-1.97183	4.70205	NA	3.41884	-1.84542	4.20749	-0.975716	4.06565	NA	3.89249	NA	3.32547	NA	4.13716
O00170	0.262661	1.09838	0.348673	1.4423	-1.02704	0.884156	0.354331	1.29603	-0.460377	0.846755	-0.633981	0.617059	-0.543473	0.71065	NA	0.274181	-0.841405	0.934828	-0.954892	1.52402	0.364256	1.15055	-0.587221	0.195708	-0.69055	0.592843	-0.347945	1.18264	-1.15584	0.756855	-0.684145	0.823183	-0.661142	0.0985601	-0.133716	0.992493	-0.729064	-0.334535	-0.636984	1.11097	-0.0476468	1.42264	-1.12913	1.35716	-1.66839	0.184381	-0.0432686	0.446926	-1.55582
O00175	NA	NA	NA	NA	NA	NA	NA	NA	NA	NA	NA	NA	NA	NA	NA	NA	NA	NA	NA	NA	NA	NA	NA	NA	NA	NA	NA	NA	NA	NA	NA	NA	NA	NA	NA	NA	NA	NA	NA	NA	NA	NA	NA	NA	NA	NA	NA	NA	NA
O00178	-1.61918	-1.03518	-1.77624	-0.569539	-2.43473	-2.20243	-1.9321	-1.31462	-2.74088	-0.608494	-3.18007	-1.31599	-2.62746	-1.15041	NA	-1.58087	-3.34296	-0.632793	-3.47521	-1.33009	-2.31565	-0.9653	-2.59263	-0.925211	-2.28823	-1.02635	-3.03817	-0.927583	NA	-1.66122	-3.09697	-1.32933	-2.30561	-0.6962	-2.4052	-1.4248	-3.16017	-1.63627	-2.69883	-0.509252	-2.12812	-0.896363	NA	-1.30318	-3.55501	-2.2151	-2.5639	-1.57996	NA
O00182	1.54904	1.29167	0.728556	1.50539	-0.339244	0.608833	1.04815	1.3799	-0.0840933	1.87523	0.0603814	4.17127	0.398544	2.55215	-1.0011	1.49893	0.231377	3.09145	-0.372369	1.25541	0.944169	2.38858	-0.375471	0.704431	0.110739	2.40344	-0.525564	2.77087	-1.06058	2.41946	-0.656211	1.90066	-0.493679	0.648436	-0.545675	4.32454	0.438072	3.0124	0.042517	3.68273	1.07041	2.76069	-0.239361	1.69429	-0.659274	2.15128	0.187848	0.777019	-0.728025
O00186	0.203932	0.960198	-0.130202	1.0108	-0.793651	0.0722819	0.0180564	0.115176	-0.091841	1.38716	-0.938873	-0.301969	-0.397429	-0.273555	NA	-0.843253	-0.636368	0.0542675	-1.36142	0.195641	-0.0652482	0.64442	-0.518684	1.01033	-0.712688	0.179483	-1.1596	0.69969	-0.489377	0.938667	-0.648687	0.315197	-0.539083	0.750977	0.00535753	0.287743	-0.997593	-0.479849	-0.337203	0.926956	-0.989065	0.618173	-1.80563	0.870111	-1.27243	-0.565508	-0.606285	-0.290629	-2.01808
O00187	-3.39448	NA	-3.30021	NA	NA	NA	-4.04845	NA	NA	NA	NA	NA	-4.60421	NA	NA	NA	-3.6176	NA	NA	NA	-3.99772	NA	-4.40664	NA	-4.48536	NA	NA	NA	-3.87053	NA	-4.09645	NA	NA	NA	-3.81244	NA	NA	NA	-3.52325	NA	NA	NA	NA	NA	NA	NA	NA	NA	NA
O00189	NA	NA	NA	NA	NA	NA	NA	NA	NA	NA	NA	NA	NA	NA	NA	NA	NA	NA	NA	NA	NA	NA	NA	NA	NA	NA	NA	NA	NA	NA	NA	NA	NA	NA	NA	NA	NA	NA	NA	-3.9524	NA	NA	NA	NA	NA	NA	NA	NA	NA
O00192	-1.18252	NA	-2.18457	-1.91041	NA	NA	-2.0203	-3.25012	-2.26814	-2.76856	-3.06534	-3.22719	NA	NA	NA	NA	-3.3206	-3.10602	NA	NA	-1.94105	-2.7411	-2.98563	NA	-2.32159	-2.56244	-2.5837	-2.96168	-2.75658	-2.72781	-2.8492	-2.34956	-2.95396	-2.814	-1.27958	-3.15503	-3.77958	NA	-1.72878	NA	-2.41242	-3.04673	NA	-2.3324	NA	NA	-2.54839	-2.96473	-4.16169
O00193	-1.81202	0.102411	-2.07769	-0.277421	NA	-2.26501	NA	-1.19215	-2.73415	-0.213496	-1.94984	0.0657504	NA	-0.648551	NA	-1.44427	NA	-0.392193	-2.31129	-1.00558	-1.9983	-0.936704	-2.90553	-0.952425	NA	-1.18355	NA	-1.51297	NA	-0.855334	-3.72665	-0.45653	NA	-1.52583	-2.815	0.573397	-1.71214	-0.452846	NA	-0.61242	-0.186828	0.653425	-1.28175	0.402031	-1.76076	-0.980993	-2.21115	-2.46187	-3.17483
O00194	NA	-0.0457214	NA	2.61622	NA	0.639237	NA	NA	NA	-0.857562	NA	NA	-1.22094	-0.160088	NA	0.535787	NA	1.43472	NA	-0.43672	NA	0.761715	NA	NA	NA	-0.357874	NA	-1.05049	NA	0.898867	NA	NA	NA	NA	NA	1.61814	NA	2.44514	NA	-0.0985109	-0.73223	-0.698612	NA	1.52929	0.305825	-1.41436	-0.312127	NA	NA
O00203	0.339193	1.47086	0.539776	1.50353	-0.683192	0.155254	0.121251	1.10212	-0.497623	1.86198	-1.06108	1.32371	-0.590832	0.660242	-1.70929	0.222167	-0.843174	1.03068	-1.10777	1.09564	-0.0278875	1.29885	-0.479604	1.51942	-0.375382	1.13303	-0.791662	1.33378	-0.760924	1.41541	-0.848829	1.36701	-0.0301238	1.27633	0.0475734	1.01374	-1.64223	0.687675	-0.362597	1.66084	-0.906965	1.12201	-1.09346	1.98275	-1.17894	0.0228398	-0.630312	1.18942	NA
O00204	NA	0.401974	NA	NA	NA	0.61936	NA	NA	NA	NA	NA	NA	NA	NA	NA	NA	NA	NA	NA	NA	NA	NA	NA	NA	NA	0.709699	NA	-0.830606	NA	NA	NA	NA	NA	2.25435	NA	1.70304	NA	NA	NA	-0.486642	NA	NA	NA	1.36531	NA	-0.889044	NA	NA	NA
O00213	NA	NA	NA	NA	NA	NA	NA	NA	NA	NA	NA	NA	NA	NA	NA	NA	NA	NA	NA	NA	NA	NA	NA	NA	NA	NA	NA	NA	NA	NA	NA	NA	NA	NA	NA	NA	NA	NA	NA	NA	NA	NA	NA	NA	NA	NA	NA	NA	NA
O00214	-0.627066	-0.303907	-1.50285	-0.615398	-1.50179	NA	-0.890216	-0.153804	-1.95179	-1.2736	-2.70437	-1.0953	-2.02804	NA	NA	-2.22448	-1.75419	-1.8019	NA	-1.27132	-2.01495	-1.09688	-2.3407	-1.02716	-1.52827	-1.86456	-1.62604	-0.929374	NA	-0.109626	NA	-0.968519	NA	-0.912047	-1.47317	0.336728	-1.30172	-0.574009	NA	NA	-1.44175	0.0306111	-1.06147	-0.999661	-2.68407	-1.18932	NA	-1.1097	NA
O00217	1.99651	1.78193	2.44668	1.59576	1.65194	0.991778	1.42416	1.98478	1.72406	2.82031	1.47761	2.09209	1.8079	1.49373	1.13368	0.853609	1.82289	1.5828	1.89677	0.962423	2.10698	1.25507	2.07621	1.94428	1.31323	0.981513	0.653297	1.99285	2.10979	1.87151	1.81314	1.48517	1.84946	1.10546	2.32473	2.65237	2.9487	2.15649	1.76259	0.581438	2.09264	1.9385	2.4158	1.90411	1.8785	0.920081	1.1419	0.746408	1.64446
O00221	NA	NA	NA	NA	NA	NA	NA	NA	NA	NA	NA	NA	NA	NA	NA	-2.71477	NA	NA	NA	NA	NA	-2.51518	NA	NA	1.0737	NA	NA	-3.01218	NA	NA	NA	NA	NA	NA	NA	NA	NA	NA	NA	NA	NA	NA	NA	NA	NA	NA	NA	NA	NA
O00231	3.11843	3.77748	2.90934	3.38163	2.3574	2.78187	2.74135	3.55769	2.79369	3.23308	1.94204	2.45584	2.61804	2.86119	0.718227	2.42797	2.19734	3.22358	2.23315	2.94483	2.75774	3.46967	2.76675	3.00427	2.20682	2.50562	2.00063	3.3716	2.19307	3.39865	2.4961	3.05822	2.54079	3.47411	3.16132	3.16092	1.9247	3.21862	2.90132	3.14045	2.28625	3.1443	1.85281	3.50885	1.94162	2.77463	2.08196	2.56984	1.55343
O00232	1.42173	1.89503	1.14669	1.48765	0.439265	1.17485	0.758379	1.73649	0.951403	1.3782	-0.223466	0.401192	-0.214035	0.460167	-1.13768	0.729854	0.181138	1.13241	-0.16651	0.916942	0.660164	1.46991	0.799334	0.466158	0.421196	0.579233	0.127825	1.33527	0.157441	1.17529	0.226657	1.01811	0.532423	1.23724	1.31254	1.30808	0.210008	1.4569	1.14985	0.936262	0.0702789	1.3087	-0.517896	1.29659	-0.451579	0.784602	0.130712	0.837054	-0.709402
O00233	0.54495	1.39287	-0.157272	0.396305	-0.855946	0.272396	-0.035958	0.577433	-0.325301	0.679151	-0.538788	0.536963	-1.2223	0.71569	-1.71632	0.191474	-0.339228	0.829057	-0.625057	0.0646481	-0.207116	0.906262	-0.113785	0.392775	0.204512	-0.6048	0.158395	0.133438	-0.834586	0.740276	-0.173376	0.517462	-0.661567	-0.427428	0.150149	1.05199	-0.0374479	0.672774	0.32154	0.153163	0.392635	0.612718	-0.522059	0.0696291	-0.540614	-0.654729	0.183651	0.500263	-0.650869
O00244	1.06618	1.05095	0.502694	-0.733222	0.137867	NA	1.32811	1.69799	0.349808	0.343239	0.417464	1.03661	-1.18671	0.830773	-0.517754	-0.587526	0.0819334	1.27005	0.521145	-0.00191701	1.10593	0.382039	0.204985	0.0577274	0.893294	0.00563556	0.711442	0.413632	0.326939	0.320864	-0.14481	1.34799	0.243732	-0.0810803	0.876874	0.978104	0.832153	NA	0.985051	1.0222	0.599255	1.17922	0.616441	1.10896	0.385141	NA	0.377319	-0.488284	0.534591
O00255	NA	-2.3466	-3.42649	-2.18104	NA	NA	NA	-3.14536	NA	-2.55848	NA	NA	NA	NA	NA	NA	NA	-3.47514	NA	NA	NA	NA	NA	-2.44056	NA	NA	NA	NA	NA	NA	NA	NA	NA	-2.70399	NA	-3.19375	NA	NA	NA	-2.85988	NA	-2.62816	NA	-2.70865	NA	NA	NA	NA	NA
O00257	NA	NA	NA	NA	NA	NA	NA	NA	NA	NA	NA	NA	NA	NA	NA	NA	NA	NA	NA	NA	NA	NA	NA	NA	NA	NA	NA	NA	NA	NA	NA	NA	NA	NA	NA	NA	NA	NA	NA	NA	NA	NA	NA	-3.82647	NA	NA	NA	NA	NA
O00258	NA	NA	NA	NA	NA	-1.7885	NA	-1.73566	NA	-2.4499	NA	-1.53623	NA	NA	NA	NA	NA	NA	NA	NA	NA	NA	NA	-2.61371	NA	NA	NA	-1.34221	NA	-2.6794	NA	NA	NA	-2.8028	NA	NA	NA	NA	NA	-2.22235	NA	NA	NA	-2.50106	NA	NA	NA	NA	NA
O00264	5.94953	4.64981	6.08067	3.73659	5.72303	4.00893	5.48397	3.51715	5.40324	4.6364	5.56577	3.95779	5.08895	2.8854	5.29038	3.40843	5.0417	3.80539	5.3552	4.75003	5.8718	4.14969	5.21007	3.73047	5.17953	3.23196	5.13835	3.67818	5.73699	3.28167	5.34435	4.18005	5.0309	3.32222	5.50189	4.77852	6.01622	3.70102	5.80539	3.59362	5.73211	4.19211	5.11283	3.8202	5.06333	4.34089	5.11803	4.17079	5.12855
O00267	-1.20963	0.239358	-1.14478	0.217754	NA	-1.3485	-2.03398	0.353183	-2.17907	-0.447321	NA	-1.56026	-2.33852	-1.98551	NA	-1.64795	NA	-0.891517	NA	-0.850693	-1.76507	-0.123483	-2.87859	-0.717762	-2.29568	-1.78125	NA	-0.510993	-2.30818	-0.978887	-2.56269	-0.577451	NA	-0.148054	-1.54964	-1.15562	-2.67945	-0.828376	-1.50392	-1.08974	NA	-0.319197	NA	0.019454	NA	-1.91403	NA	-1.55695	NA
O00268	NA	NA	NA	-2.4207	NA	NA	NA	NA	NA	NA	NA	NA	NA	NA	NA	NA	NA	NA	NA	NA	NA	NA	NA	NA	NA	NA	NA	NA	NA	NA	NA	NA	NA	NA	NA	NA	NA	NA	NA	NA	NA	NA	NA	NA	NA	NA	NA	NA	NA
O00273	-1.71804	0.385167	-1.18387	-0.555569	-2.26828	-0.739416	-1.27629	-0.0205033	-1.45282	-0.821652	-2.48149	-0.219319	-1.64713	-0.668786	NA	-1.45978	NA	-0.712832	-1.85717	-0.729142	-1.46538	-1.54491	-1.51319	-1.6687	-2.07483	-0.502594	-1.61092	0.239053	-2.01834	-0.183974	-2.10621	-0.68733	-1.63226	-1.41362	-1.07794	0.222886	-1.99849	-1.56426	-1.40606	-1.19163	-1.44724	-0.720023	NA	-0.216515	NA	NA	-0.986585	-0.0890259	NA
O00291	-0.919764	-0.0363827	-1.44395	-1.02206	NA	-1.63473	-1.51112	-1.18593	-1.7614	-0.774129	NA	-1.68235	-1.88278	-1.46401	NA	-1.88412	-2.20339	-1.36461	NA	-0.249685	-1.48958	-0.959106	-1.90041	-0.533899	NA	-0.730918	NA	-1.32448	NA	-0.971999	-1.92973	0.186516	-1.92942	-0.514159	-1.16452	-0.80423	NA	-0.9611	-1.03634	-1.00263	-2.4279	-1.12867	NA	-0.776739	NA	-1.62993	NA	-0.824245	NA
O00292	NA	NA	NA	NA	NA	NA	NA	NA	NA	NA	NA	NA	NA	NA	NA	NA	NA	NA	NA	NA	NA	NA	NA	-0.924017	NA	NA	NA	NA	NA	NA	NA	NA	NA	NA	NA	NA	NA	NA	NA	NA	NA	NA	NA	NA	NA	NA	NA	NA	NA
O00299	3.96828	4.69501	3.51596	5.74823	2.53951	5.13029	3.82135	4.74427	2.46906	5.51857	2.72145	5.89115	3.22272	5.50189	2.23107	5.26572	2.58443	6.76345	2.79005	5.99412	3.25354	5.39589	2.70474	4.4942	3.10041	5.45103	2.51131	5.46656	2.51651	4.83281	2.57528	4.59632	2.78058	5.00608	3.19187	5.84668	2.73271	5.73188	3.01939	5.43499	3.73837	5.13983	2.62482	6.07191	2.98363	4.14669	3.632	5.58303	2.13388
O00300	NA	NA	NA	NA	NA	NA	NA	NA	NA	NA	NA	NA	NA	NA	NA	NA	NA	NA	NA	NA	NA	NA	NA	NA	NA	NA	NA	NA	NA	NA	NA	NA	NA	NA	NA	NA	NA	NA	NA	NA	NA	NA	NA	NA	NA	NA	NA	NA	NA
O00303	2.02575	2.18591	1.93183	2.31623	1.26817	1.55606	1.55596	2.15697	1.10573	2.00684	1.05496	2.02296	1.76792	2.45492	-0.147518	1.89278	1.08046	2.3791	1.23004	2.07993	1.43308	2.04034	1.28804	2.13668	1.17655	1.34616	0.902598	2.22085	1.21269	1.53606	1.03434	1.9739	1.3253	2.42091	1.77245	2.6401	1.31147	2.63016	1.60551	1.78629	1.78674	2.65039	1.19809	2.35023	1.10119	1.56802	1.13818	1.61681	0.769661
O00329	-3.8651	-4.42887	-3.0969	-3.26133	NA	NA	NA	-2.42383	NA	-2.32544	NA	-4.33715	NA	-2.25643	NA	-2.7343	NA	-3.46379	NA	NA	NA	-2.22444	NA	-3.50909	-4.06055	NA	NA	-2.14115	NA	-3.37863	NA	-2.75816	NA	NA	NA	NA	NA	-3.68042	NA	-2.05818	NA	-4.87352	NA	NA	NA	NA	-2.95069	-2.96519	NA
O00330	0.201938	0.430235	0.70072	1.43295	-0.0279453	-0.657372	-0.597291	0.266607	0.337295	1.33349	-0.893633	-0.239376	0.261444	-1.07514	-1.83362	-1.39619	-0.669184	-0.91593	-0.269317	-0.0268244	-0.00636282	-0.200871	0.963875	1.21572	-0.496101	-0.876158	-0.838635	0.519378	-0.10189	-0.449785	0.255835	-0.57735	0.450669	-0.142151	0.657059	0.16944	-0.243397	-0.799686	-0.0932984	-0.775091	-0.870819	-0.221223	-0.949764	-0.384843	-0.466827	-1.38828	-1.81984	-0.510257	-1.71653
O00337	NA	NA	NA	NA	-1.95369	NA	-2.39563	NA	NA	-0.0841303	-1.30564	NA	NA	NA	NA	NA	-1.55144	NA	NA	NA	NA	NA	-1.68518	NA	NA	NA	NA	NA	NA	NA	NA	NA	NA	NA	NA	NA	NA	NA	NA	NA	-2.78087	NA	NA	NA	NA	NA	NA	NA	NA
O00338	NA	NA	NA	1.94083	NA	NA	NA	0.507043	NA	NA	NA	NA	NA	NA	NA	-0.305428	NA	-1.65842	NA	1.06746	NA	NA	NA	NA	NA	NA	NA	NA	NA	NA	NA	NA	NA	NA	NA	NA	NA	-0.398229	NA	NA	NA	0.791024	NA	NA	NA	NA	NA	NA	NA
O00339	-1.25042	NA	NA	-1.38967	NA	NA	NA	NA	NA	NA	NA	NA	NA	-1.55682	NA	NA	NA	NA	NA	NA	-1.73203	-1.01028	NA	NA	0.129036	-0.347681	NA	NA	NA	NA	NA	-1.08391	NA	NA	NA	NA	NA	-2.34114	NA	-1.23678	-2.02694	NA	NA	NA	NA	NA	NA	-1.53951	NA
O00391	NA	-0.435586	NA	2.03398	NA	0.302251	NA	NA	NA	-2.06939	NA	-1.28703	-1.07013	0.183993	NA	0.0154415	NA	0.240141	NA	0.160193	NA	0.701605	NA	-0.0343563	NA	1.13428	NA	-0.142877	NA	1.50604	NA	-0.420178	NA	-0.741978	NA	0.040769	NA	0.653898	NA	0.462649	-1.29132	3.64195	NA	2.65432	NA	-0.708388	-0.892647	0.611773	NA
O00399	NA	-0.821743	NA	NA	NA	NA	NA	NA	NA	NA	NA	NA	NA	NA	NA	NA	NA	NA	NA	-1.35205	NA	-0.147558	NA	-0.123331	NA	NA	NA	NA	NA	-0.0475468	NA	NA	NA	NA	NA	0.266531	NA	NA	NA	NA	NA	NA	NA	NA	NA	NA	NA	NA	NA
O00400	-1.05041	-0.230942	-0.830458	-0.383681	-1.54449	-1.67069	-1.4633	-1.33835	NA	0.0892842	-1.71374	-1.52985	-0.914362	-1.4738	NA	-1.95617	NA	-1.25018	-1.64771	-0.735878	NA	-1.35508	-1.86381	-0.427819	-2.01111	-1.87664	NA	NA	-2.51288	-0.64964	NA	0.144372	-1.27123	0.0781946	-1.50606	-1.51135	-1.73853	-0.922575	-2.70954	-0.0671062	-1.0886	-0.0261467	NA	-1.25598	-1.71158	-1.74832	NA	NA	-1.36439
O00401	-0.497929	0.580177	-0.738132	0.327955	NA	-1.31605	-1.41663	-0.561417	-1.51682	0.417789	-1.61088	0.37553	NA	-0.660092	-2.46797	-0.598324	-1.56029	0.45342	-1.75692	0.98527	-0.942819	-0.44528	-0.932976	1.2757	-1.40936	0.410833	-1.73902	0.193463	-1.72587	0.540324	-2.09578	0.202392	-1.77609	0.72392	-1.02897	0.271466	-1.72453	-1.1995	NA	-0.226002	-0.999522	0.228394	-2.20388	0.539451	-1.80025	-1.35513	-1.56992	-0.654629	NA
O00408	-2.75206	NA	-2.85611	NA	-4.50317	NA	-3.70191	NA	-4.03051	NA	-3.81179	NA	-3.47386	NA	-4.73062	NA	NA	NA	-4.70563	NA	-3.64967	NA	NA	NA	-3.65149	NA	NA	NA	-4.45588	NA	-3.34612	NA	NA	NA	NA	NA	-3.97167	NA	NA	NA	-3.84981	NA	-5.26965	NA	-4.45633	NA	-4.09166	NA	NA
O00410	0.0284548	-0.313281	-0.29455	-0.215771	-1.3639	-0.222542	-0.210162	1.38027	-1.15002	0.640404	-1.88896	-0.0729908	-1.2863	-0.559596	-3.77322	-1.29887	-1.54536	0.218688	-2.22665	0.111951	-0.681872	0.425078	-1.02538	0.494032	-1.08138	0.447074	-1.19295	0.431437	-1.03858	-0.453868	-0.971275	1.2116	-1.38437	0.206613	-0.249398	-0.333628	-1.90409	0.916756	-0.601583	-0.316833	-1.37582	0.095783	-2.29129	0.753372	-2.43936	-0.913149	-0.991575	-0.361665	-2.87846
O00411	NA	NA	NA	-0.405062	NA	NA	NA	-0.510298	NA	-1.38559	NA	NA	NA	NA	NA	NA	NA	NA	NA	NA	NA	-1.94444	NA	NA	NA	NA	NA	-1.57041	NA	NA	NA	-1.86919	NA	NA	NA	NA	NA	NA	NA	NA	NA	-2.62218	NA	-1.95189	NA	NA	NA	NA	NA
O00422	-0.890296	-0.323576	-1.31423	0.261556	-2.56337	-1.11555	-1.35032	0.0459634	-1.79955	-0.0107195	-1.90919	0.11222	-1.3797	-0.0329707	-1.75425	0.156504	-1.45196	0.410988	-1.72209	-0.69523	-1.54931	-0.709751	-1.78452	-0.686157	-1.43819	-1.30509	-3.12578	-0.606733	-1.87919	-1.13837	-1.68893	-0.000594692	-2.01287	-0.236795	-1.67741	0.78916	-0.390465	0.130689	-1.56518	-0.908885	-0.344613	0.88848	-1.94959	-0.36985	-0.642758	-1.03108	-0.970594	-0.746825	-0.625962
O00423	-1.83411	-1.6198	-1.73047	-1.79245	NA	NA	-1.68485	NA	-2.55244	-1.00292	-2.76807	NA	-2.19714	-2.40589	NA	NA	-2.81165	NA	-2.37352	-1.2999	-1.73531	-1.0292	-2.36424	-2.15939	-2.53052	-2.14125	NA	NA	-2.17769	-1.88173	-2.0838	-1.2025	-1.65707	NA	NA	NA	-2.4226	NA	NA	NA	-1.22175	NA	NA	-1.59966	NA	NA	-2.2204	NA	-3.18963
O00425	NA	NA	NA	NA	NA	0.926984	NA	0.0134849	NA	NA	NA	NA	NA	-0.467312	NA	0.111916	NA	3.17062	NA	3.00484	NA	2.09166	NA	NA	NA	NA	NA	NA	NA	NA	NA	NA	NA	1.02989	NA	1.14793	NA	2.1201	NA	0.226628	NA	NA	NA	NA	NA	NA	NA	NA	NA
O00429	0.795794	2.47943	0.441829	0.931975	0.216865	0.542513	0.286899	1.34013	0.372286	1.34524	-0.393121	1.57806	0.560671	1.1908	-1.12522	0.829915	0.101177	1.63528	-0.458321	2.02288	0.489057	1.71369	0.277732	2.41898	0.22284	0.509725	-0.490102	1.85242	-0.389006	1.7232	0.0479721	1.14587	0.743536	2.84873	0.689625	1.84057	-0.55577	0.671277	0.201894	1.12927	-0.0436139	1.64053	-0.698967	1.37782	-0.357471	0.776736	0.00935672	1.56441	-0.868834
O00442	0.470112	1.77243	0.633003	2.19009	-0.67874	0.745019	-0.0143568	0.508379	0.090692	1.5863	0.0157913	0.433942	-0.0530148	0.158083	-1.51207	0.00175749	-0.442288	1.10922	-0.541007	0.81867	0.398184	1.47376	-0.107243	1.09817	-0.230439	-0.153978	-0.503256	0.44335	-0.385114	0.649505	-0.312018	0.493857	-0.11712	1.24477	0.0940225	1.24264	0.25683	1.06411	0.0177525	1.85921	0.570413	0.925625	-0.353133	0.956277	-0.575739	0.225473	-0.420298	0.891468	-0.873868
O00443	-2.18575	-1.24338	-2.18673	-0.808733	NA	-2.61597	NA	-1.95713	NA	-0.420958	NA	-2.24703	-3.06992	NA	NA	-2.91248	NA	-1.09218	NA	-1.71468	-3.04995	-1.27848	NA	NA	NA	-1.58005	NA	-1.17969	NA	-1.53536	-3.0756	-1.20766	-2.79011	-1.46714	-2.5691	-1.94178	NA	-1.96051	-2.67763	-1.43291	-2.53727	-1.55969	NA	-0.796993	NA	NA	NA	-2.32663	-3.36818
O00453	-0.79033	NA	NA	NA	NA	NA	-0.743101	NA	-1.55404	-0.816828	-0.816198	-0.731195	-0.422424	-0.200013	-1.06891	NA	-0.696339	-0.607327	-0.901565	-1.83354	-0.599464	NA	NA	NA	-2.31155	-2.54995	NA	NA	-1.31697	NA	-1.33656	-1.40103	NA	NA	NA	NA	-1.06927	NA	-1.49669	-0.0777094	-0.881614	NA	NA	NA	-0.562331	-0.910074	-0.935514	NA	-0.787614
O00459	NA	NA	NA	NA	NA	NA	NA	NA	NA	NA	NA	NA	NA	NA	NA	NA	NA	NA	NA	NA	NA	NA	NA	NA	NA	NA	NA	-4.5169	NA	NA	NA	NA	NA	NA	NA	NA	NA	NA	NA	NA	NA	NA	NA	NA	NA	NA	NA	NA	NA
O00461	0.102921	-0.899824	-0.0490933	1.91945	-1.7146	-0.3354	-1.06066	-0.895838	-1.46962	-1.5605	-2.07133	-1.31224	-1.55815	NA	NA	NA	-1.16178	-0.826027	NA	-0.57382	-0.748681	-0.268888	-1.3148	-1.11813	-1.09889	-0.389848	-0.838368	0.457322	-0.871138	-1.33063	-1.37144	0.244591	-1.31825	-1.03402	-0.3183	NA	-1.52492	-0.817873	-0.383431	NA	-2.03464	-1.97402	-2.42631	-0.0450704	-2.3862	NA	-1.90091	-1.56791	NA
O00462	-2.53311	-1.89617	-2.48407	-1.17313	-1.5273	NA	NA	NA	NA	NA	-2.67807	-1.80191	-1.66502	-1.71311	NA	-1.93025	-2.32177	-1.35703	NA	-1.86358	-2.54921	0.094675	NA	-2.76163	NA	NA	NA	NA	NA	NA	NA	-2.15971	NA	-1.94079	NA	-2.15978	-1.72101	-1.18852	-2.52236	-1.42463	-1.84047	-1.17434	-2.53558	-2.43725	-1.23566	-2.05199	-2.75535	NA	-2.53591
O00468	-0.128056	1.27693	-0.69062	1.155	-2.07259	1.36803	-0.497674	0.135394	-1.14231	1.98874	-0.605398	1.46067	-1.50903	-0.139053	NA	-0.879661	-0.543793	1.17196	-1.26746	2.58871	-0.708514	2.978	-0.820394	1.8068	0.129212	3.63452	-0.376419	-1.05668	-1.17437	0.799733	-0.834616	2.36877	-1.25578	0.892456	-0.00936793	0.0673848	-0.519731	0.233023	-0.492476	2.49944	-0.66517	0.552629	-1.2714	2.30865	-1.22916	1.40048	0.622232	4.64034	-1.18525
O00469	-1.29353	2.44142	NA	0.579745	-0.81867	2.41034	NA	0.924154	NA	-1.65355	NA	NA	NA	NA	NA	-0.34162	NA	0.888067	NA	1.10274	NA	1.73719	NA	0.240239	NA	-0.967269	NA	0.515575	NA	-0.127727	NA	1.62433	-1.36449	1.72342	-1.07934	-0.648277	NA	2.70472	NA	0.762599	-1.36228	NA	NA	-1.05103	NA	NA	NA	2.00658	NA
O00471	-0.765948	0.227262	-1.26139	-0.00623414	NA	-0.212491	-1.10929	-0.482853	NA	0.493436	NA	-1.26655	-1.73473	-2.45511	NA	NA	-2.42603	-0.851472	NA	0.15732	-1.38544	0.331578	-1.59588	-0.394917	-1.61352	-0.155476	-1.57004	-0.152429	-2.09488	0.190075	NA	0.0828539	-1.44804	0.331446	-1.71161	-0.754966	NA	-1.24407	-1.20531	-1.22925	-3.93254	0.207631	NA	0.740738	NA	-1.86546	-1.8308	-0.257898	NA
O00478	-2.43285	NA	-3.10889	-1.81972	-3.08833	NA	NA	-2.81354	-3.33163	-2.29117	-2.43866	-1.66775	NA	-1.61091	NA	NA	-2.89823	-3.37874	-3.44952	NA	-2.34	NA	-2.65099	NA	NA	NA	NA	-2.33245	-3.26912	NA	-2.78284	-2.82736	NA	NA	-2.00081	NA	-3.10857	NA	NA	-0.718287	-2.61237	NA	NA	-2.82845	NA	NA	-2.70293	NA	NA
O00482	NA	NA	NA	NA	NA	NA	NA	NA	NA	NA	NA	NA	NA	NA	NA	NA	NA	NA	NA	NA	NA	NA	NA	NA	NA	NA	NA	NA	NA	NA	NA	NA	NA	NA	NA	NA	NA	NA	NA	NA	NA	NA	NA	NA	NA	NA	NA	NA	NA
O00483	3.45996	1.0797	3.26174	2.23049	2.764	NA	2.29129	1.96941	2.25882	3.39185	3.43351	3.13368	2.44179	1.93532	2.43977	1.3228	2.74701	2.45	3.70199	2.24249	3.65821	1.82534	3.65064	2.44582	2.38125	1.62495	2.77085	3.16618	3.53997	2.88728	3.79016	2.95496	2.76933	2.06556	3.56358	2.16479	4.26747	2.34837	3.25279	1.57234	3.87005	2.60428	3.80749	2.68892	3.51586	1.97105	1.68151	1.01117	2.94903
O00487	1.94826	2.53792	1.68398	1.99754	1.61215	1.93141	1.9615	2.79119	1.98039	2.09508	0.647077	1.54448	1.38807	1.8494	0.114939	2.01082	0.978027	1.96371	0.470617	1.95815	1.29972	1.93377	1.49342	2.1298	1.63495	1.75219	1.18919	2.13529	1.0979	2.48579	1.13454	2.0486	1.56958	2.18104	1.57353	2.1058	0.58949	2.15086	1.15374	1.25495	0.562607	2.10423	0.339691	2.07452	0.449531	1.85132	1.39376	1.9173	0.794724
O00488	NA	NA	NA	NA	NA	NA	NA	NA	-3.44794	NA	-2.71084	-1.26938	NA	-3.03235	NA	NA	-3.34085	-2.24357	-3.11163	NA	NA	NA	NA	-2.72097	NA	NA	NA	-2.67407	NA	NA	NA	NA	NA	NA	NA	-1.11322	-2.93405	NA	NA	-2.10232	-1.45199	-2.24057	-3.04111	-2.18851	-2.52448	NA	NA	NA	NA
O00499	-0.0043337	-1.48188	-0.121091	-2.08791	-1.00684	-1.91002	-0.747007	0.440195	-1.30782	-1.13475	-1.56357	0.584652	-2.04538	-0.177646	-2.24194	-1.56461	-1.22787	-1.00642	-1.31633	-0.0944733	-0.718501	0.129409	-0.681794	-1.7688	-0.863782	0.0569547	-1.66764	-0.648752	-0.937976	-1.32597	-0.985522	-0.168775	-0.506065	-1.10108	-0.298682	0.610594	-1.04501	-1.83121	-0.540085	-0.302288	-0.881974	0.149958	-2.07403	0.543767	-1.68099	-1.08044	-0.621276	0.14868	-2.29121
O00501	NA	NA	NA	NA	NA	NA	NA	NA	NA	NA	NA	NA	NA	NA	NA	NA	NA	NA	NA	NA	NA	NA	NA	NA	NA	NA	NA	NA	NA	NA	NA	NA	NA	NA	NA	NA	NA	NA	NA	NA	NA	NA	NA	NA	NA	NA	NA	NA	NA
O00505	-0.032959	0.138487	-0.346886	-0.169727	-0.966606	-0.578438	-0.533431	-0.496438	-0.41033	0.145448	-0.649526	0.0862804	-0.239399	-0.0872846	-1.77464	-1.03835	-1.22708	0.637171	-0.801244	0.44998	-0.113383	0.927477	-0.640246	0.556937	-0.877624	-0.0862642	-0.69969	0.718151	-1.21565	-0.253617	-0.527733	-0.0303718	-1.32317	0.450771	0.0248241	0.40024	-0.237699	-0.0519747	-0.465068	0.625393	-0.544912	-0.0935156	-1.0542	0.545322	-0.970391	-0.208302	-1.03495	-0.14892	-1.37806
O00506	-2.9466	-2.43932	NA	-2.12442	NA	-1.7872	-2.52742	NA	-3.10277	-2.39515	-3.96389	-2.72788	NA	NA	NA	-3.00353	-3.65996	-2.60754	NA	-2.2446	-3.32836	-2.41026	NA	NA	-3.33942	-2.86276	NA	-2.47276	NA	-2.36977	NA	-2.93384	-3.11349	NA	-2.69718	-2.81129	NA	NA	-3.25278	-2.29338	-3.59763	-2.8498	NA	-2.76294	NA	-4.52009	NA	-2.62437	NA
O00515	1.03883	3.29214	0.0600543	2.87498	-0.907379	2.13664	0.185704	-0.752015	0.166135	3.26619	0.565904	3.36936	-0.980373	0.185053	-0.829612	0.987911	-0.43854	2.80098	-0.227849	3.6126	0.18819	1.83161	-0.0765172	2.86323	-1.10591	2.98809	-0.309268	1.95333	-0.50951	3.57674	-0.532429	1.68553	-0.228111	3.59076	0.482107	3.32589	0.24764	2.28776	0.433543	1.95983	-0.0623739	3.73366	0.184226	3.93121	-0.213809	2.22278	0.814127	4.13004	-0.579695
O00519	-1.12095	-2.67416	-2.16023	-2.60836	-2.74803	-3.18488	-2.21227	NA	-2.41837	-2.63389	-3.42942	NA	-2.90364	NA	NA	NA	NA	-3.20739	-2.35739	-2.31009	-1.8125	-2.99593	-1.9933	NA	-3.14756	NA	-3.40285	-2.32232	-2.78089	NA	-2.85486	NA	-2.54003	NA	-1.59409	-0.330511	-1.80477	NA	-2.35174	-0.687293	-2.90726	-2.8896	NA	NA	NA	-3.4832	NA	NA	NA
O00522	NA	NA	NA	NA	NA	NA	NA	NA	NA	NA	NA	NA	NA	NA	NA	NA	NA	NA	NA	-3.05136	NA	NA	NA	NA	NA	NA	NA	NA	NA	NA	NA	NA	NA	NA	NA	NA	NA	NA	NA	NA	NA	NA	NA	NA	NA	NA	NA	NA	NA
O00534	-0.184525	3.20488	-0.27903	-0.167509	-1.18926	0.658189	-0.292424	-0.817177	-0.882504	-1.79473	-1.48616	1.35917	-0.766986	1.05752	NA	-0.393213	-1.15528	-0.0463461	-2.01612	0.192179	-0.642635	-1.01791	-0.783384	1.60953	-0.463969	-1.458	-1.31354	0.688814	NA	0.825788	-1.48878	-1.18493	-1.08674	-0.423405	-0.924685	1.07248	NA	NA	-0.984771	-0.0555699	-1.16042	1.04658	NA	-2.4131	-2.2215	0.324648	-1.08886	2.01932	NA
O00541	-0.649011	0.309723	-1.48455	0.574517	NA	0.699773	-1.11689	1.80552	-1.31335	0.909794	NA	-0.0241846	-1.63639	-0.96216	NA	-1.32149	NA	0.424093	NA	-0.0338074	-1.41201	1.31965	NA	1.00104	-1.05594	0.468629	-0.589156	1.55134	-1.93869	0.320377	-1.97629	0.870028	NA	2.16771	-0.742417	-0.146593	-2.43362	0.404152	-1.20592	0.748406	-2.02369	-0.143215	-1.9979	1.36332	NA	NA	NA	-0.659801	NA
O00559	NA	NA	NA	NA	NA	NA	NA	NA	NA	NA	NA	NA	NA	NA	NA	NA	NA	NA	NA	NA	NA	NA	NA	-2.3534	NA	NA	NA	NA	-3.10432	NA	NA	NA	NA	NA	NA	NA	NA	NA	NA	NA	NA	NA	NA	-1.94939	NA	NA	NA	NA	NA
O00560	0.107231	1.05534	-0.430314	1.00985	-0.938805	-0.103334	-0.584596	0.105005	NA	0.235822	-1.60712	-0.207606	-0.944407	0.288933	NA	1.38784	-0.880554	1.41781	-1.1436	0.930204	-0.830607	-0.297659	-1.53137	0.116095	-1.17215	-0.374661	-1.01512	0.271312	-1.27526	0.848776	-1.50415	-0.0678457	-1.34048	-1.64114	-1.09571	0.211355	-0.487312	1.92246	-0.979909	0.646544	0.182017	0.602527	-1.24948	0.809575	-0.900845	0.913977	-0.882147	-0.264346	-0.984612
O00562	NA	-1.51903	NA	-2.44547	NA	NA	NA	NA	NA	-1.85711	NA	-3.83254	NA	-4.00834	NA	NA	NA	-2.0887	NA	-0.889936	NA	-2.69906	NA	-2.4818	NA	NA	NA	-3.10177	NA	-3.14661	NA	NA	NA	NA	NA	-2.34437	NA	-3.50825	NA	-2.72235	NA	-3.50422	NA	NA	NA	NA	NA	-2.82074	NA
O00566	NA	NA	NA	NA	NA	-1.80049	NA	-1.14871	NA	NA	NA	NA	NA	NA	NA	NA	NA	NA	NA	NA	NA	-1.02652	NA	NA	NA	-1.65471	NA	NA	NA	NA	NA	NA	NA	-0.710064	NA	NA	NA	NA	NA	NA	NA	NA	NA	-1.03967	NA	NA	NA	NA	NA
O00567	1.19365	2.50423	1.2203	2.65371	-0.369382	2.66353	1.37335	3.15172	1.27305	2.93814	0.150972	0.845783	0.477034	0.347374	-1.06422	-0.0986278	-0.37577	0.669765	-0.593424	1.41616	0.940067	2.81291	0.102449	2.06373	1.36804	2.39407	1.22867	1.68498	0.0530283	1.81701	0.479087	2.33851	-0.665037	2.42529	1.32367	1.25313	0.445523	0.593943	1.03907	3.01083	-0.0443631	1.65084	-0.495353	2.9123	-0.176172	-0.478263	-0.0577268	1.8939	-0.367787
O00571	2.1277	3.24927	1.59734	1.91613	1.42735	2.23567	1.32599	2.53322	1.5289	2.92234	1.05488	2.53742	1.35624	1.87344	-0.162732	1.88783	1.48056	3.25719	0.660674	2.70689	1.88324	3.22352	0.914984	2.2708	1.07843	1.53655	1.51409	2.90136	0.853927	2.46735	1.35332	2.81919	1.52374	2.59949	1.51323	2.8164	0.310838	2.49398	1.68334	3.20568	1.3647	2.68076	0.677531	2.56049	0.204393	1.24638	0.968658	2.48575	0.122136
O00584	-0.132928	0.241434	0.21065	-0.831479	-0.46613	-0.123315	-0.788716	-0.815194	-1.52134	-1.52607	-0.489803	0.336336	0.245556	0.220544	-0.496371	0.337651	-0.536558	0.0117884	-0.226687	-0.269077	-0.780662	-0.568831	-1.23157	-0.986223	-2.10022	-2.01427	-0.59207	-0.647008	-1.02219	0.569074	-1.198	-0.203878	-1.82434	-1.28525	-0.840443	0.73296	0.730579	0.725553	-0.610508	-1.04063	1.27311	0.719795	-0.214618	-0.0327189	0.498912	0.319011	-0.72269	0.601966	0.503022
O00591	NA	NA	NA	NA	NA	NA	NA	NA	NA	NA	NA	NA	NA	NA	NA	NA	NA	NA	NA	NA	NA	NA	NA	NA	NA	NA	NA	NA	NA	NA	NA	NA	NA	NA	NA	NA	NA	NA	NA	NA	NA	NA	NA	NA	NA	NA	NA	NA	NA
O00592	NA	NA	NA	0.0762577	NA	2.12659	NA	NA	NA	NA	NA	NA	-0.296012	NA	NA	NA	NA	0.733364	NA	NA	NA	NA	NA	-0.0836128	NA	NA	NA	NA	NA	NA	NA	0.405333	NA	0.506182	NA	-0.0399708	NA	-1.67	NA	0.281021	NA	NA	NA	0.441928	NA	NA	NA	NA	NA
O00602	NA	NA	NA	NA	NA	NA	NA	NA	NA	NA	NA	NA	NA	NA	NA	-2.93449	NA	NA	NA	NA	NA	NA	NA	NA	NA	NA	NA	NA	NA	NA	NA	NA	NA	NA	NA	NA	NA	-1.04201	NA	-2.84653	NA	NA	NA	NA	NA	-3.05985	NA	NA	-2.48872
O00623	NA	NA	NA	NA	NA	NA	NA	NA	NA	NA	NA	NA	NA	NA	NA	NA	NA	NA	NA	NA	NA	NA	NA	NA	NA	NA	NA	NA	NA	NA	NA	NA	NA	NA	NA	NA	NA	NA	NA	NA	NA	NA	NA	NA	NA	NA	NA	NA	NA
O00625	-0.937936	0.813909	-1.34832	-1.80557	-0.994659	NA	-1.4904	-2.02575	-1.53363	-1.6662	-0.977357	-1.46764	-1.60157	-2.27614	-1.96139	-2.84596	-1.65056	-1.05211	-0.231708	-2.15337	-1.21744	-1.91279	-1.22686	NA	-1.95417	-2.65489	-2.59527	-1.58521	-1.59268	-1.52645	-1.61509	-1.51859	-1.3668	-0.339078	-1.17244	-0.783135	-0.576297	-0.955629	-1.58412	-0.975833	-0.465557	-0.858673	-0.920423	-1.26255	-1.10507	-1.8123	-2.11618	-1.96195	-1.33052
O00629	-0.860766	-0.596685	-1.19852	0.285677	NA	0.579813	-1.40547	-0.721027	-1.82783	-1.16696	NA	-0.948013	NA	-1.36693	NA	-1.59943	-2.168	0.0482601	NA	-1.26824	-2.12221	-0.283163	-2.06993	-1.10479	-1.96649	-0.997047	-2.49098	0.282601	-2.44385	-1.09252	-2.31383	-0.0581656	NA	0.140148	-1.16711	-0.0482022	-1.66977	0.198681	-0.693132	-1.03517	-2.33199	-1.10882	-2.39191	-0.842475	NA	-1.19539	-1.62454	-0.638084	NA
O00635	-1.75976	NA	NA	-1.49179	NA	NA	NA	NA	NA	NA	NA	NA	NA	NA	NA	NA	NA	NA	NA	NA	NA	NA	NA	NA	NA	NA	NA	NA	NA	-2.23161	NA	NA	NA	NA	NA	NA	NA	NA	-1.65744	-1.83065	NA	NA	NA	-1.92338	NA	NA	NA	NA	NA
O00712	-1.29737	NA	-1.86426	-0.402355	NA	NA	-1.58261	NA	-2.28361	NA	NA	-1.4986	NA	-2.00381	NA	NA	NA	-1.77986	NA	-2.39702	-1.5666	-1.33845	-2.25138	-0.766968	NA	NA	-2.52882	NA	-2.50436	-1.63683	NA	-0.994067	NA	-0.746194	NA	-1.35483	-1.81164	-1.09314	NA	-0.691511	-1.15122	-0.933001	-2.54076	NA	NA	NA	NA	NA	NA
O00743	0.314738	1.03211	0.464203	1.06068	-0.568666	0.186791	0.0215107	0.564302	0.168254	0.82155	0.346039	1.48199	-0.0746956	0.880549	-1.13493	0.232582	-0.123599	1.12825	-0.128238	0.550227	0.471417	0.911163	0.0561498	0.750656	-0.0560037	0.295457	-0.227874	0.790817	-0.0100053	0.768562	-0.0880219	0.93628	-0.195045	0.774537	0.478072	0.479972	0.386706	0.675157	0.229609	1.30777	0.873538	1.16176	0.506513	0.916871	-0.314219	-0.417708	-0.089116	0.182899	-1.05566
O00746	NA	NA	NA	NA	NA	NA	NA	NA	NA	NA	NA	NA	NA	NA	NA	NA	NA	NA	NA	NA	NA	NA	NA	NA	NA	NA	NA	NA	NA	NA	NA	NA	NA	NA	NA	-2.79024	NA	-1.47447	NA	NA	NA	NA	NA	NA	NA	NA	NA	NA	NA
O00748	4.84156	-1.84394	4.18699	1.5683	4.51269	0.211421	4.5511	0.3809	3.80798	NA	4.01917	NA	4.2529	NA	3.483	0.628847	3.42929	1.92542	4.00742	-0.895505	4.32772	0.637747	4.18368	-1.39916	3.97096	NA	3.71998	2.68487	4.82766	NA	3.8187	0.105415	4.07044	NA	4.05727	-1.283	4.91022	-0.828117	4.10376	-0.631855	4.46186	-1.40456	3.98971	NA	4.39719	NA	3.52667	NA	3.49432
O00750	NA	NA	NA	-2.1798	NA	NA	NA	NA	NA	NA	NA	NA	NA	NA	NA	NA	NA	NA	NA	NA	NA	NA	NA	NA	NA	NA	NA	NA	NA	NA	NA	NA	NA	-1.49108	NA	NA	NA	NA	NA	NA	NA	NA	NA	-1.99352	NA	NA	NA	NA	NA
O00754	0.290246	-0.213828	-0.11212	-0.031078	-0.0281757	-1.05234	-0.289008	0.133985	NA	0.273226	0.607374	2.11575	0.826427	1.53566	0.513234	0.956898	0.300976	2.17376	0.660882	0.154248	-0.0590718	1.08361	-0.929168	-0.0881345	-0.676912	-0.706806	NA	0.553555	-0.904615	0.609405	-1.42817	0.812567	-1.14896	1.26493	-0.685109	0.484192	1.12512	1.93139	-0.106498	0.930304	1.78204	1.6648	0.852488	0.547152	1.83772	0.537559	0.696474	-0.652416	1.7072
O00757	4.19885	NA	4.85797	2.65011	3.24595	NA	4.22043	2.1848	3.26719	NA	4.40138	NA	2.83649	0.587264	3.71234	0.649266	5.29972	2.68302	4.42801	NA	5.15483	0.708664	4.20507	NA	3.64684	NA	3.60063	2.04189	5.42841	0.90566	5.89812	1.21464	3.58565	NA	6.44614	0.701118	5.5749	1.45326	7.38899	2.62219	4.63039	1.84948	5.9479	NA	3.76529	NA	4.02824	NA	4.2083
O00762	NA	NA	NA	NA	NA	NA	NA	NA	NA	-3.70888	NA	NA	NA	NA	NA	NA	NA	-4.71974	NA	NA	NA	NA	NA	NA	NA	NA	NA	-3.79209	NA	NA	NA	NA	NA	-3.93842	NA	NA	NA	-3.77945	NA	NA	NA	NA	NA	NA	NA	NA	NA	NA	NA
O00763	3.18775	NA	3.62447	NA	2.40803	NA	3.04754	NA	3.85849	NA	3.10091	NA	2.56052	NA	1.73428	NA	3.30443	NA	2.66476	NA	3.39455	NA	3.89434	NA	1.99341	NA	2.53869	NA	3.25137	NA	3.45786	0.839412	2.93221	NA	4.22254	NA	2.68471	NA	3.54911	1.81354	2.12688	NA	1.57228	NA	1.32811	NA	2.48383	NA	1.89692
O00764	1.79071	3.33423	1.44318	3.00557	1.02336	2.73925	1.2129	1.65289	1.56708	2.79789	2.152	3.5544	1.39251	2.33933	1.44535	2.17169	1.74535	2.76596	1.59648	1.90528	1.80785	1.85036	1.72777	3.02796	1.36659	2.23828	1.30006	2.58973	1.23854	1.9776	1.14954	1.82612	1.72675	1.77194	1.99415	2.50854	1.62424	2.20723	1.71607	2.3466	2.19036	2.18766	2.62127	2.12221	1.65438	2.68856	1.31274	2.77057	1.28484
O00767	0.371514	NA	NA	NA	NA	NA	0.0560871	-0.382835	NA	NA	NA	NA	-1.19217	NA	NA	NA	-0.581423	-0.644084	-0.0576306	0.566205	NA	NA	NA	NA	NA	NA	NA	NA	NA	NA	NA	NA	NA	NA	NA	NA	NA	-0.0823352	-1.07097	NA	NA	NA	NA	NA	NA	NA	NA	NA	NA
O14493	NA	2.67262	NA	0.20353	NA	0.512975	NA	NA	NA	0.305655	NA	NA	NA	-1.02632	NA	-1.72463	NA	1.15969	NA	1.40008	NA	NA	NA	NA	NA	NA	NA	1.07317	NA	0.432604	NA	NA	NA	-1.32104	NA	0.996079	NA	-0.833881	NA	0.598503	NA	-0.622328	NA	-0.648902	NA	NA	NA	NA	NA
O14494	-3.38501	-3.41881	NA	-2.88769	NA	NA	NA	NA	NA	-2.3888	NA	NA	NA	-3.34145	NA	NA	NA	-3.37088	NA	-3.59903	-4.61084	-2.34994	NA	-2.8989	-4.02638	-2.76338	-4.87165	NA	NA	NA	NA	-2.34699	NA	-3.41569	NA	NA	NA	NA	NA	-1.92856	NA	NA	NA	-1.90781	NA	NA	-3.54241	NA	NA
O14495	-0.140105	-0.588066	-0.450668	-1.76117	-0.747942	NA	-0.856993	-1.32961	-0.477041	0.165593	-1.08431	-1.35272	0.247522	-1.82498	-1.31439	NA	-0.715147	NA	-1.20113	-1.13631	-0.203435	-1.17296	-0.278891	-1.32496	NA	-0.563192	-0.510359	-2.02438	-1.03512	NA	-0.34986	-0.746604	-1.41546	NA	-0.615898	NA	-0.742624	NA	-1.77793	-0.510813	-0.431437	-1.89492	-1.53854	-1.9128	-0.978361	NA	-0.0213556	-0.681198	-0.400442
O14497	-3.31811	-1.81539	-2.37131	-2.2351	NA	-3.26378	NA	-1.65289	NA	-2.32811	NA	NA	NA	NA	NA	NA	NA	-1.99189	NA	-3.02193	NA	-2.93059	NA	-2.74775	NA	NA	NA	-2.36882	NA	-2.7948	NA	-2.23652	NA	NA	NA	-1.79583	NA	NA	NA	NA	NA	-1.8865	NA	NA	NA	NA	NA	NA	NA
O14498	NA	NA	NA	0.213337	NA	NA	NA	NA	NA	NA	NA	NA	NA	0.228509	NA	NA	NA	NA	NA	0.0929166	NA	-0.834821	NA	NA	NA	2.52743	NA	NA	NA	0.0309113	NA	1.65378	NA	-0.681583	NA	NA	NA	NA	NA	0.335704	-1.26041	0.0920479	NA	1.13073	NA	1.04397	-0.598636	0.753638	NA
O14519	NA	-3.36388	NA	NA	NA	NA	NA	-4.58141	NA	NA	NA	NA	NA	-4.53372	NA	NA	NA	-3.53146	NA	NA	NA	-3.5322	NA	NA	NA	NA	NA	NA	NA	-3.85343	NA	-3.9904	NA	-3.23321	NA	-2.63885	NA	-2.58935	NA	NA	NA	-2.60544	NA	NA	NA	NA	NA	NA	NA
O14521	0.0741505	-1.67762	0.693549	0.775696	-0.596029	NA	0.225123	-0.6747	-1.13286	NA	0.848304	-0.450452	0.281842	-1.94218	NA	NA	-0.381098	-1.06284	-0.785989	NA	-0.436186	NA	-0.6768	NA	-0.603147	NA	-0.388453	-0.987585	0.294858	NA	0.0807506	NA	-0.743265	NA	-0.0329586	-1.26966	1.02408	NA	0.741353	-1.13764	0.747625	-0.0889109	1.13353	NA	0.253646	NA	-0.580928	NA	-0.280068
O14523	-3.38426	NA	-3.60972	-3.13668	NA	NA	-4.78907	NA	NA	NA	NA	NA	NA	NA	NA	NA	NA	-2.82635	NA	NA	NA	NA	NA	NA	NA	NA	NA	NA	NA	NA	NA	NA	NA	NA	NA	NA	NA	-3.18682	NA	-3.05365	NA	NA	NA	NA	NA	NA	NA	NA	NA
O14525	NA	NA	NA	NA	NA	NA	NA	NA	NA	NA	NA	NA	NA	NA	NA	NA	NA	NA	NA	NA	NA	NA	NA	NA	NA	NA	NA	NA	NA	NA	NA	NA	NA	NA	NA	NA	NA	NA	NA	NA	NA	NA	NA	NA	NA	NA	NA	NA	NA
O14526	NA	NA	NA	NA	NA	NA	NA	NA	NA	NA	NA	NA	NA	NA	NA	NA	NA	-3.10861	NA	NA	NA	NA	NA	NA	NA	NA	NA	-2.34625	NA	NA	NA	NA	NA	NA	NA	NA	NA	NA	NA	NA	NA	NA	NA	NA	NA	NA	NA	NA	NA
O14530	-2.12824	-0.623328	NA	-1.50744	NA	-1.72823	NA	-1.13744	NA	-1.17391	NA	-0.738119	NA	-1.20494	NA	NA	NA	-0.190806	NA	-0.544588	NA	-0.759156	NA	-0.997896	-2.90879	NA	NA	-1.42894	NA	-1.10312	NA	-1.47313	NA	-0.302906	NA	-0.295664	NA	-0.211306	-2.88228	-0.946076	NA	-1.22264	NA	-1.22412	NA	-2.53506	NA	-2.00346	NA
O14545	NA	-2.40323	NA	-2.74519	NA	-2.79349	NA	-1.94102	NA	-1.2955	NA	-2.77036	NA	-2.57168	NA	NA	NA	-0.634611	NA	-2.75993	NA	-1.98099	NA	NA	NA	NA	NA	-2.20769	-2.95401	-2.88477	NA	NA	NA	NA	-2.89411	-2.69249	NA	-3.22646	NA	-2.10841	NA	NA	NA	NA	NA	NA	NA	NA	NA
O14548	-0.609817	-0.353288	-0.311431	0.798711	-0.812987	NA	-0.830613	-0.881931	-0.685752	0.551546	-0.897654	-0.512785	-0.552103	-1.32975	NA	NA	NA	-0.494501	-1.16488	NA	-0.380206	-0.688948	-0.601609	0.571128	NA	NA	-0.720815	-0.631086	-0.144873	0.598398	0.155906	0.544286	-1.777	-1.37047	0.123571	-0.99463	-0.124918	-1.0047	-0.186766	-0.906691	0.203522	0.871753	-0.589351	0.0955219	-0.711577	-1.07954	-0.7051	NA	-1.12069
O14558	0.603056	-2.12575	-0.157343	1.73004	-2.36983	NA	1.59355	NA	-0.731889	-3.15905	-0.332534	-2.69334	-1.17309	2.47387	-0.272058	1.59544	-1.07787	-0.584905	-0.940276	0.497776	-0.216599	1.57606	-0.526878	NA	1.67873	1.36761	-0.522208	-0.230264	NA	0.606927	-1.02487	1.74347	1.07307	0.657579	-0.457639	-1.39454	-0.659977	NA	-1.22305	-1.70259	3.03582	1.42181	-1.30186	1.26684	-0.412952	1.02135	2.44319	1.62346	-0.0928759
O14561	-1.48003	NA	-0.555903	-0.604016	-1.3286	NA	NA	NA	NA	NA	-0.897999	NA	-0.868584	NA	NA	NA	NA	NA	-0.98805	NA	-0.569043	NA	-0.0126409	-1.48313	NA	NA	NA	NA	-0.70634	NA	-0.665593	NA	-0.0740594	NA	0.785646	-0.951724	-0.558287	NA	NA	-0.87188	-1.00875	NA	-0.622781	NA	-0.663273	NA	NA	NA	-1.65046
O14562	NA	-0.353017	-1.64815	-0.695229	NA	-0.857739	-1.48519	0.00702947	-1.28553	-0.135415	NA	-0.565857	NA	-1.04273	NA	-1.71111	NA	-0.568884	-1.96332	-0.26389	-1.25831	-0.413731	NA	-0.340692	NA	-0.706295	NA	-0.816063	NA	-0.367384	NA	-0.749833	-1.5283	-0.86059	NA	-0.170316	-1.9675	-0.883633	NA	-0.231293	-1.54745	-0.262559	-1.76276	0.517903	-1.78533	-1.42071	NA	-0.85004	NA
O14576	NA	NA	NA	NA	NA	NA	NA	NA	NA	NA	NA	NA	NA	NA	NA	NA	NA	NA	NA	NA	NA	NA	NA	NA	NA	NA	NA	NA	NA	NA	NA	NA	NA	NA	NA	NA	NA	NA	NA	NA	NA	NA	NA	NA	NA	NA	NA	NA	NA
O14578	NA	NA	NA	NA	NA	NA	NA	NA	NA	-3.55424	NA	NA	NA	NA	NA	NA	NA	NA	NA	NA	NA	NA	NA	NA	NA	NA	NA	NA	NA	NA	NA	NA	NA	-2.81473	NA	NA	NA	NA	NA	NA	NA	NA	NA	-3.85772	NA	NA	NA	NA	NA
O14579	1.79402	1.97621	1.54755	2.00019	0.514719	0.667403	1.24251	1.53666	1.16873	2.24786	0.204821	1.64716	0.7028	1.25253	-0.847721	0.914128	0.259128	2.04314	0.111274	2.1722	1.13751	1.6972	0.793847	1.67429	0.640645	1.56389	0.810261	1.37037	0.445389	1.85737	0.499103	1.95201	0.939218	1.64328	1.45907	1.66553	0.644716	1.84004	1.24447	1.2155	0.550681	2.17366	0.437309	2.21804	0.0198419	0.528555	0.57823	1.96681	-0.231026
O14617	0.526159	1.49472	0.727818	1.52086	-0.0339115	0.667086	0.647997	1.55108	-0.0452383	1.9262	-0.705387	1.01341	-0.0144984	0.444061	NA	0.270885	-0.454702	0.971651	-1.23066	1.31634	0.14901	1.61203	-0.550291	0.994543	-0.50855	1.00588	-0.784853	1.15646	-0.609287	1.30258	-0.719919	1.05132	0.177028	1.32923	0.0273186	0.695833	-1.32485	0.454131	0.120458	1.44073	-0.720586	0.951713	-1.0678	1.97649	-1.31472	-0.219306	-0.455212	0.990995	-1.58111
O14618	1.31794	1.01925	1.37317	0.697265	0.719725	-0.207648	1.4794	-0.066471	0.995813	-0.759827	1.26548	-0.910818	0.331228	-0.351193	0.487915	-0.0705883	1.39973	0.247709	1.17059	0.62143	1.57909	0.863547	1.4741	-0.0865624	1.39134	0.0621565	1.4421	0.589299	1.39958	-0.174308	1.33552	0.557488	0.669342	0.626374	2.00076	0.840689	1.70521	0.212585	1.69977	0.180496	1.556	0.458053	1.54134	1.00359	0.609698	-0.423609	1.19583	-0.431579	0.590858
O14639	0.591585	0.0294678	0.0811915	1.23452	-1.50253	-0.1598	-0.251701	-0.239472	-0.277899	2.69112	-1.11522	1.93189	-1.42579	-0.920045	NA	-0.815479	-0.958228	0.474239	NA	1.30424	0.41382	0.570296	-0.950475	2.03443	0.0931505	2.00422	-0.893843	0.364408	-0.899158	1.33328	-1.08208	0.585883	-0.463517	0.712877	0.261726	0.458013	-1.04219	NA	0.289784	-0.414353	-1.16989	0.156401	NA	1.87599	-2.04572	-0.0412709	-0.993947	2.20918	-1.38526
O14645	NA	NA	NA	NA	NA	NA	NA	NA	NA	NA	NA	NA	NA	NA	NA	NA	NA	NA	NA	NA	NA	NA	NA	NA	NA	NA	NA	NA	NA	NA	NA	NA	NA	NA	NA	NA	NA	NA	NA	NA	NA	NA	NA	NA	NA	NA	NA	NA	NA
O14646	-1.02864	0.128306	NA	0.255051	NA	-2.6243	NA	NA	NA	-0.248044	-1.15447	NA	-1.35943	NA	NA	NA	NA	0.269902	NA	-0.597585	-0.633391	NA	-1.57706	0.5679	NA	-0.720355	-1.44452	-0.512461	-1.16985	NA	NA	0.662114	-1.57159	-0.361362	-1.25272	NA	-0.523043	-0.907297	-0.102601	0.95064	-0.76747	NA	NA	NA	NA	NA	NA	-0.123428	NA
O14647	-4.28307	-2.95394	-4.38304	-3.4672	NA	-2.83894	NA	-2.08418	NA	-2.06861	NA	NA	NA	NA	NA	NA	NA	NA	NA	NA	NA	-2.81096	NA	-2.26514	NA	-3.58698	-4.23007	-3.21423	NA	NA	NA	-2.46123	NA	-1.49657	NA	-3.58921	NA	NA	NA	-1.91217	NA	-4.21446	NA	-2.72109	NA	NA	NA	-3.3887	NA
O14653	-0.465847	-0.989109	-0.398413	-0.104778	-1.10439	-1.67019	-1.10659	-0.410597	-0.712462	-0.160871	-0.528769	-0.52835	-1.06434	-1.3858	-2.38161	-1.48626	-0.897272	-0.374913	-1.07015	-1.1039	-1.03355	-0.780716	-1.1388	-1.35499	-1.34999	-0.941803	-1.90135	-1.12091	-1.0868	-0.72239	-1.00901	-0.254708	-0.841766	-0.651442	-1.1329	-0.960055	-0.175079	-0.904529	-0.988264	-0.692125	-0.220033	0.0750964	-0.530695	-0.597606	-0.837828	-1.45047	-1.42982	-1.56618	-1.63138
O14656	-0.514998	-1.7037	-0.296373	-1.62873	-1.40116	-2.091	-0.403385	-0.899528	-1.30256	-0.849606	-1.99008	-1.95471	-2.02515	NA	NA	NA	-2.37597	-1.50615	NA	-0.805374	-0.991942	-1.1656	-2.38415	NA	-1.39667	-1.66218	-1.15013	-0.448004	-2.46582	-1.8962	-1.2976	-1.06623	-1.40328	-1.13977	-1.40035	-1.3845	-1.01955	-0.870406	-1.33516	-0.740788	-1.56855	-1.8508	-2.33678	-1.6018	-2.02705	-1.71481	-1.58265	-1.42533	-2.53353
O14657	-0.170316	-1.08004	-0.416326	-0.406278	-1.13822	-0.414017	-1.19821	-0.895591	-0.877047	NA	NA	-1.81571	-1.20256	-1.47342	NA	-2.86096	-1.19559	-0.0286897	-2.1012	-1.23372	-0.572785	-0.596232	-1.96302	NA	-1.73408	-2.36024	-1.68824	-0.530727	-1.10155	-0.686949	-1.88754	-0.816668	-0.823351	-1.23819	-0.664303	-1.73935	-1.48971	-1.59034	-1.04712	-0.914824	-1.51599	-1.18265	-2.04212	-0.238479	NA	NA	-2.35095	-0.8092	-2.00657
O14662	-2.60722	-1.51455	-3.01759	-1.31173	NA	-2.55909	-3.40364	-2.31349	NA	-0.87122	NA	-1.61582	NA	-2.06311	NA	NA	NA	-1.38803	-3.07933	-1.2144	-2.55975	-2.2944	NA	-1.11327	NA	-2.39359	NA	-2.01741	NA	-1.04578	NA	-1.33931	-3.03368	-1.45702	-3.30209	-1.72112	-3.29042	-2.41543	-3.87097	-2.01313	NA	-0.449692	NA	-1.29023	NA	-2.36905	NA	-2.382	NA
O14672	0.382035	1.20595	0.00842246	0.938726	-1.01781	0.938812	-0.015098	-0.343477	-0.502286	1.71885	-0.725122	2.11465	-0.00227085	0.114503	-0.943443	0.0497538	-0.489313	1.05159	-0.74761	1.13138	-0.118484	0.802192	-0.785948	0.881314	-0.580618	2.1406	-0.78111	0.287357	-0.63771	2.04994	-0.553184	0.297774	-0.941342	2.08346	-0.081358	1.06151	-0.165489	0.568864	-0.913696	1.35391	-0.309233	1.96993	-0.406213	1.92274	-0.359232	-0.180643	0.839664	0.44766	-0.216613
O14678	-2.2276	-4.28205	-3.25351	-3.73794	NA	NA	NA	NA	NA	-5.27615	-2.45408	-3.59596	NA	NA	-4.38884	NA	-2.88055	-4.67962	NA	NA	-3.15066	NA	-3.93696	NA	NA	NA	-3.51449	-5.33626	-3.83304	-5.00115	-3.33187	-3.59586	-3.26192	NA	-3.65658	NA	-2.334	-4.31004	-3.50059	NA	-3.01342	-4.23889	-3.85669	-4.39882	-3.96175	NA	-3.84784	NA	NA
O14681	-0.175491	0.00872398	0.768288	-0.867579	0.442731	NA	-0.197882	-0.292132	0.941148	0.00963124	0.468225	-0.261951	-0.300128	NA	NA	NA	-0.132786	-1.30233	0.342722	NA	-0.120182	-1.27548	-0.258212	-1.53633	-1.56059	NA	-1.48778	-0.823168	0.165953	-1.25986	-0.0656543	NA	-0.0115802	-1.72432	0.36261	-0.447608	0.233962	-1.10784	0.434852	-1.25772	0.0501468	-0.740527	0.201438	-1.37459	-0.304024	NA	-1.34456	NA	0.18056
O14683	NA	0.209742	NA	1.80152	NA	NA	NA	NA	NA	NA	NA	NA	NA	NA	NA	0.168046	NA	0.687157	NA	NA	NA	0.22718	NA	0.851531	NA	NA	NA	0.86899	NA	NA	NA	NA	NA	1.10254	NA	NA	NA	NA	NA	NA	NA	0.316746	NA	NA	NA	NA	NA	NA	NA
O14684	NA	0.230965	NA	NA	NA	0.846925	NA	0.915213	NA	NA	NA	NA	NA	1.57592	NA	NA	NA	1.50463	NA	NA	NA	1.11836	NA	NA	NA	NA	NA	0.522789	NA	NA	NA	NA	NA	NA	NA	0.0408187	NA	0.998734	NA	-1.01232	NA	1.27329	NA	NA	NA	0.100818	-0.576168	NA	NA
O14727	-4.78639	NA	-5.0408	-3.8214	-5.41985	-4.51713	-4.70749	-4.60328	-4.82908	NA	NA	NA	NA	NA	NA	-4.6399	NA	NA	NA	NA	NA	-3.27238	-5.41339	NA	-5.18613	-4.37975	NA	-3.55696	-5.50119	NA	NA	-3.70372	-5.47247	-3.85177	-4.81353	-5.12147	NA	-4.31094	-4.67183	NA	NA	-5.1229	NA	-5.29854	NA	NA	-5.32611	-4.36616	NA
O14732	NA	2.0355	-1.08955	0.587996	-2.52228	NA	-1.86171	-1.23946	-1.46966	NA	-2.64122	NA	-1.20867	-1.80265	NA	NA	-2.27646	0.0680347	-2.15701	NA	NA	NA	NA	-0.366854	-2.59291	NA	-1.65772	-1.83636	NA	NA	NA	-1.27523	-2.01488	-0.735092	NA	NA	-3.55019	-2.09127	NA	NA	-1.14844	NA	-2.0784	NA	NA	NA	-2.70804	NA	NA
O14733	NA	NA	NA	NA	NA	NA	-3.17098	NA	NA	-1.05955	NA	NA	NA	NA	NA	NA	NA	NA	NA	NA	-3.82403	-1.68136	NA	-2.13815	NA	-2.41556	NA	NA	NA	-1.59223	NA	-2.00264	NA	NA	NA	NA	NA	NA	NA	NA	NA	NA	NA	NA	NA	NA	NA	NA	NA
O14734	0.0876733	-0.616225	-1.01751	NA	-0.950123	-0.75133	NA	0.67959	-1.01341	0.711582	-1.97955	-0.636968	-0.756925	-1.78821	NA	NA	-1.45358	0.238549	-0.693518	NA	-0.463034	-0.775948	-0.988826	-0.238665	-1.79104	NA	NA	-0.0958225	-1.42127	-0.760785	-1.10329	-1.39719	-0.955002	0.162789	-0.990307	-0.194285	-0.121171	NA	-1.32863	-0.192915	-0.935878	-0.464781	-0.376264	-1.36312	-1.31322	-0.61812	NA	-1.47899	NA
O14735	0.162473	0.913575	1.04304	1.37898	0	-1.07691	0.607016	1.22564	-0.173453	1.9237	0.438418	1.36946	1.15193	0.969264	-0.295213	0.0191534	-1.30976	0.676415	-0.109779	0.169116	0.504748	0.134686	-0.699979	1.97118	-0.806854	0.462475	-0.146368	0.823781	-0.227425	0.695724	-0.603714	0.341058	-0.267528	0.216972	-1.78181	1.95684	0.774741	0.448621	-0.638604	0.768265	1.52804	1.70031	0.238613	0.825934	0.90739	0.572919	0.517183	-0.151484	0.323968
O14737	0.628676	2.06885	0.493536	1.02952	-0.0622198	0.761436	0.226921	0.989414	0.243248	1.4088	0.507926	1.61464	0.0286289	1.16768	-0.232209	1.46441	0.10477	1.74852	0.455077	1.08108	0.851196	1.19818	0.296223	1.53976	0.0952585	0.849125	0.195889	1.54753	0.152754	0.685773	0.114668	0.964574	0.280981	1.86907	0.130786	1.17716	0.672801	2.26806	0.281493	1.18983	1.65396	1.3637	1.27301	1.51154	0.466594	1.61299	0.00506871	0.888487	-0.521814
O14744	0.302885	1.42978	0.540053	2.1943	-0.0346626	1.05922	0.464202	2.25679	0.267214	1.08928	0.249781	1.84466	0.631749	1.17725	-1.11467	0.602816	0.0447166	1.38507	-0.0800743	0.589557	0.117751	1.43526	0.299847	0.868588	-0.190744	0.0848367	-0.105598	1.52099	-0.0246602	1.30415	0.254874	0.983437	-0.0767219	1.75944	0.659486	1.76956	0.198654	1.94479	0.52151	1.60431	0.425963	1.80024	0.2294	1.05343	-0.621779	0.809239	0.255995	1.01197	-0.417373
O14745	2.89042	3.42039	2.75795	2.87612	1.86904	1.89851	2.31457	2.79431	2.00477	3.73953	1.62045	3.67641	1.53429	2.35312	1.44181	2.58478	2.10006	2.23116	1.93344	4.14168	2.52419	2.47977	2.37782	2.5727	2.43965	3.93587	2.04918	2.48495	2.24337	2.27854	2.28729	2.66584	2.62566	3.06538	2.63396	4.19168	2.40258	2.99633	2.42069	3.01028	2.1607	3.28484	2.15937	4.54139	1.79328	2.35989	2.19226	3.2919	1.00113
O14756	5.14727	NA	5.42169	NA	5.29543	NA	4.52607	-0.342973	5.86595	NA	5.34061	NA	4.78521	NA	4.04	-0.484652	4.63686	0.740686	6.07173	NA	5.06856	0.250222	4.96707	NA	4.73492	NA	4.59151	1.83063	4.66487	NA	4.94047	1.17343	5.7041	NA	5.39405	NA	5.73154	NA	5.09886	0.500254	6.58911	-0.561536	5.45689	NA	5.3843	NA	4.2258	NA	5.13883
O14763	NA	NA	NA	NA	NA	-4.32118	NA	NA	NA	NA	NA	NA	NA	NA	NA	NA	NA	NA	NA	-4.48583	NA	NA	NA	NA	NA	NA	NA	NA	NA	-4.54197	NA	NA	NA	NA	NA	NA	NA	NA	NA	NA	NA	-4.62014	NA	NA	NA	NA	NA	-4.27937	NA
O14770	NA	NA	NA	NA	NA	NA	NA	NA	NA	NA	NA	NA	NA	NA	NA	NA	NA	NA	NA	NA	NA	NA	NA	NA	NA	NA	NA	NA	NA	NA	NA	NA	NA	NA	NA	NA	NA	NA	NA	NA	NA	NA	NA	NA	NA	NA	NA	NA	NA
O14772	NA	-0.0843194	NA	0.179443	NA	NA	NA	NA	NA	-0.168075	NA	NA	NA	NA	NA	NA	NA	NA	NA	NA	NA	-0.162221	NA	NA	NA	NA	NA	NA	NA	-0.512141	NA	NA	NA	NA	NA	NA	NA	NA	NA	NA	NA	NA	NA	NA	NA	NA	NA	NA	NA
O14773	5.05008	3.76014	5.10574	4.33212	4.93485	2.22661	3.79422	4.14287	3.92529	3.6159	5.33477	5.29213	6.03423	4.69698	5.17848	4.40287	5.58887	5.07512	5.33888	3.47744	4.61923	4.61915	3.91774	3.80368	3.71166	3.03912	4.60742	4.42114	4.2166	3.40103	4.45681	5.15782	3.66611	3.54428	4.87112	4.57775	5.91564	3.76085	4.62424	3.76684	6.17178	4.65774	6.09996	4.10132	6.29942	3.80304	4.6413	3.75881	5.95184
O14776	0.297589	1.26545	0.385166	1.54491	-1.31624	0.788728	0.147372	1.47671	-0.859122	1.44374	NA	0.0503009	-0.542793	-0.120552	NA	-0.359558	-1.02911	0.44483	NA	0.843993	-0.0507717	1.58499	-0.54904	1.2943	-0.720449	0.577707	-0.978413	1.34704	-0.886222	1.04189	-0.566346	1.56526	-0.633703	1.44445	-0.0888524	0.744507	NA	0.322825	-0.642316	0.777805	NA	0.871228	NA	1.55691	NA	-0.835279	-0.9972	0.915093	-1.71423
O14786	0.136305	NA	-1.03638	0.00742185	-1.87495	-1.55642	-0.47549	-1.03112	-1.86658	-0.0150488	-1.78615	-1.33643	-0.999451	-0.742459	NA	-1.86669	-1.00116	NA	-2.59851	0.271215	-1.38356	0.517486	-2.19807	-0.916415	0.269681	1.2165	-1.30004	NA	NA	-0.901978	NA	1.51867	-1.40856	-2.20426	-1.38824	-0.968549	-2.06547	-0.308233	-0.732683	1.26015	-0.57316	-1.24188	-2.06974	-0.292431	-1.80536	-1.43428	0.214362	-0.377112	NA
O14787	-2.0032	-1.62636	-2.51847	-1.20865	NA	-1.97015	-2.53994	-1.1797	NA	-0.607705	NA	-2.79334	NA	NA	NA	NA	NA	-2.4816	NA	-1.72015	NA	-1.67978	NA	-1.60091	NA	-2.08566	-3.24624	-1.39703	NA	-1.94178	NA	-2.05746	NA	-1.8533	-1.78352	-0.982649	NA	-2.39453	-1.99322	-1.9555	-3.19771	-1.72826	-4.00576	-0.793446	NA	-3.42556	-3.35884	-1.97238	NA
O14791	-2.89125	-2.13519	-2.17218	-2.37606	-2.40376	-1.39341	-2.68692	-1.86191	-3.66023	-3.51119	-2.95481	-0.713327	-1.50632	-0.968782	-4.67965	-3.67061	-3.60262	-2.36605	-2.5402	-2.24294	-3.31535	-3.14125	NA	NA	-2.14607	-1.05	NA	-2.83364	NA	-4.06846	-2.79383	-2.69483	NA	NA	NA	-3.23825	-2.68147	-2.1114	-2.13593	-2.38562	-2.44578	NA	-4.01282	NA	-2.25397	NA	-0.521504	-1.65803	-2.35534
O14792	NA	NA	NA	NA	NA	NA	NA	NA	NA	NA	NA	NA	NA	NA	NA	NA	NA	NA	NA	NA	NA	NA	NA	NA	NA	NA	NA	NA	NA	NA	NA	NA	NA	NA	NA	NA	NA	NA	NA	NA	NA	NA	NA	NA	NA	NA	NA	NA	NA
O14795	-3.34915	NA	-3.16436	-3.51451	-3.41897	NA	NA	-2.29285	NA	NA	NA	NA	NA	NA	NA	NA	-4.06479	NA	-4.56159	-2.71285	-4.12723	-2.87419	NA	NA	NA	-3.42368	NA	-2.37291	NA	-2.54629	-3.95646	NA	-3.10037	NA	-2.89876	NA	-4.5756	NA	NA	NA	NA	NA	NA	-2.57572	NA	NA	NA	-2.58556	NA
O14798	NA	NA	NA	NA	NA	NA	NA	NA	NA	NA	NA	NA	NA	NA	NA	NA	NA	NA	NA	NA	NA	NA	NA	NA	NA	NA	NA	NA	NA	-3.92165	NA	NA	NA	NA	NA	-4.16034	NA	-3.61636	NA	NA	NA	-5.07483	NA	NA	NA	-4.85273	NA	NA	NA
O14802	NA	NA	NA	NA	NA	NA	NA	NA	NA	-0.264869	NA	NA	NA	NA	NA	NA	NA	NA	NA	NA	NA	NA	NA	NA	NA	NA	NA	NA	NA	NA	NA	NA	NA	NA	NA	NA	NA	NA	NA	NA	NA	NA	NA	NA	NA	NA	NA	NA	NA
O14815	NA	NA	NA	NA	NA	NA	NA	NA	NA	NA	NA	NA	NA	NA	NA	NA	NA	NA	NA	NA	NA	NA	NA	NA	NA	NA	NA	NA	NA	NA	NA	NA	NA	NA	NA	NA	NA	NA	NA	NA	NA	NA	NA	NA	NA	NA	NA	NA	NA
O14817	NA	NA	NA	NA	NA	NA	NA	NA	NA	NA	NA	NA	NA	NA	NA	NA	NA	NA	NA	NA	NA	NA	NA	NA	NA	NA	NA	NA	NA	NA	NA	NA	NA	NA	NA	NA	-3.16163	NA	NA	NA	NA	NA	NA	NA	NA	NA	NA	NA	NA
O14818	3.44851	2.90119	3.09686	3.11143	3.02838	2.4507	3.22687	3.65759	2.47865	2.79244	3.19094	3.52293	2.82383	3.55593	3.45854	3.65507	3.13275	3.42689	3.147	2.27647	2.95076	2.92944	2.91452	2.15536	2.78967	2.56365	2.58465	3.69206	2.83559	2.96258	2.72739	3.09675	2.93019	3.43256	3.35856	4.44058	3.32781	3.87887	3.76237	4.07368	3.65505	3.27341	3.35312	2.95368	3.34393	2.97548	3.38398	2.92647	3.65289
O14828	0.813388	2.96456	0.573374	2.02528	-0.584577	0.583626	0.0564607	1.91914	-0.594258	1.93354	-0.772344	2.53278	0.456389	0.897383	-1.63423	0.801946	0.093963	1.73752	-0.616432	1.6047	0.388897	1.77778	-0.145949	3.72001	-0.264219	1.14941	-0.311055	1.64545	-0.184487	3.22156	-0.344193	2.52867	0.0904513	1.83635	-0.642624	1.44451	0.107148	1.79064	-0.36067	2.17257	0.139773	3.17133	-0.42137	1.79043	-0.664215	1.88295	0.155285	2.23429	-0.739851
O14832	2.19818	NA	2.52945	-0.00302176	3.30651	-1.14096	1.63128	0.529564	3.05964	-0.491154	3.18144	NA	1.87329	NA	2.14401	NA	1.88745	NA	2.51209	NA	3.20472	NA	3.30073	-0.632047	1.42878	NA	1.60605	-0.732173	2.60745	-0.356103	2.6689	NA	2.71215	-0.0151269	2.94347	NA	3.87598	NA	3.01635	NA	2.60785	0.740242	3.10612	-0.789233	2.78417	NA	0.696311	NA	1.16359
O14841	1.75986	0.630958	1.69889	0.584966	0.507433	1.26865	1.17255	-0.204546	1.47438	2.02545	1.68788	1.33005	0.349179	-0.818135	0.226402	-1.02349	1.4331	0.504328	1.38054	0.232519	1.69717	0.531512	1.71929	0.796969	1.34766	-0.508547	1.35694	0.808621	1.59755	2.04848	1.95117	0.595399	0.926387	-0.0865924	2.28439	1.58975	1.774	-0.663819	1.95041	0.763017	1.3684	2.53199	1.40714	0.446458	0.382902	0.846961	1.01993	1.42043	0.428307
O14867	NA	-2.91416	NA	NA	NA	NA	NA	NA	NA	NA	NA	NA	NA	NA	NA	NA	NA	NA	NA	NA	NA	NA	NA	-3.57007	NA	NA	NA	NA	NA	NA	NA	NA	NA	NA	NA	NA	NA	NA	NA	NA	NA	NA	NA	NA	NA	NA	NA	NA	NA
O14874	1.34131	0.529334	1.63384	1.42078	0.915063	-0.232254	0.927972	0.368247	2.06431	1.32071	0.969093	0.576684	1.22182	-0.00407384	0.556685	-0.983512	0.636238	0.474807	1.3421	-0.222482	1.4821	-0.531028	1.50671	0.467979	0.533179	-0.897827	1.5577	-0.172309	0.636868	0.0597885	0.519473	0.668965	0.558889	-1.32929	1.68994	-0.842344	2.42479	0.439226	1.56759	-0.363687	1.65231	0.340837	0.988544	-0.26422	1.52513	-0.761869	0.0472072	0.467725	0.617682
O14879	0.618132	-0.617212	-0.303703	-0.725301	NA	NA	0.325744	-0.163527	NA	0.1262	NA	-0.428017	NA	-0.519967	NA	NA	NA	2.10961	NA	NA	NA	NA	NA	-0.178834	-0.47867	-0.437701	NA	0.12464	NA	NA	NA	NA	-0.925238	NA	-0.625219	1.47536	NA	NA	0.254541	1.17211	NA	NA	NA	-0.0962554	NA	-0.324948	NA	NA	NA
O14880	3.38423	3.89314	3.23517	6.24878	2.09169	2.57554	2.94431	2.11978	2.0925	2.85875	2.54855	4.84499	2.28098	1.79901	1.55705	2.57169	2.91998	3.00937	2.05667	1.44207	2.9308	2.3631	2.43477	5.64555	1.62774	1.71216	2.3579	3.14335	3.09459	3.80067	2.79568	2.80084	1.88168	1.80911	1.9576	3.63035	3.63038	2.755	3.15858	4.80109	3.25019	4.20192	3.1409	2.19972	2.39584	1.52788	2.47694	2.9181	2.05715
O14896	-2.42351	1.66414	-2.40746	-0.162746	NA	-0.549566	-2.99109	-2.68428	-2.96546	-3.45444	-2.92614	NA	NA	NA	NA	NA	NA	-1.90227	-4.0456	NA	-2.43023	-2.63301	-2.63444	NA	-3.02326	NA	-3.12668	-1.67534	NA	-1.13004	-2.90207	-1.86545	NA	-1.92579	-2.00479	-2.24852	-3.60867	NA	-2.67441	-1.44132	-3.26828	-0.279248	NA	-2.88518	NA	-2.16675	NA	-3.24035	NA
O14907	0.241666	2.6809	NA	1.8837	NA	1.84158	0.118499	-0.754596	NA	3.00937	-0.691194	3.09361	-0.720962	1.72726	NA	1.33386	NA	1.86683	-1.14653	2.35137	-0.350873	2.74364	NA	2.465	0.198558	2.15924	-1.49276	1.39224	NA	2.32029	NA	1.69421	NA	1.04262	NA	3.27053	-0.587873	2.19384	NA	1.1962	0.737686	2.69856	-0.790563	2.42826	-0.0400598	2.30982	1.41876	1.95754	-0.680606
O14908	-0.437504	0.758872	-1.09914	0.35518	NA	-0.0786281	-1.38804	-0.389417	-1.19803	0.515072	-1.65318	1.20219	-1.58317	-0.656668	NA	-1.16404	-2.43822	1.33554	-1.39532	1.0169	-1.04287	1.15473	-2.03783	-0.700385	-1.72664	0.546157	-2.06752	0.633292	-1.79199	0.550986	-1.61839	-0.137768	-1.25616	1.36181	-1.14462	1.76331	-1.86116	-0.0149045	NA	0.384549	-0.806826	1.34419	-2.14729	1.6439	-1.31339	-0.615266	-1.45475	-0.265416	NA
O14910	-1.34894	NA	-1.79521	NA	-1.05563	NA	NA	-1.95962	-0.210771	-0.0114117	-0.448478	NA	NA	NA	-1.82979	NA	NA	NA	NA	-1.78432	NA	-1.46305	NA	-0.443462	NA	NA	NA	NA	NA	-0.601059	NA	NA	-0.501676	NA	NA	NA	-1.67376	NA	-2.07818	NA	-0.610208	NA	-0.33705	0.246338	-0.753359	NA	-0.886981	NA	NA
O14920	-2.18015	-1.34708	-2.88037	-1.98673	NA	-2.4753	-2.68458	NA	NA	-1.35192	NA	NA	NA	NA	NA	NA	NA	-2.74046	NA	-2.014	-3.13781	-2.11281	NA	-2.3965	NA	-2.33562	NA	-2.32215	NA	-1.68842	NA	-2.20724	NA	NA	-3.12587	NA	NA	NA	NA	-2.41779	NA	-2.82344	NA	-1.52465	NA	-3.20222	NA	-2.35333	NA
O14925	NA	-1.71951	-1.77289	-1.16247	-2.58491	NA	-2.75927	NA	NA	-1.50102	-2.54468	-0.90351	-1.66084	-2.01858	NA	NA	-2.88958	-1.55824	-2.2446	NA	-3.01854	NA	-3.31696	NA	NA	NA	NA	-1.70628	-3.06753	-2.56817	NA	-2.07981	NA	-1.94397	NA	-0.987708	-1.59273	-0.963786	NA	-1.50478	-1.35613	-1.12308	-1.76683	NA	-1.67477	NA	-2.46936	NA	-2.73772
O14929	NA	-0.415423	NA	-1.17093	NA	NA	NA	-0.667502	NA	-1.2787	NA	-1.30742	NA	-1.21587	NA	-1.19262	NA	-0.889157	NA	NA	NA	-1.32193	NA	-2.03526	NA	NA	NA	-0.210483	NA	NA	NA	NA	NA	-0.884629	NA	NA	NA	0.305366	NA	-1.26443	-2.14969	-1.39369	NA	-1.4393	NA	NA	NA	NA	NA
O14933	-0.052371	-0.448348	-0.892328	-0.732491	-1.9751	-1.64265	-0.737416	-0.333813	-1.55617	-0.227009	-2.12486	0.808221	-1.47925	0.29343	-2.61486	-1.41798	-1.56123	0.527509	-2.17269	-1.43267	-1.5691	-0.215051	-2.02884	NA	-1.41308	-0.864648	-1.98403	-0.202934	-2.23755	-1.40285	-1.82641	-1.30903	-1.50615	-1.57448	-0.936547	1.39741	-1.77408	-1.51148	-1.26642	-0.931006	-0.767946	-1.34072	-1.93593	0.0465323	-1.57097	-1.1748	-1.39658	-1.00133	-2.19787
O14936	-0.064586	0.824099	-0.320852	0.782864	-1.17146	0.499659	-0.46575	-0.479893	-0.609931	1.59996	-1.42228	0.565006	-1.27504	-0.964297	NA	-1.52565	-0.956813	-1.02565	NA	0.101181	-0.436577	0.630284	-0.737652	0.839925	-1.03694	0.957346	-1.31587	-0.40257	-1.21462	0.359633	-1.13249	-0.145871	-0.577849	-0.101341	-0.197375	0.59718	-1.94087	-1.31135	-0.463843	-0.0466513	-1.55435	0.337097	NA	0.618895	NA	-1.88412	-1.10403	0.621357	-2.01537
O14939	NA	-2.71295	NA	NA	NA	NA	NA	NA	NA	NA	NA	NA	NA	NA	NA	NA	NA	NA	NA	-3.7235	NA	-3.65586	NA	NA	NA	-3.76621	NA	-3.2754	NA	-2.78884	NA	NA	NA	-3.23286	NA	-3.63436	NA	NA	NA	-4.20122	NA	NA	NA	-3.68626	NA	NA	NA	NA	NA
O14948	NA	2.63867	NA	NA	NA	NA	NA	NA	NA	NA	NA	NA	NA	NA	NA	NA	NA	NA	NA	NA	NA	NA	NA	NA	NA	NA	NA	NA	NA	NA	NA	NA	NA	NA	NA	NA	NA	NA	NA	NA	NA	NA	NA	NA	NA	NA	NA	NA	NA
O14949	3.293	2.45894	3.23957	3.65646	2.35684	1.25409	2.58487	2.59445	2.6103	3.19489	3.42229	3.54742	3.78409	2.67564	3.04256	1.79534	3.30783	2.80979	3.44582	1.10572	2.97185	1.76108	2.75131	3.08891	1.60941	0.597443	2.33759	3.04422	3.11632	2.59318	2.9614	2.535	2.48759	1.53833	2.32163	3.60664	3.97509	2.84006	2.95784	2.49357	3.87383	3.73785	3.77051	2.32032	3.70226	1.89518	2.8054	1.09844	3.28328
O14957	NA	NA	NA	NA	NA	NA	NA	NA	NA	NA	NA	-1.6619	-1.91899	NA	NA	NA	-2.88541	NA	NA	NA	NA	NA	NA	NA	NA	NA	NA	NA	NA	NA	NA	NA	NA	NA	NA	-2.1633	-1.27309	NA	NA	NA	NA	NA	NA	NA	NA	NA	NA	NA	NA
O14964	0.208359	0.848328	-0.191539	0.962114	-1.46589	0.477768	-0.269011	0.438246	-0.661166	0.483603	-1.77785	-0.690437	-1.36941	-0.772667	NA	-0.554858	-1.34448	0.187528	-2.73078	0.12204	-0.739607	0.647646	-0.906942	0.2562	-0.440893	0.663368	-0.90434	0.136355	-1.26653	0.26747	-1.09619	0.542526	-1.08607	-0.0524768	-0.00754589	-0.41031	NA	-0.311239	-0.660642	0.189142	NA	0.624589	-2.07772	0.781505	-2.72974	-1.00663	-1.19816	0.189601	NA
O14966	-0.0857918	-0.835506	0.196384	0.246709	-0.738761	NA	-0.383245	NA	-0.934438	-0.0637971	-0.432705	0.208766	-1.08333	-0.66648	NA	NA	-1.07005	-0.684109	-0.782826	-1.2139	-0.386362	-0.920339	-0.738501	-0.0627296	-1.12129	NA	-1.18663	-0.654873	-0.657431	0.760488	-0.783662	0.136154	-1.03829	-0.810269	-0.881401	-0.385613	0.0711179	0.00678212	NA	0.410225	0.33681	1.4193	-0.0304216	-0.429178	-0.667719	0.253475	-0.872206	-1.34762	-1.29102
O14967	NA	NA	NA	NA	NA	NA	NA	NA	NA	NA	NA	NA	NA	NA	NA	NA	NA	NA	NA	NA	NA	NA	NA	NA	NA	NA	NA	NA	NA	NA	NA	NA	NA	NA	NA	NA	NA	NA	NA	NA	NA	NA	NA	NA	NA	NA	NA	NA	NA
O14972	-1.60776	-1.10534	-1.95391	-2.39279	-2.24514	-1.84252	-1.54572	-1.33503	-2.20796	-1.21157	-1.71466	-1.05153	-2.5523	-2.30917	-3.79178	-1.7045	-2.17655	-1.37766	-2.53635	-1.83819	-1.90946	-1.14952	-2.44728	-1.65887	-2.62681	-2.05375	-2.40012	-2.40547	-2.42253	-1.25049	-2.50976	-2.55697	-2.16094	-2.07188	-1.7587	-1.08358	-2.02232	-1.59398	-1.78592	-0.8958	-2.20006	-1.46405	-2.38799	-2.35261	-2.54022	-2.21955	-2.2545	-1.69029	-2.36717
O14974	0.537681	1.74123	-0.0953347	0.514085	NA	0.403674	0.0947989	0.659197	-0.818878	1.03106	-1.41566	-0.323573	-1.02546	0.149734	NA	-0.419864	-1.03543	0.418085	-1.81377	1.62474	-0.0981218	1.22811	-1.17038	1.64732	-0.100417	1.49275	-0.899615	1.13135	-1.47243	1.41684	-1.07219	1.31878	-0.840146	0.982592	-0.146496	1.10181	-1.9522	0.103375	-0.191225	1.19318	-0.629225	0.102196	NA	1.296	-1.50386	0.0369602	-0.239896	0.854125	NA
O14975	4.09897	-0.608686	3.25889	2.0813	3.06641	NA	2.8752	-0.854526	3.61047	1.15759	2.79465	-1.21687	2.07879	NA	1.02642	-0.611152	2.50649	-0.384527	2.60716	NA	3.44704	6.38958e-05	3.22093	-1.16552	2.35732	NA	2.80402	0.779176	3.45979	NA	3.08704	0.378084	3.1111	0.850209	3.74294	NA	2.9841	-0.372878	3.49653	0.704566	2.51217	NA	2.56708	1.28716	2.03875	-1.67587	2.18255	-0.964478	1.92053
O14976	-0.553344	0.125479	-0.863452	0.378975	-2.35662	-0.34138	-1.05558	-0.667724	-1.1698	0.194581	-2.37197	-1.19295	-2.16793	-1.81712	NA	-0.609935	-1.96769	0.035884	NA	0.20484	-1.63873	0.0299581	-1.94718	-0.917765	-1.33084	-0.724461	-2.0631	0.317874	-2.24617	-0.190948	-2.31452	-0.816207	-1.92986	-0.415131	-1.33607	-1.39306	NA	-1.23266	-1.46946	-0.123512	-2.24536	-1.10739	NA	-0.0100088	NA	-1.77103	-1.82347	-1.03498	NA
O14979	1.9746	2.80258	1.97065	3.15993	0.65165	2.01904	1.57008	3.34853	1.23564	3.48493	0.722882	3.39988	1.29726	2.77241	-0.431337	2.09358	0.828636	3.60469	0.289721	3.28184	1.27714	3.33927	1.09657	3.98147	1.60003	2.858	1.19763	2.31234	1.06632	3.44836	0.939884	3.51079	0.33784	1.94524	0.948517	3.73261	1.90109	2.91007	1.02734	2.10269	1.8417	3.58731	0.963143	3.35964	0.482053	2.32115	1.24018	2.9069	-0.683217
O14980	1.50869	2.33243	1.22532	2.46256	-0.369221	1.86175	1.02513	2.40723	0.566717	2.12132	-0.369732	0.592571	0.209297	0.747214	-1.98256	0.579107	-0.168371	1.30256	-0.802823	1.84509	0.505155	2.12221	0.307661	2.04667	0.577972	1.72693	0.202969	1.88129	-0.236479	1.63508	0.23722	1.99791	0.403762	2.47252	0.935732	1.29837	-0.345941	1.47836	0.6547	1.24954	-0.0199675	1.60145	-1.00165	2.14536	-1.12985	0.204373	0.347291	1.75915	-1.78774
O14981	-3.03269	-1.67097	-3.26884	-2.56218	NA	NA	NA	-2.10978	-3.31633	-1.36717	NA	NA	NA	-3.50992	NA	NA	NA	-3.16058	NA	-2.59434	NA	-1.97991	NA	-2.2085	NA	-2.79435	NA	-1.64541	NA	-1.91659	NA	-1.48397	NA	-1.52338	-3.25898	-3.15088	NA	-3.24385	NA	-2.52177	NA	-1.25868	NA	-1.85087	NA	NA	NA	-3.12714	NA
O14983	NA	NA	NA	NA	NA	NA	NA	NA	NA	NA	NA	NA	NA	NA	NA	NA	NA	NA	NA	NA	NA	NA	NA	NA	NA	NA	NA	-0.898055	NA	NA	NA	NA	NA	NA	NA	NA	NA	NA	NA	-1.32801	NA	NA	NA	NA	NA	NA	NA	NA	NA
O15013	NA	NA	NA	NA	NA	NA	NA	NA	NA	-2.66246	NA	-3.05179	NA	NA	NA	NA	NA	NA	NA	NA	NA	NA	NA	-1.66448	NA	NA	NA	NA	NA	NA	NA	NA	NA	NA	NA	NA	NA	NA	NA	NA	NA	NA	NA	-1.77654	NA	NA	NA	NA	NA
O15020	0.829827	1.05623	0.738229	NA	-0.569857	0.873077	-0.191616	-1.50669	0.731825	NA	-0.701266	NA	-0.857299	NA	NA	NA	-0.34929	NA	-1.2367	-1.14126	0.751223	-0.756563	0.470559	NA	-0.690452	NA	0.700417	-1.10054	0.13612	NA	0.509364	NA	-0.461836	-0.45406	1.36142	-1.24402	-0.290455	NA	1.28102	-1.13074	-1.27856	-0.902697	-1.43329	NA	-1.44186	NA	-0.872891	NA	-1.34768
O15021	NA	-4.00927	NA	NA	NA	NA	NA	NA	NA	NA	NA	NA	NA	NA	NA	NA	NA	NA	NA	NA	NA	NA	NA	-5.21625	NA	NA	NA	NA	NA	NA	NA	NA	NA	NA	NA	NA	NA	NA	NA	NA	NA	NA	NA	NA	NA	NA	NA	NA	NA
O15027	-0.223176	-0.15403	-0.608788	-0.8745	-1.55084	-0.380478	-0.570921	0.159201	-0.3687	0.13357	-1.53782	-0.644156	-1.19014	-1.51427	-2.70852	-1.72993	-0.5736	0.00352363	-1.8459	0.712747	-0.568678	-0.232793	-0.789323	0.191032	-0.614351	-0.0306184	-1.04877	-0.181999	-1.6339	-0.404784	-0.852236	0.152011	-0.671566	-0.0875169	0.0839866	-1.19228	-1.63746	-1.72417	0.0616704	-1.12962	-1.47468	-0.809502	-1.54571	0.339824	-2.08496	-1.25602	-1.5489	-0.647476	-2.35337
O15031	-0.223843	0.365631	-0.7961	0.696156	-1.48334	-0.253807	-0.76989	-0.817709	-0.826439	1.00275	-1.12283	0.715651	-0.977854	-0.695159	-1.62921	-0.757118	-1.00126	0.24999	-1.7241	0.549197	-0.640159	0.257062	-0.976169	0.383303	-1.07823	1.07151	-1.51496	0.0347857	-0.956975	0.32215	-0.835257	0.760991	-1.29446	0.946048	-0.551854	-0.89139	-0.513924	-0.419596	-0.4484	0.0602105	-0.370714	-0.211931	-1.22468	1.44424	-1.17488	-1.35372	-0.644424	1.59728	-1.46454
O15037	NA	-3.5342	NA	-4.6703	NA	-4.36392	NA	NA	NA	-4.10254	NA	NA	NA	NA	NA	NA	NA	NA	NA	NA	NA	NA	NA	NA	NA	NA	NA	-4.1932	NA	NA	NA	NA	NA	NA	NA	NA	NA	NA	NA	NA	NA	NA	NA	NA	NA	NA	NA	NA	NA
O15042	-0.678846	0.144078	-0.688795	1.08858	-2.5685	-0.567075	-0.925814	0.427966	-1.31958	0.702846	NA	-1.08833	-2.15544	-1.29902	NA	-1.19107	-1.91489	0.133725	NA	-0.19023	-0.931273	0.348476	-1.64964	0.100792	-1.6126	-0.707702	-1.73145	0.566648	-1.7242	-0.0361985	-1.7763	0.756536	-1.7812	0.763585	-0.964135	-0.549376	-2.62288	-0.453962	-1.20793	-0.0407086	NA	0.0177251	NA	0.411843	NA	NA	-1.93491	-0.781012	NA
O15047	-3.97315	NA	NA	-3.34372	NA	NA	NA	-3.7194	NA	-2.22195	NA	NA	NA	NA	NA	NA	NA	-3.11613	NA	-3.08627	-4.27212	-2.75831	NA	-2.26814	NA	NA	NA	-2.82256	NA	-2.53372	NA	-2.41959	NA	-2.9197	NA	-3.65664	NA	NA	NA	NA	NA	-2.74404	NA	-2.12954	NA	NA	NA	NA	NA
O15056	NA	NA	NA	-3.07459	NA	NA	NA	NA	NA	NA	NA	NA	NA	NA	NA	NA	NA	NA	NA	-1.32307	NA	-2.14398	NA	NA	NA	NA	NA	NA	NA	NA	NA	NA	NA	NA	NA	-2.27475	NA	NA	NA	NA	NA	-2.27154	NA	-2.08244	NA	NA	NA	-2.37448	NA
O15061	-1.44831	NA	-2.15237	-1.30064	NA	NA	-0.866483	NA	NA	-1.41604	NA	NA	NA	-1.43453	NA	NA	NA	NA	NA	-1.86311	NA	NA	NA	NA	-1.73384	-1.6543	NA	NA	NA	-1.58493	NA	-1.12799	NA	NA	NA	NA	NA	NA	NA	NA	-1.48187	-1.07383	NA	-0.0154441	NA	NA	-2.41041	NA	NA
O15066	-5.70284	NA	NA	-3.30543	NA	NA	NA	-4.22207	NA	-3.19165	NA	-4.36888	NA	NA	NA	NA	NA	NA	NA	-5.37358	NA	NA	NA	-4.83318	NA	NA	NA	-4.70229	NA	-5.34619	NA	NA	NA	NA	NA	-4.77578	NA	NA	NA	-4.38705	NA	-3.71298	NA	-3.51988	NA	NA	NA	NA	NA
O15067	0.2042	-0.218931	-0.0102228	-0.0414745	-0.4938	-1.23636	0.154801	1.5759	-1.04289	0.79315	-0.16875	1.52922	-0.620606	0.508393	-1.08637	0.000372544	-0.242539	0.24104	-0.184524	0.220604	-0.344043	1.15878	-0.150661	0.00637288	-0.104527	0.742045	-0.835276	0.684485	-0.71476	0.327432	-0.417654	0.742456	-0.601678	0.124935	0.571557	1.03212	-0.69106	1.72814	-0.110259	-0.376134	0.281283	1.02252	-0.414402	1.23077	-0.914153	-0.0831801	-0.352409	0.634423	-0.730236
O15075	NA	-1.34754	NA	-3.03296	NA	-3.12934	NA	NA	NA	NA	NA	NA	NA	-2.26787	NA	NA	NA	-3.96261	NA	NA	NA	-2.58177	NA	NA	NA	-2.73038	NA	-3.76706	NA	NA	NA	-1.26765	NA	-3.27891	NA	NA	NA	NA	NA	-0.722972	-3.69569	NA	NA	NA	NA	-3.48572	NA	NA	NA
O15084	-2.00749	NA	NA	-2.11957	NA	NA	NA	-1.83845	-2.71212	-3.48302	NA	NA	NA	NA	NA	NA	-2.95344	-2.9091	NA	NA	-2.43373	NA	-2.45215	-0.848335	NA	NA	-3.07295	-2.15342	NA	-2.88187	NA	-2.15941	-2.5213	NA	-3.32694	-2.57952	NA	NA	NA	NA	NA	-2.55942	NA	NA	NA	-3.5201	NA	NA	NA
O15085	-2.45766	-1.09858	-2.57923	-0.513076	NA	-2.31291	NA	-0.969143	NA	-1.32627	NA	-2.25312	NA	NA	NA	NA	NA	-2.28757	NA	-0.970962	NA	-0.767086	NA	-0.874687	NA	-1.46098	NA	-1.58044	NA	-1.02744	NA	-1.123	NA	NA	NA	NA	NA	NA	NA	-1.19462	NA	-0.93314	NA	-1.08073	NA	NA	NA	NA	NA
O15091	NA	-2.94156	-3.59792	-2.81384	-3.86047	-3.29454	-4.56706	-2.05331	-3.10325	-3.54978	NA	-3.6591	NA	NA	NA	-4.44093	-4.47857	-3.45153	NA	-3.80509	NA	-1.76153	-3.5176	-4.23531	-4.20171	-4.43094	-4.38614	-2.43535	-3.98542	-2.22898	NA	-2.01589	-3.12153	-2.47108	-3.00306	-3.35612	-3.39578	-3.48079	-2.46843	-4.43487	-4.7253	NA	NA	-3.66904	NA	NA	NA	NA	NA
O15111	-2.51906	-1.96835	-3.36428	-2.14609	NA	-3.53561	-3.93204	-2.66903	-3.62852	-2.2617	NA	NA	NA	NA	NA	-3.85707	NA	-3.31662	NA	-2.78337	-4.05824	-2.3519	NA	-2.23936	-4.16749	-2.61821	NA	-2.09507	NA	-2.62316	NA	-1.99901	NA	NA	-3.07872	-3.84493	NA	-2.74454	-3.60107	-2.0481	NA	-3.99298	NA	-2.32944	NA	NA	NA	-3.54471	NA
O15116	-2.53448	-1.54309	-2.17544	-1.15076	-2.25893	-1.6495	-2.29166	-2.187	-2.41906	-0.67167	-2.16947	-0.14647	-2.54404	-0.647184	NA	-1.25597	NA	-0.729731	-1.63978	-1.40161	-2.62257	-1.3943	NA	-1.16271	NA	-1.93202	-2.75044	-0.732287	NA	-1.01262	-2.72693	-0.997212	-2.25698	-0.944988	-2.51685	-1.45698	-2.59293	-1.51197	-2.17226	-1.52404	-1.15622	-0.370451	-2.0302	-0.828978	-2.12999	-2.54661	-1.86715	-0.96692	-2.87204
O15117	-1.9723	-1.61642	-1.80864	-1.49406	-2.57018	NA	-1.39604	-0.420861	-2.75357	-0.244775	NA	-2.03378	-1.93004	-0.216053	NA	-1.03958	NA	-1.56977	NA	NA	-1.85933	-2.4927	NA	-2.13446	NA	NA	-3.50577	-0.68677	NA	-2.05135	NA	-1.64953	-2.79857	NA	NA	NA	NA	-2.17408	NA	0.0132024	-2.32216	-2.2464	NA	NA	-1.94009	-1.71583	-1.43635	NA	NA
O15118	NA	0.190314	NA	-0.0380227	NA	-1.45674	NA	-0.55633	NA	-1.33695	NA	-0.569357	NA	-1.81488	NA	-2.57444	NA	1.37646	NA	-0.246259	NA	-1.25284	NA	-0.403004	NA	-2.31249	NA	-1.65135	NA	-0.255139	NA	-0.465321	NA	-0.119208	NA	NA	NA	1.47038	NA	-0.759469	NA	-1.72151	-2.49009	-0.785345	NA	-0.433766	NA	0.270925	NA
O15120	3.33108	0.989651	3.11643	NA	2.29845	NA	2.08406	NA	2.50095	3.08608	2.14657	1.60515	2.76589	NA	0.783076	NA	2.54103	1.83908	2.27052	2.18057	2.28733	NA	2.00636	0.663163	1.51966	NA	1.5443	2.5555	2.38648	0.840694	2.62726	2.13903	2.42806	NA	3.05539	1.35192	2.79605	NA	3.28344	0.625099	2.73586	1.89426	2.92921	NA	1.85259	NA	1.77414	1.71034	1.76279
O15121	NA	-2.57572	NA	NA	NA	NA	NA	NA	NA	NA	NA	-3.46996	NA	NA	NA	NA	NA	NA	NA	NA	NA	NA	NA	NA	NA	NA	NA	NA	NA	NA	NA	NA	NA	NA	NA	-2.89886	NA	-2.74958	NA	NA	NA	NA	NA	NA	NA	NA	NA	NA	NA
O15126	-1.20593	0.495822	-1.80782	-0.92732	NA	-1.71994	NA	-1.49444	NA	-1.24593	NA	-1.73409	NA	-1.35198	NA	NA	NA	-1.32622	NA	-0.2949	NA	-0.977778	NA	-0.495188	NA	-0.848081	NA	-1.68432	NA	-0.336948	NA	-0.478224	NA	NA	NA	-1.02094	NA	-1.05027	NA	-1.27847	NA	-0.316294	NA	-0.625833	NA	-1.10784	-1.99641	-0.153855	NA
O15127	0.518109	1.353	0.453692	1.09506	NA	0.915751	-0.215965	0.823081	NA	1.52552	NA	1.0988	-0.107644	0.690198	NA	0.0202585	0.298238	1.53515	-0.781633	0.419163	0.0126778	0.870707	NA	1.29916	-0.746512	0.766164	NA	1.15868	-0.371932	1.53312	NA	1.35613	0.000697621	1.38861	NA	1.32644	-0.110773	0.649406	0.275548	1.50405	-0.175849	2.39215	-0.268749	1.0252	-0.378155	0.0992555	-0.115275	0.60545	NA
O15131	NA	NA	NA	NA	NA	NA	NA	NA	NA	NA	NA	NA	NA	NA	NA	NA	NA	NA	NA	NA	NA	NA	NA	NA	NA	NA	NA	NA	NA	NA	NA	NA	NA	NA	NA	NA	NA	NA	NA	NA	NA	-2.05843	NA	NA	NA	NA	NA	NA	NA
O15143	2.96565	4.24964	2.80057	4.06137	1.75029	3.62961	2.98392	3.47266	2.31925	3.94006	2.21507	4.02114	2.70813	4.77866	1.39077	4.13784	2.03187	4.19055	1.58472	3.81674	2.79801	4.20016	2.12732	3.44909	2.37528	3.4929	1.54372	4.20081	1.55792	4.03432	1.54389	3.40588	2.56798	3.79048	2.0949	3.86057	1.72653	4.33795	2.03532	4.66455	2.82035	4.3712	1.87174	3.88433	2.50605	3.73761	3.03802	3.45117	1.32413
O15144	3.23071	4.06279	3.06101	4.27082	2.45182	3.85885	3.17364	3.98269	2.68501	4.04238	2.618	3.89816	2.936	5.02711	2.36236	4.43517	2.16182	3.97716	2.4119	3.8578	2.99214	4.28922	2.6082	3.97997	2.70633	3.61865	2.12526	4.02804	1.87018	3.79836	2.18283	3.62174	2.91915	3.81751	2.62518	4.24876	2.58094	4.55	2.59	4.56157	3.56137	4.38896	2.67095	3.9836	3.24076	4.18362	3.62429	3.79331	2.5902
O15145	3.81638	4.70333	3.80167	4.84959	2.80045	4.02748	3.74744	4.00081	2.84585	4.14229	3.13235	4.2477	3.52353	5.17999	2.90159	4.39763	2.83865	4.50367	3.07017	4.3162	3.69315	4.71152	3.21124	3.94698	3.07566	3.79938	2.74348	4.42676	2.52497	4.363	2.91254	3.85768	3.19169	4.0833	3.36388	4.75096	3.23792	5.05583	2.95013	4.85994	4.16809	4.759	3.46775	4.5827	3.74088	4.30347	3.85043	4.02208	2.75678
O15155	-0.656482	-0.204823	NA	-0.916449	NA	NA	NA	NA	NA	-0.128715	NA	NA	NA	NA	NA	NA	NA	NA	NA	-0.125978	NA	NA	NA	NA	NA	NA	NA	NA	NA	NA	NA	-0.420399	NA	-0.163236	NA	-0.75904	-0.132992	-0.520424	NA	-0.442369	-0.625917	-0.54102	-1.83612	NA	-1.08792	NA	NA	NA	NA
O15156	NA	-1.46918	NA	NA	NA	NA	NA	NA	NA	NA	NA	NA	NA	NA	NA	NA	NA	NA	NA	NA	NA	NA	NA	NA	NA	NA	NA	NA	NA	NA	NA	NA	NA	NA	NA	NA	NA	NA	NA	NA	NA	NA	NA	NA	NA	NA	NA	NA	NA
O15160	NA	0.37727	-0.638159	0.574727	NA	0.220746	NA	1.06102	NA	0.88211	NA	0.786005	-0.898261	0.0594752	NA	-0.390369	NA	1.63158	NA	0.991303	NA	0.861663	NA	0.0268722	NA	0.105072	NA	1.11776	NA	0.257565	NA	0.129701	NA	0.825134	NA	1.27848	-1.28826	0.772355	NA	0.387591	-0.22754	1.21957	-1.11552	1.11433	NA	NA	-1.23001	0.0414995	NA
O15162	NA	NA	NA	NA	NA	NA	NA	NA	NA	-1.68292	NA	NA	NA	NA	NA	NA	NA	NA	NA	NA	NA	NA	NA	NA	NA	NA	NA	NA	NA	-1.33616	NA	NA	NA	NA	NA	-0.793188	NA	-0.227528	NA	1.03652	NA	NA	NA	NA	NA	-1.18473	NA	NA	NA
O15164	NA	-3.344	NA	-3.22	NA	NA	NA	NA	NA	NA	NA	NA	NA	NA	NA	NA	NA	NA	NA	NA	NA	NA	NA	NA	NA	NA	NA	NA	NA	NA	NA	-2.12286	NA	NA	NA	NA	NA	NA	NA	NA	NA	NA	NA	NA	NA	NA	NA	NA	NA
O15173	3.4267	2.33192	3.56044	3.16569	3.3374	1.62645	3.18202	2.26576	3.20873	3.52723	3.62552	3.30204	3.30225	2.69712	2.92055	2.35238	3.10414	2.09103	4.07077	2.91508	3.62899	2.83545	3.37254	3.09442	2.46372	2.21486	2.71167	2.29437	4.07416	2.37112	3.50716	2.52677	2.76931	2.9501	3.3722	3.35085	4.44692	2.03664	3.15803	2.67699	4.17027	2.74755	3.76221	2.47398	3.54063	2.88126	2.94929	2.94495	3.54213
O15194	NA	NA	NA	-4.75331	NA	NA	NA	NA	NA	NA	NA	NA	NA	NA	NA	NA	NA	NA	NA	NA	NA	NA	NA	NA	NA	NA	NA	NA	NA	NA	NA	NA	NA	NA	NA	-3.4297	NA	NA	NA	NA	NA	NA	NA	-4.10249	NA	NA	NA	NA	NA
O15195	NA	-0.631886	NA	1.94792	NA	0.808691	NA	NA	NA	NA	NA	NA	NA	NA	NA	1.22217	NA	1.54647	NA	NA	NA	NA	NA	NA	NA	NA	NA	-0.352232	NA	0.850221	NA	NA	NA	NA	NA	-1.65316	NA	NA	NA	NA	NA	NA	NA	NA	NA	NA	NA	NA	NA
O15198	NA	NA	NA	NA	NA	NA	NA	NA	NA	NA	NA	-1.85363	NA	NA	NA	NA	NA	NA	NA	NA	NA	NA	NA	NA	NA	NA	NA	NA	NA	NA	NA	NA	NA	NA	NA	NA	NA	NA	NA	NA	NA	NA	NA	NA	NA	NA	NA	NA	NA
O15204	NA	NA	NA	NA	NA	NA	NA	NA	NA	NA	NA	NA	NA	NA	NA	NA	NA	NA	NA	NA	NA	NA	NA	NA	NA	NA	NA	NA	NA	NA	NA	NA	NA	NA	NA	NA	NA	NA	NA	NA	NA	NA	NA	NA	NA	NA	NA	NA	NA
O15205	NA	NA	NA	NA	NA	NA	NA	NA	NA	-0.0856502	NA	NA	NA	NA	NA	NA	NA	-3.0853	NA	NA	NA	-0.131667	NA	NA	NA	NA	NA	NA	NA	NA	NA	-0.542848	NA	-2.30186	NA	NA	NA	NA	NA	-1.61407	NA	-2.40654	NA	NA	NA	NA	NA	NA	NA
O15211	NA	-3.45343	NA	-2.10377	NA	NA	NA	-3.62388	NA	-2.44193	NA	-3.36287	NA	NA	NA	NA	NA	-3.05591	NA	-2.22396	NA	NA	NA	-3.44915	NA	NA	NA	NA	NA	-3.03567	NA	NA	NA	NA	NA	-3.40045	NA	NA	NA	NA	NA	-3.03476	NA	NA	NA	NA	NA	NA	NA
O15212	-0.301252	1.14702	NA	0.86328	NA	0.400869	NA	1.78951	NA	1.19444	-0.843137	1.21017	-0.286564	1.02506	-1.87992	0.728135	-0.564523	1.43987	NA	1.35387	-0.180204	0.90024	-0.0825158	1.71112	-0.240661	0.630592	-0.682037	0.891119	-0.689978	0.689407	NA	0.981567	NA	1.31169	-0.250407	1.16393	-0.836291	1.42819	-0.42808	0.0843694	NA	1.36733	NA	1.17002	-0.820366	0.677511	NA	0.736515	-0.759162
O15213	NA	NA	NA	NA	NA	-1.63254	NA	-0.338693	NA	-1.76813	NA	-3.00807	NA	NA	NA	NA	NA	-1.81585	NA	-2.52785	NA	-1.63179	NA	NA	NA	-2.16547	NA	-2.10443	NA	NA	NA	-2.36206	NA	-1.08417	NA	NA	NA	NA	NA	-2.03383	NA	-2.22866	NA	-1.39004	NA	NA	NA	NA	NA
O15217	NA	NA	NA	NA	NA	NA	NA	NA	-1.58644	NA	-2.17906	NA	NA	NA	NA	NA	NA	NA	-1.15375	NA	NA	NA	NA	NA	NA	NA	NA	NA	NA	NA	-1.57706	NA	NA	NA	NA	NA	-1.34302	NA	NA	NA	NA	NA	NA	NA	-2.23926	NA	NA	NA	-1.93107
O15226	NA	-1.00187	NA	NA	NA	NA	NA	-0.462987	NA	-0.350048	NA	NA	NA	NA	NA	NA	NA	NA	NA	-1.27297	NA	-0.859909	NA	NA	NA	NA	NA	-1.47904	NA	NA	NA	-1.12036	NA	-0.377093	NA	-0.556169	NA	NA	NA	-0.753531	NA	NA	NA	-0.830191	NA	NA	NA	NA	NA
O15228	-0.555784	0.219207	-0.957876	-0.0922625	-0.199925	-0.410641	-1.00382	0.626371	-0.738997	-0.626827	NA	-1.81441	NA	NA	NA	-1.71306	NA	-1.20112	NA	NA	-1.83978	-0.392774	-1.37913	0.503951	-1.23245	-1.33444	NA	-0.673746	-1.32531	0.298591	NA	-0.399817	0.249051	-0.600885	-0.550366	-0.773276	-1.81903	-1.17116	-0.847258	NA	NA	-1.43085	-2.68238	-0.475154	NA	-1.32293	NA	-0.473895	NA
O15229	1.47968	NA	1.87512	NA	1.66136	NA	2.0746	NA	1.56524	NA	0.4872	NA	1.87342	NA	-0.684403	NA	1.34559	-1.46278	1.28806	NA	2.4265	-1.63742	1.44771	NA	0.408966	NA	1.08614	NA	2.57012	NA	2.33976	NA	1.2882	NA	2.00994	NA	2.8599	NA	1.87561	NA	1.90772	NA	2.07366	NA	1.43149	NA	-0.329627	NA	1.04025
O15230	0.319997	0.655778	-0.472187	0.692964	NA	1.30855	0.0685053	1.38025	-0.685472	1.07185	-0.292768	0.58429	-1.66302	-0.159992	-1.52158	NA	-0.324048	0.280712	-0.903289	2.64317	-0.0525289	3.44903	-0.671923	1.60156	1.68391	3.60043	0.451758	NA	-0.926636	0.0976514	-0.390982	2.51863	-1.13984	1.04767	1.07736	NA	-0.708957	0.596785	0.248246	1.95407	0.234389	-0.358004	-1.45036	1.2071	-1.41067	1.16166	0.804646	3.32251	-1.77212
O15231	NA	2.25143	NA	-2.04711	NA	0.762918	NA	NA	NA	-1.08288	NA	-0.228607	NA	NA	NA	NA	NA	-1.28866	NA	NA	NA	NA	NA	1.2176	NA	-0.347424	NA	-0.795049	NA	-0.786679	NA	NA	NA	0.111476	NA	-0.800981	NA	NA	NA	-2.54969	NA	-0.859684	NA	NA	NA	NA	NA	0.612047	NA
O15234	NA	-2.54995	NA	-3.37528	NA	NA	NA	NA	NA	-2.59155	NA	NA	NA	NA	NA	NA	NA	-2.01589	NA	NA	NA	NA	NA	-2.51256	NA	NA	NA	NA	NA	NA	NA	NA	NA	NA	NA	NA	NA	NA	NA	NA	NA	-2.55458	NA	NA	NA	NA	NA	NA	NA
O15235	NA	0.584354	NA	1.53664	NA	NA	NA	NA	NA	1.72317	1.34351	3.29663	NA	1.90564	NA	-0.133577	NA	2.68289	0.854567	NA	NA	NA	NA	1.68556	NA	NA	NA	NA	NA	0.829523	NA	0.729907	NA	NA	NA	2.30818	2.26696	1.52171	NA	1.3066	1.36743	2.54421	2.15905	NA	1.77518	1.32326	NA	NA	0.861923
O15239	NA	NA	-0.567929	NA	NA	NA	-1.31755	NA	NA	-0.0815886	NA	NA	-1.19793	NA	NA	NA	NA	NA	-0.9566	NA	NA	NA	NA	NA	NA	NA	NA	NA	-0.0896155	NA	NA	NA	-1.07217	NA	NA	-0.573109	0.614742	-0.585347	-1.50366	NA	0.0881371	NA	0.709328	-1.05144	0.0333269	NA	NA	NA	-1.8735
O15245	0.299869	NA	0.793908	NA	1.8732	NA	-0.259887	NA	1.4565	NA	1.7222	NA	2.07849	NA	1.10519	NA	1.43101	NA	2.25834	NA	1.36105	NA	1.09587	NA	-0.545336	NA	0.925012	-2.33153	1.60456	NA	1.99874	NA	0.646498	NA	1.91222	NA	2.3129	NA	1.88342	NA	-0.339101	NA	1.44125	NA	1.88219	NA	1.45889	NA	0.77996
O15247	-0.289059	-1.60219	-1.11475	-1.72155	-2.51428	0.560021	-1.13529	-1.73602	-2.69126	-1.90337	-1.957	-2.3553	-1.77643	-0.833513	-3.00943	-2.20059	-2.32876	-2.0963	-3.11601	-2.74518	-1.42977	-1.32152	-1.93751	NA	-1.80106	-2.06937	-1.86931	-1.66103	-2.12926	NA	-2.18078	-1.30811	-2.5527	NA	-1.69007	-3.2247	-1.93432	-2.91503	-1.54527	-1.15524	-0.769613	-1.98373	-2.49071	-2.12573	-2.77965	-2.27504	-1.9892	NA	-2.34374
O15254	1.41403	0.261809	0.181283	-0.512107	0.68968	-0.289055	0.202283	-0.651441	0.463442	0.813013	-0.321561	-1.13973	-0.895701	-1.80081	-1.93583	-1.79185	-0.967286	-1.1526	-0.225943	-2.20729	0.455397	0.372656	0.585134	1.04942	-0.434578	-1.37757	-0.597676	-0.0403494	-0.0651557	-0.119983	-0.208652	0.615704	0.495266	-1.11273	0.521833	-0.874847	-0.114368	-1.92908	-0.347759	-1.29848	-0.443131	-1.98405	-0.173744	-0.728612	0.0376273	1.36484	-0.97597	-0.200754	-1.57588
O15258	1.84954	2.30817	1.71753	1.16445	1.12763	1.25378	1.4191	1.18312	1.15437	1.35191	1.205	1.62426	1.22371	0.1388	0.160788	0.10094	1.39378	1.63408	1.1062	1.00035	1.61942	1.08911	1.23871	1.15658	0.879037	0.822017	0.672271	1.74002	1.55246	1.79042	1.15693	1.23004	1.39396	1.14346	1.06476	1.31372	1.67305	0.606813	1.24638	1.40581	1.7017	0.692673	1.18291	0.837436	1.06358	NA	0.219855	0.526228	0.957787
O15260	2.987	2.75965	3.28671	2.38101	2.25637	2.01097	2.41438	2.40095	2.11252	2.61336	1.69861	1.53426	1.95588	0.986432	0.522614	0.817924	1.91179	1.40461	1.55246	2.12723	2.40225	2.46103	2.16544	2.50428	2.02012	2.12076	1.78749	2.59264	2.37855	2.62784	2.06759	2.79967	2.0524	2.04078	1.92283	1.99099	2.08089	1.51023	2.01137	2.67171	2.48219	1.96674	1.5598	2.16216	1.90331	1.52184	1.48298	1.85954	1.25305
O15264	NA	0.152919	NA	1.64445	NA	0.372225	-1.65304	0.277595	-1.49874	1.03843	NA	-0.979667	NA	0.169761	NA	-0.657188	NA	1.58936	NA	0.708134	NA	1.53114	NA	0.25962	NA	-1.03181	NA	1.4523	NA	0.649537	NA	-0.151542	NA	1.42025	NA	1.13483	NA	0.0276471	NA	0.671891	NA	2.26721	NA	0.0401997	NA	NA	-1.62198	-0.288349	NA
O15269	-0.670705	0.0865405	-1.26765	0.322447	NA	0.00897138	-1.27051	-0.529725	NA	0.157412	NA	0.0417137	-1.76223	-1.3358	NA	-0.949355	NA	0.0542479	NA	0.229713	-1.36852	-0.118072	NA	-0.012719	NA	-0.57101	NA	0.166822	NA	-0.0562981	NA	-0.294037	-1.48977	0.0814135	-1.33673	0.0313509	-2.42288	-0.0542638	-1.61482	-1.22708	-1.63844	-1.23668	NA	-0.460763	NA	-1.54818	NA	-0.421936	NA
O15270	-1.59395	-1.11885	-2.10563	-1.17292	NA	-1.10217	NA	-1.99263	NA	-0.684751	NA	-0.840087	NA	-2.42518	NA	-2.93347	NA	-0.300381	NA	-0.9246	NA	-1.07324	NA	-2.55723	NA	-2.87246	NA	-0.246706	NA	-1.06951	NA	-1.3129	NA	-1.14224	NA	-0.834573	-3.6902	-1.28551	NA	-1.70286	NA	-2.09715	NA	-1.28042	NA	NA	NA	-1.59466	NA
O15294	-1.9028	-1.52425	-2.13678	-0.769208	NA	-2.03526	-2.56794	-1.29943	-3.01462	-1.18823	NA	-2.25017	-3.11574	-2.96794	NA	NA	-3.1376	-1.75267	-3.3949	-1.24695	-2.58975	-0.951714	-3.79187	-1.41475	-2.96783	-2.16341	NA	-1.2772	-3.26	-1.40514	NA	-1.41784	NA	-1.19862	-2.44788	-1.74178	-3.09021	-1.9156	-2.3436	-1.72141	-2.88103	-0.984441	NA	-1.4222	NA	-3.00373	-2.92657	-1.45293	NA
O15296	NA	NA	NA	-2.95942	NA	NA	NA	-0.971145	NA	NA	NA	NA	NA	-3.14116	NA	NA	NA	NA	NA	NA	NA	NA	NA	NA	NA	NA	NA	NA	NA	NA	NA	NA	NA	NA	NA	NA	NA	NA	NA	NA	NA	NA	NA	NA	NA	NA	NA	NA	NA
O15305	1.46504	2.31478	1.28867	2.23734	0.945094	2.07206	1.16296	1.8922	1.5981	1.90364	0.737527	1.98975	0.448268	0.905909	-0.364555	0.381911	1.00292	1.98375	0.470146	1.28187	1.38264	1.69711	1.08369	1.51212	0.929664	1.77629	0.826881	1.74737	0.446021	1.88176	0.643367	1.63081	1.3097	1.35197	1.81684	1.59069	0.800302	0.991781	1.42677	1.32741	0.355892	2.14316	0.900572	2.73301	0.264342	1.13857	0.621301	2.11627	-0.00717232
O15321	-1.17005	-0.709949	-0.477395	-0.145076	NA	-1.19679	NA	-1.74897	-1.17255	0.618058	NA	NA	NA	NA	NA	NA	-1.38578	-0.960759	NA	-0.580875	NA	-1.47683	NA	-1.16048	NA	-1.88788	NA	-0.678058	NA	-0.908806	NA	-0.904001	NA	0.019199	NA	NA	NA	NA	NA	-1.56253	NA	NA	NA	-1.13189	NA	NA	NA	-1.349	NA
O15327	NA	-1.24667	NA	NA	NA	-0.0419647	NA	NA	NA	NA	NA	-1.04704	NA	NA	NA	NA	NA	-2.02623	NA	-0.566894	NA	NA	NA	NA	NA	-3.06002	NA	-1.14085	NA	NA	NA	NA	NA	NA	NA	-1.24722	NA	-1.06463	NA	NA	NA	NA	NA	0.332732	NA	NA	NA	NA	NA
O15344	NA	0.582653	NA	NA	NA	NA	NA	-1.65072	NA	NA	NA	NA	NA	NA	NA	NA	NA	NA	NA	NA	NA	NA	NA	-0.238294	NA	NA	NA	-1.69466	NA	NA	NA	NA	NA	NA	NA	NA	NA	NA	NA	NA	NA	NA	NA	NA	NA	NA	NA	NA	NA
O15347	1.66996	4.95502	1.40499	-0.55511	0.900926	0.942499	1.16986	2.06259	1.21736	3.60607	0.890729	2.66986	1.69733	1.19789	-0.21476	1.09273	0.712335	1.95914	0.855755	1.29004	0.972002	2.42933	1.07475	1.8907	0.612855	0.47086	-0.0256745	2.24459	1.10877	1.49864	0.706256	2.19372	0.868735	2.98609	1.19186	3.10234	1.35593	2.84581	0.954727	2.44531	0.968143	1.65755	-0.010662	1.86191	1.08049	0.43348	0.439434	1.1926	1.13267
O15355	-0.40345	1.31446	-0.639899	0.752122	-1.97471	-1.11822	-1.25728	1.06938	NA	0.24249	NA	-0.34286	-1.08604	-0.241163	NA	-0.249707	NA	0.807506	-2.23824	0.734063	-1.31907	0.174225	-1.6457	0.281356	NA	-0.367077	NA	0.718836	-1.7908	0.434369	-1.78754	0.840256	NA	0.695863	-0.85668	0.8855	-1.57696	0.985581	-0.973849	0.143987	-1.52872	1.17913	NA	1.16752	NA	-1.26089	-1.58565	-0.4114	NA
O15357	NA	-2.46757	NA	-2.30278	NA	NA	NA	NA	NA	-1.22994	NA	NA	NA	NA	NA	-3.47002	NA	-2.33808	NA	-1.6619	NA	-2.04171	NA	-0.998567	NA	-2.27155	NA	-1.7403	NA	-2.35607	NA	-2.03891	NA	-1.5779	NA	-2.32231	NA	NA	NA	-2.94327	NA	-2.90699	NA	-2.48576	NA	NA	NA	NA	NA
O15371	2.10462	2.57001	2.03366	2.84617	1.50681	1.52147	1.78741	2.63813	1.64114	2.81957	1.42863	2.71475	1.581	2.65415	0.360504	2.29978	1.29655	2.73151	1.04017	2.1074	1.73174	2.56154	1.54274	2.50777	1.20358	1.81368	1.18708	2.72937	1.30021	2.13436	0.927766	2.48899	1.64367	2.99232	1.788	2.81364	1.38206	2.75174	1.57679	2.27835	1.92872	3.10331	1.16539	2.37968	0.939992	2.00055	0.992266	1.87243	0.346493
O15372	1.40877	1.87801	1.6045	2.41407	0.671879	1.16679	0.943004	1.77203	0.984132	2.23195	0.868443	2.06823	1.18546	1.9917	-0.395565	1.68702	-0.25801	1.69885	0.457623	1.48532	0.826511	1.94982	0.767318	1.96787	0.606313	1.12603	0.737417	2.19446	0.10338	1.52144	0.226007	1.74727	1.15843	2.30088	1.36781	2.57892	1.00669	2.47421	0.947851	1.80271	1.86872	2.59274	1.03204	2.05955	0.556768	1.19308	-0.117622	1.4019	-0.254972
O15379	NA	-3.02422	-4.83228	-3.28195	NA	-4.36828	NA	NA	NA	-3.99054	NA	-4.10709	NA	-3.91298	NA	NA	NA	-3.32842	NA	-4.34366	-5.43875	-3.79076	NA	-3.07958	NA	NA	NA	-3.82526	NA	-3.72074	NA	-3.7449	NA	-3.87778	-5.64827	-4.10574	-5.5686	NA	NA	-3.37685	NA	-3.97563	NA	-3.12306	NA	NA	NA	-4.53088	NA
O15381	NA	-2.10605	NA	NA	NA	NA	NA	-2.92708	NA	-3.42576	NA	NA	NA	NA	NA	NA	NA	-4.62582	NA	NA	NA	-3.03703	NA	-4.06687	NA	NA	NA	-4.34158	NA	-3.90018	NA	-3.1436	NA	-3.15232	NA	NA	NA	NA	NA	-5.17931	NA	NA	NA	-3.22513	NA	NA	NA	NA	NA
O15382	-1.53379	0.626777	0.0796331	2.86719	-1.54038	1.25508	-1.22148	-0.761957	-1.90292	0.741972	NA	0.918833	-0.758716	-0.0823008	NA	-1.34702	NA	-0.509615	NA	-0.811657	NA	-0.649662	-1.40324	0.460398	-1.92734	0.428684	NA	1.39093	NA	0.373033	-1.83807	0.320148	NA	0.975165	-2.44552	0.791686	-1.6668	-0.670026	NA	0.259982	-0.514457	1.55884	NA	0.589937	-1.57669	-1.19207	-1.85035	0.209634	NA
O15389	NA	NA	NA	NA	NA	NA	NA	NA	NA	NA	NA	NA	NA	NA	NA	NA	NA	NA	NA	NA	NA	NA	NA	NA	NA	NA	NA	NA	NA	NA	NA	NA	NA	NA	NA	NA	NA	-2.49034	NA	NA	NA	NA	NA	NA	NA	NA	NA	NA	NA
O15393	NA	NA	NA	NA	NA	NA	NA	NA	NA	NA	NA	NA	NA	NA	NA	NA	NA	NA	NA	NA	NA	NA	NA	NA	NA	NA	NA	NA	NA	NA	NA	NA	NA	NA	NA	NA	NA	NA	NA	NA	NA	0.755676	NA	NA	NA	NA	NA	NA	NA
O15397	-2.46386	-1.19282	-1.86257	NA	NA	NA	NA	-0.819618	NA	NA	NA	-2.07279	-2.39198	NA	NA	NA	NA	-1.56193	NA	-1.10945	-2.30865	-0.348454	NA	-1.2388	NA	NA	NA	-1.0364	NA	-1.40469	NA	-0.524486	NA	-0.949968	NA	-1.98873	NA	-2.40386	-2.54926	-1.64188	NA	NA	NA	-2.01478	NA	NA	NA	NA	NA
O15400	1.83931	2.3849	1.96677	2.8796	0.795001	1.11245	1.03998	1.71462	0.796331	1.96572	1.12364	2.37112	1.30819	2.47767	0.660554	2.71119	1.12566	2.4093	1.04007	2.13113	1.54865	1.78494	0.784903	2.38933	0.717621	1.20733	0.340211	2.33227	1.01614	2.21633	0.880441	2.26115	0.704897	1.57601	0.980641	2.55415	1.44416	2.93194	0.810225	3.04031	2.1828	3.42022	1.29191	2.66864	1.53592	3.25953	1.6712	2.8022	0.731206
O15417	NA	NA	NA	NA	NA	NA	NA	NA	NA	NA	NA	NA	NA	NA	NA	NA	NA	NA	NA	NA	NA	NA	NA	NA	NA	NA	NA	NA	NA	NA	NA	NA	NA	NA	NA	NA	NA	NA	NA	NA	NA	NA	NA	NA	NA	NA	NA	NA	NA
O15427	-1.94986	2.03038	NA	-1.29461	NA	1.82116	NA	0.443432	NA	-0.150612	NA	0.546172	-0.880906	-0.320904	NA	0.029727	NA	0.409297	NA	0.275619	NA	-0.448285	NA	0.745391	NA	-0.927707	NA	0.328933	NA	1.37946	NA	NA	NA	-0.74802	NA	1.38934	NA	1.93152	NA	-0.140649	NA	-0.979254	NA	NA	NA	-0.896452	-1.57829	1.40515	NA
O15438	0.178976	-0.655285	-0.909467	0.116041	-1.48944	0.276112	-1.10936	NA	-0.272883	1.90784	-1.54673	-0.0401232	-0.451809	NA	NA	-1.50432	-0.696705	-0.00195582	-1.61773	1.30549	-1.25923	-1.21858	-0.49986	1.08046	-0.578049	1.14565	-1.3662	-1.01154	-1.17152	1.40692	-1.30766	-0.039659	-0.523876	0.126604	0.107772	-1.08113	-1.43822	-0.383695	-0.884913	-0.00477961	NA	-1.11253	-1.84941	0.514094	-1.82129	-1.09312	-0.556251	0.728759	-2.33822
O15439	-4.06861	NA	NA	NA	NA	-2.77529	NA	-3.14867	NA	0.113801	NA	-2.05097	NA	NA	NA	NA	NA	NA	NA	-1.61038	NA	-1.78003	NA	-2.30385	NA	-1.91998	NA	NA	NA	-2.06572	NA	-1.66724	NA	0.119631	NA	-2.93294	NA	-1.81097	NA	-1.94867	NA	-0.776109	NA	-1.81725	NA	NA	NA	NA	NA
O15446	NA	-2.40362	NA	-2.86278	NA	NA	NA	-2.14452	NA	-2.53752	NA	-3.69123	NA	NA	NA	NA	NA	-3.2254	NA	-2.62698	NA	-2.44339	NA	NA	NA	NA	NA	-2.61845	NA	NA	NA	-2.91851	NA	-2.4491	NA	-2.44716	NA	-4.0542	NA	-2.3362	NA	-2.53306	NA	-2.50103	NA	NA	NA	NA	NA
O15455	NA	NA	NA	NA	NA	NA	NA	NA	NA	NA	NA	-0.704179	NA	-2.10407	NA	NA	NA	NA	NA	NA	NA	NA	NA	NA	NA	NA	NA	NA	NA	-0.993446	NA	NA	NA	NA	NA	-1.28726	-2.24102	NA	NA	-1.58129	NA	-1.31313	NA	NA	NA	NA	NA	NA	NA
O15460	NA	1.53753	NA	0.00775042	NA	2.37757	NA	0.10456	NA	-0.201774	NA	NA	NA	NA	NA	NA	NA	0.302142	NA	0.96116	NA	0.9914	NA	-0.0377571	NA	0.460455	NA	0.170885	NA	-0.147088	NA	0.152274	NA	1.17286	NA	-0.621228	NA	1.37552	NA	0.0145413	NA	NA	NA	0.037902	NA	NA	NA	1.56182	NA
O15479	NA	NA	NA	NA	NA	NA	NA	3.46273	NA	NA	NA	NA	NA	NA	NA	NA	NA	NA	NA	NA	NA	NA	NA	NA	NA	NA	NA	NA	NA	NA	NA	NA	NA	NA	NA	NA	NA	NA	NA	NA	NA	NA	NA	NA	NA	NA	NA	NA	NA
O15484	-0.601539	NA	-1.29897	1.69271	-1.55409	-0.253539	-0.741709	NA	-0.87593	-0.0751066	-0.828596	0.293096	-1.11267	-0.952767	-1.58123	-0.259528	-0.878408	-0.938007	-0.966423	-0.765223	-0.699474	-1.16813	-0.700336	-0.176384	-1.10733	-0.786073	-1.07099	0.021582	-0.660018	1.15791	-0.811261	-0.728213	-1.41359	-1.51785	-0.371802	-0.884335	-0.296533	NA	-1.24098	-1.4591	-0.533297	-1.87019	-1.27338	0.527715	-0.969318	-1.97513	-0.395534	-0.807458	-0.906022
O15488	-0.16484	NA	-0.642535	NA	-1.02077	NA	NA	NA	-0.0481333	NA	0.85582	NA	-1.91636	NA	0.881563	NA	0.74345	NA	0.746597	NA	-0.648278	NA	-0.587867	NA	-1.85734	NA	-0.470893	NA	-0.943133	NA	-0.457379	NA	-1.19311	NA	-0.842995	NA	-0.727832	NA	0.87323	NA	-1.97909	NA	0.0839432	NA	-0.943709	NA	0.844844	NA	-0.433308
O15498	-0.00631916	1.66898	-0.312634	1.66794	-1.17229	0.686813	-0.426458	0.758636	-0.957595	1.4743	-0.642522	0.973991	-0.308125	1.44988	-1.63454	0.688649	-0.893798	1.43585	-0.56066	1.89581	-0.413892	1.05803	-0.790665	0.913419	-0.666337	1.29418	-1.04889	1.03828	-0.829753	0.843827	-0.974838	0.85577	-0.836829	1.17794	-0.307539	1.39365	-0.0734317	1.84395	-0.492941	1.25438	0.397337	0.40659	-0.531056	1.28567	-0.434957	0.634251	-0.0869741	0.275939	-0.750276
O15504	NA	NA	NA	NA	NA	NA	NA	NA	NA	NA	NA	NA	NA	NA	NA	NA	NA	NA	NA	NA	NA	NA	NA	NA	NA	NA	NA	NA	NA	NA	NA	NA	NA	NA	NA	NA	NA	NA	NA	NA	NA	NA	NA	NA	NA	NA	NA	NA	NA
O15511	3.24762	4.65411	3.46069	4.69902	2.6958	4.04182	3.52012	4.13497	2.6955	4.40734	2.92865	4.82704	3.69983	5.49352	2.82975	4.77784	2.59498	4.93083	3.12688	4.17042	3.44322	4.57306	2.81052	4.21443	3.10046	3.77936	2.22881	4.47403	2.28331	4.63004	2.57966	4.02156	3.06321	4.10302	2.61025	4.77343	3.35959	5.41581	2.7676	4.99743	4.10838	5.53382	3.1713	4.38172	4.02876	5.04003	4.42947	4.53235	3.58971
O15514	NA	-1.95662	NA	-1.36251	NA	NA	-1.18528	-0.706368	NA	-1.34942	NA	-1.08701	-2.10049	NA	NA	NA	NA	NA	NA	-1.15292	NA	NA	NA	-1.07178	NA	NA	NA	-1.18457	NA	-1.63122	NA	-1.46146	-2.25396	-0.579005	NA	-0.663434	NA	-1.29175	NA	-1.47083	-2.19156	-1.20164	NA	-0.94769	NA	-1.59768	-1.79988	-1.5335	NA
O15519	NA	NA	NA	NA	NA	NA	NA	-5.33203	NA	-4.98157	NA	NA	NA	NA	NA	NA	NA	-4.86354	NA	NA	NA	-5.1364	NA	NA	NA	NA	NA	NA	NA	-5.07242	NA	NA	NA	NA	NA	NA	NA	NA	NA	NA	NA	-5.28983	NA	-6.07881	NA	NA	NA	-6.42738	NA
O15523	NA	NA	-1.0701	NA	NA	NA	-1.45992	NA	-0.842274	-0.445102	NA	NA	NA	NA	NA	NA	NA	NA	NA	NA	NA	NA	-1.57201	-1.25099	-0.598882	-0.855094	NA	NA	NA	-1.21599	NA	NA	NA	-0.474646	-1.09466	NA	-1.80398	-0.831638	NA	NA	NA	NA	-1.61383	-0.988584	NA	NA	NA	NA	NA
O15533	1.8594	1.94573	1.68833	2.74934	1.95157	1.72615	2.58253	3.93652	0.978977	3.62291	0.882346	4.59394	1.35364	4.16577	1.22885	3.4528	1.0241	4.60619	0.0988269	2.65674	1.32422	3.20334	1.3189	2.41132	1.0093	2.81988	-0.08431	3.91143	0.951705	1.9756	0.3049	2.03076	1.80774	3.22816	0.330827	3.41362	0.466323	3.02657	0.298366	4.95273	1.41161	2.65935	0.0276381	2.30027	1.01683	3.05953	1.32841	2.3472	0.427429
O15537	NA	NA	NA	NA	NA	NA	NA	NA	NA	NA	NA	NA	NA	NA	NA	NA	NA	NA	NA	NA	NA	NA	NA	NA	NA	NA	NA	NA	NA	NA	-3.53528	NA	NA	NA	NA	NA	NA	NA	NA	NA	NA	NA	NA	NA	NA	NA	NA	NA	NA
O15541	NA	NA	NA	NA	NA	NA	NA	NA	NA	NA	NA	NA	NA	NA	NA	NA	NA	NA	NA	NA	NA	NA	NA	NA	NA	NA	NA	NA	NA	NA	NA	NA	NA	NA	NA	-0.397629	NA	NA	NA	NA	NA	NA	NA	-1.08826	NA	NA	NA	NA	NA
O15550	NA	-3.42714	NA	-3.63022	NA	NA	NA	-3.50739	NA	-2.61136	NA	NA	NA	NA	NA	NA	NA	NA	NA	NA	NA	NA	NA	NA	NA	NA	NA	-4.1593	NA	-4.26348	NA	NA	NA	-3.96465	NA	-3.56735	NA	NA	NA	NA	NA	-3.15085	NA	-3.20866	NA	NA	NA	NA	NA
O15551	-0.332981	NA	-0.937445	-0.990163	-1.71242	NA	-1.23674	-0.125729	-1.05921	2.11699	NA	-0.525166	-1.16731	-0.370113	NA	NA	-1.253	NA	-1.17393	-0.35263	-1.1396	-0.822522	-1.75946	-0.9956	NA	NA	NA	1.90339	-1.31257	-0.0140625	-1.18356	NA	NA	0.785482	-1.24971	-0.271076	-0.867555	-1.78412	NA	1.60771	-1.16202	0.92263	-1.42745	-0.681849	-1.12991	NA	0.0188255	NA	NA
O15554	NA	-3.83959	NA	-3.73753	NA	-2.66794	NA	NA	NA	NA	NA	NA	NA	NA	NA	NA	NA	NA	NA	NA	NA	NA	NA	NA	NA	NA	NA	NA	NA	NA	NA	NA	NA	NA	NA	NA	NA	NA	NA	NA	NA	NA	NA	NA	NA	NA	NA	NA	NA
O43143	1.42457	2.67115	1.54056	2.6603	0.0627021	2.23663	1.17107	2.53833	0.820452	2.73459	0.520759	2.28263	0.611729	1.39943	-0.751574	1.55728	0.34451	2.72473	0.113008	1.82948	1.11406	2.99377	0.765139	2.49432	0.755166	2.07804	0.477555	2.97278	0.528964	2.59502	0.571302	2.73616	0.463097	2.80301	1.1315	3.07861	0.576945	1.89012	0.871803	2.72401	0.733638	2.15984	-0.0384234	2.61363	-0.110545	0.720482	0.832917	1.83286	-0.516168
O43148	NA	0.607372	-0.990242	-0.196466	NA	-0.758985	NA	0.528564	NA	0.771074	NA	-0.277192	NA	-0.791691	NA	-1.10644	NA	0.475787	NA	-0.416516	NA	0.199381	NA	-0.350666	NA	-1.01746	NA	0.143806	NA	0.450652	NA	0.33718	NA	1.68057	NA	1.5362	NA	0.0736208	NA	1.01921	NA	-0.188307	NA	0.462523	NA	-1.55319	NA	-0.776856	NA
O43149	-2.37594	-1.75079	-2.38896	-2.07481	-3.77248	NA	-2.6461	-2.60243	-2.98354	-2.11808	NA	NA	-3.4781	-2.77764	NA	-3.38059	NA	-2.98042	NA	-2.58425	-3.07856	-2.16571	-3.57377	-2.69637	-3.44332	-2.49749	NA	-2.4117	NA	-2.58423	-3.78624	-3.04236	NA	-2.20298	-2.55626	-2.71805	-3.37185	-2.37005	-3.31559	-3.03821	NA	-2.49493	NA	-1.95657	NA	-3.07399	-2.75794	-3.11548	-4.20356
O43150	NA	NA	NA	-4.19138	NA	-4.86793	NA	NA	NA	NA	NA	NA	NA	NA	NA	NA	NA	NA	NA	NA	NA	NA	NA	NA	NA	NA	NA	NA	NA	NA	NA	NA	NA	NA	NA	NA	NA	NA	NA	NA	NA	-4.46613	NA	NA	NA	NA	NA	-5.15676	NA
O43155	NA	NA	NA	NA	NA	NA	NA	NA	NA	NA	NA	NA	NA	NA	NA	NA	NA	NA	NA	NA	NA	NA	NA	NA	NA	-1.24916	NA	NA	NA	NA	NA	NA	NA	NA	NA	NA	NA	NA	NA	NA	NA	NA	NA	NA	NA	NA	NA	NA	NA
O43156	NA	-3.75596	NA	-3.30293	NA	NA	NA	-2.43432	NA	-2.81103	NA	NA	NA	NA	NA	NA	NA	-3.86214	NA	NA	NA	-3.28509	NA	-3.08651	NA	NA	NA	-2.6845	NA	-3.36026	NA	-2.90071	NA	-2.63287	NA	NA	NA	NA	NA	NA	NA	-4.00395	NA	NA	NA	NA	NA	NA	NA
O43157	-2.60657	-2.95013	-2.58998	NA	NA	NA	-3.04178	-2.44815	NA	-2.87598	-3.57697	NA	-2.91626	NA	NA	NA	-2.56128	NA	NA	-2.69778	-2.74045	NA	NA	-3.82839	NA	NA	NA	NA	-2.81719	-2.79293	NA	-2.55148	NA	NA	-2.35038	NA	-3.06303	NA	-2.15156	NA	-3.10499	NA	-3.53764	-2.30592	-3.16218	NA	NA	NA	NA
O43159	-2.44646	-1.63605	-2.73472	-2.04417	NA	-1.89125	-2.37255	-0.733509	-2.695	-1.12839	NA	-2.19779	-2.99825	NA	NA	NA	NA	-2.2154	NA	-2.2006	-2.65729	-0.603762	-2.64053	-2.10656	-2.71411	-0.814772	NA	-0.928318	NA	-1.93996	-2.72671	-0.527577	NA	-1.27043	NA	-2.04941	-2.89748	-2.51882	-2.57029	-0.990125	NA	-2.25975	NA	-0.583917	NA	NA	NA	-1.95914	NA
O43166	-4.71199	NA	NA	-3.32819	NA	NA	NA	NA	NA	-2.48239	NA	NA	NA	NA	NA	NA	NA	NA	NA	NA	NA	NA	NA	NA	NA	NA	NA	NA	NA	-2.69708	NA	NA	NA	NA	NA	NA	NA	NA	NA	NA	NA	NA	NA	-3.11086	NA	NA	NA	-3.7072	NA
O43169	2.23778	2.00191	1.52646	2.33841	1.21671	1.26335	1.24289	2.28794	1.49888	1.89504	1.19774	1.13579	0.875286	1.57312	1.5302	1.20806	0.198428	1.67779	1.06928	2.21667	0.886994	0.484092	0.852588	1.98827	0.806463	1.3569	1.22992	1.60374	1.24984	0.957255	1.14691	1.21117	0.698771	0.568973	1.39621	1.8258	2.77267	3.60986	1.76622	0.6299	2.15924	1.54004	1.53924	2.34421	2.1589	1.94359	2.09856	0.31646	1.59446
O43172	-0.733621	0.0468125	-1.0339	0.310711	-2.06822	-1.19334	-1.16084	0.348952	-1.70342	-0.165809	-2.27859	-0.840064	-1.54844	-0.843445	NA	-1.32546	-2.23211	-0.0185201	-2.15873	-0.708289	-0.981684	-0.372935	-1.89171	-0.218871	-1.90738	-1.081	-2.22642	-0.0865557	-1.95503	-0.0784386	-1.77598	0.114203	-1.75395	0.0442824	-1.51258	-0.549312	-1.81927	-0.504	-1.79031	-0.348414	-1.54034	-0.121091	-2.3171	-0.204156	-2.30306	-1.05616	-2.08076	-0.824523	NA
O43173	NA	NA	NA	NA	NA	NA	NA	NA	NA	NA	NA	NA	NA	NA	NA	NA	NA	NA	NA	NA	NA	-2.76318	NA	NA	NA	NA	NA	NA	NA	NA	NA	NA	NA	NA	NA	NA	NA	NA	NA	NA	NA	NA	NA	NA	NA	NA	NA	NA	NA
O43175	4.07328	0.890621	4.2149	1.73029	3.62065	0.383496	4.40844	2.47306	4.53133	3.14072	4.05084	1.03719	3.28061	2.71179	3.58882	2.12429	3.80038	1.76725	3.94487	0.925916	4.7273	1.78949	4.65897	1.22891	3.88167	1.7885	4.26781	1.27826	4.49671	1.9187	4.30112	3.63509	3.29254	2.49453	4.54451	3.63775	4.36529	1.22169	4.51792	-0.298671	3.6507	1.27021	4.0265	3.52178	3.08735	2.24083	3.94046	2.41672	3.34339
O43181	1.11048	1.33851	1.58698	NA	1.54887	0.0173324	1.22404	1.65467	2.07085	2.91531	1.14246	2.12451	2.44856	2.24494	2.22596	1.48221	0.849363	1.40249	2.1011	0.970099	1.6001	1.2633	1.65222	2.44708	1.00457	0.513518	-0.0321385	1.30977	1.14	1.61125	0.969446	1.4554	1.6156	0.612208	1.67901	2.72066	3.12274	2.69439	0.700189	NA	2.40828	2.25966	2.82795	1.66522	3.01506	2.23404	0.802037	0.479696	2.86514
O43187	NA	NA	NA	NA	NA	NA	NA	NA	NA	NA	NA	NA	NA	NA	NA	NA	NA	NA	NA	NA	NA	-2.33364	NA	NA	NA	NA	NA	NA	NA	NA	NA	NA	NA	-1.96817	NA	NA	NA	NA	NA	-2.71162	NA	NA	NA	NA	NA	NA	NA	NA	NA
O43189	NA	NA	NA	-2.80734	NA	-3.54173	NA	NA	NA	-3.48145	NA	NA	NA	-3.60423	NA	NA	NA	NA	NA	NA	NA	NA	NA	-2.91326	NA	NA	NA	NA	NA	NA	NA	NA	NA	NA	NA	NA	NA	NA	NA	-2.43987	-3.49514	-1.61194	NA	-3.43897	NA	NA	NA	NA	NA
O43194	NA	NA	NA	NA	NA	NA	NA	NA	NA	NA	NA	NA	NA	NA	NA	NA	NA	NA	NA	-3.51353	NA	NA	NA	NA	NA	-2.48114	NA	NA	NA	NA	NA	NA	NA	NA	NA	-2.42989	NA	NA	NA	NA	NA	NA	NA	NA	NA	NA	NA	NA	NA
O43236	-0.609393	-0.56792	-1.11876	0.0505929	NA	NA	-0.714289	NA	-1.91432	NA	-2.05807	NA	-2.32107	-1.15075	NA	-2.73434	-2.08567	NA	-2.33359	-2.51441	-1.27183	-1.8614	-2.0497	NA	-1.28685	-1.3326	-2.19956	-2.34443	-3.23492	NA	-2.48668	-0.828228	-1.26545	NA	-1.19582	-2.47962	-1.84976	NA	-1.42721	-1.2366	-0.952669	-1.37265	-2.66254	-1.50794	-2.75595	-1.45209	-0.874335	-2.09941	-2.47218
O43237	-0.151338	0.999502	-0.539221	0.627545	-0.757955	0.872557	-0.349569	-0.483255	-0.546115	1.27958	-1.24962	-0.284675	-0.651466	0.00998375	-1.63518	0.243789	-1.21327	0.402471	-1.38574	1.16192	-0.763556	0.458257	-1.0345	0.736593	-1.24742	0.941674	-1.48021	0.44722	-1.40727	0.608684	-1.33538	0.383632	-0.768994	1.04082	-0.848003	-0.168566	-1.34502	-0.00826557	-0.855685	0.269597	-0.572644	0.83198	-1.62725	1.45809	-1.26088	0.0358339	-0.904866	-0.00347642	-1.35386
O43240	NA	NA	NA	NA	NA	NA	NA	NA	NA	NA	NA	-0.926439	NA	NA	NA	NA	NA	-0.0613688	NA	NA	NA	NA	NA	NA	NA	NA	NA	-0.736396	NA	NA	NA	NA	NA	NA	NA	NA	NA	NA	NA	NA	NA	NA	NA	NA	NA	NA	NA	NA	NA
O43242	2.1162	2.54138	1.75153	2.13333	1.16171	1.75292	1.50922	2.21652	1.68506	2.10246	0.691116	1.26617	1.41169	1.73669	-0.0511882	1.44767	1.31699	2.05545	1.02909	1.69398	1.72959	2.2607	1.50575	1.52453	1.23654	1.35793	0.911354	2.15046	1.25235	2.26889	1.45052	1.97705	1.31808	1.7827	1.93581	2.08071	0.78464	2.39411	1.66026	1.84714	1.0083	2.12977	0.590592	2.20317	0.69847	1.33873	0.868572	1.50507	0.450893
O43252	-0.670435	1.16754	-1.75495	-0.13411	NA	-0.518352	-1.48578	0.380425	NA	0.198931	NA	0.0526567	NA	-1.02784	NA	0.646995	NA	0.731031	NA	-0.141573	-0.88066	3.03438	-1.64813	-0.703699	-1.52124	-0.496583	-1.16136	1.27397	-1.83587	0.666947	-1.42474	0.0768107	NA	1.43424	-1.00703	0.517211	NA	-0.924649	NA	0.927195	NA	-0.174908	NA	0.0486044	NA	-1.05362	-1.70646	-0.345774	NA
O43264	-2.20829	-1.94794	-2.03212	-1.36485	-2.29409	-2.71335	-1.78513	-1.23884	-2.73454	-0.764257	NA	-2.10232	-3.13557	NA	NA	-2.95819	NA	-1.40422	NA	-0.996603	-2.25145	-1.00316	-2.45428	-0.995144	-2.71196	-1.99135	NA	-1.11982	-2.51823	-1.14367	-2.65924	-1.30258	NA	-0.796067	-1.94955	NA	-3.03767	-2.30767	-2.59221	-2.27989	NA	NA	NA	-1.43229	NA	-2.48841	NA	-1.78083	NA
O43272	NA	-1.41326	-2.40732	NA	-3.29993	-3.24621	NA	NA	-2.8049	NA	NA	NA	NA	NA	NA	NA	NA	-2.73802	NA	NA	NA	NA	NA	NA	NA	NA	NA	NA	NA	NA	NA	NA	-2.84077	NA	NA	NA	-2.08158	NA	-3.10619	NA	NA	NA	NA	NA	NA	NA	NA	NA	NA
O43278	NA	1.55006	NA	-0.580103	NA	-0.847467	NA	NA	NA	1.23141	NA	0.70936	NA	-1.27853	NA	NA	NA	0.765961	NA	0.633478	NA	-0.414912	NA	-0.0003038	NA	0.206508	NA	-0.695917	NA	0.331611	NA	NA	NA	0.539931	NA	2.10802	NA	-0.689843	NA	1.44464	NA	1.24034	NA	0.48442	NA	-0.505007	NA	0.246846	NA
O43280	NA	NA	NA	NA	NA	NA	NA	NA	NA	NA	NA	NA	NA	NA	NA	NA	NA	NA	NA	NA	NA	NA	NA	NA	NA	NA	NA	NA	NA	NA	NA	NA	NA	NA	NA	NA	NA	NA	NA	NA	NA	NA	NA	NA	NA	NA	NA	NA	NA
O43286	-0.575846	0.296863	-0.83801	0.498524	NA	NA	-1.36999	NA	-0.803373	0.728657	-2.06688	0.521348	-0.0461757	-0.0210792	-2.60499	-0.557041	-1.38694	1.45887	NA	0.855785	-1.41413	0.357064	-1.92702	-0.223546	-1.62933	-0.166107	-1.83716	-0.214821	-2.42306	-0.454722	-2.09226	0.941511	-0.811631	0.768788	-1.53393	0.0485378	-1.99852	0.32572	NA	0.288615	-1.15986	0.348722	-1.52368	0.236496	-1.3754	0.265652	-1.85985	0.564691	-1.61979
O43290	-0.920908	0.0479563	-0.663585	0.443784	-2.47634	-0.836761	-1.09622	0.5234	-1.54233	0.321974	-1.79074	-1.10432	-1.7339	-1.07415	-2.88274	-1.39181	-1.83833	-0.0910789	-2.28935	-0.488538	-0.914563	-0.219564	-1.84813	-0.334396	-1.90564	-1.05923	-2.10957	-0.130147	-2.12479	-0.703109	-1.73038	0.173199	-2.50538	-0.275131	-1.19475	-0.854972	-1.35954	-0.80159	-0.850731	0.0812161	-1.0778	0.196288	-2.17215	0.213993	-1.67838	-1.89123	-1.57063	-1.46387	NA
O43291	NA	-0.161815	NA	-1.86586	NA	0.630838	NA	NA	NA	-1.56828	NA	-1.5786	NA	-2.26929	NA	-0.250618	NA	-0.158765	NA	-0.916465	NA	NA	NA	-1.39892	NA	NA	NA	-1.14537	NA	-1.65256	NA	NA	NA	0.320887	NA	-1.30239	NA	-0.523859	NA	-0.371655	NA	-1.51311	NA	NA	NA	NA	NA	-1.86849	NA
O43292	-0.581721	0.0134421	-0.969738	0.195901	NA	-0.513406	-1.21068	-0.674959	-1.57716	0.788764	-2.16684	0.368162	NA	-1.10179	NA	NA	NA	-0.148228	NA	0.49366	-1.39495	0.210365	NA	0.190362	NA	-0.860349	NA	-0.130672	NA	0.113738	NA	0.36363	NA	0.356976	NA	-0.363285	-1.74435	0.0426291	NA	-0.072083	-1.84483	-1.14178	NA	0.589461	NA	-1.48856	NA	-0.292511	NA
O43293	NA	NA	NA	NA	NA	-1.74881	NA	NA	NA	-0.912748	NA	NA	NA	NA	NA	NA	NA	-2.82359	NA	-0.785808	NA	NA	NA	NA	NA	-1.08788	NA	NA	NA	NA	NA	NA	NA	NA	NA	-1.2768	NA	NA	NA	-1.93005	NA	NA	NA	-1.11253	NA	NA	NA	-1.07465	NA
O43294	-0.57205	0.0218074	-1.22855	0.301881	NA	-0.225844	-0.236113	NA	-1.8058	-1.00094	-2.2942	-2.20553	-2.47909	-1.20125	NA	-1.14072	-2.40584	-0.512342	-3.00351	1.06573	-0.924605	-0.359725	-1.46233	-0.962725	-0.45288	1.425	-0.99343	-0.858881	-2.46948	0.136809	-2.13537	0.587034	-1.53483	-0.281959	-1.28189	-0.813405	-2.49759	-2.78355	-1.65723	-1.15354	-0.789234	-1.23089	-3.3322	0.505033	-3.08256	-0.440302	-0.312331	1.38955	-3.59197
O43299	-3.96375	NA	NA	-2.86776	NA	NA	NA	-3.28618	NA	-3.23669	NA	NA	NA	NA	NA	NA	NA	-3.43467	NA	NA	NA	-3.79274	NA	NA	NA	NA	NA	NA	NA	NA	NA	-3.3863	NA	NA	NA	NA	NA	NA	NA	-3.81968	NA	-3.8782	NA	-3.32794	NA	NA	NA	NA	NA
O43301	-3.47327	-2.30963	-3.13082	-2.45549	NA	NA	-2.52703	-2.58871	NA	-2.14055	NA	-2.37896	NA	-1.74974	NA	NA	NA	NA	NA	-0.770085	-3.91263	-2.35658	NA	-1.03719	NA	-1.66367	NA	-3.27853	NA	-3.41434	NA	-1.50002	-4.00565	-2.76379	NA	NA	-3.89937	-3.45487	-2.83854	-3.31867	-1.85446	-2.16908	NA	-1.75739	NA	-2.22969	-2.7039	-0.22237	NA
O43310	-3.39519	NA	-3.3393	-1.72738	NA	NA	NA	NA	NA	-1.11039	NA	NA	NA	NA	NA	NA	NA	NA	NA	NA	NA	-1.78783	NA	NA	NA	-3.52318	NA	NA	NA	NA	NA	-3.0606	NA	-2.89412	-3.57177	-1.56184	-3.96402	NA	NA	NA	NA	NA	NA	-2.51159	NA	-3.19638	NA	NA	NA
O43312	-1.67659	NA	-2.72647	NA	NA	NA	-1.96792	-2.39352	-3.18109	NA	-2.48236	NA	NA	NA	NA	NA	-1.86491	NA	NA	NA	-1.38286	NA	-2.22001	NA	NA	NA	-1.86164	NA	-2.07397	NA	-2.30445	NA	-1.9787	NA	-1.37305	NA	NA	NA	-1.06198	NA	NA	NA	-2.76558	NA	NA	NA	NA	NA	NA
O43314	NA	-1.74471	-2.07892	-1.00319	NA	NA	-2.02971	-1.18544	-2.26234	-1.61873	NA	NA	NA	NA	NA	NA	NA	-2.57908	NA	-1.80991	NA	-2.16034	NA	-2.2018	NA	NA	NA	-1.52802	NA	-2.23653	-2.79688	-1.8088	-2.55713	-1.9224	-2.01051	-2.30095	-3.02866	-1.98872	-2.2648	-2.48314	-2.48734	-2.106	NA	-1.3915	NA	-2.56909	NA	-1.94024	NA
O43315	-1.15728	-2.65625	-1.80117	NA	NA	NA	-2.08667	-3.56573	-2.56214	NA	-3.5625	NA	NA	NA	NA	NA	-1.42796	NA	NA	NA	NA	NA	-1.7744	-3.38875	-2.11979	NA	-2.79868	-4.19212	-1.82972	NA	-2.57417	NA	-2.0567	-4.00624	-1.34833	-3.67216	-2.46842	NA	-0.973981	0.131306	-3.62761	NA	-3.72994	NA	-4.07638	NA	-2.48465	NA	NA
O43318	NA	-4.71416	NA	NA	NA	NA	NA	-4.26793	NA	-4.05003	NA	NA	NA	NA	NA	NA	NA	NA	NA	-4.4433	NA	-4.12933	NA	NA	NA	NA	NA	NA	NA	NA	NA	NA	NA	-4.64954	NA	NA	NA	-5.20573	NA	NA	NA	NA	NA	NA	NA	NA	NA	NA	NA
O43324	0.694294	0.965294	0.448778	1.3504	-0.272228	0.0277175	0.029271	1.16255	-0.131793	1.90784	-0.23587	1.08309	0.319167	0.677192	-0.937495	0.539295	-0.107256	1.5426	-0.158192	1.02708	0.262158	1.07005	-0.22508	1.18344	0.137979	1.17723	-0.292291	0.663117	-0.846892	1.02985	-0.28286	1.266	0.0266953	1.44378	-0.0329176	1.65247	-0.0465286	1.49203	0.315064	1.5078	0.360367	2.27251	-0.135375	1.54694	0.333036	0.945139	-0.189648	0.637814	-0.0778487
O43325	-1.24565	NA	NA	-1.55746	NA	NA	NA	NA	NA	NA	-1.76565	NA	-1.01138	NA	-3.0191	NA	-1.47736	NA	-1.0134	NA	NA	NA	-2.45956	-1.15051	NA	NA	NA	NA	NA	NA	NA	NA	-1.30918	NA	NA	NA	-0.452086	NA	NA	NA	-1.46628	NA	-0.687263	NA	-1.11271	NA	NA	NA	NA
O43347	NA	NA	NA	NA	NA	NA	NA	-1.48018	NA	NA	NA	NA	NA	NA	NA	NA	NA	NA	NA	NA	NA	NA	NA	NA	NA	NA	NA	NA	NA	NA	NA	-1.72847	NA	NA	NA	NA	NA	NA	NA	NA	NA	NA	NA	NA	NA	NA	NA	NA	NA
O43353	NA	NA	NA	NA	NA	NA	NA	-3.26601	NA	-2.43214	NA	-2.45812	NA	NA	NA	NA	NA	NA	NA	NA	NA	NA	NA	NA	NA	-2.86755	NA	NA	NA	-1.37546	NA	NA	NA	NA	NA	NA	NA	-2.77994	NA	NA	NA	NA	NA	-2.10631	NA	NA	NA	NA	NA
O43390	2.34601	3.02464	2.35385	3.27354	0.70933	2.62339	2.03667	3.00295	1.42117	3.13987	1.26093	3.21743	1.30598	2.23629	-0.0871106	2.16908	1.15075	3.10591	0.464954	2.5429	1.86494	2.80329	1.07572	2.40624	1.19182	2.09883	1.04046	2.86786	1.23595	2.28768	0.74333	3.00264	0.749745	2.7602	1.63709	3.88883	2.17866	2.61057	1.33402	2.7792	2.14928	3.65359	0.661032	3.18769	0.655034	1.70546	1.26381	2.63603	-0.646815
O43395	-0.96064	-0.0767456	-1.34402	0.470722	NA	-1.28007	-1.20839	0.672442	-1.67245	-0.148853	NA	-1.52681	-2.25923	-1.30356	NA	-1.11719	NA	-0.263191	NA	-0.529824	-1.94364	-0.452399	NA	-0.0467518	NA	-1.36699	NA	-0.356384	NA	0.0441672	NA	0.501432	NA	-0.190649	-1.53592	-1.018	-2.08099	-0.931532	NA	-1.37617	NA	-0.399309	NA	-0.61332	NA	-1.72766	NA	-1.04222	NA
O43396	2.02095	2.12406	1.33582	2.28426	0.0416546	0.336427	1.27946	1.77559	0.786171	1.27816	1.1352	2.04549	1.14754	1.50091	-0.446121	0.709737	0.778188	1.52299	0.640074	1.31445	1.32587	2.40899	1.02343	0.760175	0.72445	1.74446	0.617609	1.05444	1.05531	2.31023	1.07357	1.41464	0.689595	0.526946	1.74483	3.35374	1.28578	2.53103	1.37783	2.94022	1.3711	2.20737	1.00776	2.38202	0.566437	1.6484	1.23889	1.58422	0.20358
O43399	1.42686	3.03601	0.925352	4.10181	0.241335	2.53564	1.11654	3.05395	0.100346	3.20412	0.384862	2.58568	1.22569	2.66019	0.142922	1.94746	0.468945	2.42259	0.617752	2.6208	1.12511	2.06097	0.376261	2.18705	0.317811	2.24123	0.204948	2.22147	0.467217	2.72543	0.245228	2.04482	0.288603	3.07217	0.632607	2.54107	0.983165	2.1432	0.885599	1.95532	1.76684	3.92812	0.624881	3.04041	0.791053	3.069	1.39714	2.39197	1.26285
O43402	-1.20827	-1.1337	NA	-1.22334	NA	NA	NA	NA	NA	-0.834891	NA	-1.55056	-1.33375	NA	NA	NA	NA	-0.788852	NA	-1.4737	NA	NA	NA	-1.10505	NA	NA	NA	-0.853994	NA	NA	NA	NA	NA	NA	-1.49471	-0.141226	-1.26442	-1.43099	NA	NA	-1.34332	-1.11127	-1.88651	-1.06754	-1.93177	-2.04192	NA	NA	NA
O43405	NA	NA	NA	NA	NA	NA	NA	-1.94908	NA	NA	NA	NA	NA	NA	NA	NA	NA	NA	NA	-0.633131	NA	NA	NA	NA	NA	NA	NA	NA	NA	NA	NA	NA	NA	-0.118365	NA	NA	NA	-0.809384	NA	NA	NA	NA	NA	NA	NA	NA	NA	NA	NA
O43414	-0.797364	-0.131177	NA	-0.275732	NA	NA	NA	NA	-1.5139	NA	NA	NA	NA	NA	-2.05869	NA	NA	NA	NA	-0.421447	NA	-0.91178	NA	-0.444104	NA	NA	NA	-0.863077	NA	NA	NA	NA	-1.35182	NA	NA	0.379979	-0.452903	-0.762648	NA	0.504237	NA	NA	NA	NA	NA	-0.98817	NA	NA	NA
O43426	NA	NA	-4.15934	-3.05544	NA	NA	-4.53648	-4.1928	NA	-3.31695	NA	-4.1157	NA	-3.587	NA	NA	NA	-3.95597	NA	-4.21862	NA	-3.74662	NA	NA	NA	-3.52162	NA	-3.95649	NA	NA	NA	NA	NA	-4.05834	-4.42976	NA	NA	NA	NA	-3.19632	NA	NA	NA	-3.39565	NA	NA	NA	NA	NA
O43427	-1.66538	-1.30012	-1.81704	-0.528001	NA	-1.76844	NA	-1.30548	NA	-1.13131	-1.33803	-0.726447	NA	-0.899819	NA	-1.61377	NA	-1.55959	-2.36715	-0.793275	-1.59342	-0.472528	NA	NA	-1.69437	-1.72865	NA	-1.87234	NA	-1.42957	NA	-0.827909	-2.11445	-1.16401	-1.84802	-0.463937	-2.15846	-1.42616	NA	-1.16026	-1.43755	-0.586801	NA	-1.15951	-1.43921	NA	NA	-1.79234	NA
O43432	0.292854	0.570711	0.118122	0.303681	-1.08962	-1.82094	-2.07088	0.0400961	-0.6059	-0.736398	NA	-1.27544	NA	-1.22111	NA	-0.884299	NA	-0.529099	NA	-0.208652	-0.813526	0.442233	NA	-1.12775	NA	-1.40126	NA	-1.25938	NA	-1.85074	-1.3663	-0.159038	NA	0.330512	NA	0.254893	NA	-1.51096	NA	NA	NA	-0.558079	NA	-0.222503	NA	NA	-1.35893	-0.153135	NA
O43447	NA	0.554274	NA	0.504855	NA	-0.243634	-0.67725	0.845238	NA	-0.16016	NA	0.669713	-0.819337	0.690682	NA	0.00831529	NA	0.404576	-1.00241	0.239294	-0.669789	0.481967	-1.07169	-0.315148	-1.24941	-0.359624	-1.62026	0.528022	NA	0.23122	NA	0.708679	NA	0.642463	NA	0.9117	NA	0.512819	NA	0.491091	-0.295165	0.414791	NA	0.217703	NA	0.0647835	-0.27145	-0.118019	-1.19537
O43451	NA	NA	NA	NA	NA	NA	NA	NA	NA	NA	NA	NA	NA	NA	NA	-1.367	NA	NA	NA	NA	NA	NA	NA	NA	NA	NA	NA	NA	NA	-1.70926	NA	NA	NA	NA	NA	NA	NA	0.00435991	NA	-1.47842	NA	NA	NA	NA	-3.07059	-0.549097	NA	NA	NA
O43464	-0.22122	-1.41368	-0.36588	1.81329	-0.419318	-0.431398	-1.03327	-0.398628	-1.27883	0.650325	0.203008	0.907037	0.120739	-0.478477	-0.496657	-2.72899	-0.624867	-0.460367	0.0938093	-0.484849	-0.00692453	-1.13686	-0.778124	0.449342	-1.43344	-1.38754	-1.1345	-0.620053	-0.315092	-0.492826	-0.96016	-0.269029	-0.901954	-0.962225	-1.06658	1.05663	0.759467	-0.501485	-1.40712	-0.67618	0.927219	0.583299	0.453874	-0.894516	0.362108	-0.233611	-0.0350888	0.0621596	0.554214
O43474	NA	NA	NA	NA	NA	NA	NA	NA	NA	NA	NA	NA	NA	NA	NA	NA	NA	NA	NA	NA	NA	NA	NA	NA	NA	NA	NA	NA	NA	NA	NA	NA	NA	NA	NA	NA	NA	NA	NA	NA	NA	NA	NA	NA	NA	NA	NA	NA	NA
O43488	2.53786	1.32239	2.93789	2.12808	1.70579	1.75572	2.01387	1.66631	2.29932	1.84555	2.39082	2.3104	1.51593	1.46782	1.69268	0.729483	2.02944	1.51449	2.01493	0.70967	2.49161	1.1912	2.75546	1.22429	1.91916	1.28065	1.84699	2.13382	2.10638	0.768161	2.47387	1.31599	2.16978	1.39711	2.85626	2.68346	2.72041	0.829431	2.529	1.35698	2.94873	2.36133	2.6566	1.99565	1.65301	0.675883	1.63885	1.53554	1.42873
O43490	NA	NA	NA	NA	NA	NA	NA	NA	NA	NA	NA	NA	NA	NA	NA	0.686835	NA	0.153215	NA	-1.13976	NA	NA	NA	-2.16129	NA	NA	NA	NA	NA	-1.45844	NA	NA	NA	NA	NA	-1.80693	NA	NA	NA	NA	NA	-1.51663	NA	NA	NA	NA	-1.97974	NA	NA
O43491	1.5318	-0.200478	0.976653	1.62901	-0.341352	-1.05347	1.2392	0.596963	0.159108	0.75423	-0.0206233	-0.378987	0.479862	1.53417	-0.588331	0.92332	-0.631945	0.270812	-0.728703	1.41027	0.620607	0.872475	-0.100455	-0.370259	0.708326	1.74518	0.150892	1.66955	-0.491827	0.308853	-0.64789	1.69898	-0.307201	-0.182213	0.136976	0.0271923	-0.166125	0.839163	0.655307	1.64242	1.11959	1.16851	-0.593343	1.48518	0.112029	1.21297	1.00726	0.452208	-0.273877
O43493	-0.636524	-0.91457	-0.197876	-1.12587	-1.02875	NA	-1.36194	-1.16043	-1.87797	-1.16801	-1.41893	-1.12224	-1.79848	-2.1547	-2.98739	-2.67895	-0.818675	-0.679226	-1.43766	-0.582024	-1.19254	-1.39896	-3.01812	-0.838395	-1.7051	-2.02697	-1.34324	-1.39494	-0.971722	0.117191	-1.23148	-0.197149	-1.2373	-1.40701	-0.627272	-1.47069	-0.760644	-0.14692	-1.64015	-0.379096	-1.48995	0.735659	-3.43092	-1.0462	-1.55607	-1.93137	-2.49291	-2.40718	-2.65583
O43504	-1.08451	-0.241091	-0.986791	-0.416442	-1.94147	-1.27572	NA	-1.21953	-2.57786	NA	-1.36089	-0.109563	-0.327066	-0.398141	-2.58831	-0.547429	-0.733344	0.193282	-1.46683	-1.33005	NA	-0.697238	NA	-0.321735	NA	NA	NA	-0.262249	NA	-0.0450702	NA	-0.429697	NA	-1.13791	NA	-0.482534	-1.18002	-0.165748	NA	-1.16388	-0.424015	-0.281397	-0.913419	-0.6684	-0.736827	-0.680496	-1.57862	-0.372173	-1.14629
O43505	-2.29311	NA	NA	0.289376	NA	NA	NA	NA	NA	-0.83276	NA	-1.4861	NA	NA	NA	NA	NA	-1.29031	NA	NA	NA	-2.15119	NA	NA	NA	NA	NA	NA	NA	-1.83043	NA	-0.992927	NA	NA	NA	NA	NA	-0.642615	NA	-1.35205	-2.30291	-1.17276	NA	-1.28633	NA	NA	NA	NA	NA
O43516	-1.7582	0.0752064	-0.811941	-0.79238	-2.21965	NA	-0.937788	-0.321284	NA	0.340503	-1.96281	0.296553	-1.15335	1.74651	-2.38655	0.814163	-2.30143	0.837654	-1.55878	0.26118	-0.501209	-1.4707	-2.42852	-0.314899	-1.1898	-0.657635	-1.81319	0.46886	-2.74971	0.305379	NA	0.243183	-1.4816	-0.857498	NA	-0.0976487	-2.41104	0.0779334	NA	1.22524	0.00115992	-0.27437	-1.94399	-1.18844	-1.05328	0.641558	-0.919358	-2.32986	-1.99933
O43520	NA	-2.07037	NA	-1.71631	NA	NA	NA	NA	NA	-1.31337	NA	NA	NA	NA	NA	NA	NA	NA	NA	-1.95988	NA	-1.33875	NA	NA	NA	-1.12234	NA	-0.687396	NA	-1.32173	NA	NA	NA	-1.90945	NA	-2.28761	NA	NA	NA	-2.34918	NA	-1.96732	NA	-1.23168	NA	NA	NA	NA	NA
O43521	NA	NA	NA	NA	NA	NA	NA	NA	NA	-1.84669	NA	NA	NA	NA	NA	NA	NA	NA	NA	NA	NA	NA	NA	NA	NA	-4.17591	NA	NA	NA	NA	NA	NA	NA	NA	NA	NA	NA	NA	NA	NA	NA	-4.06476	NA	NA	NA	NA	NA	NA	NA
O43524	NA	NA	NA	-5.58648	NA	NA	NA	NA	NA	NA	NA	NA	NA	-5.80198	NA	NA	NA	-6.4071	NA	NA	NA	NA	NA	NA	NA	NA	NA	NA	NA	NA	NA	NA	NA	NA	NA	NA	NA	-6.56318	NA	-6.44145	NA	-5.55247	NA	-5.72202	NA	NA	NA	NA	NA
O43556	-2.44635	NA	NA	-1.72437	NA	NA	-2.38491	NA	NA	NA	-3.04333	NA	NA	-1.72591	NA	NA	-3.17665	NA	NA	NA	NA	NA	NA	NA	-2.77867	-2.58406	NA	NA	NA	NA	NA	-2.27036	NA	NA	NA	NA	NA	NA	NA	-2.91573	-1.75789	NA	NA	-2.71541	NA	-2.21786	-1.18866	NA	NA
O43566	NA	NA	NA	-4.16316	NA	NA	NA	NA	NA	NA	NA	NA	NA	-3.77997	NA	-3.5465	NA	-3.7086	NA	NA	NA	NA	NA	NA	NA	NA	NA	-4.25311	NA	-3.85218	NA	NA	NA	NA	NA	-4.85996	NA	-2.80454	NA	-3.45584	NA	NA	NA	NA	NA	-4.15757	-4.99084	NA	NA
O43570	NA	1.1576	NA	NA	NA	-0.747126	NA	NA	NA	NA	NA	NA	NA	NA	NA	NA	NA	NA	NA	NA	NA	NA	NA	NA	NA	NA	NA	0.617238	NA	NA	NA	NA	NA	NA	NA	NA	NA	NA	NA	NA	NA	NA	NA	NA	NA	NA	NA	NA	NA
O43572	NA	-1.87531	NA	-3.39137	NA	NA	NA	NA	NA	-1.18138	NA	NA	NA	NA	NA	NA	NA	NA	NA	NA	NA	-2.2024	NA	NA	NA	NA	NA	-3.59146	NA	-2.74678	NA	NA	NA	-3.08172	NA	NA	NA	NA	NA	NA	NA	NA	NA	-2.17948	NA	NA	NA	NA	NA
O43583	1.57225	2.57811	0.981564	1.70543	0.523876	1.60577	0.956205	2.06011	1.16477	2.20427	1.07305	1.7754	0.185888	1.27403	0.342396	1.43784	0.361689	1.46483	-0.0210522	0.938224	0.551568	1.34715	0.581366	0.387129	-0.329692	0.777281	0.0250696	0.163661	0.104487	0.896036	0.11503	0.967702	0.31392	0.154823	0.611828	1.6233	1.49628	1.84504	1.8787	1.14949	1.69019	2.09404	0.5984	1.85864	1.15388	1.2237	1.07593	1.13888	-0.227089
O43586	NA	NA	NA	NA	NA	NA	NA	NA	NA	NA	NA	NA	NA	NA	NA	-2.03657	NA	NA	NA	NA	NA	NA	NA	NA	NA	NA	NA	NA	NA	NA	NA	NA	NA	NA	NA	NA	NA	NA	NA	NA	NA	NA	NA	NA	NA	NA	NA	NA	NA
O43592	-0.28904	0.667321	-1.05162	-0.380978	-2.22456	-1.22791	-1.48851	0.434671	-1.143	0.924255	-2.05498	-1.6472	-1.91619	-0.537866	NA	-1.83658	-1.80364	-0.848256	-2.29582	-0.211507	-1.43126	0.2618	-1.84358	-0.665114	-1.38366	-0.421532	-1.3292	-0.370054	-1.96923	-0.745334	-1.6401	0.481209	-1.72081	0.365475	-0.761021	-0.942934	-2.22205	0.256613	-0.950345	-0.350155	-1.89034	-0.652636	NA	0.272373	NA	-1.82237	-1.97328	-0.77088	NA
O43598	2.5583	1.67797	3.12504	3.28192	2.66412	0.9016	2.7818	3.37486	1.95686	3.86092	4.16243	3.99933	2.21361	2.60165	3.55059	2.41431	3.4259	3.65015	4.11939	2.44222	3.04071	2.72612	2.7475	1.9352	2.76962	2.95636	3.18205	3.08935	3.12401	2.84309	2.77305	3.91111	2.13683	2.65393	2.99085	3.84336	3.45135	2.57572	3.01929	3.13284	4.10105	6.04143	4.17346	3.07102	3.67188	2.60122	3.46217	2.13709	3.99479
O43615	0.41663	-0.314322	0.860675	2.32908	0.0577692	-0.169703	-0.115274	1.23804	0.224217	1.46636	-1.02977	-0.0544798	0.261087	-0.583403	-2.7407	-1.72369	-0.471744	-0.46923	-1.13045	-0.580832	0.224972	0.171625	0.3295	0.474728	-0.719491	-0.3387	-0.388447	0.802685	-0.390721	0.13775	-0.177823	0.55926	-0.306613	-0.0843296	0.574756	-0.671101	-0.480879	-0.896058	0.702417	0.112429	-1.51028	-0.0202249	-1.4493	0.844703	-1.21669	-0.867312	-1.09202	-0.879455	-1.41742
O43617	0.0541876	0.629904	-0.11943	0.287122	-1.09778	-0.178723	-0.916498	-0.292349	-0.710408	0.664428	-0.771094	1.26898	-0.173354	0.414567	-0.681741	0.014209	-0.758373	0.902891	-0.208526	0.0251577	-0.391108	0.325312	-1.02546	-0.847473	-0.995744	-0.194563	-1.06823	0.18613	-1.21366	0.164715	-0.989472	-0.177815	-0.810642	0.376541	-0.30744	1.3513	0.0949566	1.15082	-0.490944	0.424223	0.585612	0.557168	-0.0190472	0.47398	-0.0258185	0.0533618	-0.24858	0.194757	-0.341739
O43633	2.09823	3.65877	1.53398	2.6653	1.34588	2.73587	1.99893	2.17755	1.5434	2.19621	1.45803	2.54832	1.48191	2.06304	1.30692	1.69514	1.2835	2.6884	1.83731	2.61458	1.60088	1.77671	0.949678	2.42171	0.930741	2.00965	1.52385	2.02564	0.900113	2.33474	0.820936	2.38201	1.16214	2.55971	1.12978	1.94878	2.02143	3.15253	1.11366	2.53714	2.30826	2.02756	1.94473	2.92725	1.90865	1.65987	1.99486	1.51615	2.39323
O43639	-1.23273	-0.257679	NA	0.143139	NA	-1.40864	-2.03218	-0.824552	-2.95367	0.0476793	-2.17243	-0.0793168	-1.94512	-1.14096	NA	-1.37428	NA	-0.160819	NA	0.503806	-1.83721	0.102738	NA	-0.511104	NA	-0.00274236	-2.51015	-0.760192	-1.99505	-0.429117	NA	-0.400715	NA	-0.471786	-2.48236	0.708222	NA	-0.753248	-2.17221	0.55629	-1.88784	0.0210422	NA	-0.459986	NA	-0.76556	-1.26401	-0.252844	NA
O43653	NA	3.81024	NA	NA	NA	2.73274	NA	NA	NA	NA	NA	NA	NA	NA	NA	NA	NA	NA	NA	NA	NA	NA	NA	NA	NA	NA	NA	NA	NA	NA	NA	NA	NA	NA	NA	NA	NA	NA	NA	NA	NA	NA	NA	NA	NA	NA	NA	NA	NA
O43657	NA	NA	NA	NA	NA	NA	NA	NA	NA	NA	NA	NA	NA	NA	NA	NA	NA	NA	NA	NA	NA	NA	NA	NA	NA	NA	NA	NA	NA	NA	NA	NA	NA	NA	-4.06661	NA	NA	NA	NA	-2.95846	NA	-3.19479	NA	NA	NA	NA	NA	NA	NA
O43660	-0.912014	-0.00408988	-0.682516	0.45554	NA	-0.319692	-1.34888	0.52514	-1.18925	0.793571	-2.17041	-0.199218	-1.96217	-0.766143	NA	-1.45769	-1.8618	-0.211003	NA	-0.642756	-1.12101	0.171483	-1.93836	0.306197	-2.12166	-0.872961	-1.78752	0.673652	-2.14925	-0.393073	-1.8445	0.373819	NA	0.459564	-1.21997	0.10903	-1.59456	-0.44634	-1.31972	0.65246	-1.17494	0.249966	-2.13891	0.436568	NA	-1.99641	-1.40813	-0.768347	NA
O43663	NA	NA	NA	NA	NA	NA	NA	NA	NA	NA	NA	NA	NA	NA	NA	NA	NA	NA	NA	NA	NA	NA	NA	NA	NA	NA	NA	NA	NA	NA	NA	NA	NA	NA	NA	NA	NA	NA	NA	NA	NA	NA	NA	NA	NA	NA	NA	NA	NA
O43665	-2.20899	-1.3769	-2.04522	-1.81128	NA	NA	NA	-2.17367	NA	-0.222392	NA	-1.77714	NA	-0.404446	NA	-2.75194	NA	NA	NA	-1.87195	-2.43927	-2.22069	NA	-2.22096	NA	NA	NA	-0.991459	NA	NA	NA	-1.6785	NA	NA	NA	-1.74161	NA	-1.90615	NA	0.459608	-1.88139	-0.577155	NA	-1.6945	NA	NA	NA	NA	NA
O43670	0.608576	1.73244	0.644295	1.69736	-0.519483	0.762876	0.210901	1.56567	-0.0785076	1.73759	-0.131158	1.69692	0.0648436	0.907956	-1.26535	0.974826	-0.399384	1.89207	-0.493366	1.18564	0.587285	2.05607	-0.17493	1.48827	0.166423	1.01468	-0.149541	1.87158	-0.204757	1.62084	-0.341998	1.61962	-0.0761008	2.01621	0.413195	1.93316	0.182938	1.22202	-0.0434106	1.40992	0.49846	1.69238	-0.636033	2.20423	-0.680946	0.39804	0.346452	1.11596	-1.44335
O43674	2.84861	2.59234	2.87169	1.12661	2.58421	1.10113	2.04702	2.65152	2.48701	3.65823	2.47615	2.98864	3.0502	2.37744	2.37815	1.73601	2.33629	2.15076	2.56816	1.8389	2.27505	2.1266	2.70015	2.66768	1.65567	1.3123	1.53404	2.72301	2.59066	2.46694	2.43798	2.25214	2.42113	1.69325	2.41992	3.31864	3.78678	3.0085	2.29229	1.83107	3.17652	2.71064	3.30782	2.51147	3.19945	2.36485	2.31635	NA	3.07007
O43676	1.96048	1.24824	2.13707	-0.00991553	1.46867	0.0639061	1.60557	1.9653	1.61574	2.51751	1.34202	1.88162	1.60082	1.13921	1.06585	-0.225582	1.34548	1.71946	1.7895	0.599711	1.77751	1.48066	1.75741	2.14097	0.852812	0.22391	0.547277	1.82961	1.87453	1.7666	1.97333	1.48568	1.4862	NA	1.9751	2.40919	3.21653	2.24586	1.49801	1.84561	2.35581	2.32016	2.58367	0.694129	1.82314	1.02994	1.84723	-0.24436	1.83324
O43678	1.58525	1.69354	1.7657	0.143471	1.96751	0.356909	1.80074	2.05753	1.51071	2.13669	1.96645	2.51289	2.55811	2.02702	2.35809	0.959314	2.21125	2.13962	2.81082	0.0998628	1.97229	0.371076	2.22372	2.13817	0.410941	-0.0365482	1.01336	1.43	2.11721	1.6866	2.12432	1.47017	1.72316	-0.0515068	2.25466	2.5919	3.44696	1.79777	1.92952	0.947351	2.85234	1.96306	3.3804	1.38935	3.14096	1.03129	1.65578	-0.266998	3.56297
O43681	1.50033	1.46106	1.39204	2.58226	0.530239	1.43989	1.38126	2.24795	0.616266	2.51673	0.406428	2.6125	1.01224	1.45058	-0.594415	1.51085	0.803865	2.43304	0.287714	2.32036	1.06781	2.13986	0.71075	2.41282	1.14556	2.01102	0.578629	2.05165	0.280253	2.12765	0.419992	1.94385	1.00944	2.30378	0.856224	2.12862	0.644101	1.78782	0.900176	1.893	0.939015	2.24398	0.200146	2.71903	0.238028	1.85817	1.27901	2.37687	-0.0963482
O43684	1.54367	2.60023	1.63647	2.61946	0.204537	1.61181	1.25262	2.45027	0.746604	2.57145	0.600387	2.73153	1.10167	2.1295	-0.156819	1.61111	0.574789	2.83957	0.335347	1.926	1.2668	2.68633	0.754043	2.16276	0.829871	1.68619	0.549149	2.67208	0.742135	2.37874	0.619335	2.69422	0.547086	2.81507	1.15665	2.96673	1.43065	2.50516	0.760049	2.70505	1.46004	2.67085	0.404197	2.91969	0.4102	1.32505	1.0745	1.74543	-0.403479
O43688	NA	-1.41723	NA	-1.72466	NA	-2.54218	NA	NA	NA	-1.69884	NA	-1.84674	NA	NA	NA	NA	NA	-1.02779	NA	-0.798257	NA	-0.511779	NA	-1.95809	NA	-1.69784	NA	-1.43179	NA	-0.142434	NA	NA	NA	-1.26155	NA	-0.855884	NA	-0.160407	NA	-1.389	NA	-1.65339	NA	-0.490021	NA	NA	NA	NA	NA
O43692	NA	NA	NA	NA	NA	NA	NA	NA	NA	NA	NA	NA	NA	NA	NA	NA	NA	-0.550634	NA	NA	NA	NA	NA	NA	NA	NA	NA	NA	NA	NA	NA	NA	NA	NA	NA	NA	NA	NA	NA	NA	NA	NA	NA	NA	NA	NA	NA	NA	NA
O43704	0.983685	NA	1.05489	2.24036	0.575444	NA	0.0575749	NA	0.303651	NA	0.831245	NA	0.513029	NA	-0.328964	0.0373173	1.26731	NA	1.11837	NA	0.90479	NA	1.08949	NA	-0.724788	NA	-0.0711808	NA	0.386215	NA	1.42988	NA	0.838182	NA	1.51227	NA	0.442816	NA	1.63918	NA	0.0297078	NA	1.66637	NA	0.0688254	NA	-0.151708	NA	-0.411027
O43707	5.16088	6.01071	4.36782	5.44483	2.96457	5.65736	4.55361	4.03694	4.32674	4.96778	2.98607	3.32996	2.918	3.75321	1.75587	4.82502	3.30399	4.6148	2.38975	5.93769	4.3907	5.26534	4.25632	4.85091	4.58595	5.36037	4.1541	5.03791	3.32722	4.92734	4.00502	4.74206	3.70899	4.69914	4.96382	4.28757	2.84925	4.24436	4.48854	3.97503	3.2759	4.38251	2.48285	5.70021	2.34321	4.18362	4.20785	4.97391	2.05335
O43708	2.76822	1.11291	2.57193	0.0583853	3.59704	NA	2.76504	0.631893	3.59722	1.17394	3.69258	1.01511	2.4257	0.421048	3.95522	0.0687118	2.9571	0.992585	4.62764	0.514001	3.33891	NA	2.85611	0.677058	3.09652	0.320659	2.73993	0.576206	3.61213	0.456731	3.90218	0.996454	3.17099	NA	3.52856	1.34029	4.44183	0.433379	2.71847	NA	4.05053	0.677423	4.51621	0.244048	4.12187	NA	3.49535	NA	4.53181
O43709	NA	-1.28297	NA	-0.733602	NA	NA	NA	-0.913773	NA	-1.18303	-1.22494	0.215107	NA	-0.896216	NA	-1.7222	-2.01835	-0.238603	-2.2348	-1.7035	-2.03486	-1.7394	NA	-1.76287	NA	NA	NA	-1.17079	NA	NA	NA	-1.86304	NA	-1.27394	NA	-0.00976984	-2.06168	-0.910357	NA	-0.351609	-1.0388	-0.716599	-1.62715	-1.85575	-1.95745	-1.77594	NA	NA	NA
O43715	NA	NA	NA	NA	NA	NA	NA	NA	NA	NA	NA	NA	NA	NA	NA	NA	NA	NA	NA	NA	NA	NA	NA	NA	NA	NA	NA	NA	NA	NA	NA	NA	NA	NA	NA	NA	NA	NA	NA	NA	NA	NA	NA	NA	NA	NA	NA	NA	NA
O43716	NA	NA	NA	NA	NA	NA	NA	NA	NA	NA	NA	NA	NA	NA	NA	NA	NA	NA	NA	NA	NA	NA	NA	NA	NA	NA	NA	NA	NA	NA	NA	NA	NA	NA	NA	NA	NA	NA	NA	NA	NA	NA	NA	NA	NA	NA	NA	NA	NA
O43719	-0.572039	0.554646	-0.322186	1.84074	NA	-0.128392	-1.19483	-0.392545	NA	0.788067	NA	-1.07144	NA	NA	NA	-1.31051	NA	0.38437	NA	-0.520757	-0.80346	0.480364	-1.30276	-1.02601	-1.49682	-0.560617	NA	0.685405	-1.40096	0.297177	-1.14505	-0.0441401	NA	1.00113	-0.563789	-0.758162	-1.88833	-0.774148	-0.836079	0.592438	NA	0.747865	NA	0.250285	NA	NA	NA	-0.828086	NA
O43731	-2.25255	-1.09134	-3.83782	-0.607772	NA	NA	NA	-3.92278	NA	-2.23029	NA	-1.63676	NA	NA	NA	NA	NA	-0.904526	NA	-3.0622	NA	-1.47677	NA	-1.59055	NA	-2.54828	NA	-1.38708	NA	NA	NA	-1.18341	NA	-0.129518	NA	NA	NA	-0.601763	NA	-2.02419	NA	-1.23956	NA	-2.17441	NA	NA	NA	-2.23326	NA
O43741	0.274336	-0.729329	0.01812	-0.93348	-0.570274	NA	-0.710864	-1.66327	0.424978	-1.93416	0.0312021	NA	-1.91576	-2.51108	-1.20418	NA	-0.677722	NA	-0.461384	-1.37647	0.231285	-1.51518	0.288493	-1.32328	-0.947249	NA	-0.653192	NA	-0.369346	-0.716388	-0.240749	-0.63458	-0.187081	NA	0.927564	-1.43501	-0.0664309	NA	0.139188	-1.1991	-0.51516	0.194169	-0.109611	-1.20901	-0.494568	NA	-0.867084	-1.31609	-0.48516
O43745	NA	-0.805486	NA	NA	NA	NA	NA	NA	NA	NA	NA	NA	NA	NA	NA	NA	NA	NA	NA	NA	NA	NA	NA	NA	NA	NA	NA	-1.657	NA	NA	NA	NA	NA	NA	NA	NA	NA	NA	NA	NA	NA	NA	NA	NA	NA	NA	NA	NA	NA
O43747	1.82977	2.30765	1.76659	2.07386	0.941697	1.5263	1.46342	1.79912	1.44213	2.48587	0.635905	1.01448	0.983444	1.07706	-0.735834	1.7387	1.06731	1.71161	0.339987	1.9593	1.18002	1.68205	1.2017	1.57257	0.680674	1.78461	0.64223	2.06588	0.607733	2.36122	0.866014	1.19603	1.24499	2.27275	1.57869	1.59957	0.362814	1.20857	1.54015	2.20112	0.714044	2.32996	-0.160741	2.52256	-0.0630404	0.866988	0.679012	1.36434	0.0481321
O43752	NA	-0.432821	NA	-0.511689	NA	-2.39533	NA	-1.94516	NA	-0.947145	NA	-1.024	NA	-2.06317	NA	-1.63857	NA	-0.96944	NA	-2.07178	NA	-2.05376	NA	-0.826861	NA	NA	NA	-1.89266	NA	-0.855626	NA	-1.55613	NA	-2.01033	NA	-0.961334	NA	-1.10788	NA	-1.47008	-2.20955	1.32851	NA	-1.4289	NA	-1.33118	NA	NA	NA
O43759	NA	0.0247845	NA	0.700481	NA	NA	NA	NA	NA	1.35145	NA	1.68572	NA	-0.928844	NA	NA	NA	NA	-1.88937	NA	NA	-0.522008	NA	0.656422	NA	-1.00446	NA	NA	NA	1.8063	NA	0.0762362	NA	0.491259	NA	0.294668	NA	0.0253834	NA	0.907217	-0.646989	2.32345	NA	0.0361846	NA	-0.537907	-0.748242	0.174276	-2.41374
O43760	NA	4.7677	3.21112	5.0241	2.03438	4.90338	2.18178	3.55177	1.88296	4.51217	2.16836	4.39884	2.47334	3.63937	1.26238	3.69656	2.40308	5.00468	1.35948	3.65311	2.20524	4.05418	1.4987	4.51123	1.76693	3.60372	0.767724	4.49607	1.65868	4.79363	NA	3.67618	2.28917	5.64805	2.31596	4.49801	1.31179	5.15554	1.83439	5.69886	2.87922	4.53163	1.91954	3.44698	2.41942	4.55634	2.75798	3.4815	2.19872
O43761	NA	-3.24004	NA	NA	NA	NA	NA	NA	NA	-1.84006	NA	-1.96226	NA	NA	NA	NA	NA	-2.73313	NA	-2.27919	NA	NA	NA	-2.87362	NA	NA	NA	NA	NA	NA	NA	NA	NA	NA	NA	NA	NA	NA	NA	-2.7924	-2.274	NA	NA	NA	NA	-1.85003	NA	NA	NA
O43765	-0.37327	-1.53136	-0.570573	-0.569063	-0.889657	-0.652578	-0.890216	0.81613	-0.740094	-0.251482	-1.41572	-0.406662	-1.72068	-1.54757	NA	-1.13485	-1.17681	-0.701491	-1.56762	-0.571142	-1.24702	-0.291536	-1.73501	-2.80949	-1.60529	-0.64218	-1.94492	-0.800629	-2.0611	-2.04621	-1.40536	-0.265663	-1.44401	-0.998139	-0.233122	-0.246015	-1.36888	-0.0521121	-0.232018	-1.19503	-1.10326	-0.870728	NA	0.132857	-1.85226	-1.56601	-1.42675	-0.469475	-1.89757
O43768	-1.06766	2.12095	-0.915804	0.953825	-0.107043	NA	-0.389669	1.3146	-0.410258	1.04637	-0.268431	1.11967	NA	1.08496	-0.568059	1.03582	0.00211482	0.961527	0.120262	0.162496	0.280366	0.953954	-0.21696	1.4295	NA	0.281941	0.0925731	1.04253	-0.566145	1.3492	-0.51264	1.5768	NA	0.648125	-0.302337	0.697789	0.172805	1.32678	-0.266092	-0.26865	0.524428	2.38412	0.270369	1.33223	0.367448	1.08131	0.175826	0.467886	-0.317213
O43772	5.49948	1.91555	5.29679	4.74293	5.32723	1.2267	4.46969	1.82941	4.84557	1.04032	5.48137	1.92572	5.36256	1.7056	4.41332	0.866232	4.9061	2.81252	5.32045	0.993809	5.16199	2.03606	5.37493	1.51435	3.90236	-0.204885	4.78771	2.83041	5.12452	1.76025	5.14243	1.85467	4.87033	0.661248	5.33435	2.49564	5.60577	1.25971	4.67171	1.77789	5.01478	2.28937	5.62504	1.38195	5.36102	0.878889	4.19397	NA	5.27594
O43776	2.42572	3.18705	2.19193	4.0099	1.28482	1.8407	1.67606	3.39335	1.72326	3.26111	1.27068	3.46688	1.28637	2.34462	-0.234246	2.2325	1.28635	2.90864	0.811161	2.7359	1.62633	3.47653	1.53333	2.40107	1.68969	2.7485	1.11802	2.86519	1.2163	3.50784	1.20429	2.2716	1.76226	3.59455	2.21562	4.07677	1.21536	3.59921	1.87673	3.93426	1.45655	3.27612	1.1246	3.59503	0.775811	2.37154	1.44483	3.11739	0.260262
O43795	3.05675	1.97188	2.33458	1.31291	1.58145	0.688667	2.36412	0.243433	2.42939	2.25098	0.774495	0.374811	1.30561	-1.31271	-0.370198	-0.413764	1.45113	-0.221343	0.423878	1.61784	2.06264	2.04183	1.77498	-0.0799135	2.2312	1.79535	1.76552	0.72305	1.63502	1.1132	2.02292	1.22223	2.14141	2.63248	2.57734	1.87949	0.904511	0.389488	2.49904	0.977791	0.538055	1.02302	0.296172	3.17924	0.39797	-0.409585	1.06912	0.37383	0.110854
O43808	-1.70419	-1.37906	-2.11454	-1.32555	-3.07688	NA	-2.57303	-1.97023	NA	-1.82602	-2.90827	NA	NA	NA	NA	NA	NA	NA	-2.87162	NA	NA	NA	NA	-2.85397	NA	NA	NA	NA	NA	NA	NA	NA	NA	-2.17315	NA	NA	-1.98912	NA	-2.01239	NA	-1.81086	NA	-2.3229	NA	NA	NA	NA	NA	NA
O43809	0.910793	1.89575	1.14058	1.95223	0.375008	1.42783	0.789881	1.80183	0.602795	2.01919	1.09752	2.33043	1.10438	2.24863	0.678381	1.90907	0.569327	2.3099	1.44438	1.33832	0.923534	1.67923	0.609054	1.93655	0.549347	1.03309	0.0449613	1.86975	0.529427	1.62029	0.437487	1.81307	0.506445	2.54071	0.762944	2.90904	1.63194	1.80504	0.602233	2.20643	2.05292	2.89035	1.18159	1.76542	1.62383	0.805495	1.17106	1.30318	1.22772
O43813	1.5252	2.14451	1.34702	4.38156	0.77565	2.24487	1.48287	2.4911	1.33428	2.15634	1.15788	2.24359	0.872971	1.49434	0.0841151	0.907091	1.12152	1.0921	0.702782	2.1627	1.41265	1.34162	0.962001	2.62426	1.2576	1.84643	0.931074	1.40752	0.761753	2.09846	0.884465	1.76954	1.00516	1.21285	1.35388	1.50536	0.726067	0.607522	1.40149	2.12676	1.54545	2.41631	0.756762	2.22322	0.475953	1.60697	1.23195	1.38013	-0.247476
O43815	-1.1243	0.045249	-1.15058	-0.28873	NA	-1.75122	-1.5491	-1.81112	-2.18742	-0.200175	NA	-1.38548	-2.09548	-1.17036	NA	-1.94145	NA	-0.843665	NA	0.0673692	-1.54404	-0.692958	NA	-0.985516	-1.94787	-0.218188	NA	-0.699602	NA	-0.621033	NA	-0.819186	NA	-0.267305	-1.90984	-0.707198	NA	-0.959953	NA	-0.938872	-2.00594	-1.0825	NA	-0.0962464	NA	-1.30422	-1.735	-0.953637	NA
O43818	-1.6176	-0.660267	NA	-0.263499	NA	-0.364831	NA	0.97157	NA	-0.299078	NA	-0.863815	-1.34415	-0.949428	NA	NA	NA	-0.177644	NA	-0.631385	-1.71071	-0.151633	NA	-1.06385	NA	-1.23709	-2.12888	0.792421	NA	-1.19246	NA	-0.604919	NA	-0.127354	NA	0.465211	-2.21494	-0.806345	NA	0.361949	-2.00805	-0.319167	NA	0.0290463	NA	-2.46402	-1.50678	-1.42878	NA
O43819	1.45181	-0.0358129	1.08895	1.82194	0.812446	-0.422947	0.419149	0.284049	0.680279	-0.0795442	1.2739	0.699608	0.4341	-1.03038	-0.138982	NA	0.682037	-0.00300644	0.63818	-0.832486	0.911058	NA	0.965857	0.738342	-0.454826	NA	0.461398	0.90881	0.992712	0.167624	0.589538	NA	0.595711	0.550509	0.714556	0.535992	1.88259	NA	1.28933	-0.197793	1.23484	1.63557	1.16976	-0.897785	1.18206	-1.03378	-0.245284	NA	0.373036
O43822	NA	NA	NA	NA	NA	NA	NA	NA	NA	NA	NA	-3.5555	NA	NA	NA	NA	NA	-4.14582	NA	NA	NA	NA	NA	NA	NA	NA	NA	NA	NA	NA	NA	NA	NA	NA	NA	NA	NA	NA	-4.54063	NA	-3.97927	NA	NA	NA	NA	NA	NA	NA	NA
O43823	-3.48848	-2.13428	-3.73546	-1.78643	NA	NA	NA	-2.3027	NA	-1.63095	NA	-3.69175	NA	-3.07116	NA	-3.36076	NA	-1.85919	NA	-2.3122	-4.47545	-2.14806	NA	-2.65728	NA	NA	NA	-2.67461	-4.47556	-2.67878	NA	-1.89264	NA	-2.39919	-3.98822	-2.40963	-3.77515	-2.13738	-3.87318	-2.62161	NA	-1.56701	NA	-1.21391	NA	-3.60708	NA	NA	NA
O43824	NA	NA	NA	-1.05537	NA	-0.214479	NA	NA	NA	0.368649	NA	NA	NA	NA	NA	NA	NA	-1.69662	NA	NA	NA	-1.65765	NA	-0.219704	NA	NA	NA	-0.909152	NA	NA	NA	NA	NA	-1.08394	NA	-0.055547	NA	NA	NA	NA	NA	NA	NA	NA	NA	NA	NA	NA	NA
O43826	2.71459	NA	3.56679	0.346604	2.50884	NA	2.79867	-0.111794	2.00723	1.91339	3.0349	1.73725	2.91223	NA	2.29165	-0.16225	2.03558	0.0321989	2.84339	1.08692	3.07545	1.16021	1.77021	1.33491	2.16753	NA	2.32613	0.621922	3.24031	-0.212261	2.90607	1.01092	1.40698	0.273335	2.46423	0.949148	2.9009	0.149717	2.45767	-0.0402351	3.43793	-0.256866	2.61416	NA	3.04459	-0.297306	2.15267	-0.119732	2.41434
O43837	1.38655	1.93918	1.93013	2.9267	0.0875377	1.71858	0.492104	1.73104	0.700103	2.73653	-0.125584	2.21473	0.931832	1.32851	-0.886315	0.144953	-0.00726651	0.928727	-0.128038	0.873575	0.887394	0.807162	0.583179	1.77596	0.404442	1.597	0.0927941	2.3747	-0.0570843	1.18535	0.207206	1.02669	0.315752	1.48885	0.833141	2.99108	0.466217	0.305088	0.477327	2.29706	0.9433	2.10306	-0.746773	1.67267	0.121536	0.951293	-0.512618	0.18036	-1.44627
O43847	-0.997603	0.206352	-1.27577	-1.25568	-1.92487	-2.35423	-1.97659	-0.44146	-1.51179	-1.99505	-2.34344	-1.60585	-2.51001	-1.82806	NA	-2.53778	-1.9235	-1.11513	-2.26479	-1.65074	-1.69377	-0.289719	-2.48096	NA	-2.13238	-2.1512	-2.44643	-0.868941	-2.49629	-1.25765	-2.31607	-0.936311	-1.29519	-0.619308	-0.810078	-0.892963	-2.04707	-0.339514	-1.64215	-0.644171	-2.29578	-1.5539	-2.19078	-1.69488	NA	NA	NA	-2.04771	NA
O43852	2.45341	3.72259	2.46007	3.31495	1.72279	2.79668	2.03414	2.96126	1.46905	2.74061	0.916459	2.46367	1.36397	1.42787	0.062643	2.05443	1.60553	2.70825	0.722215	3.89317	2.08571	3.72443	1.53214	2.06703	1.94471	3.53976	1.69153	2.45845	1.57282	2.73427	1.30526	3.4836	1.49817	2.14849	1.89766	2.30513	1.34179	3.5313	2.10629	1.93866	1.39101	1.98544	0.427505	3.35164	0.522387	2.68671	1.49785	3.89974	0.613453
O43854	NA	NA	NA	NA	NA	NA	NA	NA	NA	NA	NA	NA	NA	NA	NA	NA	NA	NA	NA	NA	NA	NA	NA	NA	NA	NA	NA	NA	NA	NA	NA	NA	NA	NA	NA	NA	NA	NA	NA	NA	NA	NA	NA	NA	NA	NA	NA	NA	NA
O43861	NA	-2.84693	NA	NA	NA	NA	NA	NA	NA	NA	NA	-3.01658	NA	NA	NA	NA	NA	NA	NA	-4.15334	NA	NA	NA	NA	NA	NA	NA	NA	NA	-2.65286	NA	NA	NA	-1.51965	NA	NA	NA	NA	NA	NA	NA	NA	NA	NA	NA	NA	NA	-2.2858	NA
O43865	-0.362689	-0.129034	-0.0657535	0.0695585	NA	NA	NA	NA	-1.04688	1.3112	-1.33857	0.12074	-1.8332	-1.69156	NA	-0.828827	-2.00842	-1.53766	-2.41252	-1.09898	-0.8343	-0.0550211	-1.3955	-0.671555	-1.53633	-0.651056	-1.7019	-0.619678	-1.44261	-0.375325	-1.21401	-0.546022	-1.0717	0.470934	-0.423782	-0.241017	-1.45989	-0.336223	-1.51414	-0.345802	-0.419866	-0.606324	NA	-0.0307366	NA	-0.419131	-1.81578	-0.302615	NA
O43866	-0.117564	NA	-0.315799	-1.03717	NA	NA	-0.440446	-0.869797	NA	NA	-1.43174	NA	0.45595	0.50025	NA	NA	-1.93665	NA	-1.13942	-0.498914	-1.22064	NA	NA	NA	0.175881	0.304159	-1.33173	NA	-1.5684	NA	-0.598838	NA	-1.5188	-1.27212	-1.05085	NA	-0.650405	NA	NA	-0.649755	-0.314687	-1.39554	-1.19417	NA	-0.921566	NA	-0.659669	NA	-1.56174
O43895	-0.911177	NA	NA	NA	NA	NA	NA	-0.649373	NA	NA	NA	NA	NA	NA	NA	NA	NA	NA	-0.792401	NA	NA	NA	NA	NA	NA	NA	NA	NA	0.311569	NA	-0.733755	NA	NA	NA	NA	NA	-0.566709	NA	-0.245082	NA	NA	NA	-2.04112	NA	0.503908	NA	NA	NA	NA
O43896	NA	NA	NA	NA	NA	NA	NA	NA	NA	NA	NA	NA	NA	NA	NA	NA	NA	NA	NA	NA	NA	NA	NA	NA	NA	NA	NA	NA	NA	-0.543601	NA	-0.978475	NA	NA	NA	NA	NA	NA	NA	NA	NA	NA	NA	NA	NA	NA	-2.50466	NA	NA
O43903	1.82308	NA	0.785145	NA	NA	NA	0.694552	1.19899	0.895548	NA	1.18785	NA	NA	NA	-0.0506767	NA	NA	NA	1.15839	NA	1.7051	NA	1.19866	NA	0.0858983	NA	NA	NA	1.65824	NA	1.15475	NA	NA	NA	1.57252	NA	1.96813	NA	1.09456	NA	1.04782	NA	1.2563	0.827113	NA	NA	0.301188	NA	-0.571941
O43913	NA	-2.83184	-4.32728	-2.85489	NA	NA	NA	-2.56111	NA	-3.68357	NA	NA	NA	NA	NA	NA	NA	-3.65702	NA	-4.12438	NA	-3.25833	NA	-4.36393	NA	NA	NA	-3.0095	NA	NA	NA	-3.7707	NA	-2.94421	NA	NA	NA	-3.20785	NA	-3.41	NA	-4.06653	NA	-2.71674	NA	NA	NA	NA	NA
O43914	-0.7783	-0.238248	-1.64319	-0.678636	NA	NA	NA	-0.993937	NA	0.114537	NA	-0.303805	-2.60544	-0.254695	NA	-0.42045	NA	0.851459	-1.76062	-1.60978	-0.938307	-1.17169	NA	-1.34904	NA	NA	NA	-0.287636	NA	-0.967173	NA	-0.668901	-2.08935	NA	NA	-0.149774	-1.44774	0.934371	NA	-0.226788	-0.292842	-1.28827	-1.09185	-1.13963	-0.835131	-0.16998	NA	NA	NA
O43920	1.56386	0.862409	1.81415	-0.449325	1.06006	NA	0.555754	0.947952	1.04255	2.13406	1.63983	1.61023	1.61898	0.235827	1.55159	0.358519	1.82443	0.940684	1.9696	0.300028	1.67543	1.12134	1.40979	1.594	0.640687	0.189272	0.216973	1.5619	1.68234	1.09701	1.63841	0.846508	1.19356	-0.0475581	1.22214	2.35175	2.61686	1.80612	1.55554	1.1311	2.27681	1.25851	2.73717	1.17065	2.24342	0.92038	0.804732	-0.598697	1.27995
O43924	-2.4302	-0.728733	-2.23148	-1.51463	NA	-1.54271	-2.11647	NA	-2.8533	-2.15873	-2.57417	-0.308747	-2.85001	-1.29218	NA	NA	NA	-0.838626	NA	-2.16909	NA	-1.08873	NA	NA	NA	NA	NA	-1.09981	NA	-1.89694	NA	-1.57369	NA	NA	NA	-0.796115	-2.49369	-1.75541	NA	-0.714697	-1.84029	-0.914977	-2.7691	-1.13922	-2.78332	-1.65386	-1.41167	NA	-2.91366
O43927	NA	NA	NA	NA	NA	NA	NA	NA	NA	NA	NA	NA	NA	NA	NA	NA	NA	NA	NA	NA	NA	NA	NA	NA	NA	NA	NA	NA	NA	NA	NA	NA	NA	NA	NA	NA	NA	NA	NA	NA	NA	NA	NA	NA	NA	NA	NA	NA	NA
O43929	-4.42588	-3.46083	NA	-3.62869	NA	-4.22301	NA	-1.75938	NA	-3.65709	NA	NA	NA	NA	NA	NA	NA	NA	NA	NA	NA	-3.19498	NA	NA	NA	-4.02614	NA	-3.6052	NA	NA	NA	NA	NA	-2.3354	NA	NA	NA	-3.33414	-6.00663	-4.00135	NA	-3.3404	NA	-3.16247	NA	NA	NA	-3.4498	NA
O43933	-1.34102	-1.69722	-2.39243	-2.22581	-2.15269	NA	-2.44468	-3.23413	-2.99359	-2.78659	NA	NA	-4.48037	NA	NA	NA	-3.18609	-2.3296	-4.38405	-2.97985	-2.55968	NA	-2.5585	-2.68722	-3.35742	NA	-4.39045	-1.83911	-2.11529	-2.84011	-2.74785	-2.5574	-1.65145	-0.996449	-2.19336	-4.52521	-4.02006	-3.04838	-2.9434	-3.78321	NA	NA	-4.67115	-2.7934	NA	NA	NA	-3.55408	NA
O60216	-0.807674	-0.339549	-0.818249	0.068299	NA	-1.49553	-1.23154	-0.376609	-2.28541	0.237233	NA	-1.76394	-2.22784	-2.25806	NA	NA	NA	-1.34344	NA	-0.731618	-1.29497	-0.424174	NA	-0.343673	-1.98764	-0.627526	-1.81281	-0.00675543	-2.24043	-0.409218	NA	0.0768674	-2.38236	-0.609337	-1.72911	-0.963769	NA	-1.52322	-1.32451	-0.375005	-2.04994	-0.346091	NA	0.178882	NA	-2.1712	-2.12155	-0.600413	NA
O60218	1.4942	7.63644	1.77745	5.36018	3.25257	2.44526	0.57309	NA	0.380933	1.52802	0.44616	3.19063	0.382088	-0.151134	NA	3.4012	NA	1.91524	-0.746675	1.60371	-1.23939	-1.64457	1.07416	0.876548	2.86368	-2.20434	NA	-1.75716	NA	3.3736	-1.46461	-1.65369	2.53685	0.0308405	-0.742562	2.20651	-0.652822	1.31943	NA	-1.64188	0.511957	2.13008	NA	3.55965	2.51122	5.4545	-1.46279	5.79877	-1.58735
O60220	1.09114	NA	1.20946	0.329846	1.13685	NA	1.31785	1.19153	0.788572	0.0195452	1.40204	0.245561	1.01196	NA	0.197773	NA	1.29301	0.3262	1.5638	-0.7362	0.731621	-1.13055	1.22297	0.0197612	-0.419756	NA	0.527033	-0.971538	1.4573	NA	1.13575	-0.125829	0.762138	NA	1.19656	0.987636	2.08396	NA	1.69948	-0.286177	1.31024	0.369863	1.73343	-0.76291	1.32896	NA	0.775253	NA	1.60542
O60229	-4.61346	NA	NA	-0.972162	NA	NA	NA	NA	NA	-1.87426	NA	NA	NA	NA	NA	NA	NA	-2.7656	NA	-3.72912	NA	-4.1696	NA	NA	NA	NA	-3.58686	NA	NA	NA	NA	NA	NA	NA	NA	NA	NA	NA	NA	NA	NA	-5.37276	NA	-4.04913	NA	NA	-4.08333	NA	NA
O60231	-2.08742	-1.97936	-2.49692	-1.37268	NA	-2.27744	-2.35482	-0.41333	-3.10983	-1.04353	NA	-3.40292	-3.3554	-3.10269	NA	-3.71405	-3.65909	-1.58639	NA	-2.24	-2.50443	-1.22138	NA	-2.35863	-3.10449	-2.16766	-2.6237	-1.20617	-3.4049	-2.24602	-3.0638	-1.50485	-3.31496	-0.84637	-2.56916	-1.6659	-3.28106	-2.37485	-2.65742	-1.90176	NA	-1.36916	NA	-1.47703	NA	NA	-3.71289	-2.52872	NA
O60232	-1.98828	-1.03228	-1.79492	-0.0102666	-1.88306	NA	-1.33475	-0.920265	-1.49187	-0.249102	-1.39921	-1.39514	-1.29887	-1.44543	NA	NA	-2.5168	-0.318348	NA	-1.40694	NA	-1.03017	-1.85045	-0.658848	-2.20235	NA	NA	-0.722202	NA	-1.50592	NA	-0.724081	NA	-0.301279	-1.82202	NA	-1.75435	-1.08148	-1.52304	NA	-1.63026	-0.648151	-1.885	-1.07045	-2.43298	-1.5029	-1.60518	-1.84726	-3.03
O60234	0.16404	0.529279	0.432344	0.476068	-0.750998	NA	0.455218	0.499745	-1.32801	0.921204	-0.633784	0.639275	-0.100526	1.998	NA	2.04353	-1.27326	1.41694	-1.04386	-0.516789	0.120419	0.714396	-1.03774	-1.08953	-0.548225	-0.99607	NA	0.713555	-1.57108	1.01404	-1.45903	0.365722	-1.44495	-0.837489	-0.343776	0.897501	-0.774436	1.77616	NA	1.89162	0.63379	0.235652	-0.630761	-0.0721411	0.296668	1.80627	0.737364	NA	-0.329821
O60237	-2.79001	NA	-3.81295	-2.84345	NA	NA	-2.21924	NA	NA	NA	-3.50246	NA	NA	-2.40985	-4.33185	NA	NA	-3.2643	NA	NA	-2.8572	NA	NA	NA	NA	NA	NA	NA	NA	-3.97039	NA	NA	NA	NA	-3.13932	-0.540807	-2.79825	NA	-2.2857	-2.14236	-0.649302	-1.81005	NA	NA	-3.01156	-1.60016	-2.24056	NA	NA
O60238	NA	NA	NA	NA	NA	NA	NA	NA	NA	NA	NA	-6.53646	NA	NA	NA	NA	NA	NA	NA	NA	NA	NA	NA	NA	NA	NA	NA	NA	NA	NA	NA	NA	NA	NA	NA	NA	NA	NA	NA	NA	NA	NA	NA	NA	NA	NA	NA	NA	NA
O60240	NA	NA	NA	NA	-1.34205	NA	NA	-1.61365	-0.868067	NA	0.0883275	NA	NA	NA	-2.48794	NA	-0.148477	NA	-0.313958	NA	NA	NA	-0.679979	NA	NA	NA	NA	NA	-1.00481	NA	-1.97359	NA	-0.597027	NA	0.441472	NA	-0.0193177	NA	0.997105	NA	NA	NA	2.29488	NA	0.229163	NA	-0.400582	NA	-0.185066
O60244	-3.99129	-3.61439	NA	-3.23464	NA	NA	NA	-3.50734	NA	NA	NA	NA	NA	NA	NA	NA	NA	NA	NA	NA	NA	-3.57529	NA	NA	NA	NA	NA	-3.48901	NA	NA	NA	NA	NA	NA	NA	NA	NA	NA	-4.31763	NA	NA	NA	NA	-3.7396	NA	NA	NA	NA	NA
O60245	NA	-5.5212	NA	NA	NA	NA	-2.9792	NA	NA	NA	NA	-5.72111	NA	NA	NA	NA	NA	-5.86834	NA	NA	NA	NA	NA	NA	NA	NA	NA	NA	NA	NA	NA	NA	NA	NA	NA	NA	NA	NA	NA	NA	NA	NA	NA	NA	NA	NA	-6.45927	-5.7947	NA
O60256	0.0135131	0.459673	0.212451	0.471635	-0.431572	-1.49913	-0.428929	0.269726	0.0366598	-0.406802	0.353202	0.165114	-0.526688	0.386776	-0.443966	-0.76981	-0.167873	-0.675033	-0.189012	-0.702941	-0.151419	0.163918	0.211166	-0.169985	-0.850719	-1.04895	-0.665978	0.273875	-0.204108	-0.807619	-0.0129524	-0.652985	-0.537185	-0.324516	0.369461	-0.535366	-0.124653	0.190512	0.52917	0.647029	0.439208	0.419413	-0.000260585	-0.0915853	-0.406336	-0.528658	0.298834	-0.333466	-0.56107
O60262	-2.30959	NA	-2.20297	NA	NA	NA	-2.18478	NA	NA	NA	-2.35217	NA	-2.17077	-1.59953	NA	NA	NA	NA	-2.45447	NA	-2.35547	NA	-2.54674	NA	NA	NA	NA	NA	-2.29312	NA	NA	-2.10885	NA	NA	NA	NA	-1.83546	-2.36671	NA	NA	-2.59336	0.144689	NA	-2.27258	-1.93874	NA	-1.15852	-2.15645	-2.40908
O60264	-0.75921	0.717113	-0.904534	0.851033	NA	0.00207391	-1.36509	0.0116236	NA	0.946888	NA	-0.607265	-1.74672	-1.25733	NA	-1.06913	NA	-0.408245	NA	0.676124	-1.46801	0.725983	-2.01393	0.419354	-1.55486	0.0261006	-1.80458	0.674708	-1.84189	0.395582	NA	0.308334	NA	0.347589	-1.55932	0.620619	-1.74171	0.362187	-1.49772	1.34367	NA	0.626732	NA	0.810725	NA	-1.72256	-1.88581	-0.175099	NA
O60271	-0.430229	-0.313358	-0.70285	0.0763273	-1.923	-1.59198	-0.781735	-0.479616	-1.28133	-0.111105	-1.97587	-1.30399	-1.92007	-1.07461	NA	-1.45198	-1.67554	-0.864556	-2.15822	0.114226	-0.576681	-0.71094	-1.12447	-1.26097	-1.75115	-0.405465	-1.25144	-0.239757	-1.51943	-0.854034	-1.20282	-0.816787	-1.67794	-0.389943	-0.638612	-1.34958	-2.0293	-0.802653	-0.522067	-0.585997	-1.72458	-0.770309	-2.59783	0.249001	-2.52187	-1.68291	-1.66788	-0.865424	-2.76326
O60287	NA	-3.49248	NA	NA	NA	-2.35641	NA	-1.73264	NA	-2.08277	NA	NA	NA	NA	NA	NA	NA	NA	NA	NA	NA	-1.93495	NA	NA	NA	NA	NA	-2.97075	NA	NA	NA	NA	NA	NA	NA	NA	NA	NA	NA	NA	NA	NA	NA	-2.16299	NA	NA	NA	NA	NA
O60292	NA	-2.87792	NA	-2.81574	NA	NA	NA	NA	NA	-2.18303	NA	NA	NA	NA	NA	-3.71659	NA	-3.67119	NA	-2.06992	NA	-3.20776	NA	-3.44475	NA	-4.07194	NA	NA	NA	-3.25118	NA	NA	NA	-2.35652	NA	-3.58458	NA	NA	NA	NA	NA	NA	NA	-2.09725	NA	NA	NA	NA	NA
O60299	NA	NA	NA	-3.71899	NA	NA	NA	NA	NA	NA	NA	NA	NA	NA	NA	NA	NA	NA	NA	NA	NA	NA	NA	NA	NA	NA	NA	NA	NA	NA	NA	NA	NA	NA	NA	NA	NA	NA	NA	NA	NA	-3.67996	NA	NA	NA	NA	NA	NA	NA
O60303	NA	NA	NA	NA	NA	NA	NA	NA	NA	NA	NA	NA	NA	NA	NA	NA	NA	NA	NA	NA	NA	NA	NA	NA	NA	NA	NA	NA	NA	NA	NA	NA	NA	NA	NA	NA	NA	NA	NA	NA	NA	NA	NA	NA	NA	NA	NA	NA	NA
O60306	-1.07578	-0.726796	-1.14647	1.13734	NA	-1.42643	-1.2693	0.887426	-1.68207	0.0150038	NA	-1.39573	NA	-1.40328	NA	NA	NA	-0.52296	NA	-1.26792	-1.46692	0.0624997	NA	-0.727576	NA	-0.570729	-2.06165	0.42296	NA	-0.619207	-2.03282	0.27464	NA	0.478139	-1.68028	-0.816978	NA	-0.991524	-1.61574	-1.14066	NA	-1.10755	NA	0.00485664	NA	NA	NA	-1.62532	NA
O60312	NA	2.87004	NA	NA	NA	NA	NA	NA	NA	NA	NA	NA	NA	NA	NA	NA	NA	NA	NA	NA	NA	NA	NA	NA	NA	NA	NA	NA	NA	NA	NA	NA	NA	NA	NA	3.90636	NA	NA	NA	NA	NA	NA	NA	NA	NA	NA	NA	NA	NA
O60313	1.00484	1.13647	0.899413	2.64421	0.594278	1.16397	0.154968	0.657662	0.31999	0.733117	-0.621714	0.194135	0.0977034	-0.96986	NA	-1.0422	-0.373994	-0.107751	-0.916451	0.255541	0.439019	0.445164	0.507105	0.361191	-0.0621304	0.183906	-0.135643	1.05359	-0.151173	0.102004	0.189884	0.748892	0.263019	0.786942	0.551324	-0.115683	-0.86558	-0.80675	0.190191	0.164226	-0.79918	-0.147447	-0.816838	0.984488	-0.969544	-1.10601	-0.777629	-0.0842164	-1.49574
O60315	NA	NA	NA	-4.30044	NA	NA	NA	NA	NA	-4.26608	NA	NA	NA	NA	NA	NA	NA	NA	NA	NA	NA	-3.59649	NA	NA	NA	NA	NA	-4.79713	NA	NA	NA	-4.20019	NA	NA	NA	NA	NA	NA	NA	NA	NA	NA	NA	NA	NA	NA	NA	NA	NA
O60318	NA	-4.1965	NA	NA	NA	NA	NA	NA	NA	NA	NA	NA	NA	NA	NA	NA	NA	NA	NA	NA	NA	-5.02224	NA	NA	NA	NA	NA	NA	NA	NA	NA	NA	NA	-4.73897	NA	NA	NA	NA	NA	NA	NA	NA	NA	NA	NA	NA	NA	NA	NA
O60331	-3.24594	NA	NA	NA	NA	NA	NA	NA	NA	NA	NA	NA	NA	NA	NA	NA	NA	NA	NA	NA	NA	NA	NA	NA	NA	NA	NA	NA	NA	NA	NA	NA	NA	NA	NA	NA	NA	NA	NA	NA	NA	NA	NA	NA	NA	NA	NA	NA	NA
O60333	NA	-2.62387	-3.10359	-2.62083	NA	-4.83192	NA	-3.17973	NA	NA	NA	-4.6264	NA	NA	NA	NA	NA	-4.553	NA	-3.53949	NA	-4.44736	NA	NA	NA	-4.67921	NA	-3.05931	NA	NA	NA	-4.11321	NA	-4.07954	-3.11796	-3.38085	NA	-3.89435	-3.62688	-3.92779	NA	-3.59236	NA	-3.10793	NA	NA	NA	-2.99707	NA
O60341	-1.64518	-0.14268	-1.79323	-0.416038	NA	-0.701816	-1.96119	-0.196525	-2.22563	0.0780011	NA	-1.84466	NA	-1.75821	NA	NA	NA	-0.927062	NA	-1.07343	NA	-0.146319	NA	-0.131459	-2.00565	-1.39287	NA	0.152845	NA	-0.479501	NA	-0.337404	NA	0.107159	NA	-0.682474	NA	-1.89694	-2.78163	-0.550406	NA	-0.1826	NA	-0.537826	NA	NA	NA	-0.926426	NA
O60343	-1.70491	NA	-2.06713	-2.94574	NA	NA	-1.80486	0.0961185	NA	-1.87719	NA	NA	-2.4004	NA	NA	NA	-2.13734	NA	NA	-1.61802	-2.0847	-1.16926	-2.37186	NA	NA	-1.74315	NA	-1.22908	-2.37927	-1.46038	NA	-1.773	NA	NA	-1.67982	NA	NA	NA	-1.78813	-1.5574	NA	0.177986	NA	-1.15609	NA	NA	NA	NA	NA
O60361	NA	-1.82436	NA	-1.28659	NA	NA	NA	NA	NA	-1.16642	NA	-0.965761	NA	NA	NA	NA	NA	NA	NA	NA	NA	NA	NA	NA	NA	NA	NA	NA	NA	NA	NA	NA	NA	NA	NA	-1.42777	NA	NA	NA	NA	NA	-0.857295	NA	-0.931411	NA	NA	NA	NA	NA
O60391	NA	NA	NA	NA	NA	NA	-0.827623	NA	NA	NA	NA	NA	NA	NA	NA	NA	NA	NA	NA	NA	NA	NA	NA	NA	NA	NA	NA	NA	NA	NA	NA	NA	NA	NA	NA	NA	NA	NA	NA	NA	NA	NA	NA	NA	NA	NA	NA	NA	NA
O60427	NA	-3.77404	NA	NA	-3.58064	NA	NA	NA	NA	NA	NA	NA	NA	NA	NA	NA	NA	NA	NA	NA	NA	NA	NA	NA	NA	NA	NA	NA	NA	NA	NA	NA	NA	NA	NA	NA	NA	NA	NA	NA	NA	NA	NA	NA	NA	NA	NA	NA	NA
O60437	2.45285	3.41588	2.10781	2.01521	0.442955	4.39588	1.71086	-0.324092	2.3581	3.30693	0.424204	0.999543	0.439832	0.316656	NA	0.31172	1.22532	2.61236	0.107503	2.9674	1.98955	2.41292	1.73158	3.65294	1.79128	3.86909	1.36531	0.858246	1.14268	2.73379	1.63463	0.949337	1.39124	0.933239	2.70607	2.85274	0.615211	NA	2.24435	1.05406	0.438503	1.18399	-0.0123572	2.99533	-0.0668899	0.98711	0.720296	3.10176	-0.252689
O60443	NA	2.0079	NA	0.32557	NA	-0.478238	-1.4006	1.10676	NA	-0.110638	NA	0.244009	NA	-0.107913	NA	-0.101504	NA	0.592703	NA	2.25058	NA	0.824102	NA	NA	NA	2.27166	NA	-0.769454	NA	-0.703444	NA	0.314133	NA	-0.127599	NA	1.56138	NA	0.525633	NA	-0.891931	-3.67647	-0.405519	NA	1.1831	NA	0.560954	-1.60573	-0.42106	NA
O60449	NA	NA	NA	-1.88877	NA	-1.67417	NA	NA	NA	NA	NA	NA	NA	-2.46312	NA	-2.10384	NA	-1.69172	NA	NA	NA	NA	NA	NA	NA	NA	NA	-1.23692	NA	NA	NA	NA	NA	NA	NA	NA	NA	NA	NA	-1.14691	NA	-2.33606	NA	NA	NA	NA	NA	NA	NA
O60462	NA	NA	NA	NA	NA	NA	NA	NA	NA	NA	NA	NA	NA	NA	NA	NA	NA	NA	NA	NA	NA	NA	NA	NA	NA	NA	NA	NA	NA	NA	NA	NA	NA	NA	NA	NA	NA	NA	NA	NA	NA	NA	NA	NA	NA	NA	NA	NA	NA
O60476	-2.66608	-1.86831	-2.43411	-1.92852	NA	-2.89046	NA	NA	NA	-1.64759	NA	NA	-3.14787	NA	NA	NA	NA	NA	NA	-1.25243	NA	-1.39113	NA	-1.85572	NA	-2.46441	NA	-2.33264	NA	-2.29186	NA	-1.85101	NA	-1.42054	NA	NA	NA	-2.75268	NA	NA	NA	NA	NA	-1.37909	NA	NA	-3.38523	NA	NA
O60486	NA	NA	NA	NA	NA	NA	NA	NA	NA	NA	NA	NA	NA	NA	NA	NA	NA	NA	NA	NA	NA	NA	NA	NA	NA	NA	NA	NA	NA	NA	-3.33745	NA	NA	NA	NA	NA	NA	NA	NA	-4.57805	NA	NA	NA	NA	NA	NA	NA	NA	NA
O60487	NA	-0.628105	NA	NA	NA	NA	NA	NA	NA	NA	NA	NA	NA	NA	NA	NA	NA	NA	NA	NA	NA	NA	NA	NA	NA	NA	NA	NA	NA	NA	NA	NA	NA	NA	NA	NA	NA	NA	NA	NA	NA	NA	NA	NA	NA	NA	NA	NA	NA
O60488	2.30773	-1.0553	-1.93167	-0.7734	NA	-0.279327	-1.0551	0.530513	-1.00896	0.849906	-1.71275	-0.397317	1.02029	-0.848757	NA	-0.945708	-0.691431	-0.192619	NA	1.95257	-0.738594	0.651846	-1.98863	0.489192	-1.47158	0.187547	-1.59041	0.0458474	NA	0.663793	-1.53627	2.25161	2.06446	-0.179311	-2.1236	2.08258	NA	0.863343	-1.8971	-0.218194	-1.36673	2.64057	NA	0.411038	-0.24181	-0.850624	-1.18104	-0.821709	-2.04616
O60493	3.1807	2.70263	2.67341	2.68862	1.97926	2.19478	2.56862	2.92931	1.83092	2.55492	2.62311	3.35772	2.54677	2.81053	2.24671	2.76414	2.34955	3.19815	2.50498	2.10438	2.91983	2.60857	1.65893	2.18765	1.9612	2.00541	1.83347	2.65022	1.66448	2.26924	1.77037	2.74374	2.07879	2.67299	2.33847	2.8556	3.09353	3.40524	2.2055	3.13317	3.38984	2.86189	2.93566	2.26814	2.85206	3.2124	2.48284	2.82108	2.22127
O60496	-1.00876	-1.42662	NA	-1.94074	NA	NA	NA	-1.01343	NA	NA	NA	NA	NA	-0.89565	NA	-1.24651	NA	-1.41579	NA	NA	NA	-0.905461	NA	NA	NA	NA	NA	-0.733136	NA	NA	NA	-1.65759	NA	NA	NA	NA	NA	NA	NA	0.0437587	-1.6874	NA	NA	NA	NA	NA	NA	NA	NA
O60499	NA	NA	NA	-2.1852	NA	NA	NA	-3.02797	NA	-1.64171	NA	-1.59059	NA	-2.50215	NA	NA	NA	-1.75151	NA	-1.69564	NA	-2.47824	NA	-1.9908	NA	NA	NA	NA	NA	NA	NA	-1.79057	NA	-2.62944	NA	-2.20065	NA	-2.01961	NA	-2.36992	NA	-1.26517	NA	NA	NA	NA	NA	NA	NA
O60502	0.662559	1.07055	-0.0836047	0.363747	-0.352222	0.19421	-0.0244489	0.567391	NA	0.469329	-1.4443	-0.686854	-0.781261	0.324095	NA	-0.439183	-0.979199	-0.164135	NA	0.518581	-0.100427	0.967615	NA	1.18372	-0.524304	0.00445099	-0.783651	0.980295	-0.598434	-0.0602769	-0.468645	0.658133	-0.212741	0.730462	0.0144521	-0.213162	NA	-0.899712	-0.117997	0.269428	-1.20934	-0.812057	NA	0.714845	NA	-0.265616	-0.818889	-0.00276801	NA
O60503	NA	NA	NA	NA	NA	NA	NA	NA	NA	NA	NA	NA	NA	NA	NA	NA	NA	NA	NA	NA	NA	NA	NA	NA	NA	-4.14504	NA	NA	NA	NA	NA	NA	NA	NA	NA	NA	NA	NA	-5.38171	NA	NA	NA	NA	NA	NA	NA	NA	NA	NA
O60504	1.65406	0.577525	1.14777	1.67596	-0.351051	-0.595249	0.988412	-0.12552	0.696126	0.546776	0.883401	NA	-0.208803	0.63498	-0.490705	0.406012	0.473031	0.499129	0.790447	1.0419	1.3841	0.520852	0.662414	0.603988	1.12867	1.90046	0.696062	1.19998	0.659373	0.821428	0.469119	1.98699	0.284328	0.448109	1.20129	1.61877	1.22447	-0.630574	0.548079	1.28897	1.77374	1.39871	0.904978	2.04214	0.596361	1.71467	1.15991	0.748875	-0.367988
O60506	2.49901	2.83963	2.15519	2.66274	1.3477	1.61838	1.7417	2.68305	1.54891	2.81415	1.45889	2.65846	1.70022	2.28771	0.393298	2.44003	1.25641	2.85258	0.767594	2.505	1.82044	2.63123	1.28103	2.01055	1.14463	1.82199	1.36731	2.65574	1.26953	1.97407	0.9545	2.31326	1.4308	3.04618	1.75592	2.93576	2.19158	3.79792	1.71765	2.68458	1.96255	3.36533	1.12723	2.82088	0.844129	2.63667	1.19617	2.85945	0.170836
O60507	NA	NA	NA	NA	NA	NA	NA	NA	NA	-2.25465	NA	NA	NA	NA	NA	NA	NA	NA	NA	-3.11577	NA	NA	NA	NA	NA	NA	NA	NA	NA	NA	NA	-3.81975	NA	NA	NA	NA	NA	NA	NA	NA	NA	NA	NA	NA	NA	NA	NA	NA	NA
O60508	-1.78464	-1.62805	-1.9358	-1.18347	NA	NA	NA	-0.761969	-2.86362	-1.67511	-3.36059	NA	NA	-3.01079	NA	NA	NA	NA	NA	NA	NA	-1.46604	-3.17973	-2.32917	NA	NA	NA	-0.597048	-2.79019	NA	NA	-1.32815	NA	-1.4004	-1.99058	NA	NA	-0.773559	-2.04317	-1.45013	-2.29514	-1.97663	NA	-1.42557	NA	NA	NA	NA	NA
O60512	NA	NA	NA	NA	NA	NA	NA	NA	NA	NA	NA	-2.603	NA	NA	NA	NA	NA	NA	NA	NA	NA	NA	NA	NA	NA	NA	NA	NA	NA	NA	NA	NA	NA	NA	NA	NA	NA	NA	NA	NA	NA	NA	NA	NA	NA	NA	NA	NA	NA
O60513	NA	NA	NA	2.80592	NA	NA	NA	NA	NA	NA	NA	NA	NA	NA	NA	NA	NA	0.0646915	NA	0.334077	NA	NA	NA	NA	NA	NA	NA	NA	NA	0.583747	NA	NA	NA	0.0219735	NA	NA	NA	NA	NA	NA	NA	NA	NA	NA	NA	NA	NA	NA	NA
O60518	-2.7561	-2.13206	-2.30747	-2.13991	NA	NA	NA	NA	NA	-1.38134	NA	NA	NA	NA	NA	NA	NA	NA	NA	-2.69718	NA	NA	NA	NA	NA	NA	NA	NA	NA	-2.69501	NA	NA	NA	-2.63745	-1.88652	-2.60894	NA	NA	NA	-1.3384	NA	-1.86651	NA	-1.11722	NA	NA	-2.62702	NA	NA
O60524	-1.84235	-0.590548	-1.80896	-1.12967	NA	-1.23892	NA	-1.22731	NA	-0.814607	NA	-2.18588	NA	-1.6778	NA	NA	NA	-1.8342	NA	-1.71889	-2.38642	-0.961652	-2.41869	-1.98929	-2.47689	NA	NA	-1.07559	NA	-1.23227	NA	-1.12837	NA	-0.69235	-2.282	-1.92489	NA	-1.80662	-2.07696	-1.25714	NA	-1.10071	NA	-1.1217	NA	NA	-2.91752	-1.86628	NA
O60547	0.822322	0.331288	0.924224	3.69973	0.667074	0.228509	0.541389	2.74796	0.795257	3.29685	0.450133	2.87376	0.283556	3.22692	-0.0767254	3.19387	0.587748	3.33104	0.365324	3.01487	0.937281	2.38765	0.771335	0.542855	0.80059	2.38727	0.0212118	3.80974	0.135345	2.78726	0.483735	1.8423	1.00148	1.79843	0.938856	3.19934	0.0269911	2.57773	0.819509	2.6789	0.575996	5.06633	0.194072	3.83635	0.433638	0.874581	1.10096	0.776213	0.276897
O60551	NA	NA	-2.03912	-1.32269	-2.29285	NA	-1.6991	NA	-2.89095	-2.08908	NA	-1.76657	NA	-2.10705	NA	NA	NA	-2.62506	NA	NA	-1.92642	NA	NA	NA	NA	NA	NA	NA	-2.10427	-1.76489	NA	-1.91772	-2.64309	-1.97956	NA	-0.898303	-2.1498	NA	NA	-1.76657	NA	-0.331796	NA	NA	-3.87282	-2.33927	NA	-1.53595	NA
O60563	NA	-2.69953	NA	NA	NA	NA	NA	-2.54248	NA	NA	NA	NA	NA	NA	NA	NA	NA	NA	NA	NA	NA	NA	NA	NA	NA	NA	NA	NA	NA	NA	NA	-2.28618	NA	NA	NA	NA	NA	NA	NA	NA	NA	NA	NA	NA	NA	NA	NA	NA	NA
O60568	1.09486	2.27503	0.503861	2.83417	-0.157043	2.95274	0.518944	1.79064	-0.20915	1.57118	-0.627352	1.00832	-0.257615	0.639849	NA	0.875605	-0.41293	1.9728	-0.766944	2.31108	0.055198	2.64744	-0.091396	2.12189	-0.013126	1.60224	-0.563438	2.15431	-0.0656587	1.33954	-0.377162	2.6662	-0.0326641	1.99801	0.224138	0.512149	-0.112911	2.65813	-0.0157812	2.45764	-0.312631	1.51768	-0.824248	1.88136	-0.842286	1.61708	-0.253222	2.0567	-1.0203
O60573	-2.55441	-0.746772	-2.22929	-1.08137	NA	NA	NA	-1.7579	NA	-1.24897	-2.79607	-0.788426	NA	-1.85613	NA	NA	NA	-0.570775	-2.44328	-1.60084	-2.68155	-1.95838	NA	-1.74067	NA	-2.30994	NA	-1.73798	NA	-2.34125	NA	-1.93351	NA	-1.76619	NA	-1.40972	-1.76567	-1.82686	NA	-1.19362	-1.43836	-0.967952	-2.7583	-1.38197	-2.57267	NA	NA	NA	NA
O60575	NA	NA	NA	NA	NA	NA	NA	NA	NA	NA	NA	NA	NA	NA	NA	NA	NA	NA	NA	NA	NA	NA	NA	NA	NA	NA	NA	NA	NA	NA	NA	NA	NA	NA	NA	NA	NA	NA	NA	NA	NA	NA	NA	NA	NA	NA	NA	NA	NA
O60583	-4.96689	NA	NA	NA	NA	NA	NA	NA	NA	-3.83466	NA	NA	NA	NA	NA	NA	NA	NA	NA	NA	-4.33935	NA	NA	NA	NA	NA	NA	NA	NA	-5.84333	NA	NA	NA	NA	-4.05589	-4.4646	NA	NA	NA	NA	NA	-3.67301	NA	NA	NA	NA	NA	NA	NA
O60602	NA	NA	NA	NA	NA	NA	NA	NA	NA	NA	NA	NA	NA	NA	NA	NA	NA	NA	NA	NA	NA	NA	NA	NA	NA	NA	NA	NA	NA	NA	NA	NA	NA	NA	NA	NA	NA	NA	NA	NA	NA	NA	NA	NA	NA	NA	NA	NA	NA
O60603	NA	NA	NA	NA	NA	NA	NA	-1.62977	NA	NA	NA	NA	NA	NA	NA	-2.60925	NA	NA	NA	NA	NA	NA	NA	NA	NA	NA	NA	NA	NA	NA	NA	NA	NA	NA	NA	NA	NA	NA	NA	-1.87991	NA	NA	NA	NA	NA	NA	NA	NA	NA
O60609	NA	NA	NA	NA	NA	NA	NA	NA	NA	NA	NA	NA	NA	NA	NA	NA	NA	NA	NA	NA	NA	NA	NA	NA	NA	NA	NA	NA	NA	NA	NA	NA	NA	NA	NA	NA	NA	NA	NA	NA	NA	NA	NA	NA	NA	NA	NA	NA	NA
O60610	1.3359	0.127572	0.815952	1.13406	0.1292	1.5993	0.867159	1.09786	0.547486	0.811705	-0.159814	-0.619227	-0.0726195	0.113798	-1.00843	0.435666	0.248109	0.736306	-0.19124	0.843545	0.839672	0.52812	0.604494	0.804748	0.515466	0.990005	0.405136	1.28785	0.254761	0.729204	0.532265	0.443231	0.542907	0.480797	1.03018	-0.268706	-0.473595	0.549352	0.975105	0.74908	-0.440481	0.0502023	-0.9721	0.570209	-0.59243	-0.290818	0.0478057	0.380361	-0.720135
O60613	2.20736	1.50531	1.95833	1.62433	0.952559	1.05311	1.12411	1.12946	NA	1.52335	NA	1.65123	NA	0.6199	NA	0.675983	1.23451	1.64024	1.17984	0.556461	1.15971	1.35399	0.844756	0.366058	NA	0.328191	1.01741	1.72008	1.27127	1.41951	0.964908	1.65817	0.91726	1.65005	0.759711	0.040556	1.28986	1.39016	0.89584	1.52315	0.613392	0.500701	0.0608472	0.325039	0.0366348	1.38239	0.360122	1.10328	0.196461
O60637	NA	NA	NA	NA	NA	NA	NA	NA	NA	NA	NA	NA	NA	NA	NA	NA	NA	3.22856	NA	NA	NA	NA	NA	NA	NA	NA	NA	NA	NA	NA	NA	NA	NA	NA	NA	NA	NA	0.646362	NA	NA	NA	NA	NA	NA	NA	NA	NA	NA	NA
O60645	-0.706825	0.511921	-1.07821	0.257249	NA	-0.559282	-1.53498	-0.390951	-1.49377	0.413161	NA	-0.942243	-1.86888	-1.24239	NA	NA	-2.18398	-0.619423	NA	0.400416	-1.36357	0.211317	-1.32062	0.567389	-1.43515	-0.0491909	NA	-0.0108286	-2.06632	0.559442	NA	0.0727346	-0.808876	-0.401701	-1.52992	-0.586603	NA	-1.30334	-2.24297	-0.772455	NA	-0.321096	NA	0.405198	NA	NA	NA	-0.232169	NA
O60656	-1.41775	NA	-1.58827	NA	-0.182661	NA	-1.7484	NA	-0.447668	NA	-1.10211	NA	-1.49482	NA	-3.64652	NA	NA	NA	-2.02173	NA	-2.48459	NA	-0.47102	NA	NA	NA	-2.76552	NA	-1.29229	NA	-0.747646	NA	-1.76027	NA	-0.5102	NA	-1.03812	NA	-0.715996	NA	-2.02985	NA	-1.18777	NA	-1.62659	NA	-1.3862	NA	-2.14682
O60664	1.50107	2.695	1.03282	1.74698	-0.356887	1.61078	0.550051	1.52127	-0.732538	1.4302	-0.675702	2.41777	0.0677486	1.5329	-0.441305	1.31861	0.416447	2.32983	0.0234541	3.04233	1.09256	2.36214	0.143222	2.16612	1.30016	2.65162	0.00263523	2.43521	0.0918579	2.10481	-0.0680046	2.70355	0.520915	1.84585	-0.277381	3.22027	0.0992571	2.38893	0.909491	1.70363	1.19473	2.78653	-0.094386	2.85621	-0.0198627	1.7494	0.722513	2.29378	-0.679163
O60669	NA	NA	NA	NA	NA	NA	NA	NA	NA	-3.28214	NA	NA	NA	NA	NA	NA	NA	NA	NA	NA	NA	NA	NA	-2.40382	NA	NA	NA	NA	NA	-2.64357	NA	NA	NA	NA	NA	NA	NA	NA	NA	-3.61759	NA	NA	NA	NA	NA	NA	NA	NA	NA
O60678	NA	-2.1241	NA	NA	NA	-3.72554	NA	NA	NA	NA	NA	NA	NA	NA	NA	NA	NA	NA	NA	NA	NA	-2.41559	NA	NA	NA	NA	NA	NA	NA	NA	NA	-3.09763	NA	NA	NA	NA	NA	-1.93764	NA	-2.98795	NA	NA	NA	NA	NA	NA	NA	NA	NA
O60682	NA	NA	NA	NA	NA	NA	NA	NA	NA	NA	NA	NA	NA	-0.203478	NA	NA	NA	-0.127963	NA	NA	NA	NA	NA	NA	NA	NA	NA	NA	NA	NA	NA	NA	NA	NA	NA	NA	NA	NA	NA	NA	NA	NA	NA	NA	NA	NA	NA	NA	NA
O60683	-2.97557	NA	-3.85569	NA	-3.63705	NA	-3.98244	-4.1147	-3.78424	-2.62909	NA	NA	NA	NA	NA	NA	NA	NA	NA	NA	NA	NA	NA	-4.75378	NA	NA	NA	NA	-4.796	NA	NA	NA	NA	NA	NA	-3.46199	-3.86884	NA	NA	NA	-4.10106	NA	-4.03377	NA	NA	NA	NA	NA	NA
O60684	NA	2.21926	NA	1.5865	NA	1.21966	-0.500044	0.266626	0.136259	0.971072	NA	1.35223	-0.524038	-0.168989	NA	-0.605139	NA	0.715607	NA	0.607191	NA	0.35955	NA	0.446575	NA	NA	NA	1.11685	NA	0.144925	NA	0.537552	NA	1.54788	0.154221	1.93524	NA	0.518773	NA	1.02657	-0.400339	-0.048167	-0.733904	1.23726	NA	-0.218766	-0.914264	0.751813	NA
O60687	NA	NA	NA	NA	NA	NA	NA	NA	NA	NA	NA	NA	NA	NA	NA	NA	NA	NA	NA	-0.392074	NA	NA	NA	NA	NA	1.09533	NA	NA	NA	NA	NA	NA	NA	NA	NA	-0.696883	NA	NA	NA	NA	NA	NA	NA	NA	NA	NA	NA	1.241	NA
O60701	4.47119	5.10949	4.47528	4.10696	5.10743	2.46188	4.77107	2.5723	4.5064	2.1388	4.48137	1.82226	3.95689	2.11222	4.09005	2.96821	4.44962	2.67348	5.02979	3.90791	4.56696	3.29295	5.03528	3.0986	4.20112	3.09452	4.61583	3.6838	3.8713	2.22858	4.88014	3.5914	4.20779	3.00919	4.78717	1.99	4.68329	4.08452	4.71233	2.37625	4.85308	2.54439	4.38953	2.81184	3.93673	3.35276	3.62738	2.30355	4.38245
O60704	-1.47499	0.0450609	-1.34218	NA	-2.61447	NA	-2.39564	NA	NA	-1.71993	NA	NA	-2.2499	NA	NA	NA	-2.52515	NA	-2.76159	NA	-2.09856	-2.54561	-2.33935	-2.00974	-2.42555	NA	NA	-2.74853	NA	NA	-2.70975	-1.22894	-2.78641	-2.60189	NA	NA	NA	-3.61293	NA	NA	-2.50038	-1.49231	-2.71522	NA	-2.44882	-2.37653	NA	-2.99645	-3.14267
O60711	NA	-2.12126	NA	-1.67649	NA	NA	NA	-1.1575	NA	-0.384447	NA	-2.47658	NA	-2.23174	NA	-1.5001	NA	NA	NA	-1.64657	-3.26806	-0.968502	NA	NA	NA	-2.05485	NA	-1.15566	NA	NA	NA	-1.11167	NA	NA	NA	NA	NA	-2.21558	NA	-1.22	NA	-2.41538	NA	-1.60414	NA	-2.16334	-1.84974	NA	NA
O60716	2.46334	2.77693	1.70625	2.83215	0.466354	2.3922	1.95691	0.799102	1.79333	2.86802	0.784608	1.20105	0.52131	-0.121288	-0.653859	0.0333311	1.02899	1.91711	0.360083	2.1545	1.9786	2.68393	1.39998	2.33862	1.6078	2.57332	1.49926	1.68238	1.27909	2.77187	1.45826	1.42275	1.27706	2.64484	2.05761	1.63779	0.666193	0.668182	1.8649	1.45863	0.897466	2.0339	0.387075	2.85859	0.283298	-0.0637594	1.06352	1.50494	-0.253226
O60725	NA	NA	NA	NA	NA	-2.70481	-3.07178	NA	NA	NA	NA	-1.3814	NA	NA	NA	NA	NA	-1.15979	NA	-1.62708	NA	-1.821	NA	NA	NA	-2.30531	NA	-0.701907	NA	-1.698	NA	NA	NA	-1.34691	NA	-1.95162	NA	NA	NA	-2.07326	NA	NA	NA	-2.30833	NA	NA	NA	-1.90194	NA
O60732	NA	NA	NA	NA	NA	NA	NA	-0.702948	NA	NA	NA	NA	NA	NA	NA	NA	NA	NA	NA	NA	NA	NA	NA	NA	NA	NA	NA	NA	NA	NA	NA	NA	NA	NA	NA	NA	NA	NA	NA	NA	NA	NA	NA	NA	NA	NA	NA	NA	NA
O60749	2.81411	2.00536	2.70249	2.79672	1.33873	1.66264	2.14934	2.31554	2.0343	2.42336	1.43688	2.06262	1.97535	2.46235	0.697999	1.74404	1.39515	1.98388	1.28564	1.84132	2.371	2.29323	1.74258	2.03839	1.69916	1.74315	1.53917	2.49054	1.82941	2.07889	1.59425	2.526	1.58882	1.26758	2.09777	2.35749	1.51291	1.19233	2.00662	2.48276	1.95454	2.74774	1.21679	2.5569	1.4563	1.92585	1.72215	1.79482	1.09513
O60760	NA	NA	NA	NA	NA	NA	NA	NA	NA	NA	NA	NA	NA	NA	NA	NA	NA	NA	NA	NA	NA	NA	NA	NA	NA	NA	NA	NA	NA	NA	NA	NA	NA	NA	NA	NA	NA	NA	NA	NA	NA	NA	NA	NA	NA	NA	NA	NA	NA
O60762	2.1244	1.55338	2.06817	1.72361	1.54155	0.0849808	1.99364	2.50057	1.56878	2.68353	2.05356	2.62347	2.07304	2.32178	0.997803	1.087	1.44534	2.35974	1.9671	1.3852	1.93219	1.43433	1.26642	2.19681	1.02768	1.03105	1.1715	2.1242	1.72435	1.76809	1.21111	2.18275	1.34766	1.6095	1.10888	1.92007	2.77024	1.78684	1.43607	1.67946	2.63594	2.15705	1.83498	1.39838	2.25112	2.16051	1.39142	0.718783	1.57858
O60763	2.4933	2.43339	2.26468	1.65581	0.905105	1.08601	1.91747	2.00402	1.93462	2.20435	0.805355	0.881721	1.15412	1.11211	-0.581196	0.905155	1.71383	1.30421	0.555663	2.38175	2.07914	1.82334	1.81966	1.87008	1.50843	1.68392	1.72313	1.78488	1.36281	1.67348	1.81517	2.04052	1.80027	1.7052	2.46302	1.35716	0.808289	1.16963	2.48628	1.4867	0.475985	1.26706	0.640785	2.19504	-0.0127349	0.709978	1.12028	1.72436	-0.0555607
O60783	-1.01524	-0.410678	-0.342432	0.653746	-0.893259	NA	NA	0.184599	-0.438511	0.813916	0.102704	1.565	-0.0928934	0.0971905	-0.348472	-1.00239	-0.196188	1.04975	-0.260675	-1.28479	-1.03067	0.0883031	-0.9841	0.0386743	NA	NA	NA	0.421014	-0.732982	-0.480718	-1.85492	-0.144474	-1.20679	-0.573975	-0.227938	1.22715	0.972404	1.15758	-0.741304	-0.0828159	0.751791	1.55389	0.703348	-0.00563463	0.726123	0.0075565	-0.544083	-1.66751	-0.886125
O60784	0.916621	1.24208	0.832995	0.788708	-0.188731	-0.884582	0.0116611	0.476898	0.339903	0.891827	0.00582604	1.00853	-0.380853	-0.302573	-1.51196	-0.104991	0.0852229	0.372924	-0.379967	0.216021	0.381938	0.410261	0.272026	0.348525	0.201318	1.10124	-0.123615	0.29981	0.136091	0.678954	-0.0234688	0.683958	-0.0533044	0.745597	1.03545	-0.363755	-0.286339	0.124983	0.72034	0.377557	0.034213	2.63298	-0.157039	0.476267	-0.732235	0.53078	-0.318165	1.66555	-1.17557
O60825	-2.36615	-1.48087	-2.3726	1.72692	NA	-2.17084	-2.3826	-1.29327	-2.03031	-1.10492	-2.76836	-0.191401	-2.49755	-1.82817	NA	-1.71812	NA	0.237313	NA	NA	-3.21127	-2.35878	NA	-2.00818	NA	NA	NA	0.429044	NA	-0.104657	NA	-1.26054	-2.63408	-1.26963	-2.72523	-1.94048	NA	-1.26197	-1.85623	-0.809576	NA	-0.105841	-2.59678	-2.01009	-3.62623	-1.6798	NA	NA	NA
O60826	0.517926	0.502201	0.3119	0.0408953	-0.61026	-0.183469	0.405035	0.525764	0.0558808	0.285057	-0.819409	-0.500425	-1.09006	-0.951868	NA	-0.341977	-0.0496074	0.261592	-1.34312	0.238449	0.0847343	0.575788	-0.372482	0.342804	-0.345102	-0.0984009	-0.48051	0.26361	-0.585839	0.537148	-0.374819	0.175757	-0.232791	0.0533913	-0.116977	0.350549	-1.22321	-0.40304	-0.0537174	-0.299921	-1.84553	-0.291981	-1.4873	0.154773	NA	-0.582569	-0.585374	0.174288	-1.63176
O60828	-1.85869	-0.815469	-2.30319	-0.872184	NA	NA	-2.96426	-0.30889	NA	-0.510291	-2.51835	-0.50654	NA	-1.46687	NA	-1.86803	-2.60232	0.0932989	-2.78683	-0.965446	-1.41328	-0.779385	NA	-0.831904	-3.15606	-1.80676	NA	-0.412907	-3.03861	-1.03773	-2.86599	-0.211054	NA	-0.38392	-2.20982	-0.2585	-1.88288	-1.57026	NA	-0.887652	-1.40438	0.0542091	NA	-0.330738	-2.33264	-2.34779	NA	-2.59911	NA
O60829	NA	NA	NA	NA	NA	NA	NA	2.21607	NA	NA	NA	NA	NA	NA	NA	NA	NA	NA	NA	NA	NA	NA	NA	NA	NA	NA	NA	NA	NA	NA	NA	NA	NA	NA	NA	NA	NA	NA	NA	NA	NA	NA	NA	NA	NA	NA	NA	NA	NA
O60830	-0.613146	-0.563403	-0.704958	-0.105202	-1.89406	NA	-2.00981	-1.59359	-2.05305	0.189162	-0.1428	1.00221	-0.628705	-1.23999	NA	NA	-0.611872	0.340981	-0.498687	-1.67027	-1.11026	-0.796777	-1.45067	-0.228537	NA	NA	-2.10879	-0.589502	-1.51248	NA	-1.88215	-1.17784	NA	-1.1828	NA	1.05054	0.293477	0.552251	NA	0.573628	0.838061	0.109901	0.162473	-1.39703	-0.274661	NA	-2.1358	NA	-1.50393
O60831	-0.0512656	1.55863	-0.113604	0.64024	NA	0.212426	-0.222115	-0.151046	NA	1.20787	-1.13625	1.83443	NA	0.984708	NA	NA	-1.16144	NA	NA	1.38508	-0.436845	0.911715	NA	0.122354	-0.292609	0.93652	NA	0.555564	-0.786281	0.933369	NA	1.13803	NA	0.396142	NA	1.42837	NA	1.14124	NA	0.704723	0.0946903	1.01818	NA	0.602696	NA	0.858107	0.253612	1.04778	NA
O60832	-0.00748379	2.05194	0.0878807	1.13762	-1.3956	1.49788	0.185877	2.52122	-0.17273	2.32211	-0.300369	0.859504	-0.379038	-0.697446	-2.36943	-0.782651	-0.813131	0.41459	-1.34313	1.26101	0.0318645	1.65119	-0.60157	1.56792	0.136306	1.75363	-0.309212	1.57659	-0.375164	0.997144	-0.667125	1.49486	-1.29753	1.75381	-0.00956305	1.79058	-0.988488	0.285396	-0.323802	3.00794	-1.02583	0.563736	-1.35197	2.24409	-1.31962	-0.98851	-0.172953	0.988715	-1.89479
O60841	0.177446	1.18779	-0.195396	0.675997	-0.678105	0.0812745	-0.312406	0.978242	-0.534408	0.931378	-1.66876	-0.681656	-0.689176	0.0251467	NA	-0.287243	-1.36255	0.228969	-1.59644	1.23621	-0.57608	0.513088	-0.824101	0.26284	-0.89756	-0.449729	-0.869039	0.101959	-1.11688	0.087333	-1.04818	0.348073	-0.865691	0.925626	-0.403871	0.425434	-1.90255	0.863551	-0.52564	-0.260276	-2.10827	0.485842	NA	0.739552	NA	-0.853729	-1.22159	-0.0937189	-1.97229
O60858	NA	NA	NA	NA	NA	NA	NA	NA	NA	NA	NA	NA	NA	NA	NA	NA	NA	NA	NA	NA	NA	NA	NA	NA	NA	NA	NA	NA	NA	NA	NA	NA	NA	NA	NA	NA	NA	NA	NA	NA	NA	NA	NA	NA	NA	NA	NA	-0.999735	NA
O60861	NA	NA	NA	NA	NA	NA	NA	NA	NA	NA	NA	NA	NA	NA	NA	NA	NA	NA	NA	NA	NA	NA	NA	NA	NA	NA	NA	NA	NA	NA	NA	NA	NA	NA	NA	NA	NA	NA	NA	NA	NA	NA	NA	NA	NA	NA	NA	NA	NA
O60869	2.03741	1.85391	2.36306	1.64455	2.14966	1.7487	1.33677	2.32301	1.81985	2.13696	3.18496	3.5758	2.25512	3.07411	2.12399	2.1691	2.31011	3.13389	3.32139	1.70891	2.46053	2.25175	1.95834	2.34069	1.10997	1.20968	1.24087	2.8984	1.97993	2.00635	1.67192	2.18377	2.08295	2.91361	2.30142	3.56649	2.20698	2.24539	1.88135	3.27532	2.79122	2.73612	3.32243	1.82051	3.06892	2.51488	1.78672	1.35953	2.52109
O60870	NA	NA	NA	-2.45394	NA	NA	NA	-3.01568	NA	-2.45362	NA	NA	NA	NA	NA	NA	NA	-3.2289	NA	NA	NA	-2.14415	NA	NA	NA	-3.62363	NA	-2.81983	NA	NA	NA	-3.17356	NA	-1.22257	NA	-2.63171	NA	NA	NA	-2.89807	NA	-3.26412	NA	-1.9732	NA	NA	NA	NA	NA
O60879	-0.565803	-0.643965	-0.922061	-0.474766	-1.37934	-0.379117	-0.811161	-1.05874	-1.14333	1.48385	-2.04802	NA	NA	NA	NA	-1.3439	-1.40611	-1.06909	NA	0.382469	-1.18391	-0.194761	-1.24845	-0.628528	-0.854865	0.370293	-1.59968	-0.432405	-1.22258	-0.732506	-1.51799	-0.291637	-0.867425	-0.423726	-0.82018	-0.47553	NA	-0.918199	-1.10805	-1.16682	NA	-0.480163	NA	-0.437432	NA	NA	-2.11555	-0.99967	NA
O60880	NA	NA	NA	NA	NA	NA	NA	NA	NA	NA	NA	NA	NA	0.340552	NA	NA	NA	NA	NA	NA	NA	NA	NA	NA	NA	NA	NA	NA	NA	NA	NA	NA	NA	NA	NA	NA	NA	NA	NA	0.0896461	NA	NA	NA	NA	NA	-3.1241	NA	NA	NA
O60884	0.764628	1.09949	0.301667	0.714142	-0.222524	0.182988	0.139434	0.482231	0.30865	0.714132	-0.352718	-0.0461151	-0.763856	-0.821051	-1.80335	0.096346	-0.787692	0.245832	-1.08419	0.112807	-0.0271889	0.243606	-0.202405	-0.0986128	-0.34956	0.31855	-0.462719	0.555647	-0.638016	0.570013	-0.765093	-0.157661	-0.263837	0.308903	0.568941	0.414153	-0.138713	0.0158474	0	0.0979316	-0.281166	0.674538	-0.724929	1.15257	-0.864482	0.364754	-0.554155	-0.711359	-1.25337
O60885	-2.30127	-1.35752	-2.45974	-0.965979	NA	NA	NA	-1.62246	NA	-1.59548	NA	-2.90189	NA	NA	NA	NA	NA	-2.84365	NA	NA	NA	-1.2147	NA	-1.45595	NA	-3.30023	NA	-1.77792	NA	-2.19006	NA	-1.43861	NA	-1.8744	-3.31582	-2.30861	NA	-2.94209	NA	-1.59299	NA	-1.89942	NA	-1.42317	NA	NA	NA	-2.52351	NA
O60888	1.92731	1.32759	2.04547	2.46381	1.41788	0.249605	1.93562	2.56845	1.16292	2.04292	2.32936	2.27325	1.23848	2.00872	1.52883	1.13603	1.98556	2.45012	2.53805	2.31479	2.3529	2.20868	1.95221	1.94261	1.55411	1.75632	1.92013	2.00086	1.95814	1.625	1.98511	3.12414	1.39889	0.0775623	2.0339	2.86375	2.32829	1.94165	1.59828	1.86977	2.11608	4.11397	2.09794	2.83538	1.8109	1.31508	2.24636	2.1547	2.28348
O60906	NA	NA	NA	NA	NA	NA	NA	NA	NA	NA	NA	NA	NA	NA	NA	NA	NA	NA	NA	NA	NA	NA	NA	NA	NA	NA	NA	NA	NA	NA	NA	NA	NA	NA	NA	NA	NA	NA	NA	NA	NA	NA	NA	NA	NA	NA	NA	NA	NA
O60925	-0.761763	0.0421682	-0.484422	0.473896	NA	0.165244	NA	-0.158456	-0.954171	0.757484	NA	0.39207	NA	0.210269	NA	-0.430499	-0.809054	0.189154	NA	0.649851	-0.962624	0.724539	-0.912841	0.963116	-0.729853	0.129143	NA	0.461188	-1.15544	0.307153	NA	0.209065	NA	0.371229	-0.665723	0.662122	-1.86436	0.575726	-0.359908	-0.337718	-0.614087	0.41982	-1.28725	0.818275	NA	0.336246	-0.649352	0.294987	NA
O60927	NA	-2.14436	-2.88823	-0.974235	NA	NA	NA	-2.59787	NA	-1.76683	NA	-0.793325	NA	-3.05745	NA	NA	NA	-0.705395	-3.02127	NA	NA	NA	NA	-3.13137	NA	NA	NA	NA	NA	NA	NA	NA	NA	NA	NA	-1.10628	-2.89786	-2.23372	NA	-2.56758	-1.62884	-0.456332	-2.3948	NA	-2.64727	-2.62208	NA	NA	NA
O60934	-1.26791	-0.473762	-1.75854	-0.729249	NA	-1.71434	-1.69665	-0.297724	-1.98306	0.38724	NA	-1.82279	NA	NA	NA	-2.04738	NA	-0.71281	NA	-1.28204	-1.77433	-0.550712	-2.14238	0.423133	-2.05887	-1.25988	-2.60528	-1.16319	NA	0.114504	NA	-0.31255	NA	-0.0170781	-1.46439	-0.322268	-2.87887	-1.10797	-2.16843	-0.930157	NA	-0.281338	NA	0.335608	NA	-1.857	-2.48978	-1.17157	NA
O60936	-2.23523	0.691255	NA	-2.31249	NA	-0.547127	-2.32856	-2.42369	NA	NA	NA	-2.33267	-2.91877	NA	NA	NA	-2.66403	NA	NA	-0.261867	-2.37241	NA	-2.77581	0.116893	-2.3496	-0.660037	NA	-1.74674	NA	-1.18504	NA	NA	-1.97845	-0.939997	-2.31953	-1.53032	-2.71031	-2.18297	-2.65175	-2.42024	-2.66515	-0.747807	NA	-0.887705	NA	-1.15511	-2.63099	-0.479268	NA
O60942	-4.67986	NA	NA	NA	NA	NA	NA	NA	NA	NA	NA	NA	NA	NA	NA	NA	NA	NA	NA	NA	NA	NA	NA	NA	NA	NA	NA	-3.6801	NA	NA	NA	NA	NA	NA	NA	NA	NA	NA	NA	NA	NA	NA	NA	NA	NA	NA	NA	NA	NA
O75015	NA	NA	NA	NA	NA	NA	NA	NA	NA	NA	NA	NA	NA	-1.96093	NA	-0.907695	NA	-2.73405	NA	NA	NA	-3.55896	NA	NA	NA	NA	NA	NA	NA	-1.67107	NA	NA	NA	NA	NA	-2.04797	NA	-1.7586	NA	-1.40502	NA	NA	NA	NA	NA	-0.7649	-1.69621	-1.93879	NA
O75023	-0.118478	NA	-0.905991	NA	-3.10905	NA	-2.57377	NA	-1.98309	NA	-1.51147	NA	-1.58506	NA	NA	NA	-1.56602	NA	-2.37939	NA	-0.738654	NA	NA	NA	-3.45424	NA	-2.6536	NA	-2.0283	NA	-1.98273	NA	NA	NA	-2.85436	NA	-1.67105	NA	-2.03484	NA	-0.785366	NA	-2.24075	NA	-1.92855	NA	-2.93576	NA	NA
O75027	0.364124	-0.86883	1.00267	1.34743	0.528264	NA	-0.0479419	0.267446	0.275517	0.913288	-0.788885	-0.316825	0.178372	NA	NA	NA	-0.363765	-1.08835	-0.58002	-0.838324	0.143447	-0.622614	0.450315	-0.0815993	NA	-1.75308	-0.00143283	0.672997	-0.349279	-0.84812	-0.563392	-0.186641	0.601366	-0.65818	-0.385768	0.203675	-0.41655	-1.21227	0.349896	-1.0067	-0.816382	0.269721	-1.02511	-0.43211	-0.590302	NA	-1.11769	-1.22786	-1.33893
O75038	NA	-0.421045	NA	NA	NA	NA	NA	NA	NA	NA	NA	NA	NA	NA	NA	NA	NA	NA	NA	NA	NA	NA	NA	NA	NA	NA	NA	NA	NA	NA	NA	NA	NA	NA	NA	NA	NA	NA	NA	NA	NA	NA	NA	NA	NA	NA	NA	NA	NA
O75044	NA	-3.12587	NA	NA	NA	NA	NA	NA	NA	NA	NA	NA	NA	NA	NA	NA	NA	NA	NA	NA	NA	NA	NA	NA	NA	-2.39207	NA	NA	NA	NA	NA	NA	NA	NA	NA	NA	NA	NA	NA	NA	NA	NA	NA	NA	NA	NA	NA	NA	NA
O75054	NA	-2.45326	NA	NA	NA	NA	NA	NA	NA	-2.35616	NA	NA	NA	NA	NA	NA	NA	NA	NA	-1.67824	NA	-3.12791	NA	NA	NA	NA	NA	NA	NA	NA	NA	NA	NA	-2.32008	NA	NA	NA	NA	NA	NA	NA	NA	NA	-3.21278	NA	NA	NA	-3.12561	NA
O75063	-2.49765	-0.491535	NA	-0.395605	NA	NA	NA	NA	NA	-1.69561	NA	-2.11342	NA	NA	NA	NA	NA	-3.46774	NA	-1.72511	NA	-1.82078	NA	-0.873272	NA	NA	NA	-1.92375	NA	-0.535626	NA	-1.41065	-3.34418	-1.57091	NA	NA	NA	-2.0333	NA	-1.49714	-3.91687	-1.33654	NA	-1.60578	NA	NA	NA	NA	NA
O75064	NA	NA	-4.05799	-3.57214	NA	NA	NA	-2.81565	NA	-3.09316	NA	NA	NA	NA	NA	NA	NA	NA	NA	NA	NA	-4.51252	NA	NA	NA	NA	NA	NA	NA	-3.06705	NA	NA	NA	NA	NA	-3.86534	NA	NA	NA	-2.75844	NA	NA	NA	NA	NA	NA	NA	NA	NA
O75083	3.84702	4.77844	3.75314	4.17596	2.97409	4.0711	3.66902	3.53618	3.51923	4.45284	2.96943	4.09665	2.8675	4.22802	1.63247	3.99438	3.15991	4.35625	2.6352	5.00255	3.75167	4.65151	3.58652	3.873	3.39972	4.41899	3.18768	4.67504	3.2354	4.4988	3.34567	4.35277	3.5438	4.10816	3.95381	3.82192	2.87456	4.00766	3.23548	4.7528	3.22257	3.6742	2.48312	4.60991	2.55496	3.9234	3.37518	4.47915	2.08623
O75095	NA	NA	NA	-0.72854	NA	-1.5852	NA	NA	NA	NA	NA	NA	NA	NA	NA	NA	NA	NA	NA	NA	NA	NA	NA	NA	NA	-0.369429	NA	NA	NA	NA	NA	-0.733003	NA	NA	NA	NA	NA	NA	NA	NA	NA	NA	NA	-1.14388	NA	-1.41803	NA	-0.302971	NA
O75110	NA	-0.265674	NA	-0.747131	NA	-0.130663	NA	NA	NA	0.362403	NA	NA	NA	NA	NA	NA	NA	-1.36303	NA	-0.324469	NA	-1.03096	NA	-1.18037	NA	NA	NA	NA	NA	-0.93308	NA	-1.1254	NA	0.427487	NA	-1.34306	NA	NA	NA	NA	NA	0.811492	NA	-0.108475	NA	-2.28957	NA	-1.58559	NA
O75112	NA	NA	NA	NA	NA	NA	NA	NA	NA	NA	NA	NA	NA	NA	NA	NA	NA	NA	NA	NA	NA	NA	NA	NA	NA	NA	NA	NA	NA	NA	NA	NA	NA	NA	NA	NA	NA	NA	NA	NA	-2.85376	NA	NA	NA	NA	NA	NA	NA	NA
O75113	NA	NA	NA	NA	NA	-2.39137	NA	NA	NA	NA	NA	NA	NA	NA	NA	NA	NA	NA	NA	NA	NA	NA	NA	NA	NA	NA	NA	NA	NA	NA	NA	NA	NA	NA	NA	NA	NA	NA	NA	NA	NA	NA	NA	NA	NA	NA	NA	NA	NA
O75116	-1.5928	-0.924675	-1.72153	-1.00457	NA	-1.94102	-2.09712	-1.08725	-2.48959	-1.84534	-3.41441	NA	-2.59976	NA	NA	-3.23375	-2.60573	-1.95906	NA	-1.06604	-2.2711	-1.12381	-2.79264	-1.60852	-2.30734	-1.28487	-2.57459	-0.993561	-2.97675	-1.39612	-2.99088	-1.45722	-2.86875	-1.42292	-2.00541	-2.09929	-3.13126	-2.3702	-2.17759	-2.02576	-2.51195	-1.40488	NA	-1.22087	-3.14121	-2.83914	-2.90386	-2.48093	NA
O75122	-2.71067	-2.81095	-3.755	-2.13911	NA	NA	-3.91234	-3.17917	-4.23277	-2.43795	NA	-3.89717	NA	NA	NA	NA	NA	-3.14129	NA	-2.58105	-3.2583	NA	-3.86316	-3.89909	NA	NA	NA	-2.95814	-4.04593	-2.73951	NA	-2.94526	NA	-2.83387	-3.8812	-3.60529	NA	NA	-3.28031	-3.06234	NA	NA	NA	-2.7828	NA	NA	-4.1928	NA	NA
O75127	NA	NA	NA	NA	NA	-3.2227	NA	-2.76789	NA	-2.22526	NA	NA	NA	NA	NA	NA	NA	NA	NA	NA	NA	-3.3745	NA	NA	NA	-4.07758	NA	-3.20528	NA	NA	NA	-3.24008	NA	-2.73089	NA	NA	NA	NA	NA	NA	NA	NA	NA	-3.52193	NA	NA	NA	NA	NA
O75128	-2.53532	NA	-3.27592	-3.00403	-4.63139	NA	-3.46205	-4.42687	-3.31195	-3.01322	-4.52413	NA	NA	NA	NA	NA	-4.18409	-3.86599	-5.56517	-2.90059	-2.69644	-3.52116	-3.49357	-4.09138	NA	NA	-3.59442	-4.26134	-3.74835	NA	-3.47009	-3.69467	-4.2927	-3.63479	-2.96487	-4.25796	-4.6664	NA	-2.73159	-4.04093	-4.6854	NA	NA	-2.36361	NA	NA	-4.56221	NA	NA
O75131	2.83001	3.44605	2.98553	2.53294	1.92338	2.46344	2.46582	2.89452	2.44991	2.52766	1.88383	2.31158	2.12451	2.09891	1.32212	2.69264	2.49912	2.56338	1.68432	2.8982	2.34932	2.47181	2.36091	3.56101	2.20735	1.96351	2.14017	2.76581	2.17631	3.38279	2.41328	2.56965	2.35543	2.55726	2.77157	2.15117	2.33337	2.94769	2.55449	3.28366	2.10757	2.82328	1.42424	2.45625	1.53404	2.20021	1.92715	2.19794	1.25464
O75143	NA	NA	NA	-3.08677	NA	NA	NA	-3.63812	NA	NA	NA	NA	NA	NA	NA	NA	NA	NA	NA	NA	NA	NA	NA	NA	NA	NA	NA	NA	NA	NA	NA	NA	NA	NA	NA	NA	NA	NA	NA	NA	NA	NA	NA	NA	NA	NA	NA	NA	NA
O75146	0.0430033	-0.997823	-0.63883	0.587801	-1.72129	-1.12747	-0.837736	-0.614786	-0.788641	1.03277	NA	0.296979	-1.47833	-0.994136	NA	-1.11168	-1.2642	1.02232	-1.84396	0.0199092	-1.15711	0.840908	-1.13861	0.54286	-0.949816	-0.410656	-1.47776	-0.461526	NA	1.42135	-1.43074	-0.830806	-1.36928	-0.192314	-0.781429	0.36241	-2.62471	-0.201399	-1.09262	0.66171	NA	0.602775	NA	0.640701	NA	-0.668701	-1.18888	0.562064	-2.71749
O75147	NA	-4.2017	NA	NA	NA	NA	NA	-3.52348	NA	-4.40768	NA	NA	NA	NA	NA	NA	NA	-4.60431	NA	NA	NA	-3.32553	NA	-2.95355	NA	NA	NA	NA	NA	NA	NA	NA	NA	NA	NA	NA	NA	NA	NA	NA	NA	NA	NA	NA	NA	NA	NA	NA	NA
O75150	NA	-1.69671	NA	-1.04847	NA	-2.15771	NA	-1.57443	NA	-1.62206	NA	NA	NA	NA	NA	NA	NA	-2.42822	NA	-2.75892	NA	-1.56797	NA	-1.74337	NA	NA	NA	-0.915365	NA	-1.70889	NA	-1.6226	NA	-0.686735	NA	-2.40468	NA	NA	NA	NA	NA	-1.78625	NA	-1.65287	NA	NA	NA	NA	NA
O75152	-2.64912	-1.56182	-3.76139	-0.96966	NA	-2.44655	-3.20904	-1.88214	NA	-1.20658	NA	NA	-3.79149	NA	NA	NA	NA	-2.40654	NA	-2.44523	NA	-2.60691	NA	-1.85992	NA	NA	NA	-1.04422	-3.7658	-1.91373	-3.75705	-1.62716	NA	-0.96911	NA	-2.82117	NA	NA	-2.78	-1.68072	NA	-1.46315	NA	-1.23392	NA	NA	NA	-3.1046	NA
O75153	1.09472	0.405435	1.00353	0.419417	0.792278	NA	0.337396	0.297058	0.882868	1.61239	0.0960288	0.252114	0.496414	-0.793898	-2.02758	-1.27803	0.487244	-0.37075	-0.502484	-0.206249	0.603702	0.305058	0.853842	0.82843	-0.0138406	-0.670998	0.24363	1.1067	0.747552	0.122483	0.237718	-0.602351	0.887407	0.725501	1.35991	0.992112	0.0951508	0.567881	0.545816	-0.674663	-0.293047	0.761472	-0.156864	0.583582	-1.19293	-1.37569	-0.67876	-1.06625	-1.01509
O75154	NA	NA	NA	NA	NA	NA	NA	NA	NA	NA	NA	-1.64513	NA	NA	NA	NA	NA	NA	NA	NA	NA	NA	NA	NA	NA	NA	-1.23555	NA	NA	NA	NA	NA	NA	-0.0600945	-0.949035	NA	-1.37241	NA	NA	NA	NA	NA	NA	NA	-2.04982	NA	NA	NA	NA
O75155	NA	NA	-3.92466	NA	NA	NA	-4.23693	NA	-3.93917	NA	NA	NA	NA	NA	NA	NA	NA	NA	NA	NA	NA	NA	-3.84003	NA	NA	NA	NA	NA	NA	NA	NA	-5.47578	NA	NA	NA	NA	NA	NA	NA	NA	NA	NA	NA	NA	NA	NA	NA	NA	NA
O75165	-0.0779081	0.855566	-0.0896496	0.800192	-1.02899	0.315725	-0.460133	-0.292286	-0.971854	1.0028	-1.58138	-0.280258	-1.24547	-0.668904	NA	0.17946	-1.14582	0.355235	-1.85477	0.975768	-0.494325	0.903105	-1.06897	0.576252	-1.09872	0.490035	-1.64316	0.399806	-1.2283	0.787607	-1.33878	0.560787	-0.900853	0.37296	-0.855446	-0.31688	-1.89129	0.539252	-0.495873	-0.0861709	-1.47003	-0.808548	-3.07648	0.586106	-1.94569	-0.822261	-1.12341	0.156664	-1.79751
O75167	NA	NA	NA	NA	NA	NA	NA	NA	NA	NA	NA	NA	NA	NA	NA	NA	NA	NA	NA	NA	NA	NA	NA	NA	NA	NA	NA	NA	NA	NA	NA	NA	NA	NA	NA	NA	NA	NA	NA	NA	NA	NA	NA	NA	NA	NA	NA	NA	NA
O75170	-0.119686	-1.0326	-0.233125	0.176353	-0.983334	NA	-0.298925	-0.81148	-1.20526	-1.12442	-1.66617	-1.82185	-1.59151	NA	NA	-2.50896	-0.505835	-1.78703	-1.80014	-2.07147	-0.0388209	-0.666336	-0.39315	-1.90331	-0.801803	-1.32223	-0.383715	-1.59982	-0.266099	-1.782	-0.497156	-0.608187	-1.64846	-0.48846	0.278096	-1.8503	-1.28801	NA	0.105896	-1.76148	-1.56764	-0.381629	-2.34205	-0.63353	-2.71208	NA	-1.7392	-1.46316	-2.84541
O75173	NA	NA	NA	NA	NA	NA	NA	NA	NA	NA	NA	NA	NA	NA	NA	NA	NA	NA	NA	NA	NA	NA	NA	NA	NA	NA	NA	NA	NA	NA	NA	NA	NA	NA	NA	NA	NA	NA	NA	NA	NA	NA	NA	NA	NA	NA	NA	NA	NA
O75175	0.0817786	3.68982	4.07951	1.92507	NA	2.01274	NA	2.35758	NA	1.85186	NA	1.64676	NA	0.573044	NA	NA	NA	1.65338	NA	2.39423	4.82229	1.93299	NA	2.09605	2.66141	2.09686	3.78798	2.07564	NA	1.66139	NA	2.75239	3.61487	2.0871	NA	0.832911	NA	0.751196	NA	1.75762	NA	2.32261	NA	1.39304	NA	NA	NA	0.995664	NA
O75179	NA	NA	NA	-1.33902	NA	-1.59383	NA	-1.00093	NA	-0.197207	NA	-1.40338	NA	NA	NA	NA	NA	NA	NA	-0.579974	-1.66162	-1.5749	NA	-1.23939	NA	NA	NA	-0.906906	NA	-1.26259	NA	-0.964124	NA	-0.620691	NA	-1.22422	NA	NA	NA	-1.58087	NA	NA	NA	NA	NA	NA	NA	-1.48333	NA
O75190	NA	1.68894	NA	0.182882	NA	-0.428674	NA	0.464406	NA	NA	NA	-0.510239	NA	NA	NA	NA	NA	0.198004	NA	-1.15499	NA	-1.36769	NA	-0.917184	NA	NA	NA	0.0584219	NA	-1.46305	NA	-0.769842	NA	1.3571	NA	NA	NA	NA	NA	-0.677056	NA	-0.117161	NA	NA	NA	NA	NA	NA	NA
O75191	1.87972	NA	1.43791	0.598669	0.674965	NA	1.88413	1.65426	1.91449	NA	2.31624	-0.554152	0.262878	NA	1.00181	NA	1.51444	-1.24813	0.724975	NA	2.2557	-0.429812	2.54812	-1.40859	1.64512	NA	2.3624	NA	2.42533	0.343585	2.49772	0.473113	1.43894	0.657473	2.70727	NA	2.42415	NA	2.41482	0.0536424	1.56569	1.04782	2.36442	NA	0.545844	NA	1.70125	NA	0.943162
O75192	NA	NA	NA	-0.608765	-0.082014	NA	-0.997087	0.831086	NA	NA	-0.239767	NA	-0.457282	NA	NA	NA	NA	NA	0.37527	NA	NA	NA	NA	NA	NA	NA	NA	NA	0.0117539	NA	NA	NA	0.159193	NA	NA	NA	0.00757075	NA	-0.933797	NA	NA	NA	1.2499	NA	0.0794789	NA	NA	NA	NA
O75208	1.44523	-0.51363	1.52021	1.50394	0.33122	-0.781107	0.727455	0.00923326	0.995682	1.66993	0.276062	0.12982	1.07961	-1.26933	-0.780823	-1.79693	0.158513	-1.14223	0.0742573	-1.72067	1.17138	-0.694095	1.0474	0.696028	-0.107019	-1.32181	0.623519	0.663319	0.540586	-0.379594	0.607117	-0.67289	0.450052	-0.960093	1.77714	0.512349	1.73102	-1.06671	1.28983	-0.434131	1.38067	0.457879	0.596953	0.980323	0.477829	-0.820425	-0.353276	-2.04478	-0.583421
O75223	0.243175	1.8184	-0.388946	0.170299	-0.792884	NA	-0.321161	1.08201	-1.22891	-0.318457	0.0139838	0.070893	-1.16454	-0.454345	-1.04774	-0.468932	-0.26858	0.620155	-0.308993	0.123226	-0.129215	-0.172194	-0.494755	NA	-1.03847	-0.369243	-0.610884	0.0874365	-0.0986459	0.00736696	0.333138	0.503596	-0.753953	-0.336273	0.384168	0.524389	0.110438	1.04694	0.736787	1.68129	0.269835	2.16755	0.451909	0.704783	-0.466508	-0.593152	0.213717	-0.942663	-0.297566
O75251	1.52909	1.28173	1.8367	0.983213	1.01748	-0.36112	0.891619	1.45844	1.20212	2.57721	1.23022	2.35911	1.62416	1.08803	1.08959	0.92368	0.83612	1.25334	1.76985	0.274232	1.23606	0.891565	1.17839	1.75512	0.232582	0.134377	-0.12485	1.60518	1.1216	1.18328	1.09704	1.2058	1.06953	0.65288	1.16875	2.31457	3.08079	2.15175	0.83176	1.0406	2.2461	2.0088	2.28148	1.38375	1.99007	1.34984	0.69883	0.0826269	1.29992
O75264	NA	NA	NA	NA	NA	NA	NA	NA	NA	NA	NA	NA	NA	NA	NA	NA	NA	-3.23714	-2.66616	-1.65161	NA	NA	NA	NA	NA	NA	NA	NA	NA	NA	NA	NA	NA	NA	NA	NA	-3.65174	NA	NA	NA	NA	NA	NA	NA	NA	NA	NA	NA	NA
O75298	NA	NA	NA	NA	NA	NA	NA	NA	NA	NA	NA	NA	NA	NA	NA	NA	NA	NA	NA	NA	NA	NA	NA	-1.16445	NA	NA	NA	NA	NA	-1.58286	NA	NA	NA	NA	NA	NA	NA	NA	NA	-0.881312	NA	-0.148822	NA	NA	NA	NA	NA	NA	NA
O75306	1.80565	1.65393	2.28777	1.55576	1.88222	0.805057	1.30303	2.03293	1.80006	2.94912	1.24905	1.90887	2.01306	1.3004	1.14597	0.932606	1.38048	1.16367	1.60851	1.2695	1.91219	1.66392	2.02905	2.19363	1.24036	0.993575	0.872474	2.20902	1.73733	1.73625	1.58758	1.61406	2.06209	1.22718	2.12036	2.58187	2.51717	1.90804	1.71419	0.82929	2.14078	1.75186	2.28127	1.9746	1.81163	1.5908	0.110646	0.948555	1.06504
O75312	-1.63995	-0.376758	-1.97207	-0.742582	-2.71156	-1.96436	-2.29693	-0.572127	-2.49488	-1.3839	NA	-1.92537	NA	-1.70726	NA	-1.90188	NA	-0.694002	NA	-0.540773	-2.38528	-0.891368	-2.68808	-1.57562	NA	NA	NA	-0.50223	NA	-1.96977	-2.59648	-1.55069	-2.8301	-1.06674	-2.18707	-1.31337	-2.81378	-0.886472	-1.65422	-1.55673	-2.38466	-1.59947	NA	-1.0307	NA	-2.49779	NA	-1.35285	NA
O75323	1.44154	2.72411	1.7652	5.41104	0.385932	2.75067	1.22704	3.32671	0.495832	3.91389	0.572193	2.64867	1.0456	2.96031	0.0674936	2.08654	0.463866	2.06468	0.545792	2.08594	NA	2.04132	0.733155	3.10159	NA	2.27065	NA	3.19263	0.460902	2.89176	NA	2.27906	0.14318	2.85141	NA	3.49544	1.2697	2.67222	0.818568	2.57231	1.92205	2.71259	0.405424	2.03512	1.04358	2.60025	1.2711	1.64264	0.777258
O75326	NA	NA	NA	NA	NA	NA	NA	NA	NA	NA	NA	NA	NA	NA	NA	NA	NA	NA	NA	NA	NA	NA	NA	NA	NA	NA	NA	NA	NA	NA	NA	NA	NA	NA	NA	NA	NA	NA	NA	NA	NA	-2.67255	NA	NA	NA	NA	NA	NA	NA
O75339	NA	NA	NA	NA	NA	NA	NA	NA	NA	NA	NA	NA	NA	NA	NA	NA	NA	-3.11679	NA	-3.15574	NA	-2.93627	NA	NA	NA	NA	NA	NA	NA	NA	NA	NA	NA	NA	NA	NA	NA	NA	NA	NA	NA	NA	NA	NA	NA	NA	NA	-1.68348	NA
O75340	1.81108	3.43871	1.56747	2.92098	1.19887	2.08156	1.62257	2.49345	1.13524	2.80453	1.93822	3.05968	1.92489	2.57291	1.2151	2.32415	1.60778	3.18019	1.82115	2.50013	1.5106	2.48263	1.22846	2.6696	1.04801	2.21778	0.76615	2.02134	1.01996	2.64302	0.980156	2.60547	1.56904	2.40884	1.32243	2.99176	1.88726	2.59519	0.671332	2.95295	2.25717	3.46414	1.83219	3.32711	2.13472	2.52803	2.10154	2.60257	1.69019
O75347	2.56277	2.24828	2.30297	1.42857	2.002	0.922736	2.13983	2.51742	1.82221	2.39106	2.3576	2.50586	1.2731	2.00672	1.93635	1.654	2.22787	2.66028	2.46637	2.10011	2.16461	2.58065	2.11551	2.1764	1.90872	2.31236	2.06312	2.23012	2.31527	2.3338	2.04893	2.85631	1.9272	2.17448	2.55724	3.17209	2.81507	2.45456	2.71201	2.25986	2.60886	2.42704	2.52222	2.53554	2.12475	1.17132	2.09639	2.18916	2.18195
O75348	1.84231	2.28408	1.56826	2.24472	1.1815	0.76638	0.93909	1.47381	1.09962	2.28838	1.15763	2.06305	1.87761	2.54033	0.748571	2.15619	0.861628	2.01165	1.27286	1.38588	1.50009	1.95771	0.819974	1.37959	0.766544	0.996695	0.732646	2.14797	0.632292	1.92868	0.46613	1.40747	0.980467	0.941175	1.16015	2.43558	1.46318	2.89236	1.0315	2.09265	2.15843	3.19266	1.26017	2.10118	1.76114	2.08984	0.959184	1.28441	1.11357
O75351	1.51128	2.22244	1.39293	2.06239	0.267602	1.66019	1.11879	1.45835	1.05625	1.47621	0.377186	1.47932	0.598431	1.03098	-0.616832	1.70076	0.556562	1.87766	0.378501	1.95389	1.22435	2.15472	0.873897	0.943714	0.948497	1.74143	0.398457	1.79593	0.558654	1.94549	0.421469	0.871815	0.802782	1.89853	1.23233	2.05993	-0.0893547	1.51807	0.626818	1.62012	0.714153	0.846739	0.1463	2.35147	0.143478	1.04853	0.662431	1.55777	-0.0112338
O75352	0.878772	-0.57534	1.29415	0.118587	0.405274	-2.41622	1.296	0.823738	0.83713	1.52841	0.963624	0.870771	0.482619	-0.444215	-0.694315	-0.763481	-0.378081	-0.566139	-0.40411	0.0617775	1.03062	0.245615	0.0617152	0.453842	-0.271281	-0.58059	0.140096	-0.309437	0.79551	0.585537	-0.121232	-0.316866	-0.655946	-0.239524	0.251566	-0.641208	1.09632	-0.552714	0.608398	0.31296	0.656668	0.92592	0.397303	0.817438	0.217827	-0.601049	-0.193271	-0.943016	0.269091
O75354	NA	NA	NA	-1.6329	NA	NA	NA	NA	NA	NA	NA	NA	NA	NA	NA	NA	NA	NA	NA	NA	NA	NA	NA	NA	NA	NA	NA	NA	NA	NA	NA	NA	NA	NA	NA	NA	NA	NA	NA	-2.82509	NA	NA	NA	NA	NA	NA	NA	NA	NA
O75355	NA	-2.43076	NA	NA	NA	NA	NA	NA	NA	NA	NA	NA	NA	NA	NA	NA	NA	NA	NA	NA	NA	NA	NA	NA	NA	NA	NA	NA	NA	-2.00737	NA	NA	NA	NA	NA	-2.14738	NA	NA	NA	NA	NA	-0.942406	NA	NA	NA	NA	NA	NA	NA
O75356	3.68396	NA	2.98262	1.73965	3.36497	NA	3.37027	0.54135	3.03577	0.991355	2.58288	NA	2.35604	NA	1.26596	NA	2.46558	NA	2.29391	-1.03443	2.99634	2.06234	2.90265	0.665329	2.55111	NA	2.18804	0.584564	3.00184	1.10423	3.18502	2.22529	2.70524	0.142318	3.55185	NA	3.04845	NA	3.27403	0.731112	2.17727	0.59272	1.66561	1.74425	1.81787	NA	2.39597	-0.137189	2.11197
O75363	NA	NA	NA	0.412581	NA	-1.75358	NA	NA	NA	NA	NA	NA	NA	NA	NA	-0.753609	NA	-1.10118	NA	NA	NA	NA	NA	NA	NA	NA	NA	NA	NA	NA	NA	NA	NA	NA	NA	NA	NA	NA	NA	NA	NA	-2.02381	NA	-1.50577	NA	NA	NA	NA	NA
O75366	NA	NA	NA	NA	NA	NA	NA	1.9132	NA	NA	NA	NA	NA	NA	NA	NA	NA	NA	NA	NA	NA	NA	NA	NA	NA	NA	NA	NA	NA	NA	NA	NA	NA	NA	NA	NA	NA	NA	NA	NA	NA	NA	NA	NA	NA	NA	NA	NA	NA
O75367	2.97261	4.21361	3.12904	5.00904	1.58801	4.43931	3.21803	4.15068	2.11105	4.72283	2.25765	3.77286	2.9476	3.61397	1.42848	3.33445	2.27097	3.82251	1.79128	3.3358	2.57809	4.11382	2.13031	4.76412	2.2882	4.10464	1.41921	4.13053	2.1257	4.38579	2.05824	4.28823	1.98403	4.04354	2.30445	5.95536	3.03512	3.89011	1.96581	6.09462	2.37402	5.27606	1.15214	4.45721	2.26846	3.06462	3.0203	4.33023	2.00912
O75368	1.50889	2.85473	1.08094	2.03214	0.334636	1.09287	1.55666	1.31174	-0.290951	1.85032	1.06782	1.92539	0.714221	2.86972	0.677218	2.41667	0.896078	2.86914	1.09078	2.20959	1.71179	1.63436	0.644176	1.15991	1.25363	2.35504	0.524789	2.12865	0.355082	2.43812	0.136833	2.18653	0.423042	0.817404	0.675913	3.87709	1.4175	1.53821	0.93189	3.15731	2.35001	3.51301	0.973694	2.29472	1.70014	2.5618	2.60406	2.00674	1.12035
O75369	3.47076	3.5027	3.14082	3.81424	1.94581	5.16624	3.32667	2.78296	2.75051	2.50111	1.77741	0.519974	1.86685	1.2213	0.287019	1.9005	2.25681	3.12031	1.15198	3.78534	3.07201	3.0607	2.86359	2.46426	3.09368	2.44483	2.80567	3.46207	2.46183	3.1066	2.61794	2.49706	2.64231	2.35648	3.73224	2.37951	1.67792	2.40743	3.38263	1.93884	1.39695	1.90722	0.817734	2.58888	0.828581	1.0638	2.36938	3.28315	1.21659
O75376	-3.6033	-2.73555	NA	-2.15284	NA	NA	-3.76505	-3.32553	NA	-2.57158	NA	NA	NA	NA	NA	NA	NA	-3.60522	NA	NA	NA	-3.28472	NA	-2.32905	NA	NA	NA	-1.64865	NA	-3.3503	NA	-3.33588	NA	-3.07847	NA	NA	NA	NA	NA	-3.66689	NA	NA	NA	-2.51088	NA	NA	NA	NA	NA
O75379	NA	-0.211814	NA	-0.208077	NA	NA	NA	NA	NA	-0.528303	NA	0.00733173	NA	-0.557002	NA	-0.296268	NA	-0.774638	NA	NA	NA	NA	NA	-0.589132	NA	NA	NA	NA	NA	0.325946	NA	0.370248	NA	NA	NA	-0.2173	NA	0.789491	NA	0.484907	NA	0.833211	NA	-0.262136	-0.611106	0.362417	NA	NA	-0.725132
O75380	-0.214551	-0.740006	-0.160991	NA	-0.592116	-1.30728	-0.82525	-0.234413	-0.583702	0.158469	-0.890471	-0.183588	-0.313525	NA	-0.218959	-0.986865	-1.0795	-0.188391	-1.32857	-0.678655	-0.609419	-0.829304	-0.0211638	-0.189905	-0.532348	-1.39759	-1.11579	-0.739346	-1.14165	-0.307722	-0.708195	-1.43724	-0.931226	-1.26016	-0.479997	0.281513	1.02853	0.260861	-1.19903	-1.409	-0.762568	-0.2963	0.174208	-0.253054	-0.233627	0.0973991	NA	-1.4789	-1.62405
O75381	0.903904	0.571685	0.26532	-0.346809	0.431389	0.317359	0.422014	0.453	-0.610387	-0.117071	-0.185026	-0.130022	-0.187826	-0.670657	-1.61133	NA	-0.708238	-0.429294	-0.516586	-0.62293	0.0210445	-0.495552	0.0545254	-0.63574	-0.779177	NA	-1.20539	0.198435	-0.101782	-0.720794	-0.198477	NA	0.406349	-0.435371	0.120918	1.02606	0.172006	-0.92854	0.317581	-0.0555091	0.370775	-0.658449	-0.194582	-0.377902	0.0366807	NA	-0.403726	0.0243671	-0.979792
O75382	NA	NA	NA	-0.751892	NA	NA	NA	-3.08411	NA	-1.28029	NA	NA	NA	NA	NA	NA	NA	NA	NA	NA	NA	-0.111827	NA	NA	NA	-0.19955	NA	-0.790123	NA	-1.31323	NA	-0.828095	NA	-1.15613	NA	-1.06878	NA	NA	NA	-0.69995	NA	-0.976949	NA	-0.600773	NA	NA	NA	-1.39059	NA
O75387	0.0356192	NA	-0.977766	NA	NA	NA	NA	NA	-2.00225	-0.44245	NA	NA	NA	NA	NA	NA	-1.69947	NA	-2.01735	NA	-0.723088	NA	-0.495405	-2.81327	-1.28666	NA	NA	NA	-1.82846	NA	-1.66379	NA	NA	NA	-0.113393	NA	-2.16172	NA	-0.964239	NA	-1.50209	NA	NA	NA	NA	NA	NA	NA	-2.08518
O75390	3.13077	4.44979	3.56018	5.10404	3.34089	4.07637	2.92331	4.55163	3.2006	5.41581	2.50295	5.13977	3.92024	4.00341	1.73155	3.32725	2.81792	3.36365	2.46927	4.28107	3.18182	4.0935	3.41295	4.85945	2.74077	3.75078	2.54707	4.4552	2.77245	4.27277	2.7931	3.66748	3.64661	4.36257	3.50602	4.29454	2.98526	3.68066	3.45504	3.69153	2.67558	3.45854	2.06657	4.00347	2.65617	3.66028	2.40627	4.10564	1.89943
O75391	-2.38717	-1.60071	-2.73512	NA	NA	NA	NA	NA	NA	-1.60682	NA	-2.21861	NA	NA	NA	NA	NA	-2.51702	NA	-1.86392	-2.16392	-1.38442	NA	NA	NA	-1.67514	NA	-1.98145	NA	-2.34031	NA	NA	NA	NA	-2.01783	-0.711186	NA	-2.15955	-2.7154	NA	-2.58859	-2.36153	NA	-0.812267	NA	NA	NA	NA	NA
O75394	NA	NA	NA	1.48189	NA	NA	NA	-0.0146971	NA	0.945462	-0.425025	2.08671	0.141485	0.565142	NA	NA	-1.1784	1.13955	NA	NA	NA	-0.516182	NA	0.493839	NA	NA	NA	0.416343	NA	-0.624365	NA	-0.526586	NA	NA	NA	1.8368	0.117582	NA	NA	-0.816586	0.0846516	1.38535	-0.155887	NA	0.261335	NA	NA	-1.23044	0.192324
O75396	3.85557	3.71864	3.64042	3.93716	3.06274	2.28175	3.36611	3.10816	3.25742	3.74544	3.25521	3.65611	3.00193	3.0124	2.38871	2.72416	2.93022	3.10904	2.96907	3.08226	3.53762	3.36303	3.12208	3.75044	2.6489	3.02997	2.66956	3.36016	3.37138	3.30847	3.00623	3.36508	3.20879	3.71236	3.23272	3.19312	4.01678	3.18865	3.35844	3.44898	3.713	4.47192	3.52998	3.74516	3.32912	3.43713	2.6767	2.92143	2.35163
O75400	0.07216	1.39298	-0.152194	1.26959	-1.46681	0.352836	-0.338488	0.918996	-0.740983	1.29132	-1.84026	-0.653805	-1.40664	-1.89715	NA	-0.568176	-1.28349	0.717419	NA	0.578154	-0.225267	0.981948	-0.79547	0.388249	-0.514389	0.0759846	-1.05351	0.740683	-1.0231	0.739489	-1.08361	0.501089	-1.22852	0.984008	-0.281608	-0.314489	-1.33327	0.0410458	-0.180307	0.16706	NA	0.242827	NA	1.32861	NA	-1.04389	-1.45152	0.245234	NA
O75410	-1.6371	-1.94105	-1.89453	-2.17052	NA	-1.99118	NA	NA	NA	0.559577	NA	-0.687696	NA	NA	NA	-1.95727	NA	-1.27847	NA	0.280354	NA	-0.641191	NA	-0.369437	NA	-0.772565	NA	-1.1243	NA	0.227266	NA	-0.804469	NA	-0.132235	NA	-1.03238	NA	-1.59945	NA	-1.36535	NA	-0.708558	NA	0.2671	NA	-2.29696	NA	-0.34723	NA
O75414	NA	NA	NA	-1.22278	NA	NA	NA	NA	NA	NA	NA	NA	NA	NA	NA	NA	NA	NA	NA	NA	NA	NA	NA	NA	NA	NA	NA	NA	NA	NA	NA	NA	NA	NA	NA	NA	NA	NA	NA	NA	-2.87414	NA	NA	NA	NA	NA	NA	NA	NA
O75420	NA	NA	NA	NA	NA	NA	NA	NA	NA	NA	NA	NA	NA	NA	NA	NA	NA	NA	NA	NA	NA	NA	NA	NA	NA	NA	NA	NA	NA	NA	NA	NA	NA	NA	NA	NA	NA	NA	NA	NA	NA	NA	NA	NA	NA	NA	NA	NA	NA
O75425	NA	NA	NA	NA	NA	NA	NA	NA	NA	NA	NA	NA	NA	NA	NA	NA	NA	NA	NA	NA	NA	NA	NA	NA	NA	NA	NA	NA	NA	NA	NA	NA	NA	NA	NA	NA	NA	NA	NA	NA	NA	NA	NA	NA	NA	-6.27199	NA	NA	NA
O75427	-2.94208	-1.92909	-2.73821	-1.59084	NA	NA	-2.648	-3.02928	NA	-1.3852	NA	-2.16513	NA	-1.993	NA	-2.7207	NA	-1.51901	NA	-1.43351	-2.93787	-1.7981	NA	-1.82645	NA	-1.78019	NA	-1.8671	NA	-1.42374	NA	-2.40279	NA	-2.53623	NA	-0.375097	NA	-1.85766	NA	-0.849112	-3.25282	-1.93389	NA	-1.47034	NA	-1.87243	-3.32601	-3.13222	NA
O75431	1.13143	0.62398	0.963273	2.77815	0.425847	0.623181	0.900104	1.32078	0.273766	1.4757	0.820416	2.26698	0.149498	0.160462	-0.814681	-0.444158	-0.00451184	0.478302	0.058891	0.281901	0.919137	0.896572	0.476822	1.3242	-0.820899	0.581413	0.0604032	1.14449	0.570907	0.793835	0.595015	0.987663	-0.140324	0.299751	0.733188	1.51012	0.796226	0.0134075	1.13141	0.648088	1.34109	1.32385	0.664029	1.45796	0.433255	0.453167	0.297832	0.399512	-0.717625
O75436	2.3248	3.42732	1.9772	2.85369	1.07521	2.65737	1.69485	2.38212	1.45239	3.16981	1.13613	2.04465	1.32342	2.17884	0.399686	2.35459	1.09026	2.7685	0.729045	2.59175	1.70414	2.4685	1.16485	2.72748	1.34906	2.33409	0.948834	2.59196	0.898354	3.09539	1.01322	2.33809	1.392	3.51866	1.60571	3.30304	1.15968	2.38373	1.45812	3.24902	1.73907	3.87584	0.657021	2.94458	1.01222	2.21815	1.57012	2.44068	0.953157
O75438	0.438656	0.113241	0.268969	-2.15683	-0.503825	NA	-0.491272	0.776116	-0.0283994	0.802521	0.455751	0.473219	0.206449	-0.298283	-0.806869	NA	1.13274	0.665344	0.516688	-1.31411	0.900075	-0.0503571	0.265076	-0.10144	-0.930643	NA	-0.746528	0.676111	1.01122	0.612421	1.01223	0.187804	-0.240842	NA	0.235202	1.14567	1.73304	0.633636	1.54243	0.210475	0.831975	0.398627	1.22646	0.463776	0.396047	-0.867827	-0.522514	NA	-0.00915524
O75439	0.915323	0.238626	1.29452	0.396932	1.56873	1.03504	0.852086	2.66379	1.12275	1.53201	0.552071	1.44161	1.79406	0.502265	-0.111393	-0.595581	1.02084	0.641356	0.829011	1.07997	1.29401	0.981402	1.48471	1.23424	0.453981	0.142429	1.23743	2.00419	0.569048	0.91037	0.502265	1.47712	1.73593	0.364162	1.64232	0.754297	1.31937	-0.111959	1.66256	-0.556756	0.843713	0.385672	1.04592	0.495896	0.751561	0.484709	-0.532941	0.131054	0.00571777
O75443	-1.1308	-0.606791	-1.70733	NA	NA	NA	-1.57491	-1.08376	NA	NA	-1.53335	-0.48714	NA	NA	-2.71964	NA	-0.691424	NA	-1.81944	-1.0192	-1.93086	NA	-1.98823	-1.74899	-2.35305	-1.49859	-2.25935	NA	-2.59022	-0.25443	-2.49982	-0.556214	-2.06512	-0.210605	NA	-0.300424	NA	-0.621249	NA	1.65315	-1.5751	0.0274102	NA	-0.300238	-1.7427	-0.463755	NA	-1.04062	NA
O75448	NA	NA	NA	-3.33186	NA	NA	NA	-3.33092	NA	-4.08275	NA	NA	NA	NA	NA	NA	NA	NA	NA	-4.13695	NA	NA	NA	-4.11771	NA	NA	NA	-3.69406	NA	-4.69528	NA	-3.76045	NA	-4.09296	NA	NA	NA	NA	NA	NA	NA	NA	NA	-3.71124	NA	NA	NA	NA	NA
O75452	5.124	NA	5.4601	NA	5.30619	NA	4.64145	-1.53689	5.58316	NA	5.59776	NA	4.56706	NA	4.50846	NA	4.15544	0.692771	5.33919	NA	5.1598	-0.120875	5.30144	NA	3.85276	NA	4.89	1.22228	5.39062	NA	5.16192	NA	4.94624	NA	5.43588	NA	5.63684	NA	5.07596	0.16202	5.79067	NA	5.27657	NA	4.21065	NA	4.33686	NA	4.96409
O75459	NA	NA	NA	NA	NA	NA	NA	-1.86356	NA	NA	NA	NA	NA	NA	NA	NA	NA	NA	NA	NA	NA	NA	NA	NA	NA	NA	NA	NA	NA	NA	NA	NA	NA	NA	NA	NA	NA	NA	NA	NA	NA	NA	NA	NA	NA	NA	NA	NA	NA
O75462	NA	NA	NA	NA	NA	NA	NA	NA	NA	NA	NA	NA	NA	NA	NA	NA	NA	NA	NA	NA	NA	NA	NA	NA	NA	NA	NA	NA	NA	NA	NA	NA	NA	NA	NA	NA	NA	NA	NA	NA	NA	NA	NA	NA	NA	NA	NA	NA	NA
O75475	-0.79911	-1.80513	-0.31996	-0.000825991	NA	NA	-0.230836	0.763268	-1.48912	0.440494	-1.40146	-0.0915308	-0.92518	0.00940811	-2.16375	-1.05628	-1.40119	-0.530692	-1.7782	-0.879523	-0.603222	-0.378759	-1.11611	0.584957	-1.18	-0.702803	-1.62071	0.264962	-1.07777	-0.822744	-1.32497	0.992464	-1.49872	0.21903	-1.09203	-0.109334	-0.74666	-0.74189	NA	1.37533	-1.34595	-0.757301	NA	0.0374914	-1.37632	-1.23667	-0.454371	-0.0340845	-1.44018
O75477	1.51538	0.352688	1.53985	0.00538487	0.660703	-0.524888	1.00293	-0.654289	0.936181	-0.452034	-0.320838	-1.69998	-0.125385	NA	-2.65409	-1.71259	0.203073	-0.922937	-1.0792	-0.572731	1.06793	-0.769684	0.232002	-1.0782	0.368752	-1.00406	0.76076	0.882311	1.05649	-0.51301	0.651944	0.000175756	0.373395	-0.924935	0.348936	-1.97872	-0.150696	-1.08398	1.24725	-1.16863	-1.04454	-1.87492	-1.40658	-0.52842	-1.73597	NA	-0.0482318	-0.985319	-0.773051
O75486	-6.49173	-5.01268	NA	-4.02602	NA	NA	NA	NA	NA	-4.04333	NA	-3.45726	NA	-5.12734	NA	NA	NA	-4.44218	NA	NA	NA	-5.07897	NA	NA	NA	NA	NA	-4.38772	NA	NA	NA	NA	NA	-4.76051	NA	-4.15705	NA	-4.25258	NA	NA	-5.18218	-4.59323	NA	NA	NA	NA	NA	NA	NA
O75487	NA	NA	NA	1.50777	NA	NA	NA	NA	NA	-0.145641	NA	-1.26727	NA	NA	NA	NA	NA	NA	NA	-0.143886	NA	NA	NA	NA	NA	-0.517467	NA	NA	NA	-0.891232	NA	-0.34978	NA	NA	NA	0.798417	NA	NA	NA	-0.717999	NA	0.734904	NA	0.529188	NA	-1.26265	NA	0.00106321	NA
O75489	2.10333	2.00582	2.43995	1.68501	2.12699	1.03753	1.66131	2.32159	2.17326	2.97975	1.76882	2.40444	2.45402	1.84536	1.9227	1.36252	2.13334	1.93278	2.34214	1.62085	2.40431	1.76432	2.57335	2.62932	1.50026	1.0663	1.07527	2.43912	2.31143	2.11321	2.21529	1.91491	2.36342	1.73866	2.65288	2.94085	3.24804	2.33911	2.1697	1.79242	2.45109	2.206	2.79727	2.32009	2.39914	1.95113	0.832094	1.46399	2.12297
O75494	0.668006	0.883117	0.476865	1.55245	-0.357502	0.629084	0.432048	1.38054	0.0377185	1.1255	0.259772	2.24395	-0.291194	0.958377	-0.853629	0.39612	0.223946	2.17097	-0.065979	0.691969	0.0699358	1.19545	0.0470561	0.838523	-0.307964	0.154386	-0.514684	1.58929	-0.0207816	1.11323	-0.304699	1.27258	-0.264197	1.64161	0.187013	2.21944	1.17921	1.00395	0.0216292	1.22338	0.808207	1.98496	0.34652	1.35779	0.140321	-0.0979124	0.384463	0.819911	-0.766763
O75503	NA	NA	NA	NA	NA	NA	NA	-0.68385	NA	NA	NA	0.825371	NA	NA	NA	NA	NA	-0.832064	NA	NA	NA	NA	NA	NA	NA	NA	NA	NA	NA	NA	NA	NA	NA	NA	NA	-1.06869	NA	-0.688475	NA	0.431415	-1.31874	-1.13504	NA	NA	-2.48363	-1.15492	NA	NA	NA
O75506	-1.80705	NA	-1.71007	-1.59657	NA	-1.96815	NA	-1.43108	NA	NA	NA	NA	NA	NA	NA	-3.10279	NA	NA	NA	-2.60323	NA	-3.04531	NA	NA	-2.44435	NA	NA	NA	NA	NA	NA	NA	NA	NA	NA	-1.46768	NA	NA	NA	NA	NA	-1.99357	-2.20132	-2.17707	NA	NA	-2.35363	NA	NA
O75509	NA	NA	NA	NA	NA	NA	NA	NA	NA	NA	NA	NA	NA	NA	NA	NA	NA	-2.22947	NA	NA	NA	NA	NA	NA	NA	NA	NA	NA	NA	NA	NA	NA	NA	NA	NA	NA	NA	NA	NA	NA	NA	NA	NA	NA	NA	NA	NA	NA	NA
O75521	3.89904	-0.163414	3.83329	3.12781	3.36493	-0.0711422	3.04559	2.26512	3.52926	0.433723	2.82415	1.00491	2.93871	0.180144	2.7286	0.275158	2.44165	0.847096	2.99675	0.122666	3.44666	1.19916	3.52646	0.693621	2.83077	0.33708	2.81087	1.08334	3.09035	0.221446	3.41118	2.71399	3.12968	0.128264	3.78891	1.2038	3.56688	0.668586	3.27136	0.15244	3.14627	1.35116	3.29342	1.18273	3.25437	-0.918812	1.76684	0.204707	2.03658
O75525	-1.93258	NA	-2.71671	NA	NA	NA	NA	-0.958887	NA	NA	NA	NA	-3.08065	NA	NA	NA	NA	NA	NA	-2.24025	-2.7736	-1.73239	NA	NA	NA	NA	NA	-2.42422	NA	-2.95134	NA	-0.743583	NA	NA	NA	NA	-1.47519	-2.90662	-2.82134	-2.59131	-2.3291	0.120049	NA	NA	NA	NA	NA	NA	NA
O75528	NA	NA	NA	NA	NA	NA	NA	NA	NA	NA	NA	NA	NA	NA	NA	NA	NA	NA	NA	NA	NA	NA	NA	NA	NA	NA	NA	NA	NA	NA	NA	NA	NA	NA	NA	NA	NA	NA	NA	NA	NA	NA	NA	NA	NA	NA	NA	NA	NA
O75530	NA	-2.8196	NA	-2.32764	NA	NA	NA	-3.23143	NA	-3.13571	NA	NA	NA	NA	NA	NA	NA	-2.57318	NA	NA	NA	-2.44059	NA	NA	NA	NA	NA	-2.77127	NA	NA	NA	-3.15935	NA	-2.8677	NA	-3.40232	NA	-2.80337	NA	-2.7046	NA	-2.96804	NA	-3.06889	NA	NA	NA	NA	NA
O75531	2.04246	3.60241	2.33855	3.28347	0.077103	2.38231	2.08242	2.93841	0.713097	3.49641	1.52883	3.57344	2.01825	3.41356	0.877447	2.59222	1.0012	3.01761	1.60845	3.49236	1.89896	2.35111	1.05522	4.21866	1.3075	3.51582	0.679573	2.93632	0.925214	2.7954	1.09226	3.72718	0.731726	2.28903	1.66083	2.9311	1.92435	3.51055	0.872224	3.46184	2.504	4.34938	1.23773	3.65146	1.66724	1.27411	2.95863	3.38853	2.42193
O75533	1.62441	2.64777	1.50003	3.0514	-0.0627497	1.74537	1.25647	2.59743	0.82761	2.55323	-0.181341	1.00829	0.41532	0.733786	-1.5724	1.21304	-0.114131	2.01125	-0.54772	1.89455	1.12859	2.52386	0.559281	2.15297	0.644687	1.54736	0.5371	2.48683	0.353062	2.30096	0.45341	2.33429	0.461495	2.71245	1.14453	1.74009	-0.0868857	1.50149	0.979188	1.78095	-0.128707	2.29571	-0.955273	2.78369	-0.633567	0.371959	0.399909	1.6044	-0.930301
O75534	0.792158	1.81857	0.694746	0.874083	-0.112059	0.675426	0.289928	1.13056	0.700033	1.71423	-0.551294	0.593259	-0.14406	-0.455029	NA	0.338253	-0.255355	1.06171	-0.77997	1.00215	0.467261	1.59121	0.0941489	1.37708	-0.00494378	0.34134	0.11354	1.12257	-0.0680418	1.13207	-0.0131124	1.11901	0.263717	1.81485	0.849744	0.524328	-0.387503	1.5869	0.237362	0.982976	-0.522537	1.09773	-0.709299	1.66576	-0.872623	-0.396744	-0.578111	0.592504	-1.21622
O75554	NA	NA	NA	NA	NA	NA	NA	NA	NA	NA	NA	NA	NA	NA	NA	NA	NA	NA	NA	NA	NA	NA	NA	NA	NA	NA	NA	NA	NA	NA	NA	NA	NA	NA	NA	NA	NA	NA	NA	NA	NA	NA	NA	NA	NA	NA	NA	NA	NA
O75558	-2.2853	NA	NA	NA	NA	NA	NA	-1.71081	-3.25766	-1.9039	NA	NA	-2.59039	-1.45626	NA	-1.9786	NA	-2.24183	NA	NA	-2.06771	-2.42936	NA	NA	NA	NA	NA	-2.38093	NA	NA	NA	NA	NA	NA	NA	NA	NA	-1.5936	NA	-1.6143	-2.25891	NA	NA	NA	-2.22007	NA	NA	NA	NA
O75563	NA	0.168873	NA	NA	NA	NA	NA	-0.0841503	NA	0.333884	NA	NA	-0.666171	NA	NA	0.294418	NA	0.053513	NA	NA	NA	-0.0894235	NA	NA	NA	NA	NA	0.000632776	NA	NA	NA	NA	NA	NA	NA	NA	NA	0.723632	NA	0.94968	NA	NA	NA	NA	NA	NA	NA	NA	NA
O75569	-0.549211	2.39784	-0.683561	0.806139	NA	1.63649	-0.8528	0.104902	NA	1.2233	-1.33366	1.49128	NA	0.317448	NA	-0.556275	NA	0.904777	NA	1.06741	NA	0.686999	NA	1.25951	-0.53532	0.905712	NA	1.00579	NA	1.05204	NA	0.20801	NA	1.46338	-0.971036	1.34536	-0.935671	-0.13996	-0.970007	0.522875	-0.35941	1.12122	NA	1.04708	-1.44821	-0.752975	-1.09867	0.937593	NA
O75570	NA	NA	NA	NA	NA	NA	NA	-1.6197	NA	NA	NA	NA	NA	NA	NA	NA	NA	NA	NA	NA	NA	NA	NA	NA	NA	NA	NA	NA	NA	NA	NA	NA	NA	NA	NA	NA	NA	NA	NA	NA	NA	NA	NA	NA	NA	NA	NA	NA	NA
O75586	NA	-4.31101	NA	-4.53849	NA	NA	NA	NA	NA	-4.64632	NA	NA	NA	NA	NA	NA	NA	-4.30567	NA	NA	NA	NA	NA	NA	NA	NA	NA	-3.57937	NA	NA	NA	-4.49605	NA	-4.0399	NA	NA	NA	NA	NA	-4.56101	NA	-4.96961	NA	NA	NA	NA	NA	NA	NA
O75592	-4.54076	-3.68999	-4.32301	-3.59946	NA	-4.66038	NA	-3.41068	NA	-3.03059	NA	NA	NA	NA	NA	NA	NA	NA	NA	NA	NA	-2.7881	NA	NA	NA	NA	NA	-3.90391	NA	NA	NA	NA	NA	NA	NA	NA	NA	NA	NA	-4.10254	NA	NA	NA	-4.78223	NA	-3.87448	NA	NA	NA
O75594	NA	1.38631	-0.39507	NA	-0.369025	-0.83878	-1.05838	NA	NA	NA	NA	-0.138488	NA	3.38123	0.496759	3.59311	NA	2.67404	-0.151341	NA	-1.14522	0.728757	NA	0.705198	NA	NA	NA	NA	NA	3.5752	NA	0.336238	NA	NA	-1.16382	2.01319	-0.45947	4.22813	-0.260157	1.87063	0.46423	NA	0.810965	NA	1.8437	2.61522	1.56535	0.141197	0.715645
O75600	0.209917	NA	-1.17555	NA	0.514468	NA	NA	NA	1.40613	NA	1.33049	NA	-0.904423	NA	-1.18888	NA	-0.0472043	NA	1.44883	NA	1.04217	NA	1.1636	NA	0.959653	NA	0.382345	NA	1.37337	NA	1.363	NA	0.475139	NA	1.55257	NA	2.00597	NA	1.25567	NA	0.799542	NA	0.468593	NA	0.791652	NA	-0.757901	NA	-2.19176
O75607	NA	NA	NA	NA	NA	NA	NA	-2.12945	NA	NA	NA	-1.38189	NA	NA	NA	NA	NA	NA	NA	-3.04802	NA	-1.03683	NA	NA	NA	NA	NA	NA	NA	-2.1986	NA	-2.22995	NA	-1.37153	NA	NA	NA	-1.53418	NA	NA	NA	-2.68729	NA	0.0492401	NA	NA	NA	NA	NA
O75608	2.46922	2.92386	3.01348	3.3274	2.30484	2.30023	2.8054	3.1999	2.24019	3.15799	2.24597	2.96248	2.40425	2.38308	1.58429	2.1249	2.65772	2.29096	2.49112	2.93665	2.79333	2.42917	2.9819	3.72218	2.48553	2.11189	2.53428	2.75856	2.48144	3.04291	2.74242	2.88012	2.431	1.94212	3.04279	3.18402	2.81481	2.42982	2.43536	2.92404	2.63941	3.60158	2.54608	3.22547	2.16318	1.89158	2.5506	2.5239	2.06213
O75610	NA	NA	NA	3.40281	NA	NA	NA	NA	NA	NA	NA	NA	NA	NA	NA	NA	NA	NA	NA	NA	NA	NA	NA	NA	NA	NA	NA	NA	NA	-1.83031	NA	NA	NA	NA	NA	NA	NA	NA	NA	NA	NA	NA	NA	NA	NA	NA	NA	NA	NA
O75616	NA	-3.42942	NA	-3.79987	NA	NA	NA	-2.64711	-4.21741	-2.92258	NA	-3.19494	NA	NA	NA	NA	NA	-3.78625	NA	NA	NA	NA	NA	-2.96514	NA	NA	NA	-3.47414	NA	-4.01431	NA	-3.49978	NA	NA	NA	NA	NA	NA	NA	NA	NA	NA	NA	NA	NA	NA	NA	NA	NA
O75629	0.787366	0.753655	0.460795	-0.223228	1.41839	-0.903846	-0.205156	-1.00135	-0.413069	-1.87638	0.51612	0.185719	1.98791	0.67393	0.520952	-0.025094	0.800358	0.936455	1.05239	-1.94674	-0.159602	-0.704522	-0.421879	NA	-1.09698	NA	-1.16529	-0.117652	0.217567	0.245378	-0.0643659	-0.339958	-1.30737	-1.24524	-0.512419	-0.158242	1.37171	0.900454	-0.0228848	-0.322414	1.31809	0.47077	1.14942	-1.28847	1.69962	0.213263	0.0745631	-2.13969	1.64895
O75635	NA	NA	NA	NA	NA	NA	NA	NA	NA	NA	NA	NA	NA	NA	NA	NA	NA	NA	NA	NA	NA	-3.41442	NA	NA	NA	-4.35912	NA	NA	NA	NA	NA	NA	NA	-3.56416	NA	NA	NA	NA	NA	NA	NA	NA	NA	NA	NA	NA	NA	-4.31931	NA
O75636	-0.282682	NA	-0.595638	NA	-1.50638	NA	-1.2685	NA	-1.40205	NA	-1.42984	-1.95893	-0.794667	-1.49468	-1.91274	-1.88579	-1.68871	NA	-1.31411	NA	-0.948156	-1.14151	-1.75415	NA	-1.80503	NA	-1.78887	NA	-1.4161	NA	-1.05665	NA	NA	NA	-1.22385	NA	0.0691705	-1.83804	-1.53554	-1.08217	-0.746789	NA	-0.887002	NA	-1.37842	NA	-0.665274	NA	-1.08479
O75643	1.01558	1.52456	0.818829	2.06576	-0.918104	0.872961	0.737948	2.49615	0.0202034	1.89348	-1.17827	-0.0748222	-0.499102	-0.418335	NA	-0.236179	-0.635723	1.13939	NA	1.23799	0.367075	1.91904	-0.206434	1.60742	0.00375727	1.16519	-0.184198	1.83771	-0.451348	1.32145	-0.360643	1.75458	-0.531452	2.16127	0.412703	0.725063	-0.903159	1.24741	0.382779	0.586333	-1.33598	1.07556	NA	1.93642	NA	-0.527138	-0.355814	1.085	NA
O75648	NA	NA	-2.6862	-0.932753	NA	NA	NA	-2.27237	-2.11549	-1.83008	-3.25898	-1.75697	NA	NA	NA	NA	NA	-3.1704	-2.86794	NA	NA	NA	-3.42673	NA	NA	NA	NA	-2.66681	NA	NA	NA	NA	-2.26923	-1.54682	-2.99251	NA	-2.51101	NA	-3.17399	NA	-3.13106	-1.82373	-2.57913	-2.49584	-2.6725	NA	NA	NA	NA
O75663	-0.42497	0.449529	-0.626267	0.584641	-0.993345	-0.469943	-0.738526	0.166652	-0.560278	0.140256	-0.714483	0.77716	-1.5612	0.0648008	-1.85044	0.00647505	-1.18758	-0.044877	-1.03858	-0.598063	-0.900814	0.143079	-0.835215	0.423331	-1.37334	-0.381018	-1.19103	0.255509	-1.48337	0.742561	-1.06588	-0.0427912	-1.01761	0.320376	-0.697423	0.300901	-0.80879	0.32816	-0.820331	0.0688404	-0.274145	0.805573	-0.348859	0.226002	-0.53609	-0.711622	-0.810817	-0.0792637	-1.01891
O75674	-0.956632	-1.51075	-1.05683	-0.306855	NA	NA	NA	NA	-1.2878	-1.3777	-1.29743	-0.790392	NA	NA	NA	NA	-1.50214	-1.42282	-1.81338	-1.12744	-1.37741	NA	NA	-1.3919	-2.12184	-1.74567	NA	NA	-2.19002	NA	-2.58563	-1.64527	-2.44564	-2.42471	-1.87095	-1.00244	-1.74778	NA	-1.62484	-1.55502	-1.57758	-0.553689	-2.34389	-0.480426	-2.27236	-1.97505	NA	NA	NA
O75676	NA	-2.43629	NA	-1.87955	NA	-3.21501	NA	NA	NA	-1.7068	NA	-2.34642	NA	NA	NA	NA	NA	-1.19604	NA	-2.7513	-3.33024	-2.02806	NA	-2.74995	NA	-3.2206	NA	-3.13271	NA	-3.59645	NA	-1.83444	NA	-2.90636	NA	NA	NA	-3.85468	-3.71121	-2.29101	-3.74196	NA	NA	-2.81479	NA	NA	NA	-3.31885	NA
O75683	NA	-2.35329	NA	-3.76376	NA	-1.06806	-2.33926	-0.21332	NA	-1.39566	NA	-2.07144	-2.38658	NA	NA	NA	NA	NA	NA	-2.79543	NA	-1.42631	NA	-1.78944	NA	-2.22885	NA	-1.17105	NA	NA	NA	-2.00743	NA	-1.25287	NA	NA	-3.16827	NA	NA	-2.04375	NA	NA	-3.20586	-1.59916	-3.58481	NA	-2.4846	-2.61937	NA
O75688	-1.18925	-1.27765	-1.15553	-0.483027	-1.63407	NA	NA	-0.863782	NA	-0.212424	-2.03904	0.488998	-1.78412	-0.63727	-2.29467	-1.94357	-1.65824	-1.20674	NA	-0.38774	-1.05245	-0.517931	-1.4642	-0.258606	-1.46357	-0.708043	-2.3413	-0.738913	NA	-0.472177	-1.03858	-0.940338	-1.19802	0.8501	-0.786666	0.203155	-1.18702	-0.331289	-1.11391	0.0208718	-1.25649	0.522576	-2.2942	-0.251578	-2.01464	-1.01802	-1.37758	-0.05851	NA
O75689	NA	NA	NA	-0.396414	NA	NA	NA	NA	NA	-1.18286	NA	-1.82705	NA	-0.949184	NA	NA	NA	-0.184539	NA	-0.816502	NA	-0.424528	NA	NA	NA	0.756662	NA	-1.09429	NA	-0.288979	NA	NA	NA	NA	NA	0.255321	NA	NA	NA	-1.27843	NA	0.603744	NA	0.346278	-3.01328	NA	NA	NA	NA
O75691	-3.44221	-1.85282	NA	NA	NA	-2.01171	NA	-0.938015	NA	-1.59756	NA	NA	NA	NA	NA	NA	NA	-2.72694	NA	-2.16963	NA	-0.974193	NA	-2.3644	-3.47147	-2.2098	-3.29783	-2.23958	NA	-2.30118	NA	-1.98725	NA	-0.706615	NA	-3.28563	NA	-2.60342	NA	-2.61348	NA	NA	NA	-1.6891	NA	NA	NA	-2.31099	NA
O75694	-1.17601	0.507497	-1.24206	-0.317448	-2.29604	-0.853224	-1.10249	0.394452	-1.94581	0.729935	-2.53415	-1.44049	-2.02927	-1.91055	NA	-1.64226	NA	-0.986895	NA	-0.327518	-1.48588	-0.00961656	-1.75336	0.405324	-1.89542	-0.507201	-2.16561	0.0197782	-2.28568	0.163819	-2.32123	0.12654	-2.17485	0.0466862	-1.4799	-1.85018	NA	-0.835511	-1.67411	-1.33506	-2.28741	-1.47971	NA	0.288098	NA	-2.12619	NA	-0.234131	NA
O75695	-0.214175	0.479643	-0.792397	-0.262057	-1.37325	-0.974692	-0.341953	-0.738672	-1.00536	0.201249	-1.83108	0.1442	-0.466316	0.87676	-1.52268	0.220174	-1.72576	0.542783	-1.62674	0.706768	-1.46214	-0.238784	-1.22181	0.117954	-1.04667	-0.141532	-1.22283	-0.533197	-1.69878	0.989115	-1.41137	0.218423	-1.71418	-1.73672	-1.36648	0.629084	-0.678039	1.16249	-1.38109	0.510529	-0.104321	0.221689	NA	0.133963	-0.92586	0.233865	-0.421045	-0.545789	-1.16821
O75717	NA	NA	NA	NA	NA	NA	NA	NA	NA	NA	NA	NA	NA	NA	NA	NA	NA	NA	NA	NA	NA	NA	NA	NA	NA	NA	NA	-1.54107	NA	NA	NA	NA	NA	-1.39923	NA	NA	NA	-1.72116	NA	NA	NA	NA	NA	NA	NA	NA	NA	NA	NA
O75718	-0.875264	1.1492	-1.55771	-0.0615661	-1.7534	-0.496215	-1.52875	0.106585	-2.02544	-0.0408387	NA	0.293086	NA	-0.845938	NA	-0.882895	-1.90851	0.233749	-2.26862	0.707229	-1.25763	1.33095	-1.59979	-1.28513	-1.22468	0.515228	NA	0.0489313	-1.65849	-0.0100686	-2.00769	1.46916	-0.704425	0.869311	-1.92522	0.0716031	-1.70242	0.293944	-1.77407	0.248709	-2.20108	-1.21732	NA	-0.0653323	-2.81498	-1.79129	-2.35393	0.706205	NA
O75746	-1.83938	0.85768	-1.64136	1.24753	NA	-0.0868059	NA	0.608619	NA	-0.804195	NA	-1.16533	NA	0.0419032	NA	-2.00039	NA	-2.07643	NA	-1.20397	NA	-1.63672	NA	-1.48313	NA	-1.44585	-2.54607	-0.365244	NA	-1.01931	NA	-1.17426	NA	-1.84284	NA	-1.55517	NA	-1.30775	NA	-0.542179	-1.48522	-1.32012	NA	-0.848089	NA	-0.770749	-1.7157	-1.40909	NA
O75751	-0.634472	NA	-1.26835	NA	NA	NA	NA	NA	-1.05783	NA	-1.23004	NA	-0.92097	NA	NA	NA	-0.424159	NA	-0.929212	NA	-0.969718	NA	NA	NA	NA	NA	NA	NA	-1.11898	NA	-1.11973	NA	NA	NA	-0.132236	NA	-0.519194	-0.577969	-0.261469	NA	-0.875591	NA	-0.05676	NA	-0.513587	NA	-1.29789	NA	-0.320734
O75764	-0.884806	NA	-1.29669	NA	NA	NA	NA	-0.417907	NA	NA	-1.62653	NA	NA	NA	NA	NA	NA	NA	NA	NA	-0.821876	NA	NA	NA	NA	NA	NA	NA	-1.56541	NA	-1.42624	NA	NA	NA	-0.810805	NA	NA	NA	-1.27475	NA	NA	NA	NA	NA	NA	NA	NA	NA	NA
O75781	-1.67059	-2.61563	-2.92178	-1.8611	NA	NA	-2.91408	NA	NA	NA	NA	NA	NA	-1.37414	NA	NA	NA	-2.54173	-3.33269	NA	-2.09535	-2.31982	-3.1597	-2.83983	-2.73962	NA	-3.01167	NA	-2.84631	NA	-3.01347	-0.606558	-3.02255	NA	-1.97073	NA	-3.45329	NA	NA	NA	-1.98208	NA	NA	-2.6374	-3.49685	-3.55698	-1.88596	-3.16232	NA
O75787	NA	-0.688918	NA	-1.12955	NA	-1.71946	NA	-1.44802	NA	-0.412367	NA	-1.56293	NA	NA	NA	NA	NA	-1.88531	NA	-2.00325	NA	NA	NA	-1.07973	NA	NA	NA	-1.45185	NA	-1.315	NA	NA	NA	-1.41793	NA	-0.711138	NA	-0.488989	NA	-1.08766	NA	0.344895	NA	-1.62787	NA	-1.32071	NA	-1.79004	NA
O75791	NA	NA	NA	-3.37374	NA	NA	-3.13126	-2.59749	NA	-2.58233	NA	-1.55607	-2.92767	-0.837465	NA	-1.98754	NA	NA	NA	NA	NA	-2.46949	NA	NA	-3.30317	NA	NA	-1.12361	NA	NA	NA	NA	NA	NA	NA	NA	NA	NA	NA	-0.996972	-2.27516	-1.45326	NA	NA	NA	-2.2662	-1.7565	NA	NA
O75792	-1.36769	-2.42934	NA	-2.55296	NA	-1.58477	NA	-1.59646	NA	-1.42973	NA	-0.949878	NA	-1.24488	NA	-3.09041	NA	-0.724083	NA	-2.03324	NA	-1.11735	NA	-1.89582	NA	-2.4187	NA	-0.722642	NA	NA	NA	-1.69464	NA	NA	NA	-1.42208	NA	-1.40155	NA	-1.10353	NA	-2.24088	NA	-1.29103	NA	-2.64616	-2.67195	NA	NA
O75794	NA	NA	NA	NA	NA	NA	NA	NA	NA	NA	NA	NA	NA	NA	NA	NA	NA	NA	NA	NA	NA	NA	NA	NA	NA	NA	NA	NA	NA	NA	NA	NA	NA	NA	NA	NA	NA	-2.31247	NA	NA	NA	NA	NA	NA	NA	NA	NA	NA	NA
O75795	NA	NA	2.77599	NA	0.67004	NA	0.884519	NA	NA	NA	NA	NA	NA	NA	NA	NA	NA	NA	NA	NA	NA	NA	4.04952	1.04543	1.79653	NA	NA	NA	NA	NA	NA	NA	1.1206	NA	NA	NA	3.25294	NA	1.42658	NA	0.889259	NA	4.07848	NA	NA	NA	NA	NA	NA
O75815	NA	-2.33011	NA	NA	NA	NA	NA	NA	NA	NA	NA	NA	NA	NA	NA	NA	NA	NA	NA	NA	NA	NA	NA	NA	NA	NA	NA	NA	NA	NA	NA	NA	NA	NA	NA	NA	NA	NA	NA	NA	NA	NA	NA	NA	NA	NA	NA	NA	NA
O75817	NA	-1.55069	NA	-1.4671	-2.35726	NA	NA	NA	NA	NA	-1.6171	-1.07446	-1.68628	-1.92418	-2.49643	-2.2021	-1.75725	-0.219764	-1.5165	-1.60512	NA	-2.04611	NA	NA	NA	NA	NA	-1.83322	NA	NA	NA	NA	NA	-2.03638	-1.98223	-0.127053	-1.13214	-1.39036	NA	-0.937318	-0.776357	-0.611684	-1.54583	NA	-1.58459	-2.47926	-2.13417	NA	-1.66215
O75818	NA	NA	NA	-2.53786	NA	NA	NA	-3.84268	NA	NA	NA	NA	NA	-3.61713	NA	NA	NA	-2.41046	NA	NA	NA	-3.0975	NA	NA	NA	NA	NA	NA	NA	NA	NA	NA	NA	-3.06068	NA	NA	NA	-3.32826	NA	-1.56382	NA	-2.64084	NA	NA	NA	NA	NA	NA	NA
O75821	1.4756	1.89131	1.2812	1.90119	0.715127	0.661206	1.09469	2.04553	1.33184	2.26072	0.899482	2.2984	1.02702	2.19995	-0.145274	1.71912	0.843832	2.38336	1.01046	1.78752	1.41148	2.00897	1.14014	1.89331	0.833669	1.32521	0.834983	2.29563	0.882633	1.49181	0.567797	1.96418	0.849316	2.07027	1.14493	2.01645	0.772068	1.70782	0.748497	1.69101	1.53725	2.60262	0.905474	1.90562	0.752808	1.33373	0.558773	1.31356	0.48887
O75822	1.44932	1.76931	1.03006	1.57482	0.660505	-0.0169567	0.768426	1.67276	0.606763	1.56131	-0.503587	1.2558	0.720964	1.19439	NA	0.709389	-0.0299754	1.58609	-0.0870614	1.33904	0.4689	1.08009	0.688724	1.5311	0.514476	0.934949	-0.411783	0.869607	0.0951231	1.19543	0.512095	1.56432	0.805457	1.89457	0.943194	1.91085	0.0546173	1.3387	0.554845	1.21643	0.413619	1.44301	-0.671608	1.20126	-0.570131	0.447689	0.303283	0.794812	-0.656548
O75828	NA	4.57567	NA	2.45189	NA	2.9523	5.06759	NA	NA	NA	NA	1.58121	4.07284	3.9732	NA	NA	4.23543	2.17383	4.70818	2.1806	5.09386	NA	NA	1.93839	NA	NA	4.51937	4.02906	4.82567	NA	5.25643	2.29093	NA	NA	NA	NA	NA	NA	NA	1.8797	1.60532	4.49168	NA	NA	NA	1.78838	NA	NA	NA
O75832	-1.18323	-0.339817	-1.45083	-0.921949	NA	-0.746967	-1.45838	-1.15363	NA	-0.549158	-2.25083	-1.4094	NA	NA	NA	-1.29931	NA	-1.26165	NA	NA	NA	-0.974613	NA	-1.65784	NA	-1.26705	NA	-1.40708	NA	-0.787654	NA	-0.971842	NA	-0.56591	-1.40293	0.1106	NA	-1.07644	NA	-0.628767	NA	-0.778565	NA	-0.873171	NA	NA	-1.80617	NA	NA
O75843	-1.21246	0.764958	-1.5459	-0.117641	NA	-1.10263	-1.71776	-0.322186	-2.0144	0.939629	NA	0.819205	-2.74374	-1.03352	NA	-1.08799	NA	0.722562	NA	0.870408	-1.37965	0.861966	NA	-0.00877964	-2.09164	-0.929124	NA	0.0271817	NA	-0.707786	NA	-0.494442	-2.27312	0.386841	-2.50756	-0.0200284	-2.61066	-0.0633804	NA	0.84505	-2.43098	-2.18358	NA	0.138313	NA	-1.31898	NA	-0.128291	NA
O75844	0.91872	1.54739	0.836306	0.975969	-0.144629	0.0711342	0.632665	1.09283	-0.266779	0.492135	-0.885535	0.377823	-0.632993	-0.370165	NA	0.290018	-0.467792	0.1821	-0.905583	1.10585	0.0288327	1.02127	-0.593203	0.0141235	-0.459686	0.0701607	-1.87223	0.942754	-0.0154783	0.968551	-0.396062	1.28512	-0.0453423	0.996343	0.490376	0.670371	-0.280993	1.58737	0.361825	1.52794	0.236279	1.03071	-0.941027	0.718964	-0.953885	0.419703	-0.489808	0.0813097	NA
O75864	NA	NA	NA	-4.11939	NA	NA	NA	NA	NA	NA	NA	-4.15291	NA	NA	NA	NA	NA	NA	NA	NA	NA	NA	NA	NA	NA	NA	NA	NA	NA	NA	NA	NA	NA	NA	NA	-4.22514	NA	NA	NA	NA	NA	-2.94428	NA	NA	NA	NA	NA	NA	NA
O75874	5.86505	6.20294	6.35819	4.75406	5.90234	4.42015	5.88265	5.39783	6.27004	3.62809	5.72213	4.11108	4.92945	3.60961	4.73413	3.58655	5.57808	4.25476	5.34546	5.17032	6.28333	5.29401	6.26428	3.39147	5.60871	4.20629	5.81535	4.53773	6.08337	5.20576	6.09189	4.33158	5.72381	4.10073	6.822	4.87593	5.67958	3.76996	6.0978	4.42049	5.2231	6.25358	5.33545	4.83923	4.44012	3.86867	5.30022	4.34316	4.62326
O75879	NA	NA	-1.35867	-0.219922	-3.80989	-3.46405	-3.32821	-0.796862	NA	-1.71295	NA	-1.56539	NA	NA	NA	NA	-1.66149	-2.77901	-2.00199	NA	-1.0778	-2.12874	-0.790991	-1.71236	-2.49653	-2.8492	-3.27722	-0.68433	-2.22251	NA	-2.38352	-2.71544	-1.93283	-2.38841	-1.36063	NA	-1.65983	NA	-1.46718	NA	-1.87086	NA	-2.37449	-2.44884	-2.14657	NA	NA	NA	NA
O75880	1.94948	0.615611	1.70943	1.86163	1.83735	-1.1781	1.92269	2.1377	1.81985	1.68802	1.23232	2.09757	1.14367	0.322109	0.699528	-0.433774	0.914356	-0.119067	1.16886	0.730231	1.32773	0.261373	1.74535	1.79979	0.600495	-0.00243484	1.10912	1.62514	1.1974	1.03524	1.18777	0.457942	1.42861	0.639858	1.47179	0.210661	1.67094	-0.342855	1.31539	NA	1.02152	0.557919	1.07905	0.647348	1.36011	NA	0.520793	-0.0172876	0.955167
O75881	0.00822139	-2.10442	-0.794284	-1.98341	-1.61166	NA	-1.20936	NA	-1.84764	-1.06432	-1.9217	NA	-2.32255	NA	NA	NA	-2.00957	NA	-2.72314	-1.43796	-1.04913	-1.84406	-1.70374	-2.23778	-1.82277	-2.71503	-1.29425	-2.36021	-1.412	-0.797067	-1.4651	-1.6677	-1.60795	NA	-1.70891	-2.05336	-1.12421	NA	-1.37395	-1.60617	-0.92463	-1.27249	-1.85597	-2.23493	-2.65184	-2.7375	-2.05559	NA	NA
O75882	-1.60882	-1.35672	NA	-1.15478	NA	NA	NA	NA	NA	NA	NA	NA	NA	-2.67473	NA	NA	NA	-2.16555	NA	NA	-2.02015	-1.40967	NA	NA	NA	NA	NA	NA	NA	-1.96175	-2.17066	-0.212873	NA	NA	NA	NA	NA	NA	NA	-0.657307	NA	0.93108	NA	-0.624013	NA	NA	-1.74769	NA	NA
O75884	0.63471	0.0795036	0.258727	1.57806	0.0149323	-1.72468	0.645548	1.02073	1.00065	-0.0332432	1.02851	0.849908	-1.41434	-0.959703	-0.113906	-0.759542	0.496971	-0.132756	0.187972	-0.294125	0.559924	0.60625	0.986833	-0.810033	0.523882	0.300197	-0.26382	-0.634526	0.46909	0.790638	0.239328	0.163369	0.775673	-0.665099	1.25978	0.670114	0.863892	-1.44058	1.00861	0.142577	0.75453	2.43266	1.30536	1.1952	0.15812	-0.742709	0.0409908	0.112267	-0.225123
O75886	-2.65836	-2.22437	NA	-2.28819	NA	NA	NA	-3.32042	NA	-2.60794	NA	-3.37303	NA	NA	NA	NA	NA	-2.82359	NA	-1.93385	-3.66886	-2.7063	NA	-3.12851	NA	NA	NA	-3.15464	NA	-3.3857	NA	-2.74006	NA	-3.05893	-3.28156	-3.05715	NA	-3.27646	NA	NA	NA	-3.04079	NA	-2.17232	NA	NA	NA	NA	NA
O75888	NA	NA	NA	0.868289	NA	NA	NA	NA	NA	NA	NA	NA	NA	NA	NA	NA	NA	2.86386	NA	NA	NA	NA	NA	NA	NA	NA	NA	NA	NA	2.49096	NA	NA	NA	NA	NA	NA	NA	NA	NA	NA	NA	NA	NA	NA	NA	NA	NA	NA	NA
O75891	4.73074	2.14586	4.38987	-0.763169	5.44725	0.948771	5.2191	1.13039	4.96208	1.08527	5.21598	NA	3.84474	0.363698	4.18203	0.57223	4.94915	1.26287	4.55205	0.162041	5.18398	0.812916	5.20632	2.17223	4.63118	0.828935	5.30394	1.39886	5.17896	1.07161	5.66811	1.30885	4.04701	0.816214	5.12834	0.730259	4.77375	0.746816	5.74839	2.19974	3.82232	-0.738442	3.98313	-2.65023	3.07297	1.10877	4.78865	0.965755	4.00715
O75896	NA	NA	NA	NA	NA	NA	NA	-2.74156	NA	NA	NA	-1.18424	NA	-2.46625	NA	NA	NA	-1.09239	NA	-1.89304	NA	NA	NA	NA	NA	NA	NA	NA	NA	-2.15817	NA	NA	NA	NA	NA	-1.15853	NA	NA	NA	NA	-2.36083	NA	-2.056	NA	-2.57168	-1.84811	NA	NA	-2.67132
O75897	NA	NA	NA	NA	NA	NA	NA	NA	NA	NA	NA	NA	NA	NA	NA	NA	NA	NA	NA	-0.754423	NA	-2.49306	NA	NA	NA	NA	NA	NA	NA	NA	NA	NA	NA	NA	NA	-2.67129	NA	NA	NA	NA	NA	NA	NA	-2.46671	NA	NA	NA	NA	NA
O75900	NA	NA	NA	NA	NA	NA	NA	NA	NA	NA	NA	NA	NA	-2.67678	NA	NA	NA	NA	NA	NA	NA	NA	NA	NA	-3.2542	NA	NA	NA	NA	NA	NA	NA	NA	NA	NA	NA	NA	NA	NA	NA	-1.83594	NA	NA	NA	NA	NA	-2.03533	NA	NA
O75907	-0.601293	-0.87858	-0.66841	-0.656424	0.0134432	-0.334408	-1.05343	-1.30089	-0.292394	-1.08407	-0.588401	-1.57556	0.114084	-2.22837	-2.34159	NA	-0.471271	-1.06613	-0.525822	-1.80431	-0.620995	-1.40834	-1.23935	-1.58121	NA	NA	-2.11394	-1.00965	-0.721637	-1.61829	-0.898212	-1.66761	-1.0362	NA	-0.206107	-1.14612	0.463632	NA	-0.224567	-2.03621	-0.899469	-1.36309	-0.509243	-1.14011	-0.919428	NA	-1.12904	NA	-1.01643
O75909	-1.99263	-1.05936	NA	-0.60523	NA	-2.08696	-2.32316	-0.42238	-2.14244	-0.544773	NA	-2.13624	NA	-3.13593	NA	-3.402	NA	-1.58692	NA	-1.41358	-3.15946	-1.02621	NA	-1.42119	-3.09933	-1.91192	NA	-0.915566	NA	-1.54661	-3.08401	-0.867328	NA	-0.84727	NA	-1.50025	NA	-1.9936	NA	-0.984429	NA	-1.15264	NA	-0.515779	NA	NA	NA	-2.23926	NA
O75911	1.55112	1.67352	1.59205	1.03784	1.11664	1.72824	1.33887	0.623239	1.09277	-0.0494218	1.64009	-0.370657	0.971892	NA	0.127369	NA	0.844574	0.197713	1.19968	-1.0246	1.92113	-0.772029	1.52317	-0.644631	0.0385581	NA	1.17855	-0.158722	1.56934	0.389067	1.20271	0.686586	0.95566	NA	1.24049	1.12634	2.01456	0.284988	1.39019	-1.09186	1.8853	-0.0152007	1.50867	0.113488	1.01701	NA	0.670849	0.122175	0.826043
O75914	NA	NA	NA	NA	NA	NA	NA	NA	NA	NA	NA	NA	NA	NA	NA	NA	NA	NA	-1.51879	NA	NA	NA	NA	NA	NA	NA	NA	NA	NA	NA	NA	NA	NA	NA	NA	NA	NA	NA	NA	NA	NA	NA	NA	NA	NA	NA	NA	NA	NA
O75915	2.93426	3.1487	2.51251	3.25563	2.20887	3.65325	2.77435	2.58642	2.13656	2.94632	2.65317	4.7991	2.35233	3.18705	2.19956	2.75691	2.40837	3.84031	2.32301	4.00918	2.9754	3.04722	2.03359	1.87845	2.31336	2.79193	1.93223	3.56761	2.01881	3.56035	2.09078	2.61516	2.31201	1.44483	1.70299	2.7403	2.75693	3.3167	1.6397	3.63747	2.85159	2.205	2.39844	2.3266	2.45962	3.38464	2.6534	3.7442	1.57015
O75923	-0.390639	0.632176	-0.126121	-1.28809	-0.67375	-1.9768	-0.477472	-1.27009	-0.782508	-0.685583	-0.914034	-1.62929	-0.976573	-1.526	-2.29185	0.0147196	-0.371552	-0.267825	-1.63529	-1.48752	-0.312253	-0.306057	-1.06338	-1.05344	-1.464	-0.871897	-0.902153	-0.702602	-0.230376	-0.383043	-0.475654	-0.235588	-0.970968	-1.11216	-0.00907195	-1.2641	-0.741126	0.489275	-0.627676	0.00613979	-1.37052	-1.64796	-1.7685	-1.1524	-1.46026	-0.41216	-0.835206	-2.37308	-1.21508
O75925	NA	NA	NA	-4.13492	NA	NA	NA	-4.32472	NA	NA	NA	NA	NA	NA	NA	NA	NA	NA	NA	NA	NA	NA	NA	NA	NA	NA	NA	NA	NA	NA	NA	NA	NA	NA	NA	NA	NA	NA	NA	-3.41537	NA	NA	NA	NA	NA	NA	NA	NA	NA
O75934	NA	-0.345488	-0.939532	0.786327	NA	NA	-0.492495	0.857444	NA	0.306341	NA	-0.68662	-0.655287	-1.1239	NA	NA	NA	0.183774	NA	-0.376668	NA	0.164944	NA	0.147554	-0.840324	-0.45997	NA	1.0375	NA	0.11882	NA	0.111804	NA	0.96774	-1.04681	-0.00990222	NA	-0.79276	-1.38967	-0.7303	NA	-0.180911	NA	0.513025	NA	NA	NA	0.12167	NA
O75935	0.354837	0.775287	0.401094	0.533111	-0.295551	0.644244	0.0740743	0.33725	-0.334635	1.14528	-0.443299	0.940934	0.29025	0.546382	NA	-0.362208	-0.320975	0.452818	NA	0.798383	-0.0581952	1.20533	0.0209973	0.73821	-0.0664553	0.946318	-0.780962	0.496976	-0.996772	0.660191	-0.633156	0.578845	0.240735	1.09713	0.0320593	0.882908	NA	0.222091	-0.42543	1.24157	0.00710178	0.41386	-0.496786	0.955243	-0.36997	0.764692	0.340556	1.09866	-1.09426
O75936	NA	NA	0.615233	NA	1.08441	NA	0.545395	NA	2.09106	NA	2.5985	-1.27152	NA	NA	1.14024	NA	1.55343	NA	1.56322	NA	1.78698	NA	2.67449	1.02029	-0.329825	2.58686	1.33072	NA	1.49028	NA	2.3004	NA	-0.856651	NA	2.99655	NA	2.51538	NA	2.73114	NA	1.96369	NA	2.45205	NA	0.993146	NA	1.5368	NA	1.97585
O75937	0.90276	1.68138	0.992197	2.5515	0.144596	0.866191	0.618507	2.23548	NA	1.60904	0.690276	2.10193	0.59408	2.09309	NA	0.567576	0.490963	1.61092	0.180974	0.597356	1.06963	1.94695	0.0856925	1.28827	0.323282	0.540097	0.0266633	2.16639	0.650412	0.986	0.58876	1.40026	NA	2.49354	0.892952	2.25171	0.600028	0.950777	0.378251	2.72591	1.23999	1.44446	-0.222292	1.50591	0.650582	0.756471	0.405369	1.27358	NA
O75940	NA	NA	-1.81883	-0.512657	NA	NA	NA	-1.04468	NA	-0.633994	NA	-0.68646	NA	-1.28733	NA	NA	-1.94542	-0.61011	-1.61553	-0.907729	-1.33618	-0.965822	-1.96291	-1.23223	NA	NA	NA	-0.116147	NA	-0.963321	NA	-0.737623	NA	0.0157089	NA	-0.0617242	-2.07979	NA	NA	-0.657353	NA	-0.8504	NA	-1.05041	NA	NA	NA	NA	NA
O75943	NA	NA	NA	-5.6785	NA	NA	NA	NA	NA	NA	NA	NA	NA	NA	NA	NA	NA	NA	NA	NA	NA	NA	NA	NA	NA	NA	NA	NA	NA	NA	NA	NA	NA	-5.11304	NA	NA	NA	NA	NA	NA	NA	NA	NA	NA	NA	NA	NA	NA	NA
O75947	4.3268	3.20327	4.25196	4.55939	3.72912	2.48902	3.56827	3.29556	3.74001	4.28779	2.97051	3.66523	3.88456	2.90348	2.67063	2.22662	3.06789	2.30762	3.04233	2.88035	3.82946	3.01118	3.90475	3.61191	2.83815	2.50337	3.26634	3.04297	3.54576	3.71674	3.59683	2.87507	3.46794	2.60475	4.13459	2.93936	3.35157	2.2035	4.27215	2.62874	2.755	3.13469	2.99971	3.93619	3.52569	2.80479	3.23939	2.98676	3.22519
O75949	NA	NA	NA	NA	NA	NA	NA	NA	NA	NA	NA	NA	NA	NA	NA	NA	NA	NA	-0.0834206	NA	NA	NA	NA	NA	NA	NA	NA	NA	NA	NA	-0.134014	NA	NA	NA	NA	NA	NA	NA	NA	NA	NA	NA	NA	NA	NA	NA	NA	NA	NA
O75954	-1.38398	NA	-1.17185	NA	NA	NA	-1.15332	-1.80365	-1.60012	NA	NA	NA	-1.49138	NA	NA	NA	-1.90428	NA	NA	NA	-1.83338	NA	NA	NA	-1.77306	-1.37843	NA	NA	-1.3667	NA	-1.73363	NA	NA	NA	NA	NA	-1.41314	NA	-1.07505	NA	-1.02721	NA	NA	NA	-2.32689	NA	-1.08097	NA	NA
O75955	2.57482	2.48262	2.69433	2.13421	0.599877	1.56903	1.78971	1.62499	0.982379	2.52956	-0.35574	0.531092	2.45451	0.360751	-1.02172	1.14187	1.12194	1.33393	-0.437313	0.276354	1.62891	1.16484	0.723308	3.02551	1.3601	1.77036	1.18054	1.58055	0.401265	1.91822	0.848	1.34599	1.41633	2.12265	0.689613	1.39509	-0.311163	1.2791	1.06951	1.1154	0.248969	2.08381	-0.991883	2.20241	-0.0107117	0.804514	0.675391	1.74357	-0.635285
O75962	NA	-2.58091	NA	-4.46993	NA	NA	NA	-4.1646	NA	-3.86351	NA	NA	NA	NA	NA	NA	NA	NA	NA	-3.68152	NA	-3.87414	NA	-3.24181	NA	-3.76628	NA	-4.03951	NA	NA	NA	-3.90459	NA	NA	NA	NA	NA	NA	NA	NA	NA	NA	NA	NA	NA	NA	NA	-4.09242	NA
O75964	4.61078	3.24209	4.47561	4.73573	3.66696	2.36106	4.28308	3.87152	3.56164	4.27986	4.43198	5.28005	4.7165	3.5085	3.56414	2.44929	4.03479	3.57444	4.0571	2.30352	3.82572	2.82832	3.46409	3.48082	2.87213	2.36498	3.65475	3.05245	4.05229	4.04154	3.87628	3.12974	2.8586	2.43968	3.62244	4.29667	5.29423	4.17109	4.65683	4.08761	4.44923	4.89939	4.43689	3.58231	4.58593	2.93357	4.81864	2.35006	4.65327
O75970	-1.03251	NA	-2.00991	NA	-2.72359	NA	-1.14705	NA	-1.59576	NA	-2.83009	NA	NA	NA	NA	NA	-2.11874	NA	NA	NA	-0.920514	NA	-1.57984	NA	-1.62413	NA	-1.33633	NA	-2.05845	NA	-1.30549	NA	-2.41763	NA	-0.603374	NA	-2.05125	NA	-1.05475	NA	-2.44088	NA	-2.56016	NA	NA	NA	-2.95872	NA	NA
O75976	-1.04791	-0.66412	NA	1.12265	NA	-1.24287	NA	-0.647341	NA	-0.0277262	NA	-1.54331	-1.8712	NA	NA	NA	NA	-1.07961	NA	0.687383	NA	0.0744278	NA	NA	-1.99928	-0.831482	NA	NA	NA	-0.203848	NA	1.00396	NA	-0.306481	NA	-1.20487	NA	-0.221282	-1.82268	1.3284	NA	0.91322	NA	0.914842	NA	NA	NA	-1.44233	NA
O75995	NA	NA	-1.80396	-1.99385	NA	NA	NA	-2.76338	NA	-1.36948	NA	NA	NA	0.0275356	NA	-1.11202	NA	-1.29663	NA	NA	NA	-2.35374	NA	NA	NA	NA	NA	NA	NA	NA	NA	NA	NA	NA	NA	NA	NA	-1.239	NA	-0.557562	NA	-1.95899	NA	NA	NA	-2.70944	-1.8318	NA	NA
O76003	0.960031	2.61957	0.16168	0.94803	-0.632098	0.466027	0.215602	1.11	0.311051	1.43239	-0.951485	1.20456	-0.232058	0.900066	-2.33695	0.6438	-0.740899	1.37918	-1.07041	0.980154	-0.08155	0.842976	-0.0254683	1.34394	-0.220177	0.805515	-0.33165	1.58704	-0.814238	1.40848	-0.299155	1.0084	-0.00155611	1.73121	0.87946	2.15243	-0.504827	2.08727	0.0532468	0.717218	-0.629631	2.00477	-0.993112	1.75035	-1.02292	0.326753	-0.517079	1.57107	-1.14726
O76021	0.292002	1.95572	0.687471	1.06997	-0.278196	2.64219	0.699097	3.28074	0.62366	2.01088	-0.2715	0.902546	1.18155	-0.52266	-1.41873	0.0173527	-0.265634	0.408589	-0.960872	1.26726	0.0294808	2.05604	-0.295329	1.5222	0.571406	1.98632	0.329499	2.05604	0.0652962	0.899917	-0.185872	1.93293	-0.786464	2.75416	0.57655	1.17713	0.0483818	0.960741	0.70548	2.74456	-0.686081	-0.062816	-0.957619	2.32116	-0.571472	-1.25096	-0.315381	1.26234	-0.753776
O76024	-0.990809	0.138078	-0.926463	-2.80937	-1.772	-0.067451	-1.35891	-2.07165	-2.21891	-0.148317	-2.24601	-1.74793	-1.54342	-2.42656	NA	-2.46183	-2.60859	-1.6878	-2.91035	-2.36989	-1.54025	-2.07428	-3.08632	-1.00653	-2.61345	NA	-2.05879	0.931765	-1.60188	-1.53202	-2.14409	-1.80144	-1.23959	-1.91938	-2.17692	NA	-2.33304	-2.86921	-2.30914	-1.67656	-1.71524	-2.00396	-3.14404	-2.19643	-3.33011	-2.32808	-2.4583	NA	NA
O76027	1.20441	1.1718	0.974621	NA	NA	1.0244	0.758929	NA	0.894906	3.36263	-0.143743	0.903413	NA	NA	-0.533479	NA	0.192052	0.271855	NA	2.44778	0.434662	1.49174	0.174269	3.38366	0.165576	3.29964	NA	NA	0.209426	1.42246	0.449111	-0.342109	0.0077873	NA	1.57459	3.67774	0.945976	NA	0.840449	1.87599	NA	0.968026	0.220598	2.68812	NA	NA	-0.494909	1.58727	-0.759138
O76031	-0.61524	-0.784101	-0.368762	-0.618466	-1.87585	-1.6506	-0.995082	-0.181175	-0.121398	-0.106469	-2.35274	-1.75227	-1.98392	NA	NA	NA	-1.15546	-1.15725	-2.29993	-1.29749	-0.277573	-1.13998	-0.0526387	-0.841517	-0.697118	-1.3037	-0.50456	-0.237095	-1.89362	-1.15299	-1.45871	-1.13807	-0.885344	0.306788	0.134024	-2.23274	-1.69128	-1.9724	-0.263562	-1.51788	-1.77789	-1.72452	-2.26717	-0.597529	-2.49552	NA	NA	-1.73116	NA
O76038	NA	NA	NA	NA	NA	NA	NA	-0.0841347	NA	NA	NA	NA	NA	NA	NA	NA	NA	NA	NA	NA	NA	2.50189	NA	NA	NA	-0.906922	NA	NA	NA	-0.484449	NA	0.239431	NA	NA	NA	NA	NA	NA	NA	0.0144907	NA	NA	NA	NA	NA	-0.822708	-0.566888	NA	NA
O76039	NA	NA	NA	NA	NA	NA	NA	NA	NA	NA	NA	NA	NA	NA	NA	NA	NA	NA	NA	NA	NA	NA	NA	NA	NA	NA	NA	NA	NA	NA	NA	NA	NA	NA	NA	NA	NA	NA	NA	NA	NA	NA	NA	NA	NA	NA	NA	NA	NA
O76041	NA	0.0530328	NA	NA	NA	-1.28382	NA	NA	NA	-0.186591	NA	NA	NA	NA	NA	NA	NA	-1.77915	NA	NA	NA	NA	NA	-0.674701	NA	NA	NA	NA	NA	NA	NA	NA	NA	NA	NA	NA	NA	NA	NA	NA	NA	NA	NA	-0.786212	NA	NA	NA	NA	NA
O76054	3.50955	1.91734	3.50884	0.548456	3.59375	0.710461	2.99402	1.17121	4.37348	0.586538	3.4766	-0.856848	2.17707	NA	2.38043	-0.787968	3.12656	1.64445	3.12114	-0.601793	3.41583	-0.24221	3.52263	-1.51283	3.16752	-0.327813	3.4639	0.11725	3.91445	NA	3.82775	-0.361493	3.035	-0.612383	4.26118	-0.868058	4.29331	0.315837	4.28422	-0.876474	2.85442	-0.291246	3.36747	-0.84292	2.67653	NA	2.74756	-0.720314	2.80045
O76062	1.43992	-0.365009	1.42808	0.111343	2.23918	NA	1.33322	NA	1.72737	NA	2.48168	-0.116417	0.976292	NA	1.33856	NA	1.46841	NA	2.72077	0.331491	1.43161	NA	1.86912	NA	1.12541	NA	1.39884	-0.867618	2.23655	1.1287	2.09514	1.23399	2.48611	NA	1.78674	NA	2.7107	NA	1.39109	NA	2.1457	0.433114	1.80968	-0.45316	1.98007	NA	1.33318	NA	1.25425
O76070	-1.96282	1.07035	NA	NA	NA	2.18895	NA	NA	NA	NA	NA	NA	NA	-0.992229	NA	-1.13181	NA	-1.44307	NA	-1.06224	NA	NA	NA	NA	NA	NA	NA	NA	NA	NA	NA	NA	NA	NA	NA	-0.103044	NA	NA	NA	-0.915624	0.197987	1.99612	NA	NA	NA	-0.35389	-0.948614	NA	NA
O76071	NA	-2.28239	NA	-3.0305	NA	NA	NA	-1.02421	NA	-2.21548	NA	-1.05554	NA	NA	NA	NA	NA	-1.49751	NA	NA	NA	-2.21602	NA	-2.44096	NA	NA	NA	-3.7821	NA	-3.10919	NA	-1.37756	NA	NA	-2.55974	-2.38524	NA	-2.04784	-1.67816	-2.24327	-2.42286	-1.71844	-3.1824	-2.02595	NA	NA	NA	-2.29785	NA
O76074	NA	NA	NA	NA	NA	NA	NA	NA	NA	-0.871552	NA	NA	NA	NA	NA	NA	NA	NA	NA	-0.387806	NA	-0.680821	NA	-0.191823	NA	1.30052	NA	-0.983853	NA	0.472717	NA	NA	NA	NA	NA	NA	NA	NA	NA	NA	NA	NA	NA	0.582389	NA	NA	NA	NA	NA
O76075	NA	-4.02827	NA	-3.04105	NA	NA	NA	NA	NA	NA	NA	-1.94653	NA	-2.78408	NA	NA	NA	NA	NA	NA	NA	NA	NA	NA	NA	NA	NA	-2.49318	NA	-3.09476	NA	NA	NA	-4.81272	NA	-2.21636	NA	NA	NA	NA	NA	-4.61939	NA	-2.93137	NA	NA	NA	NA	NA
O76094	0.300215	0.450375	0.308878	0.404771	-0.0474098	-0.00512962	-0.0875461	0.626447	0.127187	1.2217	-0.743086	0.0855199	0.213745	0.268371	-1.69136	0.0674742	-0.39696	0.05993	-0.807273	0.213672	0.220211	0.371187	-0.456741	0.140457	-0.707931	-0.0494747	-0.803399	0.604638	-0.468158	-0.34477	-0.576029	0.300096	0.0894269	0.418229	-0.000634992	0.385587	-0.735032	-0.154761	0.0825975	0.883124	-0.542362	0.40209	-1.54658	-0.164731	-0.899319	-0.871486	-0.832876	0.239641	-0.978778
O94760	2.83152	-0.389054	2.86509	3.09676	1.61997	1.6717	2.63548	2.02646	1.2514	2.40818	3.07767	0.672717	0.959745	1.46924	2.30202	0.420812	3.11666	2.31494	2.68424	1.5469	2.55639	0.545331	2.82801	1.1143	2.4646	3.02666	2.51031	2.25775	3.06026	2.6535	2.81165	1.71188	2.26715	0.529994	2.59086	2.18374	3.27912	0.771094	3.13447	1.05056	3.15808	2.93232	3.17013	2.43195	2.68611	0.681766	3.00734	0.407775	2.51908
O94762	NA	NA	NA	NA	NA	NA	NA	-1.25881	NA	NA	NA	NA	NA	NA	NA	NA	NA	NA	NA	NA	NA	NA	NA	-2.4154	NA	NA	NA	NA	NA	NA	NA	NA	NA	-1.24869	NA	NA	NA	NA	NA	NA	NA	NA	NA	NA	NA	NA	NA	NA	NA
O94763	NA	-0.826843	NA	-1.62451	NA	NA	NA	NA	NA	-1.685	NA	-1.80787	NA	NA	NA	NA	NA	-1.55711	NA	-0.668617	NA	NA	NA	-1.4058	NA	NA	NA	-0.870348	NA	NA	NA	NA	NA	NA	NA	NA	NA	-1.86135	NA	-3.01872	NA	-2.00563	NA	-1.16013	NA	NA	NA	NA	NA
O94766	-0.846037	-1.2978	-0.879521	-0.406059	NA	NA	-2.13957	-2.58561	-2.55815	-0.962806	-2.85274	-0.734427	-1.93784	-2.67662	NA	NA	-3.06294	-1.45306	NA	NA	-2.15841	-1.56521	NA	-1.19964	-3.12315	NA	NA	-2.06303	-3.23999	NA	NA	-2.16594	-2.50589	NA	-2.45271	-0.51884	-1.75784	-0.248454	NA	-0.736009	-1.62131	-0.937501	-3.25678	-1.5792	-2.21518	NA	NA	-1.19977	-3.15719
O94768	NA	NA	NA	NA	NA	NA	NA	NA	NA	NA	NA	NA	NA	NA	NA	NA	NA	NA	NA	NA	NA	NA	NA	NA	NA	NA	NA	NA	NA	NA	NA	NA	NA	NA	NA	NA	NA	NA	NA	NA	NA	NA	NA	NA	NA	NA	NA	NA	NA
O94769	NA	NA	NA	NA	NA	NA	NA	NA	NA	NA	NA	NA	NA	NA	NA	NA	NA	NA	NA	NA	NA	NA	NA	NA	NA	NA	NA	NA	NA	NA	NA	NA	NA	NA	NA	NA	NA	NA	NA	NA	NA	NA	NA	NA	NA	NA	NA	-0.245539	NA
O94776	-0.00976141	0.907028	-0.239497	1.19857	NA	-0.433648	-0.826944	0.675414	-1.16477	1.08996	-2.30425	0.42402	-0.673701	0.486117	NA	-0.271233	-1.82938	0.858218	NA	0.781076	-0.752241	1.714	-1.08115	1.32565	-1.0143	0.115462	-1.53604	1.76912	-1.43239	1.07847	-1.42369	1.3269	-1.33454	1.45949	-0.633874	1.14183	-1.7761	0.717996	-1.6285	0.91892	-1.2576	1.09462	-1.65433	1.14233	-1.71815	-0.723425	-1.30466	-0.3449	NA
O94788	1.31484	NA	1.63699	NA	0.347375	NA	NA	NA	NA	NA	NA	NA	NA	NA	NA	NA	NA	NA	NA	NA	1.97048	NA	1.83276	NA	NA	NA	NA	NA	NA	1.23243	NA	NA	NA	NA	1.80148	NA	NA	NA	NA	NA	NA	1.56933	NA	NA	NA	NA	-2.38971	NA	NA
O94804	-1.52667	-1.84529	-1.60826	-1.48701	-3.35495	-1.85922	-2.08608	-1.42953	-2.54307	-1.2586	-3.35631	-2.73257	-1.99023	-1.01055	NA	-0.90579	NA	-1.82262	-3.69048	-2.07973	-2.42179	-1.36304	-2.91197	-2.94164	-2.89066	NA	-2.86028	-1.18216	NA	-2.13436	NA	-1.8176	-2.83455	-2.68766	-2.66498	-2.22548	NA	-1.67494	-2.88677	-0.634564	-3.04711	-2.38825	-3.56511	-1.97939	-3.30844	-1.5815	-2.13671	NA	NA
O94808	NA	NA	NA	NA	NA	NA	NA	NA	NA	NA	NA	NA	NA	NA	NA	NA	NA	NA	NA	NA	NA	-0.767738	NA	NA	NA	NA	NA	NA	NA	NA	NA	NA	NA	NA	NA	NA	NA	-1.06929	NA	NA	NA	NA	NA	NA	NA	NA	NA	NA	NA
O94811	-0.440458	NA	NA	-0.937991	NA	NA	NA	NA	NA	NA	NA	-0.159542	NA	NA	NA	NA	-1.55949	NA	-2.24878	NA	NA	NA	NA	0.545267	NA	NA	NA	-0.854546	-2.14907	NA	NA	NA	NA	NA	NA	NA	-1.60541	NA	NA	NA	-1.3625	NA	NA	NA	NA	NA	NA	0.0358028	NA
O94813	NA	NA	NA	NA	NA	NA	NA	NA	NA	NA	NA	NA	NA	NA	NA	NA	NA	NA	NA	NA	NA	NA	NA	NA	NA	-2.89658	NA	NA	NA	NA	NA	-4.04218	NA	NA	NA	NA	NA	NA	NA	NA	NA	NA	NA	NA	NA	NA	NA	NA	NA
O94817	NA	NA	NA	NA	NA	NA	NA	-4.36248	NA	NA	NA	NA	NA	NA	NA	NA	NA	NA	NA	NA	NA	NA	NA	NA	NA	NA	NA	NA	NA	NA	NA	NA	NA	NA	NA	NA	NA	NA	NA	NA	NA	NA	NA	NA	NA	NA	NA	NA	NA
O94819	-0.998028	-1.31661	-1.13789	-0.655653	-2.90266	NA	-1.47084	NA	-2.6123	-1.93962	-1.81313	-0.3894	-2.53412	-0.553217	-2.80485	-2.76421	-2.56108	-1.45468	-2.43989	NA	-0.816234	NA	-1.55213	-0.829781	-2.05259	NA	-1.12035	0.180174	-1.04943	0.0924051	-1.76768	-1.79211	NA	NA	-1.29089	-2.25111	-1.30449	-1.07273	-1.28555	-1.85152	-0.921947	-1.43703	-2.01908	-1.29657	NA	NA	-2.29042	-1.046	-2.63222
O94822	-2.4946	-2.20561	-2.89044	-2.25753	NA	-2.62696	-2.85458	-1.82357	-2.8639	-2.1082	NA	NA	NA	NA	NA	NA	NA	-3.00247	NA	-2.302	-2.85811	-3.28745	NA	NA	-4.28357	-3.62158	-2.98963	-2.35792	NA	-3.3706	-3.73062	-2.55396	-3.42203	-2.41698	-2.65814	-3.27784	NA	-2.35889	-2.68005	-3.3282	NA	-3.41368	NA	-2.56581	NA	NA	-3.6385	NA	NA
O94826	2.87505	2.70176	2.88873	3.50007	2.5635	2.44586	2.515	3.47982	2.41781	2.80042	1.49992	1.57845	2.28647	0.31806	-0.442522	0.484971	1.76934	1.49101	0.857771	1.11582	2.45364	1.74579	2.53331	2.90619	1.57027	1.31609	1.5855	2.74269	2.50638	2.15064	2.21611	2.4382	2.26073	1.93927	2.50318	1.55375	1.31848	0.944036	2.69935	2.14862	0.742796	1.84435	0.758469	1.76956	0.436483	0.325003	1.35275	1.14333	0.340509
O94829	-3.94631	-2.38222	NA	-2.62893	NA	NA	NA	NA	NA	NA	NA	NA	NA	NA	NA	NA	NA	NA	NA	NA	NA	NA	NA	NA	NA	NA	NA	-2.68648	NA	-3.51083	NA	-2.32411	NA	NA	NA	-3.03617	NA	NA	NA	NA	NA	NA	NA	NA	NA	NA	NA	NA	NA
O94832	0.975153	1.20057	0.10052	2.28719	-1.45269	1.04455	0.665902	0.737895	0.0829999	0.998219	-0.898892	-0.608717	-1.15448	0.0327166	-1.74577	0.0468515	-0.680217	0.550114	-1.68329	1.85677	0.0652602	1.37644	0.0195139	0.764486	0.505577	2.03337	-0.224376	2.48202	-0.797758	1.73172	-0.616725	1.93128	-0.120038	1.65893	0.165052	0.214431	-1.47193	-1.44273	0.105554	0.953409	-0.308534	0.94052	-1.66287	2.08735	-1.09575	0.217612	0.410418	1.1268	-1.6367
O94842	NA	-2.25959	-3.33827	-2.079	NA	NA	NA	NA	NA	-2.31079	NA	-3.04285	NA	NA	NA	NA	NA	-3.02348	NA	-2.53653	-4.50875	-2.95038	NA	-1.64949	NA	NA	NA	-2.73109	NA	-1.85486	NA	-1.98144	NA	-0.614469	NA	-3.08641	NA	NA	NA	-3.61257	NA	-3.12112	NA	-2.50408	NA	NA	NA	-3.26399	NA
O94851	NA	-2.28593	NA	-2.33331	NA	NA	NA	NA	NA	-2.31847	NA	NA	NA	NA	NA	-3.47553	NA	-2.11004	NA	-1.58337	NA	-1.09139	NA	NA	NA	-2.1352	NA	-2.6339	NA	-2.64771	NA	-2.1827	NA	-2.80456	-2.93085	-2.29895	NA	-2.894	NA	NA	NA	NA	NA	-1.27739	NA	-3.39568	NA	-2.04495	NA
O94855	0.963737	0.661834	0.200913	-0.0668805	-0.453569	-1.71849	-0.0480885	-0.692177	0.543105	-0.774631	-0.579571	-0.542879	-0.705818	-0.485424	-1.8343	-0.957235	-0.578432	-0.228075	-1.58421	0.596407	-0.0783917	0.558608	-0.0817501	-0.547876	0.418198	0.556111	-0.188117	-0.420397	-0.594309	-0.314656	-0.236725	0.334116	-0.0671512	-0.559065	0.749704	-0.919189	-0.794466	-0.979246	0.401933	-0.556476	-0.913426	-0.470104	-0.742913	0.0633005	-1.50606	-1.28918	-0.903951	-0.0206367	-1.53175
O94856	NA	NA	NA	-4.13159	NA	NA	NA	NA	NA	NA	NA	NA	NA	NA	NA	NA	NA	NA	NA	NA	NA	NA	NA	NA	NA	NA	NA	NA	NA	NA	NA	NA	NA	NA	NA	NA	NA	NA	NA	NA	-4.02791	NA	NA	NA	NA	NA	-3.21676	NA	NA
O94874	2.15829	1.51081	1.93777	1.4277	1.14764	0.353646	1.69572	1.68367	1.32949	1.75887	0.579638	0.637243	1.08022	0.942874	-0.676172	0.633671	0.841497	0.959977	0.114064	1.3346	1.64127	1.19169	1.28604	1.45083	1.09138	0.702697	0.965232	1.92067	1.42962	1.28202	1.16912	1.2729	1.33466	1.49781	1.58537	0.965318	0.823672	1.00803	1.56931	1.55582	0.788384	1.26502	0.220139	1.72158	0.178549	0.70372	0.648978	1.27829	-0.147571
O94875	2.94244	-0.730356	1.65697	0.283568	0.611142	-0.808806	1.78132	-0.408279	2.0938	-0.329731	0.920506	NA	-0.560813	-1.24361	-0.0319899	-0.382849	1.00254	-0.184717	0.602538	1.16602	2.32615	0.793596	1.92578	2.0956	1.66925	0.375252	1.68886	0.064158	0.844316	1.69458	1.58522	0.497162	1.50721	NA	2.44874	-0.480658	0.95425	NA	2.21622	-0.081354	1.1059	0.0879266	0.31743	-0.28516	0.264616	0.887749	0.872523	-0.867046	-0.0612994
O94876	-0.875803	NA	NA	NA	NA	NA	NA	-4.42263	NA	NA	NA	NA	NA	NA	NA	NA	NA	NA	-1.06702	NA	NA	NA	NA	NA	NA	NA	NA	NA	NA	NA	NA	NA	NA	NA	NA	NA	NA	NA	NA	NA	NA	NA	NA	NA	NA	NA	NA	NA	NA
O94880	NA	-0.875855	NA	-1.09704	NA	-1.84443	-3.30711	-1.77091	NA	-0.929362	NA	-2.92918	NA	NA	NA	NA	NA	-2.2809	NA	-1.36615	NA	-1.24949	NA	-0.641706	-3.32617	-1.80969	NA	-0.850746	NA	-1.22049	-3.9345	-1.75315	NA	-0.0554512	NA	-2.68764	NA	-3.3618	NA	-0.928793	NA	-2.04174	NA	-0.975186	NA	NA	NA	-1.47596	NA
O94886	-0.24737	0.311906	-0.531207	3.53349	-1.53728	-0.526156	-1.06295	-0.748287	-1.19604	0.0181056	-1.40103	0.544939	-1.16731	-0.13385	-1.76169	0.312651	-0.293138	1.5167	-0.960112	-0.167867	-0.815514	-0.294158	-0.47929	1.54569	-1.46437	-0.0048969	-1.70226	0.0299698	-0.545565	3.3073	-0.902514	0.592163	-1.86994	-0.22348	-0.355359	-7.30447e-06	-0.877459	0.0520542	0.251983	0.43841	-1.71107	1.80483	-1.54828	0.198456	-1.61871	1.48206	-0.813243	0.603362	-0.974981
O94887	-2.23795	-2.74093	-2.65788	-3.24635	-3.94244	-2.65952	-3.62663	NA	-2.52335	-1.91487	NA	NA	NA	NA	NA	NA	-3.10348	NA	NA	-3.53762	-2.6922	NA	-2.99494	NA	NA	-2.5013	NA	-3.21078	-3.21974	-2.97709	-2.9779	NA	-2.92288	NA	-2.38139	-3.33767	NA	NA	-2.39504	-3.14521	-4.36687	-2.51574	NA	-2.06345	NA	NA	NA	NA	NA
O94888	-2.84074	-1.01499	-2.49843	-0.792973	NA	-2.32718	-2.49146	-1.91807	NA	-1.44053	NA	-2.52869	-3.10389	-1.67715	NA	NA	NA	-1.86465	NA	-2.38988	-2.46503	-1.468	-2.96066	-0.893473	NA	-1.87635	NA	-1.10416	-3.29812	-1.53952	NA	-0.557314	-3.44896	-1.37319	NA	-1.65687	-3.54596	-2.27044	NA	-2.65499	NA	-1.36757	NA	-1.04862	NA	-2.65113	NA	-1.70026	NA
O94901	-1.07515	0.0957902	-1.33758	1.08359	NA	-1.977	-1.17626	-1.13462	NA	-1.14028	NA	NA	NA	NA	NA	NA	NA	-0.911862	NA	-1.15899	-2.07088	NA	NA	-1.09374	-1.84053	-1.59283	NA	-0.568286	-2.40793	0.013934	-2.37431	-0.489236	NA	-1.58158	-1.85617	-3.03665	NA	-1.86951	-1.81113	-1.79967	NA	-1.15453	NA	-0.938329	NA	NA	-2.48221	-1.44086	NA
O94903	2.68438	1.34361	2.47876	2.12009	1.73421	0.499203	2.24781	-0.10088	2.42491	1.49665	1.96775	2.09526	1.1472	1.24581	0.83778	0.270894	1.51693	0.809314	1.64661	0.921101	2.5628	1.25075	2.20715	1.20826	1.39086	0.27845	2.06929	1.54867	2.1494	1.59768	2.13788	1.40739	2.08415	0.850518	2.95068	1.47848	2.27148	0.721829	2.78617	1.49664	2.25912	2.74489	2.05442	2.19371	1.33326	-0.0954151	1.17807	0.947163	1.35144
O94905	2.23288	1.07631	2.15118	0.986421	1.04326	0.193352	1.67301	-0.633226	1.04176	0.864101	0.557306	0.450348	0.0523964	-1.01307	-1.47459	-1.2227	0.552182	0.157526	-0.35776	0.72853	1.64828	0.0404962	0.895538	0.241897	0.586521	0.185848	1.35745	0.450588	1.76398	1.33362	1.3414	1.09617	0.673926	-0.698223	1.81727	-0.589777	0.580557	-0.470327	2.05612	0.706573	-0.0367854	0.912174	-0.479512	1.21051	-0.879519	-1.74702	0.579813	0.480597	-0.591825
O94906	0.570026	1.06268	0.268946	2.30246	NA	-0.182697	-0.0905169	1.88847	-0.882774	1.57817	NA	-0.256574	-1.28714	-0.773471	NA	-0.960973	NA	0.626187	NA	0.478054	0.118216	1.36801	-1.0107	0.864216	-1.16403	0.351219	-0.744955	1.09143	-1.06135	0.724946	-1.05761	0.937787	-1.44973	1.39203	0.172828	-0.0403463	-1.01872	0.27269	-0.267153	0.19624	-1.00542	0.562528	NA	1.45074	NA	-1.17706	NA	0.257507	NA
O94911	1.53614	NA	1.43795	NA	NA	NA	0.95018	NA	0.954857	NA	0.261232	NA	NA	NA	NA	NA	NA	NA	NA	NA	1.72124	NA	0.402743	NA	1.02872	NA	0.754536	NA	0.497054	NA	1.70118	NA	0.856894	NA	0.764857	NA	0.977797	NA	1.01744	NA	0.946555	NA	NA	NA	NA	NA	0.746065	NA	0.211449
O94915	-2.97767	-2.50561	-2.91785	-3.15482	NA	-1.69697	-3.33067	-3.22751	-3.96383	-2.33447	NA	-3.95685	-4.28314	-3.80012	NA	-3.10187	NA	-2.13166	NA	-1.98614	NA	-2.65672	NA	-2.80683	-4.83201	-2.55202	NA	-1.45074	NA	-2.46858	NA	-2.84354	-3.77177	-2.57702	-4.12033	-3.62723	NA	-3.02312	NA	-2.52666	NA	-3.95136	NA	-2.93134	NA	NA	NA	-2.83988	NA
O94919	-0.668677	0.803606	-0.850235	1.33779	NA	1.81471	-0.643351	NA	NA	1.63963	NA	1.55043	-1.32677	-0.806517	NA	-1.25391	NA	0.763581	NA	2.57878	-0.943674	-0.281249	NA	0.785498	NA	2.89469	NA	0.586789	NA	-0.492568	NA	0.397297	-1.23483	0.543434	NA	0.441283	NA	0.457039	-0.954064	-0.0492349	-1.00859	0.877651	NA	1.39393	NA	0.351602	-0.155353	2.66367	NA
O94923	NA	-1.63916	NA	-2.07798	NA	NA	NA	-1.90903	NA	NA	NA	NA	NA	NA	NA	NA	NA	NA	NA	-1.55663	NA	-3.03473	NA	-2.58949	NA	NA	NA	-2.23766	NA	-2.14201	NA	-1.24114	NA	-2.73226	NA	-1.14469	NA	NA	NA	NA	NA	-1.94608	NA	NA	NA	NA	NA	NA	NA
O94925	0.367692	0.770988	-0.213518	2.37652	NA	0.863012	NA	0.277619	NA	1.5797	NA	2.36819	NA	-0.0557331	NA	-0.17158	NA	0.425954	NA	2.04929	NA	1.83382	NA	2.99518	NA	0.0644382	NA	1.81827	NA	2.2062	NA	2.24175	-1.62964	3.14106	-1.28169	1.36765	NA	0.841635	NA	0.152795	NA	2.80557	NA	2.87548	NA	-0.552303	-0.262376	1.59949	NA
O94929	-0.0534291	-2.58753	-0.541823	NA	-3.56994	-2.12196	-1.26511	NA	-1.06662	NA	-2.09306	-2.78969	-1.36669	NA	NA	NA	-1.59132	-2.3307	-2.21106	-0.770073	-0.529307	-1.86339	-2.63384	-3.5064	-1.54227	-3.021	-0.947441	NA	-1.89847	-2.93642	-1.61952	-3.3149	-1.921	NA	-0.414959	-2.03492	-1.7356	-3.10455	-0.865321	-1.74306	-1.65768	-2.54603	-2.81734	-2.94856	-2.52311	NA	-2.69907	-1.11191	-2.55043
O94952	NA	NA	NA	NA	NA	NA	NA	NA	NA	-3.3281	NA	NA	NA	NA	NA	NA	NA	NA	NA	NA	NA	NA	NA	-1.84072	NA	NA	NA	NA	NA	NA	NA	-3.92502	NA	NA	NA	NA	NA	NA	NA	NA	NA	NA	NA	NA	NA	NA	NA	NA	NA
O94953	NA	NA	NA	NA	NA	NA	NA	NA	NA	NA	NA	NA	NA	NA	NA	NA	NA	NA	NA	-2.91586	NA	NA	NA	NA	NA	NA	NA	NA	NA	NA	NA	NA	NA	NA	NA	NA	NA	NA	NA	NA	NA	NA	NA	NA	NA	NA	NA	NA	NA
O94956	1.79866	NA	0.419315	NA	0.174872	NA	0.20054	-1.37424	0.543229	-1.52077	0.293363	NA	-0.684311	NA	-0.0917929	NA	0.1413	NA	0.817196	NA	0.998836	NA	0.947948	NA	-1.41965	NA	0.316202	-1.24485	0.914271	NA	1.07747	-2.12768	0.378886	NA	0.826454	NA	0.978974	NA	1.36063	NA	0.682912	NA	0.0117137	NA	1.2262	NA	0.155827	NA	0.751551
O94966	-2.72356	-2.31957	-2.9441	-1.44363	-3.64995	NA	-3.05104	-2.34065	NA	-2.41639	NA	NA	NA	NA	NA	NA	NA	-2.91283	NA	-2.45983	-3.29069	-2.69799	NA	NA	NA	NA	NA	-2.18074	NA	-2.23235	-3.75967	-2.81621	NA	NA	-3.3037	-2.89131	NA	-3.49938	-2.42956	NA	-3.50215	-2.89403	NA	-2.75328	NA	NA	NA	NA	NA
O94973	0.976909	0.480117	0.99177	0.990412	0.0329704	-0.5182	0.745558	-0.0310271	0.82127	1.38859	0.119193	0.051425	0.640141	0.43299	-1.09076	0.19286	-0.10994	-0.0178029	-0.303844	0.282644	0.678901	1.13986	0.554181	1.22214	0.252376	0.934601	-0.0508232	-0.318602	-0.334282	0.472162	0.274341	1.01942	0.408952	0.406029	0.925031	0.476731	-0.42976	0.104626	0.782753	0.716982	0.113812	0.657186	-0.37075	1.04716	-0.25658	-0.06348	-0.0094429	1.08039	-0.613288
O94979	3.11562	3.29103	3.08417	2.86094	2.04227	2.29139	2.81549	2.74697	2.89983	3.02714	1.8061	1.71252	2.47891	1.72352	0.263646	1.61299	2.34603	2.20634	1.17672	2.46836	2.83152	3.35131	2.60773	2.89052	2.71199	2.78375	2.18412	2.41288	2.10245	2.66418	2.4391	3.11139	2.74641	2.80499	3.21424	1.90423	1.47634	1.44913	2.75188	2.72267	1.55508	2.04168	1.2451	2.87376	1.1181	1.47988	1.81039	2.53102	0.827358
O94985	NA	-2.26775	NA	-3.44116	NA	-0.650729	NA	NA	NA	NA	NA	NA	NA	NA	NA	NA	NA	NA	NA	-2.81457	NA	NA	NA	NA	NA	-1.95966	NA	NA	NA	NA	NA	NA	NA	NA	NA	NA	NA	NA	NA	NA	NA	NA	NA	NA	NA	NA	NA	-1.63358	NA
O94992	-1.60135	0.112099	-2.56215	-0.931997	NA	NA	-2.0167	-1.13691	NA	-0.472514	-2.26434	-0.0313541	NA	-0.952256	NA	NA	NA	-0.0654394	-3.27812	-1.08691	-1.57225	-1.07544	-2.89225	-1.04657	NA	NA	NA	-1.22937	-2.09763	-0.68081	-1.91732	-1.20777	NA	0.337791	-1.46648	0.867925	-1.73775	0.123622	-1.0411	-0.648506	-1.32625	0.374539	-2.16786	0.568248	-2.92709	-2.14042	-2.47436	NA	NA
O95049	-0.66523	-1.69679	-1.24007	0.184538	-2.44165	-1.00133	-1.15029	NA	-1.56384	-1.67445	-1.97877	-1.25182	-2.20544	-1.89446	-2.90991	-1.83016	-1.60087	0.0262057	-2.10896	-0.525707	-1.25384	-1.92829	-1.75127	-1.07745	-1.58876	0.080297	-1.82684	-0.512482	-2.24683	0.309007	-2.23846	-1.05529	-2.0906	-0.989402	-1.63627	-1.58306	-1.63438	-3.22484	-1.67795	-0.110058	-1.30709	0.147937	-2.45025	-0.0152907	-2.11164	-2.5368	-2.07194	NA	-3.31871
O95050	NA	NA	NA	NA	NA	NA	NA	NA	NA	NA	NA	NA	NA	-2.22178	NA	NA	NA	NA	NA	NA	NA	NA	NA	NA	NA	NA	NA	NA	NA	NA	NA	NA	-2.17543	NA	NA	NA	NA	NA	NA	-2.87732	NA	NA	NA	NA	NA	NA	NA	NA	NA
O95059	NA	-3.39631	NA	NA	NA	NA	NA	NA	NA	NA	NA	NA	NA	NA	NA	NA	NA	-2.75538	NA	NA	NA	NA	NA	NA	NA	NA	NA	NA	NA	-3.42981	NA	NA	NA	NA	NA	-2.99122	NA	-3.4111	NA	-1.74551	NA	-2.71547	NA	NA	NA	NA	NA	NA	NA
O95070	-0.431687	0.248349	-0.291717	0.250223	NA	NA	-1.68338	-0.700744	NA	0.455722	NA	0.106756	-1.08783	NA	NA	NA	NA	-0.411629	-1.44865	-0.219873	-0.853237	0.0272096	-1.21854	0.570873	NA	0.0325581	NA	-0.0624951	NA	0.00656405	NA	0.0580895	-0.980072	-0.373809	NA	-0.477318	-0.59915	-0.0246036	-1.02742	0.0228295	-0.409821	-0.0137049	NA	-0.225438	NA	-0.549148	NA	NA	NA
O95071	-3.9402	-2.56209	-3.6986	-2.78303	NA	-3.55149	-4.2492	-2.24575	NA	-2.79496	NA	-3.79173	NA	-4.19921	NA	-3.84887	NA	-3.00603	NA	-3.014	NA	-3.22382	NA	-2.31296	NA	NA	NA	-2.71281	NA	-2.77685	NA	-2.52526	NA	-2.75839	NA	-3.01362	NA	-2.72215	NA	-3.69399	NA	-2.43192	NA	-3.25041	NA	NA	NA	-2.98139	NA
O95073	NA	NA	NA	NA	NA	NA	NA	NA	NA	NA	NA	NA	NA	NA	NA	NA	NA	NA	NA	NA	NA	NA	NA	NA	NA	NA	NA	NA	NA	NA	NA	NA	NA	NA	NA	NA	NA	NA	NA	NA	NA	NA	NA	NA	NA	NA	NA	NA	NA
O95081	-0.217145	-2.31375	-1.12595	-1.06747	-2.02002	NA	-0.902519	-0.771553	-0.650878	0.0831655	-1.47312	0.295891	-2.73281	-2.28163	-2.20166	-2.76143	-1.99707	-1.8889	-3.15283	0.464504	-1.34655	NA	-2.0146	-0.63684	-2.19013	0.317743	-1.80243	-2.58668	-2.36151	0.261321	-2.1674	-1.12263	-1.79018	-0.525767	-1.19607	-0.107672	-1.55535	-2.64505	-1.93162	-0.986502	-1.24777	0.8501	-1.69764	0.760676	-1.31179	NA	-1.42329	-2.01976	-1.51924
O95084	NA	-1.47333	NA	NA	NA	NA	NA	NA	NA	-1.8937	NA	NA	NA	NA	NA	NA	NA	NA	NA	NA	NA	NA	NA	NA	NA	NA	NA	NA	NA	NA	NA	NA	NA	NA	NA	NA	NA	NA	NA	NA	NA	NA	NA	NA	NA	NA	NA	-1.11616	NA
O95104	-3.2704	-3.97042	-3.79021	-3.5748	NA	-3.51392	NA	-3.73407	-3.87474	-2.28649	NA	-3.24922	NA	-2.91567	NA	-3.24769	NA	-2.6113	NA	-3.18001	NA	-3.3324	NA	-3.43077	-4.2585	NA	NA	NA	NA	-3.46549	NA	-2.36323	NA	-4.21141	NA	-2.35206	NA	-3.57873	NA	NA	-3.91682	-2.43871	NA	-2.68345	-3.9749	-3.36784	-3.3065	-3.78993	-4.03178
O95139	0.46324	NA	0.802971	-0.645021	0.43344	NA	-0.231915	0.549477	0.861798	2.19043	-0.131257	0.752785	0.785384	0.13304	0.0298139	-0.626176	-0.654369	-0.494904	-0.211491	-0.427601	-0.176523	0.216063	0.642152	0.757289	-0.731582	-0.653201	NA	0.545679	0.302536	0.010676	0.33701	0.0522155	0.0881781	-0.714199	-0.314987	1.1962	1.35319	0.583546	NA	-0.916741	0.956755	0.873406	0.8067	0.582574	1.43469	1.06995	0.0524402	-1.00465	1.35267
O95140	0.0833913	0.433472	0.412806	0.445981	-0.147416	-0.914584	-0.3933	0.0516791	-0.146003	-0.262924	-1.3005	-0.78934	-1.29761	NA	NA	-2.06874	-1.33208	-1.50633	-1.98256	-1.29651	-0.175138	-1.37812	-0.444991	-0.418445	-1.17355	-1.35032	-1.29329	-0.222646	-0.32148	-0.993321	-0.620851	-0.961217	-0.578597	-0.974944	-0.0032855	-0.864516	-0.892241	NA	-0.580888	-0.733333	-0.909871	-0.916923	-1.82112	-0.634812	-1.9419	NA	-1.10287	-1.0207	-2.55508
O95149	NA	NA	NA	NA	NA	NA	NA	NA	NA	NA	NA	NA	NA	NA	NA	NA	NA	NA	NA	NA	NA	NA	NA	NA	NA	NA	NA	-2.23433	NA	NA	NA	NA	NA	NA	NA	-1.46244	NA	NA	NA	NA	NA	NA	NA	NA	NA	NA	NA	NA	NA
O95154	4.58528	1.40303	4.25217	2.25467	2.90028	3.62178	4.18539	0.974057	4.46381	1.572	5.35014	4.59172	3.01459	0.507808	3.64108	1.43642	3.40048	2.88934	4.68836	1.35679	4.31136	0.820968	4.82396	2.00404	3.80469	-0.056053	4.01668	2.4685	4.05601	1.10996	4.16955	-0.740644	4.43195	1.31941	4.93013	2.40328	4.99602	1.57034	4.50738	2.08517	4.88713	3.12936	4.62615	0.194129	4.28906	NA	3.96749	3.3411	3.82563
O95155	-4.44942	-2.27538	-4.61486	-3.01204	NA	NA	NA	-3.1693	-4.68238	-3.84643	NA	-3.25013	NA	-3.14436	NA	NA	NA	-3.43535	NA	NA	NA	-3.71644	NA	-2.94436	NA	NA	NA	-3.34698	NA	-3.08433	NA	-2.83396	NA	-4.10256	NA	-3.66435	NA	-4.32068	NA	-4.42986	-4.96385	-3.11669	NA	-2.97592	NA	NA	NA	-3.96189	NA
O95159	NA	-0.620857	NA	NA	NA	-1.31386	NA	NA	NA	-0.19541	NA	NA	NA	NA	NA	NA	NA	-0.0772463	NA	-0.902194	NA	-0.899059	NA	0.140716	NA	-1.21746	NA	NA	NA	-0.785971	NA	-1.29574	NA	NA	NA	NA	NA	-1.56519	NA	NA	NA	NA	NA	-1.25599	NA	NA	NA	NA	NA
O95163	-1.35076	-0.976501	-1.36951	-1.05159	-2.33177	-2.73567	-1.63828	0.155259	-1.6308	-1.15349	NA	-2.16302	-2.18502	-1.78017	NA	NA	-2.63555	-1.4343	-2.75285	-1.49387	-1.88828	-1.26356	-2.09399	-1.299	-2.4303	-1.80779	NA	-0.278119	-2.54518	-0.553179	-2.57344	-0.757626	-1.38581	-0.504969	-1.28166	-1.69294	NA	-1.93853	-1.16082	-1.73537	NA	-1.77562	NA	-1.48848	NA	NA	-2.24798	-1.47772	NA
O95164	NA	-3.72251	NA	-2.12673	NA	NA	NA	NA	NA	-3.34905	NA	-4.15648	NA	-3.7662	NA	-3.27996	NA	-2.47041	-5.07849	-3.23168	NA	NA	NA	-3.67859	NA	NA	NA	-3.11027	NA	NA	NA	NA	NA	NA	NA	-3.22332	-4.49507	-3.74669	NA	-3.88423	-3.82256	-2.14357	NA	-3.97881	-4.7155	-3.94612	NA	NA	NA
O95166	NA	NA	NA	NA	NA	NA	NA	NA	NA	NA	NA	NA	NA	NA	NA	NA	NA	NA	NA	NA	NA	-0.259688	NA	NA	NA	NA	NA	NA	NA	NA	NA	NA	NA	NA	NA	NA	NA	NA	NA	1.10379	NA	NA	NA	NA	NA	NA	NA	NA	NA
O95167	-1.02035	-2.00503	-0.619384	NA	-0.393168	NA	-1.52414	-0.411067	-0.328053	0.608139	-0.604889	-0.0967356	0.617109	-0.439787	-0.374282	-1.40251	NA	-1.2882	0.260731	-0.951753	-1.11928	-0.819164	NA	-0.161501	NA	NA	NA	-0.70557	NA	-0.902623	-0.368048	-0.740131	-0.656614	-1.44202	NA	0.521583	0.945445	-0.191824	-0.773475	NA	0.183829	-0.144577	1.43408	-0.279131	1.21033	-0.185694	-1.11323	-1.47697	0.170697
O95168	2.85654	2.36704	3.06495	0.653203	2.94839	0.814525	2.22321	2.64153	2.79727	3.66601	2.78282	3.07441	3.22228	2.14548	2.66847	1.61776	3.0662	2.72153	3.40112	1.78619	3.04781	2.19095	3.21917	3.13137	1.95548	1.25401	1.78153	3.13127	3.26062	2.8399	2.99242	2.29885	2.96391	1.77163	2.81955	3.6171	4.23002	3.06721	2.72766	2.05059	3.42699	2.83764	3.91808	2.43325	3.41111	2.30704	2.24756	0.542605	2.94453
O95169	0.677473	0.259379	1.16558	-1.19959	-0.0741599	-1.38681	-0.292613	0.239216	0.564265	1.54172	-0.601661	0.163213	0.399999	-0.51861	-0.626466	-0.908986	0.348585	-0.261296	0.0265453	-0.153806	0.71144	0.126405	0.884638	0.96646	-0.28546	-0.377373	-0.640356	0.715493	0.951425	0.0892233	0.788302	0.185694	0.445787	-1.07764	0.950462	0.259458	0.995527	-0.0715938	0.124888	-0.764587	0.620129	0.0722898	0.663669	0.764999	0.215212	0.170312	-0.606247	NA	-1.45108
O95171	NA	NA	NA	NA	NA	-1.65109	NA	NA	NA	NA	NA	NA	NA	NA	NA	NA	NA	-1.51601	NA	NA	NA	NA	NA	NA	NA	NA	NA	NA	NA	NA	NA	NA	NA	NA	NA	NA	NA	NA	NA	NA	NA	NA	NA	NA	NA	NA	NA	NA	NA
O95178	NA	0.175551	NA	NA	NA	NA	NA	NA	NA	NA	NA	0.861759	0.86606	NA	NA	NA	NA	0.500737	1.26648	-0.0229189	NA	-0.458928	NA	1.15782	0.454169	NA	NA	NA	NA	0.265452	1.24451	0.337387	1.53207	-0.630494	NA	0.455086	NA	-0.104196	0.505774	NA	NA	NA	NA	NA	NA	0.296233	NA	NA	NA
O95182	0.769704	0.660121	1.34702	-0.901637	0.981253	-1.4634	0.451259	0.640104	0.628049	1.81501	0.727045	1.29944	0.987466	0.793175	0.720758	-0.727147	0.805195	1.2186	1.33394	-0.619067	1.03695	0.1265	1.27619	1.12977	0.0299363	-0.654619	-0.351034	0.900212	1.17107	1.04068	0.863872	0.64315	0.579974	-0.976256	0.453134	1.55891	2.21184	1.3894	-0.00407648	-0.0360109	1.60998	1.40873	2.2449	0.720444	1.94907	0.578946	-0.406692	-1.28312	1.4548
O95183	-0.927095	NA	-1.05416	-2.3811	-2.68379	NA	-3.09007	-1.49195	NA	-1.95873	-2.4014	-0.54731	-1.36627	-0.187021	-1.58794	-2.33785	-2.51358	-2.05808	-1.41664	-2.24809	-1.92253	-1.93277	NA	NA	-2.28171	NA	NA	NA	NA	NA	NA	-1.8096	-2.96016	NA	NA	-0.535292	-1.11625	-0.915759	NA	-0.575167	-0.336607	-1.79756	-1.17555	NA	-0.686252	-1.85751	-1.61513	NA	-1.83988
O95197	2.43461	2.08606	2.5208	1.86335	1.31254	1.15615	2.18025	2.09071	0.767859	2.39057	1.9501	1.36334	NA	NA	NA	NA	1.59287	2.1449	1.73013	2.59373	2.07354	2.51662	1.61454	2.47789	1.70788	2.57942	1.51252	1.97575	2.47732	2.8479	1.81736	2.85097	1.30165	1.0688	1.48241	1.66721	1.84336	1.99728	1.92201	1.79062	1.45927	1.39052	1.37932	2.03643	1.09777	0.576749	NA	1.0854	0.360291
O95202	-0.255585	1.28645	0.392274	2.47949	-0.06907	0.631586	-0.580616	0.682125	-0.133341	1.43678	-1.25321	1.15257	0.602344	-0.300388	-1.87067	-1.0761	-0.88449	-0.163189	-1.12179	0.998151	-0.598608	0.555622	-0.133573	0.836054	-1.39226	-0.176986	-1.41234	1.04229	-0.723449	1.10526	-0.836531	0.614825	-0.189548	0.107031	0.191626	-0.250535	-0.855757	-0.760761	-0.131962	-0.204135	-1.19828	-0.799255	-0.868908	0.785012	-0.60264	-0.477855	-1.45361	0.167853	-1.15993
O95208	NA	-1.83293	NA	-2.12652	NA	-3.3226	NA	NA	NA	-2.70432	NA	NA	NA	-2.63296	NA	NA	NA	NA	NA	-2.61552	NA	-2.48394	NA	-2.32121	NA	-3.2223	NA	-2.86186	NA	NA	NA	NA	NA	-2.5622	NA	-2.25359	NA	-3.32324	NA	-2.44959	-3.78648	-2.05402	NA	-2.83922	NA	-4.44788	NA	-2.79223	NA
O95210	4.00086	1.08293	3.41083	-0.519111	2.60801	-0.00740409	3.56156	0.331866	2.73954	2.43407	3.33916	-0.89794	1.94047	-1.67584	2.13483	-0.0468839	2.39784	0.108855	2.33316	1.29883	3.10272	0.65543	3.04468	0.440746	2.63916	0.0699181	2.42095	1.02248	3.57654	0.176179	2.50228	0.106923	3.01881	0.0468196	3.0428	1.61116	3.58614	0.0156245	2.56057	-0.0205775	3.3058	-0.253904	2.4649	0.356331	2.66983	0.411046	2.18594	-0.921359	1.84744
O95218	0.493331	1.5278	-0.0462939	1.37688	NA	-0.0531232	NA	1.49617	-0.740802	1.44346	NA	0.620131	-0.792023	-0.476591	NA	-0.255797	NA	-0.247211	NA	NA	0.0526091	NA	NA	0.483078	NA	-0.532032	NA	0.483095	-0.742119	0.930721	NA	0.758071	NA	0.688023	NA	0.619103	NA	0.218331	0.533321	0.785291	-0.71937	0.908456	NA	0.938817	NA	-0.841132	NA	-0.0612527	NA
O95219	-0.254672	0.463248	-0.622767	0.678137	-2.20774	-0.0354962	-1.28292	-0.570923	-1.13742	0.829961	-1.58075	-0.329829	-1.39204	-0.845877	NA	-1.33379	-1.38005	0.0227037	NA	-0.160856	-1.09772	0.371342	-1.33147	-0.0855457	-1.48005	-0.297572	-1.69355	-0.32	-1.90695	0.282708	-1.88345	-0.523798	-1.9891	-0.0941528	-0.731799	0.338959	-1.93191	-0.473065	-0.657163	0.0147656	-1.1526	0.493981	-1.95425	0.208758	-3.00746	-0.486882	-1.92087	0.129948	-2.31294
O95232	-0.0697508	0.883715	-0.302621	1.03539	-2.3135	0.385797	-0.622679	0.815553	-0.816274	0.995112	-1.86999	0.0827613	-1.17347	-0.968973	NA	-0.620261	-1.81161	0.281228	-2.02284	0.225135	-0.309456	0.563664	-1.02911	0.927585	-1.14	-0.032334	-1.34009	0.609008	-1.18585	0.570221	-0.890339	0.838504	-1.68632	0.841847	-0.683412	0.336601	-0.90844	-0.0632904	-0.544998	0.633885	-1.16959	0.79248	-2.34837	1.08284	-1.97938	-0.683247	-1.30011	0.00830485	NA
O95236	1.06509	NA	0.219198	NA	1.55001	NA	1.37888	1.47112	1.88026	0.313619	0.600465	1.3912	1.48079	1.35614	-0.144544	-0.724596	2.13429	1.44512	0.627426	NA	0.54513	0.694614	1.23396	NA	0.646071	-0.831435	NA	0.824599	0.670251	NA	1.1125	-0.551942	1.6202	NA	1.22149	NA	-0.297037	NA	0.242638	1.48354	0.143589	NA	-0.606939	NA	0.943004	0.122039	0.198128	NA	-0.201785
O95248	-2.82523	-2.25283	-2.86565	-2.19264	-4.23925	-2.98113	-2.76742	-3.15156	-3.51867	-2.42976	-3.59439	-3.82084	NA	-3.2053	NA	-3.75045	-3.57573	-2.58905	NA	-2.69668	-2.97811	-3.08223	-3.29094	-2.76436	-3.09601	-2.74425	-4.11853	-2.92658	-3.34818	-2.2349	-3.70742	-2.68225	-3.46166	-2.27625	-2.83066	NA	-4.09483	-3.7343	-2.85374	-2.60181	-3.71849	-3.21985	NA	-3.15544	-4.28243	NA	-3.10971	-3.06253	NA
O95249	-0.739311	-0.457161	0.0807435	1.27715	-0.0705224	-0.778427	NA	0.488149	-0.37108	1.30895	-0.369002	0.951533	0.103942	-0.0167365	NA	NA	-0.0713695	1.29045	-0.549088	-0.0939372	0.0873002	-0.0711923	-0.521082	1.33248	NA	-0.0487719	-0.882912	0.204197	-0.0932248	0.789352	-0.813621	0.562242	0.137634	1.13151	-0.761338	-0.0584421	0.277831	0.119078	-0.267049	1.07405	0.10401	0.559636	0.189086	0.580338	-0.383766	0.355436	-1.59901	-0.614504	-1.05512
O95251	0.385659	-1.16962	1.38472	-0.493439	NA	NA	NA	-0.804583	NA	-0.354204	NA	-1.56091	NA	-2.01533	NA	NA	NA	-0.678081	NA	NA	NA	-1.55113	NA	-0.51636	NA	NA	NA	-0.814038	NA	-1.39251	NA	-0.784737	NA	-0.620534	NA	-0.747711	2.38802	NA	NA	-0.943769	NA	-0.562269	NA	-0.94266	NA	NA	1.74238	NA	NA
O95255	1.71588	NA	1.24764	NA	0.279903	NA	0.974823	NA	1.52016	-0.724285	0.0192302	NA	0.054012	NA	-1.31545	NA	0.844464	NA	-0.0189626	NA	1.48719	-1.75909	1.01737	NA	0.580335	NA	0.585097	-1.59882	1.05445	NA	1.3274	-1.33057	0.965585	NA	2.02519	NA	0.895149	NA	1.55273	NA	0.240946	NA	-0.507648	-1.55606	-0.313543	NA	-0.488317	NA	-0.159693
O95260	-1.76991	-1.95178	NA	-0.786846	NA	NA	-2.25668	-2.3691	NA	-2.03013	-2.98772	-2.26529	NA	NA	NA	NA	NA	-2.21336	NA	NA	-2.01788	NA	-2.85755	NA	NA	NA	NA	-1.19106	-2.60901	-2.52506	-2.81996	-2.42204	NA	-1.86743	-2.10751	-1.21501	-2.23496	-2.12659	-1.76582	-2.04904	-2.59271	-0.263433	NA	-1.95759	NA	-2.35258	NA	-2.08255	NA
O95263	NA	NA	NA	NA	NA	NA	NA	NA	NA	NA	NA	NA	NA	NA	NA	NA	NA	NA	NA	NA	NA	NA	NA	NA	NA	NA	NA	NA	NA	NA	NA	NA	NA	NA	NA	NA	NA	NA	NA	NA	NA	NA	NA	NA	NA	NA	NA	NA	NA
O95273	NA	-2.32422	NA	NA	NA	NA	NA	-3.18968	NA	-3.09413	NA	-3.23834	NA	NA	NA	NA	NA	-2.34884	NA	NA	NA	NA	NA	NA	NA	NA	NA	NA	NA	NA	NA	NA	NA	NA	NA	-2.7668	NA	NA	NA	NA	NA	NA	NA	NA	NA	NA	NA	NA	NA
O95279	NA	NA	NA	NA	NA	NA	NA	NA	NA	-4.02343	NA	NA	NA	NA	NA	NA	NA	NA	NA	NA	NA	NA	NA	NA	NA	NA	NA	NA	NA	NA	NA	NA	NA	NA	NA	NA	NA	NA	NA	NA	NA	NA	NA	NA	NA	NA	NA	-5.12619	NA
O95292	2.04278	1.58742	1.65315	1.95708	1.38906	0.28336	1.1681	1.06537	1.56604	2.78474	0.950622	1.34703	1.26207	0.749676	0.38563	0.762258	0.137016	1.38587	1.11757	1.55571	1.24698	1.08635	1.05834	1.70635	0.434787	1.32309	0.620637	1.26364	0.935941	1.05895	0.863798	1.26751	1.24793	1.80477	1.30874	1.68906	1.77961	1.06722	1.04358	0.382482	1.77252	2.46517	1.30005	2.02114	1.6753	1.45341	0.953485	0.998153	0.810802
O95294	NA	-1.10577	NA	-1.21447	NA	NA	NA	NA	NA	NA	NA	NA	NA	NA	NA	NA	NA	-1.49638	NA	NA	NA	NA	NA	NA	NA	NA	NA	NA	NA	-0.649478	NA	NA	NA	NA	NA	-1.44305	NA	NA	NA	NA	NA	-0.171703	NA	NA	NA	NA	NA	NA	NA
O95295	-1.29345	-0.688975	-1.35875	-0.962931	-1.9843	-2.18397	-2.17194	-1.34271	-2.21818	-0.773861	NA	0.00758184	-1.47143	-0.213422	NA	-0.819786	-2.60167	-0.165677	-1.72216	-1.13445	-1.59207	-0.564785	NA	-0.928269	-2.70905	-1.28347	-2.47742	-1.10545	NA	-0.706085	NA	-0.928219	-2.71433	-1.6582	NA	-0.143999	-2.17122	-0.513673	-2.04641	-0.187937	-1.20608	0.367222	-1.59274	-0.746041	-2.4511	-0.278786	-1.58206	-1.39415	-1.65774
O95297	NA	-0.624878	NA	NA	NA	NA	NA	NA	NA	NA	NA	-0.0553183	NA	NA	NA	NA	NA	-0.502612	NA	-0.0179412	NA	NA	NA	-0.563172	NA	NA	NA	-0.945241	NA	0.232188	NA	-0.892168	NA	-0.489896	NA	NA	NA	NA	NA	NA	NA	NA	NA	NA	NA	NA	NA	NA	NA
O95298	0.742994	-0.0473522	0.401421	-1.58025	0.385784	NA	0.176011	0.673112	0.760304	1.60766	1.0118	1.40347	0.473284	0.240575	0.615316	0.104947	0.102638	-0.0951398	0.967995	NA	-0.254912	-0.673694	-0.251744	-0.242745	NA	NA	NA	0.187101	0.144676	0.265482	NA	0.0852529	-0.350412	NA	0.551347	1.42979	2.0578	0.684653	0.638921	0.628426	1.65804	1.19314	1.96569	0.164563	1.6076	0.251053	0.417101	NA	1.8261
O95299	1.10536	1.39522	1.93912	0.159718	1.42874	0.318743	1.13177	1.66574	1.99404	2.84956	0.6976	1.4871	0.973459	1.18708	0.947573	0.475322	1.21659	0.830965	1.11503	1.14407	1.8075	1.44848	1.99821	1.57011	1.18055	0.738985	0.819987	1.65435	1.66672	1.69045	1.50169	1.65248	1.50784	0.609848	2.12558	1.95342	2.19923	0.656918	2.01911	0.688242	1.62784	1.38512	1.57813	1.82721	1.42233	0.922124	0.227556	0.418173	0.715457
O95302	0.357137	1.88284	-0.890124	1.86393	NA	1.39575	-0.063031	1.20819	NA	1.35921	NA	0.762115	NA	-0.0321666	NA	-0.378162	NA	1.41923	NA	2.54749	-0.338657	2.09251	-0.802894	0.998774	-0.0043756	2.27122	NA	0.612159	NA	1.29933	NA	2.02353	-0.475789	1.7855	-0.80659	0.862025	NA	1.46033	-1.19627	1.07768	NA	0.813752	NA	2.41884	NA	-0.855088	-0.695157	1.95825	NA
O95319	NA	NA	NA	NA	NA	NA	NA	NA	NA	-1.13437	NA	-1.10484	NA	-0.128226	NA	-1.4713	NA	-1.06774	NA	NA	NA	NA	NA	NA	NA	NA	NA	-1.64672	NA	NA	NA	NA	NA	-1.84242	NA	NA	NA	-0.839205	NA	-0.15942	NA	-1.8647	NA	NA	NA	-1.40004	NA	NA	NA
O95336	2.30459	2.48006	2.78352	1.89117	1.8152	1.54839	2.66764	2.17666	2.02372	3.08848	2.21521	2.89487	1.67619	2.62764	1.66137	1.91821	2.48354	3.33651	2.25511	2.93518	2.72313	2.60253	2.55218	2.13412	2.29045	3.08114	2.21814	2.77056	2.29647	2.3259	2.38219	2.6112	2.41247	2.451	3.00667	3.3485	2.38642	2.97224	2.4878	2.43656	2.70162	3.38116	2.47448	3.70108	1.7083	1.91765	2.6036	2.43876	2.00956
O95340	2.35198	1.97944	2.46115	-0.0784787	1.87143	-0.810049	2.36088	-1.08965	2.25546	-0.90532	1.5422	NA	1.96086	-0.626831	-0.559018	-0.662902	2.22159	0.957801	1.48412	1.13198	2.53616	1.50708	1.94994	-0.546528	1.79674	-0.764987	1.96047	2.94334	1.67861	1.13987	2.11591	0.38159	1.96171	-0.194213	2.45473	-0.321912	1.93667	1.07708	2.26886	0.745946	1.35148	0.474969	1.38024	0.749019	0.751088	-0.776716	0.641369	-1.07416	0.659835
O95342	1.52546	NA	0.919049	NA	0.162618	NA	0.667475	NA	0.882803	NA	-0.167445	NA	0.51387	NA	-0.642204	NA	-0.0245999	NA	-0.217686	NA	0.532841	NA	0.34065	NA	-0.3538	NA	0.423686	-2.17407	0.296104	NA	0.83075	NA	0.35046	NA	0.0860724	NA	0.474453	NA	0.950714	NA	-0.549151	NA	-0.34765	-0.427681	0.189078	NA	-0.226966	NA	-0.5728
O95347	NA	NA	NA	NA	NA	NA	NA	0.0300139	NA	-0.592473	NA	NA	NA	NA	NA	NA	NA	-0.146727	NA	-0.640629	NA	-1.10377	NA	-0.743896	NA	NA	NA	0.866115	NA	NA	NA	-0.239026	NA	0.244486	NA	NA	NA	-0.0485788	NA	NA	NA	NA	NA	NA	NA	NA	NA	NA	NA
O95352	-0.113002	0.0896856	-0.688966	0.728821	-1.57069	-0.106488	-0.699415	0.335565	-1.20516	-0.0110527	-1.86136	-0.573083	-1.6181	0.419367	NA	-0.808873	-1.93858	-0.21745	NA	-0.54962	-1.24665	0.476627	-1.22635	0.995723	-1.16934	-0.829484	-2.31166	-0.296457	-1.94748	-0.641447	-1.54008	-0.0124349	NA	-0.886156	-0.738798	-0.211436	-2.00401	0.0539574	-1.11991	0.187218	-1.30268	-0.28792	-1.99543	-0.466402	NA	NA	-1.52432	-0.844035	NA
O95359	NA	-1.86821	NA	-2.71286	NA	NA	NA	NA	NA	NA	NA	NA	NA	NA	NA	-4.30297	NA	NA	NA	-1.94493	NA	-3.44101	NA	NA	NA	-2.5585	NA	NA	NA	NA	NA	NA	NA	-2.38013	-4.25084	NA	NA	NA	NA	NA	NA	-2.20676	NA	-2.24163	NA	-3.55507	NA	NA	NA
O95361	NA	0.877501	NA	-0.790487	NA	0.042588	NA	NA	NA	NA	NA	NA	NA	NA	NA	-2.58666	NA	0.306934	NA	NA	NA	NA	NA	NA	NA	NA	NA	-0.506968	NA	NA	NA	NA	NA	NA	NA	NA	NA	NA	NA	NA	NA	NA	NA	NA	NA	NA	NA	-2.92341	NA
O95363	-2.92416	-2.85612	-0.963795	-1.13276	NA	-2.05769	-2.65926	-1.45385	-1.90331	-0.793716	NA	-2.95308	NA	-3.29998	NA	NA	-2.75975	NA	NA	-2.61169	-1.92646	-1.22905	-1.60877	-2.77702	NA	-2.79721	NA	-1.35374	-3.05066	-2.50016	NA	-1.18706	-2.36726	-2.06587	-1.47261	-1.93453	-1.7279	NA	-1.81547	NA	-2.33725	-2.2069	NA	-2.36502	NA	NA	NA	NA	NA
O95372	1.53789	1.46688	1.53061	2.32139	0.926748	2.15013	1.96722	3.08055	1.10312	1.33449	0.595055	2.24162	0.467926	1.15918	NA	0.983844	0.922774	1.87086	-0.164176	2.10497	1.07694	1.74386	1.3135	1.2786	1.42821	1.64493	1.11261	2.17421	0.959148	1.68055	0.897932	1.63903	1.5042	2.19871	1.45473	2.78691	0.34961	1.13794	1.03211	0.32417	1.04943	2.04779	0.519514	2.31359	NA	0.244834	1.46832	2.40848	0.23081
O95373	0.591441	1.88089	0.514534	1.66786	-0.679959	0.680493	0.230472	1.61161	0.17076	1.59226	-1.01273	0.827296	-0.172987	0.956225	NA	0.814056	-0.265284	1.73177	-1.61675	0.73874	0.14112	1.60091	-0.0959939	1.18937	-0.0787176	0.786436	-0.501163	1.94099	-0.456967	1.42847	-0.143764	1.52926	-0.24328	1.85375	0.532238	1.05773	-1.01317	2.45141	0.239997	0.673184	-0.664771	1.13568	-1.67908	1.57791	-2.15943	-0.353432	-0.49804	0.805479	-1.54172
O95376	-4.16198	-3.35049	-4.85904	-3.20776	NA	-3.3814	NA	-3.5268	NA	-4.01279	-5.29512	NA	NA	NA	NA	NA	NA	-4.03182	NA	-2.74126	-4.68591	-4.3072	-5.10924	NA	NA	-4.03922	NA	-4.61507	-5.15259	-4.04706	NA	-4.09033	NA	NA	-3.84063	NA	-5.26323	-4.2376	-4.18462	-3.98955	NA	NA	NA	-3.55099	NA	NA	NA	-4.00725	NA
O95379	NA	NA	-3.26227	NA	-3.25883	-3.23479	-2.89711	-1.883	NA	-2.53548	NA	-2.41486	NA	-1.64349	NA	-1.74793	NA	-2.74163	NA	NA	NA	-2.42304	NA	NA	NA	NA	NA	-2.14704	NA	-3.34758	NA	NA	NA	-2.79297	NA	-1.62762	NA	-2.30868	NA	-1.82705	-3.18373	NA	NA	NA	NA	-1.34439	-1.92118	NA	NA
O95382	NA	-3.46647	NA	-3.1804	NA	NA	NA	NA	NA	NA	NA	NA	NA	NA	NA	NA	NA	NA	NA	NA	NA	NA	NA	NA	NA	NA	NA	-2.73338	NA	NA	NA	NA	NA	NA	NA	NA	NA	NA	NA	NA	NA	NA	NA	NA	NA	NA	NA	NA	NA
O95391	NA	-3.55379	NA	-3.15257	NA	NA	NA	NA	NA	-3.13068	NA	NA	NA	NA	NA	NA	NA	NA	NA	-4.0849	NA	NA	NA	NA	NA	NA	NA	NA	NA	NA	NA	-2.87164	NA	NA	NA	NA	NA	NA	NA	NA	NA	-3.6794	NA	NA	NA	NA	NA	NA	NA
O95394	3.03733	1.72554	2.53233	1.8876	2.19186	0.239393	2.72326	3.21445	2.69345	1.77096	2.36344	0.558781	0.993238	1.77699	1.29414	1.74984	2.49184	1.74216	1.915	1.48506	2.50394	2.24926	2.59889	0.559156	2.49382	2.23022	2.56107	2.12997	2.34294	1.32073	2.71247	2.01421	2.37941	2.42326	3.26858	1.09056	2.01333	2.56108	2.83745	2.11293	2.19126	2.69267	2.25408	1.89577	1.51161	0.0845268	2.00085	1.92178	1.42935
O95395	NA	NA	NA	1.24634	NA	NA	NA	NA	NA	NA	NA	NA	NA	NA	NA	NA	NA	NA	NA	NA	NA	NA	NA	NA	NA	NA	NA	NA	NA	NA	NA	NA	NA	NA	NA	NA	NA	NA	NA	NA	NA	NA	NA	NA	NA	NA	NA	NA	NA
O95396	-2.27029	-2.40159	-2.41426	-1.75352	NA	-3.07294	-3.09375	-1.38563	-2.73262	-0.978497	-3.06362	-2.94142	-3.43301	NA	NA	NA	-3.60423	-3.29538	-3.51961	-2.5691	-2.35408	-2.0487	-3.18936	-2.01232	-3.09505	-2.84298	-2.93893	-2.92964	-2.73581	-2.57117	-2.19053	-2.01403	NA	-2.77792	-2.42943	-3.08484	-2.96814	NA	-2.0592	-2.39082	-2.58822	-2.10591	-3.07481	-1.8557	NA	-3.36493	-3.25912	NA	NA
O95400	-1.07314	-0.0628122	-1.43291	0.576524	NA	NA	-1.87842	0.876118	NA	-0.0308762	-2.11711	0.112563	-1.24535	-0.32855	-3.18612	NA	NA	0.370002	-2.54915	-0.318443	-1.06629	0.513625	-1.55508	-0.45964	NA	-0.668961	NA	0.12102	-2.43275	-0.651816	-1.95814	0.0570546	NA	0.772615	-2.15422	0.00299172	-2.38948	-0.239493	NA	-0.16313	-1.11758	-0.246061	-2.94582	0.52314	NA	-0.873241	-1.74459	-0.309591	NA
O95407	NA	-1.90376	NA	NA	NA	NA	NA	NA	NA	NA	NA	NA	NA	-2.16508	NA	NA	NA	-2.6172	NA	NA	NA	NA	NA	NA	NA	NA	NA	NA	NA	NA	NA	NA	NA	NA	NA	NA	NA	NA	NA	NA	NA	NA	NA	NA	NA	NA	NA	NA	NA
O95425	-1.59787	0.782459	-2.07817	-0.959415	NA	-1.79487	-3.1507	NA	-2.25699	-0.415892	NA	-2.29646	NA	-2.32275	NA	-2.33779	NA	-1.74358	NA	0.233551	-2.13834	0.559047	-2.75263	0.114743	-2.28387	0.107499	NA	-1.45279	NA	-0.41856	-2.57694	0.100589	-2.40919	-0.506328	-1.89641	-1.20369	-2.67567	-1.46983	-1.91752	-0.65252	-2.29452	-0.494143	NA	-0.892565	NA	-2.37455	-2.42078	0.101619	NA
O95427	NA	-5.42889	NA	-4.27495	NA	NA	NA	NA	NA	NA	NA	NA	NA	NA	NA	NA	NA	NA	NA	-4.49413	NA	-4.6611	NA	NA	NA	-4.57894	NA	NA	NA	-3.95753	NA	NA	NA	NA	NA	NA	NA	NA	NA	NA	NA	NA	NA	NA	NA	NA	NA	NA	NA
O95428	NA	NA	NA	NA	NA	NA	NA	NA	NA	NA	NA	NA	NA	NA	NA	NA	NA	NA	NA	NA	NA	NA	NA	NA	NA	NA	NA	NA	NA	NA	NA	-3.44539	NA	NA	NA	NA	NA	NA	NA	-0.81982	NA	NA	NA	NA	NA	NA	NA	NA	NA
O95429	NA	NA	NA	NA	NA	NA	NA	NA	NA	NA	NA	NA	NA	NA	NA	NA	NA	NA	NA	NA	NA	NA	NA	NA	NA	NA	NA	NA	NA	NA	NA	NA	NA	NA	NA	NA	NA	NA	NA	NA	-5.91893	-3.62627	NA	NA	NA	NA	NA	NA	NA
O95433	1.83225	2.81044	1.80531	2.64532	1.07208	3.04302	1.31383	3.1744	1.18276	2.60808	0.813256	2.1449	1.25874	2.37668	-0.216878	2.04313	1.22242	2.7583	1.04004	2.10055	1.51628	2.4212	1.20307	1.03156	0.968771	1.79644	0.809128	3.09968	0.848934	2.16128	1.01593	2.54801	1.12885	2.59345	1.58075	2.74632	1.18793	2.2819	1.22565	2.42738	1.49974	2.59662	0.969133	2.68415	0.87304	1.27411	1.05718	1.51265	0.519107
O95436	NA	NA	NA	NA	NA	NA	NA	NA	NA	0.550313	NA	2.44989	NA	NA	NA	NA	NA	NA	NA	0.339849	NA	NA	NA	0.822395	NA	-1.31101	NA	NA	NA	0.721703	NA	NA	NA	-1.03308	NA	NA	NA	0.366243	NA	NA	NA	NA	NA	NA	NA	NA	NA	1.27433	NA
O95445	0.514414	NA	-0.0274175	NA	-0.157022	-1.6351	-0.400769	1.2327	NA	NA	0.130453	-0.941201	NA	-0.109169	NA	NA	NA	-1.4548	0.0780804	-0.409752	0.52535	-0.186257	-0.154675	NA	0.239267	0.434756	0.405085	NA	0.245581	-1.52274	NA	0.105408	NA	NA	NA	NA	0.452093	0.711695	-0.0581591	-0.551884	0.00260583	1.69482	-0.365526	-0.979517	0.394547	NA	1.28833	-1.32053	0.0582083
O95453	-2.15523	-1.51276	NA	-1.90225	NA	-2.57904	NA	-1.22045	NA	-1.21018	NA	-2.94199	NA	NA	NA	NA	NA	-2.31238	NA	-2.82343	NA	-1.38363	NA	-2.27693	NA	-2.28585	NA	-1.68601	NA	-2.45979	NA	-1.73266	NA	-1.47873	NA	NA	NA	NA	NA	-1.99718	NA	NA	NA	-0.904417	NA	NA	NA	NA	NA
O95456	0.399984	1.59121	NA	0.460276	-1.2846	-0.463398	NA	0.285729	-0.982665	1.0506	-1.29846	0.617011	NA	0.600478	NA	-0.731354	NA	1.14868	-1.31008	-0.334205	-0.329608	0.953521	NA	0.903017	-0.973063	0.308063	-0.948027	1.94096	NA	0.694401	NA	-0.141641	NA	0.987809	0.111253	1.44735	-0.343923	1.14413	NA	0.979611	0.013623	1.19795	-0.811655	0.176071	NA	NA	NA	-0.98449	NA
O95466	-1.35044	-0.333601	-0.973233	-0.521915	NA	-1.65367	-0.926998	-0.0862514	NA	0.229978	NA	-1.1367	-2.37653	0.400325	NA	0.804738	-2.48304	0.0680736	NA	-1.21827	-1.81888	-0.0515238	-2.20908	-0.266778	-2.06909	-1.14	NA	-0.0518736	NA	0.0717784	NA	-0.765844	NA	-1.74757	NA	-0.0397004	NA	0.674738	-2.07767	1.03025	-1.73705	-0.996295	NA	-1.28898	-2.22717	0.134054	-0.864013	-1.30689	NA
O95470	1.00713	1.38143	0.857174	0.31026	0.496528	0.600204	0.4713	0.201295	0.748672	1.09896	-0.412816	0.378388	-0.0978766	-0.278195	-1.7614	-0.482146	-0.178364	0.863363	-0.720841	0.275697	0.588705	1.11243	0.285627	0.433751	-0.171766	-0.0696428	-0.323234	1.22066	0.759256	0.743324	0.215672	0.761357	0.798032	1.63352	0.467186	-0.0921801	-0.123379	0.167701	0.552284	1.0114	-0.662584	0.172116	-0.810772	0.484444	-0.900781	-0.528542	-0.546609	0.198897	-1.09316
O95471	NA	-1.86026	NA	NA	NA	NA	NA	NA	NA	NA	NA	NA	NA	NA	NA	NA	NA	NA	NA	NA	NA	NA	NA	NA	NA	NA	NA	-2.83708	NA	-2.10032	NA	NA	NA	NA	NA	-1.86511	NA	NA	NA	NA	NA	-2.18362	NA	NA	NA	NA	NA	NA	NA
O95476	NA	-1.40189	NA	-2.12755	NA	NA	-2.43905	NA	NA	-1.23876	NA	-1.53142	NA	-2.14533	NA	NA	NA	-1.43173	NA	-0.648705	NA	-1.79062	NA	-1.5401	NA	-2.38235	NA	NA	NA	-1.74583	NA	-2.34355	NA	NA	NA	-1.44271	NA	NA	NA	-1.29646	-2.23755	-2.11015	NA	-1.54467	-2.89581	NA	NA	NA	NA
O95477	-2.56812	-2.93091	-2.59927	NA	NA	NA	NA	-2.65489	NA	NA	NA	NA	-3.40376	NA	NA	NA	-3.65657	NA	NA	NA	-3.18703	-2.40805	NA	NA	-2.80556	NA	-2.94937	-2.9763	NA	-3.57186	NA	-2.38361	-4.117	NA	-3.02366	NA	NA	-3.66122	NA	NA	NA	NA	NA	NA	NA	NA	NA	NA	NA
O95478	NA	-1.07708	NA	NA	NA	NA	NA	-0.499599	NA	-0.620503	NA	-1.03944	NA	NA	NA	NA	NA	NA	NA	NA	NA	NA	NA	-1.11619	NA	NA	NA	-0.271929	NA	-1.45439	NA	-0.398565	NA	-0.423064	NA	-0.753032	NA	NA	NA	-1.00478	NA	NA	NA	-0.743964	NA	NA	NA	NA	NA
O95479	4.19011	1.95933	4.45887	0.880541	3.7668	1.79547	3.85706	1.15886	3.33357	0.184423	2.55871	0.548938	3.72826	1.38198	2.11509	1.41926	2.96502	1.85358	2.3712	-0.0125969	3.80532	1.52943	3.08334	1.02716	3.17952	0.059069	3.19156	2.12005	3.50016	1.44968	3.0134	2.00746	3.5436	0.371251	2.85178	0.389005	2.9402	1.12959	3.10293	1.30531	3.0761	0.495958	2.20313	0.53825	2.7019	0.107458	2.17128	0.873586	2.40228
O95486	0.64458	-0.149865	0.520062	-0.616622	-0.146808	-0.516532	0.310865	0.168495	0.596684	-0.0625922	-0.244841	-0.608787	-0.15682	-0.12515	-1.88371	-0.846651	0.0953275	0.147047	-0.525673	-0.106126	0.333034	0.112649	0.21741	-0.428319	0.209025	-0.555761	-0.154542	0.100608	0.0148156	-0.272248	0.204432	0.118626	0.281023	-0.586305	0.798719	-0.644812	-0.0313895	-0.213924	0.738332	-0.135647	-0.511809	-0.361085	-0.553184	0.501005	-1.02333	-1.6778	-0.826918	-0.6969	-1.15776
O95487	0.188487	0.0955425	-0.000838208	-0.801471	-0.621713	-0.425692	-0.100213	-0.851055	0.0636664	0.461658	-1.05633	-0.675155	-0.881273	-2.05304	-3.41564	-1.56424	-0.318771	-1.10869	-1.92983	0.318253	-0.253034	-0.182771	-0.56734	-0.0937836	-0.474251	-0.193293	-0.603187	-0.218791	-0.819553	0.0218734	-0.497281	-0.783192	-0.520351	-0.766004	0.39434	-0.68258	-1.4305	-1.60072	-0.143208	-0.995578	-1.88382	-1.46915	-1.91837	-0.349222	-2.3411	-2.15794	-1.2061	-0.901025	-2.14876
O95490	NA	NA	NA	NA	NA	NA	NA	NA	NA	NA	NA	-2.96101	NA	NA	NA	NA	NA	NA	NA	NA	NA	NA	-4.02993	NA	NA	NA	NA	NA	NA	-2.16153	NA	-2.0243	NA	NA	NA	NA	-4.4429	NA	NA	NA	NA	NA	-4.76674	NA	NA	NA	NA	-1.97542	NA
O95497	1.61892	-1.97469	-0.0131172	-0.798936	1.00913	NA	0.0502576	NA	NA	NA	0.600044	NA	NA	NA	-0.0881702	4.07453	0.98084	0.626861	0.644514	NA	0.748842	0.507227	-0.128711	NA	1.19388	NA	0.237892	NA	-0.977705	NA	-0.501726	2.14861	-0.485929	NA	1.07129	0.857695	1.26132	1.82314	1.90206	-0.287158	1.37546	3.26339	2.26473	NA	0.490795	3.67372	0.735259	NA	1.24667
O95498	NA	NA	NA	NA	NA	NA	NA	NA	NA	NA	NA	NA	NA	-0.672284	NA	-0.820742	NA	-0.620564	NA	NA	NA	NA	NA	NA	NA	NA	NA	NA	NA	0.0718412	NA	NA	NA	NA	NA	-1.52874	NA	0.474964	NA	-1.10268	NA	NA	NA	NA	-1.75087	0.451106	NA	NA	NA
O95528	-2.3498	-3.96174	-3.44326	-5.57462	-4.46508	-4.89585	-3.92982	-4.74818	-4.32494	NA	-4.48439	NA	-4.18257	NA	NA	NA	-3.39873	NA	-5.15104	NA	-4.72667	-4.28929	NA	NA	NA	NA	-4.29565	NA	-5.45487	-3.90709	-5.13718	-4.20487	-4.3502	-2.29152	-3.92003	-3.9738	-5.05599	NA	NA	NA	-5.70115	-3.68892	NA	NA	NA	NA	-5.15511	NA	-4.15737
O95544	NA	-2.10637	NA	NA	NA	NA	NA	-1.85543	NA	-1.60246	NA	-2.07513	-2.89504	-1.2708	NA	-2.52746	NA	-0.890292	NA	NA	NA	NA	NA	NA	NA	NA	NA	-1.18416	NA	NA	NA	NA	NA	NA	-3.23887	-1.72606	NA	-0.833337	NA	-1.15705	-4.55987	NA	NA	NA	NA	-1.60805	NA	NA	NA
O95551	NA	0.40128	NA	0.027833	NA	NA	-0.895964	-0.887586	NA	NA	NA	NA	NA	NA	NA	NA	NA	0.220852	NA	-0.897816	NA	-1.41102	NA	NA	NA	NA	NA	0.249544	NA	NA	NA	NA	NA	NA	NA	-0.532299	NA	NA	NA	-1.08412	NA	-0.859052	NA	NA	NA	NA	NA	NA	NA
O95562	-2.97759	NA	NA	-2.72756	NA	NA	NA	-2.58399	NA	-2.5689	NA	NA	NA	NA	NA	NA	NA	-2.88458	NA	NA	-3.01332	-2.78482	NA	-2.59417	NA	NA	NA	-2.62122	NA	NA	NA	NA	NA	-2.70956	NA	NA	NA	NA	NA	-2.59311	NA	-2.48602	NA	NA	NA	NA	NA	NA	NA
O95563	3.66838	0.413458	4.01019	2.27704	2.78623	-0.928191	3.17712	1.6438	2.86234	2.33572	3.73366	3.99671	4.20046	0.721457	3.04665	0.493704	3.18876	1.12416	3.45393	-0.269094	3.25255	0.682825	2.95498	1.90953	1.86936	1.81648	2.90455	1.44923	2.81928	0.642582	2.79276	1.68457	2.54884	0.00673366	2.26629	2.13312	3.84084	1.35809	3.37441	3.32877	4.10753	3.12076	4.08487	1.97329	4.0912	0.785246	3.06028	0.840483	3.97063
O95571	2.87126	3.29336	3.12013	4.48232	2.33566	3.72845	1.88042	0.941679	1.75835	1.31498	1.31616	2.32138	2.85828	2.1999	1.0488	1.00034	2.3552	2.93934	1.97716	2.96275	2.89199	1.659	2.30378	1.51986	2.05192	1.21379	2.05922	3.87243	2.06823	1.81098	1.76585	1.90441	2.14228	1.97574	2.91341	2.86283	2.60295	2.04388	2.11182	1.6911	2.05537	1.89429	1.61518	2.23538	1.57538	1.48064	1.13194	0.431944	1.23609
O95573	1.06325	1.63714	1.13536	1.21283	0.15127	1.71173	0.556262	1.03468	0.263684	1.4038	-0.922269	0.0165571	-0.0198432	-0.677303	NA	-0.776221	-0.251123	1.18951	-1.0138	1.52667	0.26883	1.56285	0.102097	1.52401	-0.226144	0.863635	-0.3832	1.07095	0.184675	1.42744	-0.42887	0.670624	-0.155617	-0.0189069	-0.227555	0.376095	-0.381275	0.426055	0.28254	0.431724	-0.316997	1.38151	NA	1.07847	-1.11995	-0.769587	-0.779948	0.0406789	-1.38628
O95602	NA	-0.97893	NA	-1.33663	NA	NA	NA	-0.430117	NA	-0.881364	NA	NA	NA	NA	NA	NA	NA	-1.76134	NA	-0.225793	NA	-1.55244	NA	-1.43698	NA	-1.50535	NA	-1.08107	NA	-1.36746	NA	-1.4834	NA	-2.04522	NA	NA	NA	-1.78106	NA	-2.04025	NA	-1.24322	NA	-0.985592	NA	NA	NA	NA	NA
O95613	-3.19381	-1.97892	NA	NA	NA	-3.35742	NA	-3.80105	NA	NA	NA	NA	NA	NA	NA	NA	NA	NA	NA	NA	NA	-5.42931	NA	-1.94102	NA	-3.23044	NA	NA	NA	NA	NA	NA	NA	NA	NA	NA	NA	NA	NA	NA	NA	NA	NA	NA	NA	NA	NA	NA	NA
O95619	NA	-2.21898	NA	NA	NA	NA	NA	NA	NA	NA	NA	NA	NA	NA	NA	NA	NA	NA	NA	NA	NA	NA	NA	NA	NA	NA	NA	-1.97517	NA	NA	NA	NA	NA	NA	NA	-1.82952	NA	NA	NA	NA	NA	NA	NA	NA	NA	NA	NA	NA	NA
O95622	NA	NA	NA	NA	NA	NA	NA	NA	NA	NA	NA	NA	NA	NA	NA	NA	NA	NA	NA	NA	NA	NA	NA	NA	NA	NA	NA	NA	NA	-3.56832	NA	NA	NA	NA	NA	NA	NA	NA	NA	NA	NA	NA	NA	NA	NA	NA	NA	NA	NA
O95630	NA	-0.251408	NA	-1.63617	NA	NA	NA	-1.87941	NA	-0.931736	NA	NA	NA	NA	NA	NA	NA	NA	NA	-0.479977	NA	NA	NA	-0.810672	NA	-1.49407	NA	NA	NA	NA	NA	-1.67229	NA	NA	NA	NA	NA	NA	NA	NA	NA	-1.97131	NA	-0.45819	NA	NA	NA	-2.4057	NA
O95639	NA	-4.78116	-6.34884	-5.3274	NA	NA	NA	NA	NA	-5.08564	NA	-5.79148	NA	NA	NA	NA	NA	NA	NA	NA	NA	NA	NA	NA	NA	NA	NA	-5.30279	NA	NA	NA	NA	NA	NA	NA	-5.10825	NA	-6.20715	NA	-5.07348	NA	-4.89782	NA	-4.91633	NA	NA	NA	NA	NA
O95644	NA	NA	NA	NA	NA	NA	NA	NA	NA	NA	NA	NA	NA	NA	NA	NA	NA	NA	NA	NA	NA	NA	NA	NA	NA	NA	NA	NA	NA	NA	NA	NA	NA	NA	NA	NA	NA	NA	NA	NA	NA	NA	NA	NA	NA	NA	NA	NA	NA
O95661	NA	NA	NA	NA	NA	NA	NA	NA	NA	NA	NA	NA	NA	NA	NA	NA	NA	NA	NA	NA	NA	NA	NA	NA	NA	NA	NA	NA	NA	NA	NA	NA	NA	NA	NA	NA	NA	NA	NA	NA	NA	NA	NA	NA	NA	NA	NA	NA	NA
O95671	1.09432	-1.2919	1.17081	-0.327038	0.83846	0.482198	0.907831	-1.05504	1.3015	-0.231194	0.880258	-0.610908	-0.729243	-1.13645	NA	NA	0.227369	NA	0.316807	-1.09648	1.14512	-0.0750321	1.59188	-0.280804	0.428575	-0.406564	0.288684	-0.28934	1.36123	-0.404755	1.24209	-0.16332	0.756668	-0.0818017	2.55209	0.822829	0.647694	-1.57845	1.42402	0.680913	0.504013	0.506116	0.364427	0.501619	-0.200634	-0.944239	-0.013747	-0.0756863	-0.156172
O95674	1.25526	0.697012	1.10253	1.47541	0.694528	-0.712366	1.26855	1.65142	0.87147	1.95468	-0.249026	0.891804	0.143123	-0.06259	-0.750974	-0.469249	-0.509322	0.323922	-0.368808	1.02751	1.01683	0.726142	0.0386755	0.529516	-0.0872284	0.44471	-0.152808	0.844496	0.738166	0.564707	-0.0154305	0.554155	-0.380126	0.0646919	0.168273	0.220186	-0.00188869	-0.734628	0.193204	0.467033	0.420894	1.21645	-0.72933	1.4916	-0.0601733	0.107435	0.479444	1.03753	-0.000533715
O95685	NA	-1.44369	NA	NA	NA	NA	NA	NA	NA	NA	NA	NA	NA	NA	NA	NA	NA	-1.22091	NA	NA	NA	NA	NA	NA	NA	NA	NA	NA	NA	-2.41312	NA	NA	NA	NA	NA	-1.5891	NA	NA	NA	-3.05533	NA	-3.37461	NA	NA	NA	NA	NA	NA	NA
O95696	-4.95304	-2.35184	-4.77962	-2.09942	NA	-4.1151	-5.00871	-3.30466	NA	-2.52739	NA	NA	NA	NA	NA	NA	NA	-4.15644	NA	-4.33264	NA	-2.64119	NA	-2.47949	NA	-2.7275	NA	-2.49476	NA	-2.6223	NA	-3.0242	NA	-0.921057	NA	-5.44286	NA	NA	NA	-2.38483	NA	-3.96982	NA	-3.20016	NA	NA	NA	-3.72455	NA
O95707	NA	-1.32356	NA	-1.48282	NA	NA	NA	-0.74468	NA	NA	NA	-0.413096	NA	-1.62938	NA	-2.9406	NA	-1.15406	NA	NA	NA	-2.18645	NA	-1.52075	NA	NA	NA	-0.972594	NA	-1.07726	NA	NA	NA	-1.3487	NA	-0.497708	-1.67124	-1.69376	NA	-0.798121	NA	-1.06974	NA	-2.00304	NA	NA	NA	NA	NA
O95714	NA	NA	NA	-4.38378	NA	NA	NA	NA	NA	-4.58835	NA	NA	NA	NA	NA	NA	NA	NA	NA	NA	NA	NA	NA	NA	NA	NA	NA	NA	NA	NA	NA	NA	NA	-3.15527	NA	NA	NA	NA	NA	NA	NA	NA	NA	NA	NA	NA	NA	NA	NA
O95715	NA	NA	NA	NA	NA	NA	NA	NA	NA	NA	NA	NA	NA	NA	NA	NA	NA	NA	NA	NA	NA	NA	NA	NA	NA	NA	NA	NA	NA	NA	NA	NA	NA	NA	NA	NA	NA	NA	NA	NA	NA	NA	NA	NA	NA	NA	NA	NA	NA
O95716	-0.669205	0.7159	-1.13779	1.33904	NA	-0.377656	NA	-0.0155081	NA	-0.416175	NA	-0.00178743	NA	0.615229	-1.76747	0.963841	NA	1.30625	NA	-0.521663	NA	0.584848	NA	NA	NA	-1.51189	NA	-0.109148	NA	0.692882	NA	-0.151285	NA	0.893885	NA	1.06167	-1.15138	1.88888	NA	0.0877496	-0.833185	1.05981	-1.85102	-0.0580814	-1.42747	1.5126	-1.36124	-0.825892	NA
O95718	-0.258401	NA	-0.900978	NA	-0.535874	NA	-1.40162	NA	-0.197761	NA	-0.298372	NA	-1.548	NA	-2.52095	NA	-1.5277	NA	-0.411601	NA	-0.399649	NA	-0.303858	NA	-1.36005	NA	-1.10317	NA	-0.177486	NA	-0.506987	NA	-0.196981	NA	0.578986	NA	0.772471	NA	-0.237499	NA	-0.445352	NA	0.196967	NA	-0.617033	NA	-0.677268	NA	-0.849912
O95721	0.813612	0.371875	0.225472	0.905863	-0.233496	2.74729	-0.241271	0.257255	-0.301308	-0.350664	-0.174601	0.248855	-0.613824	-0.385306	-1.98759	-0.439557	-0.218944	0.409143	-0.184633	0.883204	0.153189	0.299559	-0.106221	-0.298867	-0.659268	-0.104336	-0.268852	0.503116	-0.0412074	-0.109484	-0.490147	0.472035	0.199685	1.06398	0.362101	-0.19677	-0.273743	0.5436	0.085785	0.276063	0.118675	1.92081	0.0451937	0.473264	-0.724564	-0.0835809	-0.524594	-0.250342	-0.829085
O95741	NA	NA	NA	NA	NA	NA	NA	NA	NA	NA	NA	NA	NA	NA	NA	NA	NA	NA	NA	NA	NA	NA	NA	NA	NA	NA	NA	NA	NA	NA	NA	NA	NA	NA	NA	NA	NA	NA	NA	NA	NA	NA	NA	NA	NA	NA	NA	NA	NA
O95747	0.662363	0.601408	0.220449	1.63927	-0.293175	1.46775	0.152046	0.515633	0.0433589	0.71905	-0.843956	-0.341661	0.0339825	-0.0527543	NA	0.328493	-0.284958	0.819001	-0.227324	1.00805	0.298029	0.585572	0.0261542	0.454505	0.360127	0.235285	-0.301763	0.46979	-0.426365	0.965696	-0.158757	0.522469	0.139859	0.826623	0.388541	1.01641	-0.799891	-0.044644	0.247169	0.32939	-0.255501	1.3417	-1.29339	0.679727	-0.626495	0.00902096	-0.175001	0.807545	-0.865994
O95749	NA	1.07277	NA	0.571477	NA	0.556805	NA	NA	NA	-0.356504	NA	NA	NA	NA	NA	NA	NA	NA	NA	NA	NA	0.0957293	NA	0.114492	NA	NA	NA	NA	NA	0.941729	NA	0.0157653	NA	NA	NA	NA	NA	NA	NA	NA	NA	0.218101	NA	-0.1538	NA	NA	NA	NA	NA
O95755	NA	NA	NA	NA	NA	NA	NA	NA	NA	NA	NA	NA	NA	NA	NA	NA	NA	NA	NA	NA	NA	NA	NA	-4.60953	NA	NA	NA	NA	NA	NA	NA	NA	NA	-3.60101	NA	NA	NA	NA	NA	NA	NA	NA	NA	NA	NA	NA	NA	NA	NA
O95757	-0.93372	1.00473	-0.826352	NA	NA	0.0603607	NA	-0.300913	-1.07666	-0.555002	NA	0.0581957	-1.49801	-1.31113	NA	-1.23523	-1.33459	-0.975548	NA	0.281676	-1.26089	0.135246	-1.14499	1.01796	NA	NA	NA	0.406034	NA	1.68585	-1.03314	-0.332461	-0.209242	-1.17462	-0.69047	0.572287	NA	-0.12842	-1.47799	-0.473412	-2.08798	-0.735134	NA	0.583509	NA	0.0665957	NA	0.141239	NA
O95758	-1.11831	0.488585	-0.902074	0.131258	NA	-0.509335	NA	-0.268171	NA	0.203482	NA	-0.127851	NA	-0.590349	NA	NA	NA	1.06851	NA	0.643609	-0.802715	0.270255	-2.80949	0.0973216	NA	0.0669594	NA	0.844585	NA	0.133584	NA	-0.111376	NA	-0.20404	NA	0.274513	NA	0.303591	NA	0.372012	-0.807863	0.423937	NA	0.466598	NA	-0.757948	NA	NA	NA
O95759	-2.53669	NA	NA	NA	NA	NA	NA	NA	NA	-2.44597	NA	-3.10995	NA	NA	NA	NA	NA	NA	NA	-1.15169	NA	-1.84319	NA	-0.917468	NA	-2.89043	NA	NA	NA	-1.97155	NA	NA	NA	NA	NA	-2.77121	NA	NA	NA	NA	NA	NA	NA	-1.99009	NA	NA	NA	-1.32339	NA
O95772	NA	-3.14732	NA	NA	NA	NA	NA	-1.37857	NA	-2.38259	NA	NA	NA	NA	NA	NA	NA	-1.93516	NA	-2.2026	NA	NA	NA	NA	NA	NA	NA	NA	NA	NA	NA	NA	NA	-1.78115	NA	NA	NA	-1.69519	NA	-2.81984	NA	NA	NA	-2.51556	NA	NA	NA	NA	NA
O95777	-0.0319316	0.410454	0.25897	1.32419	-0.691288	0.0404508	-0.137238	1.74434	-0.833962	1.06827	0.505686	1.58832	0.311877	1.37626	0.0343418	0.955813	0.164042	1.71557	0.578694	0.102759	0.321471	0.934791	-0.633416	0.388309	-0.574686	1.26313	-0.115472	1.16148	-0.170766	0.504881	-0.873335	1.36014	-0.695434	0.791777	0.101437	1.81256	1.14681	1.26441	-0.353199	1.09018	1.26807	1.71314	1.07662	1.45303	0.719774	0.653014	0.796439	0.588635	1.11822
O95782	1.55304	2.94149	1.3483	1.94196	0.0758825	1.58442	1.10404	1.12	0.797206	1.43187	0.328376	1.36655	1.05817	1.31919	-1.08498	1.10773	0.432231	1.75933	0.0972781	1.39872	1.30152	1.77785	0.623709	1.61979	1.0594	1.63342	0.271437	1.84611	0.399954	1.58071	0.500953	2.05009	0.811641	2.09576	1.21102	1.00378	-0.0407183	0.618379	0.533507	1.3011	0.67514	1.02826	-0.224025	1.98779	0.173219	0.60456	0.420515	1.54579	-0.235198
O95786	-0.386886	-1.48752	-0.845844	-0.673229	-2.33083	NA	-0.79769	-0.49624	-1.26298	0.213961	-2.30268	-0.614367	NA	NA	NA	-2.12882	-2.06151	0.777311	NA	-0.518463	-0.525434	0.768614	-1.38522	-0.906506	-1.84322	-1.39884	-2.37143	0.108013	-2.08527	-0.950352	-2.21269	-0.932066	-1.01404	0.120251	-0.719002	0.944578	NA	-1.5669	-0.601443	-0.0586337	NA	-1.65302	NA	-0.284564	NA	-0.456068	-1.87703	-0.250163	NA
O95793	0.845681	1.21634	0.607953	1.11802	-0.330958	0.0719444	-0.190567	1.32471	0.393761	2.36331	-0.399613	0.713905	-0.151926	-0.642313	-1.55128	-0.0863283	0.101418	0.804019	-0.301369	1.09602	0.283743	1.013	0.325741	0.68935	-0.235973	0.107851	-0.174182	0.621793	0.280713	0.498831	0.0709244	0.955509	0.665151	1.55197	0.794139	0.98187	-0.00970797	0.172512	0.572357	0.978117	-0.0992342	0.802837	-0.52604	1.1803	-0.687512	-0.272814	-0.689483	0.826433	-1.23236
O95810	4.2363	2.13543	3.9578	3.02907	2.80699	NA	3.45629	NA	2.60357	NA	2.77392	NA	3.43257	2.98105	2.33778	1.25077	3.13038	1.45237	3.10291	NA	4.17954	2.15684	3.25666	2.0712	1.84054	1.45523	3.35961	1.93683	3.87622	1.25883	3.10388	1.69554	2.43555	NA	3.90382	1.00571	3.73761	NA	3.64374	NA	3.583	2.28251	2.4875	2.21476	3.7806	2.43542	4.05425	1.52983	2.21097
O95816	-0.417716	0.398552	-0.128663	NA	-0.518895	-0.93394	NA	1.40712	-1.09506	NA	-1.11906	NA	-0.672438	-0.366402	NA	NA	-0.959949	NA	NA	-0.665997	NA	NA	NA	NA	-1.27913	NA	NA	0.948506	-1.20818	-0.0575265	NA	-0.489688	-0.480879	0.125707	-0.438834	NA	-0.234094	-0.0133188	NA	NA	-0.12685	NA	-1.28511	NA	-1.22287	NA	NA	NA	NA
O95817	-1.58304	1.92507	NA	-1.33469	-1.59504	-0.596768	NA	-1.12573	NA	0.182721	NA	NA	NA	-1.18655	NA	-1.93733	-1.99222	-1.02007	NA	-0.357227	NA	-0.540406	NA	-0.0125026	-1.71446	-0.659594	-1.93631	-0.337234	NA	-0.266837	NA	-0.127274	NA	0.0982891	NA	0.0868762	NA	NA	-1.54789	-1.19865	-1.55232	-0.348301	NA	0.6141	NA	-0.505301	-1.76619	-1.54229	NA
O95819	-2.65484	-1.32862	-3.43384	-2.46317	NA	-3.23233	-3.13508	-1.76492	-3.19334	-1.48457	NA	-2.89772	NA	NA	NA	-2.62028	NA	-0.781072	-3.98756	-1.37325	-2.84609	-2.19336	-3.36427	-2.07953	NA	NA	NA	-2.22904	NA	-2.04866	-3.62386	-1.69203	NA	-2.61566	NA	-2.88995	NA	-2.61482	-2.21428	-2.20802	-3.31552	-1.85227	NA	-1.58657	NA	NA	NA	NA	NA
O95822	1.88095	-0.874101	2.57185	1.24059	1.80011	-1.10839	1.68781	-0.12026	1.97888	0.333251	1.54104	-0.478818	2.32719	-0.703432	0.616731	NA	1.32186	0.20229	0.777726	NA	1.75171	NA	2.22221	0.424231	1.27176	NA	0.702733	-0.174356	1.57546	-0.198553	1.45774	NA	1.81315	-0.969323	2.40348	0.256807	2.01742	-1.76426	1.83172	-0.417112	1.33801	-0.372284	1.81822	0.425178	1.79716	-0.82219	-0.0322399	NA	0.304402
O95825	NA	NA	NA	NA	NA	NA	NA	-3.36244	NA	NA	NA	-2.59043	NA	NA	NA	NA	NA	NA	NA	NA	NA	-2.3144	NA	NA	NA	NA	NA	NA	NA	-2.39079	NA	NA	NA	-2.93663	NA	NA	NA	NA	NA	NA	-3.02068	-2.64528	NA	-1.5334	NA	NA	NA	NA	NA
O95831	4.89847	1.85956	4.66047	4.4714	4.46857	1.66937	4.19653	3.11442	4.41642	4.15441	4.05495	3.17374	4.48349	1.8523	3.42057	1.57936	3.63532	2.13136	4.17195	1.9386	4.47417	2.62468	4.4291	2.17237	3.45489	1.63336	3.74321	3.06576	4.1736	2.08587	4.41659	2.49767	4.32677	2.54412	4.69192	3.28151	4.36192	1.57849	4.37149	3.01703	4.07832	2.72335	4.41636	2.63988	4.38648	1.84633	3.58092	1.8748	3.91523
O95832	-0.285599	0.147132	-0.816231	-0.528385	-2.18563	NA	-1.14082	NA	-1.49876	-0.445876	-1.79467	-2.01259	-2.08547	NA	-2.46537	-2.14144	-1.54438	-1.04788	-1.77658	-0.678815	-1.17511	-0.23517	NA	-0.0746495	-1.35835	-0.671508	-2.14969	NA	-1.65789	0.170156	-1.49512	-0.0790362	-2.25746	0.514392	-1.25105	0.163113	-1.04278	1.63786	-1.77525	1.21312	-0.470265	-0.647799	-1.7152	0.786831	-1.85849	NA	-0.990098	-1.0932	-2.0312
O95833	NA	-1.46657	NA	-2.1109	NA	-0.299729	NA	NA	NA	NA	NA	NA	NA	NA	NA	NA	NA	-0.0741098	NA	NA	NA	-1.61655	NA	NA	NA	NA	NA	NA	NA	NA	NA	NA	NA	NA	NA	NA	NA	NA	NA	NA	NA	NA	NA	NA	NA	NA	NA	NA	NA
O95834	0.985384	4.41137	1.08474	3.52837	-0.259169	2.59686	0.953278	1.53425	0.288917	0.402788	0.388568	0.177365	-0.18362	1.45755	-0.831136	0.670494	0.379031	1.83553	-0.287068	2.48729	0.758512	1.22215	0.833313	0.888591	0.569526	1.25611	-0.125206	1.93935	-0.183826	2.03526	-0.0986326	0.888216	0.802788	0.949958	0.933414	2.19261	0.0805093	0.857135	0.492926	2.56906	0.643759	3.30721	-0.35117	1.27724	-0.593281	1.41587	0.515725	0.332844	-0.867539
O95841	NA	NA	NA	NA	NA	NA	NA	NA	NA	NA	NA	NA	NA	NA	NA	NA	NA	NA	NA	NA	NA	NA	NA	NA	NA	NA	NA	NA	NA	NA	NA	NA	NA	NA	NA	NA	NA	NA	NA	NA	NA	NA	NA	NA	NA	NA	NA	NA	NA
O95848	NA	-1.48496	NA	-2.29623	NA	NA	NA	NA	NA	-1.52729	-2.33436	-2.24049	NA	NA	NA	NA	NA	-1.69526	NA	NA	NA	NA	NA	NA	NA	NA	NA	NA	NA	-2.11002	NA	NA	NA	NA	NA	NA	-2.73627	NA	NA	NA	-1.97305	0.509247	NA	NA	NA	NA	NA	NA	NA
O95858	NA	NA	NA	-0.161566	NA	NA	NA	NA	NA	0.362284	NA	0.0164656	NA	NA	NA	NA	NA	NA	NA	0.211722	NA	-0.275544	NA	NA	NA	0.681412	NA	NA	NA	0.854357	NA	NA	NA	0.407933	NA	-0.141733	NA	NA	NA	NA	NA	0.813415	NA	1.35428	NA	NA	NA	NA	NA
O95861	0.809959	2.25511	1.11776	4.03858	0.558903	0.86903	0.948702	1.56086	1.19329	0.948602	0.959959	2.2268	0.205703	1.07585	-0.435337	1.07281	1.04284	1.50966	0.970595	1.07051	1.31912	1.44373	1.30003	1.82075	0.377105	1.28222	0.783639	1.42651	0.846937	3.34632	1.00462	2.17887	1.23109	1.65885	1.7736	2.29125	1.31159	1.08342	1.38827	1.96309	1.39237	4.18608	0.675435	1.7795	0.360356	1.0023	0.80902	0.813177	-0.38765
O95864	NA	NA	NA	NA	-0.874643	NA	NA	-1.48765	NA	NA	NA	NA	NA	NA	NA	NA	NA	NA	NA	NA	NA	NA	NA	NA	NA	NA	NA	NA	NA	NA	NA	-3.11422	NA	0.229524	NA	NA	NA	NA	NA	NA	NA	NA	NA	NA	NA	NA	NA	NA	NA
O95865	1.61996	0.967412	1.52337	2.59826	-0.0252999	0.515509	1.74896	1.92213	0.481108	3.03	0.93319	2.01408	0.934148	2.57451	0.452322	0.900987	0.658201	1.60937	1.02525	2.03731	1.11028	2.19467	1.1359	1.4652	1.34357	2.96855	0.756018	0.713527	0.981332	1.48245	0.505748	2.63201	0.834886	2.01703	1.35085	1.43361	0.76251	1.56025	1.10397	1.01565	1.92409	2.33919	0.76681	2.38386	0.790086	1.65753	2.04597	3.13744	0.418101
O95870	0.911738	-0.222148	0.720313	1.12523	-0.0769207	-0.359799	0.286121	0.826813	-0.623608	0.855672	-0.34995	1.20468	-0.442119	-0.575882	-1.93445	-1.16973	0.0944122	0.869527	-0.514999	0.376523	0.133183	0.433164	-0.286051	-0.00481518	-0.146667	-0.622881	-0.753884	0.647189	0.224413	0.265592	0.0219909	0.283128	0.379807	0.308985	-0.292201	0.671454	0.139978	-0.334727	0.0854273	0.857662	0.075466	1.02592	-0.128804	-0.141304	-0.38037	-1.25306	-0.784151	-0.448369	-1.85954
O95873	-1.81825	NA	-2.13536	-0.409698	NA	NA	-2.63274	-2.98611	NA	-0.433821	-3.68829	-0.91372	-3.51754	-3.34985	NA	NA	NA	-0.618733	NA	-0.680045	NA	-1.93142	NA	NA	NA	-1.57511	NA	-1.86549	NA	-2.73621	NA	-1.55264	NA	NA	NA	-2.98754	-2.8235	-2.44964	NA	NA	-3.26789	-0.421748	NA	-1.78307	NA	-2.07437	NA	NA	NA
O95881	1.24309	2.3752	0.990923	1.4624	0.589838	1.01423	0.887778	1.8298	-0.0480659	0.568611	-0.33665	1.61517	0.140736	0.390344	-1.29019	0.0753635	-0.111937	1.39025	-0.277432	1.29851	0.71762	2.0788	0.288527	0.54606	0.169407	-0.201403	0.0621319	1.28659	0.735997	1.15711	0.0238688	1.64585	0.515174	1.91711	0.251027	1.60289	-0.245897	2.04398	0.145522	1.28394	-0.0384378	0.778492	-0.580365	1.05359	-0.118184	0.144337	0.383099	1.77749	-0.563699
O95897	NA	NA	NA	NA	NA	NA	NA	NA	NA	NA	NA	NA	NA	NA	NA	NA	NA	NA	NA	NA	NA	NA	NA	NA	NA	NA	NA	NA	NA	NA	NA	NA	NA	NA	NA	NA	NA	NA	NA	NA	NA	NA	NA	NA	NA	NA	NA	NA	NA
O95900	NA	NA	NA	-4.30959	NA	NA	NA	NA	NA	NA	NA	-4.01052	NA	NA	NA	NA	NA	NA	NA	NA	NA	NA	NA	NA	NA	NA	NA	NA	NA	NA	NA	NA	NA	NA	NA	NA	NA	NA	NA	NA	NA	NA	NA	NA	NA	NA	NA	NA	NA
O95926	NA	NA	NA	-1.08301	NA	NA	NA	NA	NA	NA	NA	-1.31791	NA	-1.95567	NA	NA	NA	-1.3136	NA	NA	NA	NA	NA	NA	NA	NA	NA	-1.35018	NA	NA	NA	NA	NA	NA	NA	NA	NA	NA	NA	NA	NA	-1.76285	NA	NA	NA	NA	NA	NA	NA
O95954	6.38549	1.86595	6.73194	1.66645	6.89923	2.08129	6.4262	1.68654	7.00656	2.43637	7.77792	NA	5.07202	0.370797	7.43142	3.08071	6.96836	3.28629	6.75698	1.79045	7.00572	3.09194	7.24489	2.88727	6.51428	1.69024	7.14123	3.52901	6.80939	2.69322	6.91825	2.9385	6.08751	2.0496	7.07804	2.5144	7.29395	2.44703	7.54476	3.85846	7.35904	3.30346	7.86496	1.03006	5.37013	1.26417	6.26841	2.01935	6.42719
O95967	NA	NA	NA	0.816174	NA	-1.32089	NA	NA	NA	NA	NA	-1.05371	NA	1.37042	NA	-0.886686	NA	-0.607316	NA	0.795752	NA	0.85573	NA	-1.29263	-0.665944	1.67388	NA	-1.15761	NA	0.225705	NA	1.04857	-1.96008	NA	NA	-0.311359	-1.13455	NA	NA	1.00882	0.303983	0.7389	NA	0.665982	NA	0.635707	0.186543	1.69064	NA
O95983	NA	NA	NA	-3.60515	NA	NA	NA	-3.46447	NA	-3.38531	NA	NA	NA	-4.08946	NA	NA	NA	NA	NA	-3.93348	NA	-3.15587	NA	NA	NA	NA	NA	-3.13238	NA	NA	NA	-2.46698	NA	-2.86572	NA	NA	NA	-3.2028	NA	NA	NA	-3.30151	NA	NA	NA	NA	NA	NA	NA
O95989	0.236612	0.746685	0.248096	0.759056	-0.213692	NA	-0.219263	1.11298	0.0847936	1.89131	0.558458	1.64925	-1.09812	1.27151	0.145257	0.311846	0.0955692	0.903182	0.46696	0.141789	-0.126975	0.587285	-0.431192	-0.214909	-0.363109	0.533704	-0.934322	0.406862	-0.367909	0.534644	-0.294971	1.6707	-0.482236	-0.120233	0.410824	0.754648	0.81351	1.5503	0.117899	1.29759	1.25803	3.17523	0.414131	0.728175	0.441272	0.363504	0.736002	-0.427841	0.571471
O95994	NA	3.71524	NA	8.23225	NA	5.61244	2.20027	0.162205	NA	NA	NA	NA	NA	5.36198	-0.577957	6.17309	NA	6.94442	NA	4.45325	NA	NA	NA	1.19912	NA	NA	NA	4.47013	1.64026	6.52469	1.81422	NA	NA	NA	NA	NA	4.3614	3.49837	0.29081	NA	NA	5.0296	NA	NA	NA	1.09406	2.67582	NA	NA
O95999	NA	-0.494726	NA	-1.71783	NA	NA	NA	NA	NA	-2.15675	NA	-1.84869	NA	-2.14175	NA	NA	NA	-1.42745	NA	-1.24324	NA	-1.40708	NA	NA	NA	-2.19377	NA	-0.481506	NA	-1.16823	NA	-2.11159	NA	NA	NA	0.0162843	NA	-1.28067	NA	-0.316669	NA	-2.47056	NA	-1.34686	NA	NA	NA	-1.86644	NA
O96000	2.65219	1.52325	2.62056	0.9404	2.50042	0.26165	2.23193	2.98123	2.61244	3.39916	2.31991	2.79116	2.35234	1.77789	2.0151	1.36672	2.47923	1.94146	2.61799	1.5573	2.32398	2.10574	2.54502	2.68485	2.0095	1.60958	1.77502	2.96093	2.63154	2.49468	2.5248	2.43561	2.34094	1.48176	2.31887	3.07775	3.4219	2.70157	2.44129	1.57457	3.03065	2.64957	3.13851	2.30082	2.744	1.93347	2.40506	0.763515	2.55652
O96005	0.0983303	-0.0111397	0.450689	-0.314661	0.362322	-0.707579	-0.0184726	-0.808176	-0.065842	0.4317	-0.239644	-0.311166	-0.456228	-1.37253	-1.2961	-1.73894	-0.100571	-0.566129	-0.538434	-0.213752	-0.140265	-0.630432	-0.377846	-0.341389	-1.17983	-1.21178	-1.33667	-0.888327	-0.0105632	-0.342629	0.00422973	-0.288098	-0.439078	0.00486973	-0.0857918	-0.232882	0.00956782	0.121778	-0.0320312	-0.0350672	-0.951014	-0.316633	-0.387146	-0.133098	-0.957113	-2.06793	-1.54148	-1.6635	-1.23595
O96006	-4.25254	-3.60429	-4.78839	NA	NA	NA	-5.13994	-3.65346	NA	-2.76146	NA	NA	NA	NA	NA	NA	NA	-4.26384	NA	NA	NA	-3.77705	NA	-5.18746	NA	NA	NA	-4.07225	NA	-4.21813	NA	-3.77227	NA	-2.73825	NA	-3.99726	NA	NA	NA	NA	NA	-3.89038	NA	-2.81984	NA	NA	NA	NA	NA
O96007	-2.1649	NA	-2.01281	-2.02316	-1.91658	-1.61564	-2.33269	-2.85598	-1.52596	-2.19069	-1.83448	NA	NA	-3.04403	NA	NA	-1.28509	NA	-0.902629	NA	-1.87081	NA	-1.37907	-2.1961	-2.4411	-1.43354	-2.07512	NA	-1.70289	-1.79232	-1.43682	-0.954871	-2.03995	NA	-1.05472	NA	-0.991463	-1.81932	-1.80838	-2.29117	-1.85809	-2.64251	-1.47924	-1.1153	NA	NA	-1.64316	-1.76919	-1.53013
O96008	-0.254054	0.879372	-0.0528295	1.80037	-0.376502	0.433498	-0.966861	0.868411	-0.965921	0.856271	-0.127193	1.291	0.485142	0.511866	-1.20566	-1.04099	-1.08544	0.543101	-0.36541	0.608335	-0.494545	0.0493919	-0.556961	0.677049	-1.39918	-0.829751	-1.66763	1.15497	-0.79573	-0.0657782	-0.75987	0.289782	-0.899426	1.2158	-0.7152	1.13063	0.500327	0.894478	-0.918397	0.303162	0.860293	0.965294	0.0685605	0.595829	0.452645	0.129925	-0.250193	-0.286959	0.0580107
O96011	0.712974	1.03596	0.561655	1.23203	0.560868	0.30253	0.510486	1.22191	-0.743555	0.837706	0.41009	2.29353	0.368186	-0.567729	-0.883266	-0.20213	-0.340587	1.10518	0.275663	-0.707973	0.0283494	-0.325243	-0.0726532	1.61061	-0.510119	-0.953417	-0.554878	1.09916	0.445695	1.65705	-0.242922	1.18983	0.155128	0.226303	-0.369503	1.68637	0.853828	-0.0623492	0.151327	0.099201	0.8869	1.91533	0.686343	-0.809009	0.972961	1.28397	-0.108328	0.505671	-0.105072
O96013	NA	0.237878	NA	-1.2051	NA	-0.536822	NA	-1.28844	NA	0.239849	NA	-0.178682	NA	-1.6793	NA	-0.823405	NA	-0.349239	NA	0.769821	NA	-0.588633	NA	0.47022	NA	-0.414472	NA	-0.905234	NA	-1.20652	NA	-0.908472	NA	0.129922	NA	-0.110296	NA	-1.77503	NA	-1.72376	NA	-1.35455	NA	0.229703	NA	NA	NA	-1.43127	NA
O96017	NA	NA	NA	NA	NA	NA	NA	NA	NA	NA	NA	NA	NA	NA	NA	NA	NA	NA	NA	NA	NA	NA	NA	NA	NA	NA	NA	NA	NA	NA	NA	NA	NA	0.84092	NA	NA	NA	NA	NA	NA	NA	NA	NA	NA	NA	NA	NA	NA	NA
O96019	NA	0.932176	-0.208933	1.20706	NA	0.607413	NA	1.03763	NA	0.334005	NA	0.589523	-0.187831	0.4195	NA	-0.674323	NA	1.01462	NA	0.657777	NA	1.00583	-0.674547	0.951985	NA	0.0978644	NA	1.00336	NA	0.589339	NA	0.947391	NA	1.21446	NA	1.27826	-0.941344	0.634849	NA	0.531601	-0.329425	0.956691	NA	1.30124	NA	-0.510824	-0.64689	0.126139	NA
P00156	1.44411	0.497073	1.38456	1.73758	0.556578	-0.407328	0.863927	1.24683	0.431143	0.975577	0.64643	0.848648	1.01525	0.0676561	-0.305145	NA	0.748816	0.301214	0.566477	-0.058006	1.17398	0.199423	0.890344	1.4684	-0.186698	-0.458507	0.305002	1.20506	1.14458	0.644047	0.912719	0.791035	0.781051	0.0910546	1.05527	0.61432	1.17009	-0.103342	0.903498	NA	NA	0.881032	0.892925	0.870153	0.360112	-0.385143	0.655928	-0.0594032	0.0257159
P00167	6.78101	1.65081	7.01335	3.75816	7.58908	1.40862	6.52554	3.40005	6.66202	1.42896	6.99705	1.88165	7.00737	1.85011	6.17903	2.79603	6.2949	3.48857	7.15673	2.30703	7.18721	3.91566	6.85829	1.91268	5.96736	2.52797	6.54246	3.69323	7.00326	3.51764	6.31451	3.03017	6.73648	1.45808	6.77036	4.2386	7.87785	2.42477	6.21311	2.55202	7.58365	3.9993	7.20706	2.1621	7.06356	3.03501	6.35008	1.55758	6.58212
P00325	7.85424	2.64544	8.07611	3.62031	7.87788	2.95407	8.41821	5.40136	9.05188	3.87872	8.24572	NA	6.46589	6.17049	7.25833	3.57366	7.96668	5.0907	7.63751	2.73707	8.33986	4.5728	8.76463	3.29794	7.79838	3.15782	8.29025	4.97001	8.78127	3.26105	8.42573	3.14781	7.99054	2.58225	8.698	3.58648	8.40172	3.75823	8.35247	4.07268	7.95676	3.19796	7.66647	1.72378	6.84405	2.51131	7.8259	3.14708	7.22828
P00326	5.8501	0.585812	6.5342	5.66686	6.67263	1.50573	6.81943	2.19095	7.12089	3.33261	5.7826	NA	4.06121	1.71663	6.0115	3.04502	6.1565	2.688	5.93173	0.895931	7.13713	3.2923	6.92731	1.17562	6.26845	1.3386	6.61963	3.90504	7.41554	2.95916	5.96025	0.189051	6.16916	0.889056	7.01661	1.18126	6.53716	2.68601	6.99535	2.97461	5.83717	2.31974	6.01915	0.726597	4.62382	1.8924	5.49543	1.45568	5.43241
P00338	6.71352	7.33632	6.74981	6.04432	5.90263	6.86423	6.30524	6.80849	6.05619	6.25009	5.90335	5.9953	5.94529	6.50137	5.96859	6.22672	5.94699	5.93076	5.67017	5.53344	6.21534	5.8115	5.78671	7.38443	6.14459	6.23647	5.82958	6.19212	5.45904	6.38546	5.75936	5.72504	5.97026	5.12673	6.11499	5.95096	5.5263	6.98733	6.30963	5.86791	6.52193	5.66415	6.0604	5.6047	6.11964	5.02951	5.89069	7.34158	5.83755
P00352	6.34167	4.2851	5.85675	5.27883	6.75758	2.4139	6.23624	4.8017	6.33796	3.70106	6.22872	1.20597	4.25502	3.66014	5.36758	4.22522	6.04816	3.89449	5.85258	2.69202	6.21016	4.10732	6.55564	3.65971	6.09135	2.63774	5.90271	3.25751	6.07903	2.89618	6.65764	4.7796	5.74372	1.9612	6.92453	2.71838	6.37667	5.29764	6.72938	3.4232	5.99755	3.53268	6.04247	4.5543	5.44403	6.10589	5.97091	1.79343	5.33869
P00367	7.0949	3.59069	7.54266	6.01133	6.99106	3.65513	6.35	6.07773	6.93306	3.92525	6.91403	3.81128	7.69876	4.39399	6.788	3.88884	6.79138	4.73775	7.41286	3.68212	6.87327	4.38902	7.7994	3.8932	6.13484	3.74469	6.22074	4.90234	7.15419	3.14041	6.69721	4.27047	7.14034	3.65663	8.00476	4.68425	7.86026	3.86328	7.00407	3.69413	7.4821	4.40728	7.36481	4.53776	7.31693	3.85776	5.74738	2.92202	6.80275
P00374	-1.99561	NA	-3.06887	NA	-3.35466	NA	NA	NA	-1.34378	-1.50918	-1.83783	-1.36629	-2.52979	NA	NA	NA	-2.22682	-1.59969	-1.58326	-2.24305	-2.02404	NA	-3.07396	-3.42175	-2.90769	NA	-2.11734	NA	-1.81692	NA	-1.81061	-1.28209	-2.35555	NA	-0.954245	NA	-1.07285	NA	-1.84478	-2.66137	-1.30882	NA	-1.44739	NA	-2.40851	NA	-1.39599	NA	-2.61128
P00387	4.86274	4.06709	4.91443	4.77981	4.49906	3.53716	4.70191	4.14879	4.47054	4.6326	4.13652	5.28451	4.36536	4.36493	3.63677	3.92615	3.84659	4.16384	4.22238	4.37118	4.31418	4.00236	4.19882	6.11635	4.30891	4.57208	4.08164	4.10215	4.13312	4.12871	4.08381	4.97022	4.21968	4.1187	3.90199	4.20203	5.11699	3.50746	4.26003	4.51398	5.14077	5.69269	4.00129	3.94175	4.58763	4.77522	4.2199	4.5171	3.79689
P00390	2.95022	5.34452	3.14196	4.30896	2.1562	2.74486	2.74572	1.74553	2.32851	4.48164	2.16421	4.82366	2.43191	3.09831	1.72113	2.78102	2.14841	2.49771	2.06752	3.24663	2.81317	3.73023	2.62742	4.77307	2.79368	3.16357	2.04722	3.35565	2.22281	4.9993	2.34384	2.87227	2.59162	3.35905	3.05743	4.03141	1.86042	2.84748	2.90083	3.54692	2.58417	5.87523	2.14537	5.45545	2.24823	3.27701	3.05513	4.83433	1.83049
P00395	0.678125	0.36184	0.722359	1.62201	-0.562501	NA	NA	0.477157	0.413687	2.33616	NA	0.801662	NA	NA	NA	NA	NA	NA	NA	NA	1.06662	0.223203	0.5156	0.452662	-0.529236	0.438858	NA	0.769468	0.243216	0.357397	0.870221	0.624924	-0.43618	-0.499154	0.321384	NA	0.881903	-0.471429	1.27082	-0.347159	0.997975	1.28848	0.536054	1.62357	NA	NA	0.210242	NA	NA
P00403	5.09439	4.33842	5.69837	5.47932	5.39388	4.11417	4.56084	5.00609	5.17893	6.22223	5.77289	5.84278	6.04587	4.69295	4.77388	4.12939	4.83269	4.96557	5.48568	4.75603	5.49056	4.19781	5.65626	5.68366	4.4931	4.34599	4.46727	5.60607	5.54147	5.12578	5.57059	4.74148	5.26455	4.58199	5.40356	4.65672	6.30271	5.21303	5.11537	4.03068	6.29582	5.46588	6.52191	5.50624	6.20702	5.03456	5.10415	4.14121	5.41719
P00414	-1.24039	-0.83087	NA	NA	0.125218	NA	0.121478	0.194838	NA	NA	NA	NA	-1.87231	NA	NA	NA	NA	-0.973219	-0.578642	NA	-0.0697654	NA	NA	0.898437	-2.09477	NA	-1.0388	0.370483	-0.982536	-1.51904	-0.805575	NA	-0.722771	-1.95599	-1.18994	NA	NA	NA	NA	NA	NA	NA	NA	NA	NA	NA	-1.67964	NA	NA
P00439	4.37597	NA	4.62057	NA	3.49835	NA	3.39186	2.80082	3.79353	NA	3.39152	NA	2.63043	NA	1.74146	NA	3.78645	-1.37033	3.29571	NA	4.64957	0.438619	4.31475	NA	3.69552	-0.5202	3.90462	0.267384	4.24938	0.144295	4.23036	0.582396	3.79882	NA	4.91176	0.274766	4.053	-2.20472	4.40993	0.356994	3.04562	0.239434	3.255	-1.22956	2.23628	1.08375	2.57508	NA	2.16811
P00441	4.74723	4.08259	4.04619	2.90324	5.01556	2.41716	5.89221	4.14036	4.48774	3.22381	4.44007	4.27816	3.61205	4.13788	6.12965	3.79984	4.11455	4.34396	3.11945	3.05781	3.99755	NA	3.76919	3.17874	5.31273	3.75198	5.785	1.60731	4.60609	3.72378	3.46365	4.22211	2.1591	NA	4.4186	2.94083	7.02733	3.68797	5.71181	4.10962	4.72044	4.73886	5.1575	3.36346	5.13047	2.95134	6.3705	4.47856	7.06282
P00450	3.04873	4.02	2.91505	3.12007	1.66525	2.36478	2.3451	2.13247	1.30134	0.791358	1.4386	1.42592	2.41799	2.72752	0.312907	1.72123	1.8219	1.99923	0.957669	2.72032	1.59285	2.98127	0.943943	1.19838	2.07608	3.35199	2.24825	0.885963	0.923178	1.3129	1.74994	2.20358	1.59601	1.67414	1.78171	-0.04361	1.80905	4.87923	2.89675	2.84819	1.47107	3.1537	0.213934	1.62893	1.13706	1.48607	2.7013	1.88303	1.02107
P00480	6.23484	NA	6.73672	1.74018	6.14273	NA	5.74239	1.24163	6.29267	NA	5.50364	NA	5.8985	NA	5.01461	0.661101	5.47195	3.02483	5.92241	-0.990317	6.00787	2.33683	6.35537	NA	5.32589	NA	5.58204	3.01121	5.97037	NA	5.90437	0.311387	6.46583	0.318003	6.44728	0.416361	6.15646	0.753579	6.64744	2.29502	5.29573	-0.475359	5.86973	NA	6.163	NA	4.78037	1.6608	5.07478
P00488	2.23677	2.62915	0.945163	1.32446	NA	0.167767	1.23422	2.38401	-0.437003	0.748306	-0.248054	1.70309	2.13843	4.5763	-1.06384	3.58827	-1.16783	1.5934	-0.420127	1.28977	0.91539	3.25616	0.21819	1.80073	1.58141	0.711052	-0.543848	2.71792	NA	1.4481	NA	3.18564	0.960774	-0.441042	0.0502549	-1.04932	-0.0238585	1.32767	0.110751	4.23354	2.6539	2.8226	NA	1.25699	1.72721	2.11361	2.45167	-0.0214735	0.2673
P00491	0.826058	2.19831	2.34682	2.87673	1.90134	1.77295	1.30793	2.26955	1.83599	2.87641	2.87429	3.13271	1.62525	2.80915	2.64597	2.81932	2.01916	3.19919	2.69557	2.1892	1.5148	1.67147	2.18495	2.18541	1.72773	2.09057	1.69749	2.86945	1.91718	2.95127	2.21702	2.40129	1.78555	2.30857	2.65764	3.10736	3.31946	4.12219	2.23334	2.63838	2.90603	3.48527	3.51453	1.91574	2.86007	2.58298	2.7956	1.80781	2.41647
P00492	1.12378	2.60967	1.73186	2.66899	0.233372	1.87562	1.51125	2.02842	-0.321027	1.00044	1.44331	1.40804	0.635904	1.73803	1.33688	1.09599	0.168525	1.8234	0.736819	0.753877	1.62201	0.653208	0.856968	0.248067	1.21176	0.941245	1.49368	1.42722	1.40104	1.17828	1.11339	0.861491	-0.474338	1.63494	0.727649	2.17384	1.87944	2.23346	0.928713	1.96457	2.59776	2.01102	1.07816	0.61667	1.12855	0.470461	1.17851	0.917763	0.906513
P00505	6.73647	4.31589	7.02966	4.88491	6.77695	4.47474	6.65435	4.80625	6.63602	5.31744	6.56593	3.80778	6.82676	4.10746	6.34383	4.11302	6.54258	4.74967	7.05169	4.02168	6.95205	4.04961	7.15656	4.52465	6.05825	3.89747	6.81317	5.58299	6.55688	4.05581	6.71602	4.38677	6.7533	4.35969	7.24138	5.03943	6.92481	3.37016	6.53263	4.13585	6.70135	3.90612	6.69037	4.82586	6.88144	3.67907	5.99891	3.01432	6.78432
P00533	-0.317434	0.794969	0.124986	-1.00165	-1.49974	-0.488347	-0.698524	NA	-0.674386	-0.64513	-1.40004	NA	-0.740207	NA	NA	NA	-0.542066	-0.890254	-1.7403	1.63099	-0.225253	-0.462643	-0.343361	-1.44049	-1.12501	0.213217	-1.75668	NA	-0.643848	-0.869321	-0.849006	-0.757475	-1.03066	0.159884	-0.0106872	NA	-0.706709	-0.472964	-0.345206	-1.04229	-1.16147	NA	-1.1485	-0.298091	-1.87249	NA	-1.13354	-1.12356	-1.26135
P00558	5.33305	6.87553	5.15413	5.83873	4.34598	6.3665	5.22999	5.73895	5.10176	6.98691	4.03153	5.5387	4.73706	5.67187	3.27585	5.11251	3.96544	4.81106	3.54371	5.59709	4.55236	4.88186	4.72184	5.94122	4.80175	5.76122	4.55626	5.17197	3.9637	6.00942	4.48324	4.80755	4.70301	4.93828	4.97096	6.15724	4.13896	5.67645	4.57106	5.27272	4.29703	6.6458	3.50135	5.85157	3.89062	5.35905	4.76124	6.8478	3.65235
P00568	2.63593	1.69604	1.99866	1.52149	1.65992	1.60338	1.55191	1.64988	2.47543	0.0159015	1.58072	0.600364	1.12537	1.979	1.25112	0.422854	1.82113	1.9694	1.50303	0.965568	2.194	1.47775	1.71196	0.315441	2.00224	1.76329	1.09044	2.65945	1.23193	1.4402	1.71382	1.99187	2.35601	0.156497	2.23598	2.16008	1.98512	0.369965	2.32023	1.0514	2.26782	2.40256	1.91625	1.62063	1.70626	1.04789	1.48281	0.0982538	0.988214
P00734	2.28834	1.53688	2.0133	1.69144	1.07023	1.23003	0.743494	1.48795	-0.0341778	-0.427444	0.56854	0.470748	1.66767	1.29761	-1.27196	-0.465921	0.32827	0.186942	0.52047	1.27286	0.904068	1.64497	0.455665	-0.335785	1.07536	2.25471	0.696099	0.254404	0.765824	0.487226	1.74953	1.26308	0.388653	0.489028	1.68111	-0.163984	2.26484	3.20209	1.26924	1.71779	0.162217	0.0818132	-0.344115	1.28025	2.15562	0.196784	3.81191	1.03084	0.487874
P00736	0.792711	0.661098	0.100171	0.4756	-1.24671	-1.29838	-0.201784	-0.488152	-0.568478	0.674175	-1.63191	-1.16008	-0.158429	-0.217987	NA	-1.76357	-1.43311	NA	-1.6459	0.203981	-0.44712	1.33717	-0.596948	-0.432066	0.35158	1.8644	-0.192352	-0.806284	NA	-0.695749	-0.524455	0.151439	-1.03655	NA	-1.09887	NA	-1.07519	-0.463596	-0.545391	0.615196	-0.85671	1.15068	NA	-1.13131	NA	-0.991485	0.672487	0.0417157	-1.67506
P00738	7.29744	5.72425	7.0384	5.60061	5.27597	4.85626	6.05994	5.18175	5.59063	4.04386	5.63079	3.73367	6.36116	6.8134	4.99322	5.20366	6.98357	5.01695	6.22926	5.39683	6.13371	5.71366	5.45284	2.70901	6.03425	4.85079	6.48915	4.81046	5.46631	3.86648	5.88264	3.70643	6.39334	3.85716	6.17161	2.8558	5.49047	4.28789	6.87578	6.71445	6.04535	0.710731	5.55508	4.24933	6.07332	4.0578	5.5697	1.63781	5.94999
P00739	-1.18259	NA	-1.02219	NA	-1.70751	NA	-2.20632	-2.1107	NA	NA	-1.6961	-2.68684	NA	-1.53593	-3.97299	-3.30087	NA	NA	-1.73176	NA	-1.91941	NA	NA	NA	-1.1339	NA	NA	NA	NA	NA	-1.13741	NA	NA	NA	-1.3586	NA	-1.04347	-1.67679	-0.765086	-0.764351	-2.12372	NA	-2.26555	NA	NA	NA	-1.44697	NA	NA
P00740	2.67073	1.09247	1.80503	1.24956	1.05099	0.399121	1.77522	1.02921	1.48847	NA	1.39813	2.23848	1.65911	1.43372	-0.48985	NA	1.50723	1.16622	1.29893	1.44778	1.90648	1.96683	1.60822	-0.13655	2.25079	2.84518	1.84462	-0.506372	1.47981	-0.564643	1.27378	1.22216	0.983703	NA	2.13218	1.67391	1.64726	0.896893	2.15658	3.36694	1.68008	0.833292	1.15372	1.63648	0.406544	NA	3.10653	2.6187	1.04821
P00742	-0.764084	NA	NA	NA	NA	NA	NA	-0.0994749	NA	NA	NA	NA	-1.34298	NA	NA	NA	NA	NA	NA	NA	NA	-1.45694	NA	NA	NA	NA	NA	NA	NA	NA	NA	-2.09808	NA	NA	NA	NA	-0.967566	-1.29834	NA	-1.40848	-1.99337	0.153971	NA	NA	-1.01403	NA	0.566816	NA	NA
P00746	-1.07351	0.41253	-2.0574	0.224437	-3.33062	0.000839378	-1.41962	-1.56891	NA	-1.61536	-1.25748	-0.537405	0.0418578	1.35913	NA	-0.722213	-2.00317	-0.0854244	-1.48141	0.234947	-1.73657	-0.0500428	NA	-0.450908	-1.60892	0.619854	-2.11389	-1.55331	-1.60888	0.486226	-2.00106	0.275542	NA	-0.364655	NA	-0.561517	-1.40044	-0.65765	-1.73546	0.181424	0.213632	0.263253	-2.18641	0.25557	-1.02077	0.619155	0.0122825	1.38191	-1.3445
P00747	2.65456	3.22172	2.69824	2.95151	1.9835	2.23961	1.96203	2.83934	2.39562	1.13974	1.72368	1.42919	2.28788	1.81845	0.0224804	0.99691	1.54341	1.23933	1.16934	2.69933	2.01845	2.68608	1.67689	0.777818	2.51886	3.64513	2.68988	1.68966	1.36026	0.773436	2.01016	1.56742	1.92955	1.85249	2.33991	0.0218997	2.08837	3.31831	2.06002	2.59777	1.17301	1.12862	0.834333	2.01415	2.37376	1.45272	3.07553	2.38148	0.672397
P00748	1.2521	-1.29387	1.08569	0.404286	0.989951	0.533272	1.03536	-0.522991	0.777508	-1.44869	0.0211471	-1.00455	1.44358	0.686281	-1.41919	-1.36015	0.662952	-0.411303	-0.695912	0.524933	0.68523	1.52085	0.0361319	NA	1.3796	2.69405	0.760401	-0.149999	0.270354	-1.35368	0.224738	0.330344	0.687104	0.128675	0.565282	-2.38348	0.343206	-0.54643	1.57712	1.40136	-0.204085	-2.02029	-0.952881	0.0621623	-0.491437	NA	1.65657	1.04766	-0.165091
P00749	NA	NA	NA	NA	NA	-1.121	NA	NA	NA	NA	NA	NA	NA	NA	NA	NA	NA	NA	NA	NA	NA	NA	NA	NA	NA	NA	NA	NA	NA	NA	NA	NA	NA	NA	NA	NA	NA	NA	NA	NA	NA	NA	NA	NA	NA	NA	NA	NA	NA
P00750	NA	NA	NA	NA	NA	NA	NA	NA	NA	NA	NA	NA	NA	NA	NA	NA	NA	NA	NA	NA	NA	NA	NA	NA	NA	NA	NA	NA	NA	NA	NA	NA	NA	NA	NA	NA	NA	NA	NA	NA	NA	NA	NA	NA	NA	NA	NA	NA	NA
P00751	3.35896	2.62018	2.96741	3.46704	0.95188	2.10516	2.11541	1.92946	1.60226	3.08833	0.95849	2.02828	2.1834	2.87556	-0.0287177	1.85138	0.953765	1.13438	0.965491	2.8556	1.62964	3.26213	0.884905	1.18443	2.50201	4.2858	1.66792	0.854515	0.73122	1.29525	1.77263	2.66075	1.33737	2.13248	1.48992	0.493805	1.32348	2.06077	2.42547	3.37729	0.944436	1.28227	-0.0883623	2.77582	1.02395	1.62167	2.89885	2.74914	0.762375
P00813	-3.93714	-2.28229	NA	NA	-3.31681	-1.96955	-2.30765	-2.54602	NA	-2.98756	NA	-1.99891	-3.00809	-0.860148	-3.56606	-1.46458	NA	-2.46621	NA	-1.41186	-2.64564	-1.87453	NA	NA	-3.24227	-2.99763	NA	-1.93855	NA	-3.37575	NA	-1.71926	NA	-1.9229	-3.52815	-2.64739	NA	-1.47133	NA	-1.68042	-2.49102	-1.13924	NA	-2.98492	-3.44343	-3.50155	-2.00045	-3.16009	-2.77622
P00846	3.34512	2.36946	3.54767	3.55216	2.99917	1.64235	2.7676	2.25737	2.71428	3.57186	3.56677	3.83246	4.31693	2.45209	2.77468	1.61161	2.99536	2.37498	3.4848	1.79207	3.36045	2.49835	3.29597	3.02096	1.72646	1.38568	2.42345	2.39491	2.9693	3.21733	3.05234	2.08235	3.06203	2.04817	3.09781	2.91249	4.009	2.68255	3.31859	2.67276	3.49625	3.30235	3.49813	2.76255	3.78012	2.27562	3.02913	1.75919	3.34874
P00915	3.77817	0.836971	3.43229	3.58433	3.46769	3.49649	3.54316	4.1362	3.5633	2.26697	2.85228	1.47676	5.42474	3.69214	1.87485	1.99381	2.82708	1.48987	3.51327	2.73986	2.09278	2.90905	2.96032	0.960723	5.97217	1.86441	3.79994	1.22251	2.70247	0.177081	5.35722	1.0539	3.21919	1.71182	4.67946	1.99697	2.56993	2.47595	5.87574	5.78619	3.58327	1.9382	2.33625	2.54338	5.67472	-0.145676	5.27797	1.9437	4.36707
P00918	4.67292	1.63206	4.29824	5.46914	3.90556	1.42231	4.75051	2.31701	3.58782	1.97968	4.8261	2.26884	3.11156	3.37815	4.31324	3.73102	4.25334	3.9437	5.40476	1.54818	4.63065	3.38829	4.83712	4.58948	4.26001	2.63112	4.42284	1.03353	4.9519	5.98136	5.94678	3.30267	3.22306	3.62166	5.49914	2.5287	5.7087	3.3612	5.58705	5.84393	4.91971	2.35856	4.93164	3.09044	4.78161	3.61892	4.99202	1.52179	4.764
P00966	7.10832	4.25535	8.01407	3.954	7.00053	3.86401	7.41283	4.98676	7.24185	5.3621	6.18251	1.92283	5.40012	3.52994	6.15047	3.41249	6.46615	4.11345	6.51829	2.64918	7.33358	4.18271	7.45263	4.79534	6.74831	5.08104	7.49452	5.7565	7.6226	4.06444	8.14461	5.20867	6.57567	3.75072	7.67139	4.16344	7.92756	3.99721	7.61862	4.99585	6.78332	3.68481	6.65327	4.80808	5.79595	3.20226	5.59404	3.0808	5.83825
P00973	0.525735	-0.198381	-0.178371	-0.359689	NA	NA	-1.55008	-1.0612	-1.3531	-0.622838	NA	-2.08234	-1.68167	-0.651828	-3.19804	-1.07377	-0.462019	1.62633	-3.18428	NA	0.113761	0.199771	NA	NA	NA	NA	NA	0.0289015	-1.4585	NA	-0.760961	-1.66648	0.225236	0.188096	NA	0.791145	-1.44985	-1.67322	-1.72661	-1.88821	-0.5706	-1.01556	-1.24416	-1.22011	-1.68526	-1.61468	NA	NA	-1.77028
P00995	NA	NA	NA	NA	NA	NA	NA	NA	NA	NA	NA	NA	NA	NA	NA	NA	NA	NA	NA	NA	NA	1.41957	NA	NA	NA	NA	NA	NA	NA	NA	NA	NA	NA	NA	NA	0.379053	NA	NA	NA	NA	NA	NA	NA	NA	NA	NA	NA	NA	NA
P01008	3.37363	2.85641	2.82442	2.89718	2.09341	1.806	2.26482	2.23383	1.80736	1.43569	2.25501	2.66141	2.61529	3.96317	1.82804	1.89856	2.10902	2.46968	2.48374	3.1632	2.63256	3.17075	2.26193	0.915012	2.71763	3.853	2.68269	1.82879	2.49354	3.12023	2.60283	2.5128	1.72742	1.67937	2.45011	2.3789	3.02171	4.20093	2.80942	3.93854	2.79493	2.26243	2.06117	3.25116	2.73473	1.77421	3.70348	2.53589	2.60018
P01009	5.04016	5.63151	4.8588	5.19647	3.39757	4.34437	4.44802	4.4155	2.67758	3.84159	3.22113	3.62636	4.64144	5.82965	2.59992	4.7864	3.63671	4.68891	3.17818	5.01781	3.88058	5.79365	2.98481	2.62432	4.29382	6.34534	4.36299	4.01864	3.99755	3.94584	4.02172	5.84167	3.20462	4.48802	3.6726	3.64115	3.39994	5.88322	4.71757	5.6156	3.57071	7.47997	2.88805	5.68205	4.13603	3.80932	4.78037	4.02295	3.16107
P01011	5.27161	6.56191	4.67237	4.78699	3.7754	4.50648	4.13282	4.52435	3.43216	3.65066	3.4655	3.63818	5.85654	6.30865	3.30727	4.14829	4.35492	5.56455	4.07022	4.84708	3.71768	5.14074	2.99497	2.56801	3.61198	5.19268	3.97829	3.55926	2.94177	5.68228	3.80735	5.6748	3.78811	4.92717	3.19916	4.4598	4.35139	8.22591	4.3114	6.64285	4.67555	7.00108	4.1252	4.3752	4.62316	4.82363	4.87478	4.01162	4.18501
P01019	0.926213	0.0590147	0.92802	0.222386	1.11286	-0.246304	-0.0167188	1.05807	-0.0434067	1.26581	0.765795	0.47461	1.12348	1.41291	-0.678786	-0.570797	0.390314	0.10907	0.654967	1.70164	0.128504	0.981495	0.56206	1.81165	0.312442	2.25829	0.304921	-0.505647	0.28907	0.901277	1.0915	2.55268	-0.153598	-0.79763	1.12501	0.606215	0.952554	1.10407	0.786796	1.76831	-0.293623	4.29763	0.0229301	2.76391	0.857187	0.300171	1.69867	1.2871	0.518634
P01023	3.24549	2.5657	3.31146	2.602	1.82214	2.25944	3.02693	3.19416	1.3766	1.62045	2.23564	2.80792	2.38494	3.02316	0.0285451	1.61767	1.96804	1.54812	1.59323	2.61353	2.72843	3.21487	2.55383	0.856017	2.76232	3.02969	2.82018	1.83297	1.60602	2.0571	3.86523	2.47262	1.85253	2.36765	2.60493	-0.107901	2.18402	2.56154	3.20295	3.52506	2.09314	5.44765	2.25836	3.28085	1.87755	0.578959	4.26206	1.88186	1.80899
P01024	5.19777	3.77958	5.05051	4.83516	3.44018	4.19046	4.4643	3.92805	4.07182	4.13579	3.12196	3.69888	4.31174	4.4577	2.08129	3.54823	3.46173	3.50932	3.06561	4.97551	4.06446	5.75259	3.34183	2.87672	4.74022	6.17291	4.21739	3.10689	3.0024	4.27259	3.94166	3.99327	3.89438	4.13347	4.22221	1.82791	2.85613	4.07334	4.3631	4.94743	2.8021	5.68732	2.21686	4.4796	3.33354	2.90795	4.96341	5.10824	3.21387
P01031	1.11834	-0.0583781	1.01787	0.34966	-0.0818333	1.36501	0.357343	0.582142	0.566038	1.10717	-0.593003	-0.938206	0.638594	-0.284394	-2.10208	-1.15554	-0.461791	-0.859358	-0.663955	1.46707	0.409956	1.93985	-0.123522	-0.136362	0.88966	3.02518	0.521266	-0.756336	-0.622773	0.0496482	0.496737	1.58061	0.193421	1.15956	0.440069	NA	-0.874533	0.243051	0.770629	0.941492	-0.938383	-0.19357	-1.59928	0.776325	-1.07034	-1.4909	1.10967	0.520147	-0.834937
P01033	NA	1.19761	NA	2.02807	NA	1.3436	-0.646532	-0.610149	NA	-3.4461	NA	0.333283	NA	2.24084	NA	1.21683	-1.31667	2.87344	NA	1.85008	NA	2.35134	NA	0.0206705	-1.10203	0.955141	NA	1.63719	NA	0.989643	NA	1.72875	NA	1.42603	NA	2.13358	NA	3.94332	-2.12537	1.96085	0.245314	4.0415	-2.40324	2.08148	-1.00607	3.34814	-0.486387	1.94793	NA
P01034	-0.0202161	1.59069	-0.459772	0.679272	NA	0.906049	NA	1.51096	NA	-0.0718051	-1.25759	1.05492	0.216587	1.62755	NA	0.0822309	-1.04446	1.58138	-0.78662	0.725774	NA	0.182089	NA	-0.0142558	-0.924468	-0.0683753	NA	1.05022	-1.27742	1.15474	NA	0.360139	NA	-0.171243	-0.981966	1.02242	-0.0906096	0.584453	-0.452315	1.17316	0.15631	2.7829	-0.509224	0.245549	0.381966	0.963665	-0.0797396	0.636922	-0.529589
P01037	NA	NA	NA	NA	NA	NA	NA	NA	NA	NA	NA	NA	NA	NA	NA	NA	NA	NA	NA	NA	NA	NA	NA	NA	NA	NA	NA	NA	NA	NA	NA	NA	NA	NA	NA	NA	NA	NA	NA	NA	NA	NA	NA	NA	NA	NA	NA	NA	NA
P01040	NA	3.72342	NA	NA	NA	NA	0.62194	-0.211188	NA	NA	0.877576	-0.126515	NA	0.940029	-0.416332	0.745599	-0.584912	1.8157	1.9565	NA	-0.318979	NA	NA	NA	-0.604814	NA	-0.611112	NA	NA	1.04757	NA	1.61901	-0.327607	NA	0.602407	NA	2.1121	2.37055	1.36785	NA	0.140605	-0.203832	0.317184	NA	0.153965	NA	0.831446	NA	1.07432
P01042	2.80883	2.05519	2.63215	2.50919	1.08946	1.65633	1.21237	0.956294	0.538438	0.348683	1.37759	1.60078	2.33778	2.9246	-0.504563	1.42283	1.01122	0.723672	0.907247	1.94862	2.29268	2.71512	1.38961	0.337344	2.19871	3.41016	1.79047	0.723323	1.34249	0.647516	2.14034	2.98937	0.873667	1.17679	2.76278	0.538529	2.05487	2.11527	3.55407	3.10921	1.74645	1.2511	-0.0857339	1.68231	1.28385	0.915914	2.59511	1.54277	0.713785
P01111	-0.585264	-0.26436	NA	0.0329806	NA	-0.505973	NA	-0.144488	-0.683159	-0.395838	NA	NA	-1.31706	-1.11126	NA	NA	-0.867641	-0.559971	-0.963276	-1.83489	-0.837907	-1.05589	-1.02345	-0.587219	-1.8378	-0.875775	-1.11249	-0.268279	-0.532574	-0.694929	-0.608408	-0.0734852	-2.1301	-0.145846	-0.121231	0.165571	NA	-0.33153	-0.585373	-0.405692	NA	-0.281134	NA	-0.225379	NA	-0.780013	-0.925778	-1.19691	-1.80511
P01112	NA	-1.02269	NA	NA	NA	-2.47025	NA	NA	NA	NA	NA	-2.30416	NA	-2.27204	NA	NA	NA	NA	NA	NA	NA	NA	NA	NA	NA	NA	NA	NA	NA	-1.43108	NA	NA	NA	NA	NA	-0.944705	-3.30139	-2.0855	NA	-2.1478	NA	NA	NA	-1.93001	-3.72388	NA	NA	NA	NA
P01116	0.636048	0.605037	0.652425	0.900884	0.00423748	0.850674	0.430827	-0.312461	0.317456	0.908611	0.450176	0.844774	0.0129295	1.12441	0.0135684	0.923435	0.0642258	0.927055	0.434093	1.63748	0.411738	0.397821	-0.681071	-0.168546	0.0997153	0.465771	-0.20739	0.85143	0.55857	1.09941	0.459628	0.331699	-0.142285	-0.0304251	0.0996913	0.853561	0.703109	0.0999851	0.437182	1.36078	1.16116	1.06983	0.016151	0.581814	0.729283	0.387694	0.785293	-0.101394	-0.00706897
P01130	NA	NA	NA	-0.390075	-2.01303	NA	NA	NA	NA	NA	NA	NA	NA	NA	NA	NA	NA	0.41968	NA	1.01483	NA	-1.49404	NA	NA	NA	NA	NA	NA	NA	NA	NA	-0.181136	NA	NA	NA	NA	-1.58315	-1.477	NA	-1.10939	NA	0.284393	NA	0.162064	NA	NA	NA	NA	NA
P01137	NA	0.944407	NA	-1.4701	NA	-2.46701	NA	NA	NA	0.16224	NA	-1.61281	NA	-0.49597	NA	-1.38514	NA	-1.22699	NA	0.422802	NA	-0.340503	NA	-0.0465746	NA	-0.409502	NA	-2.13323	NA	-2.20748	NA	-0.85983	NA	0.528863	NA	0.921027	NA	0.525072	NA	-0.138435	-1.97066	-1.08061	NA	-1.21296	-2.09754	-1.18736	-1.58427	-0.823747	NA
P01215	NA	NA	NA	NA	NA	NA	NA	NA	NA	NA	NA	NA	NA	NA	NA	NA	NA	NA	NA	NA	NA	NA	NA	NA	NA	NA	NA	NA	NA	NA	NA	NA	NA	NA	NA	NA	NA	NA	NA	NA	NA	NA	NA	NA	NA	NA	NA	NA	NA
P01258	NA	NA	NA	NA	NA	NA	NA	NA	NA	NA	NA	NA	NA	NA	NA	NA	NA	NA	NA	NA	NA	NA	NA	NA	NA	NA	NA	NA	NA	NA	NA	NA	NA	NA	NA	NA	NA	NA	NA	NA	NA	NA	NA	NA	NA	NA	NA	NA	NA
P01266	NA	NA	NA	NA	NA	NA	NA	NA	NA	NA	NA	NA	NA	NA	NA	NA	NA	NA	NA	NA	NA	NA	NA	NA	NA	-0.434334	NA	NA	NA	NA	NA	NA	NA	NA	NA	NA	NA	NA	NA	NA	NA	NA	NA	NA	NA	NA	NA	NA	NA
P01303	NA	NA	NA	NA	NA	NA	NA	NA	NA	NA	NA	NA	NA	NA	NA	NA	NA	NA	NA	NA	NA	NA	NA	NA	NA	NA	NA	NA	NA	NA	NA	NA	NA	NA	NA	NA	NA	NA	NA	NA	NA	NA	NA	NA	NA	NA	NA	NA	NA
P01344	NA	NA	NA	NA	NA	NA	NA	NA	NA	NA	NA	NA	NA	NA	NA	NA	NA	NA	NA	NA	NA	NA	NA	NA	NA	NA	NA	NA	NA	NA	NA	-2.01811	NA	NA	NA	-3.05092	NA	NA	NA	NA	NA	NA	NA	NA	NA	NA	NA	NA	NA
P01591	0.714039	-0.0461768	-0.676434	-0.069545	-0.502681	0.678244	0.669655	1.12606	-0.687701	-0.265684	-0.935541	0.333886	1.84535	3.49626	-1.41338	1.08485	-0.619261	0.252176	0.281079	0.582003	1.0465	1.41606	-0.769708	-2.5388	-0.244508	0.873123	-0.058406	-0.514572	-1.91173	-1.37128	-0.264508	-1.75625	1.33291	1.55664	-0.618338	-1.64526	0.117433	-0.0638097	-0.609854	1.23918	0.301599	4.18116	0.0157525	0.542372	-0.093968	-1.81992	0.975266	NA	-1.00194
P01599	-0.400193	NA	NA	NA	NA	-1.22813	-1.13925	-1.80665	NA	NA	NA	NA	-0.669429	1.16408	NA	NA	NA	-1.5105	NA	-0.505948	NA	-0.948822	NA	NA	-0.988732	0.455372	NA	NA	NA	NA	NA	NA	NA	NA	NA	NA	-1.78286	-0.985884	NA	2.73136	NA	NA	NA	-0.928269	NA	NA	-1.53841	NA	NA
P01602	1.88393	1.42958	0.657213	1.56404	0.606599	1.66258	2.77172	3.84442	-1.63773	-0.120902	NA	NA	2.90421	5.00857	-0.160491	1.26423	-0.0569465	0.688691	0.565337	2.03032	0.128994	NA	-0.3797	-0.0651282	NA	1.88732	0.553309	0.344875	-1.27369	-0.498192	1.62507	1.49309	1.43226	2.70913	0.761794	NA	0.893139	1.73466	0.849055	2.5122	1.15335	0.486613	0.447812	1.48302	-0.597885	NA	-0.297445	NA	0.271008
P01619	2.93267	2.15338	2.90789	3.75577	1.71733	3.17363	4.48695	5.06981	1.46366	2.20197	2.10097	2.95675	4.76667	6.27049	1.64447	3.1698	2.14767	2.69484	2.59832	4.23961	1.9373	3.382	1.94026	1.55125	2.94303	5.07219	2.20933	2.90035	1.26273	2.03746	3.43325	3.46451	3.44856	4.96583	2.05037	1.717	3.22818	3.6141	2.5996	4.62258	2.75802	2.73426	1.96881	3.53457	2.21197	1.86544	3.58693	2.89785	1.61846
P01700	-1.18615	-2.18083	NA	-1.0163	NA	-2.93281	-1.31805	-0.338451	NA	NA	NA	-1.71109	-0.546606	0.109183	NA	NA	NA	NA	NA	-0.40319	NA	-0.772397	NA	NA	NA	0.0198395	NA	NA	NA	NA	-1.35115	-1.6925	NA	-1.40098	NA	NA	-1.67648	-0.969522	-3.06473	-1.30414	-3.02555	-2.87965	-3.84771	NA	NA	NA	-0.296709	-1.33432	NA
P01701	NA	NA	NA	0.416037	NA	NA	NA	NA	NA	NA	NA	NA	NA	NA	NA	NA	NA	NA	NA	NA	NA	-0.559537	NA	NA	NA	NA	NA	NA	NA	NA	NA	NA	NA	NA	NA	NA	NA	NA	NA	0.424294	NA	NA	NA	NA	NA	NA	NA	NA	NA
P01703	NA	NA	NA	NA	NA	NA	NA	NA	NA	NA	NA	NA	-0.234371	1.87531	NA	NA	NA	NA	NA	NA	NA	NA	NA	NA	NA	NA	NA	NA	NA	NA	NA	NA	NA	NA	NA	NA	NA	-2.14448	NA	NA	NA	NA	NA	NA	NA	NA	NA	NA	NA
P01704	NA	NA	NA	NA	NA	NA	0.42292	1.76835	NA	NA	NA	NA	NA	NA	NA	NA	NA	NA	NA	NA	NA	NA	NA	NA	NA	-0.786129	-0.509817	-1.0633	NA	NA	NA	NA	NA	-1.98299	NA	NA	NA	NA	NA	NA	NA	NA	-2.09509	-0.816315	NA	NA	-0.659212	NA	NA
P01709	NA	NA	NA	NA	NA	NA	NA	NA	NA	NA	NA	NA	NA	1.1076	NA	NA	NA	NA	NA	NA	NA	NA	NA	NA	NA	-1.47766	NA	NA	NA	NA	NA	NA	NA	NA	NA	NA	NA	NA	NA	0.768179	NA	NA	NA	NA	NA	NA	NA	NA	NA
P01714	NA	NA	NA	NA	NA	NA	NA	-2.07494	NA	NA	NA	NA	NA	0.263351	NA	NA	NA	NA	NA	NA	NA	NA	NA	NA	NA	-1.57221	NA	NA	NA	NA	NA	NA	NA	NA	NA	NA	NA	NA	NA	NA	NA	NA	NA	NA	NA	NA	NA	NA	NA
P01715	NA	NA	NA	NA	NA	NA	NA	1.25793	NA	NA	NA	1.91771	NA	2.56577	NA	NA	NA	NA	NA	NA	NA	NA	NA	NA	NA	NA	NA	NA	NA	NA	NA	NA	NA	NA	NA	NA	NA	NA	NA	NA	NA	NA	NA	NA	NA	NA	NA	NA	NA
P01717	NA	NA	NA	NA	NA	NA	NA	NA	NA	NA	NA	NA	NA	-3.19697	NA	NA	NA	NA	NA	NA	NA	NA	NA	NA	NA	NA	NA	NA	NA	NA	NA	NA	NA	NA	NA	NA	NA	NA	NA	NA	NA	NA	NA	-3.75486	NA	NA	NA	NA	NA
P01721	-1.77017	NA	NA	-1.02846	NA	NA	-0.853781	0.508881	NA	NA	NA	NA	NA	-0.794744	NA	NA	NA	NA	NA	NA	NA	NA	NA	NA	NA	NA	NA	NA	NA	NA	NA	NA	NA	NA	NA	NA	NA	NA	NA	NA	NA	NA	NA	NA	NA	NA	NA	NA	NA
P01730	NA	NA	-3.28766	-4.00251	NA	NA	NA	NA	NA	NA	NA	NA	NA	NA	NA	NA	NA	NA	NA	NA	NA	NA	NA	NA	NA	NA	NA	NA	NA	NA	NA	NA	NA	NA	NA	NA	NA	NA	-3.17937	-0.754628	NA	NA	NA	NA	NA	NA	NA	NA	NA
P01732	NA	NA	NA	NA	NA	NA	NA	-3.43212	NA	NA	NA	NA	NA	-2.21953	NA	NA	NA	NA	NA	NA	NA	NA	NA	NA	NA	NA	NA	NA	NA	NA	NA	NA	NA	NA	NA	NA	NA	NA	NA	-2.58424	NA	NA	NA	NA	NA	NA	NA	NA	NA
P01742	NA	NA	NA	NA	NA	NA	NA	NA	NA	NA	NA	NA	-0.579548	0.989895	NA	NA	NA	NA	NA	NA	NA	NA	NA	NA	NA	NA	NA	NA	NA	NA	NA	NA	NA	NA	NA	NA	NA	NA	NA	2.14067	NA	NA	NA	NA	NA	NA	NA	NA	NA
P01743	NA	NA	NA	-1.95974	NA	NA	NA	-0.503163	NA	NA	NA	NA	-1.09504	-0.206461	NA	NA	NA	NA	NA	-0.929744	NA	-1.68817	NA	NA	NA	NA	NA	NA	NA	NA	NA	-2.34686	NA	-1.71558	NA	NA	NA	-2.69499	NA	-1.14111	NA	NA	NA	NA	NA	NA	NA	NA	NA
P01780	1.23556	0.773627	0.423892	1.54506	-1.18575	0.571573	1.01241	1.27256	0.126431	0.940155	-0.0276151	0.600434	1.83947	3.38697	NA	0.59201	-1.2829	-1.13876	-0.767156	1.14437	-0.483895	1.74662	-0.404338	-0.00637237	0.280787	2.16574	NA	NA	-1.6861	-0.395164	-0.0341342	-0.00678817	-1.75737	0.866747	-0.364666	NA	-0.564238	0.423163	0.888485	4.3647	-0.185906	0.341223	-1.0285	0.917156	-0.431894	0.15108	1.92021	0.947096	-2.07437
P01833	NA	NA	NA	NA	NA	0.046183	NA	-0.0263479	NA	NA	NA	1.40845	NA	2.14865	NA	2.22044	NA	1.23951	NA	NA	NA	NA	NA	NA	NA	1.36132	NA	5.38781	NA	3.64869	NA	NA	NA	NA	NA	NA	NA	NA	NA	NA	NA	6.59759	NA	NA	NA	1.64679	NA	NA	NA
P01834	4.63576	4.65707	3.96958	5.34012	2.38214	3.81051	4.62451	5.24427	2.90127	3.75837	3.22701	4.48023	5.1733	6.72911	3.19513	4.97489	3.18991	4.40652	2.97264	5.20207	3.28859	5.30602	2.6659	3.0757	4.13148	5.57993	3.31102	2.99559	2.80687	3.8857	4.31404	4.85518	3.05945	4.66901	3.35963	3.0392	4.22222	4.99919	3.31521	5.89669	3.88384	4.28012	3.34377	4.8227	3.97727	4.0004	4.76294	4.18998	1.99598
P01854	NA	NA	NA	NA	NA	NA	-3.87106	NA	NA	NA	NA	NA	NA	NA	NA	NA	NA	NA	NA	NA	NA	NA	NA	NA	NA	NA	NA	NA	NA	NA	NA	NA	-4.1492	NA	NA	NA	NA	NA	NA	-3.081	NA	NA	NA	NA	NA	NA	NA	NA	NA
P01857	6.02376	5.94807	5.47925	6.56421	2.96119	4.79573	6.76341	7.75599	3.36095	4.30621	4.19038	4.96458	5.72528	6.81376	2.78269	4.40289	4.53017	5.24701	3.44085	5.67851	4.53629	6.14391	3.8421	3.65094	5.84928	7.30495	4.51946	4.151	4.60415	5.60588	6.55554	6.48219	3.74081	5.34844	5.27779	3.51094	5.63316	6.03694	5.94396	8.28265	4.51838	4.10653	3.85203	5.87894	3.67858	3.91515	5.35686	4.85887	2.65585
P01859	4.50646	4.28305	4.70575	5.87265	2.28593	4.01656	4.45072	5.17882	3.58987	4.36333	4.07694	4.75568	5.23367	6.62453	3.08904	5.24169	3.05764	3.97313	2.95169	5.54336	3.84139	5.88737	3.98805	4.10753	4.56062	6.51431	3.96575	3.67996	2.50754	3.76958	4.40354	4.18363	3.63568	5.61639	4.57591	3.15934	4.25787	4.97332	4.90991	6.62193	3.7361	3.23538	2.85604	5.22769	4.12675	4.40304	6.04515	5.18984	1.68456
P01860	-0.680777	-0.857886	-0.733433	0.586115	-0.439282	0.709586	0.0453427	0.733801	0.317491	0.320399	-0.460676	0.100858	-0.236654	0.975117	NA	-0.295622	NA	NA	NA	0.404352	NA	0.857882	NA	NA	NA	0.0984379	-1.35109	-1.22489	NA	NA	-1.51501	NA	NA	NA	NA	NA	NA	-0.980867	-0.0954877	1.88269	-0.786146	NA	NA	0.408105	0.284623	-0.132567	0.752625	0.821186	NA
P01861	2.56816	2.53559	-0.391393	0.921875	-1.07268	0.044378	0.484778	0.638312	NA	NA	0.611333	0.766649	1.76705	2.52329	0.573788	2.00308	0.561638	1.04713	-1.82773	0.777459	-0.402046	1.67314	0.886437	0.0492275	0.809094	2.44351	0.177284	-0.0661621	-0.741353	-0.0218154	1.56857	1.72254	-0.86269	0.806948	0.698924	-0.982012	1.4315	2.34039	-0.478797	1.69264	0.140194	-0.854609	-1.92891	0.906131	-0.817249	-1.18842	2.85728	2.11214	NA
P01871	2.68312	2.53966	2.12396	1.89279	1.74879	3.0687	1.9852	2.32092	1.82406	2.51204	1.22881	2.17671	3.24345	5.62569	-0.499696	1.35843	0.189883	0.183792	1.73439	3.41515	1.57934	2.31913	1.27427	0.753788	3.27107	3.92395	1.7936	1.62345	0.355547	1.66278	2.85613	1.32187	2.21916	2.61068	1.41694	-1.70961	0.947436	1.26047	1.64956	5.66716	2.2656	1.93095	1.79542	2.85504	1.14503	-0.940768	2.77131	0.975624	1.22841
P01876	4.8923	4.58095	4.79656	5.4223	2.36494	3.77388	4.97655	5.11334	3.256	3.94488	2.97985	3.66279	6.72686	7.63721	3.60527	5.82095	2.87142	3.66126	3.55932	5.36032	4.41211	6.11945	3.91305	2.89653	3.8382	5.14008	3.6218	3.57113	2.10914	3.19821	4.76749	4.32324	4.61124	5.85758	4.64778	2.40261	3.94124	4.23786	4.96527	6.53247	3.72401	5.9409	3.04714	4.98272	3.43524	2.80815	4.922	3.12511	1.15071
P01877	0.994201	0.702395	0.319707	1.06201	-0.662915	0.83584	1.11197	1.1178	-0.909981	-0.0303392	-0.201239	0.191599	1.29559	3.0135	-0.337379	1.25278	NA	-0.773858	0.161	1.77979	-0.128735	1.13527	0.163208	-1.19876	-0.373638	0.631722	-0.849471	-1.35168	-1.6431	-0.418589	0.261972	0.205496	0.460909	1.12081	0.1995	NA	-0.288903	-0.0115879	0.973818	1.71965	0.461557	3.04556	-0.46455	1.09183	0.25654	-0.121029	1.45703	0.135494	-2.02362
P01880	NA	NA	NA	NA	NA	NA	-0.867315	-0.511841	NA	NA	NA	NA	NA	NA	NA	NA	NA	NA	NA	0.741944	NA	NA	NA	NA	-0.503774	0.673616	NA	NA	NA	NA	NA	NA	NA	NA	NA	NA	NA	NA	NA	NA	-1.94496	NA	NA	NA	NA	NA	NA	NA	-0.16316
P01889	2.70778	1.32264	2.43406	2.2566	0.782607	1.11001	2.17693	2.66848	1.03236	2.89028	1.58181	4.45774	0.959445	3.43845	2.01469	3.62137	2.09964	3.82264	0.38529	1.32028	2.21054	3.2393	0.915507	0.199448	1.19341	2.63867	0.559506	2.58917	1.21446	0.865164	0.592987	1.66723	0.518836	0.652848	1.48801	3.7728	1.90963	2.63376	1.063	5.28201	2.58144	2.47084	1.51474	2.2775	1.96675	3.00439	2.66446	0.903096	0.378298
P01903	2.51286	0.843917	1.87429	2.80384	1.38463	0.77074	2.10879	3.59654	0.566064	3.22132	1.51376	3.18869	1.62854	3.85636	1.57142	3.42218	1.56179	2.44444	1.04621	2.07262	2.07576	2.16091	1.00091	2.29193	1.61198	2.03662	0.0678766	3.36682	0.154725	-0.135328	0.139952	2.57067	0.618906	0.506233	1.26482	2.17938	2.10039	1.98774	0.0366506	3.98177	2.90766	1.68071	1.88853	2.42995	2.60873	2.27226	2.40117	-0.303714	1.32778
P01909	NA	NA	NA	NA	NA	NA	-1.24634	-0.186611	NA	1.57248	NA	NA	NA	-0.0957581	NA	-1.21323	NA	-2.60511	NA	NA	-1.96144	-1.29019	NA	-1.27461	-1.13302	0.0748254	NA	NA	NA	NA	NA	-0.853343	NA	-2.038	NA	NA	NA	NA	NA	NA	NA	NA	NA	NA	NA	NA	NA	NA	NA
P01911	2.59586	1.16027	NA	NA	2.37108	1.99619	NA	NA	0.132439	2.99816	2.34	4.06939	1.36835	3.78735	1.98897	3.6687	1.30439	1.73501	1.43058	2.29748	NA	NA	1.16636	2.13444	2.61085	2.82069	0.00833746	3.11302	NA	NA	0.570112	2.83243	0.443159	0.583437	1.26393	2.52456	NA	NA	NA	2.99329	NA	NA	NA	NA	3.25035	2.9218	3.06249	1.09051	1.59662
P01920	0.167401	-0.491671	-0.895653	0.325767	-0.822255	NA	0.881243	2.29399	NA	2.7167	0.00222414	1.70626	-0.259621	2.30243	-0.135375	1.70652	-0.719984	-0.151734	NA	0.275448	0.788801	0.506339	NA	0.261374	0.466434	1.84515	NA	2.10339	NA	-1.40823	NA	1.16242	-0.880532	-0.573803	NA	0.616261	-1.11862	0.0994781	-1.54183	3.50374	0.168059	-0.409947	-1.25285	-0.21488	0.194526	-0.193282	0.926769	NA	-0.403788
P02008	NA	NA	NA	NA	NA	NA	NA	NA	NA	NA	NA	NA	NA	NA	NA	NA	NA	NA	NA	NA	NA	NA	NA	NA	NA	NA	NA	NA	NA	NA	NA	NA	NA	NA	NA	NA	NA	NA	NA	NA	NA	NA	NA	NA	NA	NA	NA	NA	NA
P02042	6.0707	2.31312	4.66825	4.7264	4.63188	4.84606	4.55646	5.9618	5.00646	3.33561	3.92528	2.04793	6.22558	4.45598	3.29725	3.46225	4.47273	2.27562	4.32924	4.49088	3.29043	4.5294	4.43439	2.32876	7.9643	3.16444	5.22225	1.76896	4.45489	0.259312	6.58481	2.0066	4.66105	2.93771	5.55058	1.74153	3.37999	3.11081	7.8353	5.73951	4.1189	3.16939	2.22596	2.91514	6.38246	0.823841	6.71472	3.82245	5.82185
P02144	NA	-1.60455	NA	NA	NA	-3.68016	NA	NA	NA	NA	NA	NA	NA	NA	NA	NA	NA	NA	NA	NA	NA	NA	NA	NA	NA	NA	NA	NA	NA	NA	NA	NA	NA	-1.81706	-3.35027	NA	NA	NA	NA	-3.49376	NA	NA	NA	NA	NA	NA	NA	NA	NA
P02452	5.08153	5.98208	2.88151	5.79269	2.11358	9.66087	6.11995	8.13589	4.90197	4.94996	4.59343	5.30102	4.07564	7.51509	3.45777	5.90628	5.48094	5.65224	3.5704	10.2878	5.00156	9.63122	2.20582	7.478	9.66564	10.9929	7.87761	4.67407	4.50607	6.77864	3.27782	9.49808	3.44138	5.57502	7.09538	5.61027	5.15605	5.20354	7.46405	9.52859	6.24276	6.45367	2.71329	9.22456	3.25381	6.91666	7.88699	11.4761	5.05252
P02458	NA	NA	NA	NA	NA	NA	NA	2.88891	NA	NA	NA	NA	NA	NA	NA	NA	NA	NA	NA	NA	NA	NA	NA	NA	NA	NA	NA	NA	NA	NA	NA	NA	NA	NA	NA	NA	NA	NA	NA	NA	NA	NA	NA	NA	NA	NA	NA	NA	NA
P02461	1.71715	2.77002	0.404004	2.44166	-1.11233	3.48963	0.822203	1.58131	0.670214	0.431889	1.3755	1.56373	0.313641	2.31952	-0.873858	0.182471	2.92958	2.16111	0.596871	6.99713	2.29539	6.71772	-0.0673983	4.75306	7.01522	8.02737	5.14333	1.65794	1.63294	3.41596	0.468101	6.55646	0.812127	2.3367	4.45172	2.30486	1.41451	1.89115	0.458575	4.3371	2.09118	2.06628	-0.276091	5.04673	-0.189563	1.89892	3.43664	4.55287	1.8321
P02462	1.83023	1.61743	1.06291	2.62774	NA	4.13652	2.39757	3.1739	1.4978	2.44547	1.34999	2.60009	-0.116577	2.20612	0.605562	2.3433	1.84488	2.64644	0.969587	4.526	1.58069	4.81837	0.747167	2.04951	3.75045	6.19184	1.95136	1.4714	1.14959	2.16553	0.9928	4.62193	0.533773	2.58449	2.40476	2.82148	1.7849	2.60005	2.40242	4.50798	2.72971	2.06802	0.824949	4.5414	0.27202	2.78047	1.90486	4.89497	0.173143
P02511	0.387828	-0.557523	-0.536664	0.654603	NA	3.75982	1.2816	NA	NA	NA	-0.20472	1.6977	NA	2.26246	0.171619	NA	NA	0.339233	-0.065505	0.167507	0.382243	0.629375	-0.191626	5.2243	0.960716	0.636369	-0.373122	0.0941517	NA	1.05264	-0.875679	0.689552	-0.0816679	1.73567	NA	2.30519	0.748201	0.519712	NA	2.09435	2.85731	1.05142	NA	NA	-0.0283562	6.36808	1.32147	1.78758	-0.706407
P02533	-1.48053	-1.33219	NA	0.219788	NA	0.383369	NA	-0.704063	NA	NA	-1.59334	-0.233258	NA	-0.25793	NA	NA	NA	NA	NA	0.560188	NA	-1.18152	NA	-1.3236	-0.618723	-0.236277	NA	NA	NA	NA	NA	NA	NA	NA	0.240508	NA	NA	NA	-0.902141	-2.35991	NA	NA	NA	0.278009	NA	NA	-1.90706	-0.669273	NA
P02538	NA	8.6201	NA	NA	NA	8.83043	NA	NA	NA	NA	NA	NA	NA	NA	NA	NA	NA	NA	NA	1.82376	NA	NA	NA	NA	NA	NA	NA	NA	NA	NA	NA	NA	NA	NA	1.61931	NA	NA	NA	NA	NA	NA	NA	NA	NA	NA	NA	NA	NA	NA
P02545	5.86971	7.11283	5.66751	8.02765	3.52111	6.10337	5.8583	4.46162	4.92367	5.45234	3.83625	4.62091	3.99141	3.8754	2.71897	4.23463	3.57787	5.0398	3.11364	6.31577	5.33866	6.17848	4.99559	7.67021	5.21303	6.86193	4.68358	6.13012	4.76663	6.58075	4.65029	6.63358	4.2132	5.35846	4.90861	5.38343	4.24182	3.98102	4.96084	6.24892	4.41161	6.29604	3.21279	6.36188	3.1626	4.70951	4.99314	6.89125	2.96004
P02549	0.629145	NA	NA	NA	NA	NA	NA	-0.116081	-0.560101	NA	NA	NA	-0.0597396	NA	NA	NA	NA	NA	NA	NA	NA	NA	NA	NA	1.65661	NA	-0.552416	NA	NA	NA	0.312411	NA	NA	NA	-0.234938	NA	NA	NA	1.44792	NA	NA	NA	NA	NA	NA	NA	-0.0732967	NA	NA
P02647	4.31785	4.36492	5.02156	4.32219	3.08539	4.07616	4.6607	4.24556	2.64311	3.29077	4.44206	5.10582	4.17481	5.34121	2.35062	3.33012	3.81692	4.6998	4.24831	5.43805	5.06732	5.74048	3.64691	3.03291	5.10655	6.5662	5.09532	4.28786	4.07705	4.74144	5.22897	5.44183	2.93884	3.27535	3.37057	3.11455	5.28342	6.36946	5.29025	5.56714	4.6391	3.15859	4.13055	5.72601	4.30426	3.83347	5.52055	4.70883	3.70059
P02649	4.65194	2.8414	4.13807	3.65432	2.67373	1.56079	3.55134	4.35586	3.10768	2.0475	4.07772	2.15331	3.85264	3.66559	2.44464	2.07407	4.01328	3.004	3.45017	1.92066	4.3297	3.33466	2.95353	1.3427	4.05025	3.34853	3.9458	2.88042	3.89306	1.46025	3.52408	4.30695	2.82482	1.72801	3.50656	2.76791	3.94773	2.79088	4.21721	2.71852	3.6118	4.78061	3.99957	2.92044	3.42061	2.0999	4.15602	1.38785	3.26205
P02652	0.36425	NA	NA	NA	NA	NA	0.178383	1.81667	NA	NA	0.102742	NA	1.47732	NA	-2.51694	NA	NA	NA	-0.105888	NA	0.490906	1.41297	-0.832151	NA	1.07499	3.12008	0.328673	NA	0.144171	0.868205	0.434127	1.0986	NA	NA	-1.10421	NA	1.39649	2.40842	1.86876	1.91375	-0.681762	3.73841	-1.52736	NA	NA	NA	2.32118	0.344123	NA
P02654	1.74426	1.58346	2.1191	-0.190433	-0.435765	NA	0.577134	0.622689	NA	NA	1.89986	1.13157	0.811247	0.715934	NA	NA	1.28464	1.12997	0.391385	0.0769039	1.05019	0.399039	NA	NA	1.00901	0.718454	0.480533	0.196926	1.49662	0.0824092	1.05119	1.02577	NA	NA	0.723874	-0.939456	3.31	3.56601	1.96468	0.726412	1.92065	1.76443	1.14931	-0.0753444	1.71816	NA	2.12468	NA	NA
P02655	1.5095	0.651763	0.326856	NA	NA	NA	-0.275743	-1.24778	NA	NA	0.622282	NA	0.0492913	NA	NA	NA	0.309667	NA	1.01877	NA	1.283	NA	NA	NA	0.559186	NA	0.524949	NA	0.142409	NA	0.76877	1.20682	NA	NA	-0.250916	-1.65021	1.08967	0.116446	0.668542	NA	1.14982	3.35034	0.895813	NA	-0.149798	NA	0.592541	NA	-1.87445
P02656	2.9773	1.8144	2.25705	-2.3055	0.763925	NA	1.57926	-0.41768	0.699585	NA	2.89685	0.00050273	2.21038	0.745261	0.779833	-1.85964	2.43678	-0.0493663	2.89389	0.072025	2.1508	0.0259707	1.14459	-1.55868	1.88485	1.24923	1.63058	-0.82791	2.65347	-1.24576	2.8803	0.499841	0.637042	-2.17047	2.48618	NA	3.49362	1.39527	2.8336	0.295169	2.69818	-1.7427	2.48414	0.155773	2.36981	-0.989751	2.44166	-0.554386	1.38663
P02671	5.70503	5.20812	5.67133	4.68873	3.41089	3.4946	4.71719	5.85125	4.92999	3.90917	3.84762	3.86008	5.86536	5.25093	1.90703	2.90714	3.86731	4.1094	3.7582	5.76221	4.75174	5.3031	3.76314	3.28388	5.18055	5.40894	5.27881	3.71263	2.91126	2.44405	4.69254	4.79879	4.70774	3.79376	4.81413	1.87858	3.46987	3.36897	5.30218	4.78808	3.64724	1.9814	2.99029	4.14679	4.79935	2.75144	5.85773	4.67849	3.71649
P02675	5.87324	5.80017	5.77005	5.56509	3.51638	4.77881	4.86346	6.93029	5.16766	4.65809	4.02547	4.46137	5.73993	5.53565	2.04236	3.88068	4.07058	4.74003	3.72012	6.37659	4.82675	6.1558	3.97794	3.60049	5.6953	6.02872	5.40445	4.07461	3.16744	3.35326	4.8639	5.07043	4.5803	4.11837	5.25714	2.21301	4.00397	5.0775	5.67098	5.77566	3.81076	2.4704	2.9217	4.80737	5.00708	3.00313	6.33097	5.51787	3.87256
P02679	5.16471	4.82927	5.11366	4.72405	3.07011	4.13368	4.37603	6.14029	4.55885	3.81576	3.17272	3.20186	4.89057	4.56597	0.867552	2.78677	3.61643	3.61153	2.87376	5.42065	4.08636	5.30422	3.2277	3.19135	4.93628	5.22823	5.00991	3.27287	2.60811	2.35965	4.22292	4.37505	4.06252	3.38089	4.74744	1.0224	2.89925	3.91229	5.1511	4.62101	2.76885	1.6883	2.09625	3.87649	3.3966	2.11977	5.40922	4.48283	3.05406
P02686	NA	NA	NA	NA	NA	NA	NA	NA	NA	NA	NA	NA	NA	NA	NA	NA	NA	NA	NA	NA	NA	NA	NA	NA	NA	NA	NA	NA	NA	NA	NA	NA	NA	NA	NA	-4.40117	NA	NA	NA	NA	-4.42671	NA	NA	NA	NA	NA	NA	NA	NA
P02730	2.81184	0.00430703	0.97866	1.03894	0.263639	1.10582	0.676854	1.72601	1.79983	-0.0362662	-0.57347	-0.78499	3.80391	-0.0919431	-1.87698	-0.431749	0.444294	-0.81246	0.525753	0.622102	-0.103977	0.806139	0.355696	-1.32625	3.89151	-0.801267	1.64378	-0.819046	-0.348783	NA	2.77065	-1.79206	1.18948	-0.746401	1.84484	-1.45695	-0.0332162	1.43486	3.60108	1.21116	0.269955	-0.141404	-1.58617	0.28363	1.84628	NA	3.05094	-0.191539	0.821069
P02741	2.22186	0.79692	3.38612	2.7358	1.88556	0.196188	0.0448826	-1.0205	2.32296	4.8279	NA	3.53997	5.37268	4.94249	0.1404	1.52949	2.10742	2.5003	1.06793	3.82703	0.137086	0.918395	-0.788662	2.25956	0.790425	1.98311	1.68248	0.564752	NA	3.0096	-0.666651	2.91636	1.5258	0.828034	-0.0184655	2.68201	NA	2.11258	-0.0270515	3.45899	2.21575	5.47423	0.638528	2.89032	1.05001	2.77291	-0.895409	2.57147	0.710453
P02743	3.58378	2.20313	3.59622	3.55295	2.29812	2.51995	4.2381	1.36025	3.65004	1.7778	3.08393	2.01086	3.47459	4.89214	3.7689	2.92293	3.42744	4.10793	4.37057	3.2191	3.26304	1.76523	3.36706	3.45241	3.93808	4.25521	4.15338	2.32493	3.01352	2.72009	3.00377	3.1704	3.21364	1.32258	3.85495	3.19234	4.31121	3.78194	4.13193	3.16007	5.2993	5.88719	2.90099	4.58691	3.85774	4.78694	5.68435	3.10992	3.76964
P02745	-0.87034	-0.281959	-0.0424944	-0.246637	NA	-0.589232	NA	-0.046365	NA	0.124692	NA	0.724707	-1.63513	0.440539	NA	-1.25621	-2.82864	-0.311055	-1.94834	0.223335	-1.35166	1.06999	-2.46712	-1.22581	-0.438808	1.21275	-1.91847	-0.100777	NA	-1.35767	-1.73874	NA	-2.05032	-1.21915	NA	-1.62577	-0.0319481	0.530967	-1.15689	1.24686	-0.362447	-1.63778	NA	-1.70929	-1.76792	-1.55115	0.527487	-1.45575	-2.67047
P02746	2.27689	2.0325	2.03629	1.61847	0.519693	1.7597	1.08864	2.44504	0.888324	1.84763	0.921733	2.87887	2.715	2.68905	-0.214073	1.3094	0.840882	2.32098	0.594353	2.44287	1.01431	3.08992	0.40012	0.892481	2.20956	2.98258	0.958428	2.18741	-0.188707	0.971707	0.605435	1.19615	0.387831	0.545647	-0.052831	1.1565	1.72386	2.60339	0.804579	3.16483	2.23952	1.45044	0.341638	0.88065	1.08892	1.55126	2.67254	1.74192	0.689852
P02747	2.09643	2.08432	1.80839	1.38679	-0.258733	1.60848	0.9348	2.20113	0.547423	1.66291	0.572679	2.41834	2.14965	1.78657	-0.256941	0.739436	1.04329	2.21429	0.2861	2.40424	1.05026	3.04851	0.327689	0.676634	2.20579	2.95892	1.07757	1.92955	-0.281803	1.00293	0.308073	1.07025	-0.286002	0.303318	0.00944059	0.307739	1.80826	2.33618	1.59182	3.10127	1.7747	0.816282	-0.355714	0.775168	0.818389	1.23129	2.39114	1.35792	-0.341564
P02748	3.24735	2.98096	3.04682	3.80567	1.36649	3.10291	2.65849	2.84444	2.44358	1.2631	1.00302	1.35481	3.14036	3.49393	0.553463	1.89982	1.90022	2.09939	1.40056	2.74016	2.1417	3.20415	1.24072	0.489334	2.51096	3.96647	2.36487	1.54079	0.757316	0.980335	2.14038	2.42099	1.83364	2.56813	1.78292	0.642398	1.04481	2.12386	2.50894	3.38034	1.91871	2.13272	0.483139	3.10422	1.14801	2.52742	2.86712	2.37643	1.13773
P02749	2.44208	2.45421	1.4759	1.92774	NA	NA	NA	NA	-2.0243	NA	-0.251208	-2.24792	NA	0.764428	NA	NA	1.00344	1.54998	0.998	2.00711	3.03195	1.35819	-0.094997	0.331061	1.48019	1.9489	1.33566	0.530019	1.98464	1.63621	2.27473	2.54155	NA	-0.244276	2.04449	0.165434	1.14498	3.48377	NA	1.54287	-0.329664	-0.0724717	NA	0.887466	-0.000607757	NA	0.366024	NA	NA
P02750	1.13338	1.28165	1.68619	1.37624	0.534803	0.52495	0.182127	-0.754832	-0.891394	-1.38747	NA	-0.304026	2.09991	2.58511	-0.795481	-0.634856	0.854	0.797435	1.16557	0.729249	-0.208588	0.7524	0.160392	NA	-0.214926	1.86346	1.41753	0.698713	-1.68404	-0.0574883	0.436494	1.01166	-0.693519	0.0351723	-0.14954	-0.676823	-1.3197	0.16855	1.19027	1.00364	1.70613	3.91403	0.0295788	0.799763	0.866164	-0.792356	0.855378	-0.636506	-0.347837
P02751	4.10706	4.93506	2.78574	3.60116	1.91851	4.07444	4.0213	6.04765	2.91607	4.52514	2.80004	2.89007	2.30883	2.90263	1.22456	3.78198	3.16895	5.26674	2.42202	7.57616	3.85309	7.2016	2.85613	2.90216	4.33227	7.17263	3.99175	3.42334	2.38932	3.9475	3.43284	5.49389	2.54521	4.9529	3.92161	2.77711	2.43396	5.14856	4.10534	4.42742	3.0741	4.13566	2.08292	5.40788	2.42174	3.92068	5.32511	7.79655	1.89703
P02753	3.46647	-0.695703	2.49812	-0.258112	2.39494	NA	1.47919	0.0154385	1.30644	NA	2.65867	-0.16655	2.39203	0.471025	1.75312	-0.917247	2.62451	-0.698272	2.38399	NA	2.33079	0.164388	3.53532	-0.19983	2.25203	0.0734791	1.33231	-0.76748	2.62293	-0.0686752	2.9351	1.05053	2.52352	-2.1681	2.7258	-0.12144	3.20674	0.260579	3.35954	1.46795	3.13031	1.58108	2.67267	-0.196262	3.03721	-0.869826	1.74657	-0.80779	1.11568
P02760	2.57554	1.04478	2.24888	2.14655	1.42703	0.65853	2.35249	2.49972	1.58413	1.62869	2.47714	1.90964	2.24764	3.27888	1.4755	1.73744	2.06682	1.91489	2.8225	2.85135	2.30049	2.79605	1.66571	1.14132	2.40955	3.59547	2.45497	1.00002	2.05869	2.02576	2.52653	3.0289	1.64322	1.34325	2.37158	3.51799	2.80377	2.34307	2.65834	3.05868	3.00585	5.06326	1.89346	2.99574	2.53981	3.22997	3.81556	4.26047	1.96255
P02763	4.72867	4.93632	4.48431	3.45527	3.51732	2.7051	3.72942	3.53365	3.14382	1.90348	3.61079	2.43978	4.74778	5.11602	3.75147	3.94862	4.83421	4.46857	4.24158	2.51431	3.3443	4.78908	2.77638	1.50794	3.88266	4.04461	4.38788	3.00265	2.66655	3.00982	3.1361	4.02764	2.99593	1.8026	3.13608	3.26231	4.03578	5.17099	4.78056	4.02679	4.57078	4.27215	2.67249	2.8484	3.79322	2.94981	4.20002	2.57242	3.31082
P02765	2.19532	2.10138	1.23443	2.09622	-0.172519	NA	0.830468	1.56351	NA	0.176762	1.32777	1.55547	1.10612	1.7725	NA	1.24824	-0.208762	0.669628	0.918385	2.73033	1.21209	2.65621	0.471112	-0.502602	2.11663	4.38498	0.879463	0.0397191	0.475163	1.57507	1.62251	2.53501	-0.342082	0.914509	1.04195	0.00847016	2.17654	2.78498	2.06694	2.41414	1.06195	0.930828	1.27655	3.2945	1.37522	0.906731	3.30211	2.92384	1.20775
P02766	1.46994	1.24583	1.57481	1.6676	2.05222	1.67896	2.54515	2.7377	0.531157	0.690477	2.81788	2.38003	1.26856	2.18786	1.22787	2.17677	1.99466	1.69753	2.77229	2.68723	1.66669	2.53756	2.4461	0.908869	3.0579	4.55731	1.68732	1.03362	2.17824	2.45912	2.63418	2.98472	0.294843	0.475183	2.86836	2.15965	3.5616	4.02131	2.56401	2.33476	2.69586	3.1211	2.29517	2.93968	2.88196	0.634957	3.86078	3.00976	3.19864
P02768	8.37355	8.74866	8.57568	8.73816	7.25819	7.79536	8.88155	8.92353	6.27902	7.50904	8.17027	8.29356	7.68971	9.20353	6.31896	8.19537	7.36068	8.17337	7.34675	8.89166	8.06731	9.8155	7.56135	7.08094	9.02315	10.917	8.12182	7.87311	7.6271	9.02266	8.96389	9.70862	6.48662	7.92245	8.47069	7.36647	8.19559	9.62081	8.53646	10.308	7.56657	7.65813	7.01285	9.5352	7.18496	6.72159	9.44498	8.65963	7.69131
P02774	2.63001	1.85195	2.69663	2.86504	1.69909	1.82456	2.47498	2.96781	0.952442	2.29847	1.84409	0.899684	1.55319	1.94373	0.416212	1.74542	1.65008	1.07455	1.51455	2.35307	1.72176	3.21934	1.73619	0.655111	2.0585	3.81426	2.40565	0.660443	1.53225	1.6288	1.94989	2.54696	1.12944	1.58281	2.5657	1.40752	1.42539	2.41094	2.6382	2.89856	0.647479	2.66371	0.518083	2.55929	0.805304	1.90973	2.88006	2.34785	0.921601
P02775	0.511652	NA	NA	NA	NA	NA	-0.428548	NA	NA	NA	NA	NA	2.12264	-0.761447	NA	NA	NA	NA	-0.928041	NA	0.3976	NA	-0.457288	NA	NA	NA	-0.699646	NA	NA	NA	NA	NA	NA	NA	NA	NA	2.07325	NA	0.607775	NA	-0.280622	NA	NA	NA	2.27765	NA	2.19035	NA	-0.411881
P02786	-0.830083	2.68628	-1.16924	1.60014	-0.723014	0.821726	NA	1.80447	-0.646425	2.28922	-1.9575	1.55914	1.10528	0.517837	NA	-0.440809	-1.38226	0.970747	-1.9305	1.37777	-0.694455	1.23431	-2.12805	2.03717	-2.54635	1.46893	-0.594525	2.45746	-1.17948	2.02847	-0.735028	2.52835	-1.2183	1.74961	0.115215	0.479285	-2.68047	1.61236	-0.868939	2.0802	-2.36272	1.4387	NA	0.0638572	-2.43234	-1.11324	-1.13941	1.35409	NA
P02787	4.73357	4.53989	4.79798	5.03018	3.7191	3.45282	4.45685	4.71336	3.63228	3.41466	4.11797	4.04461	3.60563	4.67016	2.87761	3.92481	3.68327	3.46138	3.84677	4.77594	4.30648	5.58396	4.19528	3.37354	4.66168	6.38033	3.95491	3.70763	4.15187	4.00311	5.21893	5.24048	3.94756	4.09518	5.13991	3.63436	4.48162	5.0155	5.35344	6.2679	3.9487	3.28304	3.65796	5.10774	4.26379	3.73129	5.31089	4.66266	3.85531
P02788	2.95575	6.15078	3.97161	1.63152	3.40593	3.22298	2.97723	1.33559	2.83692	2.48416	0.782278	3.07824	3.61532	5.79454	3.63606	7.26712	2.801	5.85146	3.45896	1.93169	3.32737	4.6081	2.77674	5.26808	1.95493	3.20829	1.65242	2.31476	2.64521	7.41035	3.6985	4.2978	3.20746	2.80752	3.99636	5.27902	3.41297	8.62398	3.56519	6.12858	3.34397	2.30375	3.03428	1.46036	4.6921	7.11071	5.30226	4.55336	3.97132
P02790	3.74812	3.84107	4.29165	5.14309	2.5096	2.79378	3.42294	3.46098	2.30707	3.31635	3.83553	4.55523	3.61026	5.1582	2.5015	4.04552	3.12965	4.26445	3.34955	4.2792	3.7954	5.17136	2.84017	2.3891	3.75104	5.53531	3.64971	3.3463	2.51539	3.2453	3.68076	4.51684	2.46272	3.54968	3.59377	3.42375	4.14179	4.79718	4.43639	6.04036	3.76014	3.26906	2.8363	4.74031	3.68445	3.73117	4.91634	4.0525	3.61148
P02792	6.83075	6.68691	6.79656	5.05404	7.54809	6.2471	8.34006	6.93933	5.43726	4.15467	7.7869	3.25144	7.03027	5.36186	7.50348	7.82756	7.11708	7.38029	7.1042	4.66696	6.29024	4.38101	8.59393	3.45506	7.45543	4.15429	4.07747	5.62068	6.17329	2.84733	5.59128	3.38753	6.04246	5.52725	5.91518	2.13446	7.95404	6.94766	6.14428	3.12771	7.6464	5.53916	9.49682	7.56644	7.55095	4.01145	6.88539	4.40077	8.4687
P02794	5.03613	5.14014	5.0004	3.77816	4.51718	3.5311	6.01628	4.84847	3.65506	2.43394	5.32471	2.7498	4.01535	3.86466	5.36919	4.90204	4.77619	5.23536	4.61639	2.04413	4.35399	2.86278	5.65101	2.12737	5.59977	2.3699	2.45501	3.18512	4.48748	2.04335	3.9372	2.86064	3.57826	3.69747	4.36412	1.52634	5.64211	4.57341	4.83678	3.64724	5.68572	3.48844	6.8562	5.0528	4.5825	1.96374	4.63452	3.48785	5.45125
P03372	NA	NA	NA	NA	NA	NA	NA	NA	NA	NA	NA	NA	NA	NA	NA	NA	NA	NA	NA	NA	NA	NA	NA	NA	NA	NA	NA	NA	NA	NA	NA	NA	NA	NA	NA	NA	NA	NA	NA	NA	NA	NA	NA	NA	NA	NA	NA	NA	NA
P03886	-1.0225	-1.04606	-0.643617	-1.92297	-1.08802	NA	-1.71796	-1.10853	-0.609045	0.883697	-1.45417	-0.191152	-0.701963	-1.09249	-1.31497	-1.52933	-2.05687	-2.43358	-0.708119	-1.38123	-0.990198	-0.972049	-0.79032	0.0844484	-1.85929	-1.67579	-2.32276	-0.550344	-1.24586	-0.761867	-0.914309	-0.814707	-1.27899	-1.65077	-1.3389	-0.293443	-0.203378	-0.620821	-2.52043	-2.30737	-0.464176	-1.00754	-0.4023	-0.527496	-0.399456	-1.85276	-1.87557	-1.80993	-0.825411
P03891	NA	-1.46098	-0.393593	NA	-0.500349	NA	-0.863507	-0.437805	-0.0607569	0.810554	-1.52019	-0.631515	-1.78195	-2.4319	-1.34682	-1.10309	NA	-1.91023	NA	-1.13657	-0.767686	NA	-0.465675	-0.371146	-1.42871	-0.77727	-1.48203	NA	NA	-0.714173	-0.708828	-0.885507	-0.22382	NA	-0.835294	-1.09453	-0.775692	-1.13984	NA	NA	-1.10829	-1.39105	-0.548981	-0.811326	-1.46926	-0.937171	NA	-2.17704	-1.78986
P03905	-0.446069	-1.37255	-0.180101	NA	-0.44899	NA	-0.945438	0.0105642	-0.012056	0.569537	NA	-1.9124	-0.827548	-2.04421	NA	NA	-0.788225	NA	NA	-1.00807	-0.363704	-0.89688	0.0369701	0.718774	-1.4566	-1.85079	-1.53749	0.0491671	-0.278695	-0.726765	-0.550032	-0.859002	-0.0507544	-1.62005	0.114863	-0.714946	NA	NA	-0.467478	-2.4472	NA	-1.88632	-1.26879	-0.939223	NA	NA	-1.70003	NA	-1.25255
P03915	-0.496086	-1.25768	0.2133	-2.62845	-0.347848	NA	-1.2389	-0.167118	-0.508137	0.304674	-1.98446	-1.47354	-1.0646	-2.40071	-2.45691	NA	-0.898157	-1.52463	-1.43678	-1.61296	-0.650607	-1.37153	-0.468544	-0.0939514	-1.57211	-1.81785	-1.33506	-0.553295	-0.394658	-0.824665	-0.505311	-1.04117	-0.116835	-1.83038	-0.327698	-0.797702	-0.948788	-1.37457	-0.897824	-3.20523	-3.09758	-1.68703	-1.23309	-0.789488	-1.59245	NA	-1.92953	-3.23485	-1.37954
P03923	NA	NA	NA	NA	NA	NA	NA	NA	NA	NA	NA	NA	NA	NA	NA	NA	-0.833175	NA	-1.71816	NA	NA	NA	NA	-2.38099	NA	NA	NA	NA	NA	NA	-1.87898	NA	NA	NA	NA	-1.30534	-1.46282	NA	NA	NA	NA	-2.54073	-1.99524	NA	-2.19634	NA	-2.60386	NA	-1.68401
P03928	NA	NA	NA	NA	NA	NA	NA	NA	NA	NA	1.03937	NA	1.66875	NA	NA	NA	NA	NA	NA	NA	NA	NA	0.851119	NA	NA	NA	NA	NA	NA	NA	NA	NA	NA	NA	1.3514	NA	0.122486	NA	NA	NA	1.14443	NA	NA	NA	1.06526	NA	NA	NA	NA
P03950	-0.599946	-0.140364	-0.965272	0.185458	NA	NA	NA	NA	NA	NA	-0.357349	NA	NA	0.645186	NA	-0.572579	-1.32106	-0.104357	0.931054	0.0339587	-1.33755	-0.494122	NA	NA	-0.520208	-0.252222	-1.1098	-1.32654	-0.820919	-0.41229	-1.19437	-0.296212	-1.60877	NA	-0.872539	-0.170332	0.338504	-0.393809	NA	1.15348	1.27451	1.1338	0.445607	0.726474	0.705071	1.40696	-0.13643	-0.637891	-0.313409
P03951	-1.32632	NA	-0.969641	NA	NA	NA	NA	NA	NA	NA	NA	NA	NA	NA	NA	NA	NA	NA	-2.48021	NA	-1.18125	NA	NA	NA	-1.24767	NA	-1.42347	NA	-1.90402	NA	NA	NA	NA	NA	-1.0606	NA	-1.67307	NA	-0.560776	-1.96547	NA	NA	NA	NA	NA	NA	NA	NA	NA
P03952	-0.339977	NA	1.05926	0.195292	-0.0767504	0.093119	-1.40475	NA	NA	NA	-1.17951	-0.915615	-0.565501	-0.276179	NA	-0.0248448	-1.27985	NA	-1.09332	0.486349	1.24306	0.404607	0.0211368	NA	1.31013	1.63693	-0.0353488	-0.979449	-0.00980251	NA	-0.0546816	-0.729936	NA	NA	1.5251	NA	0.00668955	-0.299776	2.34156	0.773887	-0.236844	-1.13697	NA	-0.68392	-0.174847	NA	0.814884	-0.220225	0.150021
P03956	NA	NA	NA	NA	NA	NA	NA	NA	NA	NA	NA	NA	NA	NA	NA	NA	NA	NA	NA	NA	NA	NA	NA	NA	NA	NA	NA	NA	NA	NA	NA	NA	NA	NA	NA	NA	NA	NA	NA	NA	NA	NA	NA	NA	NA	NA	NA	NA	NA
P03973	NA	-0.572989	NA	NA	NA	NA	NA	NA	NA	NA	NA	NA	NA	NA	NA	NA	NA	NA	NA	NA	NA	NA	NA	NA	NA	NA	NA	NA	NA	NA	NA	NA	NA	NA	NA	NA	NA	NA	NA	NA	NA	NA	NA	NA	NA	NA	NA	NA	NA
P04003	2.87509	2.22302	3.25856	0.330875	1.87087	2.84046	1.92714	1.41223	2.06692	0.389753	0.0656565	-0.903152	2.69038	1.32661	NA	-0.828466	0.627284	0.217195	-0.726577	2.05656	1.58084	2.34424	0.50985	-0.577821	2.12338	2.48532	1.65872	0.426068	-0.681906	0.560277	1.38685	1.04071	1.48992	-0.074382	1.73344	NA	2.18864	2.41646	2.78159	2.37716	0.0136119	3.45693	NA	-0.212153	1.25504	NA	3.20305	-0.00871505	-0.823476
P04004	3.87438	4.27977	3.40231	3.62776	2.55819	3.71835	3.68384	5.02366	3.28319	3.30454	2.9539	2.83801	3.51706	3.12398	2.60421	2.42461	3.26799	3.65615	3.08568	3.13919	3.00849	3.83031	2.31718	1.78303	2.87273	3.81267	2.93453	1.63275	1.92575	2.74938	2.85509	4.19954	3.06871	3.42143	3.09049	1.87767	3.6296	4.11492	3.67448	3.58247	3.78265	7.18661	2.34423	5.09284	3.49664	4.37299	4.58443	3.74342	2.43184
P04035	NA	NA	NA	NA	NA	NA	NA	NA	NA	NA	NA	NA	NA	NA	NA	NA	NA	NA	-1.20945	NA	NA	NA	NA	NA	NA	NA	NA	NA	NA	NA	NA	NA	NA	NA	NA	NA	NA	NA	NA	NA	NA	NA	NA	NA	NA	NA	NA	NA	NA
P04040	6.4925	2.5142	6.19648	3.80305	6.9644	2.7071	5.89304	4.36622	6.37385	3.09351	6.42189	2.6354	5.7329	3.75488	6.56672	4.0251	5.81369	3.77603	7.0806	3.05868	6.36243	3.78736	6.98409	3.90793	5.52138	2.26415	5.68194	3.63518	6.65918	3.80279	6.6462	3.91459	6.61682	3.14794	7.04488	4.11954	7.13672	4.12189	6.83885	3.63348	6.54532	2.95954	7.67117	3.91731	6.87453	3.65358	5.73047	3.10809	7.00849
P04049	-1.88573	-2.21463	-2.44815	-2.29506	NA	NA	NA	-2.35677	-2.56284	-2.52163	NA	-2.56018	NA	NA	NA	NA	NA	-2.99602	NA	-2.54175	-1.78341	-2.42464	NA	-1.49236	-2.8392	NA	-2.68488	-2.22738	NA	-2.1089	-2.76693	-1.85182	NA	-2.35785	-2.79698	-2.9994	NA	NA	NA	-2.74465	-2.65433	-2.34774	NA	-2.92543	NA	NA	NA	NA	NA
P04062	-0.372249	1.13882	NA	1.28902	NA	-0.208304	NA	NA	NA	0.342517	NA	2.01061	-0.634818	0.424981	NA	-0.5057	NA	0.518228	NA	1.15744	NA	0.909633	NA	1.33841	NA	-0.0711996	NA	0.0235035	NA	1.72626	NA	1.56157	NA	1.76598	NA	1.32197	-0.586611	1.30708	NA	1.24271	-0.66323	2.28574	-1.17478	1.59228	-0.580427	3.03805	-0.518086	1.60379	-1.19577
P04066	1.38308	-0.187281	1.0457	1.28325	1.699	0.608519	0.264957	-0.536982	0.33992	-1.11699	1.65523	2.10813	2.84549	1.30131	1.44586	0.750463	1.392	1.79966	1.82303	0.138006	1.29893	0.752035	0.651296	-1.46166	-0.351707	-1.44029	-0.169016	1.33491	0.268007	0.162666	0.112292	0.616792	0.79542	-0.623426	-0.386755	0.704797	2.44086	1.04786	1.03778	-0.277569	2.58983	1.06797	2.07621	1.0716	2.50941	1.14217	1.27746	-0.434265	1.87193
P04070	-1.39527	NA	-2.25044	NA	NA	NA	NA	-2.48197	-2.9535	NA	-2.91082	NA	NA	NA	NA	NA	-3.76607	NA	NA	NA	-2.33416	NA	NA	NA	NA	-2.29741	NA	NA	NA	NA	NA	NA	NA	NA	-2.38096	NA	-2.05281	NA	-2.07726	-3.02182	NA	NA	NA	NA	-1.97611	NA	NA	NA	NA
P04075	4.05227	7.64818	3.97767	5.18773	3.21149	6.8934	4.04938	5.97343	2.74394	6.70845	3.11234	6.55225	4.43536	5.93073	3.01804	5.39831	3.0018	6.21865	3.19166	6.16606	3.63336	5.62007	3.52616	7.35075	3.92392	5.33641	2.80346	6.50485	2.95539	6.94957	3.35128	5.06868	3.74443	5.63545	3.47652	6.41533	2.99394	6.67632	3.38013	5.82272	4.51002	5.35629	3.34814	6.30611	3.67205	5.59683	4.50875	7.36221	2.82348
P04080	4.48358	5.96383	3.68276	4.39297	3.10534	4.66983	3.63192	5.05191	2.44124	4.49002	3.4505	3.90605	3.06396	4.53441	2.86369	4.25335	3.72853	5.05497	3.67639	4.27219	3.93292	4.0905	3.48699	3.72906	3.2984	4.56787	3.23766	5.1259	3.3584	4.24609	3.64202	4.67081	3.5694	3.19602	3.27777	4.73556	3.68325	4.37096	4.17371	4.39747	4.24324	5.75471	3.16233	4.54681	3.55303	3.84206	4.64827	4.06152	2.75124
P04083	3.66148	5.77967	2.76329	4.81051	1.94348	5.75106	3.45456	3.23151	2.21888	3.69808	1.67537	2.94234	2.66134	5.73017	1.96873	5.36206	1.85241	5.11054	1.86483	3.74109	2.92725	4.33209	1.79071	2.97218	3.00779	4.16978	1.68284	4.05969	1.61606	4.80839	1.90275	4.24231	2.396	2.95266	2.57588	4.10615	1.84346	5.57419	2.24525	5.00054	3.5323	3.55049	1.55363	3.62487	2.67512	5.81466	3.84563	3.80348	1.73359
P04085	NA	NA	NA	NA	NA	NA	NA	NA	NA	NA	NA	NA	NA	NA	NA	NA	NA	NA	NA	NA	NA	NA	NA	NA	NA	NA	NA	NA	NA	NA	NA	NA	NA	NA	NA	NA	NA	NA	NA	NA	NA	NA	NA	NA	NA	NA	NA	NA	NA
P04114	3.20278	1.69468	2.43906	0.627492	0.228609	0.0187105	1.36085	1.11157	0.282402	-0.951702	1.10333	-0.262665	1.32666	1.23112	-0.611063	0.0416874	1.37009	-0.111491	0.993285	0.536961	2.08264	1.76129	0.983958	-1.59277	2.87628	1.71847	2.47656	0.486196	1.23583	-0.102986	1.86125	0.360838	0.703774	-0.592395	1.86879	NA	0.828713	0.588851	2.1009	1.76167	0.12894	-1.19334	0.615761	-0.0160749	0.0757727	NA	2.51306	-0.255185	1.4143
P04150	-3.44269	-2.28828	-4.08983	-3.09021	NA	-2.77682	-3.20551	NA	NA	-2.52807	NA	NA	NA	NA	NA	NA	NA	NA	NA	NA	-3.895	NA	-3.73097	-1.91105	NA	-3.37961	NA	NA	-4.75645	-3.94327	NA	-2.31423	NA	-4.26929	-3.46991	NA	NA	NA	-4.14151	-3.78359	NA	-4.07356	NA	-2.00667	NA	NA	-4.05197	NA	NA
P04156	NA	0.858712	NA	NA	NA	NA	NA	NA	NA	NA	NA	1.21913	NA	NA	NA	NA	NA	NA	NA	NA	NA	NA	NA	NA	NA	NA	NA	NA	NA	NA	NA	NA	NA	NA	NA	0.0244084	NA	NA	NA	0.210968	0.83725	1.35241	NA	NA	NA	NA	NA	NA	NA
P04179	6.29031	4.2297	6.74783	4.54752	5.76205	3.19621	6.6743	5.27791	4.27813	5.3384	4.56071	4.8283	6.63652	5.12418	4.30835	4.80216	4.50014	5.14845	3.47499	4.22724	6.25006	4.80213	4.87364	4.06078	5.17468	4.16064	4.9774	5.48138	4.29925	4.28557	3.91169	4.86112	4.73018	2.72136	4.39321	3.51177	4.14184	4.62722	4.63404	4.57096	5.29333	4.50864	3.78133	3.00519	4.9813	5.06536	4.03435	5.45201	3.67499
P04180	-4.07299	NA	-3.15383	NA	NA	NA	NA	NA	NA	NA	NA	NA	NA	NA	NA	NA	NA	NA	NA	NA	NA	NA	NA	NA	-4.07234	NA	NA	NA	NA	NA	-4.39715	NA	NA	NA	-3.00218	NA	-3.80196	NA	-3.05103	NA	NA	NA	NA	NA	NA	NA	NA	NA	NA
P04181	NA	2.49788	-1.38268	3.10028	-0.544615	0.528119	-1.68391	-1.71161	-0.68329	-1.87936	NA	-1.70486	NA	0.518723	-1.49722	0.215667	NA	-0.7331	0.0734599	0.405458	-2.30015	-0.329552	-0.157479	-1.40456	NA	-1.3163	NA	0.0420091	1.1972	0.653982	-0.484347	0.461514	1.08231	-1.22275	1.1483	-1.85345	1.57587	-1.22475	-0.0523266	-0.0412348	NA	1.7117	-0.824008	3.65968	-1.72367	-1.59653	NA	0.575523	-1.70786
P04183	NA	NA	NA	NA	NA	-2.60944	NA	-1.88081	NA	NA	NA	-1.52126	NA	NA	NA	-3.63897	NA	-0.56363	NA	-2.50286	NA	NA	NA	NA	NA	NA	NA	-2.02445	NA	NA	NA	-2.34192	NA	-0.144314	NA	-3.0353	NA	-2.04198	NA	NA	NA	NA	NA	NA	NA	NA	NA	NA	NA
P04196	2.01429	2.11528	2.44066	2.17481	0.685475	1.50807	1.10705	0.105011	-0.305142	0.0220778	0.811753	0.989779	0.8845	1.7469	0.266176	1.79945	0.77041	1.01061	0.517458	1.58641	2.89113	2.66917	1.32485	0.316084	2.0093	3.22817	2.06079	0.66706	1.97694	0.692056	1.01331	1.26877	0.253679	1.0774	2.6949	0.973339	2.52024	2.27196	3.36639	2.34555	1.4568	1.06299	0.345087	2.43221	0.599632	0.275629	2.25883	2.3524	1.55788
P04216	1.56383	3.14134	0.457235	4.36266	NA	1.23252	1.79225	0.626819	0.751539	3.60089	1.36251	4.44455	0.846189	6.4574	0.667018	4.35737	0.670968	3.589	0.666248	3.47866	1.6831	4.35683	0.0949197	2.58051	1.81538	3.59197	-0.228825	3.16889	NA	3.82632	0.305927	5.2275	2.72092	4.0584	0.0634087	4.57918	0.96025	2.70443	-0.469579	5.63509	3.74057	5.37185	0.0432442	3.4462	2.33307	5.04222	3.9063	3.16317	2.07036
P04217	3.23108	2.7099	2.85021	2.52094	1.58935	0.983381	2.13868	1.43474	1.0181	0.454324	2.1299	1.91942	2.00482	2.86062	1.15194	1.66245	2.09226	1.6254	1.97558	1.57198	1.94952	2.56223	1.79815	-0.62515	2.05779	3.13479	2.10748	1.36378	1.52818	0.836798	2.16344	2.3202	1.53765	1.03334	2.2694	-0.440483	2.07667	2.17916	2.52712	2.71818	1.78292	0.632098	1.12309	1.20532	2.34026	0.991308	3.00045	1.32901	1.55106
P04233	1.94789	1.27826	1.78093	1.77257	0.666504	1.57954	1.71605	2.7889	1.05232	3.26723	0.260549	4.08088	0.818021	3.83838	-0.240884	3.09947	0.171778	2.66175	-0.0262938	1.42076	0.938493	2.37845	0.209979	1.96697	1.33272	1.73672	-0.81536	3.17652	-1.29662	1.11765	-0.445876	2.23655	0.640607	1.15997	-1.05547	1.68078	0.790465	1.42919	NA	4.49439	1.79796	1.86091	-0.299708	1.03694	1.74257	2.46434	2.02006	-0.495048	0.125323
P04234	NA	NA	NA	NA	NA	NA	NA	NA	NA	NA	NA	NA	NA	-0.254483	NA	-2.07603	NA	NA	NA	NA	NA	NA	NA	NA	NA	NA	NA	NA	NA	NA	NA	NA	NA	NA	NA	NA	NA	NA	NA	-0.29421	NA	NA	NA	NA	NA	NA	NA	NA	NA
P04259	NA	2.53793	NA	NA	NA	0.339243	NA	NA	NA	NA	NA	-1.75161	NA	NA	NA	NA	NA	1.21424	NA	-0.593681	NA	NA	NA	NA	NA	NA	NA	NA	NA	0.606383	NA	NA	NA	NA	-2.51924	NA	NA	NA	NA	NA	NA	NA	NA	NA	NA	NA	NA	NA	NA
P04264	4.79815	4.00746	2.33381	5.98135	2.88433	5.63037	2.72967	4.18551	3.03409	2.76311	4.99138	5.55328	2.88375	3.12509	2.29272	3.00111	2.82163	3.2194	3.53348	4.78234	3.37521	4.00267	2.39363	4.25918	4.65267	4.84139	4.086	2.94624	2.65221	3.09021	2.72996	3.74456	2.12411	3.24874	4.65774	2.92859	3.22385	3.23379	4.49908	3.378	3.43249	3.37428	2.54316	5.88736	3.07219	3.6344	3.58337	4.79165	2.4192
P04271	NA	-2.22443	NA	NA	NA	NA	NA	NA	NA	NA	NA	NA	NA	-1.43413	NA	NA	NA	-2.4821	NA	-1.92082	NA	NA	NA	NA	-2.96609	NA	NA	NA	NA	NA	NA	NA	NA	NA	NA	NA	NA	NA	NA	-2.55408	-1.82346	-0.242268	NA	NA	NA	NA	NA	NA	NA
P04275	-0.640337	-1.85927	-2.24126	NA	NA	NA	-1.1419	-0.909659	NA	-0.263963	NA	-1.94122	-1.06185	-0.616326	NA	NA	-2.25575	-1.58602	-2.46122	-0.729297	-1.88277	-0.59952	NA	-2.73993	-0.530682	-1.91619	-1.47448	-1.23301	NA	-1.58066	-2.18383	NA	-1.29123	NA	NA	NA	-2.34234	NA	NA	-1.46831	-1.40257	-2.26488	-3.73125	-1.19461	-2.45362	NA	0.477317	-0.836956	-2.31976
P04278	-2.09192	-2.43609	NA	NA	NA	NA	NA	NA	NA	NA	NA	NA	NA	-2.2243	NA	NA	NA	NA	NA	NA	-2.13718	-1.53792	NA	NA	NA	NA	NA	NA	NA	NA	-3.21927	-3.9253	NA	NA	NA	NA	-3.35946	NA	-3.27897	-2.66951	NA	NA	NA	-2.38802	NA	NA	-2.29971	NA	NA
P04350	NA	NA	-2.79652	NA	NA	NA	-2.35795	NA	NA	-2.61892	NA	NA	NA	NA	NA	NA	NA	NA	NA	NA	NA	NA	NA	-2.30443	NA	NA	NA	NA	NA	NA	NA	-2.08641	NA	NA	NA	NA	-4.11467	NA	-2.51881	-2.74495	-2.7693	0.782272	NA	NA	NA	-1.58957	-2.42001	NA	NA
P04406	7.39875	9.16952	7.68575	7.23445	7.11334	8.71383	7.25643	8.38117	7.63681	8.25466	6.94255	8.70945	7.50147	8.30857	6.76259	8.11768	7.11506	7.71112	7.31863	7.50736	7.06873	8.58271	7.53633	8.54567	7.41689	7.65604	6.6448	8.09076	6.86421	8.60565	7.41515	7.74684	7.77176	8.44636	7.8741	8.66889	7.06732	8.32935	7.7869	8.43585	7.73365	8.15105	7.63701	8.1731	7.59782	8.07428	7.77574	9.1879	7.03903
P04424	5.11082	1.60946	5.39814	2.96978	4.26177	1.17494	4.54637	1.06048	4.82793	2.35509	4.98637	1.56469	3.86137	1.16474	4.889	2.2811	4.59387	2.67378	5.3189	3.02625	5.35053	2.27856	5.08397	0.603616	4.75681	3.05191	5.03747	2.87591	4.78005	2.06796	5.24103	2.89933	4.74536	1.18333	5.51432	2.86996	5.28628	2.11045	5.09307	2.10964	5.13112	3.70713	4.99435	2.16675	4.79545	1.51978	4.22291	0.880343	4.59405
P04430	NA	NA	NA	-3.18992	NA	NA	-2.56128	-0.293278	NA	NA	NA	NA	NA	-1.66925	NA	NA	NA	NA	NA	NA	NA	NA	NA	NA	NA	NA	NA	NA	NA	NA	NA	NA	NA	NA	NA	NA	NA	NA	NA	NA	NA	NA	NA	NA	NA	NA	NA	NA	NA
P04439	3.09338	2.33679	2.75402	2.94133	1.1797	1.57119	2.72936	3.56658	1.93282	3.96926	1.3864	4.30349	1.5235	3.69747	2.20434	3.89737	2.86392	5.01891	1.48738	2.94509	2.79224	3.82244	1.36988	1.91152	2.77872	3.80129	1.22763	3.46208	1.95774	1.74826	1.18128	2.52551	1.21848	2.29395	2.32691	4.00542	1.62804	3.28928	1.64523	5.74954	3.0223	3.0348	2.24751	2.80456	1.99022	2.43049	2.31922	3.12567	1.60367
P04440	0.566477	-0.654868	NA	-0.120281	-1.19522	NA	-0.627033	1.2894	NA	1.20538	-0.794677	0.454661	NA	0.132778	-0.69927	0.657904	-0.866624	0.172699	-1.49561	NA	0.250698	-0.332757	NA	NA	-1.03725	NA	NA	1.00755	NA	NA	NA	0.778315	NA	NA	-0.760964	0.0981116	0.658416	0.302028	-1.04156	2.3144	0.581023	-0.890546	NA	NA	0.0742331	-0.733697	-0.32479	NA	-1.49028
P04626	-1.1923	-1.19133	-1.99693	-0.588798	NA	-1.09614	NA	-2.38917	NA	-0.386042	NA	NA	NA	NA	NA	NA	NA	-1.40531	NA	-1.29123	-2.17792	-0.950925	-2.86277	-1.86594	-1.62896	-2.19594	NA	-1.02457	NA	-1.19609	NA	-1.79912	NA	0.123345	-1.08102	-1.86248	NA	NA	NA	-1.53911	NA	NA	NA	-0.968328	NA	-1.78032	NA	-1.80301	NA
P04632	2.40674	3.99962	2.11243	3.30285	1.58618	4.05616	2.29368	2.17181	1.78617	2.95706	2.11522	4.3542	1.68197	3.15117	1.38455	3.14954	2.17299	3.74628	1.75404	4.27531	2.14872	2.75831	1.63487	2.63715	2.12579	3.75322	1.93205	2.95711	1.50867	3.72073	1.36385	2.57202	1.66827	2.79155	2.07339	4.32634	1.54392	2.6761	2.3191	2.78871	2.81504	4.34028	2.0439	4.0295	2.20693	3.17868	3.08897	4.17505	1.40818
P04637	NA	NA	NA	NA	NA	NA	NA	-2.42571	NA	NA	NA	NA	NA	NA	NA	NA	NA	NA	NA	NA	NA	NA	NA	NA	NA	NA	NA	NA	NA	NA	NA	NA	NA	NA	NA	NA	NA	NA	NA	NA	NA	NA	NA	NA	NA	NA	NA	NA	NA
P04792	5.55727	6.88489	5.55284	7.59263	4.10035	8.04713	5.48345	6.6348	5.26973	5.92352	5.19212	4.59553	4.78719	5.81514	4.81202	6.01203	4.52467	6.31761	4.86501	7.0685	5.24473	5.96314	5.36881	7.4399	5.71434	6.69098	4.85861	5.46917	5.45428	6.16108	4.77616	6.9415	4.62176	5.22875	5.36105	6.23603	5.40905	6.12527	4.9828	6.21849	5.85597	5.87731	5.72067	7.14696	4.93117	7.08126	5.23493	6.08699	4.97765
P04798	NA	NA	NA	NA	NA	NA	-1.06219	NA	NA	NA	NA	NA	NA	NA	NA	NA	NA	NA	-0.701705	NA	NA	NA	NA	NA	NA	NA	NA	NA	-1.63902	NA	-0.947122	NA	NA	NA	NA	NA	1.13278	NA	NA	NA	-2.57065	NA	NA	NA	-1.29239	NA	NA	NA	0.188871
P04818	NA	NA	NA	NA	NA	NA	NA	-2.72654	NA	NA	NA	-2.33876	NA	-3.5641	NA	NA	NA	-1.77095	NA	NA	NA	-2.29449	NA	NA	NA	NA	NA	-1.9565	NA	NA	NA	-2.14436	NA	NA	NA	NA	NA	-1.6471	NA	NA	NA	NA	NA	NA	NA	NA	NA	NA	NA
P04839	1.8389	1.92219	1.23616	0.959922	1.42456	-0.278108	2.0953	2.94866	0.752968	2.56187	-0.330697	1.63577	2.01724	3.0319	1.24253	3.5091	0.647564	2.72296	0.00994581	1.12588	0.949241	2.01898	0.252666	1.68982	0.732644	0.981661	0.452136	2.16551	NA	3.02708	NA	1.55618	0.664401	0.136543	NA	1.2216	0.00207839	3.55171	0.319618	2.79335	1.41582	0.523188	0.0192312	0.604228	1.5957	2.05195	1.57884	0.963588	1.33522
P04843	4.73245	3.84347	4.65793	4.33839	4.11195	3.59738	4.40646	3.82208	4.01386	3.7679	3.25919	3.16743	3.84969	2.8267	2.26111	3.09973	3.6882	3.54514	2.99137	3.90211	4.47936	3.89423	3.87005	3.73467	3.57763	2.87149	3.69103	3.89668	4.1567	3.71982	3.87454	4.10401	4.07326	4.14966	4.37352	2.67568	3.50304	3.99076	4.32042	4.037	3.15432	3.19719	2.88142	3.45855	2.8227	2.51565	3.38759	3.76383	2.90109
P04844	4.33134	3.60861	4.09036	3.90725	3.46693	2.37657	3.91393	3.63931	3.59978	3.25999	2.63243	2.90915	3.20628	2.95582	2.08235	2.91164	3.05385	3.28267	2.0745	3.46465	3.55109	3.30507	3.01418	3.1085	3.01496	2.69771	3.28767	3.04756	3.39284	3.33527	2.97733	3.59085	3.06282	3.07093	3.54882	2.34186	3.23104	3.78422	3.8725	3.47253	2.79573	3.22494	2.31041	3.41798	2.44138	2.66714	3.17738	3.38079	2.34925
P04899	3.36864	3.23941	3.26934	3.43533	2.03695	2.57953	3.12946	2.8986	2.30416	3.34304	2.30508	3.28817	2.48908	3.95741	1.80827	3.60597	2.32173	3.3556	2.29818	2.93167	3.06093	3.3235	2.26665	2.39824	2.63943	2.6655	2.16109	3.00938	2.34787	3.32382	2.54428	3.3172	1.87955	1.72213	2.85097	3.56361	2.63088	3.65873	2.60042	4.18872	3.46656	3.0474	2.14057	3.01885	2.44059	3.41685	3.15296	2.32828	1.57492
P04920	-1.80092	-1.14318	NA	-0.0393138	NA	NA	NA	NA	NA	2.61754	NA	1.55941	NA	-1.29974	NA	NA	NA	-0.597442	NA	0.601825	NA	-1.3824	NA	1.60537	NA	-0.0829052	NA	-0.796399	NA	0.0735777	NA	-0.890961	NA	0.75093	NA	-1.32729	NA	-0.514421	NA	-1.32695	NA	NA	NA	-0.995469	NA	NA	NA	0.743877	NA
P04921	NA	NA	NA	NA	NA	NA	NA	NA	NA	NA	NA	-4.64042	-4.38356	NA	NA	NA	NA	NA	NA	NA	NA	NA	NA	NA	NA	NA	NA	NA	NA	NA	NA	NA	NA	NA	NA	NA	NA	NA	NA	NA	NA	NA	NA	NA	NA	NA	-3.48837	NA	NA
P05023	3.14722	3.69855	2.95802	4.58672	1.87723	3.26276	2.63069	2.64182	2.60606	4.1674	1.83683	4.5567	2.83936	2.6833	1.54805	2.7102	2.0494	2.67808	1.83499	4.49185	2.45979	2.95476	2.62008	4.46396	2.18173	3.2214	2.40648	3.46762	2.38588	5.77101	2.41493	3.15534	2.17074	3.30539	2.90143	2.60713	2.51255	3.43822	2.64058	3.65464	2.43596	2.74135	1.48839	3.94888	2.06939	2.05255	2.95406	3.99004	1.87755
[truncated: 7,227 more rows]
[truncated: 74 more columns]
