# Supplementary material for: Proteomic characterization of intrahepatic cholangiocarcinoma identifies risk-stratifying subgroups and EIF4A1 as a therapeutic target
Source: Nat Commun. 2026 Mar 23;17:2741. doi: 10.1038/s41467-026-70817-1 (PMC13013968; doi:10.1038/s41467-026-70817-1)
Supplement: Supplementary file 9 — Supplementary Data 7 [file 41467_2026_70817_MOESM9_ESM.xlsx]

## Sheet: TW504-514_human+mouse_matrix
	TW504.raw	TW505.raw	TW506.raw	TW507.raw	TW508.raw	TW509.raw	TW510.raw	TW511.raw	TW512.raw	TW513.raw	TW514.raw	TW515.raw
A0A024RBG1	123941	186996	NA	NA	NA	90993.8	NA	NA	99984.1	NA	359553	NA
A0A075B5R1	NA	68907.6	NA	57205	NA	NA	NA	NA	NA	NA	NA	NA
A0A075B6Z5	NA	NA	NA	NA	NA	NA	NA	NA	NA	NA	NA	38424.7
A0A087WRT7	NA	69337.7	NA	NA	NA	169918	37598.4	37400.9	69545	55052	NA	NA
A0A087WTH5	1415300	NA	NA	NA	NA	235586	NA	891638	NA	NA	NA	NA
A0A0A6YYE8	NA	198584	NA	583891	NA	NA	NA	NA	NA	NA	NA	NA
A0A0G2JG52	NA	NA	NA	NA	NA	NA	NA	66151.5	NA	NA	NA	NA
A0A0N4SVU1	68277.2	NA	NA	NA	NA	NA	269385	44549.6	NA	286205	54497.9	146165
A0A0U1RNG7	NA	NA	NA	NA	100117	NA	NA	137732	NA	124410	233743	NA
A0A0U1RRL7	NA	155412	NA	NA	111204	339899	NA	NA	52727.2	NA	133719	NA
A0A140LHH9	NA	NA	NA	NA	132034	129609	168600	223177	NA	106826	331398	NA
A0A140LJ72	NA	NA	171324	121428	326031	249926	353302	403509	99474	263858	NA	548710
A0A140T8M2	NA	261700	NA	786070	NA	NA	NA	NA	NA	NA	NA	NA
A0A1B0GRV7	NA	39712.4	34149	NA	29196	34147.4	78145.7	44620.2	24925.8	23709.5	NA	NA
A0A1B0GRY3	195532	195658	199580	319694	352349	165686	105161	256007	207768	382477	250232	159074
A0A1B0GVB3	28464.9	70987.5	NA	78946.8	64346.4	39064.9	NA	126894	NA	NA	NA	NA
A0A1D5RLM8	97788.6	NA	234091	NA	NA	NA	NA	NA	336961	125098	NA	NA
A0A1L1SQU7	222067	183090	109068	89592.4	115701	109094	145478	160695	208810	111853	157238	30937.7
A0A1W2P6U8	NA	148521	32990.2	216959	92370.6	NA	NA	NA	96176.8	NA	NA	NA
A0A1W2PPF3	117870	42479.6	106247	38971.1	18111.7	98552.8	184812	61683.2	NA	102094	NA	106827
A0A1W2PR95	43890.9	NA	49029.3	89212.8	74839.9	NA	64351.4	NA	51406.4	NA	44835.8	NA
A0A2R8VJU7	NA	NA	NA	NA	NA	NA	204043	24641.6	NA	NA	NA	NA
A0A338P6S8	NA	NA	NA	137080	58926.5	481511	NA	52752.7	35981.5	79137	169376	NA
A0A3Q4EG79	NA	NA	NA	NA	NA	218413	127209	NA	NA	149562	NA	NA
A0AV96	491868	461024	139702	318181	340010	157918	224347	307554	NA	390254	371458	300816
A0AVT1	323237	614109	541020	637321	296639	349027	896680	474589	545290	513300	351599	654865
A0FGR8	686419	235462	257408	471184	658940	1144150	1478630	565316	393475	609830	593186	147175
A0MZ66	277158	210641	212569	340930	414884	214313	212198	257723	103763	54218.8	244974	254572
A1L0T0	90315	191002	243892	301483	194330	174327	187995	295435	79793.3	166714	117252	82219.8
A1L314	NA	35115	NA	NA	NA	NA	18771.5	NA	NA	NA	NA	NA
A1X283	72442.6	200964	84898.9	77538.6	214754	65878.3	86059.5	77094.9	186209	NA	213539	136006
A2A3L6	NA	NA	NA	NA	NA	335876	NA	NA	191922	384822	427066	NA
A2A5N3	NA	NA	137028	NA	71369.5	37660.8	NA	29301	50522	57557	35672.5	75715.7
A2A654	68773	146312	NA	155829	108770	94453.6	NA	144897	73886.1	296399	333010	NA
A2A761	NA	NA	NA	NA	NA	NA	NA	147800	73892	287196	NA	NA
A2A884	NA	NA	292133	NA	346358	615683	1777280	NA	5895560	81266.3	NA	991490
A2A9C3	NA	20832.9	NA	61805	60599.6	84084.9	NA	87936.7	NA	115413	78471.6	NA
A2AA67	NA	NA	58329.5	NA	NA	NA	NA	NA	NA	NA	NA	NA
A2AAY5	NA	NA	NA	NA	NA	NA	82907.5	NA	NA	88257.7	NA	NA
A2ADY9	NA	28032.5	NA	NA	54075.5	83023.2	NA	28115.9	NA	83837.7	93552.9	NA
A2AEH9	NA	NA	NA	NA	NA	150337	NA	NA	NA	NA	NA	103241
A2AFK4	NA	NA	NA	NA	NA	NA	NA	NA	1418930	NA	NA	NA
A2AI08	NA	NA	NA	NA	NA	NA	NA	NA	NA	89107	NA	42861.6
A2AI92	NA	NA	NA	151160	37941.7	47440.1	NA	82333.9	NA	NA	34640.3	42903.6
A2AIV2	NA	95780.5	NA	NA	NA	NA	NA	NA	NA	NA	NA	NA
A2AKY4	605337	650881	1955570	791624	692457	572032	624348	736269	1007360	906342	907122	957052
A2ALU4	NA	NA	NA	NA	NA	NA	NA	NA	36436.7	NA	NA	NA
A2AN08	NA	70203.7	NA	NA	NA	23266.9	NA	NA	NA	NA	NA	NA
A2ANX3	NA	NA	NA	NA	NA	NA	NA	NA	NA	77287.6	NA	NA
A2AQ07	NA	NA	117420	NA	NA	NA	NA	59214.6	NA	NA	NA	32852.5
A2AS37	161469	36082	37934.2	118024	35674.3	47951.6	124813	69403.2	81379	55710.9	82083.8	125928
A2AS89	105166	38762.7	894156	NA	NA	NA	29701.5	NA	NA	NA	36450.8	NA
A2ASJ1	90652	75981.1	NA	NA	NA	NA	NA	NA	1035100	94815.4	NA	25517.4
A2ASS6	NA	40652.8	62845.9	NA	NA	NA	NA	NA	NA	64436.5	297216	NA
A2AWL7	NA	NA	NA	NA	100920	NA	NA	NA	NA	NA	452198	NA
A2AX52	NA	94289.1	194838	NA	43108.3	83323.6	128135	NA	NA	216599	151332	101091
A2RRP1	32309.2	158336	126256	145653	79823.9	60989.2	103595	131811	91954.8	93677.6	33307.6	73267.4
A2RTS7	NA	NA	165896	NA	NA	NA	NA	NA	NA	NA	NA	NA
A2RUC4	NA	NA	126827	NA	NA	NA	NA	NA	133074	NA	NA	102463
A3KMH1	1219540	1215790	1051040	1607830	1103320	1119280	1228690	876305	1029400	1211310	1112410	1513080
A4D1E9	38405.3	90217.1	68975.4	55769.6	30260.7	11358.4	56313.6	88891.6	37980.2	39861.8	NA	50771.7
A4D1S5	NA	NA	NA	NA	NA	NA	NA	44846.5	NA	38331.6	NA	NA
A4D256	38654.7	66496	64848.1	214337	262288	95382.3	NA	305753	NA	NA	154295	222350
A4UGR9	NA	NA	NA	NA	NA	NA	NA	NA	NA	47761.6	NA	NA
A5D8V6	25586.6	NA	65704.9	NA	NA	NA	NA	NA	NA	NA	NA	NA
A5PLK6	NA	182076	NA	NA	NA	NA	NA	NA	NA	NA	NA	NA
A5YKK6	54865.3	8918.87	NA	30646.1	NA	NA	NA	NA	11610.8	NA	NA	23774.1
A6H5X4	NA	364633	NA	NA	NA	NA	413699	NA	NA	NA	NA	NA
A6H6E2	NA	73709.8	65307.2	NA	42923	NA	158084	NA	NA	91351.4	NA	NA
A6NCS6	345162	NA	638766	283440	NA	NA	NA	NA	NA	NA	NA	NA
A6ND36	137357	194508	197714	160877	115535	169640	432412	261604	156644	211169	111231	389713
A6NDB9	NA	115762	NA	739033	43738.5	68589.7	139793	81747.8	NA	NA	NA	NA
A6NDG6	541827	1778310	1459690	504210	882629	830590	689205	1156520	532009	594029	1246160	1080010
A6NDU8	19238.5	35988.7	NA	NA	14480.7	19632.3	12994	NA	23938.4	NA	NA	33371.2
A6NE01	NA	NA	NA	61406.4	41782.1	NA	NA	NA	NA	51335.2	NA	NA
A6NE52	NA	NA	NA	NA	7487.82	NA	NA	NA	NA	NA	NA	NA
A6NGH7	NA	NA	NA	NA	NA	87332.6	NA	NA	232488	NA	NA	NA
A6NHR9	138663	113653	48345.2	68742.3	129260	51128.7	41184.1	26305.5	48117.8	100705	54435.4	115136
A6NIK2	NA	NA	NA	NA	NA	NA	NA	NA	NA	1065910	NA	1039240
A6NJU9	NA	379067	NA	NA	310307	NA	305930	432809	380263	377715	421843	NA
A6NK58	NA	73514.5	NA	NA	NA	NA	82303.6	NA	NA	NA	NA	NA
A6NKG5	NA	NA	NA	NA	NA	NA	NA	NA	327736	NA	NA	1312210
A6NKP2	688284	NA	375413	2943210	351818	NA	NA	NA	1464710	NA	1214430	NA
A6NL82	NA	NA	NA	NA	NA	NA	NA	NA	NA	NA	NA	774004
A6NMK8	15154.9	NA	NA	NA	NA	NA	NA	NA	NA	NA	NA	21300
A6NNF4	NA	NA	26654.5	NA	NA	48905.3	NA	NA	NA	NA	NA	276098
A6PWE0	508986	NA	NA	NA	1385190	852504	NA	NA	NA	NA	NA	NA
A6X935	2198620	645229	301770	1343850	769464	982410	1056740	1676390	2208750	4181480	1639200	2024270
A6ZI47	103488	144186	119809	356256	426898	334258	NA	210608	61724.4	227572	416624	140460
A7KAX9	NA	NA	NA	NA	NA	8775.5	NA	NA	NA	NA	NA	NA
A7TZF0	109413	252569	255053	441140	214226	289567	122241	99698.7	NA	151167	208501	230723
A8DUK4	21278700	19034000	51781800	5632280	1245450	NA	4203790	NA	7762590	67031600	5840670	13927600
A8MPX8	NA	60589.5	NA	NA	NA	NA	NA	NA	54733.3	NA	NA	NA
A8MTL9	NA	NA	7301	11163.9	NA	39716.5	20843.3	17142.9	14917.4	26710.3	28635.3	NA
A8MXV4	38631	65025.7	NA	34335.5	29311.5	89679.9	154278	90534.5	97303.6	26908.4	37916.7	549266
B1AR10	NA	NA	50665.1	407568	190203	402119	314545	346256	92592.7	NA	519980	NA
B1AR51	NA	NA	226941	395928	40849.5	NA	NA	NA	NA	NA	NA	NA
B1ARV6	NA	NA	NA	NA	NA	NA	40230600	NA	17657000	NA	NA	38588900
B1AUH1	NA	NA	NA	NA	NA	NA	87957.9	NA	NA	NA	NA	NA
B1AUY3	NA	144810	NA	NA	NA	NA	132572	NA	NA	NA	NA	NA
B2RNN3	307581	NA	NA	NA	NA	NA	NA	NA	NA	NA	NA	NA
B2RQC6	33192.3	100718	NA	150585	181417	166953	116055	149096	112135	325544	177518	274613
B2RQG2	NA	NA	NA	95180.6	NA	NA	NA	NA	NA	NA	NA	NA
B2RTN2	145970	164083	177773	127185	135766	203598	150212	NA	145337	182743	141776	158650
B2RUR8	164206	224550	857714	NA	501644	556708	839133	1124950	207474	2060880	1720620	955505
B2RUZ4	NA	NA	178077	NA	NA	NA	NA	NA	NA	NA	NA	39271
B2RV77	NA	364756	NA	365764	NA	NA	NA	282335	130446	131326	NA	126579
B2RX12	419589	181310	144692	200673	349801	293003	455978	450110	101269	350890	237464	261543
B2RXM2	61105.1	130654	241465	NA	121947	61075.4	NA	111713	111832	96365.1	86293.9	107138
B2RXQ2	146751	188667	NA	207391	93393.4	327564	149475	169462	3415020	284316	101424	NA
B2RXR6	NA	NA	NA	NA	NA	24513.6	NA	NA	NA	NA	NA	NA
B2RXS4	NA	83791.6	88923.2	NA	62115.3	232668	NA	44996.1	NA	173116	206098	NA
B3KNS4	108941	NA	NA	NA	NA	NA	NA	NA	NA	NA	23478.9	49195.4
B4E2M5	NA	NA	NA	NA	NA	NA	NA	NA	24901.3	NA	NA	NA
B5MCY1	201106	247349	119541	64451.4	72226.3	55897.4	156881	NA	NA	50253.9	47303.4	NA
B7XG49	453866	487523	932861	614908	498957	501037	392279	446910	601366	554131	453805	570936
B8JJZ7	NA	NA	NA	NA	NA	NA	NA	NA	714303	NA	NA	NA
C3VPR6	NA	NA	NA	NA	52498.1	NA	NA	46580.4	NA	63013.8	37667.8	NA
C9JI98	NA	NA	NA	NA	710025	NA	NA	NA	NA	NA	NA	NA
C9JLW8	NA	NA	269608	NA	NA	45769.2	NA	NA	NA	NA	NA	39486.8
CON_ENSEMBL:ENSBTAP00000024462	NA	134855	470210	NA	150200	144266	139076	NA	241125	NA	208080	237013
CON_ENSEMBL:ENSBTAP00000031900	112268	134855	NA	NA	NA	NA	NA	NA	NA	NA	NA	NA
CON_P00761	14001300	34686900	64223900	42594400	28975500	44764700	26939000	41140700	21087600	65244100	67257700	38775500
CON_P01030	51890.8	20248.4	NA	NA	NA	92857.7	180874	12149.3	NA	64309.6	69617.1	150440
CON_P01966	314796	NA	97733.3	621343	NA	NA	NA	152612	NA	NA	NA	NA
CON_P02584	576471	463957	1069620	636229	938255	492323	828446	605551	769635	900868	634965	593484
CON_P02662	133923	NA	NA	NA	NA	NA	NA	NA	NA	85030.8	26880.7	37864.7
CON_P02676	548342	NA	746778	612070	NA	NA	NA	NA	NA	336626	NA	518107
CON_P02769	106246	245922	373233	181997	171552	342912	107592	253011	169745	465494	522540	355809
CON_P04258	1294750	5998630	3297970	5855530	4077340	11296000	5482470	5681630	4542530	6462660	12283800	491961
CON_P08727	60326.6	102044	NA	375320	484110	987505	1314560	1366900	90342.4	510690	2280340	181166
CON_P08729	NA	201117	NA	974018	787393	731458	325729	781103	424298	102602	504185	75820
CON_P12763	403408	154023	218043	NA	NA	NA	NA	NA	NA	NA	NA	NA
CON_P13646-1	NA	NA	NA	NA	NA	130587	NA	NA	NA	NA	448528	NA
CON_P34955	411206	88568.8	NA	NA	NA	NA	NA	NA	NA	NA	NA	NA
CON_Q2UVX4	146135	53292.9	NA	55435.5	63791.1	126326	68661.9	216636	140901	147354	95528.7	194459
CON_Q3SX14	NA	NA	NA	NA	NA	NA	NA	NA	NA	75247.8	52039.9	NA
CON_Q3SZ57	NA	NA	493378	753280	NA	10448.8	26530.7	NA	NA	NA	NA	504296
CON_Q3T052	102303	33313.7	27456	NA	NA	NA	NA	NA	NA	NA	NA	NA
CON_Q3ZBD7	1166440	395660	112978	264502	210703	104630	120290	164384	146988	176695	244354	65565.8
CON_Q95121	50587.2	NA	NA	NA	NA	NA	NA	22910.1	39146.3	8649.24	NA	NA
CON_Q9H552	1434410	892775	601719	10344300	2535600	2062200	3616420	2695150	619052	3504310	3399690	1554260
CON_Streptavidin	115235	88775.1	116345	21988.9	73443.3	59003.9	53696.5	35987.7	60009.6	NA	10845.9	NA
D0QMC3	NA	13789.1	NA	NA	NA	NA	NA	NA	NA	NA	NA	NA
D3YVV6	NA	NA	52907.4	NA	NA	NA	NA	NA	NA	NA	NA	NA
D3YWE6	NA	NA	NA	292122	NA	NA	NA	NA	NA	NA	NA	NA
D3YXF5	NA	NA	NA	NA	NA	NA	432107	NA	71354.8	NA	NA	NA
D3YXK2	NA	283460	NA	NA	NA	176251	NA	110120	NA	NA	NA	NA
D3YYZ2	757150	684800	1296700	1045360	1130020	657238	679491	1558170	756991	951505	948518	1072610
D3YZF7	NA	NA	NA	NA	32910.5	45102.8	NA	NA	53144.6	204422	NA	17021.3
D3YZZ5	NA	NA	25375.3	NA	77002.2	144236	NA	134330	NA	65385.2	102972	NA
D3Z2H9	4260990	2487740	1573920	2144680	2905920	4397370	2882910	3083990	1934520	3012740	2919710	1969860
D3Z450	79626.2	41424.4	NA	NA	117403	181863	NA	190486	145223	201785	361800	NA
D3Z5G7	2017900	631894	627193	2050490	582347	581391	619681	740088	340115	707983	1109360	1265390
D3Z6Q9	NA	106427	23890	103852	26363.6	112162	37808.4	79800.3	26020	69344	93532.4	11235.4
D3Z7X0	NA	NA	NA	94280.5	NA	NA	NA	NA	176647	NA	NA	NA
D4AFX7	NA	78489.9	NA	110944	40378.9	162250	87909.1	78592.1	40168.1	73217.9	60813	NA
E0CZ42	NA	NA	63687.1	NA	31092.6	NA	NA	NA	NA	NA	NA	NA
E9PRG8	495426	811792	693253	292020	289955	61449	68208.9	197959	298534	191615	163767	517692
E9PV24	33946100	2726210	7297620	8693870	3682500	6999500	20611500	10501200	6597520	15293700	3096020	11259900
E9PV26	NA	NA	NA	NA	NA	NA	NA	NA	525947	NA	NA	NA
E9PV87	168603	242223	590861	343473	300958	126344	99515.6	256650	216381	572666	419000	287643
E9PVA8	410835	616152	297792	292183	411190	679561	593352	381969	691389	378930	484856	610039
E9PW10	1955610	NA	10521600	868654	NA	NA	384708	NA	80386500	NA	NA	507591
E9PWQ3	1640530	2006310	951096	2570830	2135970	4434100	8260430	3855660	7510460	5082300	3595490	512286
E9PX57	NA	NA	NA	NA	497765	NA	NA	NA	NA	NA	NA	NA
E9PXW4	NA	NA	NA	114119	NA	NA	NA	NA	NA	NA	NA	NA
E9PYQ0	NA	NA	NA	NA	82263.8	NA	NA	NA	NA	37711.3	NA	NA
E9PZQ0	NA	NA	NA	NA	NA	NA	NA	NA	23495.1	NA	NA	NA
E9Q043	290991	NA	NA	NA	101117	276940	NA	NA	NA	NA	NA	NA
E9Q0B5	NA	NA	NA	NA	NA	NA	NA	NA	NA	122085	NA	NA
E9Q0F0	NA	205303	NA	NA	NA	NA	NA	301262	NA	NA	NA	NA
E9Q0S6	NA	NA	28420.9	NA	NA	NA	NA	NA	NA	NA	NA	NA
E9Q152	NA	194301	NA	72780.5	254974	NA	NA	102708	NA	98215.5	NA	156129
E9Q3L2	12366.3	NA	NA	NA	NA	NA	NA	68188.4	NA	65916.4	94368.9	NA
E9Q3M9	270144	275627	366480	206197	336281	131876	71847.1	207685	150138	220916	142792	46398.1
E9Q3S4	NA	1457390	3600780	1655930	1258810	1403320	462226	1414310	1364660	1568330	1562730	2608180
E9Q409	173292	268894	387569	148676	239867	166572	189934	167182	197699	194300	329429	284880
E9Q414	79347.9	87071.1	NA	NA	NA	NA	NA	13318	NA	79277.5	NA	25808.9
E9Q512	NA	NA	67728.4	NA	38283	NA	NA	NA	NA	96787.3	50802.5	87419.4
E9Q555	150053	115461	331222	244159	61659.6	68586	63645.5	53404.6	82725	74477.8	36779.9	60936.3
E9Q557	NA	NA	NA	NA	NA	6067.29	91360	8072.12	14069.8	NA	NA	NA
E9Q616	522973	453568	236678	311742	462739	1470040	835648	837424	398187	1048070	954493	158365
E9Q634	NA	NA	NA	NA	NA	NA	NA	NA	NA	NA	25291.4	NA
E9Q6D3	52119.7	188115	106284	89365.1	114367	22864.3	43341.8	149258	157685	109926	82582.2	84180
E9Q6D8	NA	NA	NA	NA	NA	NA	209395	NA	NA	NA	NA	NA
E9Q6E5	47604.9	90265.7	34173.3	60580.4	89678.6	167879	71203.2	84483.4	46540.9	148603	141079	NA
E9Q784	378639	178289	255175	224264	413461	249041	383379	284278	104861	189209	253435	185336
E9Q7G0	97987.1	105274	NA	NA	92166.7	142911	54049.7	84084.9	NA	92387.5	123175	103986
E9Q8T7	533030	168889	507094	303761	387249	353026	229664	169133	192984	249040	361592	160029
E9Q912	NA	NA	NA	NA	109688	49778	94702.9	78167.6	NA	99276.3	116757	NA
E9Q9R9	NA	NA	NA	354813	NA	NA	NA	NA	NA	NA	NA	NA
E9Q9W7	NA	55653.5	NA	NA	NA	NA	NA	NA	NA	NA	NA	NA
E9QA15	417448	285119	120396	304654	657038	1578920	595635	978553	359217	1250070	1133500	86055.6
F2Z461	46994.4	62731.5	NA	47600.8	NA	NA	NA	44164.2	37070.1	46674.5	NA	NA
F6RXI4	NA	NA	NA	NA	NA	NA	91162.7	NA	NA	NA	20307.5	102623
F6XLV1	266300	NA	NA	NA	NA	106263	143608	153688	84144.4	NA	113114	NA
F6ZNL5	183774	212304	NA	NA	NA	NA	NA	NA	NA	NA	NA	NA
F8VPN4	NA	NA	NA	112567	NA	296905	NA	42988.7	62775.4	NA	NA	NA
F8VPU6	119783	68413.8	26241.4	NA	42305	54631.3	48505.3	46183.4	52355.8	NA	55137.7	89390.1
F8VQ05	NA	NA	NA	NA	NA	557416	NA	NA	NA	NA	NA	NA
F8VQK3	NA	NA	NA	NA	NA	NA	NA	1020880	965922	NA	NA	NA
G3UW63	378347	NA	863466	NA	NA	NA	NA	NA	NA	NA	NA	NA
G3X8U3	88369.3	180494	84221.9	61289.1	149575	235189	99123.3	156653	74736	180216	234459	NA
G3X972	NA	NA	NA	NA	NA	51559.9	NA	NA	NA	36482.6	NA	NA
G3X9D6	189447	130389	NA	534432	NA	157527	241269	161797	103997	NA	NA	NA
G3XA20	62042.2	213112	1659560	NA	373507	NA	153326	151175	125824	176566	375242	47167
G5E829	129932	148726	NA	79858	183256	241792	207845	161429	NA	142940	147316	NA
G5E870	NA	27044.6	NA	NA	NA	58160.2	NA	NA	NA	NA	NA	NA
G5E897	17693.8	18580.1	NA	NA	40113.9	120311	20233.2	45077.4	NA	40635.9	52029.6	NA
G5E8V9	36698.3	68703.6	NA	NA	69496.6	241010	84545.9	98430.2	NA	165547	134133	NA
G5E8W5	NA	58566.1	NA	NA	NA	NA	NA	NA	94376.5	NA	NA	NA
G5E8Z2	148652	NA	NA	NA	29251.8	NA	147576	160374	NA	136883	142782	102298
H3BKP8	53854	72764.8	34426.6	95633.5	46664	66924.4	66405.3	58747	61516.1	69230.1	110241	23526
J3QK54	NA	43698	NA	NA	NA	369689	NA	NA	NA	NA	NA	NA
L7N1X9	27064.6	NA	NA	NA	NA	100464	NA	NA	82827.3	NA	NA	NA
O00115	NA	NA	85552.5	205396	84425.9	82201.7	108595	167777	73924.6	210013	119737	NA
O00116	762485	607762	153180	351337	797488	453409	443020	665448	718715	249338	531124	669747
O00151	3667120	372411	2762820	711030	4612920	2188690	1622170	1247610	1203500	2526170	2667810	1540000
O00154	501203	312651	975681	308541	1112190	194369	521412	541629	2134050	780963	1254490	374881
O00159	507994	622793	238681	1218190	592441	733608	1511830	638703	955484	1091670	816177	609666
O00160	NA	72280.4	NA	75537.5	NA	104883	NA	65499.3	NA	65564.1	NA	NA
O00161	191911	244244	502038	158423	233281	320428	409268	63935.6	442792	85971.2	193536	248569
O00165	101011	29680.4	38686.4	45271.7	37454.8	55134.7	149589	NA	21676.7	NA	39135.2	NA
O00170	1219150	1209080	1455820	1182670	1600200	1170800	984967	1119500	1476930	605702	1078970	1492500
O00182	48536.6	244001	NA	NA	961871	83733.5	487846	255457	NA	75776.9	1091240	NA
O00186	52420.2	83664.4	NA	128304	55318.4	28732.3	53823	44739.6	44408.5	33694.7	26696.5	26357
O00187	NA	NA	NA	NA	279839	149722	NA	NA	NA	167689	NA	NA
O00189	NA	NA	NA	NA	NA	NA	NA	NA	41710.1	NA	NA	NA
O00194	NA	46937.7	NA	43578.4	72388	50488.2	115831	211111	24274.7	41497.8	72922	NA
O00203	539804	535944	314827	269084	539320	317527	693116	414142	546047	358117	261950	160464
O00204	NA	NA	545730	767460	NA	NA	737431	NA	NA	2991530	611454	NA
O00214	NA	69075.1	92209.7	148185	61570	NA	192214	NA	NA	NA	NA	79187.2
O00217	478322	663886	836928	166246	372409	141639	623062	448392	613862	186688	265786	254572
O00231	450066	383859	334876	114459	182407	64317.7	268012	306043	513796	359252	232132	562783
O00232	373209	305642	360921	332507	297842	185251	286789	353178	534777	421416	306394	624542
O00233	226731	372961	220131	601808	196248	249566	249914	253249	370837	223196	416142	317552
O00244	207363	316274	439080	385111	101647	53720.6	123115	58943.2	90389.8	86891.5	214262	211577
O00255	144218	NA	NA	NA	NA	NA	NA	28305.2	128615	NA	54923.4	197532
O00264	973557	352624	471358	233690	545444	141837	315523	506575	277765	NA	215633	131805
O00267	173893	145498	112596	88071.1	104946	20100.8	NA	75782.9	163739	106148	86551.1	596566
O00273	150364	410887	327659	108746	324620	141204	78139.8	95488.4	252437	129625	95952.4	359043
O00291	51055.4	NA	NA	NA	NA	NA	37111.4	NA	NA	NA	NA	NA
O00299	6828780	1094940	6058530	3663540	4016350	5406130	4799810	2998780	2819790	4015850	5807730	3134240
O00330	220158	221108	250453	253146	97007.2	263426	132814	126785	192794	93034.4	NA	195194
O00338	1320190	182436	303909	133893	1075710	273937	NA	NA	NA	NA	622322	618349
O00339	NA	NA	NA	NA	34750.5	NA	NA	NA	NA	NA	NA	NA
O00391	381911	195602	31118.6	833147	1106230	481219	488309	390318	877375	174592	1160620	184189
O00400	NA	242598	NA	83295.1	78970.3	106080	172024	197241	139328	NA	137724	59039.5
O00401	61707.9	60954.3	66477.6	NA	59972	100511	44788.4	41346.9	NA	41144.4	44402.9	42400
O00410	651487	904455	714961	745043	555438	314915	688055	417099	621830	530236	367970	361036
O00411	212897	467085	NA	NA	126404	NA	217123	251468	460223	NA	NA	NA
O00418	NA	136777	115131	35101.4	124344	64426.1	27708.2	54117.2	NA	NA	NA	NA
O00422	NA	NA	11665.8	NA	5690.25	NA	NA	NA	NA	NA	NA	NA
O00425	791821	268229	837984	369028	133808	168642	343028	298453	568033	288533	398013	476330
O00429	1161790	1248430	769397	786281	817084	591217	991780	846797	1669360	1199740	886440	888426
O00442	210169	271805	326622	643309	339359	304186	427543	208771	565058	300109	307919	96831.3
O00443	100168	110144	NA	NA	27252.6	27104.7	100621	22041.3	73058.1	29763.1	70110.1	100751
O00461	422139	132671	121537	91189	110320	51905.9	174144	113564	78072.6	NA	69987.2	75839.7
O00462	NA	NA	179704	124574	216838	71135	128876	68046.5	NA	79474.2	148984	147817
O00468	638256	34414.3	1110020	615992	265601	428475	664900	354161	494968	82969.1	529586	202452
O00469	1087650	177448	107655	520956	281652	NA	536603	190158	295112	83283.8	296431	1199570
O00471	27378.1	38246.7	NA	62629.2	NA	NA	157743	NA	55887.4	NA	44239.5	45919.1
O00479	12451	NA	NA	NA	NA	NA	51943.3	NA	NA	NA	NA	28958
O00483	65889.2	52978.6	411126	NA	14533.4	66626.3	265390	84624.5	51330.5	NA	NA	90006.1
O00488	NA	14410	29950.9	NA	NA	NA	NA	NA	NA	NA	NA	NA
O00499	235905	13450.1	NA	221170	132141	58650.1	64559.1	48353.8	NA	NA	186553	78888.1
O00515	457364	1027290	214802	2485740	1818330	619827	2997610	1067700	NA	568439	1857040	305933
O00519	NA	NA	NA	278023	231258	NA	NA	NA	NA	NA	14042.5	NA
O00534	NA	111445	NA	137138	NA	NA	NA	54249.3	38856.9	340737	NA	25356.9
O00541	300219	409485	211857	163396	176454	141491	310275	295414	540411	213865	117513	423252
O00560	35804	416052	209051	368299	561535	275020	97996	234546	179276	310214	1606180	304962
O00562	NA	NA	NA	NA	22898.2	NA	NA	NA	NA	NA	NA	NA
O00566	NA	27185.3	NA	NA	NA	NA	NA	NA	NA	NA	NA	15912.5
O00567	293024	321300	138047	121259	134034	172653	272559	155831	241166	122037	57169	205210
O00571	620737	386964	477429	377997	400634	196309	311522	306892	455368	630630	417870	684643
O00584	NA	135909	338705	NA	329508	351545	NA	NA	NA	NA	415080	NA
O00587	54082.3	NA	NA	NA	NA	NA	706538	67920.3	NA	NA	94565.5	NA
O00592	NA	927488	NA	197243	765286	2614970	165258	55314.3	3311500	491365	695681	477789
O00622	NA	NA	NA	NA	NA	NA	NA	NA	60556.2	NA	NA	NA
O00625	526087	214116	NA	99091.5	354774	NA	82445.9	NA	85906.1	NA	NA	149314
O00746	NA	NA	NA	NA	NA	NA	NA	NA	445474	NA	NA	NA
O00748	NA	NA	1465240	NA	536790	345306	NA	NA	NA	81460.9	481005	NA
O00754	34899.4	NA	353672	136346	140922	109830	129309	160782	152454	86024.5	145311	108439
O00757	587915	NA	NA	NA	871182	60281.5	NA	NA	NA	NA	117989	NA
O00762	77632	227508	340663	NA	170043	NA	NA	55453.4	121128	552688	77002.2	NA
O00764	570204	240712	1272230	1847810	1329800	2365630	1411380	775779	612198	797327	2124390	664224
O00767	149150	141250	323366	NA	NA	NA	NA	NA	NA	NA	86904	NA
O08528	NA	37859	NA	NA	NA	71386.4	NA	NA	NA	24143.4	NA	NA
O08529	142089	174901	118734	137814	184774	476773	162489	217765	98993.3	296054	323714	36387.9
O08539	NA	36794.9	NA	NA	18736	192804	NA	NA	16865.4	76855.6	NA	NA
O08547	1733.56	16129.4	NA	NA	42604.8	NA	9163.63	26607.3	26768.4	NA	NA	NA
O08553	528586	879894	870160	616081	2120260	2683770	1179490	1533450	449189	1675680	2525300	382744
O08573	154917	196210	194494	173340	477198	810103	226164	352253	85287.3	522894	533614	148439
O08579	NA	57325.6	NA	NA	76234.3	164064	NA	81619.4	NA	30670.1	61289.2	NA
O08583	NA	77691.4	171899	88838.1	66296.3	99748.6	NA	68009.4	NA	217630	65655.1	NA
O08677	2471250	737627	559486	2083670	830296	1750230	1430510	1618640	741059	1859110	1555480	1855480
O08692	127538	13418100	356988	20073400	120820	647715	2477010	9073630	4756730	1499280	2033890	5003330
O08709	227377	231637	181496	251471	497439	859863	101929	476330	245032	570917	600635	109923
O08734	NA	NA	NA	NA	NA	243921	73626.9	150956	NA	199067	126462	NA
O08749	179525	359996	NA	207605	387417	1265320	506441	416374	354143	346965	345318	86921.1
O08756	125002	252523	135569	109852	235275	605249	208044	180089	100640	367872	339979	35036.2
O08795	138312	291848	136540	214977	401321	700565	270543	613566	368412	682435	472762	72852.2
O08797	108050	113217	128003	62569.1	242053	388954	70010.2	265403	21992.9	320325	428586	NA
O08807	NA	36777.8	25251.8	NA	25581.7	114613	18286.4	58631.3	28990.2	94521.5	61738.7	NA
O08917	NA	82770.7	NA	51567.4	23481.8	106654	48090.5	45719	43952.8	18303.3	39359.7	NA
O08992	NA	101808	35080.7	48398.6	NA	121563	NA	110525	10296.3	153687	109157	NA
O08997	NA	139015	148885	178585	195914	232619	108044	111931	NA	184288	179223	NA
O08999	95463.6	115355	NA	112373	184111	368667	622006	427734	34343.9	449007	400924	36186.9
O09005	NA	39250.2	NA	NA	NA	105987	57942.5	NA	NA	46633.6	NA	NA
O09044	NA	185512	113290	NA	94191.2	248079	131112	166924	61092.1	120353	120319	NA
O09061	46913.8	107535	162104	87531.1	171092	241298	NA	158804	50449	175074	263331	NA
O09111	NA	123554	NA	NA	154798	552410	128250	179327	75141	275162	78122.7	NA
O09126	NA	496822	879442	542714	738009	532848	NA	446774	NA	677367	774454	948389
O09131	505056	361528	338968	520092	710735	1333550	856600	885610	304957	1226990	1165150	184297
O09159	99628.9	232425	206577	286171	214689	215395	245454	250607	105397	315424	320011	82115.6
O09164	NA	NA	NA	NA	NA	35655.4	NA	24791.2	NA	22559.2	66085.7	NA
O09165	NA	NA	NA	NA	NA	585566	NA	NA	189498	NA	27483.1	NA
O09167	51185.9	73294.6	118055	86424.4	111460	389389	125497	240193	50656.9	248037	275580	56071.9
O09172	NA	NA	100078	NA	NA	NA	NA	NA	NA	NA	NA	NA
O14493	NA	640784	NA	329093	601847	764320	631835	347037	NA	437246	358408	NA
O14497	12848.7	19708.3	64440.2	NA	49735.7	NA	NA	NA	NA	NA	NA	NA
O14530	58948.9	111319	133269	134760	89735.1	73312.1	57954.6	64413.5	93842.4	166041	115877	120863
O14548	49497.1	42324.4	50900.5	75313.1	71951.3	152732	87719.9	55268.4	112305	31095	55758.6	NA
O14578	NA	20138	NA	NA	NA	NA	NA	NA	NA	36756.8	NA	NA
O14579	910890	732229	1373270	1012480	1038550	836190	724395	745794	833403	606945	745954	1019980
O14617	336548	341393	251601	306985	317787	157485	391683	250747	269928	234790	151295	190794
O14618	257798	319170	660727	694364	247540	172336	186469	380368	267975	190408	422109	449389
O14639	146395	166169	NA	325167	310380	439020	127639	259696	NA	NA	216069	NA
O14653	NA	NA	NA	NA	NA	NA	NA	NA	12049.1	NA	NA	NA
O14656	276642	291298	NA	NA	226970	NA	195735	176663	373561	194036	117865	240582
O14657	207305	121166	144049	NA	41673.9	NA	56432.5	138918	403766	183389	150950	512934
O14672	162346	102736	157654	596470	210704	260412	323869	238189	169212	570623	239663	46941.9
O14681	71434.2	67140.3	110008	88433.7	278563	219254	210146	137881	192500	148463	NA	NA
O14684	NA	NA	NA	455943	318024	349935	NA	NA	NA	4428170	432782	601062
O14727	NA	NA	NA	NA	NA	NA	97115.8	NA	NA	NA	NA	NA
O14732	177037	160593	545241	223876	1239150	263554	NA	163648	NA	180739	204393	41467.6
O14733	NA	21890.3	NA	NA	NA	NA	NA	NA	NA	NA	NA	NA
O14734	165067	NA	NA	168438	509197	290279	235763	174652	227194	89774.3	386051	41324.7
O14735	14945.2	37321.8	39964.8	56814.5	134793	57127	81873.9	70773.4	43603.5	14670.1	74230.8	8327.49
O14737	154275	123948	255206	40446.1	114610	22757.2	36355.6	53211.5	92425.2	136510	82209.3	196008
O14744	153692	239499	300196	NA	200053	120244	204117	227286	210473	133587	75174.8	117820
O14745	8453490	2418400	5542010	3451440	2416730	645737	2781460	1238130	263018	481903	983636	1981110
O14763	64771.9	NA	57354.5	NA	NA	66465	58063.2	14412.1	97176.3	53684.8	51252.3	NA
O14773	519231	748288	3940770	849267	939135	877657	936209	317883	989394	537078	759680	1107810
O14776	40302.7	55423.9	NA	12645.8	28901.3	NA	NA	NA	13599	NA	NA	20393.7
O14791	NA	NA	NA	NA	NA	66707.4	NA	NA	NA	NA	NA	36520.8
O14795	41869.4	45582.7	NA	41183.6	26248.3	NA	NA	NA	29707	NA	NA	66831.1
O14802	NA	NA	NA	NA	NA	NA	260525	NA	NA	NA	NA	NA
O14818	617150	402476	748844	549921	615459	255511	827103	412602	515094	513196	537958	544757
O14828	247608	385151	202462	774966	252224	205458	344018	256193	335168	168477	150056	264358
O14832	364701	317242	513032	NA	NA	NA	NA	NA	NA	NA	NA	534960
O14841	NA	293452	173102	754033	234098	126039	86916.7	194053	34312.5	143456	220925	196091
O14874	NA	191625	165553	NA	NA	NA	NA	NA	NA	NA	105656	NA
O14879	NA	38372.8	NA	NA	NA	NA	NA	NA	NA	NA	NA	NA
O14880	801686	780605	349767	3164390	3901090	1530510	2938580	1158840	243207	1052240	2098650	781974
O14908	135670	276212	72715.7	309819	418246	147425	617531	284129	252722	376098	320085	182664
O14920	NA	20616	NA	NA	20906.3	25171.7	NA	NA	33716.9	NA	NA	NA
O14929	319353	207889	750356	NA	546010	444158	NA	NA	179077	284798	NA	635676
O14933	76958.1	181893	236147	161492	229100	NA	NA	NA	37705.3	NA	122102	160789
O14949	120562	163843	117622	28599	141543	162799	173492	163376	125063	101452	147872	38366.5
O14964	431430	435348	292749	218512	371396	248714	251336	471424	505318	377061	183235	319695
O14966	123568	135630	NA	NA	80606.3	NA	111945	NA	NA	NA	86019.3	NA
O14972	NA	191571	NA	NA	157053	71538.1	126090	192878	182780	NA	112689	123269
O14974	255422	263122	107163	202671	139740	381315	782462	144156	280426	176005	194252	432250
O14975	251555	188043	223098	121830	126464	NA	NA	215833	NA	NA	101427	176115
O14976	485977	334218	76038.8	222616	322353	228668	255619	227229	136013	214058	326690	287750
O14978	257333	67302.6	185091	379053	193494	167999	NA	174580	213074	227866	200536	140904
O14979	83490.8	NA	396623	NA	NA	NA	NA	NA	126844	NA	NA	38903.3
O14980	183561	292455	106733	130337	183784	138736	242132	190810	256751	172852	117252	212401
O15018	21120.9	40516.1	128845	20994.4	59381.7	60154.6	19306.9	34983.4	NA	NA	68921.7	35077
O15020	NA	33367.1	NA	NA	56091.2	NA	64612.5	NA	79506.9	95760.7	49381.7	NA
O15027	513696	678818	145355	319971	414504	219400	792730	186260	482005	161870	426508	246231
O15031	68410.7	98878.9	144436	133846	113063	96658.7	188234	167191	NA	108121	182201	NA
O15047	14145.5	41707.6	65843.5	NA	NA	NA	NA	NA	24413.7	NA	NA	24892.4
O15067	590022	1474890	1752090	524229	283880	261312	170158	440710	1046100	492762	188524	977889
O15091	NA	51865.5	96163	76974	23785.1	15475.5	77422.9	77277	119429	38469.7	33120.1	34187.7
O15118	NA	174450	256243	190773	173699	157235	228325	106139	137346	92042.2	201863	148831
O15120	166410	NA	NA	63044.7	202928	225760	140277	NA	89359.3	115992	166683	134210
O15126	NA	NA	NA	NA	18486	NA	NA	NA	NA	18753.2	NA	NA
O15127	402570	225475	287903	228723	241545	452526	266640	220667	NA	97912.9	259610	NA
O15143	260607	105247	166206	580701	518277	407053	225737	531664	529020	398940	522977	142812
O15145	454155	148767	226675	550449	592177	395290	365070	522277	356709	370800	497169	243703
O15160	76214.7	204352	187789	86429.3	120872	51931.8	70910.1	76422.6	92478.4	75738.7	111627	108504
O15162	NA	313726	NA	NA	63684.2	NA	NA	119305	NA	NA	45591.2	NA
O15173	462904	838387	1075220	915533	724749	389937	699580	585455	318301	302427	460353	1237850
O15195	80029.3	32477.2	NA	NA	414907	249258	NA	183991	NA	57748.6	519376	NA
O15213	111711	165349	98900.7	32557.7	70799.1	NA	90864.2	75792.9	176096	139727	44174	126437
O15226	NA	NA	NA	NA	NA	NA	NA	NA	134241	NA	NA	NA
O15228	50364.3	NA	NA	77316.2	160932	NA	171843	110735	NA	NA	149289	NA
O15230	171613	82450.3	653208	734428	154659	144904	816820	238617	312871	49716.5	172179	162393
O15231	NA	134603	NA	213524	223908	263924	97299.8	206467	34420.5	389847	431224	NA
O15232	NA	NA	54202.7	NA	NA	NA	NA	NA	NA	NA	NA	NA
O15254	116259	31754.8	17404.9	120959	18265.7	18188	90884.5	37805.8	58708.2	11816.6	63894.1	13293.6
O15264	254904	381193	NA	428161	322359	310507	194995	174770	NA	314878	306095	383387
O15269	391812	160930	184184	132035	446136	141594	212935	206410	200396	247949	337153	105090
O15270	NA	NA	NA	NA	110584	NA	NA	NA	NA	NA	NA	NA
O15294	136752	144133	NA	NA	120234	NA	48879.8	NA	165972	132215	67736.4	137149
O15305	185246	416128	571350	509907	352536	452715	234193	297289	246298	267804	403602	179942
O15321	NA	45513.2	NA	NA	NA	NA	24119.7	11630.4	40560	NA	NA	NA
O15327	NA	18000.9	NA	NA	258734	195854	130348	433446	NA	210379	532374	NA
O15347	296286	335635	215464	134755	211828	35388.1	NA	167460	325026	105593	120335	414713
O15355	663428	1621520	954750	738121	700726	419665	403808	895694	1002600	556572	560245	853544
O15357	58397.6	36289.8	NA	17723.2	81983.9	NA	49831.2	48292.2	NA	27188.4	26331.3	45316.6
O15371	90621.3	72314.2	123024	56785.4	71160.9	111239	67088.5	106637	137907	113794	104788	246292
O15372	491006	571201	768004	581002	621949	443523	159326	588037	552319	729749	550774	741695
O15382	1113090	615241	NA	150214	174588	293736	344938	394812	454668	125994	489902	217956
O15397	60022.6	NA	NA	NA	NA	NA	NA	NA	NA	111897	50565	99512.2
O15400	159061	1263660	168416	NA	694707	406456	36695	341286	135395	503625	91402.7	486324
O15427	144420	273232	225837	342608	88943.2	66568.6	NA	436372	427643	422686	132984	326208
O15438	101788	134838	212796	576542	162146	144112	97636.9	159635	NA	76247.9	61349.5	NA
O15446	78041.8	202402	60353.1	108588	55724.5	22299.7	67845.7	63597.1	143782	106337	NA	92088.2
O15460	1333680	279644	NA	566045	191502	113566	1018260	241336	849357	106941	517292	630069
O15479	NA	312470	NA	NA	NA	NA	NA	84647.5	1324920	NA	NA	4299750
O15498	179551	112573	170431	381715	217198	119214	619723	345417	243874	101545	164010	141447
O15511	151765	105658	165552	343971	389089	265604	205367	246852	192416	146222	324544	99895.3
O15533	374182	689050	155459	569834	592012	593359	644232	457099	285985	1332610	2525580	74443.9
O15551	NA	372978	NA	238581	320557	539804	86823.8	244601	NA	NA	NA	NA
O35074	NA	NA	NA	NA	NA	38135.7	NA	29638.3	NA	NA	15066.9	NA
O35075	NA	NA	NA	NA	NA	14605.8	NA	NA	NA	NA	12274.4	NA
O35114	NA	NA	NA	262093	175764	NA	188207	NA	NA	253824	358753	NA
O35143	107120	471711	192958	42921.4	499285	697668	205527	459187	193065	153189	433423	NA
O35181	NA	NA	NA	NA	NA	NA	NA	NA	236132	NA	NA	NA
O35206	658265	408061	484470	267310	235605	728513	1194240	1306880	612092	924452	1013810	175675
O35295	91576.7	120501	152267	178566	267946	416922	131540	181762	58235.6	319782	482003	47802.5
O35309	604707	289714	317570	NA	360596	428852	NA	114219	NA	461972	NA	NA
O35350	92618.7	225668	119131	211467	120531	383030	151029	273062	130798	243844	237168	NA
O35367	618831	652318	118250	567702	428050	1547240	342028	794502	859817	761658	1213430	396316
O35379	NA	413057	NA	NA	152405	NA	520136	231789	NA	NA	205124	NA
O35381	62297.7	64573.3	NA	50546.5	100049	134292	NA	113829	42381.2	122160	59084.7	NA
O35385	44962.4	57726.4	78042	NA	NA	NA	NA	67643	37982.6	139128	42745.9	NA
O35405	NA	121747	749394	136703	316102	464098	147589	265261	NA	442655	570976	1572330
O35452	NA	34449.1	NA	NA	NA	162581	54114.9	37971.1	NA	NA	21694.2	NA
O35459	NA	89877.2	NA	NA	98909.4	182084	86878.7	68264.8	NA	71822.5	163372	NA
O35488	NA	NA	135434	NA	NA	NA	NA	NA	NA	152591	NA	NA
O35604	NA	1978440	30721500	NA	1087600	3853620	4394230	5137240	4137880	1689170	2649960	NA
O35639	215320	848331	202946	982846	459455	1164640	628191	912724	307442	773014	944915	208329
O35643	NA	71071.6	NA	NA	57244.9	190522	59920.2	84195.1	NA	59489.6	97928.1	NA
O35658	NA	NA	NA	NA	NA	113684	55123	34911.7	NA	NA	NA	NA
O35678	42784.8	102340	208498	NA	27193.6	215371	213130	104040	NA	104279	89161.2	NA
O35682	215823	241342	180859	171213	267087	569322	432840	495512	255179	590385	408919	56163
O35685	NA	70351.4	NA	NA	77240.6	151143	NA	173078	NA	211588	208357	NA
O35744	79500.8	5942800	251779	8650770	56146.8	263137	1575740	3661160	4381760	821463	468310	2047070
O35855	111231	165103	48119.5	111052	101967	526226	175532	224023	82442.4	220651	232404	NA
O35887	499718	1220520	1208600	263144	400628	737219	204974	873765	267905	262915	749821	237957
O35892	NA	116391	NA	NA	NA	157401	NA	NA	NA	NA	NA	NA
O35936	2904060	1127340	858553	2115330	2582110	1405980	5270610	4531960	1816210	7622200	1009350	2358270
O35955	330143	582754	478604	412334	342936	979530	312890	481879	58734	498412	489484	176888
O43148	188916	543467	360949	304642	234809	232060	240468	200680	202440	298472	216180	502309
O43156	NA	105124	NA	NA	NA	NA	NA	NA	NA	NA	NA	59442.8
O43159	280717	207672	149489	NA	68772.8	NA	216319	126266	NA	NA	57390.6	136899
O43169	467839	391107	2024170	417046	932023	681676	339097	627976	452495	265326	852277	175080
O43172	81848.4	NA	131385	NA	111502	NA	NA	NA	NA	NA	NA	80706.4
O43175	12257000	391580	5860550	5716840	821814	545554	507420	332181	615061	NA	76378.5	606798
O43181	147604	174222	675995	452462	226274	NA	NA	227192	558931	122553	123531	268625
O43184	158634	266929	205522	133570	217187	111263	146574	108397	133917	161758	167959	147224
O43194	NA	NA	NA	402239	NA	NA	NA	NA	NA	NA	NA	NA
O43237	550212	184579	251410	197304	911708	334684	255182	315887	531141	330222	399680	364935
O43240	NA	NA	NA	NA	111354	NA	NA	NA	NA	129749	206950	NA
O43242	501801	546072	622053	601122	405790	186099	306543	479702	534597	538562	474183	662565
O43252	134839	116660	287204	314894	183738	204064	169993	292486	266094	80245.9	283946	228685
O43264	43597.6	104703	NA	35422.8	47630.3	27043.4	51710.6	42947.3	52980.5	30384.9	NA	30396.7
O43272	NA	88524.5	204157	NA	NA	NA	NA	188171	NA	NA	367255	NA
O43278	139424	143649	NA	570390	235075	490547	553326	177196	176160	272880	382726	226831
O43290	292733	375918	150381	280310	365815	197835	193597	173746	308427	310777	213835	286176
O43291	NA	128468	NA	200215	316842	269155	200994	184688	NA	239575	514391	NA
O43292	456535	449294	105419	382737	369187	360937	396409	521878	344181	273574	471739	197052
O43293	NA	NA	NA	NA	NA	NA	51719.1	NA	109526	NA	NA	NA
O43314	142004	NA	NA	NA	NA	NA	NA	NA	NA	NA	NA	NA
O43324	286963	298693	525652	598888	317762	382441	460317	374695	385199	284080	247111	389057
O43353	NA	101177	NA	NA	NA	NA	NA	NA	NA	NA	NA	NA
O43399	547640	883753	2704390	2549600	1731330	1685870	968208	910940	2221370	1213670	2437720	850982
O43402	NA	NA	10824.5	NA	34861.5	11679.5	7942.89	23799.5	NA	NA	16109.3	NA
O43427	NA	NA	NA	NA	415620	NA	NA	NA	NA	NA	NA	NA
O43432	183212	248071	105758	NA	309079	NA	218572	NA	324103	158867	186907	267596
O43464	109943	141625	564421	274896	41032.1	112431	107706	121567	420201	94628.7	63855	368668
O43488	393381	475277	2335770	994425	1215040	487118	309552	616903	669338	289328	1024960	998992
O43490	NA	NA	NA	NA	225658	200174	NA	226022	NA	NA	570005	NA
O43491	442592	583553	875384	428106	NA	178512	214569	152098	377316	NA	301085	222972
O43493	117082	65483.1	87279.6	221227	162183	129864	47655.8	61547.3	105583	32897	123453	36133.8
O43504	30023.1	31329.3	93095.7	185411	91761.9	60867.2	55531.1	NA	38296	NA	14906.3	78120.8
O43505	18350.3	NA	87342.6	NA	NA	NA	NA	NA	NA	NA	NA	NA
O43556	150349	150206	275588	403045	172782	118062	179245	155923	NA	197471	239348	389989
O43570	NA	43783.2	NA	NA	163475	NA	NA	NA	NA	NA	NA	NA
O43583	171381	181142	195252	199810	116748	75768.8	24321.3	135634	212894	112504	139538	112787
O43592	394171	445552	216829	124814	115667	179563	281691	202941	519837	252052	152468	188093
O43598	718022	1229860	1112480	1102740	1569890	236119	432387	458923	258281	349577	638850	1258280
O43615	304672	394427	216167	146060	190975	232866	264470	251825	325392	248750	209194	156054
O43617	28590.9	75385.1	126478	126858	101782	51885	208776	133580	68425	128659	18893.5	165832
O43633	292633	97458.4	91231	218496	208350	179228	104550	239204	197605	203486	258708	113028
O43653	NA	NA	NA	NA	227923	1865230	NA	NA	NA	NA	1621720	NA
O43660	101726	153602	87464.6	78622.6	113524	NA	32122.9	71894.9	74699.1	99288.2	8186.67	144613
O43665	NA	96616.9	NA	NA	269411	38249.2	NA	30271.3	148454	133857	88126.1	27256.4
O43674	335809	230737	305931	318408	197087	186028	302218	412822	566400	220049	191765	236984
O43676	285811	264697	335245	267828	361998	296940	486046	398563	548758	210511	149581	205123
O43678	239346	204096	517330	277921	128302	111295	263553	126164	224266	86117.8	129329	398319
O43681	273338	253130	85861.6	304359	202322	114629	10397.6	221055	166999	181969	90101.9	81820.9
O43688	NA	167878	NA	NA	NA	NA	153978	137168	NA	NA	NA	NA
O43704	260094	346844	NA	NA	479266	53667.9	NA	NA	NA	NA	445971	NA
O43707	8061050	1765580	1783850	2658260	3525400	4395760	3125920	3873410	4047310	1805610	4032970	1061610
O43708	NA	NA	34262.6	NA	30351.3	NA	NA	112655	36783.8	NA	NA	76299.2
O43709	90211.8	328876	286530	94234	239687	118335	168187	124166	NA	118340	101976	154452
O43719	374586	169562	225100	NA	370645	109221	112800	209940	135144	67977	396214	376929
O43731	NA	20486.5	NA	NA	68799.9	158831	120818	75580.7	13712.7	5973.04	108423	NA
O43747	48778.1	12243.5	75198.7	79234.3	112245	91638.4	81510	51525.2	42918.2	60016.2	115377	24045.2
O43752	108417	211020	191342	229273	333692	113152	232881	188200	275405	205914	290568	153446
O43760	669574	1949490	578787	1907520	3811670	2940690	2378850	1316620	135038	1951380	1585300	480283
O43765	162836	218818	482211	126673	167887	47128.6	122776	294068	254550	187477	86824.2	251527
O43772	654746	111709	398612	NA	203742	384882	459092	106129	255136	88790.9	NA	219066
O43776	1115510	1436040	1555170	1839110	499131	984830	1461150	2003580	2357000	727317	438582	2906710
O43795	254471	77925	11535.3	152024	NA	NA	106019	NA	87207.4	NA	NA	40793.3
O43813	443326	689381	2526220	1671960	1880720	958069	469899	1184130	1282020	349195	295730	1085490
O43815	NA	58985.2	NA	NA	50913.5	29195.9	NA	NA	NA	NA	NA	NA
O43818	258746	779042	680288	92309.4	239513	128892	201580	141655	921003	331998	94803.1	273081
O43819	204652	639230	432159	104830	NA	NA	387541	178819	194702	180076	NA	177512
O43823	181604	147142	196067	219071	236411	104359	142994	130356	112470	195437	187880	155532
O43824	NA	19905.8	21370	NA	82294.5	NA	NA	NA	2253.41	NA	NA	NA
O43826	355885	19317.3	59985	430886	NA	NA	NA	NA	NA	NA	NA	NA
O43837	722177	587556	498764	492194	307515	241385	456560	415129	637306	261006	412105	375966
O43847	133602	80063.8	128059	170636	111148	72516.3	115532	142284	238879	152604	107227	201210
O43852	893760	1471430	1553980	646932	740633	1699950	1830730	2173770	1947490	643229	860165	856420
O43913	79622.3	94701.5	47566.5	NA	72173.1	20261	NA	NA	37513.9	56946.4	NA	53418.7
O43920	280126	282005	421989	290670	242754	186900	584744	344230	525359	78411.2	116568	226452
O43924	84578.4	59970.4	65810.7	54044.4	135190	NA	86625.7	79432.1	NA	84646.7	NA	NA
O43929	NA	73897.1	NA	NA	42093.4	NA	NA	NA	66883.8	NA	NA	60488
O43933	NA	NA	NA	81628	69552.3	3394400	NA	NA	1412460	NA	NA	NA
O54724	275227	249059	255155	NA	139219	803569	153611	187654	206761	161057	123106	NA
O54734	96225.2	150960	NA	56563.7	179635	459988	160155	377352	149395	396314	255153	18241
O54754	NA	NA	NA	923127	NA	NA	NA	NA	NA	NA	NA	NA
O54774	NA	NA	NA	NA	NA	39378.6	NA	NA	NA	NA	NA	NA
O54782	NA	NA	NA	NA	208729	230413	NA	NA	NA	NA	156846	NA
O54824	NA	293378	NA	549716	43999.4	237639	113171	194877	75675.1	125534	242141	NA
O54887	293411	250143	486777	362794	183792	136361	93627.2	121352	259300	154390	104139	292003
O54890	150612	35762.4	248908	63407.9	19141.1	54170.5	35295.8	176634	90587.5	226515	88060.7	141010
O54901	NA	NA	NA	NA	150310	216692	NA	64290.6	NA	159236	148279	NA
O54931	195869	101962	714064	223330	178347	NA	NA	246016	251504	NA	NA	NA
O54956	110985	195223	230264	237081	142329	153151	181925	116617	92524	177814	165088	249215
O54962	NA	74293.8	65076.2	117180	88078.5	177751	24075.7	91942.1	36477.9	106482	149422	34289
O54988	NA	NA	NA	NA	NA	46813.5	NA	31562.5	NA	NA	NA	NA
O54991	2121220	630251	13360600	NA	NA	2554160	1874640	2137800	1827120	4178640	NA	3524600
O55013	NA	NA	130388	43961.6	52634.1	191463	74308	NA	NA	86106	115990	NA
O55022	NA	NA	NA	NA	NA	NA	NA	NA	NA	101591	NA	NA
O55023	NA	52794	9737.76	68275.5	136173	152029	NA	95202.5	NA	146147	174580	NA
O55087	158889	110632	77452.6	107001	43163.1	178604	64167.5	97903.6	90677.6	NA	8690.69	67706.5
O55098	NA	57470.1	NA	NA	NA	NA	NA	NA	NA	NA	NA	NA
O55111	NA	NA	NA	NA	90318.1	NA	660571	NA	NA	NA	NA	NA
O55126	NA	133675	NA	NA	NA	806621	127233	142800	NA	138008	228184	NA
O55135	148495	176325	233592	257902	258852	249301	NA	240596	128129	377775	308019	60018.8
O55143	NA	223190	NA	NA	306722	854806	317604	379213	128863	292316	438243	NA
O55201	NA	14872.2	NA	NA	16250.4	71540.6	36403	52271.6	NA	13584.3	35297.7	NA
O55225	93627.2	NA	NA	NA	NA	NA	179840	NA	108731	NA	NA	NA
O55234	61619.9	NA	116691	72526.5	234038	402617	NA	209942	NA	425995	362867	94683
O60216	402569	444409	218724	552755	453631	369710	333693	311600	298757	363622	337869	464405
O60218	1437650	878424	1006800	3659710	6484760	834294	1393690	6109130	NA	NA	2207400	5007180
O60231	195982	218412	129875	63621	100135	36276.1	87944.8	88852.1	137434	171518	46440.3	175175
O60232	94980	167749	45087.6	120680	67856.4	NA	NA	30293.7	NA	56174.5	54936.4	60312.8
O60244	9288.72	44958	NA	NA	NA	NA	NA	NA	NA	NA	NA	41758.6
O60256	NA	31189.8	NA	NA	NA	NA	NA	NA	9011.63	NA	NA	NA
O60264	201777	931420	99088	333524	459713	130948	83622.3	245068	107063	275407	288141	196174
O60269	252387	175539	334826	176172	NA	NA	137395	48944.6	81354.9	86341.1	103548	161098
O60271	619718	285402	356301	166559	348593	358536	399412	372734	259617	314275	309955	729884
O60294	NA	175407	NA	NA	NA	NA	NA	NA	52538.6	NA	NA	NA
O60306	119959	153301	84337.4	83650.5	124798	66672	58614.6	118217	176425	157813	82857.2	144449
O60313	NA	56481.9	NA	NA	NA	NA	36927.4	NA	33993.2	NA	NA	NA
O60343	131964	297584	194889	NA	122982	NA	101331	27767.3	31945	64380.9	NA	63016.9
O60346	NA	180033	524483	NA	245404	414850	NA	NA	257257	248898	NA	185011
O60361	72456.1	127581	97092.5	212633	129639	16499.8	NA	72014.6	55553.9	69214.7	NA	79532.3
O60381	NA	NA	15856.1	NA	NA	NA	NA	NA	NA	NA	NA	NA
O60437	60308	108259	NA	333130	358794	664313	1045110	323937	66436.3	67027.6	611437	NA
O60443	107145	203795	429655	780373	88970.1	NA	299934	94905.1	675562	NA	NA	129924
O60488	NA	62853.8	196737	NA	114861	NA	291498	84622.1	99192.6	116867	62543.2	NA
O60499	49997	55495.1	123371	NA	88211.8	NA	50171.7	76925.7	NA	79787.1	NA	NA
O60504	178769	NA	NA	NA	309639	NA	NA	NA	72381.1	61016.7	70483.3	NA
O60506	94965.8	133212	89795.4	NA	57232.4	58116	19430.1	31221.3	75918.3	55185	13163.2	128155
O60513	185529	89280.4	NA	NA	116166	241075	NA	178687	NA	NA	159786	NA
O60518	257966	289176	137030	NA	158009	150854	234297	89657.1	195909	169425	132923	128156
O60524	NA	99920	35279.9	110435	138860	37897.2	56081.5	69083.8	157472	43376.5	NA	68671.2
O60547	372362	NA	473451	182463	264387	201253	NA	156389	66680.4	NA	389136	NA
O60563	NA	NA	NA	NA	NA	NA	NA	NA	114835	NA	NA	NA
O60568	243302	614282	445021	2663450	802875	309624	2498460	1233800	2048020	266163	928675	211755
O60573	87021	43570	158964	247307	180859	81491.9	116704	70900.9	121966	64897.6	90459.4	72266.4
O60610	1476860	736474	390387	359135	845649	413622	953426	546469	369099	343222	503015	173850
O60645	105770	113909	NA	160144	135696	124801	273306	141158	145776	129108	95456.7	181278
O60664	368642	712070	1512870	2030790	446726	423834	1543160	610444	1218830	2865150	806104	996542
O60678	NA	45822.9	NA	NA	11852.8	NA	NA	16916	NA	28657.2	NA	10114.5
O60684	NA	26967.7	53083.6	NA	31525.4	13604.1	15852.6	NA	NA	132001	NA	83117.4
O60687	NA	NA	NA	233730	NA	NA	NA	NA	398296	NA	NA	NA
O60701	12394500	4326360	21729500	2349840	3504720	2005600	2583400	1124940	1200010	904780	5696150	32560600
O60711	NA	88768.1	NA	NA	NA	86079.1	NA	NA	NA	NA	NA	NA
O60716	415234	463705	121390	415129	441806	416052	532749	297140	155188	540221	471158	234445
O60732	NA	323493	NA	NA	NA	NA	NA	79110.5	10080.1	NA	NA	69641
O60749	474995	277954	423876	438216	205439	178421	129395	86342.3	159972	185199	162188	279086
O60762	322414	459822	339431	393039	732473	205230	285877	706958	1182690	325507	438315	397766
O60763	263521	480479	392257	475276	233195	307613	499538	261090	485324	224467	292515	593123
O60783	168528	262578	508764	147972	173566	96399.2	193700	170834	276963	187393	97003.9	292942
O60784	158354	64980.8	465932	303553	77856.5	147226	318816	213832	128661	205082	192485	211685
O60825	NA	79983.3	NA	101442	318781	230331	NA	NA	NA	NA	281993	NA
O60826	218211	295477	145691	182455	270787	NA	191488	310935	233453	NA	312616	245387
O60832	476101	699611	235511	340766	422999	227838	687841	369022	553050	266955	176580	548310
O60841	688323	783726	630665	680359	526123	363903	360490	506179	573401	507512	415340	440659
O60879	108981	NA	NA	132493	170237	NA	213638	130167	93190.8	NA	57706	NA
O60885	NA	27517.8	NA	82334.7	66845.3	NA	NA	20685.8	NA	20726.1	NA	NA
O60888	1103470	1250940	7462000	2435530	1309630	905667	930302	1225970	972886	473704	734899	1430670
O60927	22719.1	NA	NA	NA	12279.7	8481.79	NA	16040	NA	NA	33730.5	NA
O60931	NA	NA	NA	NA	69536.5	NA	NA	NA	NA	83355.2	NA	76435.7
O60934	138220	430653	134732	468475	188826	162099	165009	283549	206649	173495	295539	295883
O60936	NA	58277.1	NA	232374	179835	167682	69322.3	234845	NA	138602	184424	NA
O70133	221552	259622	152562	341836	458044	643399	340254	397021	213883	695843	556248	126695
O70138	NA	363378	NA	520726	NA	NA	31526.5	198143	145349	56871.7	NA	97749.4
O70145	95016.7	513623	NA	773498	95725.7	476242	208716	425565	152970	290930	306462	108362
O70152	79771	155357	164090	73594.9	292261	94425.6	90727.4	192663	333255	157683	164701	122852
O70161	581069	NA	NA	NA	NA	NA	NA	118832	NA	236432	NA	198344
O70165	NA	NA	NA	103297	NA	NA	NA	NA	NA	NA	NA	NA
O70194	NA	32672.4	NA	NA	NA	70304.6	NA	28346.3	NA	53400.6	NA	NA
O70200	93348.8	310312	141402	236101	155639	223590	98056.4	230934	146019	230896	264111	NA
O70209	NA	NA	NA	NA	NA	339294	NA	NA	96846	NA	NA	NA
O70218	NA	NA	NA	NA	NA	NA	NA	NA	NA	NA	NA	369087
O70250	NA	NA	NA	NA	NA	2609280	NA	NA	398634	NA	NA	NA
O70251	155293	134425	62592.8	160927	188369	174195	79113.9	209223	93712.4	183717	142282	NA
O70252	NA	NA	NA	NA	NA	63349.6	52363	NA	NA	NA	NA	NA
O70310	55041.7	100283	95934.5	90723.2	108320	162941	87193.7	120511	48424.4	197683	148603	NA
O70318	177603	430822	141312	296905	553364	860244	440539	476375	170458	580539	711341	NA
O70325	NA	NA	NA	182742	NA	NA	72711.2	NA	NA	NA	65045	NA
O70362	344674	251161	160781	431767	162377	285235	269305	297604	161601	373339	320334	420896
O70370	584268	996022	725758	887403	901368	1804930	660778	1017280	NA	768894	1452430	219337
O70372	420294	190378	NA	20641800	303309	212456	269948	347428	177376	449711	325846	428515
O70400	504763	242789	349940	405668	322553	1260720	546093	607215	112235	843454	800281	212334
O70423	11433.5	122527	NA	NA	29896.2	147806	41082	100095	151967	21025.3	130599	NA
O70469	NA	56002.7	NA	NA	NA	77150.9	NA	54254.8	NA	80176.9	NA	NA
O70475	76550	117215	69532.8	208886	203437	458370	135283	283596	237187	468128	354697	69601.1
O70503	126346	434092	114994	358935	NA	601922	256128	472491	NA	576049	355529	NA
O75063	NA	NA	NA	99567.6	71599	NA	NA	NA	NA	NA	100800	NA
O75083	3152360	1949840	1754520	1878740	1505330	1326030	2718180	2062350	2613620	2080630	1964940	1991290
O75094	NA	NA	74955.5	NA	NA	NA	NA	NA	2296620	NA	NA	NA
O75110	NA	NA	NA	NA	69613.5	42320.1	NA	64761.7	NA	NA	86652.2	NA
O75116	102755	178614	173343	95151.7	99796.6	171644	104570	74199	128258	60717.9	40174.3	61997.8
O75122	NA	35291.2	NA	NA	NA	NA	49774.4	48129.8	58719.9	47989.4	NA	NA
O75127	NA	64380.7	48026.3	NA	89537.3	NA	34987	35349.9	NA	29312.1	NA	NA
O75131	1448770	2247610	1074960	1912860	2091350	634683	1148860	1765360	1212560	1410260	1126890	2147190
O75143	NA	NA	52685.4	NA	NA	NA	NA	NA	41504.3	NA	NA	NA
O75146	25774.6	120130	NA	96124.2	NA	NA	57473.9	88430.1	60875.7	8315.76	52775.3	124375
O75147	NA	NA	NA	NA	NA	NA	NA	NA	NA	NA	NA	56458.7
O75150	NA	NA	NA	NA	36786.7	NA	6869.16	NA	NA	32262.3	13056.5	12418
O75152	98112	259272	65242.2	183939	247073	102086	96661.2	70660	141782	142244	115791	109289
O75153	102362	237197	251232	81454.6	63575.2	NA	87784.9	23891.7	17102.2	174252	63277.4	131793
O75165	396902	464912	357466	208450	250703	225363	320328	188455	223842	247787	274167	127875
O75170	128501	94389.1	284942	NA	NA	NA	NA	NA	NA	NA	NA	205550
O75175	125571	82198.8	50865.8	52581.2	55533.6	55636.1	74331.7	30847.5	35756.6	89057.2	70147.5	79326
O75179	NA	NA	47244	NA	NA	NA	NA	NA	NA	NA	272674	NA
O75190	NA	43416.6	32913	36518.7	20156.3	81358	139120	27660.1	37214.4	NA	NA	87258.4
O75191	110555	130543	517213	164491	105616	NA	NA	NA	NA	104028	NA	NA
O75208	52131.1	92154.7	165319	180924	143716	185211	110290	117865	91646.4	NA	62595.8	57699.2
O75223	209326	948328	347580	677035	538199	240821	294882	327223	269332	343825	294293	185484
O75251	723931	731033	1009960	807914	433650	303410	930778	581532	819573	260697	NA	523032
O75306	669078	1178440	694513	416566	462718	474234	852359	617943	1053640	297860	246050	527177
O75312	237499	158320	270751	132683	160245	79090	160229	190766	410798	173304	90746.5	300071
O75323	535804	983734	1233930	710985	878668	750895	2578420	1126110	1000290	318274	720533	659532
O75340	118708	152512	244122	318375	418018	438829	213197	110980	93279.2	139095	237037	152905
O75347	927946	1216370	1905080	979155	509817	382229	723273	465753	322022	558744	613122	847413
O75348	188753	127112	382456	147845	162012	207128	199128	151339	147355	181548	232791	263020
O75351	228810	201821	237243	579347	190505	505849	469669	505991	169249	332266	285097	322430
O75352	162487	211455	187791	154837	141420	151804	171061	117478	154742	96682.9	177100	96469.6
O75356	144122	NA	84952.6	77502.8	68663.7	NA	NA	NA	NA	NA	NA	112799
O75363	NA	NA	NA	NA	309718	309891	NA	149186	NA	NA	707445	12536.3
O75367	264696	213961	91663.8	223708	246774	145120	194830	69902.6	150368	116577	167774	176022
O75368	206333	202243	NA	393673	682763	175520	193333	207988	376098	NA	209763	NA
O75369	2536040	896079	1798530	1307980	2157300	10622800	833345	753332	2141640	4190420	2528870	1346950
O75376	115039	46529.4	NA	99152.7	72972.4	39362.6	NA	NA	NA	47420.7	NA	32725.1
O75380	130722	95911	173030	145590	110618	77544.3	159653	70543.5	222391	35635.6	95863.9	144083
O75390	1998230	2059310	1207410	1347380	1403640	1455690	2508040	1586490	1124720	990657	1584190	1888650
O75400	284357	224353	249833	165532	221297	146439	173903	217180	208837	259184	121447	276630
O75410	341941	230832	NA	237601	236502	NA	278365	142435	98610	NA	92121.3	90680.2
O75414	NA	NA	130449	NA	NA	50430	NA	NA	NA	NA	NA	108028
O75427	NA	64429.1	NA	295820	218315	109972	188287	70215.5	99128.2	NA	NA	NA
O75431	NA	184936	58329.8	69956.9	70944.8	100332	194663	213980	255050	41485.2	133726	92079.5
O75436	241140	190903	102456	287920	205578	311349	42298.6	99596.8	137129	219940	148591	196680
O75438	168898	228748	326356	295586	207534	171568	394872	263780	340481	98157	129636	281860
O75439	763700	669873	1473010	534291	423245	544547	866097	690572	1148220	501664	405870	491591
O75445	79797	NA	21844.3	NA	NA	NA	NA	NA	963748	NA	NA	NA
O75449	NA	NA	NA	NA	92094.9	NA	NA	NA	NA	NA	NA	NA
O75477	827495	126834	109242	NA	298245	323719	292905	141743	383707	194335	158919	83931.4
O75489	849247	1111820	995955	788776	582031	443330	1165690	633325	1002830	294130	362983	932655
O75521	215384	80049.4	215411	142386	42971.1	92838.9	101468	82444.1	119331	NA	NA	NA
O75525	NA	26189.4	174870	NA	NA	NA	NA	NA	NA	NA	NA	220655
O75531	614079	1220390	823402	897919	474453	507679	463982	647526	487474	603407	528867	884589
O75533	243279	347409	222371	27554.1	353079	242697	184587	196191	214429	350704	261742	362799
O75534	389762	299035	269863	273340	128924	145226	152868	192649	293854	177360	178561	517368
O75569	103591	137757	293125	151895	238335	84623.6	100635	117765	67227.5	49930.3	173956	68113.3
O75592	NA	NA	NA	NA	NA	NA	NA	NA	NA	330528	NA	NA
O75607	115495	232955	426483	118574	55265.5	76508	55594.2	207398	160988	150664	NA	339979
O75608	855670	1258150	1902120	4477410	1783780	2052990	1213650	2884730	1655980	2414160	1626480	2477860
O75616	119660	131753	113432	90658.8	67584.9	NA	33427.9	95518.4	82598.9	43365.6	31715.9	82864.6
O75629	NA	129867	217483	293440	114037	76870.1	74473.6	84390.6	83245.8	50084.1	122784	112559
O75643	706304	1062910	481059	806076	946201	623679	445279	782485	858701	1071830	797474	774750
O75663	306795	419806	304665	1196680	535459	195182	352218	276997	484949	246498	494024	620819
O75674	144143	228834	169839	215083	159972	NA	219225	260566	NA	88084.8	118364	121289
O75676	52345.3	55823.1	NA	NA	117342	65861.9	94708.2	77671.9	NA	149568	212218	NA
O75683	120590	168416	84856.6	NA	104667	NA	NA	59009.9	217767	38636.5	54675.1	98862.1
O75688	287732	192900	273299	836742	285852	198314	412217	403089	235703	207727	335395	288922
O75689	16646.1	NA	NA	18057.8	100874	44869.8	15791.2	14115.8	NA	7918.74	11783.5	NA
O75694	80760.9	108088	22888.1	14570.7	91732.3	114356	160905	128617	104760	69602.5	33984.8	64334.6
O75695	178623	106821	47651.6	21958.4	114432	31631.7	69365.9	55414.3	NA	22848.6	81111.1	72588.6
O75717	40693.9	125864	65017.5	NA	80127.5	48704.4	NA	95322.4	NA	154964	NA	132927
O75718	333331	127059	272848	164430	67032.3	NA	71618	67949.6	913239	NA	NA	183200
O75746	NA	53092.2	NA	252623	208579	201438	96024.4	202411	280299	17377	54270	64102.5
O75787	NA	NA	NA	211566	166690	203366	324086	506280	NA	NA	NA	28040
O75792	77251.2	136636	104050	85795.7	113187	19622.5	32973.4	43228.6	77685.6	46168.4	NA	67037
O75794	NA	NA	NA	NA	NA	NA	NA	NA	30394.1	NA	NA	99937.9
O75817	NA	211753	194426	150716	267734	NA	38742.7	126112	116846	72002.4	111547	178967
O75821	332861	500461	539650	407148	373624	282317	198786	411771	517940	340492	263783	506174
O75822	581361	999866	981376	508525	210288	521941	409994	526073	381939	449141	323410	750722
O75828	NA	NA	NA	NA	404256	NA	NA	NA	130358	NA	128609	NA
O75843	51752.3	167014	77634.9	NA	145988	NA	540599	316392	177409	159651	194309	126551
O75844	127407	194089	51342.3	477428	227577	154716	309436	194883	212352	116757	154321	74688
O75874	5551670	927092	7062180	3047900	3225840	1812130	1932810	1447620	954754	281942	2620290	1793830
O75879	22822.9	134790	130269	NA	149696	78954	72400	NA	95402.1	NA	NA	169373
O75880	145676	564492	154842	125772	218184	NA	590009	188512	376856	NA	119112	NA
O75884	26396.4	NA	186372	104329	NA	NA	NA	NA	NA	NA	NA	NA
O75891	126224	NA	393845	NA	147378	411595	NA	NA	NA	NA	119429	NA
O75897	NA	389100	NA	NA	NA	NA	NA	NA	NA	NA	NA	294749
O75907	116211	46552.4	164490	82551.7	141169	133702	NA	144308	66139.6	50974.3	104860	NA
O75909	131021	130723	97024.7	101553	75198.1	NA	NA	NA	115264	NA	153047	37147.9
O75911	435681	404052	175837	228763	681045	368787	NA	1256200	195171	249517	414162	992569
O75915	561772	781248	204968	569819	465360	1176770	1179190	517167	852748	428151	573446	228248
O75935	345598	109400	274618	307299	318079	228120	274705	186198	345123	287090	288836	416404
O75936	NA	NA	NA	273320	NA	NA	185882	NA	NA	NA	NA	NA
O75937	95735.5	62920.9	154662	NA	106161	15616.4	9103.78	29435.4	92891.5	26488.9	38683.5	107364
O75947	3568380	2050970	1745630	1882140	761653	2446390	2617470	2252780	2334590	652452	530915	1421780
O75955	474488	114272	57646.2	437270	235379	74557.2	85265.6	247825	44300.5	86636.6	243771	243727
O75964	5162340	3841290	5908500	6132850	2144820	5622150	6848280	5264890	4332830	1819720	1632510	3652220
O75976	195705	137110	226574	150281	160347	14989.7	90126.1	153054	38807.4	136538	156301	517989
O76003	596641	383954	552132	600982	586158	476987	110186	676609	595212	867560	486794	643282
O76021	1043080	2245350	917011	578747	726710	380364	952773	1199560	1961640	808902	404062	941343
O76024	26414.6	NA	210156	NA	NA	NA	NA	NA	NA	NA	235413	98682.9
O76027	NA	94921.9	NA	353512	161870	142210	497321	NA	NA	NA	130020	NA
O76062	212297	NA	349140	NA	99748.5	NA	49405.1	NA	190066	NA	152011	142853
O76070	NA	NA	130841	NA	37912.8	1239210	NA	97659.6	NA	950925	36956.1	47763.1
O76071	76234	124371	147316	79472.8	39227.9	NA	127673	170402	69517.8	NA	43683.3	270009
O76094	82983	206900	57710	85721.9	144867	75038.5	92837.6	154593	174640	114708	68227.4	96822.7
O88196	NA	NA	NA	NA	NA	101962	231365	NA	NA	NA	297130	NA
O88322	654361	177006	844905	676824	343349	502245	513312	378564	218126	811252	421543	604429
O88325	25042.8	NA	52686.5	NA	73218.8	73835	NA	216001	NA	189034	141640	NA
O88342	719437	707919	537398	744408	703351	1481090	954404	1125090	470683	1284400	1321190	395594
O88384	NA	127226	NA	NA	173959	291313	NA	134971	151695	262037	236038	NA
O88428	NA	NA	NA	NA	NA	NA	NA	286690	NA	NA	NA	NA
O88447	NA	NA	NA	NA	NA	63165.5	NA	NA	NA	NA	NA	NA
O88455	NA	60145.9	58247.9	NA	9451.84	NA	156936	NA	NA	NA	72070.2	NA
O88456	39286.5	84970.7	77797.6	65973.6	118408	210113	NA	98991.5	40243.3	164680	194255	33007.5
O88512	83808.9	69622	71543.9	131608	158176	239827	118421	155563	54684.4	124730	151870	27003.9
O88531	113632	166722	131668	121121	197537	367127	179325	163090	67678.1	172228	222389	27431
O88587	81140.9	225656	194190	160361	204548	473139	192647	172445	86806.3	248012	202447	NA
O88593	NA	116004	NA	375441	NA	NA	17680	108861	133613	NA	NA	38383.6
O88653	30167.1	86569.3	101440	68933.6	99546.9	211037	70946	76227.3	43494.6	118188	180004	17510.4
O88668	55320.2	101455	268373	103017	65971.3	128304	57556.5	90524.8	49013.4	62827.3	69169.6	29338.8
O88738	NA	NA	136254	NA	NA	NA	NA	NA	NA	NA	NA	118393
O88746	NA	53351.7	74770.2	148927	30701.6	251014	112628	117803	51839	124920	341559	NA
O88796	68801.1	38230.5	142631	NA	53190.8	NA	NA	101803	NA	58327.5	NA	111984
O88844	97088.1	115991	115391	156542	136371	396494	83568.3	131405	117572	159531	254881	21903
O88888	NA	NA	NA	NA	NA	NA	NA	164136	NA	NA	NA	NA
O88947	235374	167623	NA	408606	NA	150956	640102	223467	104840	188756	63408.1	286304
O88958	NA	103587	52679.5	NA	NA	161336	86935.9	55908.5	110056	185422	210451	NA
O88968	NA	68794.5	NA	134292	NA	46537.9	41202.3	67686.3	NA	86165.8	NA	NA
O88990	NA	NA	NA	NA	NA	1063530	NA	NA	94577.6	595975	NA	NA
O89017	621856	750040	2498850	NA	1507810	2525950	1133940	783522	749828	2390460	1687220	506418
O89020	488290	172606	47089.7	642378	162090	398076	419915	485404	25696.6	257044	333983	310581
O89023	NA	121777	NA	139447	144486	232973	NA	128510	NA	131914	260483	NA
O89053	332984	2550730	310237	2168310	532150	2129000	952210	1556250	529636	1138880	2001960	474358
O89079	151929	206612	97629.7	54685.6	245526	332724	195486	258813	124862	369799	307418	59311.5
O89086	373831	499135	255777	518755	647397	1401010	530125	875965	236212	1294770	1450460	268912
O89109	138726	NA	81739.7	NA	NA	82466.1	NA	NA	101600	70758.3	NA	NA
O94760	270908	512948	1045580	807428	910013	535008	481301	457361	611617	NA	445868	162283
O94763	151082	110124	141350	NA	71724.6	NA	NA	114643	NA	94035.2	NA	103532
O94766	NA	NA	6900.62	NA	NA	NA	NA	16878.3	133951	NA	NA	114283
O94776	355686	479783	130418	350612	476123	169147	419561	384577	313209	299802	NA	399730
O94788	2939020	313220	NA	NA	NA	NA	NA	NA	NA	NA	354137	1374640
O94804	55845.3	68032.8	NA	NA	106541	99343.8	78025.9	NA	216633	127493	NA	58172.1
O94819	NA	17574.8	NA	73246.5	368079	132537	NA	NA	NA	59323.1	86160.8	NA
O94822	NA	36506.1	NA	45224.9	46864.6	14295.8	51935.6	71869.3	75386.7	50045.6	43803.7	97502.9
O94823	NA	NA	943989	NA	826902	NA	198845	NA	508405	NA	NA	NA
O94826	343778	664312	115258	354099	289072	341313	389252	484084	659669	230105	198349	462473
O94832	416566	407273	123593	115400	1020920	369586	257838	793227	239246	209685	558793	NA
O94851	NA	NA	NA	NA	NA	239791	NA	NA	NA	NA	209914	NA
O94855	301633	219897	478030	433888	464852	213364	473858	195461	357406	NA	365071	482821
O94874	160297	432703	211876	236711	384965	312678	251253	158010	225316	172161	190932	284375
O94875	59574.8	9796.94	69595.3	215830	120739	61963.6	160525	62584.8	164098	102821	9354.95	NA
O94886	92931.5	47882.7	16593	446642	643717	202156	472643	379637	64062.3	182596	445811	50343.4
O94888	87812.3	67153.4	74917.4	102910	42797.2	29404.7	NA	33805	103846	NA	51036.3	43161.9
O94901	66217.8	70968.4	NA	NA	88463.7	72708.7	119824	79668.6	105981	72874	40711.5	NA
O94903	331090	142514	587918	186838	410893	242288	171541	48741.9	374684	131268	280467	257783
O94905	138056	91740	NA	NA	93984.2	100401	108339	73786	95459.2	NA	59378.1	NA
O94906	183072	251541	158394	188655	226487	123532	142944	158110	249173	267136	208566	190534
O94919	211921	90098.4	NA	297031	425227	169835	559157	260064	198130	44314.9	227627	NA
O94925	175737	907382	218173	414354	200777	260240	516996	424492	810765	NA	79181.5	69161.5
O94927	NA	56182.8	NA	NA	NA	NA	NA	NA	NA	NA	NA	118521
O94966	NA	72280.4	NA	NA	NA	NA	NA	NA	32270.6	NA	NA	80919.6
O94973	244093	137586	69136	178708	139490	100781	249189	95922.6	134735	107977	132276	168246
O94979	1024550	295465	1216250	637694	872466	788088	1013580	613000	1242360	307252	581418	677334
O94989	1259950	942231	NA	2450400	590021	NA	384507	327309	NA	NA	NA	NA
O94992	56932.4	259548	156148	120504	28192.6	65584.4	100110	98749.2	38485.9	363952	62929.9	120598
O95049	279805	54605.4	81116	185877	296269	150966	285045	129287	NA	246364	120723	NA
O95070	120805	160616	270628	201202	138823	238222	277968	217183	164996	108255	135230	98964
O95071	81066.3	156598	73779	86537.2	60541.1	52648.2	40224.3	53121.3	49862.9	106223	41690.6	102442
O95081	105223	175694	327079	829772	522243	37816.3	89016.5	135840	NA	NA	47010.4	28184.5
O95140	27155.8	76526.1	66075.6	30619.1	25905.3	67281.1	419689	15712.8	65051.2	NA	38033.2	41496.1
O95154	NA	NA	NA	323969	1704740	96604.4	NA	256328	NA	NA	560030	555001
O95163	141635	61068.6	352516	112343	87209.1	43347.5	62314.1	37106.1	168048	83424.8	51211.8	142823
O95167	NA	72406.2	138344	63676.5	NA	NA	105985	NA	76852.1	NA	NA	76780.5
O95168	649207	482831	669566	517964	373468	415403	1142860	538219	1070770	285602	220385	313642
O95169	295746	314643	215907	192177	163495	144674	345321	332487	522360	119765	150941	130655
O95178	NA	NA	NA	NA	NA	NA	NA	NA	358193	NA	NA	NA
O95182	186058	152196	391969	231514	137053	115716	209013	168651	341581	176497	94063.5	181009
O95197	NA	NA	241181	NA	122075	NA	NA	95987.7	NA	NA	NA	243716
O95202	753287	861335	90982.9	154009	126424	316097	597439	423978	540724	279958	220282	105296
O95210	760550	892231	294126	1417350	469226	347099	999257	343461	313176	NA	667280	2294730
O95219	196141	135302	91306.8	163864	148611	132758	171330	99995.4	63458.5	70729.9	141844	78515.9
O95239	32639.2	67443.1	NA	NA	40272.9	NA	NA	37446.9	40170.5	17595	NA	86618.2
O95248	235075	71313.6	NA	NA	NA	77073.7	60385.3	68816.9	183742	NA	30308.6	100718
O95251	30584.4	43265.9	89324.1	37882.2	49699.6	NA	NA	13669.2	22162.7	17605.2	NA	32130.9
O95260	241594	28444.1	260789	267147	187672	204815	28604.1	35646.8	165798	91733.1	18258.5	246372
O95273	NA	155574	110300	NA	182910	NA	119402	NA	NA	139081	231142	185592
O95292	290807	493937	417245	388917	753275	478917	496925	379010	598265	192975	843655	315217
O95294	NA	NA	NA	NA	138957	199290	82407.4	NA	NA	27465.8	139166	NA
O95298	176978	217634	202976	105942	NA	47115.3	195503	98008.6	311104	97177.4	75798.4	95525
O95299	516300	373477	441194	466284	340183	307390	663485	396357	922252	222919	285063	229352
O95302	388593	226321	168709	415864	551017	451709	1542850	406033	442330	358946	310131	183020
O95336	837763	1113540	1732140	3347510	2735800	564063	1973490	2040630	744189	1396760	1160360	908168
O95340	559806	NA	NA	260820	454166	265154	240603	435215	127908	NA	243739	463530
O95347	104388	75464.7	NA	NA	17186.6	NA	22899.3	13064.2	70373.1	106587	NA	88720
O95352	55072	58573	27668.2	94271.4	90253.4	81939	NA	52129.4	119819	132719	58860.7	64394.6
O95361	213153	329846	NA	NA	189261	259828	312147	28283.8	NA	641301	928307	NA
O95363	45294.3	65398.8	61846	NA	NA	18398.2	59635.9	46841.8	NA	NA	NA	NA
O95373	118976	147720	66862.1	136379	119983	75447.6	48340.7	141323	126800	87474.3	88468.4	172251
O95376	158397	170505	57515.3	NA	NA	NA	NA	NA	127547	NA	NA	225157
O95394	486909	580410	2044200	217758	665433	568344	431090	231252	793676	474623	535551	770277
O95396	32885.5	196950	133596	254365	91714.5	NA	52404.8	97176.5	285527	48937.3	115888	128440
O95400	433766	791600	551856	496451	639657	249562	350374	464425	472107	538796	481439	466562
O95425	50185	62612.3	NA	82333.3	75525.8	66517.8	37774.1	118195	459444	70016.2	37886.9	36847.8
O95433	498632	1004240	883464	197675	897443	262220	332492	1111720	1535230	353536	613911	1706740
O95436	NA	NA	NA	173139	NA	NA	NA	NA	NA	NA	NA	NA
O95456	78767.4	155427	262898	189435	98192.6	34708.4	150353	94326.6	87879.6	283127	95298.9	222796
O95470	343621	85623.2	NA	174163	375136	390736	326343	183424	408963	61146.3	328982	132691
O95477	NA	234584	NA	NA	250649	144103	NA	NA	138390	592594	NA	317732
O95479	127201	99390	251820	99356.9	482674	172992	185256	149117	192858	99663.2	227336	179326
O95486	552894	154956	512796	210444	112442	178663	231047	105295	206358	75415.7	126856	337297
O95487	33290.3	NA	15377.7	79245.7	89697.8	NA	95357.5	61792.6	96414.2	52495.8	82796.9	109460
O95490	62923.3	91428.8	56035.1	86316.2	193803	477808	125052	147318	111768	125833	355309	49038.4
O95497	NA	4373080	770415	282850	NA	NA	NA	NA	NA	4180590	NA	803151
O95551	257961	NA	92771.5	NA	72668.3	NA	NA	NA	NA	NA	NA	109771
O95571	3596620	1504280	855516	1544740	5739140	1027610	864441	2090310	3146250	1342310	2893890	585775
O95573	559174	240208	229660	325683	372020	294130	496146	310161	596482	198081	586935	491623
O95602	104745	282661	147971	208021	187119	123048	218992	150574	110505	171118	73287.6	172456
O95613	NA	NA	NA	NA	NA	NA	NA	132291	NA	NA	NA	NA
O95630	99915.4	55617.1	NA	108428	75790	89837.2	74198.2	104721	162161	NA	21708.7	32410
O95639	68346.1	92640.1	97300.7	40505.1	45733.9	24214.4	NA	16347.8	36183.3	NA	18204.4	82225.4
O95671	NA	541737	293776	NA	912875	NA	NA	162755	84583.5	210958	292185	124942
O95674	269062	83656.6	214871	201410	159455	147584	234696	172724	155711	100875	90524	25203.1
O95684	NA	NA	NA	NA	NA	NA	NA	NA	962405	NA	NA	NA
O95685	NA	NA	NA	NA	NA	NA	NA	NA	57600.1	NA	78542.2	NA
O95707	7783.03	11426.7	33052.6	NA	43653.5	NA	NA	38647.1	20948.5	NA	NA	34550.2
O95714	NA	NA	NA	NA	NA	NA	NA	NA	49155.2	NA	NA	NA
O95721	217410	162554	178355	141591	247430	182985	376793	292949	223246	222758	371820	2133960
O95747	401459	216713	419919	368731	213550	404547	140880	149648	452988	339785	192437	407851
O95754	NA	NA	NA	NA	NA	NA	NA	NA	NA	NA	NA	14598.9
O95757	NA	379712	185204	316461	162988	14427.2	292344	203420	21205	212726	NA	698589
O95758	367663	251721	227340	487417	408527	297651	353085	229669	274954	257772	312841	251832
O95782	1140160	379857	296486	337513	440290	NA	346199	366818	941760	303425	479361	700789
O95785	84929.4	190594	NA	NA	26077.1	24721.3	48723.7	62189.8	95522.3	NA	61736.6	121521
O95786	NA	344254	174780	255208	97052.2	NA	115309	92486.1	351818	128752	133935	84509.9
O95793	174051	316001	972962	351065	476533	195887	277498	224160	635290	361123	460960	360454
O95801	NA	54017.8	117658	110937	NA	NA	NA	31482.6	157856	146767	119855	226060
O95817	76258.6	111569	32341.8	91990.6	85264.6	NA	NA	NA	147565	100382	142438	69308.3
O95825	72295	126142	NA	379274	NA	NA	NA	139307	212227	230802	222627	80641.9
O95831	1268870	1044060	486964	487704	490628	277393	2054780	573956	1242560	362766	477510	488695
O95832	626534	305311	792390	2424630	54085.8	415635	1066920	511552	NA	570049	347240	456552
O95833	NA	NA	NA	NA	281589	188028	NA	NA	NA	311193	505003	NA
O95834	309555	365380	144695	866992	1259590	1000620	685326	1075540	506475	516055	899553	194364
O95848	NA	NA	NA	NA	159459	NA	NA	56033.3	NA	NA	186360	87699
O95861	188532	167892	395970	1252600	713103	467427	360945	169525	177270	76073	438253	338449
O95864	121722	NA	NA	NA	NA	NA	NA	101620	NA	NA	127233	NA
O95865	1624060	152273	743956	329311	238452	510334	336679	280721	403823	395020	475383	575291
O95870	192853	NA	41908.7	109392	88440.8	96668.6	372251	138273	57313.3	120283	368497	88944
O95881	455005	NA	NA	NA	149620	NA	206690	328400	NA	NA	157960	330715
O95905	NA	68444.5	NA	NA	NA	NA	NA	NA	NA	170022	NA	NA
O95954	255848	NA	303429	383030	295717	NA	NA	NA	NA	NA	NA	286876
O95983	94632.5	159509	52168.7	NA	82887.5	NA	NA	NA	59689	101718	60957.8	155893
O95985	NA	24417.5	NA	NA	8080.86	NA	NA	NA	19012.8	16784.5	NA	48301.6
O95994	1273340	221637	NA	NA	2453970	3046390	422231	2131900	162707	NA	2164820	864313
O95999	176804	NA	NA	NA	93033	NA	167131	NA	287518	157038	NA	NA
O96000	545954	425538	704786	512739	390389	405017	881559	655448	876654	288008	431681	467446
O96005	479231	243349	93072.2	420762	240018	237361	426260	427271	303909	244564	439944	239837
O96007	69396.9	32656.6	30246.3	49944.3	NA	NA	38422.4	NA	NA	30082.6	NA	75702.2
O96008	848469	776889	913801	383502	437779	679359	650171	600966	907299	332642	497072	547452
O96011	106298	217472	165507	301016	367561	84825.2	NA	193586	131534	59513	267173	140122
O96019	166331	246851	281338	197612	267717	95963.4	NA	123099	222632	131368	145558	171786
P00156	202362	283849	180159	140583	234712	521353	429029	303499	265228	159404	239846	109961
P00167	71878.6	82177.1	560143	77919.4	115791	51794.5	137940	107132	NA	NA	11739	40249.8
P00329	NA	34752.1	NA	NA	NA	106636	NA	NA	NA	NA	48015.8	NA
P00338	58399600	39164000	24641400	44435800	16637700	45209400	26816000	23988700	15207400	17701500	28105600	40404400
P00352	4331620	213963	2889810	288947	2670250	541853	1425430	66550.8	NA	NA	3425680	4575330
P00367	2377000	703275	17015800	1498500	1423420	1813750	1799890	1279650	1702060	571141	1416700	1559560
P00374	205891	111966	179206	NA	84267.2	86612.9	NA	82542.6	NA	323853	218601	109450
P00387	1423770	544336	1496180	577534	1207810	1215050	2664250	1471900	1182540	453876	1491600	1848900
P00390	1710230	1152530	1477440	1126770	1028650	671562	929029	755417	452036	253596	941493	485385
P00403	6862040	7684770	8107150	6447360	6935790	10148100	7320990	6487330	8634830	4841990	7480540	4156070
P00405	434017	1178850	201710	683646	1168030	3647410	1019400	1340160	755662	911945	842240	139907
P00439	NA	NA	1401470	NA	NA	NA	NA	NA	NA	NA	NA	613142
P00441	289975	248465	1290010	506876	593507	185211	200440	397312	306854	127901	309672	252062
P00450	NA	147278	NA	547664	NA	147662	200025	NA	NA	NA	NA	535474
P00451	NA	NA	165542	NA	NA	NA	49804.9	NA	NA	NA	NA	NA
P00480	848274	NA	388284	NA	NA	NA	NA	NA	NA	NA	NA	NA
P00491	1909760	1932770	676748	734427	2109930	458547	861835	1221050	2023110	698136	2608720	476035
P00492	245125	537075	821321	210837	1032280	99001.6	318833	478935	675367	200022	524989	465900
P00493	NA	39638.1	25677	18737.2	NA	50166.7	NA	35344.7	NA	42135.5	52841	NA
P00505	1291120	2090480	2900210	1771420	2678300	3013970	2403450	3130140	3838240	1822250	2742230	2127130
P00533	46461.2	29875.4	55000.6	160263	18496	44455	188386	145329	154228	107050	NA	64383.7
P00558	6552860	7555690	2658540	5214420	3450560	3751910	5584450	7425680	11617000	2385010	4148730	2001760
P00568	1177260	453470	477134	811087	516259	185123	1311260	107117	794765	331878	847623	809687
P00734	1642410	NA	375664	1809350	NA	NA	NA	NA	NA	NA	NA	1877520
P00747	NA	NA	931083	NA	NA	NA	NA	NA	NA	NA	NA	82392.9
P00749	NA	NA	NA	NA	NA	NA	NA	NA	392077	606678	24309.5	NA
P00750	NA	NA	NA	NA	NA	NA	NA	NA	559958	NA	NA	NA
P00751	NA	32599.2	NA	243188	NA	NA	NA	NA	NA	NA	NA	76503.9
P00813	11775.6	34973.7	NA	NA	NA	6020.2	51222.2	4605.54	64368.6	NA	61799.4	43749.7
P00846	501151	251262	471398	391602	156747	582380	657074	448448	379596	144015	113612	260419
P00918	7607280	56472.7	NA	10438600	10649600	1078030	864794	1002140	NA	309680	2129130	77719.1
P00920	1410220	600702	5927210	768121	696481	1289030	956516	1624640	1027680	3540160	802779	2130890
P00966	1086250	267458	161206	4454110	434807	325931	399675	215648	NA	64289.6	1267740	287695
P00973	NA	215116	NA	NA	90717.5	442352	NA	93610.5	NA	145539	661163	NA
P01008	NA	NA	484849	NA	217845	NA	NA	NA	NA	NA	NA	NA
P01009	422836	15861.1	1731870	4691570	24873.8	NA	2560880	505136	NA	NA	592132	9604110
P01011	NA	NA	729522	16402900	NA	NA	NA	4112740	132150	802539	998219	7742180
P01019	56607.1	205622	1773230	6458410	NA	NA	1059630	88092.4	NA	NA	NA	1260340
P01023	156533	NA	1690380	294232	NA	NA	NA	NA	NA	NA	NA	1554210
P01024	3354470	1818420	1062190	3629410	NA	4255640	2767230	NA	NA	5629170	3618980	3828640
P01027	3354470	1818420	1062190	3629410	2326320	4255640	2767230	4785680	4572590	5629170	3618980	3828640
P01029	622714	220775	216588	749077	353992	663658	766067	582802	1129010	842116	644121	1121230
P01033	NA	80430	NA	614854	777497	103830	335536	424190	2367160	103095	739136	325374
P01034	377963	209760	422370	187956	355380	568967	268851	505406	253758	86824.2	552198	NA
P01037	NA	NA	NA	NA	NA	NA	NA	720068	NA	NA	NA	NA
P01040	NA	205631	197182	NA	125593	48412.8	NA	160680	245395	289994	283192	NA
P01130	80635.2	NA	NA	NA	104527	NA	175705	216605	180453	228844	121880	NA
P01135	96905.7	70706.5	149795	23946.3	67881	47914.1	98321.4	131871	34939	49335.6	171644	59642.1
P01137	NA	NA	NA	NA	NA	165228	463821	280843	813268	NA	NA	141937
P01639	NA	NA	NA	80546.4	NA	NA	NA	NA	NA	180785	NA	NA
P01831	1198300	594186	711261	690257	2548160	3232660	960164	2205290	374134	2917800	2736960	261205
P01833	146245	1394740	NA	NA	512421	NA	NA	NA	49798.5	18091.6	581517	NA
P01834	NA	NA	NA	NA	NA	NA	NA	NA	49802.8	28213.9	NA	NA
P01837	NA	267678	NA	751561	NA	143091	NA	59852.7	NA	74137.4	46957.8	NA
P01867	82365.1	1002530	NA	1943660	NA	738147	NA	131362	NA	539073	377600	NA
P01869	NA	244330	NA	2795430	NA	478046	NA	360094	NA	1325890	NA	NA
P01872	841387	276305	NA	513023	84236.9	595500	NA	473843	NA	894694	265030	NA
P01887	516284	451582	528488	525604	199149	1264380	613909	503840	351339	349011	285829	366264
P01891	755559	551119	378483	414657	770622	303596	423999	88221.2	224624	290646	1456180	100167
P01893	323930	NA	81545	385108	445708	164365	178786	NA	NA	505916	1252220	62012.8
P01897	221612	383971	315043	739051	440476	537744	164451	254644	119294	171397	598384	NA
P01898	452508	120182	124605	551380	92093.5	171988	598591	212348	203581	220090	207390	470162
P01901	148132	112536	97381.1	NA	NA	540271	305414	254390	136802	103980	NA	122574
P01910	36009	49589.6	NA	132802	NA	NA	NA	15922.2	NA	NA	NA	NA
P01911	NA	NA	NA	NA	487567	NA	NA	NA	NA	NA	NA	NA
P01921	219988	722994	82042	948466	204715	1029030	246774	305375	NA	59069.5	458060	NA
P01942	75153800	25233100	169184000	27038500	6703120	39724400	23007000	70169100	32285500	135746000	13963900	58491700
P02088	28411000	12571100	NA	1829000	2163810	37812900	1111940	30343700	2063090	68496700	NA	4226830
P02089	12650600	4649420	NA	NA	765959	10118600	NA	12101500	NA	26889200	NA	NA
P02104	NA	NA	529872	NA	NA	NA	NA	NA	NA	NA	NA	275297
P02452	190047	199971	72683.3	201231	NA	660187	169098	323062	222158	488182	390828	NA
P02461	NA	NA	333660	NA	NA	172790	319425	NA	NA	NA	25266.9	NA
P02462	NA	NA	NA	NA	NA	NA	NA	NA	643083	NA	NA	17676.3
P02468	294185	81957.7	716396	261386	109038	265629	218018	208191	172758	355859	98969.7	NA
P02469	377811	106775	1912550	189913	131086	419671	147185	341184	173089	721035	194728	149667
P02511	NA	NA	NA	1178790	NA	NA	132409	NA	NA	NA	NA	NA
P02545	3848660	1669530	2056530	5314480	5061850	6691630	12362500	5386970	4786930	3294710	4049540	2025290
P02647	3356510	NA	5769760	NA	NA	NA	NA	NA	NA	NA	NA	4910810
P02649	501502	NA	2541650	252357	NA	NA	92070.9	NA	94074.8	NA	NA	5500120
P02671	NA	NA	7831940	14796400	NA	NA	NA	NA	NA	NA	NA	6516450
P02675	NA	NA	4310380	7722370	NA	NA	NA	NA	NA	NA	NA	3904430
P02679	NA	103470	2691460	4974600	NA	NA	NA	NA	NA	NA	NA	2441740
P02741	NA	726829	NA	15482700	NA	NA	NA	NA	NA	NA	NA	NA
P02743	NA	165693	NA	4233940	NA	NA	NA	NA	NA	NA	NA	NA
P02749	NA	NA	347194	NA	NA	NA	NA	NA	NA	NA	NA	85864.5
P02750	NA	143819	NA	369506	NA	107532	NA	155505	NA	NA	NA	169219
P02751	9616680	383122	37837800	4413950	NA	NA	2077880	773968	196390000	3156940	901243	3088400
P02753	856144	NA	1072870	NA	30150.3	NA	NA	NA	NA	NA	NA	130454
P02760	3978640	NA	2168250	1151090	NA	NA	NA	NA	NA	NA	NA	1471860
P02765	NA	NA	1774580	NA	NA	NA	NA	NA	NA	NA	NA	NA
P02766	NA	NA	470967	NA	NA	NA	NA	NA	NA	NA	NA	1419500
P02771	3363990	60566.1	4199500	62735.4	NA	NA	NA	NA	NA	NA	NA	1115480
P02774	NA	NA	NA	NA	NA	NA	NA	NA	NA	NA	NA	573981
P02786	4614250	1689900	957993	1342450	567757	1548900	1385190	2159180	1196770	1108500	1109570	1680150
P02787	404432	NA	2000170	278844	NA	NA	NA	NA	NA	NA	NA	2243340
P02788	NA	NA	NA	NA	NA	NA	NA	204153	NA	49900.7	NA	NA
P02790	NA	NA	NA	NA	NA	NA	NA	NA	NA	NA	NA	1022530
P02792	12318500	1224810	22484500	88231	1091190	820124	NA	494835	2576200	816186	676350	5055750
P02794	1279960	975439	3229630	337617	658963	1085240	234742	446477	1314390	474028	176267	595408
P03886	109309	112395	82868.8	64973.5	94973.2	101039	264502	111154	45348.4	NA	34214.5	78866.6
P03891	50870.2	61880.8	41031.9	NA	26133.5	49560.4	128473	79518.9	126067	10975.5	NA	NA
P03905	17303	45945.9	NA	5944.71	13234.9	11145.3	99983.7	51308.6	53104.4	14116.4	5636.85	17890
P03915	NA	116007	72198.5	NA	65794.8	96012.1	285443	128355	249348	NA	NA	NA
P03923	NA	NA	NA	NA	18529.8	NA	NA	NA	NA	NA	NA	NA
P03953	72478.6	45747.4	94822.5	95925.9	NA	83680.7	83718.5	124095	NA	77788.8	70141	175183
P03956	NA	NA	NA	NA	NA	NA	NA	NA	663504	NA	NA	NA
P03958	928970	540683	859405	1221430	1317950	980490	617145	742945	690367	386492	2023060	NA
P04004	2686690	2053800	5956400	16297400	NA	NA	199879	NA	NA	NA	NA	23446400
P04040	1996420	341230	2753380	2570740	1350670	1600450	1374780	706917	654629	434708	1386140	2004410
P04049	NA	NA	NA	NA	NA	NA	NA	NA	NA	NA	NA	88027.5
P04062	131371	72108.3	69359.7	504083	167649	176080	287381	126974	119596	64022.8	219232	157396
P04066	274847	110423	604189	92932.6	1072560	224800	116643	138149	121188	232244	420719	381962
P04075	2580130	3242280	2429850	3966400	3460040	5576700	4744890	4080320	2132250	3296880	4867070	2347440
P04080	1347040	780300	1280570	3232900	4211960	5105170	3422120	2250920	1014280	5980080	7900940	1773760
P04083	NA	NA	NA	48293.9	2370510	2406190	1237480	5501940	6082840	12218300	2598230	693447
P04104	NA	71305	43435.9	1924210	1020150	102657	NA	446109	NA	1073240	830869	95806.9
P04114	90843.4	NA	457909	NA	NA	NA	NA	NA	NA	NA	NA	253141
P04117	430304	1575250	5075970	291366	304537	1359060	454687	316265	402383	419328	405986	225554
P04150	NA	NA	NA	NA	236895	NA	NA	NA	NA	NA	NA	46424.8
P04156	NA	12612.7	90308.8	18188.3	NA	NA	NA	NA	102077	16809.6	NA	NA
P04179	1649500	2613180	3742100	5088140	743661	1787320	4404180	619474	1040890	671226	487973	3059550
P04181	906345	108988	293246	77393.6	573864	135337	NA	55343	307333	NA	348464	72931.1
P04183	77010.9	156854	36175.4	NA	179992	NA	44629.7	55090.1	NA	94351.1	NA	112938
P04202	NA	NA	18162.5	NA	NA	NA	13600.1	NA	NA	13233.7	NA	NA
P04233	NA	NA	203424	75162.8	903278	NA	140667	NA	NA	153162	53375.3	NA
P04247	NA	NA	NA	NA	NA	316553	NA	NA	NA	NA	NA	NA
P04259	NA	166270	108415	NA	NA	NA	NA	NA	86787.4	468056	1438290	NA
P04264	67752.7	274542	170124	150592	184280	143770	145206	534346	146161	631430	217773	133666
P04275	NA	363239	NA	883948	NA	NA	NA	234965	109792	NA	NA	138427
P04406	19855700	16822700	13872500	20247600	11239200	15599000	14762800	17628200	10142800	14866800	21357400	17925500
P04424	957260	419002	768691	656237	2065250	528351	1549630	1309330	NA	371504	1444000	113108
P04441	NA	357974	NA	138929	NA	454364	86895.9	193322	NA	NA	37305.2	NA
P04632	600979	579146	345746	2196550	1791890	850832	1247260	1420110	623442	861343	1780480	632095
P04792	17660400	5488210	1597440	20243600	14011100	7415530	15320700	9270190	72454.3	9190230	14346300	20903900
P04818	198414	30842.5	260542	NA	52473.1	NA	NA	NA	26331.4	212880	NA	274060
P04843	5341520	3918310	3228780	3684620	4668260	7028330	6057810	5217810	5238160	2993190	4505130	2141980
P04844	1287190	758379	1080210	829120	1192880	1639430	1327980	1169470	1205100	654842	923832	534573
P04899	570621	273246	253714	368117	364445	438008	350974	243123	871819	443109	207446	213396
P04919	353899	146140	2425600	333209	NA	334000	136065	484009	545745	1364810	166712	343526
P04920	NA	84128.1	NA	NA	NA	NA	235887	150679	NA	87486.2	NA	115376
P05023	1585650	814840	484789	2087700	686382	729756	1392730	1115370	451842	293298	411373	281712
P05026	717148	262278	210939	670027	274803	390536	883648	460608	53347.1	71686.1	215778	256319
P05062	1532920	NA	82940.1	255726	NA	NA	NA	253294	NA	NA	NA	509271
P05067	NA	NA	NA	178958	NA	NA	NA	114400	111034	14379.2	61679.4	101483
P05089	NA	36605.2	253109	NA	NA	62747.5	NA	80122.7	NA	183542	86883.8	NA
P05090	NA	NA	NA	NA	NA	NA	NA	NA	82552.6	NA	151135	NA
P05091	3352230	811519	1966490	1141140	1592710	7838090	3270750	1274830	968523	NA	4513820	1587950
P05107	NA	NA	NA	NA	NA	NA	NA	NA	NA	NA	NA	45245.7
P05109	22984.4	226893	172960	82884.7	146127	92869.8	NA	153764	319411	506779	186760	88671.1
P05120	NA	NA	NA	NA	NA	20279.6	NA	NA	NA	NA	NA	NA
P05121	17939	NA	472350	2298700	NA	NA	2511460	NA	458138	NA	NA	80707.1
P05154	138551	NA	476577	73215.6	NA	NA	40564.3	NA	NA	NA	NA	345669
P05155	1047420	689433	NA	8302040	302448	816645	1237300	820679	1763390	2166510	1175330	2953340
P05156	NA	NA	32124.7	20858.8	NA	NA	NA	NA	NA	NA	NA	113022
P05161	34451.2	330587	464888	NA	163989	137247	272008	146373	883250	98163	1916410	417758
P05162	433638	NA	305764	NA	NA	NA	NA	NA	NA	NA	43677.4	NA
P05165	252264	565371	364581	296220	153723	107378	296602	157883	161952	50807.7	139934	139805
P05166	358277	741855	444056	430264	213919	188589	420719	196937	147462	92660.8	240204	236623
P05198	499597	596004	747276	517231	539762	406566	307330	593059	861562	668629	650624	921123
P05201	50493.2	155348	109709	167808	405799	621769	105757	202341	117362	189363	430784	NA
P05202	211395	513854	NA	297978	810525	2094060	417134	839407	421625	712384	576460	NA
P05362	73532.3	455680	1426480	957926	NA	119944	312531	500475	112484	1562630	78952.3	549754
P05366	NA	NA	NA	NA	66159.8	44343.3	NA	64446.4	150568	921601	192539	NA
P05367	NA	NA	NA	NA	NA	NA	NA	NA	137317	673173	NA	NA
P05386	3376870	3344930	10967300	4965050	4897480	2808410	3060640	3480510	4427780	5208120	3313190	7342810
P05387	1225940	1524890	3134810	1488290	901754	532931	846118	964167	1480480	1504070	1276460	1817600
P05388	1169130	1180990	2656250	1648690	1377390	1009220	1885640	2017930	1510970	1996320	1720520	2175680
P05413	896582	NA	NA	NA	NA	NA	NA	NA	NA	NA	147435	1747040
P05455	1561270	1977120	2686000	1941670	1902790	1086670	1057610	1434500	1682910	1119090	1122610	1904430
P05546	NA	NA	487979	NA	NA	NA	NA	NA	NA	NA	NA	1362110
P05556	281965	629392	260867	1215430	763273	784897	1680210	2033230	1137810	1414740	1179500	1132300
P05622	NA	NA	NA	NA	NA	26880.3	NA	NA	NA	NA	NA	NA
P05783	62286500	28590300	22666800	469819000	65862000	127218000	302883000	93302600	38959100	201656000	48010900	64308000
P05937	NA	NA	NA	NA	NA	NA	NA	NA	NA	NA	NA	911859
P05977	NA	NA	NA	NA	NA	2944900	NA	NA	265918	NA	NA	NA
P06132	454588	348340	1294020	1109160	314462	261906	458792	605786	1003900	408976	305581	980535
P06151	2653800	3883380	1556310	4063970	3595400	16130300	2778940	5514830	4218550	6525410	6848480	1106080
P06276	NA	148728	NA	NA	NA	NA	NA	NA	NA	NA	NA	NA
P06280	209321	130194	206920	NA	286540	NA	NA	NA	NA	NA	NA	NA
P06339	122705	357677	NA	NA	NA	636184	NA	348166	NA	156920	NA	NA
P06396	953437	294244	1119780	1443240	2534840	2139740	1811690	1018100	4819230	1962230	5554400	1655410
P06400	NA	NA	NA	NA	67895.2	21261.1	NA	NA	NA	NA	NA	NA
P06454	18239.8	NA	30763	13800.9	20019.5	NA	NA	7988.53	NA	NA	NA	NA
P06493	441814	412386	497224	135276	330330	342829	167441	275032	227028	593511	285125	440221
P06576	5245880	3784560	4391550	3532280	1199370	4011220	3860590	3085380	3178760	1192730	887967	2636470
P06683	412028	120061	NA	621622	174385	398786	855259	323073	400665	805035	618499	270293
P06702	67970.8	474389	431654	228836	240011	114675	101024	315948	424919	1133860	378688	107314
P06703	10312800	8757140	NA	22850000	147161000	57826900	28610100	86548900	25606600	46133000	153904000	7450440
P06727	1536670	NA	18934	NA	NA	NA	NA	NA	NA	NA	NA	NA
P06728	3274290	2058910	709279	3096060	891048	2007620	2860500	2383720	825597	1797380	1738810	1958220
P06731	NA	NA	NA	NA	644333	114241	NA	NA	NA	NA	955146	NA
P06733	13760100	8514670	11566600	10825700	9047650	9805140	6439490	9764530	14423100	5897870	8370180	17525900
P06737	NA	1024930	897866	893612	373629	198532	233466	223442	500983	671217	163348	322381
P06744	37771300	11733800	5665620	10278000	11200600	4815910	7207950	7458000	8115280	8095530	9871220	6547220
P06745	617198	1057760	374446	1224320	956230	2319640	872776	1440000	958515	1311700	1666960	409856
P06746	NA	NA	NA	NA	NA	74621.7	74021.8	NA	203949	NA	NA	NA
P06756	110961	206589	NA	184239	349858	426807	516260	180008	594197	453194	628679	489561
P06800	180208	865038	78252.5	678795	81441.5	623350	277043	501883	159237	294153	278199	56121.2
P06801	NA	495241	NA	NA	66750.1	109165	NA	NA	36920.9	NA	108616	NA
P06858	NA	NA	NA	NA	NA	52385.7	NA	NA	NA	109074	NA	NA
P06865	1278880	236186	648632	226293	621432	615238	483380	601283	796598	366091	757162	872452
P06909	1570730	647640	121266	1347460	592645	909654	693361	1212800	1173740	2742490	1094190	1060360
P07091	NA	57017.3	88006.9	132987	50051.8	122903	29384.3	88919.1	32784.8	100193	133303	NA
P07093	152431	NA	NA	80238.4	NA	NA	74363.8	NA	251557	NA	NA	237337
P07099	659567	260393	3196860	3063870	1334090	548802	2119210	689580	300985	229747	556341	382284
P07108	3413030	613549	3159070	942617	1692500	569537	926905	678562	220965	317815	674464	994873
P07148	18789900	NA	138393000	2829970	NA	3462930	NA	234478	NA	NA	NA	22189600
P07195	9202420	17074900	NA	5154790	2471490	3515460	523770	13309900	5757080	1906410	5355340	NA
P07203	NA	1096700	678320	1560100	963895	704897	669661	810814	1980160	392779	622943	885011
P07205	508981	461788	369121	1214670	307785	233952	295768	882250	1007290	439297	966145	212230
P07214	45894.9	NA	NA	NA	NA	172064	NA	153541	60686.8	84267.5	116537	NA
P07237	9429650	3182600	4780580	4060050	7717290	2961520	6598720	5377170	4054900	1677340	4758440	3725050
P07306	NA	NA	436044	NA	NA	NA	NA	NA	NA	NA	NA	22165.8
P07309	20853700	6699950	8408930	16829000	4694000	6484900	28022100	10583500	2578380	11742900	9707060	14487400
P07310	NA	NA	NA	NA	NA	7213230	938074	NA	933944	NA	NA	NA
P07311	16965.1	198035	204937	NA	560188	33510.8	NA	112451	197897	24490.8	136462	93128.6
P07333	NA	NA	46467.4	NA	NA	NA	NA	NA	NA	NA	NA	NA
P07339	9174160	1714740	10554000	12439900	16767600	12420800	5762650	2047920	2045390	3406950	11027900	7332580
P07355	8026740	3684090	NA	8769110	5666510	10035300	40174100	13644800	18532800	9000390	15859700	7864300
P07356	602247	757536	259033	707280	660913	1750010	691894	1354840	549687	1343800	1028520	118010
P07360	NA	56743.9	NA	2510660	NA	NA	79135	NA	NA	NA	NA	NA
P07361	73051.5	NA	NA	NA	83715.4	39556.3	NA	129027	46023.9	220915	387574	14266.2
P07384	2263650	1546450	877576	2632930	3258450	2048270	2015630	2712680	643369	1786080	3384810	893362
P07602	338959	198230	1182440	1153630	1051670	751691	415960	370730	779348	437919	835227	804047
P07686	2195200	558171	1337370	1527880	2046840	1042310	756288	1091920	889464	2446600	1549570	2378320
P07711	NA	NA	104671	NA	31381.4	NA	NA	NA	NA	NA	NA	NA
P07724	146902000	53059100	38304400	106667000	37066100	90763300	152915000	120685000	33743000	76283500	81858300	98066200
P07737	13462900	9055420	11726500	9219410	9783060	9404800	18598000	8705620	10905400	9230530	10217600	15459500
P07738	NA	NA	NA	NA	NA	NA	NA	NA	643362	NA	NA	1772230
P07741	514307	1613490	5115260	5242560	5788340	4230940	2080690	4102610	1984670	1915090	2953820	2160950
P07759	9032900	4176880	1852500	17183000	7417300	9844050	22867500	10307100	5916730	13687900	14586000	9089570
P07814	1239030	1462440	589116	2059170	1347230	1538210	1773790	1188850	1201280	1077140	838859	1034390
P07858	1160640	452300	6698980	295884	3020620	2725370	780513	417086	1686580	1729600	2452140	1575530
P07900	795419	1088020	613508	182641	909874	710999	695499	1236530	902582	341867	1049490	2858470
P07901	6851.96	99908.5	63882	54159.4	90742.1	46239.9	NA	85289.5	14313.3	58349.2	48872.9	69000.7
P07902	103538	60000.3	392102	277846	111551	NA	NA	NA	NA	83159.9	85682	236645
P07942	1125650	282272	522682	644554	196810	158667	711384	308673	655604	NA	169159	675690
P07948	224529	118465	53646.2	331764	28766.8	7259.37	188508	74851.5	88145.9	180709	NA	129008
P07954	577582	1212820	1058790	1810420	744011	421669	1289890	607368	491888	420722	435618	536242
P07996	NA	246966	143465	1211670	278335	NA	1126920	202373	311339	NA	638439	317017
P08003	178364	213639	NA	52408.7	247515	917236	287246	469554	280403	474751	237783	15885.2
P08030	129291	398436	299306	575882	290162	455324	309482	324558	128789	408195	519129	177051
P08032	357640	NA	NA	79428.5	NA	NA	106548	103213	159296	197922	NA	132844
P08071	NA	3205290	460290	6129370	511923	165664	782700	2190780	1326520	526572	582318	1181140
P08074	317971	696865	488844	433859	456357	2450440	731686	761800	388743	1192240	620158	82938.9
P08103	NA	51204.5	NA	NA	NA	31313.5	20455	NA	NA	NA	NA	NA
P08113	503097	318012	65315.8	254929	395224	1025160	469997	678668	476656	630839	582511	310213
P08121	NA	NA	NA	NA	NA	83599.8	NA	NA	NA	NA	NA	NA
P08122	1636360	472648	1355690	388477	427878	937332	1830990	1130170	1644160	1385570	677516	508459
P08133	2172730	436327	2264740	344373	395444	801657	249573	373506	1719870	340618	589567	297298
P08195	512794	521594	1506030	421898	364885	524068	291716	251567	294224	228769	499216	283971
P08226	3005760	1852390	996621	6800620	1596550	3348110	4531860	2171970	540047	2107350	3141760	2419970
P08228	379018	346523	1157950	478298	677950	851981	327792	439586	191464	454255	816241	142625
P08236	1609820	836493	761287	1327690	274605	191738	1629620	1409410	231246	150101	215136	1982810
P08237	352475	501364	154086	268971	201015	204113	219392	167987	298829	136972	123482	402598
P08243	21501.3	134034	7135.19	133091	160429	59531.5	80781.1	28619.5	39102	26227.5	NA	NA
P08249	2856140	5037520	1453690	2478290	5131330	13303000	3288850	7217840	3987780	6664010	5302300	1562130
P08263	2968460	NA	4930660	NA	NA	NA	NA	NA	NA	NA	NA	91273
P08319	NA	NA	1311360	NA	NA	NA	NA	NA	NA	NA	NA	NA
P08397	147050	84288.4	322388	153647	217439	146143	289788	240940	172979	NA	115962	174255
P08559	983412	1327620	1062560	926751	762569	746203	921325	611586	1372810	401407	547213	1026450
P08571	NA	NA	15094.1	179624	NA	NA	NA	NA	NA	174737	NA	NA
P08572	NA	NA	NA	66250.8	NA	NA	NA	83539.7	4134200	54361	144241	212685
P08574	172868	141938	NA	NA	125807	255801	289070	229182	NA	NA	109396	59320.2
P08581	NA	NA	57709.3	74041.2	NA	81953.9	199837	205912	51749.4	9040.55	54062.9	74812.7
P08582	NA	NA	167356	264465	94315.5	NA	NA	316819	468514	200070	341139	NA
P08603	NA	75873.2	NA	NA	NA	NA	NA	NA	NA	NA	NA	218077
P08607	110432	140358	76189.7	515329	220407	878749	748384	303199	NA	1480000	781852	476710
P08621	321751	433650	980296	410615	516094	212345	154132	259441	369620	392746	312108	459571
P08648	202732	726995	NA	1912300	745846	NA	791641	NA	533492	492035	375413	1539410
P08670	1025180	459141	NA	245811	1759650	6398530	29899400	1726220	68054500	3145300	2498300	16627300
P08697	NA	NA	642882	NA	NA	NA	NA	NA	NA	NA	NA	587902
P08709	NA	NA	NA	NA	NA	NA	NA	166892	NA	NA	NA	NA
P08727	146436	330884	NA	539130	2047410	2871280	1411200	673011	435375	1094290	7157040	1692050
P08752	533572	1051520	317212	1183790	565917	1661420	1266240	1107570	523691	1433400	1181830	227589
P08754	515130	719517	654881	2887930	1042240	421331	1402060	873616	741449	620017	545762	500820
P08758	7945320	7072070	12568900	9933270	13511600	8243160	16574800	20551200	10792000	2434550	15293800	19434700
P08833	NA	NA	631215	7039560	NA	NA	1683380	NA	NA	NA	NA	70482.2
P08842	NA	NA	NA	NA	436365	NA	NA	NA	NA	257826	77950.5	NA
P08883	NA	NA	NA	NA	NA	274874	NA	NA	NA	78434.2	NA	NA
P08884	NA	NA	NA	NA	43330	137230	NA	23855.5	NA	44465	NA	NA
P08905	126465	983939	284637	2351580	222567	530590	647192	1074020	637898	501540	624473	538611
P08923	NA	NA	NA	NA	NA	49565.8	NA	237953	NA	NA	NA	NA
P08962	807905	626251	NA	1021710	1816400	1001870	1168540	1076220	273331	470614	1550520	479393
P08F94	185964	245477	163710	121862	54374.3	134505	140498	301000	194110	59971	70989	122370
P09001	178212	163203	414736	108329	169366	71092.7	138117	198130	252271	193047	83902.8	247310
P09012	3095200	2803160	6076450	2988370	2897630	1731420	1835840	1869860	2486330	2836540	1738150	4404700
P09041	NA	NA	NA	NA	NA	NA	16410.7	NA	95605.5	NA	NA	NA
P09055	232175	170273	170216	134285	272344	628731	272229	439233	184546	614862	476407	114482
P09103	436849	486505	134651	298280	568208	1741950	750136	1157510	787326	1215760	935431	156392
P09104	177863	442673	NA	425941	367898	256509	131836	208267	476015	NA	440916	202166
P09110	888919	215850	1157590	606293	342051	1110110	273695	355314	204597	176652	322395	1279720
P09132	NA	162247	359953	NA	240684	NA	56014.2	294633	195258	289819	174470	332593
P09211	NA	4560900	708807	7855340	13777500	8902410	1758140	4397730	2077210	1660600	10926100	5091810
P09237	NA	NA	NA	NA	509591	NA	212995	109757	NA	NA	60506	NA
P09327	3714440	628056	4856890	2896590	199222	157424	2350330	1980300	NA	NA	3885380	668271
P09382	NA	250194	766654	1471560	530522	155235	NA	3029200	8982040	2586410	306658	3294420
P09405	369860	431083	133388	285408	350006	704099	420623	521811	303467	621954	465840	179184
P09411	343319	460335	162875	551605	422400	1513930	326688	704972	550487	860107	813069	148618
P09417	634043	321215	725975	305719	61843.9	NA	251659	91412.3	201983	136347	171692	272491
P09455	695753	103214	780440	364694	149046	NA	NA	81601.3	NA	NA	679382	231321
P09467	3484470	NA	NA	136905	5752460	1554020	NA	279455	NA	19723.4	898348	251643
P09470	57110.1	109866	589191	128141	NA	249628	185679	154358	NA	129103	185614	NA
P09493	97387.9	183562	NA	85922.9	59863.1	69020	NA	156692	82734.5	63404.7	39303.5	24048
P09525	39160500	38936100	3852990	118170000	22577600	8748900	24085600	17375500	1503820	1964670	18481500	2442820
P09528	494319	951190	4946100	810575	1397440	1829560	380977	787498	371493	442627	1468440	353062
P09542	NA	NA	NA	NA	NA	1034420	NA	NA	55023.3	NA	NA	NA
P09543	1422840	917049	2185640	759091	659142	277717	669356	672535	577856	563963	604430	820999
P09581	44465.3	25889.1	NA	54189.3	NA	43022	41419.8	46853.4	NA	30092.3	42609	NA
P09601	711094	NA	352082	111703	NA	51253.8	46361.2	NA	417016	423216	210586	104385
P09622	2535900	2995460	1329970	1229620	977661	1354700	2893460	1535740	1591420	674145	950745	1317200
P09661	1376460	1040130	1709020	NA	883642	544585	NA	471785	982120	995629	820423	1128290
P09668	194742	86462.9	808886	868955	1730570	352034	123999	521414	NA	NA	726991	52511.4
P09669	2201240	2560430	2358610	1722050	1710170	3250310	2601910	2177030	2639470	1351280	2426460	1427870
P09671	NA	189728	NA	NA	162852	538239	116542	267986	170940	130640	121841	NA
P09758	NA	107446	NA	2906610	991249	691964	1594350	719333	NA	2141950	1108330	NA
P09813	874032	455320	462785	2894190	515716	705180	2049910	1166090	288981	636916	1626630	1343640
P09871	NA	51540.8	NA	341864	NA	NA	NA	NA	NA	NA	NA	128011
P09874	1160590	1720620	716993	1779090	2040260	351408	1639090	856717	762969	380727	385221	1131090
P09914	NA	299368	NA	NA	NA	NA	NA	NA	NA	NA	72479.6	NA
P09917	NA	95159.3	NA	122223	277582	NA	NA	117611	NA	NA	169082	NA
P09936	2757480	NA	NA	NA	NA	NA	71927	NA	NA	NA	NA	385485
P09960	985834	1542820	1271360	1775330	1071080	1000170	1187810	931691	1383140	610478	958935	986960
P09972	5161730	5578370	3639500	3911870	4064410	4586160	3720790	4188830	2451550	4589630	3239330	4766660
P0C0L5	NA	61451.1	220591	96534.5	NA	NA	NA	NA	NA	NA	NA	54910.3
P0C6F1	81387.9	46621.5	NA	NA	NA	104961	172848	8717.48	13614.7	43442.6	NA	50238.7
P0C7P3	70309.7	36369.8	NA	65120	63313.7	92556.7	133836	94398.5	25327	NA	70688.3	103705
P0CG12	188384	NA	293680	175884	143696	118649	342932	169290	79146.4	203356	201354	321993
P0CW00	NA	187385	NA	NA	120868	242927	107150	NA	NA	99074.6	79568.3	NA
P0DOV2	94467.8	113156	49172.5	57573.6	120631	253752	39573.5	154656	70442	118309	117941	NA
P0DPB6	200852	518238	608608	269228	336453	179837	267107	216505	285017	337710	302395	500097
P10077	NA	NA	NA	NA	649900	NA	NA	NA	NA	NA	871787	NA
P10107	634590	2971350	456956	4377660	836891	2362700	1495730	2643970	1360950	1947120	2495430	751308
P10109	331804	495689	1563000	337752	355325	408663	579324	270616	372055	190763	172562	472759
P10155	108822	205332	180106	445070	191436	125120	392266	205429	172206	96788.8	141937	255441
P10253	291737	647063	2247450	1538620	693861	NA	485764	872821	173007	299547	NA	390496
P10301	19792.9	NA	NA	NA	80222.5	34610	7379.85	32658.3	NA	NA	57637.8	NA
P10398	86209.8	49819.1	NA	NA	66415.5	NA	NA	73968.5	18380.5	44966.6	92140.2	40064.6
P10451	NA	158866	NA	26211000	NA	NA	67284.1	123807	NA	NA	NA	NA
P10493	925883	219334	2569450	679648	636399	928019	850308	1225980	512445	1941600	766818	343642
P10515	800828	1124530	505137	445195	406223	1086840	787112	807758	870336	430330	195666	560274
P10518	233430	114986	169666	295187	281333	338371	64539.3	291104	108395	423887	474222	83880.1
P10586	102576	NA	NA	342124	NA	NA	185739	NA	NA	58940.4	NA	NA
P10599	6158610	4379090	12194700	6019900	11127500	3530710	5975240	2500340	3868810	4942500	7248020	9150310
P10605	185319	283416	741396	228528	426137	728588	241918	350069	250987	443296	748283	187025
P10606	4325030	4757870	4308850	3533290	3233950	4674950	3874690	3725300	4782150	1904630	3083390	3307220
P10619	321323	72261.4	1980380	559563	279072	430434	220847	95196.5	549852	239569	368939	605676
P10620	676083	454722	178270	188677	346743	796094	468116	784940	NA	223547	693515	295520
P10639	774659	941070	1053670	1884330	1138440	2158870	766331	1666430	1015650	1726820	1923310	394822
P10646	75831.9	103016	400180	21860.1	NA	NA	NA	NA	91859.5	NA	NA	220770
P10649	154253	789113	602611	987735	372875	1027950	246332	406063	365203	234019	548994	176989
P10767	NA	NA	NA	NA	137511	NA	NA	NA	NA	NA	NA	NA
P10768	369937	838168	675911	743944	787619	394436	311774	379488	666694	323765	456504	319498
P10809	5555530	4574010	4374270	2307490	2001180	2668370	3360210	4220790	3964800	1757890	1595000	3142680
P10810	NA	70294.9	NA	33885	7043.87	48509.5	61768.6	33823.8	17876.7	35029.6	54916.6	15634
P10852	93598.2	259543	124994	140734	228219	470286	231114	308954	190021	460324	368341	22085.3
P10909	6476640	94923.6	5292610	4518880	85110.5	NA	193477	1036950	439622	85424.1	231974	4352550
P10923	136288	NA	NA	NA	NA	241096	125378	562941	37012.1	246733	NA	111603
P11021	939153	603388	587106	318396	682807	711475	783040	670968	778029	297368	321589	463384
P11031	NA	145233	123270	171763	86345.7	253113	NA	170712	32703.9	155685	169012	NA
P11047	1594170	289050	987743	1081490	373231	393285	1057470	465624	744721	229608	377230	1001080
P11087	1797360	2121250	762487	3103430	2142850	5958800	2669630	3922980	2723040	5336250	6223560	371525
P11117	225630	48155.1	420866	196969	155867	130750	68084.2	100136	54166.9	127484	206407	794641
P11137	NA	NA	NA	NA	34749.3	NA	NA	NA	NA	NA	NA	41477.2
P11166	112454	133521	19484.2	35937.7	44990.8	276893	211571	119127	270037	101142	370389	38409.7
P11172	839119	1904540	1477860	499010	389530	487827	549848	699261	668941	548698	400893	1162920
P11177	839774	930639	900639	957389	495163	626787	582037	414659	974929	264251	339792	815004
P11182	84437.9	219784	83813.1	229754	89531.8	165420	167460	136410	203368	53814.4	101499	NA
P11216	2434310	921166	915012	1540090	3988150	8093530	2185870	4930410	2926330	2423330	2483970	901072
P11233	291494	196549	206877	330478	199160	227596	375906	248060	268968	122517	NA	185316
P11234	246929	97443	144097	205731	171994	166844	162652	81878.3	NA	135315	149300	65921.3
P11247	NA	5159440	85676.6	5315230	NA	86307.3	1036060	2101920	2124880	297054	461623	1069700
P11276	4507030	2746010	1952330	4328890	4077950	6460370	9271690	9363730	6914430	17286000	6541380	2733420
P11277	2013760	234985	613806	678418	185447	444864	1057480	567846	381584	976419	228290	687471
P11279	771506	665298	1751360	3411300	2170010	3783880	2144780	1222580	470672	1833050	3350510	1378930
P11310	942487	2080510	3241940	4036990	916770	1374420	1042440	598800	2062480	564948	618077	1708050
P11352	208944	440790	1367810	523462	369536	748809	422554	445387	166166	476867	792236	364354
P11370	NA	NA	NA	NA	526331	NA	NA	NA	NA	NA	596068	NA
P11387	721298	830432	253250	528242	543852	449108	387500	329835	1010940	434005	213201	648453
P11388	134289	86100.2	NA	NA	74848.8	2024.85	NA	NA	NA	34980	NA	137855
P11404	NA	NA	NA	NA	NA	374752	NA	NA	13504.9	NA	NA	NA
P11413	10479900	3782070	1257960	453737	1398430	314230	2041530	1478460	2864080	167219	1320620	1744610
P11438	20773.8	77003.6	217081	127977	253222	382153	115177	207281	100052	176926	241009	NA
P11441	278177	205066	375297	216131	NA	155076	703593	442540	221718	229220	312615	694467
P11498	1071780	NA	510683	220276	NA	138128	233737	34472.6	275550	50071.6	216985	258069
P11586	1548760	1664840	2551340	2696000	3789670	1070190	1979770	3025510	3182050	1942050	1651630	3022920
P11672	NA	2578880	NA	3768070	NA	115367	533387	1804200	1297840	497802	394969	745244
P11679	715618	385205	217969	5803690	2144670	1264750	1769150	2178020	115884	3260860	3393970	1223250
P11688	46093.1	109323	46645.5	NA	133880	314495	222687	358521	188553	566677	277713	19702.1
P11717	520617	NA	841576	NA	74254.4	NA	140937	89835.2	151696	314175	160642	245055
P11766	867061	552542	3845580	1190530	773850	645356	570311	666784	845616	542958	359380	1112500
P11835	NA	1636090	84858.6	2153740	179680	559753	613597	865847	495435	315043	503579	350559
P11859	262485	132382	84859	185927	69055.1	179894	213474	211104	136346	236309	154777	460623
P11908	213053	222192	243015	115229	249116	NA	427486	231113	193322	103713	204318	276773
P11983	NA	174756	NA	142335	149564	294332	122943	295153	NA	315083	209602	NA
P12004	364035	494373	1234460	184893	303053	66091.4	310229	442180	234958	594622	305295	563447
P12032	NA	NA	NA	NA	78259.1	187027	NA	331997	136797	310011	107515	NA
P12081	870905	553012	598376	637720	549078	301381	693806	479045	948282	399412	261131	703651
P12109	NA	188807	NA	NA	NA	NA	NA	62328.7	1026130	217907	488038	123821
P12235	74196.5	58277.3	81117.5	134420	83180	NA	107951	67061.7	123364	NA	NA	67986
P12236	517226	445968	186257	278607	455620	317097	415989	611123	655632	235308	320094	225985
P12246	1367460	351677	221662	940707	620468	320328	672435	855383	1062000	3860110	1720160	1884910
P12259	49270.8	NA	NA	420273	NA	120199	101206	195324	NA	346997	NA	NA
P12265	106030	154711	197894	284391	195065	408267	233616	232357	137813	190520	417381	121598
P12268	351352	440737	292674	169139	193929	349168	148213	200204	514050	426339	162008	1031650
P12270	221517	316908	33592.9	106921	125153	103656	252687	154176	163394	67628.5	116010	104291
P12273	NA	NA	34838.4	NA	NA	NA	NA	23291.9	NA	8888.22	17834.4	NA
P12277	3063800	193735	73920.2	152975	126909	2217030	235562	NA	NA	129138	468142	3771980
P12367	NA	33062.7	NA	NA	57300.4	111068	NA	79161.4	NA	109913	101020	NA
P12382	NA	48915.3	NA	59772.8	68850.8	58724.4	NA	94228.3	45459.2	69454.6	91980.2	NA
P12429	257546	1400090	76911.8	1197460	4221830	2731560	2501130	2554490	244241	1708220	5382230	278987
P12532	488844	792768	403145	127264	200813	281998	130563	84311.3	58786	195416	259163	93691.8
P12694	249236	372035	NA	NA	24066	607198	NA	530169	220112	566006	155598	NA
P12787	223518	613864	184817	344264	672097	1647170	484859	742948	400372	642508	530533	NA
P12814	1185730	690554	498620	288040	794669	211786	522958	666544	1264970	657670	1034020	648018
P12821	NA	NA	NA	NA	525267	403325	NA	284116	NA	NA	NA	NA
P12830	211420	28877.5	264336	1288240	1276060	1063300	984350	688729	NA	1277130	1434360	252558
P12931	217373	72173.5	261854	73349.9	225378	204457	132677	146185	38516.2	78902.3	257879	60460.1
P12955	903374	498849	1436360	489849	311957	1319880	287965	463433	494130	980606	509952	170990
P12956	2789320	1787260	3004000	1719460	2214170	2381120	2777200	2900560	2275440	2238010	1866490	4329530
P13010	2366790	1452890	2421450	1388250	1930940	2028670	2475000	2424440	1903950	1853240	1600610	3819500
P13020	1763400	1484030	989374	2286160	1437800	2639610	2276690	2079060	962186	1933560	2608110	1378960
P13051	178865	90092.4	321003	65917.3	NA	NA	146404	NA	NA	NA	NA	NA
P13073	2144280	2775630	1249540	1622150	1738120	3303570	2709920	2553710	3502860	1102120	1821690	1224150
P13284	124980	208281	88858.2	109945	44824.8	NA	NA	82571.6	NA	85354.6	86558.5	425629
P13473	578672	1013120	2006840	1962440	1465510	525351	759275	1250550	894680	507015	1200430	1044280
P13489	981175	1056460	665626	729997	856788	750688	935486	942974	963406	675129	939688	912004
P13569	268233	162702	122649	NA	60546.4	NA	283536	324996	57088.4	161576	238781	202684
P13595	NA	NA	NA	NA	309284	514740	NA	75391.2	NA	299092	285665	NA
P13597	NA	NA	NA	NA	NA	84377.1	NA	NA	NA	NA	71009.6	NA
P13611	5449910	NA	NA	3377110	NA	75971.9	353484	1192130	592850	NA	115330	440409
P13634	201230	93020.4	1891590	122234	NA	193125	130077	259369	188798	646407	64055.1	324721
P13639	5957180	12235200	3969520	4749880	6127860	4337110	11195400	9384860	9332760	7520780	4340680	7876090
P13667	2889460	4674070	1583240	1258560	2908530	3801050	7437340	4767900	1143410	1406580	2562900	2062750
P13674	936700	259717	460899	414928	299387	526546	674001	313373	753279	208179	466713	403869
P13688	18318.6	NA	59849.3	NA	76453.4	157372	NA	NA	NA	NA	90206.8	87313.9
P13693	337822	402565	437911	367920	567700	287992	429073	240576	553016	501244	746064	667812
P13705	164468	646937	271715	670613	324636	1380170	1521860	485368	653928	558222	857511	NA
P13707	NA	78811.1	NA	NA	NA	125041	NA	NA	NA	NA	NA	NA
P13716	671013	58581.7	1253540	1593310	298432	138845	398115	58507	110596	NA	235904	364578
P13796	NA	5435810	206240	NA	NA	NA	NA	NA	NA	NA	256842	1416860
P13797	434403	400729	193259	1343620	156094	144451	401319	181741	564727	346113	352606	94618.3
P13798	2217340	3124630	3576540	1803930	1264850	1851440	1298320	2699130	2098710	2050920	1239560	2211540
P13804	2625860	787034	2011280	1517230	1107960	1478780	3441190	1461450	829558	713636	1349510	1355560
P13807	138139	33917.8	NA	72999.3	46301.7	123310	NA	NA	149631	211391	215758	48908.3
P13861	1516540	473387	1142710	1947120	535037	784715	514499	232719	701060	531319	518569	873830
P13987	NA	54346.7	98901.6	175317	107669	425152	424371	158586	181422	53370	224767	37139.4
P13995	NA	227193	NA	NA	550071	NA	NA	NA	252564	418012	NA	NA
P14069	3296140	4941850	1291670	9795750	NA	15884900	9385820	25077000	5607920	15126300	39472300	NA
P14091	447590	NA	NA	NA	33028700	5974780	NA	1854260	NA	NA	34440100	NA
P14094	NA	NA	NA	NA	153249	NA	NA	NA	NA	NA	NA	NA
P14106	613503	819190	814870	1497230	733309	1219980	1313310	730218	570915	820909	1322350	490609
P14115	647066	864800	1251620	845336	1432410	1880840	836834	1397260	686060	1816320	2139130	313011
P14148	655104	601078	986715	667593	1303690	1485140	413836	789347	616550	1833820	1517150	362069
P14152	710041	1186330	910686	1391990	1947260	3302810	1149560	1283980	731874	1591950	2261860	487404
P14174	95981.3	107468	343304	244034	NA	342184	331840	291843	NA	NA	NA	490458
P14211	872387	968221	291042	551934	1256320	2464590	1088330	1517990	1145290	1899990	1593780	307536
P14234	NA	99490.6	NA	100121	NA	NA	NA	81771.7	NA	NA	57573.5	NA
P14314	4327170	4581930	2888250	3191980	2463980	3093340	2930980	8208760	5444870	1943510	2146720	2055900
P14317	NA	NA	NA	NA	NA	NA	NA	NA	235296	NA	NA	NA
P14324	1097790	767769	4407730	1880470	1211430	261710	1506960	723603	134977	537515	1069050	1294790
P14384	89774.7	NA	NA	NA	NA	NA	134069	NA	24913.5	NA	NA	244879
P14406	791825	1357540	1209240	629561	1227300	1089270	1071610	858506	1184440	698053	869565	941674
P14427	292963	423428	NA	NA	NA	810858	43589	462277	NA	249397	NA	NA
P14543	1195570	NA	3336760	91401.9	NA	NA	388733	111508	144338	NA	74089.2	770252
P14550	649869	559730	1489980	1323520	830754	258955	731677	408840	516880	269320	611403	512863
P14602	153347	136798	392629	286901	383692	698169	246265	302275	445665	229117	501853	471457
P14618	53052300	31598700	12435800	34810100	30252400	75824800	22746600	44465600	82097400	56476700	73500300	33417500
P14621	24204.3	NA	298523	31422.6	49964.8	37911.8	122258	NA	NA	NA	NA	41664.9
P14625	7084320	4251420	2090310	3200250	2914510	5368330	8387310	4406610	5390630	1777470	3590010	4791580
P14649	41316.1	NA	29722.5	NA	NA	NA	38448	44865.1	104641	NA	NA	23354.4
P14685	NA	58181	NA	NA	4608.09	85560	NA	45094	NA	43368.1	115441	NA
P14733	299435	610917	61175.1	358374	251864	890651	589520	738227	191942	388410	313565	NA
P14735	482104	253193	280405	271208	339103	311764	377693	407431	354742	251318	330227	205768
P14824	465282	552230	300048	403786	574281	1449010	430443	890393	392903	969520	908244	138083
P14847	119265	NA	NA	282654	91879.2	NA	NA	69090	174944	137677	121728	71786.7
P14854	182410	NA	44821.4	NA	NA	NA	438476	NA	218498	NA	NA	1242090
P14859	64255.4	29093.8	72545.2	31343.3	48366.2	12287.6	NA	NA	54981.2	NA	NA	94392.5
P14868	1063920	1413250	2227530	1866710	1467620	1189230	1332280	1799800	1701310	1246110	832866	1789800
P14873	NA	NA	NA	NA	28058.3	52438.1	NA	NA	NA	NA	51793.7	NA
P14901	93356.6	109351	1150340	50543.3	130895	165340	114640	127176	146582	216049	65147.6	NA
P14923	NA	14824.1	NA	78740.7	101515	84205.7	100389	97218.9	NA	108372	246746	14687.9
P14927	884566	1085400	959756	637013	946629	1553310	971529	1080100	839627	610531	952097	677498
P15089	NA	398795	102997	685390	120279	4721980	NA	NA	NA	NA	386381	NA
P15104	NA	133524	531240	NA	60482.3	NA	NA	NA	NA	NA	NA	105025
P15119	26414.8	25110.3	72050.8	NA	60482.2	46538.6	55290.2	26655.1	21456.3	57088.3	82834.6	59246.4
P15121	753947	2493120	1044100	828442	1135730	414778	1294010	1040360	1283170	336071	499264	369699
P15144	927324	2363480	2565050	3502270	NA	355254	99683.5	NA	227927	1117790	120952	472410
P15151	541166	189896	150179	126498	118483	119709	148858	328226	144576	52674.6	205526	256126
P15170	613033	1442830	1340870	716033	1034530	932814	1123960	1046160	1230330	964350	1059150	971926
P15172	NA	32060.8	NA	NA	NA	NA	NA	NA	NA	NA	NA	NA
P15289	70204.6	115788	433585	42739.8	450803	214553	85236.1	147128	199761	90833.4	254845	394676
P15291	148323	164472	336956	438980	296401	122213	72174.9	141445	126658	183100	147442	90489.2
P15311	4115430	938389	942814	905070	11853300	5886870	768250	3251150	1226570	5693350	5644230	1187480
P15327	41849.5	19468	238481	NA	NA	57213.6	NA	NA	NA	122361	57413.3	NA
P15379	141877	719077	254469	633798	327505	892170	390305	727944	239201	841412	655512	172725
P15428	NA	NA	NA	NA	586267	661391	NA	5111910	NA	NA	2287130	676719
P15508	NA	NA	NA	NA	NA	NA	NA	NA	NA	41840.2	NA	NA
P15529	18831.4	115353	236230	264269	110099	NA	NA	94276.6	NA	115692	83985.2	60275.4
P15531	837247	2178220	2201290	1229770	848280	748887	1264540	1683710	1081820	1109210	595947	1526850
P15532	62822.6	NA	77591.1	NA	158182	215924	NA	146084	152688	178701	218912	NA
P15559	10244300	334612	4164130	468532	10070700	928645	NA	633797	153016	NA	4991650	715311
P15586	331231	314400	544925	617682	271005	213004	494427	307423	279365	226811	393872	1136650
P15626	147089	115443	130048	127913	206209	446466	65448.5	228141	120534	244791	386938	NA
P15735	NA	NA	145473	NA	NA	NA	NA	NA	NA	NA	121162	NA
P15848	NA	NA	434948	NA	NA	NA	NA	NA	34831.8	NA	NA	48614.3
P15864	1648530	824978	915237	2874440	2531350	744666	1672750	1368630	673821	126218	163266	892303
P15880	2813740	2578930	7981030	4018380	2959400	1670850	1475410	2452890	3517260	3154180	2643860	4706160
P15924	758771	669238	621680	1512720	777590	794426	2191130	840163	611865	1034890	1015740	619312
P15927	594576	268438	942796	456110	547776	389463	199772	436981	518180	NA	487391	977519
P15941	NA	95985.8	NA	187593	1378820	841010	NA	65820.8	NA	259193	1916280	NA
P16015	290195	7400460	534584	332237	356322	14759900	669461	187946	4188120	NA	NA	NA
P16045	1023530	1244250	1173090	1160660	2185310	3690870	1984460	2152870	882814	5062870	4892610	361158
P16070	22041	389239	NA	NA	156056	280740	387873	270153	641757	281023	81357.9	18371.9
P16083	526240	129777	412136	298743	NA	NA	151761	141203	206874	179585	NA	84587.6
P16110	95067.6	218190	450072	311991	185984	424660	101323	199813	159329	120309	821288	58005.7
P16144	NA	147335	NA	452007	994334	451429	1394620	1192280	NA	575114	1009080	NA
P16152	2352390	2205990	3123290	3112730	2356040	786400	3774550	2233990	1373510	548477	1140950	2353750
P16219	212159	243533	894742	249750	262283	158004	644353	95391.2	78535.5	59527.7	303567	338261
P16278	680200	247935	2203000	823800	343477	391258	115762	185903	633780	351235	203588	907076
P16294	18461.4	44171.8	NA	NA	NA	NA	128879	47153.4	NA	78499.6	NA	NA
P16301	70128.6	35781.1	NA	118716	NA	NA	145312	111407	NA	105862	NA	138037
P16330	NA	44427	NA	NA	316217	111707	NA	NA	NA	46240.5	NA	NA
P16332	NA	108590	NA	NA	NA	NA	NA	NA	NA	NA	NA	NA
P16383	85731.5	96159	317772	150765	58170.5	NA	NA	NA	87072.6	NA	NA	176996
P16401	1527740	523892	139203	NA	1271480	683084	NA	NA	NA	477774	154894	203917
P16403	886456	43735.5	40472.7	170442	139637	642093	95873.7	NA	15272.6	NA	NA	177276
P16422	427651	955803	184830	323123	465121	671808	420947	361786	NA	243559	331282	266383
P16435	1095070	964224	3317530	205956	1382620	618702	699402	735883	114096	373199	1065330	596392
P16455	210379	NA	157668	NA	165059	154662	NA	47288.4	NA	NA	NA	NA
P16460	120715	247373	54731.8	96133.8	88123.4	460205	225380	741460	198628	577945	326687	NA
P16546	239986	179243	104721	241148	337433	599289	232584	296652	114962	463284	308113	66786
P16615	1229920	1338110	284108	1129590	1107080	1466180	2509770	1565690	1126970	705854	2015990	422502
P16662	41661.7	541959	197619	NA	NA	NA	60210.4	NA	NA	NA	NA	56123.7
P16675	188580	170769	304508	132660	194083	355134	182023	258285	110914	213049	337879	118335
P16879	179813	68845.9	94698.9	NA	206631	NA	NA	167457	189101	NA	91285.6	42594
P16930	687093	1023790	3421420	1349310	455257	320060	378021	846954	897602	127915	585337	1413030
P16949	2003850	602589	1930410	NA	1003840	452417	735775	416370	1429330	423026	289374	2255670
P16989	54068	262610	237376	488546	363918	382721	191532	258148	438589	585894	352584	351464
P17047	113563	286186	191279	252500	398584	924222	259685	377510	155628	378707	718269	111404
P17050	NA	NA	93413	NA	67156.4	NA	NA	NA	NA	NA	NA	85781.1
P17174	682801	944469	3635900	2436350	565122	535544	2496410	613628	202667	425933	528218	4668780
P17182	956320	1343550	595427	1656340	1332520	3185990	1330120	2048240	1609870	2391260	2096390	493812
P17225	279038	377440	274379	390155	563118	806710	222994	452682	219985	767891	776013	140574
P17252	213558	122802	85057	NA	272155	135484	111913	93675.2	82484.6	32064.1	NA	116108
P17275	NA	129664	NA	NA	77005.9	NA	147576	50383.1	NA	58531.2	NA	NA
P17301	NA	412236	134087	684248	702670	914859	1695200	1006080	2382660	1078860	942333	249764
P17405	NA	NA	64395.1	59853.5	NA	NA	28443	NA	59467.6	26188.3	19163.1	123124
P17426	NA	NA	NA	NA	32117.9	115891	NA	11712.2	NA	17090.2	76063.8	NA
P17427	78650.4	210333	94815.7	160899	167571	557478	334275	203622	101126	346666	299747	NA
P17439	NA	80433.5	34103.6	NA	105700	230515	107932	134421	NA	122723	189930	NA
P17480	139591	105375	NA	NA	88756.9	223092	76808.6	NA	NA	78422.2	67921.2	95617.6
P17516	15107.6	10869.4	18171.3	NA	NA	NA	NA	NA	NA	NA	NA	NA
P17563	16454.7	54320.9	71418.3	NA	NA	97865.1	NA	22164	11516.3	67360	24683.8	NA
P17568	71217.4	47394.1	107844	40741	NA	NA	53888.9	NA	20011.9	NA	NA	26780.3
P17612	92277.2	61813.9	109022	109353	NA	NA	NA	NA	NA	NA	NA	40875.8
P17655	NA	539893	NA	3713000	2262360	687484	1901040	2099500	1844060	1415990	2703290	581724
P17677	NA	NA	NA	NA	NA	NA	NA	NA	232816	NA	NA	NA
P17706	92095.2	91810.7	98618.3	62074.8	141227	NA	NA	NA	NA	86447.2	NA	NA
P17710	83847.5	169791	66587.4	67008.4	306084	306050	126508	183522	76727.2	196159	236080	39706.5
P17742	78690.8	194609	56921.6	NA	181471	264717	164272	318281	84462.1	362168	346461	64964.6
P17751	197216	245101	162297	495315	330483	1216200	294421	410644	512867	468373	707542	98945.5
P17812	84856.3	146975	134685	981100	106355	136942	221394	116755	182959	275487	161127	236526
P17844	519683	1117850	783342	386376	638354	188712	314011	366833	624020	545649	413477	762911
P17858	1470040	259737	993891	539876	1033940	615412	1102030	802108	471034	818601	1030120	681507
P17900	NA	99358.6	290256	96055.2	197905	46903.5	NA	132690	NA	58888.9	195939	132377
P17931	3733540	476886	339276	4755550	25118100	5058700	3085810	5799820	1608550	3706430	7771480	2604060
P17936	NA	NA	NA	988589	NA	NA	790285	NA	NA	NA	NA	NA
P17948	NA	NA	NA	NA	NA	NA	NA	NA	202030	252582	NA	NA
P17980	558920	426292	671352	722921	513318	413423	582487	528714	522017	551579	383475	1176060
P17987	1693420	1397690	1989860	877107	1284280	1135540	970955	1126420	1844420	1972770	913967	2156590
P18031	229219	230706	178473	215046	367731	228679	195002	243181	669228	201567	432748	130407
P18084	NA	NA	NA	34078.9	NA	NA	96974.2	53744	125820	NA	15166.1	123763
P18085	1813000	1478480	3911750	1153390	2612070	3128110	1111810	1468360	3445390	1546760	2967700	2568730
P18124	6505000	3844360	14432000	6370250	5771650	2528250	4941370	3650910	6806140	4197890	3306000	8318660
P18155	63268.5	25874.8	691305	467360	173558	39913.8	256963	196048	240843	527031	191440	702345
P18206	1163850	1044260	508883	905154	2049320	2618660	2281970	2465790	2544780	2420840	2532690	1650950
P18242	NA	NA	145151	NA	95118.9	130514	105399	NA	23131.7	152162	388893	NA
P18283	NA	278924	310852	506382	1322880	81186.1	50969.1	278178	NA	NA	753753	71440.9
P18428	NA	133059	NA	421208	NA	NA	NA	NA	NA	NA	NA	NA
P18440	11769	35020.2	NA	NA	107243	38346.2	NA	NA	19699.4	22704.6	104897	9339.79
P18510	NA	NA	364008	NA	261005	414388	NA	162221	NA	NA	686382	NA
P18572	107190	177602	445559	238707	249388	481572	269647	382398	231601	492452	242248	NA
P18583	292350	367453	443040	357855	286494	137661	216542	240455	238589	389332	298451	481535
P18615	281997	217356	215597	193812	148179	86722	122989	122174	198645	204442	113411	214123
P18621	NA	NA	NA	NA	NA	NA	94301.8	NA	NA	NA	NA	162999
P18754	237395	313323	437056	345532	485493	309560	199421	234387	333588	271264	317675	810925
P18760	196221	258440	197313	150579	208105	254796	47355.8	391346	142571	259371	305598	NA
P18827	409086	831984	930682	1314200	547350	402569	195542	247519	111678	239702	201476	51367.5
P18858	319512	553697	224056	168358	118005	157502	201424	99003.6	127983	207827	107998	113767
P18859	797693	568926	575686	637030	234199	468818	250353	501398	515001	188293	142349	302302
P18872	NA	NA	NA	NA	544352	NA	NA	NA	NA	NA	NA	NA
P18887	525364	421671	253583	128721	195094	74533.5	146058	109044	301601	144183	127731	258060
P19022	102927	NA	171936	79669.1	NA	NA	NA	NA	28010.8	NA	NA	158900
P19075	18450.6	NA	NA	NA	NA	NA	NA	17274.7	NA	NA	NA	NA
P19091	NA	34657.4	NA	NA	NA	NA	NA	NA	NA	NA	NA	NA
P19096	32242.5	1116840	NA	163433	131218	206034	186106	148055	183198	178116	147020	NA
P19137	NA	NA	5376580	NA	NA	NA	NA	NA	NA	NA	NA	NA
P19157	300111	501871	65091.5	235999	268667	1870570	177577	713093	151795	698384	360620	41109.1
P19174	174150	80399.3	610625	NA	37763.2	NA	33820	45118.8	364457	NA	60773.6	276762
P19221	1642410	917195	375664	1809350	500149	1098690	2735590	1880680	913665	1382230	735677	1877520
P19224	3734110	2294330	NA	NA	67160.5	84143.3	183898	51646.5	NA	NA	310121	81452.4
P19256	NA	95970.8	NA	617604	205891	95873.7	331775	92319.7	NA	NA	145940	71563.3
P19320	NA	NA	63540.9	NA	NA	NA	NA	NA	NA	NA	NA	NA
P19324	864692	1027980	379785	567929	1488690	3753870	1389850	2651120	1936020	2947980	2019550	281466
P19338	15137400	12861200	15347000	12345100	10766000	8500020	14525900	11778900	11772100	8868050	6465580	15414600
P19367	838420	401295	NA	1067390	1185280	772932	815017	762026	1579260	429561	909881	884771
P19387	69332.6	165558	415639	308497	195725	112914	122577	177488	192361	140166	173041	239478
P19404	1244820	1129940	2387650	1695420	883855	937986	1768460	1165870	2278550	753039	809449	763815
P19447	NA	125995	NA	NA	NA	NA	NA	NA	NA	NA	NA	NA
P19474	352343	355007	NA	NA	406116	305310	195200	182454	274384	354636	264329	598053
P19525	193964	721817	260005	245740	405704	158468	254932	227439	372826	243947	358089	215301
P19536	40033.1	240748	34105.2	NA	207755	687627	151914	290468	138452	160522	127166	NA
P19623	530213	388532	1172980	148854	489344	401844	292052	382102	1219070	364372	236179	924857
P19783	158857	505420	108005	57244.5	426082	1374670	477239	504561	249676	260506	265930	NA
P19784	118548	83476.1	109998	NA	117694	49582.9	NA	90286.4	58229.5	62903.7	106868	109935
P19788	NA	NA	NA	NA	NA	268029	NA	NA	NA	NA	NA	NA
P19801	NA	NA	NA	NA	191369	NA	NA	NA	NA	NA	NA	NA
P19823	596643	NA	701884	1264940	NA	409312	NA	34578.2	408109	707408	NA	972551
P19838	52615.2	124600	NA	133106	157478	14443.8	89031.5	53756.5	16493.4	88264.9	67970.8	40027.1
P19971	NA	571198	241207	1411790	1105120	1006370	NA	716181	436738	5118990	1691680	963759
P19973	110008	570079	150078	614405	302343	696948	320909	530678	104858	448504	542389	162737
P20020	255323	142771	NA	NA	NA	NA	146441	NA	NA	NA	NA	134713
P20029	NA	48541.1	50482.4	NA	37719.9	350977	146515	187848	93270.9	163759	63167	NA
P20042	592665	671886	570953	473699	614586	186588	154798	508309	897972	448589	424069	646858
P20060	65302.5	304276	176164	391675	338486	370269	220982	248158	125962	276986	601110	98265.4
P20073	991045	816226	1429860	2197100	2367420	1618980	1543570	1281460	1263550	1004180	1386660	1692980
P20108	120379	220482	122355	72398.2	226545	647058	235018	291209	157766	286636	241127	54713.8
P20152	12016200	9283250	12880000	12336500	15123900	32512700	14810400	17507000	11290300	27550300	26331400	8935700
P20337	77059.5	NA	NA	127304	52679.2	NA	NA	106410	80211.7	NA	56472.5	157017
P20339	688590	1606000	964309	1024510	1272370	1477750	725863	709313	1655020	671016	919600	1213600
P20491	155848	559184	185190	283386	132230	969740	224004	499377	171140	417599	218652	NA
P20585	NA	NA	NA	113264	NA	NA	NA	NA	NA	NA	NA	37258.8
P20591	NA	1459750	NA	NA	109457	NA	NA	196291	NA	214301	920685	184425
P20618	808168	579804	1372900	569671	1016560	561668	679619	634522	592276	1099870	892963	983500
P20645	125244	447123	396877	249363	377784	166927	366462	531450	158417	414305	378607	369757
P20674	3554180	3931760	3899100	4288050	3358610	5014150	3657850	3392290	3316320	2303620	3902640	3915120
P20700	9562170	2865950	1658850	1760150	2515170	2087150	3589930	2346890	3079390	1728070	924302	1640600
P20711	262680	NA	816235	NA	63965.9	NA	NA	NA	NA	NA	NA	NA
P20801	NA	NA	NA	NA	NA	2325180	153722	NA	228832	NA	NA	NA
P20810	1031320	782395	322940	1296160	1079870	721891	842928	917183	618632	783653	1084270	381138
P20823	157430	113957	173792	NA	116113	NA	NA	NA	NA	NA	NA	149792
P20827	184872	212721	541165	793690	NA	NA	NA	NA	NA	NA	NA	241240
P20839	55728.2	82402.3	NA	NA	185929	NA	56728.5	60368.4	61492.1	23867.5	74540.3	NA
P20849	443136	NA	245797	350509	658338	1107400	975374	700578	350793	775649	NA	422517
P20918	3602180	3849030	959285	4934990	806207	1581330	3908490	2651470	2523640	2919930	1356220	4871270
P20936	9258.91	34607.4	36575.2	72331.6	27946.5	69385.2	301253	209940	74655.1	73435.6	69517	76047.4
P21180	NA	NA	24241.6	NA	NA	NA	67514.6	NA	46759.3	87734.9	94568.1	NA
P21266	981796	1018160	814148	1054300	313783	880178	NA	811825	213396	NA	1100350	256486
P21278	54373.5	13447.5	NA	NA	114579	206461	49162.4	167726	NA	124955	111741	NA
P21279	NA	198911	NA	465001	306675	447771	355400	146199	NA	386160	313358	NA
P21281	502452	447297	1272030	446508	643748	435038	444397	376387	251265	527207	443808	579405
P21333	1940390	3852170	657660	2310020	1185630	798881	9255200	4404910	9998730	704477	2664490	2284500
P21359	928219	768843	553665	849113	589212	654819	1368750	3193450	558730	657656	3277700	432934
P21397	2199960	311667	1161760	613644	1065840	199329	510040	320095	92681.1	NA	454647	380412
P21399	1228560	674900	996600	1532850	843161	204776	238112	224210	1084360	164715	539295	780135
P21460	NA	174190	121031	212336	232181	224414	208212	161978	126295	67759	129016	137647
P21549	50761.4	NA	1311670	NA	NA	NA	NA	NA	NA	NA	NA	NA
P21550	NA	NA	NA	NA	NA	2454190	NA	NA	NA	NA	NA	NA
P21589	1477240	NA	1221080	NA	487806	357335	467628	1345070	2767130	1307820	216846	209648
P21614	3045710	1238530	511005	2828620	921732	1322990	2574740	2188760	1496420	2402830	1472180	3013290
P21619	NA	154971	NA	NA	82128.7	197410	129770	154954	NA	NA	NA	NA
P21695	229887	NA	392080	NA	NA	NA	NA	NA	NA	NA	146009	NA
P21796	55278.2	99319.4	39374.5	NA	NA	240751	120193	NA	NA	NA	NA	21804
P21812	NA	328021	NA	904030	330128	4550190	NA	NA	NA	NA	679185	NA
P21844	NA	298835	71384.7	564500	180196	2785280	NA	NA	NA	NA	305448	NA
P21912	602778	574234	291562	483310	690066	913237	425151	341311	219534	164792	420591	386595
P21926	210714	NA	NA	NA	518863	498247	226503	282720	72281.1	762250	397000	NA
P21956	NA	268752	193827	208030	173629	228700	135724	144160	NA	183199	257259	NA
P21958	97487.5	76874.2	199234	225435	168762	111034	64410.6	112120	52870.3	90674.7	53334.2	129829
P21964	47259.7	689544	1230530	929009	482386	791311	1169250	1218760	225991	1501870	841594	616346
P21980	3995470	5714740	1692050	10087500	1029010	931983	5801500	4619790	4416010	27902500	2358440	5634950
P21981	974813	956588	504613	164377	890511	2660430	456432	1919140	945275	2025060	1193280	274128
P21995	NA	NA	NA	NA	NA	213512	NA	NA	NA	NA	NA	NA
P22033	125953	177427	216626	141304	98622.2	158032	187599	144737	66794.8	43115.5	NA	198712
P22059	479827	672322	403648	452565	347296	239470	494746	211747	188220	228487	304226	418324
P22061	1101580	853865	1598590	485621	890100	458371	561125	281216	675486	517475	504174	756988
P22079	NA	NA	NA	NA	NA	NA	NA	NA	24797.7	NA	NA	NA
P22090	NA	113644	1385390	408463	NA	NA	NA	NA	NA	NA	129891	NA
P22102	1435470	2387600	1544320	1093620	1085230	1007910	1723750	2689990	2543480	2176140	1006040	3170080
P22234	747410	2647950	1991810	457281	607972	737503	735923	1351700	1156530	1130710	661179	2599560
P22303	101348	NA	NA	NA	264653	NA	NA	NA	NA	NA	NA	NA
P22307	1151080	648327	1047250	2095570	1446950	1996740	1816230	1289700	643581	594989	891772	1746750
P22314	4746870	3052720	3601960	3705420	6950870	1772560	3459900	2917540	3722890	2958190	4840140	3908350
P22392	663607	713855	1064420	752357	796883	337814	549724	736514	859299	417947	739116	795296
P22413	NA	30920.3	54853.6	NA	NA	NA	NA	NA	126953	NA	NA	NA
P22437	31732.4	159539	28268.3	44417.7	71627.1	152182	90152.3	148176	76072.7	106516	88768.4	18817.7
P22570	232176	1817540	3147910	1226300	1182420	207900	1489160	795635	1405540	964092	345331	429755
P22599	4993860	2253950	958964	4881150	2038670	1918450	5128180	2719140	1416160	2825950	4768870	3496240
P22670	59604.1	NA	45873.3	NA	NA	22857	38835.1	NA	NA	79344.4	NA	33541.3
P22676	NA	NA	NA	NA	NA	NA	171509	423697	NA	1584140	110452	NA
P22694	394084	93089.7	99157.1	210696	173212	242947	255759	116161	253824	NA	20614.4	180906
P22695	1033050	1306960	944600	864617	1075370	1924300	1229290	1210500	1154750	814370	1006750	423654
P22748	672936	NA	NA	NA	NA	NA	NA	NA	NA	NA	NA	NA
P22777	84571.5	81224.8	256699	89648.4	93647.3	472808	266880	442345	88712.9	700019	386945	NA
P22830	NA	62308.8	NA	486965	NA	204729	238914	NA	258358	NA	NA	NA
P23116	57479.3	100889	NA	73755.9	107037	272929	96875.8	136888	100481	255054	192401	NA
P23141	2590150	49692.7	4878940	NA	NA	NA	NA	NA	NA	NA	NA	384747
P23142	566118	60196.4	535169	NA	NA	113611	63237.6	NA	NA	181888	NA	238405
P23193	277129	183262	197066	148659	188795	249793	130184	221732	121896	121957	169071	408778
P23229	87984.4	111126	73726.5	197251	307081	264013	300437	604604	115342	382251	333385	64443.2
P23246	1138660	1524650	2902040	1034840	1301460	760892	481608	909546	1444980	1151940	1104480	1690770
P23249	NA	NA	NA	NA	NA	NA	NA	NA	NA	36150.9	NA	NA
P23258	154397	172339	295395	NA	189371	95625.8	108865	67956.2	141250	166636	106968	121324
P23284	5971500	8351070	5520970	6260410	4634870	8722540	9625160	6407820	8615190	4263490	5862280	6760590
P23368	NA	595673	115601	320386	129712	94034.1	488037	229270	443877	158631	103594	230964
P23378	NA	221623	401694	277351	NA	NA	NA	NA	NA	NA	NA	123782
P23381	365136	265742	277039	158735	297560	283811	144219	464974	507904	106793	298868	383645
P23396	2684720	5031020	7978620	5152070	4493760	3426680	3649770	2913400	4750000	2765340	2916330	5489870
P23434	NA	NA	116848	NA	NA	NA	NA	30662.3	NA	NA	NA	NA
P23492	146424	389282	340816	343184	363469	585227	200945	354342	159249	392999	311512	154869
P23497	NA	40176	31693.2	59480.3	156831	72118.5	54861.3	113253	214752	120927	242847	52461.9
P23526	4276550	2432990	4923380	2095130	2340480	1167840	1420350	2212470	2682910	1823330	1512680	2973070
P23528	1145290	702094	351874	407563	1059270	979328	971611	1102910	1098170	576934	987066	784682
P23588	1022710	1710320	2630030	1751860	1366490	1375640	743921	1558520	1324060	1458780	1922050	1289600
P23591	NA	NA	NA	209402	NA	232573	NA	165463	80043.9	1245050	196076	NA
P23610	180375	93196.6	93013.5	NA	68210.6	NA	NA	NA	NA	NA	NA	46795.6
P23634	169133	NA	70575.9	NA	171566	166789	NA	NA	122907	139106	177501	NA
P23743	NA	NA	NA	114221	419853	214037	129188	42870.4	130156	NA	226159	NA
P23780	197140	155398	994313	287500	261083	237286	125962	166827	370667	240285	274192	446088
P23786	198950	315620	256995	818913	263623	257285	547648	257034	275044	132145	136445	169820
P23919	1563290	484359	1982230	924651	876670	1239930	1493990	1176570	772347	950350	594126	1468950
P23921	217114	23374.3	81688.8	NA	42920.7	NA	54991.6	21943.7	56893.3	102056	12702.1	174919
P23927	NA	NA	NA	NA	54850.7	1041520	73641.9	NA	1104500	62321.6	100930	NA
P23953	2193300	765986	645150	1749790	555825	810932	1715360	942409	303449	614661	1074360	1388370
P24063	NA	249984	NA	211958	NA	154276	NA	217879	NA	NA	NA	NA
P24270	302284	283246	399863	256711	193352	516886	181971	248049	169629	287243	233429	200300
P24310	NA	NA	NA	250747	NA	NA	NA	NA	NA	NA	NA	NA
P24369	2035620	2619650	1085920	1523360	2826120	7054830	3190750	4842500	2902160	5180780	4145400	993218
P24386	93824.3	95510.3	128818	NA	95232.6	NA	94704.6	116558	189505	NA	NA	70093.3
P24452	622831	820377	515352	1464850	1098130	1836350	839134	1414980	615121	1582120	2493030	258320
P24527	139084	591611	628998	1195400	357365	803765	333307	633258	369185	448934	594172	136046
P24534	1333640	878487	1081310	1240430	1369580	1021500	775592	614918	1315180	1047920	899242	1539640
P24539	565847	231509	142047	210575	122955	371394	484454	341351	277323	NA	NA	178271
P24557	NA	127264	NA	NA	NA	NA	NA	248281	62581.3	NA	70290.6	NA
P24666	603133	790616	1947160	1387840	404387	621830	264517	464306	527905	269524	739841	674951
P24668	28645.3	207320	113562	140150	143279	298911	48162	180386	35177.9	201533	207476	NA
P24752	2056280	4678960	3088240	2303630	735111	495258	3761660	1067820	1476730	1591660	353764	2565610
P24821	NA	NA	NA	371460	NA	NA	10031600	321888	1602230	574896	44967.1	756600
P24860	46296.9	21131.5	NA	NA	104811	NA	NA	65560.7	78131.4	NA	NA	100686
P24941	116182	76412	24207.5	22024.5	63605.6	38649.9	NA	12888	NA	74196.9	14752.6	97037.8
P25054	582197	NA	132827	NA	40652.8	36383.8	NA	279815	NA	NA	749676	NA
P25205	1418230	2236860	869739	463188	933483	872309	742829	1377710	539374	1229280	532796	1577700
P25311	250645	558136	770585	650026	612471	225653	575390	959384	389682	502279	529694	228397
P25325	4236430	684199	8067220	1067680	1351380	1222100	2897420	1380170	1163860	792572	1776250	1044070
P25391	811498	NA	NA	NA	NA	NA	NA	NA	NA	NA	NA	443686
P25490	47874.5	77130.9	20994.2	NA	66132.7	NA	NA	NA	37404.2	NA	NA	35473.2
P25685	42627.1	91783.8	104289	34552.6	84254.7	29714.4	98778	94310.4	66216.6	70635	77327	75454.6
P25686	NA	NA	138007	372465	162401	92231.5	217597	74418.5	108485	NA	202818	114268
P25705	553560	364267	401777	351903	88991.1	333458	570113	339786	353405	163878	84972.6	356398
P25774	201664	43388.6	NA	NA	2970520	391536	177840	NA	NA	NA	1388470	184762
P25786	636430	400194	708395	746237	662084	351674	486676	636318	604500	577846	580465	649101
P25789	369954	237584	348093	145385	332378	270226	477607	235837	392620	455720	354116	357348
P25815	1724300	536389	964380	NA	14084200	11642000	NA	NA	NA	4926020	11314500	21897900
P25911	250230	229986	NA	149461	NA	291037	295452	229671	NA	125850	110571	NA
P26006	NA	469421	NA	152069	530290	424529	387458	1549610	656711	348972	592135	94776.8
P26022	294517	337000	359768	395296	NA	281615	NA	231196	621203	320747	130547	259021
P26038	311695	362522	NA	349749	593893	165887	901552	537448	4459500	68998.3	897490	522246
P26039	381960	664577	170484	546243	399895	931959	645763	852506	380437	913209	709004	163988
P26041	529079	798021	297078	669089	721169	1720690	684337	940479	291758	1310730	1019490	226205
P26045	NA	22249.2	NA	NA	NA	NA	32915.2	NA	NA	65845.4	NA	NA
P26151	NA	433119	NA	62920.6	NA	435923	NA	209118	NA	220144	225618	NA
P26196	123782	79906.6	184765	128862	127331	76371	209616	71262.7	94619	45856.3	135929	120481
P26262	111056	62814.9	35157.4	108599	29288.3	108741	144108	87231.3	70182.2	116662	79816.8	215615
P26350	26119.4	31249.5	20247.3	43225	82352.2	21216.3	NA	38806.8	35239.4	32804	67578.9	7363.85
P26358	148945	524820	195285	146970	230190	NA	486287	328881	245626	299195	NA	249231
P26361	202107	170019	444310	176439	187426	184888	118234	162456	206064	296932	262439	255693
P26373	6053990	3990020	10692700	6299620	5626830	2783930	3706110	3773650	7562330	5305780	4466490	7165840
P26440	1361610	1289230	1389620	1333690	869685	1112630	1417100	1412510	809974	332035	1009440	327674
P26443	520302	725925	146189	531829	690727	1565770	613105	756042	302220	676062	776103	96268.5
P26447	466673	NA	NA	NA	238900	6580740	NA	NA	NA	11923800	1870390	NA
P26572	226748	96620.2	155414	245999	94849.9	33304.4	90252.3	44327.6	72558.8	39506.6	76818.3	74072.3
P26583	2220970	1428200	1444100	924195	1887650	970133	683834	810184	665125	1417610	316198	2390630
P26599	2503410	3002550	4195990	3262130	2870140	1182600	1279260	1913950	2264150	2448030	1795050	2737920
P26618	1616570	NA	850249	6704380	159658	284080	NA	677533	2248840	2032060	3858420	NA
P26638	49710.6	63895.4	37725.4	46783.5	48637.1	136062	56734.4	140556	NA	94428.8	139140	NA
P26639	2266260	2435500	1889880	2494760	2083920	3835190	1987000	1268840	2684330	1529580	1385290	3242180
P26640	904044	759446	534846	1198320	572744	532132	1803290	1268360	943837	829637	616357	1384370
P26641	2598410	2517890	1798010	2011400	2529700	1653700	2237090	1242050	2560430	2249760	2544520	3134050
P26645	331917	551207	342876	520070	642667	668168	282414	517940	350855	658149	728982	105599
P26954	NA	NA	NA	NA	NA	NA	NA	NA	NA	42637	NA	NA
P27005	NA	283046	NA	872668	NA	NA	90297.8	341991	150218	90295.4	156552	198456
P27046	NA	NA	NA	NA	NA	85715	NA	83937.3	NA	73438.7	NA	NA
P27105	NA	269576	333019	1160840	113581	NA	181910	102859	NA	NA	170238	538749
P27144	1148410	288241	2509390	1270190	482209	201612	NA	540303	672089	182150	670608	629444
P27216	474395	171154	NA	3217090	92815.9	52802.2	382591	964595	NA	NA	NA	66568.9
P27338	2419170	518122	464135	1813090	225673	90584.2	833308	1199570	981314	NA	372143	862436
P27348	NA	NA	14744.1	132177	45735.4	NA	108287	NA	68522.7	NA	NA	87949.3
P27361	189748	92684.7	519401	218738	840983	217034	250262	210526	218616	105176	547299	113388
P27449	102267	159304	127641	193389	140857	292785	379681	197121	141362	143461	319391	39033.4
P27487	4101520	236399	2038900	75668.8	NA	557602	559585	372402	244488	NA	233267	3280900
P27539	NA	NA	1255510	NA	NA	NA	NA	NA	31581600	NA	NA	NA
P27546	339749	304394	172708	285498	458708	966857	277913	508592	183872	703064	525875	108545
P27573	33132.1	374830	55763.8	406458	164890	1952460	NA	NA	459258	NA	NA	NA
P27601	NA	NA	NA	NA	NA	36953	9745.58	67340.7	NA	32984.6	67296.9	NA
P27612	NA	NA	NA	NA	NA	117808	NA	NA	NA	140536	101389	NA
P27641	NA	NA	NA	NA	NA	NA	NA	NA	NA	NA	NA	102840
P27659	82155.2	85469.2	61297.8	NA	88152.9	281085	118768	131092	75058.6	178827	188600	NA
P27694	175217	130538	218364	122328	191501	149578	72503.5	75380.7	108898	131183	125211	166426
P27695	2252410	2345230	2405680	571101	1378820	463269	895925	843112	1270180	505487	516970	2065470
P27701	NA	NA	NA	38960.1	139601	134856	34297.4	35610.8	19864.1	85255.1	149822	NA
P27708	215773	1088530	205478	368248	360645	235167	237432	572165	412139	437089	276478	323114
P27773	2224370	2908060	640896	1319400	2826070	7816550	2882020	4612060	2480460	4964960	3415760	369378
P27797	2618730	1712980	2547010	2207960	2413480	2438180	3487750	2102280	2546720	1584900	3055750	1488400
P27816	1441730	1414250	1034110	1750720	775345	956689	981299	821748	1230420	1149960	644045	1003050
P27824	3428740	3092100	1351660	4821040	2610760	1655510	1476150	2440850	1839480	926653	2046750	1286660
P27870	30262.9	242027	NA	99636.5	89201.8	273277	148419	158865	102557	188161	241836	NA
P28039	NA	39119.9	29656.9	NA	58864.3	68170.8	NA	71745.2	29928	49775.7	81052.4	NA
P28062	190285	763091	430755	1154170	884176	435028	493065	505273	192349	787862	1336240	223336
P28063	196211	399606	401718	492390	276757	836788	231067	379633	121281	467328	562458	152102
P28065	317034	780358	454008	1613350	1477600	166368	266862	387898	73735.2	438653	1289820	NA
P28070	90813.2	85548.6	441668	156478	323681	138997	266582	267455	164671	266093	332690	186033
P28072	6975710	2160670	13444400	5530390	4286890	4314500	14301600	3117010	6417310	4825520	4398560	13999300
P28074	761437	241135	1439170	393417	682835	513410	692797	455489	824633	966148	486582	1224820
P28076	113611	248979	239513	244524	169917	444263	111069	213319	NA	140810	184803	NA
P28078	NA	235763	NA	91407.5	NA	412880	NA	NA	NA	NA	NA	NA
P28161	NA	NA	111883	83350	NA	NA	NA	NA	32342.2	NA	NA	NA
P28271	NA	70919.7	NA	NA	27323.2	112171	19614.2	53772.8	NA	36855.8	57882.2	NA
P28288	231470	401450	372716	1599630	689158	540598	664545	374029	225491	105507	413737	193265
P28290	114821	61537.6	NA	NA	135616	36144.7	222179	247679	212977	230568	264137	63273.3
P28293	NA	1552390	NA	1156130	NA	67638.8	NA	566717	NA	72373.8	132854	NA
P28301	NA	NA	NA	344241	104729	215865	127017	208809	247497	294268	236699	NA
P28331	378256	271161	464012	412582	279439	308057	610871	322989	561235	215914	247922	323318
P28332	NA	NA	1142260	NA	NA	NA	NA	NA	NA	NA	NA	161415
P28340	132463	248082	112405	60896	129543	41788.6	109061	84188.3	47714.6	141441	116396	77298.1
P28352	NA	650979	NA	NA	303309	248002	NA	271877	584428	266701	302977	699289
P28370	300927	160619	255492	NA	203991	123007	130301	68896.9	245951	NA	107977	418156
P28474	NA	339203	NA	287453	313265	920687	NA	221968	161887	340819	436651	NA
P28481	NA	NA	NA	NA	NA	NA	NA	144548	NA	387187	NA	NA
P28650	NA	139073	NA	50451.8	72060.8	612571	66266.5	87576.7	148525	137228	134034	67243.3
P28653	1189580	2367370	442374	2750500	2674650	11923100	5492890	4202400	3203970	5446100	6029280	510974
P28654	121713	638352	121532	572132	283931	2866850	699023	363560	336401	212947	754649	106656
P28656	197763	193324	118779	138447	244729	607258	245581	302120	148331	579908	443700	NA
P28658	NA	NA	NA	NA	NA	42260.4	NA	NA	NA	110598	59112.9	NA
P28665	2039230	572592	244047	1675260	519573	781249	3559490	1283650	636269	3306200	1416270	1368420
P28666	NA	NA	NA	NA	NA	NA	NA	NA	NA	2106560	NA	NA
P28676	363630	727431	1330390	1202870	941514	444105	632738	664463	NA	NA	816885	150966
P28715	NA	24670.4	NA	NA	NA	NA	NA	NA	NA	NA	NA	NA
P28749	NA	NA	NA	NA	NA	NA	NA	NA	181993	227860	NA	NA
P28838	1560580	1468930	1535600	685660	654989	457015	610433	893276	672324	563525	869777	1406190
P28843	NA	NA	62886.8	NA	NA	305507	NA	NA	NA	NA	NA	NA
P28862	779414	431329	298527	592295	555624	1272560	4170860	880376	621637	1618020	1538390	955620
P28867	NA	246980	NA	163385	NA	193220	NA	158054	NA	188245	43876.6	NA
P29083	1678.58	12288.4	NA	NA	4415.88	6697.24	NA	2295.17	NA	5318.38	NA	NA
P29144	632898	631899	122741	193697	473206	377637	420869	216410	296959	205969	300068	155519
P29218	134156	109883	110054	790889	252273	279696	170006	296917	261302	94326.5	309545	550276
P29279	NA	NA	309313	NA	NA	NA	63093.6	NA	194321	NA	NA	35075.3
P29322	NA	359102	NA	NA	NA	NA	NA	NA	NA	NA	NA	NA
P29341	50079.8	62796.4	41487.3	18732.8	79406.6	174477	58509.5	113553	32416.1	136231	113080	NA
P29350	NA	111559	NA	98852.9	183416	108586	65117	79260.8	NA	78478.9	152608	71539
P29351	230870	609861	174325	457689	198720	769339	407747	418585	184528	403640	481667	153285
P29372	135520	224123	661710	184965	391893	184937	325917	123330	288925	404399	247293	236841
P29373	NA	77441.4	NA	82942.9	358757	203885	391800	242948	153196	4600700	1612380	157096
P29391	3413340	4711460	40592700	6819070	10829100	12523200	2932110	4014090	2193890	3833150	9969300	1510930
P29401	14823000	11617500	6598660	9678930	7628600	9169360	3779320	5544890	10312300	7491550	5814270	10534400
P29416	173540	316065	490602	431289	399980	638328	238612	393407	204930	414623	690853	143179
P29452	29302.6	NA	NA	NA	NA	107031	NA	92842.8	NA	NA	NA	NA
P29590	247501	650252	219153	382049	434921	554493	325870	489894	1066950	492550	2000100	392833
P29692	3627950	4067230	3201950	5790480	4332440	2715010	3681160	2848930	2809800	3550650	4010110	5867300
P29699	3953620	1314500	1009370	2672660	1122310	1819320	2157090	1628190	1044800	2876050	1587110	2862180
P29728	NA	98068.7	NA	NA	77107.6	70379.2	NA	NA	NA	138330	313556	NA
P29758	101361	110103	45737.7	82558.9	176988	529206	118715	343316	257721	287109	254950	NA
P29788	5319820	9874000	2183580	10053900	1540800	5864790	11818400	7036800	6853650	8210170	5428820	9272840
P29803	44149.8	NA	29889.8	53640.7	NA	79550	77213.5	153348	NA	140465	135154	NA
P29966	4530020	2456720	2092260	922733	1960120	916792	397862	1758320	1721130	NA	574209	2697010
P29992	686715	208336	245119	407048	323732	108550	175753	169934	158150	174701	121288	95759.8
P30038	427724	667880	2332910	1146880	326106	228472	645377	227056	186687	114926	501809	486295
P30039	1362740	109303	511751	402437	NA	235089	104746	93318.2	NA	NA	269460	401811
P30040	2448330	1198740	1525880	1161730	750925	2916200	5445850	1610010	1807360	896329	1554540	1779520
P30041	3786330	3858610	13828000	8246120	4376230	3075450	3011240	2890630	2577100	2374070	2552170	4721830
P30043	1793390	1034040	2189330	3044640	4418330	1574360	1615890	1746110	262583	1104750	5819950	10205100
P30044	1650200	1620130	2534270	2556940	2310190	4778210	2557460	2218200	1828290	1115380	2822160	2231300
P30046	859517	959287	3210190	1389290	794436	951016	562722	1463220	1426630	687193	1409980	6854470
P30047	1292070	NA	703122	224623	95292	79994.2	112767	234080	92212.3	NA	42370.8	405232
P30048	8488320	4263890	11638000	5374650	4623990	6320330	3217480	5240570	3556350	2457880	3305280	6723900
P30049	3326780	3087520	8152030	4838910	1953570	3184490	2321360	2986570	2077940	1375770	1556360	2351100
P30084	1628860	712492	1232380	685513	778459	2327290	1073550	888087	1023430	460074	1022210	933549
P30085	197010	107577	215609	576741	431492	463522	470386	238990	85827.7	110068	618430	270586
P30086	8923840	4756060	52093700	9820550	3656220	2985280	2768900	1978040	1761630	1980490	1645100	5805520
P30101	17521100	9775540	5372990	7795690	7220040	12496300	13161300	3840810	10310000	4794010	18159500	5256700
P30154	149171	374350	186567	NA	NA	NA	44767.4	NA	115952	135877	NA	NA
P30355	NA	72009.3	NA	96196.8	NA	120749	55445.4	40780.4	29427.3	43540.2	38781.5	NA
P30412	221358	183132	124774	182548	386182	870965	347615	536536	351570	807406	781190	NA
P30414	NA	86215.8	NA	130196	NA	NA	NA	NA	NA	NA	NA	17233.5
P30416	NA	80351.1	NA	NA	NA	69998.3	NA	90010.6	NA	78671.5	98237.7	NA
P30419	401948	401763	1137060	223606	316602	167397	508495	383431	330710	307586	298565	619838
P30519	133719	380442	120663	80153.3	181709	181726	335214	271534	127028	129351	390130	159979
P30520	117500	160099	64518.9	199289	219380	97672.2	252913	188476	119042	246602	177770	171529
P30533	1106410	185236	360043	248542	196609	121842	258768	121378	289613	173113	311816	630612
P30536	NA	641437	NA	411174	1941270	2416520	4721570	1277630	1228610	1135640	2905110	NA
P30566	349421	137164	694887	NA	203192	161461	139394	511345	655439	288061	196749	1165620
P30613	NA	NA	570332	90557.6	NA	113094	NA	NA	NA	NA	NA	NA
P30622	NA	13070.8	NA	NA	NA	NA	NA	6433.25	NA	27133.5	NA	NA
P30626	5197050	4057540	NA	2040290	12752100	5765890	2599990	2832790	974861	1117960	2659110	2280420
P30679	11516	17505.6	NA	NA	11870.3	NA	25394.2	NA	NA	NA	40495.7	26398.6
P30681	212244	896627	NA	811137	274256	772709	369471	893426	617367	506875	330362	216400
P30711	101555	544728	1749250	NA	377163	557253	386676	476969	NA	NA	NA	1141760
P30730	NA	NA	NA	NA	NA	209251	NA	NA	NA	NA	238030	NA
P30740	1395100	880017	897184	1832180	1980180	3179110	1490000	2579280	632847	4915120	3714270	1427230
P30837	290325	1982620	1589430	142055	203193	94972.4	398695	119016	461192	134453	208302	370366
P30838	NA	28784.4	NA	NA	179152	NA	NA	NA	NA	NA	740122	NA
P30876	59238.2	NA	NA	151611	100279	109494	103243	116673	140384	NA	NA	51625.2
P30993	NA	245551	NA	200729	66849.8	228577	95054.5	173844	148335	157646	203683	NA
P30999	6462.88	10909	NA	NA	5556.18	43177.3	26697.8	24494.7	NA	34252.6	15969.6	NA
P31001	129362	63542.7	88437.9	NA	12504.3	1538690	204913	94415.7	1023880	246291	84550.6	82563.4
P31040	1745900	1504660	1116940	1277230	1717430	2814820	1462670	925207	494160	522904	940985	1225640
P31146	NA	22412.8	86379.2	1743830	1436590	82959.9	NA	NA	156960	40597.4	644682	NA
P31150	432441	603223	290017	1075570	1158020	425767	1192000	528641	1647920	217336	670868	583751
P31151	NA	330641	215840	NA	307183	118224	NA	NA	371407	227656	251135	NA
P31254	15311.1	9810.75	43749.3	15448	66126.9	NA	NA	8197.58	NA	4006.95	18787.2	NA
P31327	NA	NA	151137	NA	3394710	NA	NA	NA	NA	NA	NA	1066430
P31350	351871	463856	931941	42675.6	505540	183476	208882	358925	386848	756773	227342	358133
P31428	NA	NA	55164.5	NA	50188.6	81835.3	15142.2	21632.5	NA	NA	114035	NA
P31431	NA	NA	169414	337703	225511	75851.6	132164	NA	65976.5	88167.6	68988.1	90718.7
P31532	350412	155523	150956	348634	247775	173736	166583	270688	128181	345537	447539	171598
P31725	191965	9238420	397500	26325000	169651	819388	2735360	7741420	4753180	2087140	3332780	3789170
P31751	NA	NA	NA	NA	NA	NA	NA	NA	NA	NA	NA	161466
P31786	334954	290407	148788	113113	174669	118194	175373	321000	515537	95209.3	167551	88587.9
P31930	1763690	2106240	1767820	1145240	1870960	3522030	2571010	1880300	1980290	1282590	1609920	756162
P31937	437826	287792	457481	417995	662209	515553	368416	948042	356632	159350	244549	535096
P31939	1447790	1283740	4686160	4483310	2001220	1595620	1593490	3728950	2644620	1917950	1671820	3594220
P31944	NA	339448	87241.5	131115	184668	123013	NA	100938	513535	186781	209015	NA
P31946	2269210	3265340	3992070	6774340	6097460	3204620	2642750	3517920	5330170	2040550	4027150	2369600
P31947	61611.2	146064	83690.8	186491	483592	264548	NA	188707	129141	494772	412158	NA
P31948	6839530	6293120	4042050	3812450	4249920	4402540	4710830	4039810	3820840	4847030	4050840	9706900
P31949	1149200	558708	NA	5381190	5987580	1823760	2365030	745192	919859	2336050	2572070	488437
P31996	127541	464816	1090760	514810	482990	799625	369167	438033	331010	558678	1090670	172482
P32020	250087	477716	NA	224897	258891	556926	282732	389931	162182	341506	274491	NA
P32067	123465	203269	47857.4	122854	234970	440689	165093	285798	116493	377249	319931	80123.2
P32119	5684310	3929490	9750090	5774560	2855880	1857150	3517520	3216340	2825090	2124390	1188370	3945480
P32121	NA	51403.4	NA	29307.1	46441.4	NA	NA	NA	NA	NA	NA	35240.5
P32261	3687630	2750100	1629150	4746860	2902260	2801220	7675520	6180160	2135920	3002460	3258050	4794300
P32300	75914.3	235048	16934.9	193657	118744	457255	592233	246162	219271	502104	559260	NA
P32321	95769.5	77353	331027	547658	236539	264945	470849	224070	156207	278461	192772	475993
P32322	NA	111586	1539400	NA	365673	133765	79107.5	505824	48141.4	53339.5	76946.8	120402
P32455	95696.3	26011.7	55343.4	287010	166633	NA	77653.9	195401	NA	273592	331519	105946
P32456	104654	117313	NA	454239	155976	186884	179338	166854	58473.8	48675.1	159460	245186
P32519	95040.2	382520	95801.9	137035	250481	130894	114317	NA	NA	83608.1	174300	58967.9
P32754	NA	NA	358793	NA	NA	NA	NA	NA	NA	NA	NA	NA
P32848	NA	NA	NA	NA	30024.9	4466670	565088	NA	519979	NA	NA	926040
P32921	140523	79380.2	58408.7	90420.2	46085.9	392839	209810	170555	NA	118038	224518	50423.7
P32929	NA	114581	161979	NA	NA	NA	NA	NA	NA	NA	NA	NA
P32969	371961	482337	1076910	610135	387418	390876	371882	387378	525405	393122	453055	572520
P33121	277496	51910.6	234859	NA	495147	91241.6	93134.8	NA	NA	NA	300413	321045
P33176	647047	395429	379893	349106	510830	325072	643617	437317	591067	392115	385668	747192
P33240	1141550	1795720	1874630	1664920	1529670	966892	928913	1464230	2142840	1158550	1150070	1433330
P33316	177940	479155	429873	289176	191343	237029	226658	406974	357020	311051	121770	157104
P33434	NA	NA	NA	NA	NA	22749.6	NA	NA	NA	NA	NA	NA
P33622	509426	464340	332015	614314	175131	478121	783552	491564	239528	310642	131982	475060
P33897	277336	119810	145084	200581	NA	NA	234384	43820.6	139610	99848	61988.1	173133
P33908	203296	28922.6	101972	NA	NA	NA	NA	NA	NA	NA	NA	NA
P33991	434641	556850	217455	254699	196797	252552	121848	284293	87602	300060	164708	544305
P33992	1655090	2582100	881314	541150	731718	844852	649369	1530250	668535	1367720	501961	1668350
P33993	1396290	2582880	954469	523340	1000940	655162	469715	1305320	489848	1133960	477788	1519880
P34059	NA	NA	83288.4	NA	124661	82468.9	NA	NA	74809.2	38133.9	64724.6	30323.4
P34884	95937.4	91524.8	177359	171224	205229	460262	83350.7	223085	135268	297474	553696	45657.2
P34896	203087	951378	286722	222157	131708	61382.3	159496	76659.6	52981.6	235642	170076	179039
P34897	4791650	4811660	2698060	1722090	1832720	1807280	3647720	823714	1430230	943354	1186040	1507240
P34913	529825	105843	267360	97849.7	261822	NA	NA	NA	NA	NA	61808	67767.6
P34928	191453	292739	117149	548992	107344	272959	997740	482875	158943	180749	216065	308611
P34932	759404	664694	519840	755861	347088	266246	321976	407160	569651	416405	266530	736690
P34949	209037	422013	229878	115127	38734.2	52849.6	NA	200372	262016	NA	146662	362524
P35221	74976.3	39969.5	NA	NA	86243.7	131083	138181	NA	NA	158491	82994.3	28045.5
P35222	132504	NA	310593	NA	208572	272774	194568	133630	NA	188526	52260.2	144628
P35232	2869770	4803330	3924280	2320460	1868370	2906900	4930320	5568240	4136170	2713490	2375180	4519660
P35235	NA	NA	NA	NA	NA	73086.6	NA	NA	NA	NA	NA	NA
P35237	3429390	727706	294037	1372500	5138580	1665080	1188510	1063850	1262940	1347960	2222410	729486
P35241	811164	303510	176380	570581	NA	134145	417346	211299	151337	256632	NA	321365
P35244	297552	202815	511151	226266	353444	242191	181274	196499	275613	148506	193578	215603
P35249	254821	255084	91802.1	128002	114608	59060.6	119379	215013	96393.1	173640	NA	336921
P35250	119779	313633	218263	127106	164258	NA	93031.5	227360	167533	244023	NA	479407
P35251	103471	95274.3	24281	47188.2	21793.5	19574.5	NA	33753.1	NA	33790.9	NA	103601
P35269	51803.7	165354	161443	101332	157136	55991.3	64970.5	45287.8	136195	113747	85926.7	39963.7
P35270	846462	1500400	2548250	5586740	2091510	860231	2133170	1096440	904645	464204	806902	685585
P35278	604030	944994	855614	1048180	1085470	2598280	885528	1176250	758111	1817600	1335390	379413
P35441	537509	642856	516062	923554	1047320	1937000	3609060	1370950	586475	2862440	3450410	291078
P35475	32898	NA	NA	262692	43752.6	15736.3	113205	NA	62268.4	NA	NA	31011.4
P35486	NA	183148	NA	135729	282712	667111	162755	223297	125495	216010	180833	NA
P35492	NA	22158.9	20371.5	40858.1	52563.1	86854.6	8410.56	NA	NA	NA	172895	NA
P35505	115833	261086	165721	218889	299548	643791	268966	313482	115331	528694	609563	NA
P35558	1204210	NA	496304	NA	NA	NA	NA	NA	NA	NA	NA	NA
P35564	208233	339295	NA	167656	299000	654795	221618	337083	231914	381193	244147	NA
P35568	NA	NA	NA	NA	NA	NA	NA	69283.7	92630.9	97509.8	NA	NA
P35573	259918	382580	303800	520741	322151	306463	342317	279300	431216	211168	303396	357547
P35579	2583300	1374140	NA	816513	2991510	4382620	6253960	5373840	5512730	3813670	4417540	2336550
P35580	81985.5	NA	39521.3	NA	NA	NA	NA	NA	63034.7	NA	NA	70044.1
P35606	304256	184563	167688	182421	255970	260037	285921	146204	237138	151281	154138	208004
P35611	939514	249279	259565	529738	538469	315169	143071	382138	477976	40934.7	375806	364422
P35613	282615	789515	1380510	297399	299269	183447	NA	447589	484662	548762	251246	536612
P35658	179845	95703.3	117288	242820	148397	52371.7	127856	155614	110991	129121	94361.9	132911
P35659	741833	787308	511493	711744	1074500	673577	605158	575169	708686	701704	305049	898496
P35700	2851970	3896790	4251970	2647790	3755800	8608500	3331830	3952260	2052420	6487060	5976810	1338080
P35754	430252	534628	1693580	335192	70873.7	NA	NA	290760	864647	NA	469405	107987
P35761	743538	174205	125955	313874	167512	65410.3	378470	419564	102393	220342	205946	268560
P35790	35160	NA	NA	NA	NA	NA	NA	NA	NA	NA	NA	NA
P35813	33801.2	90744.1	59730.1	188096	87459.1	NA	35928.6	52831.4	18615.6	21303.3	18600.1	126652
P35821	NA	NA	NA	NA	NA	117988	NA	NA	NA	39591.9	NA	NA
P35908	NA	335892	318469	242713	229761	561222	397530	944859	292232	853957	435610	199151
P35914	168270	131919	259351	184634	228586	282993	315265	134891	175212	NA	133329	336886
P35980	1342290	1253270	2267840	1748580	2509510	2775050	1542000	2066700	1570790	3589570	3071820	799641
P36371	86619.1	184493	NA	114315	NA	206401	NA	139645	NA	51044.8	97744	NA
P36404	334199	228445	334223	110501	252954	NA	177440	129081	237862	NA	NA	189977
P36405	123778	NA	57931	18597.4	80971.5	NA	NA	31439.8	95046	15769.9	44368.8	51719.7
P36507	102779	123460	45917.6	NA	NA	NA	278385	176454	NA	NA	74999.6	NA
P36542	1788030	1352750	1363060	1168440	637201	1335350	1707050	1014740	1215080	543852	417961	1038830
P36551	420147	442447	302566	105949	200843	146570	334397	286070	281417	93871.4	240657	181860
P36578	6144460	4750930	8070350	6700540	4564420	2801080	4750960	3581850	6200750	6200350	4836480	5871820
P36639	90413.3	105076	NA	NA	NA	NA	NA	104302	NA	105298	59420.6	141468
P36776	341211	593087	157945	157618	144124	170359	520033	675841	435599	161281	118029	163308
P36871	1894940	2113490	4645620	6296340	3703990	1875970	2278850	891845	1314270	850262	1182270	2724530
P36915	369497	202585	318715	125135	101972	110700	169753	162680	224344	63134	85180.7	360512
P36952	NA	NA	NA	NA	1018750	1179860	NA	65068.1	199562	NA	449273	NA
P36955	160223	NA	625616	630828	NA	NA	NA	NA	421134	NA	NA	369020
P36957	731200	1227820	832980	505541	1378220	736488	1011860	1477850	1749730	850727	1338370	1412930
P36969	NA	179698	381865	409606	148532	193860	248840	410659	179491	270066	NA	194321
P37040	NA	NA	NA	56663.6	54180.4	103399	68092.7	110338	NA	112246	104300	NA
P37059	1354480	121293	917018	600330	3697270	3400100	973387	368793	NA	139002	548844	414001
P37108	716924	633418	1084890	845940	583865	435597	570743	617750	513428	429212	400546	946790
P37198	82911.5	154960	88326.6	36902.9	79015	66395.2	66851.5	75848.7	100698	70564.7	53073.6	152371
P37268	452586	668891	1265230	NA	586861	320340	206612	266751	165629	210021	877868	391867
P37802	7392500	3888250	NA	14661600	13214500	6398010	9106820	9023330	5525580	1826540	9547050	3708020
P37804	446226	789712	227245	645731	1272070	2519290	1409140	1733500	597350	2948820	4270430	160764
P37837	3776450	1756060	2522740	1703920	4328360	2788780	1645700	1878860	1486780	1372620	3803430	3811190
P37889	321134	466295	669917	2380350	1185510	1921450	2609290	1534300	1388860	2487580	2233980	256298
P38117	7522330	1923390	9393230	4129300	3592870	4083360	10064400	5209350	2232540	2433240	4576420	4700270
P38159	82431.7	45103.5	92983.4	186911	NA	NA	197648	14052.3	40800.3	NA	NA	231313
P38432	150014	211838	102108	209965	67436.5	NA	96446.7	92695.3	NA	84937.6	53468.6	104414
P38435	80781.3	38552.5	202296	389501	NA	200736	222319	71100	108387	NA	118480	119634
P38484	90462.8	99115.4	45316.1	NA	49533.5	140282	76980.7	147077	239168	183312	207974	123997
P38571	NA	41171.5	452677	242100	81213.5	83684.3	124848	136870	NA	NA	107853	NA
P38606	547927	401593	568298	309103	441753	425739	344768	317369	571260	480460	485293	491789
P38646	4867010	4005970	2776460	2218930	1642730	2513560	3601880	2903710	3430750	2551820	2085260	1707760
P38647	36935.9	91267.6	NA	33267.4	50178.4	223228	49581.9	104554	40873.8	111264	56638.7	NA
P38936	NA	NA	NA	NA	NA	NA	NA	NA	NA	NA	NA	185113
P39019	336689	328263	934129	498918	54284.3	216152	428174	NA	292033	340209	534291	564148
P39023	399415	680011	256073	379104	513165	487252	546574	506707	615037	675981	525515	889655
P39038	NA	382548	NA	NA	NA	NA	NA	497218	NA	NA	NA	NA
P39039	167841	54282.4	NA	197782	76747.4	263014	247443	240229	318661	166941	37819.7	NA
P39054	NA	212249	NA	NA	NA	NA	NA	985927	145546	NA	NA	NA
P39060	272758	NA	1245460	229616	NA	NA	339408	253634	1436600	NA	202503	484816
P39061	484916	138651	690310	195703	239326	365777	376622	216896	667338	409607	299604	313956
P39656	703652	308453	636843	430154	525348	591682	804711	500959	787308	330023	461527	325853
P39687	3186870	3481070	6391640	6400080	2289330	2809750	3105090	2544380	4522810	2369480	2514220	4890650
P39748	810702	1668640	633493	394074	696937	397433	622621	612086	756930	487018	357935	797752
P39880	22199.4	21211	NA	28905.5	21814	17768.1	NA	10422.8	NA	24962.1	NA	NA
P40121	1081090	106742	196133	1338450	6227680	1711760	NA	2351500	2409820	1450840	4843970	868023
P40124	402797	776830	382913	698581	716098	1482650	937116	876896	544536	1853170	1317050	397534
P40142	679679	2992660	647339	3918610	1428480	3639380	1483160	2272340	1273290	2276070	2360150	1018800
P40199	NA	194057	NA	3537030	3393680	711413	NA	4210030	NA	NA	13827700	626567
P40222	246466	277051	282567	189970	266754	132342	229590	323942	338069	396276	112046	464216
P40227	1068900	854923	940521	597040	731125	966550	955736	887214	1135460	1329100	528550	1489910
P40240	43299.8	150844	NA	56636.1	19179	173130	62859.6	74905	NA	NA	NA	NA
P40261	2488170	533892	NA	9515690	NA	NA	NA	NA	1601270	2369870	NA	7149270
P40306	53760.8	111558	46807.5	36609	759318	76012.4	NA	152647	NA	293754	671554	NA
P40429	213068	207218	379553	157917	201723	371660	226401	229115	227591	389806	359869	215235
P40692	116061	214666	126751	102062	47146.3	NA	NA	97146.1	142578	135257	40467.5	97712.4
P40818	69841.9	49302.7	21744.3	NA	NA	21892.6	NA	NA	40646	NA	NA	27003.5
P40855	71992.1	107275	63131.4	52562.1	82758.9	71273	71176.8	NA	45427.5	45863.6	81792.6	10846.8
P40925	2594830	5547320	7715650	12155800	3718330	2547520	2061140	3303650	3318060	1608580	2048750	3660450
P40926	3733950	5364100	2823810	2600450	3544460	4333310	8650030	5421470	1814730	1806460	1787440	3308640
P40938	154930	238096	179221	103260	131624	71253.9	120666	173843	131223	163734	81080.6	282540
P40939	1934430	2469530	1325320	1941770	1289180	2797710	2317340	1298340	1974920	667893	1186290	626176
P41105	173800	356142	396561	156009	413972	728218	190616	493214	285765	415050	572836	142717
P41208	49521.3	104868	85897	NA	81528.4	NA	85181	16723.8	53124.5	19185.2	55243.5	NA
P41214	50489.6	341035	179508	208954	203719	NA	160395	155103	180048	118524	99543.5	213801
P41216	NA	452566	NA	102552	NA	253698	41003.2	56548.3	41066	45362.3	37743.9	NA
P41226	NA	NA	52041	NA	NA	NA	NA	NA	NA	40555.2	NA	NA
P41227	26159.7	174397	47666.4	111559	87652.7	NA	NA	NA	36159.7	54248.3	21266.4	174191
P41229	45348.9	154116	NA	NA	21197.4	NA	NA	NA	60677.5	28399.1	NA	27664.1
P41240	93140.9	97493.7	NA	NA	26527.3	NA	63683.2	NA	NA	61442.1	36438.9	85769.6
P41245	NA	1208860	10274.8	1893770	NA	96633.9	253535	821729	548082	206416	196160	311235
P41247	NA	NA	NA	NA	47200	NA	NA	21777.9	13667.4	NA	NA	NA
P41250	1264450	864794	809741	1534570	638313	849741	2726570	848009	545939	573161	496941	844130
P41252	824672	563756	419158	479496	596282	476514	806916	364751	734866	622257	350801	463966
P41317	256877	118798	161847	226993	95010.5	281593	164730	215198	79511.1	161013	332532	186640
P41731	NA	137389	NA	65902	30078.7	176507	NA	94726.4	NA	38524.4	102968	NA
P41743	9258.12	13032.7	NA	11052.7	36064.7	NA	19797.1	NA	19553.7	NA	NA	NA
P42025	NA	219401	47622.1	85189.6	20062.5	NA	5315.29	NA	48697.6	18874.5	NA	71734.2
P42125	60602	147261	NA	82935.2	84938.3	454182	89842.6	96529.9	45719.9	86292.9	109997	NA
P42126	871807	1147030	2542910	1539700	790456	1102750	1434950	742868	341296	628519	1042630	949299
P42166	1337270	1544210	648096	690309	1255680	1058440	853980	578350	643353	1028280	601442	1289330
P42208	65690.9	81266.9	NA	NA	72908.2	245618	NA	92903.9	NA	172717	106021	NA
P42224	428094	1122410	358358	812243	589411	326331	319221	494541	814618	214593	932004	1483560
P42225	315515	513270	40827.9	216502	205729	738103	86495.9	473876	177312	209926	178065	87331.2
P42226	NA	63512.4	NA	75572.2	184862	NA	111882	25097.3	NA	NA	80907.4	53367.4
P42285	193863	391426	199211	192639	203902	150519	96218.4	108226	226509	309209	222659	245950
P42330	5037650	2524960	2838320	1793610	1511630	512936	460358	640634	268429	NA	857069	387508
P42338	22146	31049.1	NA	NA	NA	NA	NA	NA	NA	NA	NA	NA
P42345	85490.3	72382.7	123854	NA	128432	NA	NA	NA	NA	NA	NA	139489
P42566	154408	57591.6	NA	158942	166650	90608.9	168755	137444	305802	66082.7	94822.5	111841
P42567	NA	51633.6	NA	56416.8	37007.5	151813	63687.7	40604.1	43709.7	107526	70514.3	NA
P42574	627876	275787	878663	314742	923086	226731	183906	239733	576011	406715	576439	710837
P42696	95798.1	194436	NA	101042	57622.5	NA	115022	44561	101442	70040.6	NA	138150
P42704	2311770	3441220	1589990	960005	1925030	1335790	2562560	3083700	2774290	1910480	1246950	890873
P42765	3260410	8815510	5209690	3311890	2071040	3702160	7182900	1803630	3712900	773064	998316	1998600
P42785	171624	48731.9	1139080	178873	91217.7	70070.2	54512.4	NA	144867	119379	NA	550427
P42858	149824	92394.6	89233.5	108425	90280.5	74899.8	37941.4	59163.1	51657.6	85811.2	62467.6	113547
P42859	NA	328523	NA	NA	NA	NA	NA	107751	NA	NA	NA	NA
P42932	75218.5	160297	NA	86422.1	175014	346274	114095	245112	91656.8	328309	217599	31049.9
P43005	67005.5	102839	NA	154741	NA	NA	NA	226238	NA	NA	NA	NA
P43007	430760	NA	249607	86233.2	NA	NA	117030	NA	NA	NA	NA	NA
P43025	NA	55955.1	NA	93839.4	43417.6	98361.8	44075.5	79951.1	NA	70690.1	88520.1	31407
P43034	41039.6	128244	23267.3	78413.7	39702.2	24884.8	152285	36606.2	71893	68781.7	67065.3	99608.9
P43121	NA	168941	132112	207215	NA	NA	NA	NA	345286	NA	NA	NA
P43155	797952	259680	439203	230167	150477	NA	218322	NA	95897.3	63442.6	101925	164942
[truncated: 4,824 more rows]
