# Supplementary material for: Proteomic characterization of intrahepatic cholangiocarcinoma identifies risk-stratifying subgroups and EIF4A1 as a therapeutic target
Source: Nat Commun. 2026 Mar 23;17:2741. doi: 10.1038/s41467-026-70817-1 (PMC13013968; doi:10.1038/s41467-026-70817-1)
Supplement: Supplementary file 10 — Supplementary Data 8 [file 41467_2026_70817_MOESM10_ESM.xlsx]

## Sheet: rel. TuVo
relative Tumor volume [%]
	days	vehicle	vehicle	vehicle	vehicle	treatment	treatment	treatment	treatment
	0	100	100	100	100	100	100	100	100
	4	219.6	172	218.7	208.3	157.8	186.2	175.1	189.2
	7	306.4	246.8	299.8	328.5	264	325.6	245.7	316.2
	11	440.4	397.9	323.2	640.2	366.4	343.8	264.4	386.6
	14	651.4	710	577.4	1150.6	417	404.7	305.2	465.3
	18	784.4	1082.1	659.8	1369.1	569.2	505.1	350.8
	21	809.1		867.6	1620.2	741	743.3	361
	25	1493.1			2468.7	887.3	1425	359.2
	28					1359.7	1914.1	362.3
	32						2106.4	367.6
	35						3259.7	488.2
	39							504.5

## Sheet: abs. TuVo
absolute Tumor Volume in mm^3
	days	vehicle	vehicle	vehicle	vehicle	treatment	treatment	treatment	treatment
	0.	124.0	195.9	192.0	100.9	160.0	78.3	167.0	233.0
	4.	272.2	336.9	420.0	210.3	252.4	145.9	292.5	440.9
	7.	379.8	483.5	575.6	331.6	422.3	255.1	410.3	736.8
	11.	545.9	779.5	620.5	646.2	586.2	269.3	441.5	900.8
	14.	807.5	1391.1	1108.6	1161.5	667.1	317.1	509.7	1084.3
	18.	972.2	2120.2	1266.9	1382.1	910.6	395.6	585.8
	21.	1002.9		1665.9	1635.5	1185.5	582.3	602.9
	25.	1850.7			2492.1	1419.5	1116.3	599.8
	28.					2175.2	1499.5	605.0
	32.						1650.2	613.9
	35.						2553.5	815.4
	39.*							842.6

## Sheet: rel. BW
relative Body Weight [%]
	days	vehicle	vehicle	vehicle	vehicle	treatment	treatment	treatment	treatment
	0.	100.0	100.0	100.0	100.0	100.0	100.0	100.0	100.0
	4.	100.8	99.6	102.1	105.6	100.4	102.1	102.8	100.4
	7.	99.2	97.0	101.6	102.2	99.2	100.0	104.8	100.0
	11.	95.5	93.5	98.8	98.9	96.9	96.7	99.2	93.1
	14.	99.6	89.4	100.0	101.1	102.3	102.1	102.8	68.1
	15.	101.2	82.9	93.4	100.0	97.3	98.4	101.6
	16.		79.5
	17.		79.1
	18.	95.5	74.9	93.8	91.1	100.8	104.5	102.4
	21.	92.3		94.2	85.5	98.8	106.2	107.7
	22.				85.1
	23.				84.8
	24.				84.4
	25.	85.0			86.6	99.2	103.7	107.7
	28.					94.2	100.4	106.0
	32.						98.8	112.1
	35.						91.4	107.3
	39.							106.9

## Sheet: t-test rel. TuVo
results t-test relative Tumor Volume
days	Significant?	P value	Mean_Vehicle	Mean_Treatment	Difference	SE of difference	t ratio	df
0		1	100	100	0	119.873	0	39
4		0.819268	204.65	177.075	27.575	119.873	0.230034	39
7		0.950432	295.375	287.875	7.49999	119.873	0.0625659	39
11		0.363912	450.425	340.3	110.125	119.873	0.918677	39
14	*	0.00337342	772.35	398.05	374.3	119.873	3.12246	39
18	*	0.00042448	973.85	475.033	498.817	129.478	3.85252	39
21	*	0.0011952	1098.97	615.1	483.867	138.418	3.49569	39

## Sheet: t-test rel. BW
results t-test relative Relative Body Weight
days	Significant?	P value	Mean1	Mean2	Difference	SE of difference	t ratio	df
0.		1	100	100	0	4.24511	0	47
4.		0.888206	102.025	101.425	0.599998	4.24511	0.141339	47
7.		0.814793	100	101	-1	4.24511	0.235566	47
11.		0.962622	96.675	96.475	0.200003	4.24511	0.0471137	47
14.		0.387862	97.525	93.825	3.7	4.24511	0.871592	47
15.		0.308058	94.375	99.1	-4.725	4.58524	1.03048	47
18.	*	0.00434554	88.825	102.567	-13.7417	4.58524	2.99694	47
21.	*	0.00805069	90.6667	104.233	-13.5667	4.90183	2.76768	47
