# Supplementary material for: Proteomic characterization of intrahepatic cholangiocarcinoma identifies risk-stratifying subgroups and EIF4A1 as a therapeutic target
Source: Nat Commun. 2026 Mar 23;17:2741. doi: 10.1038/s41467-026-70817-1 (PMC13013968; doi:10.1038/s41467-026-70817-1)
Supplement: Supplementary file 14 — Source Data [file 41467_2026_70817_MOESM14_ESM.zip]

Archive with 63 entries (62 files):
- Source Data/
- Source Data/Fig1C.csv
- Source Data/Fig1D.csv
- Source Data/Fig1Etissue.csv
- Source Data/Fig2A.csv
- Source Data/Fig2B.csv
- Source Data/Fig2Bannotation.csv
- Source Data/Fig2C.csv
- Source Data/Fig3B.csv
- Source Data/Fig3C.csv
- Source Data/Fig3D.csv
- Source Data/Fig3E.csv
- Source Data/Fig4A.csv
- Source Data/Fig4B.csv
- Source Data/Fig4C.csv
- Source Data/Fig4D.csv
- Source Data/Fig4E.csv
- Source Data/Fig5B.csv
- Source Data/Fig5C.csv
- Source Data/Fig5F.csv
- Source Data/Fig5G.csv
- Source Data/Fig6A.csv
- Source Data/Fig6B.csv
- Source Data/Fig6C.csv
- Source Data/Fig6D.csv
- Source Data/Fig6E.csv
- Source Data/Fig7A.csv
- Source Data/Fig7B.csv
- Source Data/Fig7B_boxplotdown.csv
- Source Data/Fig7B_boxplotright.csv
- Source Data/Fig8A.csv
- Source Data/SuppFig11A.csv
- Source Data/SuppFig11A2.csv
- Source Data/SuppFig11B.csv
- Source Data/SuppFig11B2.csv
- Source Data/SuppFig12b.tsv
- Source Data/SuppFig12d.tsv
- Source Data/SuppFig12e.tsv
- Source Data/SuppFig13.csv
- Source Data/SuppFig1A.csv
- Source Data/SuppFig1Aannot.csv
- Source Data/SuppFig1B.csv
- Source Data/SuppFig1Bannot.csv
- Source Data/SuppFig2A.csv
- Source Data/SuppFig2B.csv
- Source Data/SuppFig2Bannot.csv
- Source Data/SuppFig2C.csv
- Source Data/SuppFig2Cannot.csv
- Source Data/SuppFig5.csv
- Source Data/SuppFig5annot.csv
- Source Data/SuppFig5annot2.csv
- Source Data/SuppFig6A.csv
- Source Data/SuppFig6B.csv
- Source Data/SuppFig6C.csv
- Source Data/SuppFig6D.csv
- Source Data/SuppFig7A.csv
- Source Data/SuppFig7B.csv
- Source Data/SuppFig7C.csv
- Source Data/SuppFig7D.csv
- Source Data/SuppFig8E.csv
- Source Data/SuppFig8F.csv
- Source Data/SuppFig9a.tsv
- Source Data/SuppFig9b.csv
