# Supplementary material for: Proteomic characterization of intrahepatic cholangiocarcinoma identifies risk-stratifying subgroups and EIF4A1 as a therapeutic target
Source: Nat Commun. 2026 Mar 23;17:2741. doi: 10.1038/s41467-026-70817-1 (PMC13013968; doi:10.1038/s41467-026-70817-1)
Supplement: Supplementary file 14 — Source Data [file 41467_2026_70817_MOESM14_ESM.zip › Source Data/Fig1C.csv]

	Protein	sumNA	completeness	ProteinGroups
1	O00159	0	0	1
2	O14773	0	0	2
3	O14818	0	0	3
4	O15400	0	0	4
5	O43175	0	0	5
6	O43707	0	0	6
7	O43772	0	0	7
8	O43852	0	0	8
9	O60506	0	0	9
10	O60701	0	0	10
11	O60784	0	0	11
12	O60888	0	0	12
13	O75083	0	0	13
14	O75208	0	0	14
15	O75367	0	0	15
16	O75369	0	0	16
17	O75608	0	0	17
18	O75821	0	0	18
19	O75874	0	0	19
20	O94874	0	0	20
21	O94875	0	0	21
22	O94979	0	0	22
23	O95336	0	0	23
24	O95394	0	0	24
25	O95777	0	0	25
26	O95782	0	0	26
27	O95831	0	0	27
28	O95865	0	0	28
29	P00338	0	0	29
30	P00352	0	0	30
31	P00367	0	0	31
32	P00387	0	0	32
33	P00441	0	0	33
34	P00491	0	0	34
35	P00505	0	0	35
36	P00558	0	0	36
37	P00747	0	0	37
38	P00751	0	0	38
39	P00915	0	0	39
40	P01008	0	0	40
41	P01009	0	0	41
42	P01023	0	0	42
43	P01024	0	0	43
44	P01834	0	0	44
45	P01903	0	0	45
46	P02042	0	0	46
47	P02462	0	0	47
48	P02533	0	0	48
49	P02647	0	0	49
50	P02671	0	0	50
51	P02746	0	0	51
52	P02748	0	0	52
53	P02751	0	0	53
54	P02753	0	0	54
55	P02766	0	0	55
56	P02768	0	0	56
57	P02787	0	0	57
58	P02788	0	0	58
59	P02790	0	0	59
60	P02792	0	0	60
61	P04040	0	0	61
62	P04075	0	0	62
63	P04114	0	0	63
64	P04179	0	0	64
65	P04196	0	0	65
66	P04264	0	0	66
67	P04406	0	0	67
68	P04439	0	0	68
69	P04792	0	0	69
70	P04843	0	0	70
71	P04844	0	0	71
72	P05023	0	0	72
73	P05089	0	0	73
74	P05091	0	0	74
75	P05109	0	0	75
76	P05141	0	0	76
77	P05166	0	0	77
78	P05198	0	0	78
79	P05387	0	0	79
80	P05388	0	0	80
81	P05455	0	0	81
82	P05556	0	0	82
83	P05783	0	0	83
84	P05787	0	0	84
85	P06396	0	0	85
86	P06576	0	0	86
87	P06733	0	0	87
88	P06744	0	0	88
89	P06753	0	0	89
90	P07099	0	0	90
91	P07148	0	0	91
92	P07225	0	0	92
93	P07237	0	0	93
94	P07339	0	0	94
95	P07355	0	0	95
96	P07384	0	0	96
97	P07737	0	0	97
98	P07741	0	0	98
99	P07858	0	0	99
100	P07910	0	0	100
101	P07954	0	0	101
102	P08133	0	0	102
103	P08603	0	0	103
104	P08670	0	0	104
105	P08727	0	0	105
106	P08729	0	0	106
107	P08758	0	0	107
108	P09012	0	0	108
109	P09110	0	0	109
110	P09211	0	0	110
111	P09382	0	0	111
112	P09417	0	0	112
113	P09467	0	0	113
114	P09525	0	0	114
115	P09871	0	0	115
116	P09960	0	0	116
117	P10515	0	0	117
118	P10644	0	0	118
119	P10809	0	0	119
120	P11021	0	0	120
121	P11142	0	0	121
122	P11310	0	0	122
123	P11498	0	0	123
124	P11586	0	0	124
125	P11766	0	0	125
126	P12109	0	0	126
127	P12110	0	0	127
128	P12111	0	0	128
129	P12235	0	0	129
130	P13639	0	0	130
131	P13645	0	0	131
132	P13667	0	0	132
133	P13796	0	0	133
134	P13804	0	0	134
135	P13861	0	0	135
136	P14543	0	0	136
137	P14618	0	0	137
138	P14625	0	0	138
139	P14868	0	0	139
140	P15104	0	0	140
141	P15880	0	0	141
142	P15927	0	0	142
143	P16152	0	0	143
144	P16219	0	0	144
145	P16435	0	0	145
146	P16615	0	0	146
147	P17655	0	0	147
148	P17858	0	0	148
149	P17980	0	0	149
150	P18206	0	0	150
151	P18621	0	0	151
152	P18669	0	0	152
153	P19338	0	0	153
154	P19971	0	0	154
155	P20073	0	0	155
156	P20774	0	0	156
157	P21333	0	0	157
158	P21397	0	0	158
159	P21399	0	0	159
160	P21796	0	0	160
161	P21953	0	0	161
162	P21964	0	0	162
163	P21980	0	0	163
164	P22033	0	0	164
165	P22307	0	0	165
166	P22314	0	0	166
167	P22626	0	0	167
168	P23528	0	0	168
169	P24752	0	0	169
170	P24821	0	0	170
171	P24844	0	0	171
172	P25705	0	0	172
173	P25787	0	0	173
174	P26038	0	0	174
175	P26599	0	0	175
176	P27338	0	0	176
177	P27797	0	0	177
178	P27816	0	0	178
179	P27824	0	0	179
180	P28065	0	0	180
181	P28074	0	0	181
182	P29401	0	0	182
183	P30038	0	0	183
184	P30041	0	0	184
185	P30043	0	0	185
186	P30044	0	0	186
187	P30048	0	0	187
188	P30050	0	0	188
189	P30084	0	0	189
190	P30101	0	0	190
191	P30837	0	0	191
192	P31040	0	0	192
193	P31150	0	0	193
194	P31327	0	0	194
195	P31513	0	0	195
196	P31939	0	0	196
197	P31943	0	0	197
198	P31946	0	0	198
199	P32119	0	0	199
200	P32969	0	0	200
201	P33121	0	0	201
202	P34896	0	0	202
203	P34897	0	0	203
204	P34932	0	0	204
205	P35221	0	0	205
206	P35232	0	0	206
207	P35268	0	0	207
208	P35527	0	0	208
209	P35573	0	0	209
210	P35579	0	0	210
211	P35580	0	0	211
212	P35606	0	0	212
213	P35908	0	0	213
214	P35914	0	0	214
215	P36269	0	0	215
216	P36542	0	0	216
217	P36776	0	0	217
218	P36871	0	0	218
219	P36957	0	0	219
220	P37802	0	0	220
221	P38606	0	0	221
222	P38646	0	0	222
223	P38919	0	0	223
224	P39656	0	0	224
225	P40616	0	0	225
226	P40926	0	0	226
227	P40939	0	0	227
228	P42126	0	0	228
229	P42765	0	0	229
230	P43121	0	0	230
231	P43155	0	0	231
232	P43307	0	0	232
233	P45954	0	0	233
234	P46940	0	0	234
235	P46952	0	0	235
236	P46977	0	0	236
237	P47755	0	0	237
238	P48643	0	0	238
239	P48735	0	0	239
240	P49189	0	0	240
241	P49257	0	0	241
242	P49327	0	0	242
243	P49419	0	0	243
244	P49588	0	0	244
245	P49720	0	0	245
246	P49748	0	0	246
247	P49755	0	0	247
248	P50135	0	0	248
249	P50395	0	0	249
250	P50440	0	0	250
251	P50454	0	0	251
252	P50990	0	0	252
253	P51148	0	0	253
254	P51580	0	0	254
255	P51649	0	0	255
256	P51659	0	0	256
257	P51665	0	0	257
258	P51858	0	0	258
259	P51884	0	0	259
260	P51991	0	0	260
261	P52565	0	0	261
262	P52758	0	0	262
263	P52907	0	0	263
264	P53041	0	0	264
265	P53618	0	0	265
266	P53621	0	0	266
267	P54727	0	0	267
268	P54868	0	0	268
269	P55084	0	0	269
270	P57105	0	0	270
271	P59998	0	0	271
272	P60033	0	0	272
273	P60174	0	0	273
274	P60900	0	0	274
275	P60953	0	0	275
276	P60981	0	0	276
277	P61160	0	0	277
278	P61163	0	0	278
279	P61225	0	0	279
280	P61247	0	0	280
281	P61513	0	0	281
282	P61604	0	0	282
283	P61923	0	0	283
284	P61978	0	0	284
285	P62140	0	0	285
286	P62244	0	0	286
287	P62258	0	0	287
288	P62330	0	0	288
289	P62750	0	0	289
290	P62805	0	0	290
291	P62873	0	0	291
292	P62906	0	0	292
293	P62937	0	0	293
294	P63104	0	0	294
295	P63244	0	0	295
296	P68871	0	0	296
297	P69905	0	0	297
298	P78371	0	0	298
299	P80404	0	0	299
300	P98160	0	0	300
301	Q00610	0	0	301
302	Q00796	0	0	302
303	Q00839	0	0	303
304	Q01082	0	0	304
305	Q01995	0	0	305
306	Q02318	0	0	306
307	Q02338	0	0	307
308	Q04837	0	0	308
309	Q04917	0	0	309
310	Q05682	0	0	310
311	Q05707	0	0	311
312	Q06210	0	0	312
313	Q06830	0	0	313
314	Q07020	0	0	314
315	Q07021	0	0	315
316	Q07954	0	0	316
317	Q07960	0	0	317
318	Q08211	0	0	318
319	Q08257	0	0	319
320	Q08426	0	0	320
321	Q12882	0	0	321
322	Q12906	0	0	322
323	Q12931	0	0	323
324	Q13011	0	0	324
325	Q13151	0	0	325
326	Q13177	0	0	326
327	Q13190	0	0	327
328	Q13228	0	0	328
329	Q13409	0	0	329
330	Q13423	0	0	330
331	Q13561	0	0	331
332	Q13576	0	0	332
333	Q13813	0	0	333
334	Q14697	0	0	334
335	Q14764	0	0	335
336	Q14914	0	0	336
337	Q14974	0	0	337
338	Q15019	0	0	338
339	Q15084	0	0	339
340	Q15121	0	0	340
341	Q15149	0	0	341
342	Q15365	0	0	342
343	Q15366	0	0	343
344	Q15436	0	0	344
345	Q15582	0	0	345
346	Q15746	0	0	346
347	Q16134	0	0	347
348	Q16531	0	0	348
349	Q16555	0	0	349
350	Q16658	0	0	350
351	Q16698	0	0	351
352	Q16706	0	0	352
353	Q16762	0	0	353
354	Q16822	0	0	354
355	Q16836	0	0	355
356	Q16851	0	0	356
357	Q16853	0	0	357
358	Q16881	0	0	358
359	Q16891	0	0	359
360	Q3LXA3	0	0	360
361	Q4G0N4	0	0	361
362	Q53GQ0	0	0	362
363	Q53H12	0	0	363
364	Q5HYI8	0	0	364
365	Q6DD88	0	0	365
366	Q6NZI2	0	0	366
367	Q6P587	0	0	367
368	Q6YN16	0	0	368
369	Q7KZF4	0	0	369
370	Q7L014	0	0	370
371	Q7Z2W4	0	0	371
372	Q86TI2	0	0	372
373	Q8IWW6	0	0	373
374	Q8NBS9	0	0	374
375	Q8NBX0	0	0	375
376	Q8NE62	0	0	376
377	Q8NFF5	0	0	377
378	Q8WUM4	0	0	378
379	Q8WW59	0	0	379
380	Q92945	0	0	380
381	Q969Z3	0	0	381
382	Q96AC1	0	0	382
383	Q96C23	0	0	383
384	Q96CN7	0	0	384
385	Q96G03	0	0	385
386	Q96HY6	0	0	386
387	Q96I99	0	0	387
388	Q96IU4	0	0	388
389	Q96JB5	0	0	389
390	Q96KP4	0	0	390
391	Q96RQ3	0	0	391
392	Q99497	0	0	392
393	Q99536	0	0	393
394	Q99623	0	0	394
395	Q99714	0	0	395
396	Q99757	0	0	396
397	Q99832	0	0	397
398	Q9BRA2	0	0	398
399	Q9BRX2	0	0	399
400	Q9BUP3	0	0	400
401	Q9C0C2	0	0	401
402	Q9H269	0	0	402
403	Q9H4A4	0	0	403
404	Q9H8H3	0	0	404
405	Q9H9A6	0	0	405
406	Q9HC35	0	0	406
407	Q9HCC0	0	0	407
408	Q9HCN8	0	0	408
409	Q9HDC9	0	0	409
410	Q9NNW7	0	0	410
411	Q9NQC3	0	0	411
412	Q9NQR4	0	0	412
413	Q9NSE4	0	0	413
414	Q9NUI1	0	0	414
415	Q9NUJ1	0	0	415
416	Q9NUP9	0	0	416
417	Q9NY15	0	0	417
418	Q9NY33	0	0	418
419	Q9NYU2	0	0	419
420	Q9P2R3	0	0	420
421	Q9UBN7	0	0	421
422	Q9UBQ5	0	0	422
423	Q9UBQ7	0	0	423
424	Q9UBX3	0	0	424
425	Q9UHG3	0	0	425
426	Q9UJ70	0	0	426
427	Q9UJS0	0	0	427
428	Q9UJW0	0	0	428
429	Q9UKK9	0	0	429
430	Q9ULV4	0	0	430
431	Q9ULZ3	0	0	431
432	Q9UN36	0	0	432
433	Q9UQ80	0	0	433
434	Q9Y224	0	0	434
435	Q9Y265	0	0	435
436	Q9Y2Q9	0	0	436
437	Q9Y394	0	0	437
438	Q9Y490	0	0	438
439	Q9Y5S9	0	0	439
440	Q9Y678	0	0	440
441	Q9Y6C2	0	0	441
442	A0A075B7B8	1	0.671140939597314	442
443	A0A0B4J2B5	1	0.671140939597314	443
444	A0A0C4DH25	1	0.671140939597314	444
445	A0A590UK10;Q6ZSZ5	1	0.671140939597314	445
446	A0AVT1	1	0.671140939597314	446
447	A0FGR8	1	0.671140939597314	447
448	A0MZ66	1	0.671140939597314	448
449	A1L0T0	1	0.671140939597314	449
450	A2RRP1	1	0.671140939597314	450
451	A3KMH1	1	0.671140939597314	451
452	A4D1P6	1	0.671140939597314	452
453	A5YKK6	1	0.671140939597314	453
454	A6NDG6	1	0.671140939597314	454
455	E9PAV3	1	0.671140939597314	455
456	E9PRG8	1	0.671140939597314	456
457	O00115	1	0.671140939597314	457
458	O00116	1	0.671140939597314	458
459	O00139	1	0.671140939597314	459
460	O00142	1	0.671140939597314	460
461	O00151	1	0.671140939597314	461
462	O00160	1	0.671140939597314	462
463	O00161	1	0.671140939597314	463
464	O00165	1	0.671140939597314	464
465	O00170	1	0.671140939597314	465
466	O00182	1	0.671140939597314	466
467	O00186	1	0.671140939597314	467
468	O00192	1	0.671140939597314	468
469	O00203	1	0.671140939597314	469
470	O00214	1	0.671140939597314	470
471	O00231	1	0.671140939597314	471
472	O00232	1	0.671140939597314	472
473	O00233	1	0.671140939597314	473
474	O00244	1	0.671140939597314	474
475	O00264	1	0.671140939597314	475
476	O00267	1	0.671140939597314	476
477	O00273	1	0.671140939597314	477
478	O00291	1	0.671140939597314	478
479	O00299	1	0.671140939597314	479
480	O00303	1	0.671140939597314	480
481	O00330	1	0.671140939597314	481
482	O00400	1	0.671140939597314	482
483	O00401	1	0.671140939597314	483
484	O00410	1	0.671140939597314	484
485	O00422	1	0.671140939597314	485
486	O00429	1	0.671140939597314	486
487	O00442	1	0.671140939597314	487
488	O00461	1	0.671140939597314	488
489	O00468	1	0.671140939597314	489
490	O00471	1	0.671140939597314	490
491	O00483	1	0.671140939597314	491
492	O00487	1	0.671140939597314	492
493	O00499	1	0.671140939597314	493
494	O00505	1	0.671140939597314	494
495	O00541	1	0.671140939597314	495
496	O00560	1	0.671140939597314	496
497	O00567	1	0.671140939597314	497
498	O00571	1	0.671140939597314	498
499	O00584	1	0.671140939597314	499
500	O00629	1	0.671140939597314	500
501	O00743	1	0.671140939597314	501
502	O00754	1	0.671140939597314	502
503	O00764	1	0.671140939597314	503
504	O14495	1	0.671140939597314	504
505	O14497	1	0.671140939597314	505
506	O14558	1	0.671140939597314	506
507	O14579	1	0.671140939597314	507
508	O14617	1	0.671140939597314	508
509	O14618	1	0.671140939597314	509
510	O14639	1	0.671140939597314	510
511	O14653	1	0.671140939597314	511
512	O14672	1	0.671140939597314	512
513	O14681	1	0.671140939597314	513
514	O14734	1	0.671140939597314	514
515	O14737	1	0.671140939597314	515
516	O14744	1	0.671140939597314	516
517	O14745	1	0.671140939597314	517
518	O14776	1	0.671140939597314	518
519	O14786	1	0.671140939597314	519
520	O14787	1	0.671140939597314	520
521	O14802	1	0.671140939597314	521
522	O14828	1	0.671140939597314	522
523	O14841	1	0.671140939597314	523
524	O14874	1	0.671140939597314	524
525	O14880	1	0.671140939597314	525
526	O14908	1	0.671140939597314	526
527	O14920	1	0.671140939597314	527
528	O14933	1	0.671140939597314	528
529	O14936	1	0.671140939597314	529
530	O14949	1	0.671140939597314	530
531	O14964	1	0.671140939597314	531
532	O14972	1	0.671140939597314	532
533	O14974	1	0.671140939597314	533
534	O14976	1	0.671140939597314	534
535	O14979	1	0.671140939597314	535
536	O14980	1	0.671140939597314	536
537	O15027	1	0.671140939597314	537
538	O15031	1	0.671140939597314	538
539	O15042	1	0.671140939597314	539
540	O15067	1	0.671140939597314	540
541	O15116	1	0.671140939597314	541
542	O15120	1	0.671140939597314	542
543	O15126	1	0.671140939597314	543
544	O15127	1	0.671140939597314	544
545	O15143	1	0.671140939597314	545
546	O15144	1	0.671140939597314	546
547	O15145	1	0.671140939597314	547
548	O15160	1	0.671140939597314	548
549	O15162	1	0.671140939597314	549
550	O15173	1	0.671140939597314	550
551	O15212	1	0.671140939597314	551
552	O15230	1	0.671140939597314	552
553	O15247	1	0.671140939597314	553
554	O15258	1	0.671140939597314	554
555	O15260	1	0.671140939597314	555
556	O15269	1	0.671140939597314	556
557	O15294	1	0.671140939597314	557
558	O15305	1	0.671140939597314	558
559	O15355	1	0.671140939597314	559
560	O15371	1	0.671140939597314	560
561	O15372	1	0.671140939597314	561
562	O15397	1	0.671140939597314	562
563	O15484	1	0.671140939597314	563
564	O15498	1	0.671140939597314	564
565	O15511	1	0.671140939597314	565
566	O43143	1	0.671140939597314	566
567	O43149	1	0.671140939597314	567
568	O43159	1	0.671140939597314	568
569	O43169	1	0.671140939597314	569
570	O43172	1	0.671140939597314	570
571	O43181	1	0.671140939597314	571
572	O43237	1	0.671140939597314	572
573	O43242	1	0.671140939597314	573
574	O43264	1	0.671140939597314	574
575	O43290	1	0.671140939597314	575
576	O43294	1	0.671140939597314	576
577	O43314	1	0.671140939597314	577
578	O43324	1	0.671140939597314	578
579	O43390	1	0.671140939597314	579
580	O43395	1	0.671140939597314	580
581	O43396	1	0.671140939597314	581
582	O43399	1	0.671140939597314	582
583	O43402	1	0.671140939597314	583
584	O43427	1	0.671140939597314	584
585	O43432	1	0.671140939597314	585
586	O43447	1	0.671140939597314	586
587	O43464	1	0.671140939597314	587
588	O43488	1	0.671140939597314	588
589	O43491	1	0.671140939597314	589
590	O43493	1	0.671140939597314	590
591	O43516	1	0.671140939597314	591
592	O43583	1	0.671140939597314	592
593	O43592	1	0.671140939597314	593
594	O43598	1	0.671140939597314	594
595	O43615	1	0.671140939597314	595
596	O43617	1	0.671140939597314	596
597	O43633	1	0.671140939597314	597
598	O43660	1	0.671140939597314	598
599	O43670	1	0.671140939597314	599
600	O43674	1	0.671140939597314	600
601	O43676	1	0.671140939597314	601
602	O43678	1	0.671140939597314	602
603	O43681	1	0.671140939597314	603
604	O43684	1	0.671140939597314	604
605	O43708	1	0.671140939597314	605
606	O43716	1	0.671140939597314	606
607	O43719	1	0.671140939597314	607
608	O43747	1	0.671140939597314	608
609	O43760	1	0.671140939597314	609
610	O43765	1	0.671140939597314	610
611	O43768	1	0.671140939597314	611
612	O43776	1	0.671140939597314	612
613	O43795	1	0.671140939597314	613
614	O43809	1	0.671140939597314	614
615	O43813	1	0.671140939597314	615
616	O43815	1	0.671140939597314	616
617	O43818	1	0.671140939597314	617
618	O43819	1	0.671140939597314	618
619	O43837	1	0.671140939597314	619
620	O43847	1	0.671140939597314	620
621	O43865	1	0.671140939597314	621
622	O43866	1	0.671140939597314	622
623	O43920	1	0.671140939597314	623
624	O60216	1	0.671140939597314	624
625	O60220	1	0.671140939597314	625
626	O60231	1	0.671140939597314	626
627	O60232	1	0.671140939597314	627
628	O60256	1	0.671140939597314	628
629	O60264	1	0.671140939597314	629
630	O60271	1	0.671140939597314	630
631	O60306	1	0.671140939597314	631
632	O60313	1	0.671140939597314	632
633	O60341	1	0.671140939597314	633
634	O60437	1	0.671140939597314	634
635	O60443	1	0.671140939597314	635
636	O60493	1	0.671140939597314	636
637	O60502	1	0.671140939597314	637
638	O60504	1	0.671140939597314	638
639	O60524	1	0.671140939597314	639
640	O60547	1	0.671140939597314	640
641	O60568	1	0.671140939597314	641
642	O60610	1	0.671140939597314	642
643	O60613	1	0.671140939597314	643
644	O60645	1	0.671140939597314	644
645	O60664	1	0.671140939597314	645
646	O60684	1	0.671140939597314	646
647	O60716	1	0.671140939597314	647
648	O60749	1	0.671140939597314	648
649	O60762	1	0.671140939597314	649
650	O60763	1	0.671140939597314	650
651	O60826	1	0.671140939597314	651
652	O60832	1	0.671140939597314	652
653	O60841	1	0.671140939597314	653
654	O60869	1	0.671140939597314	654
655	O60879	1	0.671140939597314	655
656	O60884	1	0.671140939597314	656
657	O60934	1	0.671140939597314	657
658	O75027	1	0.671140939597314	658
659	O75116	1	0.671140939597314	659
660	O75122	1	0.671140939597314	660
661	O75131	1	0.671140939597314	661
662	O75146	1	0.671140939597314	662
663	O75150	1	0.671140939597314	663
664	O75152	1	0.671140939597314	664
665	O75153	1	0.671140939597314	665
666	O75165	1	0.671140939597314	666
667	O75170	1	0.671140939597314	667
668	O75175	1	0.671140939597314	668
669	O75223	1	0.671140939597314	669
670	O75251	1	0.671140939597314	670
671	O75306	1	0.671140939597314	671
672	O75312	1	0.671140939597314	672
673	O75340	1	0.671140939597314	673
674	O75347	1	0.671140939597314	674
675	O75348	1	0.671140939597314	675
676	O75351	1	0.671140939597314	676
677	O75352	1	0.671140939597314	677
678	O75368	1	0.671140939597314	678
679	O75382	1	0.671140939597314	679
680	O75390	1	0.671140939597314	680
681	O75396	1	0.671140939597314	681
682	O75400	1	0.671140939597314	682
683	O75431	1	0.671140939597314	683
684	O75436	1	0.671140939597314	684
685	O75438	1	0.671140939597314	685
686	O75439	1	0.671140939597314	686
687	O75475	1	0.671140939597314	687
688	O75477	1	0.671140939597314	688
689	O75489	1	0.671140939597314	689
690	O75494	1	0.671140939597314	690
691	O75521	1	0.671140939597314	691
692	O75531	1	0.671140939597314	692
693	O75533	1	0.671140939597314	693
694	O75534	1	0.671140939597314	694
695	O75569	1	0.671140939597314	695
696	O75643	1	0.671140939597314	696
697	O75663	1	0.671140939597314	697
698	O75674	1	0.671140939597314	698
699	O75688	1	0.671140939597314	699
700	O75694	1	0.671140939597314	700
701	O75695	1	0.671140939597314	701
702	O75718	1	0.671140939597314	702
703	O75746	1	0.671140939597314	703
704	O75822	1	0.671140939597314	704
705	O75832	1	0.671140939597314	705
706	O75843	1	0.671140939597314	706
707	O75844	1	0.671140939597314	707
708	O75880	1	0.671140939597314	708
709	O75882	1	0.671140939597314	709
710	O75884	1	0.671140939597314	710
711	O75886	1	0.671140939597314	711
712	O75911	1	0.671140939597314	712
713	O75915	1	0.671140939597314	713
714	O75923	1	0.671140939597314	714
715	O75934	1	0.671140939597314	715
716	O75935	1	0.671140939597314	716
717	O75937	1	0.671140939597314	717
718	O75947	1	0.671140939597314	718
719	O75955	1	0.671140939597314	719
720	O75964	1	0.671140939597314	720
721	O75976	1	0.671140939597314	721
722	O76003	1	0.671140939597314	722
723	O76021	1	0.671140939597314	723
724	O76024	1	0.671140939597314	724
725	O76031	1	0.671140939597314	725
726	O76071	1	0.671140939597314	726
727	O76094	1	0.671140939597314	727
728	O94760	1	0.671140939597314	728
729	O94766	1	0.671140939597314	729
730	O94776	1	0.671140939597314	730
731	O94804	1	0.671140939597314	731
732	O94826	1	0.671140939597314	732
733	O94832	1	0.671140939597314	733
734	O94855	1	0.671140939597314	734
735	O94886	1	0.671140939597314	735
736	O94887	1	0.671140939597314	736
737	O94888	1	0.671140939597314	737
738	O94903	1	0.671140939597314	738
739	O94905	1	0.671140939597314	739
740	O94906	1	0.671140939597314	740
741	O94919	1	0.671140939597314	741
742	O94966	1	0.671140939597314	742
743	O94973	1	0.671140939597314	743
744	O94992	1	0.671140939597314	744
745	O95081	1	0.671140939597314	745
746	O95140	1	0.671140939597314	746
747	O95159	1	0.671140939597314	747
748	O95163	1	0.671140939597314	748
749	O95168	1	0.671140939597314	749
750	O95169	1	0.671140939597314	750
751	O95182	1	0.671140939597314	751
752	O95202	1	0.671140939597314	752
753	O95218	1	0.671140939597314	753
754	O95219	1	0.671140939597314	754
755	O95232	1	0.671140939597314	755
756	O95248	1	0.671140939597314	756
757	O95292	1	0.671140939597314	757
758	O95295	1	0.671140939597314	758
759	O95298	1	0.671140939597314	759
760	O95299	1	0.671140939597314	760
761	O95302	1	0.671140939597314	761
762	O95340	1	0.671140939597314	762
763	O95352	1	0.671140939597314	763
764	O95363	1	0.671140939597314	764
765	O95372	1	0.671140939597314	765
766	O95373	1	0.671140939597314	766
767	O95396	1	0.671140939597314	767
768	O95400	1	0.671140939597314	768
769	O95425	1	0.671140939597314	769
770	O95433	1	0.671140939597314	770
771	O95456	1	0.671140939597314	771
772	O95470	1	0.671140939597314	772
773	O95479	1	0.671140939597314	773
774	O95486	1	0.671140939597314	774
775	O95487	1	0.671140939597314	775
776	O95571	1	0.671140939597314	776
777	O95573	1	0.671140939597314	777
778	O95630	1	0.671140939597314	778
779	O95671	1	0.671140939597314	779
780	O95674	1	0.671140939597314	780
781	O95721	1	0.671140939597314	781
782	O95747	1	0.671140939597314	782
783	O95758	1	0.671140939597314	783
784	O95786	1	0.671140939597314	784
785	O95793	1	0.671140939597314	785
786	O95810	1	0.671140939597314	786
787	O95822	1	0.671140939597314	787
788	O95825	1	0.671140939597314	788
789	O95834	1	0.671140939597314	789
790	O95861	1	0.671140939597314	790
791	O95870	1	0.671140939597314	791
792	O95881	1	0.671140939597314	792
793	O95989	1	0.671140939597314	793
794	O96000	1	0.671140939597314	794
795	O96005	1	0.671140939597314	795
796	O96007	1	0.671140939597314	796
797	O96011	1	0.671140939597314	797
798	O96013	1	0.671140939597314	798
799	O96019	1	0.671140939597314	799
800	P00167	1	0.671140939597314	800
801	P00325	1	0.671140939597314	801
802	P00390	1	0.671140939597314	802
803	P00403	1	0.671140939597314	803
804	P00450	1	0.671140939597314	804
805	P00492	1	0.671140939597314	805
806	P00533	1	0.671140939597314	806
807	P00568	1	0.671140939597314	807
808	P00734	1	0.671140939597314	808
809	P00736	1	0.671140939597314	809
810	P00738	1	0.671140939597314	810
811	P00740	1	0.671140939597314	811
812	P00748	1	0.671140939597314	812
813	P00813	1	0.671140939597314	813
814	P00918	1	0.671140939597314	814
815	P00966	1	0.671140939597314	815
816	P01011	1	0.671140939597314	816
817	P01019	1	0.671140939597314	817
818	P01031	1	0.671140939597314	818
819	P01034	1	0.671140939597314	819
820	P01040	1	0.671140939597314	820
821	P01042	1	0.671140939597314	821
822	P01111	1	0.671140939597314	822
823	P01116	1	0.671140939597314	823
824	P01591	1	0.671140939597314	824
825	P01700	1	0.671140939597314	825
826	P01714	1	0.671140939597314	826
827	P01857	1	0.671140939597314	827
828	P01859	1	0.671140939597314	828
829	P01860	1	0.671140939597314	829
830	P01871	1	0.671140939597314	830
831	P01889	1	0.671140939597314	831
832	P02452	1	0.671140939597314	832
833	P02461	1	0.671140939597314	833
834	P02545	1	0.671140939597314	834
835	P02649	1	0.671140939597314	835
836	P02652	1	0.671140939597314	836
837	P02675	1	0.671140939597314	837
838	P02679	1	0.671140939597314	838
839	P02730	1	0.671140939597314	839
840	P02743	1	0.671140939597314	840
841	P02745	1	0.671140939597314	841
842	P02747	1	0.671140939597314	842
843	P02749	1	0.671140939597314	843
844	P02750	1	0.671140939597314	844
845	P02760	1	0.671140939597314	845
846	P02763	1	0.671140939597314	846
847	P02765	1	0.671140939597314	847
848	P02774	1	0.671140939597314	848
849	P02786	1	0.671140939597314	849
850	P02794	1	0.671140939597314	850
851	P03905	1	0.671140939597314	851
852	P03952	1	0.671140939597314	852
853	P04003	1	0.671140939597314	853
854	P04004	1	0.671140939597314	854
855	P04062	1	0.671140939597314	855
856	P04066	1	0.671140939597314	856
857	P04080	1	0.671140939597314	857
858	P04083	1	0.671140939597314	858
859	P04150	1	0.671140939597314	859
860	P04181	1	0.671140939597314	860
861	P04216	1	0.671140939597314	861
862	P04217	1	0.671140939597314	862
863	P04233	1	0.671140939597314	863
864	P04424	1	0.671140939597314	864
865	P04440	1	0.671140939597314	865
866	P04632	1	0.671140939597314	866
867	P04839	1	0.671140939597314	867
868	P04899	1	0.671140939597314	868
869	P05026	1	0.671140939597314	869
870	P05062	1	0.671140939597314	870
871	P05067	1	0.671140939597314	871
872	P05090	1	0.671140939597314	872
873	P05107	1	0.671140939597314	873
874	P05114	1	0.671140939597314	874
875	P05155	1	0.671140939597314	875
876	P05156	1	0.671140939597314	876
877	P05161	1	0.671140939597314	877
878	P05164	1	0.671140939597314	878
879	P05165	1	0.671140939597314	879
880	P05362	1	0.671140939597314	880
881	P05452	1	0.671140939597314	881
882	P05543	1	0.671140939597314	882
883	P05546	1	0.671140939597314	883
884	P06132	1	0.671140939597314	884
885	P06213	1	0.671140939597314	885
886	P06312	1	0.671140939597314	886
887	P06454	1	0.671140939597314	887
888	P06681	1	0.671140939597314	888
889	P06702	1	0.671140939597314	889
890	P06703	1	0.671140939597314	890
891	P06727	1	0.671140939597314	891
892	P06730	1	0.671140939597314	892
893	P06737	1	0.671140939597314	893
894	P06748	1	0.671140939597314	894
895	P06756	1	0.671140939597314	895
896	P06865	1	0.671140939597314	896
897	P07108	1	0.671140939597314	897
898	P07195	1	0.671140939597314	898
899	P07203	1	0.671140939597314	899
900	P07305	1	0.671140939597314	900
901	P07357	1	0.671140939597314	901
902	P07358	1	0.671140939597314	902
903	P07360	1	0.671140939597314	903
904	P07437	1	0.671140939597314	904
905	P07477	1	0.671140939597314	905
906	P07585	1	0.671140939597314	906
907	P07602	1	0.671140939597314	907
908	P07686	1	0.671140939597314	908
909	P07711	1	0.671140939597314	909
910	P07738	1	0.671140939597314	910
911	P07814	1	0.671140939597314	911
912	P07900	1	0.671140939597314	912
913	P07902	1	0.671140939597314	913
914	P07919	1	0.671140939597314	914
915	P07947	1	0.671140939597314	915
916	P07948	1	0.671140939597314	916
917	P07996	1	0.671140939597314	917
918	P08123	1	0.671140939597314	918
919	P08134	1	0.671140939597314	919
920	P08185	1	0.671140939597314	920
921	P08195	1	0.671140939597314	921
922	P08236	1	0.671140939597314	922
923	P08237	1	0.671140939597314	923
924	P08238	1	0.671140939597314	924
925	P08240	1	0.671140939597314	925
926	P08294	1	0.671140939597314	926
927	P08311	1	0.671140939597314	927
928	P08319	1	0.671140939597314	928
929	P08397	1	0.671140939597314	929
930	P08559	1	0.671140939597314	930
931	P08571	1	0.671140939597314	931
932	P08572	1	0.671140939597314	932
933	P08574	1	0.671140939597314	933
934	P08575	1	0.671140939597314	934
935	P08579	1	0.671140939597314	935
936	P08621	1	0.671140939597314	936
937	P08648	1	0.671140939597314	937
938	P08651	1	0.671140939597314	938
939	P08697	1	0.671140939597314	939
940	P08708	1	0.671140939597314	940
941	P08754	1	0.671140939597314	941
942	P08865	1	0.671140939597314	942
943	P09001	1	0.671140939597314	943
944	P09104	1	0.671140939597314	944
945	P09429	1	0.671140939597314	945
946	P09455	1	0.671140939597314	946
947	P09486	1	0.671140939597314	947
948	P09493	1	0.671140939597314	948
949	P09496	1	0.671140939597314	949
950	P09497	1	0.671140939597314	950
951	P09543	1	0.671140939597314	951
952	P09601	1	0.671140939597314	952
953	P09622	1	0.671140939597314	953
954	P09661	1	0.671140939597314	954
955	P09668	1	0.671140939597314	955
956	P09669	1	0.671140939597314	956
957	P09874	1	0.671140939597314	957
958	P09914	1	0.671140939597314	958
959	P09972	1	0.671140939597314	959
960	P0C0L5	1	0.671140939597314	960
961	P10109	1	0.671140939597314	961
962	P10155	1	0.671140939597314	962
963	P10253	1	0.671140939597314	963
964	P10301	1	0.671140939597314	964
965	P10321	1	0.671140939597314	965
966	P10398	1	0.671140939597314	966
967	P10412	1	0.671140939597314	967
968	P10586	1	0.671140939597314	968
969	P10599	1	0.671140939597314	969
970	P10606	1	0.671140939597314	970
971	P10619	1	0.671140939597314	971
972	P10620	1	0.671140939597314	972
973	P10643	1	0.671140939597314	973
974	P10768	1	0.671140939597314	974
975	P10909	1	0.671140939597314	975
976	P11047	1	0.671140939597314	976
977	P11117	1	0.671140939597314	977
978	P11166	1	0.671140939597314	978
979	P11171	1	0.671140939597314	979
980	P11172	1	0.671140939597314	980
981	P11177	1	0.671140939597314	981
982	P11182	1	0.671140939597314	982
983	P11215	1	0.671140939597314	983
984	P11216	1	0.671140939597314	984
985	P11233	1	0.671140939597314	985
986	P11234	1	0.671140939597314	986
987	P11279	1	0.671140939597314	987
988	P11387	1	0.671140939597314	988
989	P11413	1	0.671140939597314	989
990	P11441	1	0.671140939597314	990
991	P11717	1	0.671140939597314	991
992	P11908	1	0.671140939597314	992
993	P11940	1	0.671140939597314	993
994	P12004	1	0.671140939597314	994
995	P12081	1	0.671140939597314	995
996	P12268	1	0.671140939597314	996
997	P12270	1	0.671140939597314	997
998	P12277	1	0.671140939597314	998
999	P12429	1	0.671140939597314	999
1000	P12694	1	0.671140939597314	1000
1001	P12814	1	0.671140939597314	1001
1002	P12830	1	0.671140939597314	1002
1003	P12931	1	0.671140939597314	1003
1004	P12955	1	0.671140939597314	1004
1005	P12956	1	0.671140939597314	1005
1006	P13010	1	0.671140939597314	1006
1007	P13073	1	0.671140939597314	1007
1008	P13473	1	0.671140939597314	1008
1009	P13489	1	0.671140939597314	1009
1010	P13498	1	0.671140939597314	1010
1011	P13647	1	0.671140939597314	1011
1012	P13671	1	0.671140939597314	1012
1013	P13674	1	0.671140939597314	1013
1014	P13693	1	0.671140939597314	1014
1015	P13716	1	0.671140939597314	1015
1016	P13747	1	0.671140939597314	1016
1017	P13797	1	0.671140939597314	1017
1018	P13798	1	0.671140939597314	1018
1019	P13807	1	0.671140939597314	1019
1020	P13987	1	0.671140939597314	1020
1021	P14174	1	0.671140939597314	1021
1022	P14209	1	0.671140939597314	1022
1023	P14314	1	0.671140939597314	1023
1024	P14317	1	0.671140939597314	1024
1025	P14324	1	0.671140939597314	1025
1026	P14406	1	0.671140939597314	1026
1027	P14550	1	0.671140939597314	1027
1028	P14621	1	0.671140939597314	1028
1029	P14735	1	0.671140939597314	1029
1030	P14854	1	0.671140939597314	1030
1031	P14866	1	0.671140939597314	1031
1032	P14923	1	0.671140939597314	1032
1033	P14927	1	0.671140939597314	1033
1034	P15121	1	0.671140939597314	1034
1035	P15144	1	0.671140939597314	1035
1036	P15153	1	0.671140939597314	1036
1037	P15170	1	0.671140939597314	1037
1038	P15289	1	0.671140939597314	1038
1039	P15311	1	0.671140939597314	1039
1040	P15374	1	0.671140939597314	1040
1041	P15498	1	0.671140939597314	1041
1042	P15531	1	0.671140939597314	1042
1043	P15586	1	0.671140939597314	1043
1044	P15735	1	0.671140939597314	1044
1045	P15848	1	0.671140939597314	1045
1046	P15924	1	0.671140939597314	1046
1047	P16070	1	0.671140939597314	1047
1048	P16083	1	0.671140939597314	1048
1049	P16278	1	0.671140939597314	1049
1050	P16284	1	0.671140939597314	1050
1051	P16333	1	0.671140939597314	1051
1052	P16401	1	0.671140939597314	1052
1053	P16885	1	0.671140939597314	1053
1054	P16930	1	0.671140939597314	1054
1055	P16949	1	0.671140939597314	1055
1056	P17050	1	0.671140939597314	1056
1057	P17152	1	0.671140939597314	1057
1058	P17174	1	0.671140939597314	1058
1059	P17252	1	0.671140939597314	1059
1060	P17480	1	0.671140939597314	1060
1061	P17612	1	0.671140939597314	1061
1062	P17812	1	0.671140939597314	1062
1063	P17813	1	0.671140939597314	1063
1064	P17844	1	0.671140939597314	1064
1065	P17931	1	0.671140939597314	1065
1066	P17936	1	0.671140939597314	1066
1067	P17987	1	0.671140939597314	1067
1068	P18031	1	0.671140939597314	1068
1069	P18077	1	0.671140939597314	1069
1070	P18085	1	0.671140939597314	1070
1071	P18124	1	0.671140939597314	1071
1072	P18428	1	0.671140939597314	1072
1073	P18433	1	0.671140939597314	1073
1074	P18440	1	0.671140939597314	1074
1075	P18583	1	0.671140939597314	1075
1076	P18754	1	0.671140939597314	1076
1077	P18859	1	0.671140939597314	1077
1078	P18887	1	0.671140939597314	1078
1079	P19367	1	0.671140939597314	1079
1080	P19387	1	0.671140939597314	1080
1081	P19388	1	0.671140939597314	1081
1082	P19404	1	0.671140939597314	1082
1083	P19474	1	0.671140939597314	1083
1084	P19525	1	0.671140939597314	1084
1085	P19623	1	0.671140939597314	1085
1086	P19652	1	0.671140939597314	1086
1087	P19784	1	0.671140939597314	1087
1088	P19823	1	0.671140939597314	1088
1089	P19827	1	0.671140939597314	1089
1090	P19838	1	0.671140939597314	1090
1091	P19878	1	0.671140939597314	1091
1092	P20036	1	0.671140939597314	1092
1093	P20042	1	0.671140939597314	1093
1094	P20290	1	0.671140939597314	1094
1095	P20338	1	0.671140939597314	1095
1096	P20339	1	0.671140939597314	1096
1097	P20591	1	0.671140939597314	1097
1098	P20618	1	0.671140939597314	1098
1099	P20645	1	0.671140939597314	1099
1100	P20674	1	0.671140939597314	1100
1101	P20700	1	0.671140939597314	1101
1102	P20810	1	0.671140939597314	1102
1103	P20936	1	0.671140939597314	1103
1104	P20962	1	0.671140939597314	1104
1105	P21266	1	0.671140939597314	1105
1106	P21281	1	0.671140939597314	1106
1107	P21283	1	0.671140939597314	1107
1108	P21291	1	0.671140939597314	1108
1109	P21589	1	0.671140939597314	1109
1110	P21810	1	0.671140939597314	1110
1111	P21912	1	0.671140939597314	1111
1112	P22059	1	0.671140939597314	1112
1113	P22061	1	0.671140939597314	1113
1114	P22087	1	0.671140939597314	1114
1115	P22102	1	0.671140939597314	1115
1116	P22105	1	0.671140939597314	1116
1117	P22234	1	0.671140939597314	1117
1118	P22352	1	0.671140939597314	1118
1119	P22570	1	0.671140939597314	1119
1120	P22694	1	0.671140939597314	1120
1121	P22695	1	0.671140939597314	1121
1122	P22830	1	0.671140939597314	1122
1123	P23141	1	0.671140939597314	1123
1124	P23142	1	0.671140939597314	1124
1125	P23193	1	0.671140939597314	1125
1126	P23246	1	0.671140939597314	1126
1127	P23258	1	0.671140939597314	1127
1128	P23284	1	0.671140939597314	1128
1129	P23368	1	0.671140939597314	1129
1130	P23381	1	0.671140939597314	1130
1131	P23396	1	0.671140939597314	1131
1132	P23458	1	0.671140939597314	1132
1133	P23497	1	0.671140939597314	1133
1134	P23526	1	0.671140939597314	1134
1135	P23588	1	0.671140939597314	1135
1136	P23610	1	0.671140939597314	1136
1137	P23634	1	0.671140939597314	1137
1138	P23786	1	0.671140939597314	1138
1139	P23919	1	0.671140939597314	1139
1140	P24534	1	0.671140939597314	1140
1141	P24539	1	0.671140939597314	1141
1142	P24557	1	0.671140939597314	1142
1143	P24666	1	0.671140939597314	1143
1144	P24928	1	0.671140939597314	1144
1145	P25098	1	0.671140939597314	1145
1146	P25205	1	0.671140939597314	1146
1147	P25311	1	0.671140939597314	1147
1148	P25325	1	0.671140939597314	1148
1149	P25398	1	0.671140939597314	1149
1150	P25685	1	0.671140939597314	1150
1151	P25686	1	0.671140939597314	1151
1152	P25774	1	0.671140939597314	1152
1153	P25786	1	0.671140939597314	1153
1154	P25788	1	0.671140939597314	1154
1155	P25789	1	0.671140939597314	1155
1156	P26196	1	0.671140939597314	1156
1157	P26368	1	0.671140939597314	1157
1158	P26373	1	0.671140939597314	1158
1159	P26440	1	0.671140939597314	1159
1160	P26447	1	0.671140939597314	1160
1161	P26572	1	0.671140939597314	1161
1162	P26583	1	0.671140939597314	1162
1163	P26639	1	0.671140939597314	1163
1164	P26640	1	0.671140939597314	1164
1165	P26641	1	0.671140939597314	1165
1166	P26885	1	0.671140939597314	1166
1167	P27105	1	0.671140939597314	1167
1168	P27169	1	0.671140939597314	1168
1169	P27348	1	0.671140939597314	1169
1170	P27361	1	0.671140939597314	1170
1171	P27635	1	0.671140939597314	1171
1172	P27694	1	0.671140939597314	1172
1173	P27695	1	0.671140939597314	1173
1174	P27708	1	0.671140939597314	1174
1175	P27986	1	0.671140939597314	1175
1176	P28062	1	0.671140939597314	1176
1177	P28066	1	0.671140939597314	1177
1178	P28070	1	0.671140939597314	1178
1179	P28072	1	0.671140939597314	1179
1180	P28288	1	0.671140939597314	1180
1181	P28290	1	0.671140939597314	1181
1182	P28331	1	0.671140939597314	1182
1183	P28340	1	0.671140939597314	1183
1184	P28482	1	0.671140939597314	1184
1185	P28676	1	0.671140939597314	1185
1186	P28799	1	0.671140939597314	1186
1187	P28838	1	0.671140939597314	1187
1188	P29144	1	0.671140939597314	1188
1189	P29218	1	0.671140939597314	1189
1190	P29350	1	0.671140939597314	1190
1191	P29372	1	0.671140939597314	1191
1192	P29466	1	0.671140939597314	1192
1193	P29590	1	0.671140939597314	1193
1194	P29622	1	0.671140939597314	1194
1195	P29692	1	0.671140939597314	1195
1196	P29728	1	0.671140939597314	1196
1197	P29966	1	0.671140939597314	1197
1198	P29992	1	0.671140939597314	1198
1199	P30039	1	0.671140939597314	1199
1200	P30040	1	0.671140939597314	1200
1201	P30046	1	0.671140939597314	1201
1202	P30049	1	0.671140939597314	1202
1203	P30085	1	0.671140939597314	1203
1204	P30086	1	0.671140939597314	1204
1205	P30153	1	0.671140939597314	1205
1206	P30273	1	0.671140939597314	1206
1207	P30419	1	0.671140939597314	1207
1208	P30519	1	0.671140939597314	1208
1209	P30520	1	0.671140939597314	1209
1210	P30533	1	0.671140939597314	1210
1211	P30536	1	0.671140939597314	1211
1212	P30566	1	0.671140939597314	1212
1213	P30622	1	0.671140939597314	1213
1214	P30626	1	0.671140939597314	1214
1215	P30740	1	0.671140939597314	1215
1216	P30876	1	0.671140939597314	1216
1217	P31146	1	0.671140939597314	1217
1218	P31153	1	0.671140939597314	1218
1219	P31483	1	0.671140939597314	1219
1220	P31689	1	0.671140939597314	1220
1221	P31749	1	0.671140939597314	1221
1222	P31930	1	0.671140939597314	1222
1223	P31937	1	0.671140939597314	1223
1224	P31942	1	0.671140939597314	1224
1225	P31948	1	0.671140939597314	1225
1226	P31949	1	0.671140939597314	1226
1227	P32321	1	0.671140939597314	1227
1228	P32455	1	0.671140939597314	1228
1229	P32519	1	0.671140939597314	1229
1230	P33176	1	0.671140939597314	1230
1231	P33240	1	0.671140939597314	1231
1232	P33241	1	0.671140939597314	1232
1233	P33316	1	0.671140939597314	1233
1234	P33897	1	0.671140939597314	1234
1235	P34059	1	0.671140939597314	1235
1236	P34913	1	0.671140939597314	1236
1237	P34949	1	0.671140939597314	1237
1238	P35080	1	0.671140939597314	1238
1239	P35222	1	0.671140939597314	1239
1240	P35237	1	0.671140939597314	1240
1241	P35241	1	0.671140939597314	1241
1242	P35244	1	0.671140939597314	1242
1243	P35249	1	0.671140939597314	1243
1244	P35270	1	0.671140939597314	1244
1245	P35555	1	0.671140939597314	1245
1246	P35611	1	0.671140939597314	1246
1247	P35613	1	0.671140939597314	1247
1248	P35658	1	0.671140939597314	1248
1249	P35659	1	0.671140939597314	1249
1250	P35754	1	0.671140939597314	1250
1251	P35813	1	0.671140939597314	1251
1252	P35858	1	0.671140939597314	1252
1253	P35998	1	0.671140939597314	1253
1254	P36405	1	0.671140939597314	1254
1255	P36507	1	0.671140939597314	1255
1256	P36543	1	0.671140939597314	1256
1257	P36551	1	0.671140939597314	1257
1258	P36578	1	0.671140939597314	1258
1259	P36873	1	0.671140939597314	1259
1260	P36915	1	0.671140939597314	1260
1261	P36955	1	0.671140939597314	1261
1262	P36969	1	0.671140939597314	1262
1263	P37108	1	0.671140939597314	1263
1264	P37198	1	0.671140939597314	1264
1265	P37235	1	0.671140939597314	1265
1266	P37837	1	0.671140939597314	1266
1267	P38117	1	0.671140939597314	1267
1268	P38159	1	0.671140939597314	1268
1269	P38435	1	0.671140939597314	1269
1270	P38571	1	0.671140939597314	1270
1271	P39019	1	0.671140939597314	1271
1272	P39023	1	0.671140939597314	1272
1273	P39060	1	0.671140939597314	1273
1274	P39687	1	0.671140939597314	1274
1275	P39880	1	0.671140939597314	1275
1276	P40121	1	0.671140939597314	1276
1277	P40123	1	0.671140939597314	1277
1278	P40222	1	0.671140939597314	1278
1279	P40227	1	0.671140939597314	1279
1280	P40261	1	0.671140939597314	1280
1281	P40306	1	0.671140939597314	1281
1282	P40429	1	0.671140939597314	1282
1283	P40763	1	0.671140939597314	1283
1284	P40818	1	0.671140939597314	1284
1285	P40855	1	0.671140939597314	1285
1286	P40925	1	0.671140939597314	1286
1287	P41091	1	0.671140939597314	1287
1288	P41214	1	0.671140939597314	1288
1289	P41218	1	0.671140939597314	1289
1290	P41226	1	0.671140939597314	1290
1291	P41227	1	0.671140939597314	1291
1292	P41240	1	0.671140939597314	1292
1293	P41250	1	0.671140939597314	1293
1294	P41252	1	0.671140939597314	1294
1295	P42025	1	0.671140939597314	1295
1296	P42166	1	0.671140939597314	1296
1297	P42224	1	0.671140939597314	1297
1298	P42226	1	0.671140939597314	1298
1299	P42285	1	0.671140939597314	1299
1300	P42330	1	0.671140939597314	1300
1301	P42331	1	0.671140939597314	1301
1302	P42345	1	0.671140939597314	1302
1303	P42356	1	0.671140939597314	1303
1304	P42566	1	0.671140939597314	1304
1305	P42574	1	0.671140939597314	1305
1306	P42677	1	0.671140939597314	1306
1307	P42704	1	0.671140939597314	1307
1308	P42766	1	0.671140939597314	1308
1309	P42785	1	0.671140939597314	1309
1310	P42858	1	0.671140939597314	1310
1311	P42898	1	0.671140939597314	1311
1312	P43034	1	0.671140939597314	1312
1313	P43243	1	0.671140939597314	1313
1314	P43246	1	0.671140939597314	1314
1315	P43251	1	0.671140939597314	1315
1316	P43304	1	0.671140939597314	1316
1317	P43378	1	0.671140939597314	1317
1318	P43487	1	0.671140939597314	1318
1319	P43490	1	0.671140939597314	1319
1320	P43652	1	0.671140939597314	1320
1321	P43686	1	0.671140939597314	1321
1322	P43897	1	0.671140939597314	1322
1323	P45880	1	0.671140939597314	1323
1324	P45974	1	0.671140939597314	1324
1325	P46019	1	0.671140939597314	1325
1326	P46060	1	0.671140939597314	1326
1327	P46063	1	0.671140939597314	1327
1328	P46087	1	0.671140939597314	1328
1329	P46108	1	0.671140939597314	1329
1330	P46109	1	0.671140939597314	1330
1331	P46199	1	0.671140939597314	1331
1332	P46379	1	0.671140939597314	1332
1333	P46459	1	0.671140939597314	1333
1334	P46734	1	0.671140939597314	1334
1335	P46736	1	0.671140939597314	1335
1336	P46776	1	0.671140939597314	1336
1337	P46777	1	0.671140939597314	1337
1338	P46778	1	0.671140939597314	1338
1339	P46779	1	0.671140939597314	1339
1340	P46781	1	0.671140939597314	1340
1341	P46782	1	0.671140939597314	1341
1342	P46783	1	0.671140939597314	1342
1343	P46926	1	0.671140939597314	1343
1344	P46939	1	0.671140939597314	1344
1345	P46976	1	0.671140939597314	1345
1346	P47756	1	0.671140939597314	1346
1347	P47897	1	0.671140939597314	1347
1348	P47914	1	0.671140939597314	1348
1349	P47985	1	0.671140939597314	1349
1350	P48047	1	0.671140939597314	1350
1351	P48059	1	0.671140939597314	1351
1352	P48147	1	0.671140939597314	1352
1353	P48163	1	0.671140939597314	1353
1354	P48426	1	0.671140939597314	1354
1355	P48444	1	0.671140939597314	1355
1356	P48449	1	0.671140939597314	1356
1357	P48506	1	0.671140939597314	1357
1358	P48507	1	0.671140939597314	1358
1359	P48556	1	0.671140939597314	1359
1360	P48634	1	0.671140939597314	1360
1361	P48637	1	0.671140939597314	1361
1362	P48681	1	0.671140939597314	1362
1363	P48723	1	0.671140939597314	1363
1364	P48739	1	0.671140939597314	1364
1365	P48960	1	0.671140939597314	1365
1366	P49006	1	0.671140939597314	1366
1367	P49023	1	0.671140939597314	1367
1368	P49207	1	0.671140939597314	1368
1369	P49321	1	0.671140939597314	1369
1370	P49354	1	0.671140939597314	1370
1371	P49368	1	0.671140939597314	1371
1372	P49406	1	0.671140939597314	1372
1373	P49407	1	0.671140939597314	1373
1374	P49411	1	0.671140939597314	1374
1375	P49441	1	0.671140939597314	1375
1376	P49458	1	0.671140939597314	1376
1377	P49589	1	0.671140939597314	1377
1378	P49590	1	0.671140939597314	1378
1379	P49591	1	0.671140939597314	1379
1380	P49593	1	0.671140939597314	1380
1381	P49721	1	0.671140939597314	1381
1382	P49750	1	0.671140939597314	1382
1383	P49756	1	0.671140939597314	1383
1384	P49757	1	0.671140939597314	1384
1385	P49770	1	0.671140939597314	1385
1386	P49773	1	0.671140939597314	1386
1387	P49790	1	0.671140939597314	1387
1388	P49792	1	0.671140939597314	1388
1389	P49821	1	0.671140939597314	1389
1390	P49840	1	0.671140939597314	1390
1391	P49841	1	0.671140939597314	1391
1392	P49902	1	0.671140939597314	1392
1393	P49903	1	0.671140939597314	1393
1394	P49914	1	0.671140939597314	1394
1395	P49915	1	0.671140939597314	1395
1396	P49916	1	0.671140939597314	1396
1397	P49959	1	0.671140939597314	1397
1398	P50148	1	0.671140939597314	1398
1399	P50213	1	0.671140939597314	1399
1400	P50336	1	0.671140939597314	1400
1401	P50402	1	0.671140939597314	1401
1402	P50416	1	0.671140939597314	1402
1403	P50452	1	0.671140939597314	1403
1404	P50453	1	0.671140939597314	1404
1405	P50542	1	0.671140939597314	1405
1406	P50552	1	0.671140939597314	1406
1407	P50570	1	0.671140939597314	1407
1408	P50579	1	0.671140939597314	1408
1409	P50583	1	0.671140939597314	1409
1410	P50750	1	0.671140939597314	1410
1411	P50851	1	0.671140939597314	1411
1412	P50895	1	0.671140939597314	1412
1413	P50897	1	0.671140939597314	1413
1414	P50914	1	0.671140939597314	1414
1415	P50991	1	0.671140939597314	1415
1416	P50995	1	0.671140939597314	1416
1417	P51003	1	0.671140939597314	1417
1418	P51114	1	0.671140939597314	1418
1419	P51116	1	0.671140939597314	1419
1420	P51149	1	0.671140939597314	1420
1421	P51151	1	0.671140939597314	1421
1422	P51159	1	0.671140939597314	1422
1423	P51178	1	0.671140939597314	1423
1424	P51398	1	0.671140939597314	1424
1425	P51452	1	0.671140939597314	1425
1426	P51531	1	0.671140939597314	1426
1427	P51553	1	0.671140939597314	1427
1428	P51570	1	0.671140939597314	1428
1429	P51571	1	0.671140939597314	1429
1430	P51572	1	0.671140939597314	1430
1431	P51606	1	0.671140939597314	1431
1432	P51608	1	0.671140939597314	1432
1433	P51610	1	0.671140939597314	1433
1434	P51648	1	0.671140939597314	1434
1435	P51688	1	0.671140939597314	1435
1436	P51692	1	0.671140939597314	1436
1437	P51798	1	0.671140939597314	1437
1438	P51809	1	0.671140939597314	1438
1439	P51812	1	0.671140939597314	1439
1440	P51888	1	0.671140939597314	1440
1441	P51970	1	0.671140939597314	1441
1442	P52209	1	0.671140939597314	1442
1443	P52272	1	0.671140939597314	1443
1444	P52294	1	0.671140939597314	1444
1445	P52298	1	0.671140939597314	1445
1446	P52306	1	0.671140939597314	1446
1447	P52434	1	0.671140939597314	1447
1448	P52566	1	0.671140939597314	1448
1449	P52594	1	0.671140939597314	1449
1450	P52597	1	0.671140939597314	1450
1451	P52630	1	0.671140939597314	1451
1452	P52701	1	0.671140939597314	1452
1453	P52735	1	0.671140939597314	1453
1454	P52788	1	0.671140939597314	1454
1455	P52790	1	0.671140939597314	1455
1456	P52815	1	0.671140939597314	1456
1457	P52888	1	0.671140939597314	1457
1458	P52943	1	0.671140939597314	1458
1459	P52948	1	0.671140939597314	1459
1460	P53004	1	0.671140939597314	1460
1461	P53007	1	0.671140939597314	1461
1462	P53367	1	0.671140939597314	1462
1463	P53384	1	0.671140939597314	1463
1464	P53396	1	0.671140939597314	1464
1465	P53597	1	0.671140939597314	1465
1466	P53602	1	0.671140939597314	1466
1467	P53609	1	0.671140939597314	1467
1468	P53611	1	0.671140939597314	1468
1469	P53634	1	0.671140939597314	1469
1470	P53680	1	0.671140939597314	1470
1471	P53701	1	0.671140939597314	1471
1472	P53990	1	0.671140939597314	1472
1473	P53992	1	0.671140939597314	1473
1474	P53999	1	0.671140939597314	1474
1475	P54105	1	0.671140939597314	1475
1476	P54136	1	0.671140939597314	1476
1477	P54289	1	0.671140939597314	1477
1478	P54577	1	0.671140939597314	1478
1479	P54578	1	0.671140939597314	1479
1480	P54619	1	0.671140939597314	1480
1481	P54725	1	0.671140939597314	1481
1482	P54802	1	0.671140939597314	1482
1483	P54819	1	0.671140939597314	1483
1484	P54886	1	0.671140939597314	1484
1485	P54920	1	0.671140939597314	1485
1486	P55001	1	0.671140939597314	1486
1487	P55008	1	0.671140939597314	1487
1488	P55010	1	0.671140939597314	1488
1489	P55036	1	0.671140939597314	1489
1490	P55039	1	0.671140939597314	1490
1491	P55060	1	0.671140939597314	1491
1492	P55072	1	0.671140939597314	1492
1493	P55145	1	0.671140939597314	1493
1494	P55196	1	0.671140939597314	1494
1495	P55209	1	0.671140939597314	1495
1496	P55210	1	0.671140939597314	1496
1497	P55212	1	0.671140939597314	1497
1498	P55263	1	0.671140939597314	1498
1499	P55265	1	0.671140939597314	1499
1500	P55268	1	0.671140939597314	1500
1501	P55327	1	0.671140939597314	1501
1502	P55735	1	0.671140939597314	1502
1503	P55769	1	0.671140939597314	1503
1504	P55786	1	0.671140939597314	1504
1505	P55795	1	0.671140939597314	1505
1506	P55884	1	0.671140939597314	1506
1507	P55899	1	0.671140939597314	1507
1508	P55957	1	0.671140939597314	1508
1509	P56134	1	0.671140939597314	1509
1510	P56192	1	0.671140939597314	1510
1511	P56199	1	0.671140939597314	1511
1512	P56377	1	0.671140939597314	1512
1513	P56385	1	0.671140939597314	1513
1514	P56537	1	0.671140939597314	1514
1515	P56556	1	0.671140939597314	1515
1516	P57088	1	0.671140939597314	1516
1517	P57737	1	0.671140939597314	1517
1518	P57740	1	0.671140939597314	1518
1519	P57764	1	0.671140939597314	1519
1520	P57772	1	0.671140939597314	1520
1521	P58546	1	0.671140939597314	1521
1522	P60228	1	0.671140939597314	1522
1523	P60468	1	0.671140939597314	1523
1524	P60510	1	0.671140939597314	1524
1525	P60660	1	0.671140939597314	1525
1526	P60842	1	0.671140939597314	1526
1527	P60866	1	0.671140939597314	1527
1528	P60891	1	0.671140939597314	1528
1529	P60903	1	0.671140939597314	1529
1530	P60983	1	0.671140939597314	1530
1531	P61006	1	0.671140939597314	1531
1532	P61009	1	0.671140939597314	1532
1533	P61011	1	0.671140939597314	1533
1534	P61018	1	0.671140939597314	1534
1535	P61019	1	0.671140939597314	1535
1536	P61020	1	0.671140939597314	1536
1537	P61026	1	0.671140939597314	1537
1538	P61081	1	0.671140939597314	1538
1539	P61086	1	0.671140939597314	1539
1540	P61088	1	0.671140939597314	1540
1541	P61106	1	0.671140939597314	1541
1542	P61158	1	0.671140939597314	1542
1543	P61201	1	0.671140939597314	1543
1544	P61221	1	0.671140939597314	1544
1545	P61254	1	0.671140939597314	1545
1546	P61289	1	0.671140939597314	1546
1547	P61313	1	0.671140939597314	1547
1548	P61353	1	0.671140939597314	1548
1549	P61421	1	0.671140939597314	1549
1550	P61457	1	0.671140939597314	1550
1551	P61586	1	0.671140939597314	1551
1552	P61619	1	0.671140939597314	1552
1553	P61626	1	0.671140939597314	1553
1554	P61758	1	0.671140939597314	1554
1555	P61769	1	0.671140939597314	1555
1556	P61803	1	0.671140939597314	1556
1557	P61916	1	0.671140939597314	1557
1558	P61960	1	0.671140939597314	1558
1559	P61962	1	0.671140939597314	1559
1560	P61966	1	0.671140939597314	1560
1561	P61970	1	0.671140939597314	1561
1562	P61981	1	0.671140939597314	1562
1563	P62072	1	0.671140939597314	1563
1564	P62081	1	0.671140939597314	1564
1565	P62136	1	0.671140939597314	1565
1566	P62191	1	0.671140939597314	1566
1567	P62195	1	0.671140939597314	1567
1568	P62241	1	0.671140939597314	1568
1569	P62249	1	0.671140939597314	1569
1570	P62263	1	0.671140939597314	1570
1571	P62266	1	0.671140939597314	1571
1572	P62269	1	0.671140939597314	1572
1573	P62277	1	0.671140939597314	1573
1574	P62280	1	0.671140939597314	1574
1575	P62304	1	0.671140939597314	1575
1576	P62306	1	0.671140939597314	1576
1577	P62310	1	0.671140939597314	1577
1578	P62312	1	0.671140939597314	1578
1579	P62314	1	0.671140939597314	1579
1580	P62316	1	0.671140939597314	1580
1581	P62318	1	0.671140939597314	1581
1582	P62333	1	0.671140939597314	1582
1583	P62341	1	0.671140939597314	1583
1584	P62424	1	0.671140939597314	1584
1585	P62495	1	0.671140939597314	1585
1586	P62633	1	0.671140939597314	1586
1587	P62701	1	0.671140939597314	1587
1588	P62714	1	0.671140939597314	1588
1589	P62745	1	0.671140939597314	1589
1590	P62753	1	0.671140939597314	1590
1591	P62820	1	0.671140939597314	1591
1592	P62826	1	0.671140939597314	1592
1593	P62829	1	0.671140939597314	1593
1594	P62847	1	0.671140939597314	1594
1595	P62851	1	0.671140939597314	1595
1596	P62857	1	0.671140939597314	1596
1597	P62861	1	0.671140939597314	1597
1598	P62879	1	0.671140939597314	1598
1599	P62888	1	0.671140939597314	1599
1600	P62899	1	0.671140939597314	1600
1601	P62910	1	0.671140939597314	1601
1602	P62913	1	0.671140939597314	1602
1603	P62917	1	0.671140939597314	1603
1604	P62942	1	0.671140939597314	1604
1605	P62993	1	0.671140939597314	1605
1606	P62995	1	0.671140939597314	1606
1607	P63000	1	0.671140939597314	1607
1608	P63010	1	0.671140939597314	1608
1609	P63096	1	0.671140939597314	1609
1610	P63098	1	0.671140939597314	1610
1611	P63151	1	0.671140939597314	1611
1612	P63173	1	0.671140939597314	1612
1613	P63208	1	0.671140939597314	1613
1614	P63220	1	0.671140939597314	1614
1615	P63241	1	0.671140939597314	1615
1616	P63279	1	0.671140939597314	1616
1617	P67809	1	0.671140939597314	1617
1618	P67812	1	0.671140939597314	1618
1619	P67870	1	0.671140939597314	1619
1620	P67936	1	0.671140939597314	1620
1621	P68036	1	0.671140939597314	1621
1622	P68366	1	0.671140939597314	1622
1623	P68402	1	0.671140939597314	1623
1624	P78310	1	0.671140939597314	1624
1625	P78318	1	0.671140939597314	1625
1626	P78330	1	0.671140939597314	1626
1627	P78344	1	0.671140939597314	1627
1628	P78346	1	0.671140939597314	1628
1629	P78347	1	0.671140939597314	1629
1630	P78406	1	0.671140939597314	1630
1631	P78417	1	0.671140939597314	1631
1632	P78527	1	0.671140939597314	1632
1633	P78537	1	0.671140939597314	1633
1634	P80188	1	0.671140939597314	1634
1635	P80217	1	0.671140939597314	1635
1636	P80303	1	0.671140939597314	1636
1637	P80723	1	0.671140939597314	1637
1638	P82650	1	0.671140939597314	1638
1639	P82663	1	0.671140939597314	1639
1640	P82909	1	0.671140939597314	1640
1641	P82912	1	0.671140939597314	1641
1642	P82914	1	0.671140939597314	1642
1643	P82932	1	0.671140939597314	1643
1644	P82979	1	0.671140939597314	1644
1645	P83111	1	0.671140939597314	1645
1646	P83731	1	0.671140939597314	1646
1647	P84085	1	0.671140939597314	1647
1648	P84090	1	0.671140939597314	1648
1649	P84095	1	0.671140939597314	1649
1650	P84098	1	0.671140939597314	1650
1651	P84103	1	0.671140939597314	1651
1652	P85037	1	0.671140939597314	1652
1653	P98095	1	0.671140939597314	1653
1654	P98171	1	0.671140939597314	1654
1655	P98175	1	0.671140939597314	1655
1656	P98179	1	0.671140939597314	1656
1657	P99999	1	0.671140939597314	1657
1658	Q00013	1	0.671140939597314	1658
1659	Q00059	1	0.671140939597314	1659
1660	Q00325	1	0.671140939597314	1660
1661	Q00341	1	0.671140939597314	1661
1662	Q00534	1	0.671140939597314	1662
1663	Q00535	1	0.671140939597314	1663
1664	Q00577	1	0.671140939597314	1664
1665	Q00587	1	0.671140939597314	1665
1666	Q00653	1	0.671140939597314	1666
1667	Q00688	1	0.671140939597314	1667
1668	Q00765	1	0.671140939597314	1668
1669	Q01081	1	0.671140939597314	1669
1670	Q01085	1	0.671140939597314	1670
1671	Q01105	1	0.671140939597314	1671
1672	Q01130	1	0.671140939597314	1672
1673	Q01415	1	0.671140939597314	1673
1674	Q01433	1	0.671140939597314	1674
1675	Q01459	1	0.671140939597314	1675
1676	Q01469	1	0.671140939597314	1676
1677	Q01518	1	0.671140939597314	1677
1678	Q01628	1	0.671140939597314	1678
1679	Q01780	1	0.671140939597314	1679
1680	Q01813	1	0.671140939597314	1680
1681	Q01844	1	0.671140939597314	1681
1682	Q01970	1	0.671140939597314	1682
1683	Q02083	1	0.671140939597314	1683
1684	Q02108	1	0.671140939597314	1684
1685	Q02127	1	0.671140939597314	1685
1686	Q02153	1	0.671140939597314	1686
1687	Q02218	1	0.671140939597314	1687
1688	Q02252	1	0.671140939597314	1688
1689	Q02543	1	0.671140939597314	1689
1690	Q02750	1	0.671140939597314	1690
1691	Q02790	1	0.671140939597314	1691
1692	Q02809	1	0.671140939597314	1692
1693	Q02818	1	0.671140939597314	1693
1694	Q02878	1	0.671140939597314	1694
1695	Q02880	1	0.671140939597314	1695
1696	Q02978	1	0.671140939597314	1696
1697	Q03001	1	0.671140939597314	1697
1698	Q03154	1	0.671140939597314	1698
1699	Q03169	1	0.671140939597314	1699
1700	Q03252	1	0.671140939597314	1700
1701	Q03426	1	0.671140939597314	1701
1702	Q03518	1	0.671140939597314	1702
1703	Q03519	1	0.671140939597314	1703
1704	Q03701	1	0.671140939597314	1704
1705	Q04206	1	0.671140939597314	1705
1706	Q04323	1	0.671140939597314	1706
1707	Q04446	1	0.671140939597314	1707
1708	Q04637	1	0.671140939597314	1708
1709	Q04760	1	0.671140939597314	1709
1710	Q05086	1	0.671140939597314	1710
1711	Q05209	1	0.671140939597314	1711
1712	Q05397	1	0.671140939597314	1712
1713	Q05519	1	0.671140939597314	1713
1714	Q06033	1	0.671140939597314	1714
1715	Q06124	1	0.671140939597314	1715
1716	Q06136	1	0.671140939597314	1716
1717	Q06203	1	0.671140939597314	1717
1718	Q06265	1	0.671140939597314	1718
1719	Q06323	1	0.671140939597314	1719
1720	Q06546	1	0.671140939597314	1720
1721	Q06787	1	0.671140939597314	1721
1722	Q07065	1	0.671140939597314	1722
1723	Q07157	1	0.671140939597314	1723
1724	Q07507	1	0.671140939597314	1724
1725	Q07666	1	0.671140939597314	1725
1726	Q07812	1	0.671140939597314	1726
1727	Q07817	1	0.671140939597314	1727
1728	Q07866	1	0.671140939597314	1728
1729	Q07955	1	0.671140939597314	1729
1730	Q08378	1	0.671140939597314	1730
1731	Q08379	1	0.671140939597314	1731
1732	Q08380	1	0.671140939597314	1732
1733	Q08722	1	0.671140939597314	1733
1734	Q08752	1	0.671140939597314	1734
1735	Q08945	1	0.671140939597314	1735
1736	Q08AM6	1	0.671140939597314	1736
1737	Q08J23	1	0.671140939597314	1737
1738	Q09028	1	0.671140939597314	1738
1739	Q09161	1	0.671140939597314	1739
1740	Q09666	1	0.671140939597314	1740
1741	Q0IIM8	1	0.671140939597314	1741
1742	Q0JRZ9	1	0.671140939597314	1742
1743	Q0VDF9	1	0.671140939597314	1743
1744	Q10469	1	0.671140939597314	1744
1745	Q10471	1	0.671140939597314	1745
1746	Q10472	1	0.671140939597314	1746
1747	Q10567	1	0.671140939597314	1747
1748	Q10570	1	0.671140939597314	1748
1749	Q10713	1	0.671140939597314	1749
1750	Q12765	1	0.671140939597314	1750
1751	Q12768	1	0.671140939597314	1751
1752	Q12769	1	0.671140939597314	1752
1753	Q12792	1	0.671140939597314	1753
1754	Q12797	1	0.671140939597314	1754
1755	Q12802	1	0.671140939597314	1755
1756	Q12805	1	0.671140939597314	1756
1757	Q12846	1	0.671140939597314	1757
1758	Q12874	1	0.671140939597314	1758
1759	Q12888	1	0.671140939597314	1759
1760	Q12899	1	0.671140939597314	1760
1761	Q12904	1	0.671140939597314	1761
1762	Q12905	1	0.671140939597314	1762
1763	Q12907	1	0.671140939597314	1763
1764	Q12913	1	0.671140939597314	1764
1765	Q12929	1	0.671140939597314	1765
1766	Q12955	1	0.671140939597314	1766
1767	Q12959	1	0.671140939597314	1767
1768	Q12965	1	0.671140939597314	1768
1769	Q12972	1	0.671140939597314	1769
1770	Q12981	1	0.671140939597314	1770
1771	Q12996	1	0.671140939597314	1771
1772	Q13033	1	0.671140939597314	1772
1773	Q13043	1	0.671140939597314	1773
1774	Q13045	1	0.671140939597314	1774
1775	Q13057	1	0.671140939597314	1775
1776	Q13085	1	0.671140939597314	1776
1777	Q13094	1	0.671140939597314	1777
1778	Q13098	1	0.671140939597314	1778
1779	Q13123	1	0.671140939597314	1779
1780	Q13126	1	0.671140939597314	1780
1781	Q13131	1	0.671140939597314	1781
1782	Q13136	1	0.671140939597314	1782
1783	Q13144	1	0.671140939597314	1783
1784	Q13148	1	0.671140939597314	1784
1785	Q13153	1	0.671140939597314	1785
1786	Q13155	1	0.671140939597314	1786
1787	Q13162	1	0.671140939597314	1787
1788	Q13185	1	0.671140939597314	1788
1789	Q13200	1	0.671140939597314	1789
1790	Q13217	1	0.671140939597314	1790
1791	Q13232	1	0.671140939597314	1791
1792	Q13242	1	0.671140939597314	1792
1793	Q13243	1	0.671140939597314	1793
1794	Q13247	1	0.671140939597314	1794
1795	Q13263	1	0.671140939597314	1795
1796	Q13283	1	0.671140939597314	1796
1797	Q13310	1	0.671140939597314	1797
1798	Q13325	1	0.671140939597314	1798
1799	Q13347	1	0.671140939597314	1799
1800	Q13363	1	0.671140939597314	1800
1801	Q13404	1	0.671140939597314	1801
1802	Q13405	1	0.671140939597314	1802
1803	Q13418	1	0.671140939597314	1803
1804	Q13425	1	0.671140939597314	1804
1805	Q13428	1	0.671140939597314	1805
1806	Q13435	1	0.671140939597314	1806
1807	Q13438	1	0.671140939597314	1807
1808	Q13442	1	0.671140939597314	1808
1809	Q13451	1	0.671140939597314	1809
1810	Q13459	1	0.671140939597314	1810
1811	Q13464	1	0.671140939597314	1811
1812	Q13488	1	0.671140939597314	1812
1813	Q13492	1	0.671140939597314	1813
1814	Q13496	1	0.671140939597314	1814
1815	Q13501	1	0.671140939597314	1815
1816	Q13505	1	0.671140939597314	1816
1817	Q13510	1	0.671140939597314	1817
1818	Q13526	1	0.671140939597314	1818
1819	Q13546	1	0.671140939597314	1819
1820	Q13547	1	0.671140939597314	1820
1821	Q13557	1	0.671140939597314	1821
1822	Q13564	1	0.671140939597314	1822
1823	Q13572	1	0.671140939597314	1823
1824	Q13573	1	0.671140939597314	1824
1825	Q13586	1	0.671140939597314	1825
1826	Q13595	1	0.671140939597314	1826
1827	Q13596	1	0.671140939597314	1827
1828	Q13608	1	0.671140939597314	1828
1829	Q13616	1	0.671140939597314	1829
1830	Q13617	1	0.671140939597314	1830
1831	Q13618	1	0.671140939597314	1831
1832	Q13619	1	0.671140939597314	1832
1833	Q13620	1	0.671140939597314	1833
1834	Q13630	1	0.671140939597314	1834
1835	Q13637	1	0.671140939597314	1835
1836	Q13642	1	0.671140939597314	1836
1837	Q13685	1	0.671140939597314	1837
1838	Q13724	1	0.671140939597314	1838
1839	Q13740	1	0.671140939597314	1839
1840	Q13825	1	0.671140939597314	1840
1841	Q13838	1	0.671140939597314	1841
1842	Q13867	1	0.671140939597314	1842
1843	Q13868	1	0.671140939597314	1843
1844	Q13884	1	0.671140939597314	1844
1845	Q13885	1	0.671140939597314	1845
1846	Q13895	1	0.671140939597314	1846
1847	Q13907	1	0.671140939597314	1847
1848	Q13951	1	0.671140939597314	1848
1849	Q14005	1	0.671140939597314	1849
1850	Q14008	1	0.671140939597314	1850
1851	Q14011	1	0.671140939597314	1851
1852	Q14019	1	0.671140939597314	1852
1853	Q14103	1	0.671140939597314	1853
1854	Q14108	1	0.671140939597314	1854
1855	Q14112	1	0.671140939597314	1855
1856	Q14118	1	0.671140939597314	1856
1857	Q14126	1	0.671140939597314	1857
1858	Q14137	1	0.671140939597314	1858
1859	Q14139	1	0.671140939597314	1859
1860	Q14141	1	0.671140939597314	1860
1861	Q14152	1	0.671140939597314	1861
1862	Q14155	1	0.671140939597314	1862
1863	Q14156	1	0.671140939597314	1863
1864	Q14157	1	0.671140939597314	1864
1865	Q14160	1	0.671140939597314	1865
1866	Q14161	1	0.671140939597314	1866
1867	Q14165	1	0.671140939597314	1867
1868	Q14166	1	0.671140939597314	1868
1869	Q14185	1	0.671140939597314	1869
1870	Q14195	1	0.671140939597314	1870
1871	Q14197	1	0.671140939597314	1871
1872	Q14203	1	0.671140939597314	1872
1873	Q14204	1	0.671140939597314	1873
1874	Q14232	1	0.671140939597314	1874
1875	Q14240	1	0.671140939597314	1875
1876	Q14244	1	0.671140939597314	1876
1877	Q14247	1	0.671140939597314	1877
1878	Q14254	1	0.671140939597314	1878
1879	Q14257	1	0.671140939597314	1879
1880	Q14258	1	0.671140939597314	1880
1881	Q14318	1	0.671140939597314	1881
1882	Q14344	1	0.671140939597314	1882
1883	Q14376	1	0.671140939597314	1883
1884	Q14444	1	0.671140939597314	1884
1885	Q14498	1	0.671140939597314	1885
1886	Q14554	1	0.671140939597314	1886
1887	Q14558	1	0.671140939597314	1887
1888	Q14571	1	0.671140939597314	1888
1889	Q14624	1	0.671140939597314	1889
1890	Q14651	1	0.671140939597314	1890
1891	Q14669	1	0.671140939597314	1891
1892	Q14677	1	0.671140939597314	1892
1893	Q14683	1	0.671140939597314	1893
1894	Q14684	1	0.671140939597314	1894
1895	Q14690	1	0.671140939597314	1895
1896	Q14694	1	0.671140939597314	1896
1897	Q14696	1	0.671140939597314	1897
1898	Q14699	1	0.671140939597314	1898
1899	Q14738	1	0.671140939597314	1899
1900	Q14739	1	0.671140939597314	1900
1901	Q14746	1	0.671140939597314	1901
1902	Q14789	1	0.671140939597314	1902
1903	Q14839	1	0.671140939597314	1903
1904	Q14847	1	0.671140939597314	1904
1905	Q14956	1	0.671140939597314	1905
1906	Q14966	1	0.671140939597314	1906
1907	Q14978	1	0.671140939597314	1907
1908	Q14980	1	0.671140939597314	1908
1909	Q14997	1	0.671140939597314	1909
1910	Q14BN4	1	0.671140939597314	1910
1911	Q14C86	1	0.671140939597314	1911
1912	Q14CX7	1	0.671140939597314	1912
1913	Q15005	1	0.671140939597314	1913
1914	Q15006	1	0.671140939597314	1914
1915	Q15008	1	0.671140939597314	1915
1916	Q15018	1	0.671140939597314	1916
1917	Q15020	1	0.671140939597314	1917
1918	Q15024	1	0.671140939597314	1918
1919	Q15029	1	0.671140939597314	1919
1920	Q15031	1	0.671140939597314	1920
1921	Q15036	1	0.671140939597314	1921
1922	Q15042	1	0.671140939597314	1922
1923	Q15046	1	0.671140939597314	1923
1924	Q15050	1	0.671140939597314	1924
1925	Q15052	1	0.671140939597314	1925
1926	Q15056	1	0.671140939597314	1926
1927	Q15057	1	0.671140939597314	1927
1928	Q15063	1	0.671140939597314	1928
1929	Q15067	1	0.671140939597314	1929
1930	Q15070	1	0.671140939597314	1930
1931	Q15075	1	0.671140939597314	1931
1932	Q15080	1	0.671140939597314	1932
1933	Q15102	1	0.671140939597314	1933
1934	Q15120	1	0.671140939597314	1934
1935	Q15126	1	0.671140939597314	1935
1936	Q15165	1	0.671140939597314	1936
1937	Q15172	1	0.671140939597314	1937
1938	Q15181	1	0.671140939597314	1938
1939	Q15185	1	0.671140939597314	1939
1940	Q15233	1	0.671140939597314	1940
1941	Q15257	1	0.671140939597314	1941
1942	Q15262	1	0.671140939597314	1942
1943	Q15269	1	0.671140939597314	1943
1944	Q15276	1	0.671140939597314	1944
1945	Q15286	1	0.671140939597314	1945
1946	Q15287	1	0.671140939597314	1946
1947	Q15293	1	0.671140939597314	1947
1948	Q15363	1	0.671140939597314	1948
1949	Q15369	1	0.671140939597314	1949
1950	Q15370	1	0.671140939597314	1950
1951	Q15382	1	0.671140939597314	1951
1952	Q15386	1	0.671140939597314	1952
1953	Q15388	1	0.671140939597314	1953
1954	Q15393	1	0.671140939597314	1954
1955	Q15404	1	0.671140939597314	1955
1956	Q15417	1	0.671140939597314	1956
1957	Q15424	1	0.671140939597314	1957
1958	Q15428	1	0.671140939597314	1958
1959	Q15435	1	0.671140939597314	1959
1960	Q15437	1	0.671140939597314	1960
1961	Q15459	1	0.671140939597314	1961
1962	Q15477	1	0.671140939597314	1962
1963	Q15526	1	0.671140939597314	1963
1964	Q15555	1	0.671140939597314	1964
1965	Q15599	1	0.671140939597314	1965
1966	Q15628	1	0.671140939597314	1966
1967	Q15629	1	0.671140939597314	1967
1968	Q15631	1	0.671140939597314	1968
1969	Q15637	1	0.671140939597314	1969
1970	Q15642	1	0.671140939597314	1970
1971	Q15643	1	0.671140939597314	1971
1972	Q15654	1	0.671140939597314	1972
1973	Q15691	1	0.671140939597314	1973
1974	Q15717	1	0.671140939597314	1974
1975	Q15738	1	0.671140939597314	1975
1976	Q15750	1	0.671140939597314	1976
1977	Q15811	1	0.671140939597314	1977
1978	Q15814	1	0.671140939597314	1978
1979	Q15833	1	0.671140939597314	1979
1980	Q15843	1	0.671140939597314	1980
1981	Q15907	1	0.671140939597314	1981
1982	Q15942	1	0.671140939597314	1982
1983	Q16181	1	0.671140939597314	1983
1984	Q16186	1	0.671140939597314	1984
1985	Q16204	1	0.671140939597314	1985
1986	Q16222	1	0.671140939597314	1986
1987	Q16270	1	0.671140939597314	1987
1988	Q16401	1	0.671140939597314	1988
1989	Q16513	1	0.671140939597314	1989
1990	Q16527	1	0.671140939597314	1990
1991	Q16537	1	0.671140939597314	1991
1992	Q16539	1	0.671140939597314	1992
1993	Q16540	1	0.671140939597314	1993
1994	Q16543	1	0.671140939597314	1994
1995	Q16563	1	0.671140939597314	1995
1996	Q16576	1	0.671140939597314	1996
1997	Q16595	1	0.671140939597314	1997
1998	Q16610	1	0.671140939597314	1998
1999	Q16629	1	0.671140939597314	1999
[truncated: 8,444 more rows]
