# Supplementary material for: Proteomic characterization of intrahepatic cholangiocarcinoma identifies risk-stratifying subgroups and EIF4A1 as a therapeutic target
Source: Nat Commun. 2026 Mar 23;17:2741. doi: 10.1038/s41467-026-70817-1 (PMC13013968; doi:10.1038/s41467-026-70817-1)
Supplement: Supplementary file 14 — Source Data [file 41467_2026_70817_MOESM14_ESM.zip › Source Data/Fig1D.csv]

	Sample	IDnumber	Samples	Group	MS_batch	measurement_order	digestion_batch
1	KB100	7923	1	Tumor	2	41	1
2	KB101	6953	2	normal	2	42	1
3	KB102	6487	3	normal	1	10	1
4	KB103	7524	4	Tumor	2	63	1
5	KB104	6498	5	normal	2	64	1
6	KB105	7758	6	Tumor	1	34	1
7	KB107	519	7	normal	1	36	1
8	KB108	7913	8	Tumor	2	43	1
9	KB109	6348	9	normal	2	44	1
10	KB110	7594	10	Tumor	2	65	1
11	KB111	6010	11	normal	2	66	1
12	KB112	7591	12	Tumor	2	45	1
13	KB113	6348	13	normal	2	46	1
14	KB114	7770	14	Tumor	2	47	1
15	KB115	6827	15	normal	2	48	1
16	KB116	8048	16	Tumor	2	51	1
17	KB117	6564	17	normal	2	52	1
18	KB142	7892	18	Tumor	2	75	1
19	KB143	6967	19	normal	2	76	1
20	KB144	7735	20	Tumor	2	77	1
21	KB145	6577	21	normal	2	78	1
22	KB146	7768	22	Tumor	2	72	1
23	KB148	7803	23	Tumor	3	85	1
24	KB149	6109	24	normal	3	86	1
25	KB150	6490	25	normal	3	81	1
26	KB151	6112	26	normal	2	79	1
27	KB152	7676	27	Tumor	3	103	1
28	KB153	6608	28	normal	3	104	1
29	KB154	7510	29	Tumor	3	83	1
30	KB155	6349	30	normal	3	84	1
31	KB156	7228	31	Tumor	3	109	1
32	KB157	6084	32	normal	3	110	1
33	KB158	7422	33	Tumor	3	107	1
34	KB159	6107	34	normal	3	108	1
35	KB160	6358	35	normal	3	111	1
36	KB161	5710	36	normal	3	113	1
37	KB162	6450	37	Tumor	3	105	1
38	KB163	7261	38	Tumor	3	106	1
39	KB164	7420	39	Tumor	3	93	1
40	KB165	5910	40	normal	3	94	1
41	KB166	7386	41	Tumor	3	115	1
42	KB167	4601	42	normal	3	116	1
43	KB168	7358	43	Tumor	3	117	1
44	KB169	5836	44	normal	3	118	1
45	KB170	7380	45	Tumor	3	91	1
46	KB171	6605	46	normal	3	92	1
47	KB172	6366	47	normal	3	119	1
48	KB173	6655	48	normal	4	121	1
49	KB174	7962	49	Tumor	4	123	1
50	KB175	6354	50	normal	4	124	1
51	KB176	6440	51	normal	3	89	1
52	KB177	7825	52	Tumor	4	125	1
53	KB178	6708	53	normal	4	126	1
54	KB179	7607	54	Tumor	4	127	1
55	KB180	6106	55	normal	4	128	1
56	KB181	8072	56	Tumor	4	139	1
57	KB182	7387	57	Tumor	4	141	1
58	KB183	6374	58	normal	4	142	1
59	KB184	7701	59	Tumor	4	148	1
60	KB185	6341	60	normal	4	149	1
61	KB186	7793	61	Tumor	4	129	1
62	KB187	6743	62	normal	4	130	1
63	KB188	7630	63	Tumor	4	133	1
64	KB189	5928	64	normal	4	134	1
65	KB190	7714	65	Tumor	3	87	1
66	KB191	6400	66	normal	3	88	1
67	KB192	7554	67	Tumor	4	143	1
68	KB193	7295	68	Tumor	4	131	1
69	KB194	6197	69	normal	4	132	1
70	KB195	7246	70	Tumor	3	95	1
71	KB196	7102	71	Tumor	3	97	1
72	KB197	6019	72	normal	3	98	1
73	KB198	6708	73	normal	3	99	1
74	KB199	7462	74	Tumor	4	135	1
75	KB200	5850	75	normal	4	136	1
76	KB201	7359	76	Tumor	4	144	1
77	KB202	6198	77	normal	4	145	1
78	KB203	7690	78	Tumor	3	101	1
79	KB204	6261	79	normal	3	102	1
80	KB205	8083	80	Tumor	4	137	1
81	KB206	6484	81	normal	4	138	1
82	KB207	7659	82	Tumor	4	146	1
83	KB208	6250	83	normal	4	147	1
84	KB210	6348	84	normal	2	61	1
85	KB211	6204	85	normal	1	31	1
86	KB212	7045	86	normal	1	19	1
87	KB214	6702	87	normal	1	37	1
88	KB216	6078	88	normal	2	67	1
89	KB217	7793	89	Tumor	2	53	1
90	KB218	7640	90	Tumor	2	50	1
91	KB219	7659	91	Tumor	3	96	1
92	KB22	6707	92	Tumor	3	90	1
93	KB220	7947	93	Tumor	2	62	1
94	KB221	6001	94	normal	2	49	1
95	KB222	6398	95	normal	2	69	1
96	KB24	6898	96	Tumor	1	3	1
97	KB25	8105	97	Tumor	4	122	1
98	KB26	7707	98	Tumor	2	68	1
99	KB27	7822	99	Tumor	2	73	1
100	KB28	7441	100	Tumor	2	55	1
101	KB29	7451	101	Tumor	3	114	1
102	KB30	8137	102	Tumor	1	1	1
103	KB31	7493	103	Tumor	3	120	1
104	KB32	7520	104	Tumor	3	112	1
105	KB33	6712	105	Tumor	2	70	1
106	KB34	5580	106	Tumor	1	35	1
107	KB35	7937	107	Tumor	2	59	1
108	KB36	7794	108	Tumor	2	54	1
109	KB37	7930	109	Tumor	2	71	1
110	KB38	7704	110	Tumor	3	82	1
111	KB39	7354	111	Tumor	3	100	1
112	KB40	7608	112	Tumor	1	14	1
113	KB41	8107	113	Tumor	2	80	1
114	KB43	6782	114	normal	4	140	1
115	KB44	6740	115	normal	1	21	1
116	KB45	6435	116	normal	2	74	1
117	KB46	6551	117	normal	1	2	1
118	KB47	6165	118	normal	2	60	1
119	KB49	7903	119	Tumor	1	22	1
120	KB50	7376	120	Tumor	1	5	1
121	KB51	6410	121	normal	1	11	1
122	KB52	7907	122	Tumor	1	4	1
123	KB54	6655	123	normal	2	56	1
124	KB56	7680	124	Tumor	2	57	1
125	KB57	6839	125	normal	2	58	1
126	KB76	6913	126	normal	1	6	1
127	KB77	7421	127	Tumor	1	7	1
128	KB78	7996	128	Tumor	1	23	1
129	KB79	6858	129	normal	1	24	1
130	KB80	8044	130	Tumor	1	15	1
131	KB81	6784	131	normal	1	16	1
132	KB82	8179	132	Tumor	1	39	1
133	KB83	6898	133	normal	1	40	1
134	KB84	7889	134	Tumor	1	25	1
135	KB85	6726	135	normal	1	26	1
136	KB86	8029	136	Tumor	1	17	1
137	KB87	6725	137	normal	1	18	1
138	KB88	7762	138	Tumor	1	29	1
139	KB89	6781	139	normal	1	30	1
140	KB90	7225	140	Tumor	1	27	1
141	KB91	7006	141	normal	1	28	1
142	KB92	7554	142	Tumor	1	8	1
143	KB93	6459	143	normal	1	12	1
144	KB94	7807	144	Tumor	1	38	1
145	KB95	7817	145	Tumor	1	9	1
146	KB96	6593	146	normal	1	13	1
147	KB97	7718	147	Tumor	1	32	1
148	KB98	6977	148	normal	1	33	1
149	KB99	7726	149	Tumor	1	20	1
