# Supplementary material for: Proteomic characterization of intrahepatic cholangiocarcinoma identifies risk-stratifying subgroups and EIF4A1 as a therapeutic target
Source: Nat Commun. 2026 Mar 23;17:2741. doi: 10.1038/s41467-026-70817-1 (PMC13013968; doi:10.1038/s41467-026-70817-1)
Supplement: Supplementary file 14 — Source Data [file 41467_2026_70817_MOESM14_ESM.zip › Source Data/Fig1Etissue.csv]

	Sample	x	y	group	Block	pch	pch.levels	cex	col	pch.legend	Patient_No	Tissue	Age (years)	Ethnicity	Sex	PSC	Hep B/C	Tumor Stage	Radiotherapy	Lymph Node Metastasis	Lymphangioinvasion	Satellite Nodules	Liver Capsule Invasion	Portal Spread	Overall Tumor Budding	intratumoral Tumor Budding	peritumoral Tumor Budding	Duct Type	cluster	daystorecurrence	daystolastfu	censored	daystoevent	Alive	MS_batch	measurement_order	digestion_batch
1	KB100	-50.3520741759927	10.4968653367865	No group	PlotIndiv	1	1	3	#388ECC	1	49	Tumor	72	W	M	NO	N	T2	No	NotTested	Yes	No	No	Yes	1	1	1	SDT	cluster1	1125	1942	1	1125	DOD	2	41	1
2	KB101	42.0398735232889	-21.4617632097344	No group	PlotIndiv	1	1	3	#388ECC	1	49	normal	72	W	M	NO	N	T2	No	NotTested	Yes	No	No	Yes	1	1	1	NA	NA	1125	1942	1	1125	DOD	2	42	1
3	KB102	53.7411494472279	-16.1711963067833	No group	PlotIndiv	1	1	3	#388ECC	1	18	normal	48	W	F	YES	N	T2	No	NotTested	Yes	No	No	Yes	1	1	1	NA	NA	511	1603	1	511	DOD	1	10	1
4	KB103	-42.8116383380202	0.115569601515785	No group	PlotIndiv	1	1	3	#388ECC	1	205	Tumor	70	W	F	NO	NT	T1	No	NotTested	No	No	No	No	2	1	2	SDT	cluster2	306	1817	1	306	DOD	2	63	1
5	KB104	51.1909634891268	-10.8638136538769	No group	PlotIndiv	1	1	3	#388ECC	1	205	normal	70	W	F	NO	NT	T1	No	NotTested	No	No	No	No	2	1	2	NA	NA	306	1817	1	306	DOD	2	64	1
6	KB105	-55.6773990709314	-41.6683862346974	No group	PlotIndiv	1	1	3	#388ECC	1	43	Tumor	69	W	F	NO	N	T2	Yes	Yes	Yes	Yes	No	No	3	3	2	SDT	cluster2	160	160	1	160	DOD	1	34	1
7	KB107	-32.7180962760344	26.8174577955681	No group	PlotIndiv	1	1	3	#388ECC	1	44	normal	77	W	M	NO	N	T1	No	No	No	No	No	No	1	1	1	NA	NA	859	2652	1	859	AWD	1	36	1
8	KB108	-46.4246118364869	-1.97270131468071	No group	PlotIndiv	1	1	3	#388ECC	1	50	Tumor	64	W	F	NO	N	T3	Yes	No	Yes	No	Yes	No	3	3	2	LDT	cluster2	145	323	1	145	DOD	2	43	1
9	KB109	59.6460836152355	-16.7766180181921	No group	PlotIndiv	1	1	3	#388ECC	1	50	normal	64	W	F	NO	N	T3	Yes	No	Yes	No	Yes	No	3	3	2	NA	NA	145	323	1	145	DOD	2	44	1
10	KB110	-34.7668528158343	26.9547541791346	No group	PlotIndiv	1	1	3	#388ECC	1	206	Tumor	75	W	M	NO	N	T2	No	Yes	Yes	No	No	No	3	3	2	LDT	cluster1	363	368	1	363	DOD	2	65	1
11	KB111	64.5020405111694	9.36183340548052	No group	PlotIndiv	1	1	3	#388ECC	1	206	normal	75	W	M	NO	N	T2	No	Yes	Yes	No	No	No	3	3	2	NA	NA	363	368	1	363	DOD	2	66	1
12	KB112	-47.6321564260064	4.85457830186266	No group	PlotIndiv	1	1	3	#388ECC	1	51	Tumor	73	W	F	NO	NT	T1	No	No	No	No	No	No	2	2	2	SDT	cluster1	NA	2089	0	2089	NED	2	45	1
13	KB113	56.8799046700003	-13.532447407269	No group	PlotIndiv	1	1	3	#388ECC	1	51	normal	73	W	F	NO	NT	T1	No	No	No	No	No	No	2	2	2	NA	NA	NA	2089	0	2089	NED	2	46	1
14	KB114	-48.4273620811809	-15.5624138480321	No group	PlotIndiv	1	1	3	#388ECC	1	52	Tumor	65	W	F	NO	NT	T2	No	No	No	Yes	No	No	2	2	2	LDT	cluster2	580	658	1	580	AWD	2	47	1
15	KB115	37.108968306466	-5.06919365706008	No group	PlotIndiv	1	1	3	#388ECC	1	52	normal	65	W	F	NO	NT	T2	No	No	No	Yes	No	No	2	2	2	NA	NA	580	658	1	580	AWD	2	48	1
16	KB116	-63.3703912802018	-9.04087537898667	No group	PlotIndiv	1	1	3	#388ECC	1	59	Tumor	47	W	F	NO	NT	T2	Yes	Yes	Yes	No	No	No	2	2	2	SDT	cluster2	153	284	1	153	DOD	2	51	1
17	KB117	44.8534633023755	0.755103823414775	No group	PlotIndiv	1	1	3	#388ECC	1	59	normal	47	W	F	NO	NT	T2	Yes	Yes	Yes	No	No	No	2	2	2	NA	NA	153	284	1	153	DOD	2	52	1
18	KB142	-57.2256269897627	-5.61801572402943	No group	PlotIndiv	1	1	3	#388ECC	1	329	Tumor	61	W	F	NO	NT	T2	No	NotTested	Yes	Yes	No	Yes	3	3	2	LDT	cluster2	186	609	1	186	DOD	2	75	1
19	KB143	35.2718730866696	-15.357493059632	No group	PlotIndiv	1	1	3	#388ECC	1	329	normal	61	W	F	NO	NT	T2	No	NotTested	Yes	Yes	No	Yes	3	3	2	NA	NA	186	609	1	186	DOD	2	76	1
20	KB144	-57.1553322294852	-15.6677846594319	No group	PlotIndiv	1	1	3	#388ECC	1	331	Tumor	46	A	F	NO	N	T2	No	No	Yes	No	No	No	2	2	2	SDT	cluster2	238	566	1	238	AWD	2	77	1
21	KB145	47.4622202069685	-8.61294626114444	No group	PlotIndiv	1	1	3	#388ECC	1	331	normal	46	A	F	NO	N	T2	No	No	Yes	No	No	No	2	2	2	NA	NA	238	566	1	238	AWD	2	78	1
22	KB146	-48.5595594624816	15.5069540332596	No group	PlotIndiv	1	1	3	#388ECC	1	510	Tumor	57	W	M	NO	NT	T2	No	Yes	Yes	No	No	No	3	2	NA	LDT	cluster1	953	953	1	953	DOD	2	72	1
23	KB148	-43.2938560429039	0.661733305009715	No group	PlotIndiv	1	1	3	#388ECC	1	401	Tumor	65	W	F	NO	N	T1	Yes	NotTested	No	No	No	No	1	1	1	SDT	cluster1	NA	1797	0	1797	NED	3	85	1
24	KB149	65.5808662695661	-1.88179047383642	No group	PlotIndiv	1	1	3	#388ECC	1	401	normal	65	W	F	NO	N	T1	Yes	NotTested	No	No	No	No	1	1	1	NA	NA	NA	1797	0	1797	NED	3	86	1
25	KB150	41.4404804060603	9.84560536893262	No group	PlotIndiv	1	1	3	#388ECC	1	339	normal	36	W	F	NO	N	T1	Yes	No	No	No	No	No	2	2	1	NA	NA	NA	1761	0	1761	NED	3	81	1
26	KB151	69.0318965996419	-8.47863578624277	No group	PlotIndiv	1	1	3	#388ECC	1	338	normal	68	W	F	NO	Y	T2	No	NotTested	Yes	No	No	No	2	2	2	NA	NA	179	367	1	179	DOD	2	79	1
27	KB152	-53.1724530564274	-8.26216599766512	No group	PlotIndiv	1	1	3	#388ECC	1	601	Tumor	79	W	F	NO	N	T2	No	No	Yes	No	No	NotTested	3	3	3	LDT	cluster2	586	1037	1	586	DOD	3	103	1
28	KB153	43.3863953175201	-1.53404079404056	No group	PlotIndiv	1	1	3	#388ECC	1	601	normal	79	W	F	NO	N	T2	No	No	Yes	No	No	NotTested	3	3	3	NA	NA	586	1037	1	586	DOD	3	104	1
29	KB154	-43.5648805929367	-0.299265565418286	No group	PlotIndiv	1	1	3	#388ECC	1	344	Tumor	52	W	M	NO	N	T2	Yes	Yes	Yes	No	No	No	3	3	3	SDT	cluster2	216	391	1	216	DOD	3	83	1
30	KB155	47.7338482980295	2.48435928453913	No group	PlotIndiv	1	1	3	#388ECC	1	344	normal	52	W	M	NO	N	T2	Yes	Yes	Yes	No	No	No	3	3	3	NA	NA	216	391	1	216	DOD	3	84	1
31	KB156	-39.7520738012801	-31.2071696714568	No group	PlotIndiv	1	1	3	#388ECC	1	606	Tumor	73	W	F	NO	NT	T3	Yes	No	No	No	Yes	No	2	1	1	SDT	cluster2	300	1473	1	300	DOD	3	109	1
32	KB157	59.1097677125488	18.0054065716808	No group	PlotIndiv	1	1	3	#388ECC	1	606	normal	73	W	F	NO	NT	T3	Yes	No	No	No	Yes	No	2	1	1	NA	NA	300	1473	1	300	DOD	3	110	1
33	KB158	-35.8560939453661	16.802319341828	No group	PlotIndiv	1	1	3	#388ECC	1	605	Tumor	66	W	F	NO	N	T2	Yes	Yes	Yes	No	No	NotTested	3	3	NA	LDT	cluster2	308	500	1	308	DOD	3	107	1
34	KB159	64.4735834019012	-2.80994588256769	No group	PlotIndiv	1	1	3	#388ECC	1	605	normal	66	W	F	NO	N	T2	Yes	Yes	Yes	No	No	NotTested	3	3	NA	NA	NA	308	500	1	308	DOD	3	108	1
35	KB160	53.051355394672	-0.425439445476793	No group	PlotIndiv	1	1	3	#388ECC	1	607	normal	48	W	M	NO	N	T1	Yes	No	No	No	No	No	1	1	1	NA	NA	149	1738	1	149	NED	3	111	1
36	KB161	70.1967068713155	26.4690815211472	No group	PlotIndiv	1	1	3	#388ECC	1	608	normal	44	A	M	NO	Y	T1	Yes	NotTested	No	No	No	NotTested	1	1	1	NA	NA	358	1276	1	358	AWD	3	113	1
37	KB162	-9.06674778814343	45.7038075234763	No group	PlotIndiv	1	1	3	#388ECC	1	602	Tumor	76	W	M	NO	NT	T2	No	No	Yes	No	No	No	3	2	NA	SDT	cluster1	NA	1618	0	1618	NED	3	105	1
38	KB163	-41.785906535114	18.5543782218434	No group	PlotIndiv	1	1	3	#388ECC	1	609	Tumor	81	W	M	NO	N	T2	No	No	Yes	No	No	NotTested	3	3	NA	LDT	cluster2	78	348	1	78	DOD	3	106	1
39	KB164	-41.257795462179	7.94271232269936	No group	PlotIndiv	1	1	3	#388ECC	1	512	Tumor	80	W	F	NO	N	T3	Yes	Yes	Yes	No	Yes	No	2	2	2	SDT	cluster2	252	826	1	252	DOD	3	93	1
40	KB165	72.720522720644	-1.0685221932167	No group	PlotIndiv	1	1	3	#388ECC	1	512	normal	80	W	F	NO	N	T3	Yes	Yes	Yes	No	Yes	No	2	2	2	NA	NA	252	826	1	252	DOD	3	94	1
41	KB166	-37.9652195780912	-16.5468077130812	No group	PlotIndiv	1	1	3	#388ECC	1	611	Tumor	68	W	M	NO	N	T2	Yes	Yes	Yes	No	No	NotTested	2	2	2	LDT	cluster2	229	436	1	229	DOD	3	115	1
42	KB167	84.391273255281	48.1127785945473	No group	PlotIndiv	1	1	3	#388ECC	1	611	normal	68	W	M	NO	N	T2	Yes	Yes	Yes	No	No	NotTested	2	2	2	NA	NA	229	436	1	229	DOD	3	116	1
43	KB168	-34.7286541710829	-5.94570013602274	No group	PlotIndiv	1	1	3	#388ECC	1	612	Tumor	73	W	M	NO	N	T1	No	NotTested	No	No	No	NotTested	2	2	2	LDT	cluster2	NA	925	0	925	NED	3	117	1
44	KB169	77.879509399535	-6.25959003299483	No group	PlotIndiv	1	1	3	#388ECC	1	612	normal	73	W	M	NO	N	T1	No	NotTested	No	No	No	NotTested	2	2	2	NA	NA	NA	925	0	925	NED	3	118	1
45	KB170	-17.9104579378151	-14.5913353514073	No group	PlotIndiv	1	1	3	#388ECC	1	508	Tumor	54	W	F	NO	N	T1	No	NotTested	No	No	No	No	3	3	2	LDT	cluster1	NA	1208	0	1208	NED	3	91	1
46	KB171	32.5809676093621	17.5609460494969	No group	PlotIndiv	1	1	3	#388ECC	1	508	normal	54	W	F	NO	N	T1	No	NotTested	No	No	No	No	3	3	2	NA	NA	NA	1208	0	1208	NED	3	92	1
47	KB172	54.1643655402288	-0.544574359420132	No group	PlotIndiv	1	1	3	#388ECC	1	613	normal	77	W	M	NO	NT	T4	Yes	NotTested	Yes	No	Yes	NotTested	3	3	3	NA	NA	95	174	1	95	DOD	3	119	1
48	KB173	45.0306270396204	-6.10860002434201	No group	PlotIndiv	1	1	3	#388ECC	1	617	normal	81	W	M	NO	N	T1	No	NotTested	No	No	No	NotTested	3	3	2	NA	NA	NA	14	0	14	DOD	4	121	1
49	KB174	-54.6879004604501	-31.0607559562994	No group	PlotIndiv	1	1	3	#388ECC	1	618	Tumor	69	A	M	NO	N	T1	Yes	No	Yes	No	No	NotTested	2	2	2	LDT	cluster2	618	723	1	618	AWD	4	123	1
50	KB175	60.9614092798392	-21.9672477994244	No group	PlotIndiv	1	1	3	#388ECC	1	618	normal	69	A	M	NO	N	T1	Yes	No	Yes	No	No	NotTested	2	2	2	NA	NA	618	723	1	618	AWD	4	124	1
51	KB176	52.9633719872486	-11.1426228075614	No group	PlotIndiv	1	1	3	#388ECC	1	507	normal	65	W	F	NO	N	T1	No	No	No	No	Yes	No	2	2	2	NA	NA	NA	1079	0	1079	NED	3	89	1
52	KB177	-46.7992380464548	-3.5763572550311	No group	PlotIndiv	1	1	3	#388ECC	1	619	Tumor	69	W	F	NO	N	T2	No	Yes	Yes	No	No	NotTested	1	1	1	LDT	cluster2	679	1183	1	679	AWD	4	125	1
53	KB178	42.8428908611703	-6.53362770494407	No group	PlotIndiv	1	1	3	#388ECC	1	619	normal	69	W	F	NO	N	T2	No	Yes	Yes	No	No	NotTested	1	1	1	NA	NA	679	1183	1	679	AWD	4	126	1
54	KB179	-49.1045398880619	10.1147438051741	No group	PlotIndiv	1	1	3	#388ECC	1	620	Tumor	81	W	F	NO	N	T2	No	No	Yes	No	No	NotTested	1	1	1	SDT	cluster2	997	1100	1	997	AWD	4	127	1
55	KB180	62.07820488667	-2.15765977918017	No group	PlotIndiv	1	1	3	#388ECC	1	620	normal	81	W	F	NO	N	T2	No	No	Yes	No	No	NotTested	1	1	1	NA	NA	997	1100	1	997	AWD	4	128	1
56	KB181	-48.6746958417274	-5.60191958277244	No group	PlotIndiv	1	1	3	#388ECC	1	654	Tumor	71	W	M	NO	N	T2	No	NotTested	No	Yes	No	No	2	2	2	SDT	cluster2	397	654	1	397	AWD	4	139	1
57	KB182	-34.7579239456038	12.3027284531638	No group	PlotIndiv	1	1	3	#388ECC	1	655	Tumor	58	W	F	NO	Y	T3	No	NotTested	No	No	No	NotTested	3	3	3	SDT	cluster1	NA	664	0	664	NED	4	141	1
58	KB183	55.6411967892754	-12.3483660361056	No group	PlotIndiv	1	1	3	#388ECC	1	655	normal	58	W	F	NO	Y	T3	No	NotTested	No	No	No	NotTested	3	3	3	NA	NA	NA	664	0	664	NED	4	142	1
59	KB184	-43.6225824716567	4.2055913194135	No group	PlotIndiv	1	1	3	#388ECC	1	686	Tumor	73	W	M	NO	N	T1	No	No	No	No	No	No	2	2	2	LDT	cluster2	209	629	1	209	AWD	4	148	1
60	KB185	57.1800665995046	-9.25507207745666	No group	PlotIndiv	1	1	3	#388ECC	1	686	normal	73	W	M	NO	N	T1	No	No	No	No	No	No	2	2	2	NA	NA	209	629	1	209	AWD	4	149	1
61	KB186	-48.9531414341332	-1.25588994468534	No group	PlotIndiv	1	1	3	#388ECC	1	621	Tumor	66	W	M	NO	N	T1	No	No	No	No	No	NotTested	2	2	2	SDT	cluster1	182	579	1	182	AWD	4	129	1
62	KB187	43.4041964589751	-9.12217577815535	No group	PlotIndiv	1	1	3	#388ECC	1	621	normal	66	W	M	NO	N	T1	No	No	No	No	No	NotTested	2	2	2	NA	NA	182	579	1	182	AWD	4	130	1
63	KB188	-39.5851823720778	10.0370633186929	No group	PlotIndiv	1	1	3	#388ECC	1	623	Tumor	72	NR	M	NO	N	T3	Yes	NotTested	No	No	No	NotTested	1	1	1	SDT	cluster1	NA	483	0	483	NED	4	133	1
64	KB189	72.2010038427034	-3.30222040736008	No group	PlotIndiv	1	1	3	#388ECC	1	623	normal	72	NR	M	NO	N	T3	Yes	NotTested	No	No	No	NotTested	1	1	1	NA	NA	NA	483	0	483	NED	4	134	1
65	KB190	-42.352230479807	0.70843451573304	No group	PlotIndiv	1	1	3	#388ECC	1	506	Tumor	73	W	F	NO	N	T2	No	NotTested	No	No	No	No	1	1	1	LDT	cluster1	NA	667	0	667	NED	3	87	1
66	KB191	54.0579266045709	-4.35468330717088	No group	PlotIndiv	1	1	3	#388ECC	1	506	normal	73	W	F	NO	N	T2	No	NotTested	No	No	No	No	1	1	1	NA	NA	NA	667	0	667	NED	3	88	1
67	KB192	-32.916062604222	19.6284376445499	No group	PlotIndiv	1	1	3	#388ECC	1	665	Tumor	65	W	M	NO	N	T1	No	NotTested	No	No	No	No	3	3	2	LDT	cluster1	225	770	1	225	NED	4	143	1
68	KB193	-35.8010866887676	8.73333474163208	No group	PlotIndiv	1	1	3	#388ECC	1	622	Tumor	71	W	M	NO	N	T1	No	No	No	No	No	NotTested	1	1	1	SDT	cluster1	NA	414	0	414	NED	4	131	1
69	KB194	59.3545561499538	-3.91419127640427	No group	PlotIndiv	1	1	3	#388ECC	1	622	normal	71	W	M	NO	N	T1	No	No	No	No	No	NotTested	1	1	1	NA	NA	NA	414	0	414	NED	4	132	1
70	KB195	-4.58236428378143	12.3299690635082	No group	PlotIndiv	1	1	3	#388ECC	1	518	Tumor	69	W	M	NO	N	T2	No	NotTested	No	Yes	No	No	3	3	NA	SDT	cluster1	121	327	1	121	DOD	3	95	1
71	KB196	-36.7059775320707	54.5842216958343	No group	PlotIndiv	1	1	3	#388ECC	1	522	Tumor	61	W	F	NO	N	T1	No	Yes	No	No	Yes	No	2	2	2	SDT	cluster1	NA	238	0	238	NED	3	97	1
72	KB197	71.6039156559536	-2.74760678589525	No group	PlotIndiv	1	1	3	#388ECC	1	522	normal	61	W	F	NO	N	T1	No	Yes	No	No	Yes	No	2	2	2	NA	NA	NA	238	0	238	NED	3	98	1
73	KB198	39.0382374271348	-8.85045588465367	No group	PlotIndiv	1	1	3	#388ECC	1	523	normal	86	W	F	NO	N	T2	No	Yes	Yes	Yes	Yes	Yes	1	1	1	NA	NA	NA	142	0	142	NED	3	99	1
74	KB199	-39.7441535637751	-12.2747051385075	No group	PlotIndiv	1	1	3	#388ECC	1	624	Tumor	83	W	M	NO	N	T4	Yes	No	No	No	No	NotTested	2	2	2	SDT	cluster2	218	218	1	218	DOC	4	135	1
75	KB200	67.1080093457581	14.9381916369389	No group	PlotIndiv	1	1	3	#388ECC	1	624	normal	83	W	M	NO	N	T4	Yes	No	No	No	No	NotTested	2	2	2	NA	NA	218	218	1	218	DOC	4	136	1
76	KB201	-22.6504900886381	-23.629628031587	No group	PlotIndiv	1	1	3	#388ECC	1	675	Tumor	72	W	M	NO	NT	T1	No	NotTested	No	No	No	NotTested	2	1	2	SDT	cluster1	NA	173	0	173	NED	4	144	1
77	KB202	66.1220025785466	-12.6962850458733	No group	PlotIndiv	1	1	3	#388ECC	1	675	normal	72	W	M	NO	NT	T1	No	NotTested	No	No	No	NotTested	2	1	2	NA	NA	NA	173	0	173	NED	4	145	1
78	KB203	-43.5133985395865	-9.52738301502698	No group	PlotIndiv	1	1	3	#388ECC	1	524	Tumor	71	W	M	NO	N	T2	Yes	No	Yes	No	No	No	1	1	1	SDT	cluster2	NA	582	0	582	NED	3	101	1
79	KB204	63.5926920770895	-10.9352182683002	No group	PlotIndiv	1	1	3	#388ECC	1	524	normal	71	W	M	NO	N	T2	Yes	No	Yes	No	No	No	1	1	1	NA	NA	NA	582	0	582	NED	3	102	1
80	KB205	-57.1724750438988	-19.0880704471931	No group	PlotIndiv	1	1	3	#388ECC	1	625	Tumor	77	W	F	NO	NT	T2	No	NotTested	No	Yes	No	NotTested	1	1	1	SDT	cluster2	86	86	1	86	NED	4	137	1
81	KB206	55.4728642642078	-10.301803700754	No group	PlotIndiv	1	1	3	#388ECC	1	625	normal	77	W	F	NO	NT	T2	No	NotTested	No	Yes	No	NotTested	1	1	1	NA	NA	86	86	1	86	NED	4	138	1
82	KB207	-52.9810619552678	-16.4314922203492	No group	PlotIndiv	1	1	3	#388ECC	1	678	Tumor	65	H	M	NO	NT	T2	Yes	NotTested	Yes	No	No	NotTested	2	2	1	SDT	cluster2	NA	110	0	110	NED	4	146	1
83	KB208	65.2711290542471	-9.29623874966462	No group	PlotIndiv	1	1	3	#388ECC	1	678	normal	65	H	M	NO	NT	T2	Yes	NotTested	Yes	No	No	NotTested	2	2	1	NA	NA	NA	110	0	110	NED	4	147	1
84	KB210	54.38734244413	-11.1815945107956	No group	PlotIndiv	1	1	3	#388ECC	1	119	normal	18	W	F	NO	N	T1	Yes	No	No	No	No	No	NA	NA	NA	NA	NA	NA	2879	0	2213	NED	2	61	1
85	KB211	47.5328462016855	39.9173678477116	No group	PlotIndiv	1	1	3	#388ECC	1	41	normal	74	A	M	NO	N	T2	No	No	Yes	No	No	No	2	2	2	NA	NA	181	556	1	181	DOD	1	31	1
86	KB212	25.5385623474188	3.72422678149367	No group	PlotIndiv	1	1	3	#388ECC	1	21	normal	65	A	F	NO	N	T2	No	No	Yes	No	No	No	2	1	2	NA	NA	1302	2259	1	1302	DOD	1	19	1
87	KB214	30.1659634697358	20.170756445916	No group	PlotIndiv	1	1	3	#388ECC	1	54	normal	79	W	F	NO	N	T3	No	No	No	No	Yes	No	2	2	2	NA	NA	505	658	1	505	AWD	1	37	1
88	KB216	55.6023398849435	29.053300950991	No group	PlotIndiv	1	1	3	#388ECC	1	208	normal	78	W	M	NO	N	T2	No	No	Yes	Yes	No	No	2	2	1	NA	NA	NA	1007	0	1007	NED	2	67	1
89	KB217	-47.1327130510686	-2.39334919293248	No group	PlotIndiv	1	1	3	#388ECC	1	62	Tumor	66	W	M	NO	NT	T3	Yes	Yes	Yes	Yes	Yes	Yes	3	3	2	LDT	cluster2	247	248	1	247	DOD	2	53	1
90	KB218	-39.8487196878015	-5.53524616020826	No group	PlotIndiv	1	1	3	#388ECC	1	58	Tumor	70	W	F	NO	NT	T2	No	Yes	Yes	Yes	No	Yes	2	2	2	SDT	cluster2	85	85	1	85	DOD	2	50	1
91	KB219	-53.1464049733596	3.91704517970507	No group	PlotIndiv	1	1	3	#388ECC	1	525	Tumor	57	W	F	NO	N	T1	No	NotTested	Yes	No	No	No	3	3	2	SDT	cluster2	333	1325	1	333	DOD	3	96	1
92	KB22	-16.515816502525	52.3118742740805	No group	PlotIndiv	1	1	3	#388ECC	1	507	Tumor	65	W	F	NO	N	T1	No	No	No	No	Yes	No	2	2	2	SDT	cluster1	NA	1079	0	1079	NED	3	90	1
93	KB220	-62.3578528160545	-3.31945740107323	No group	PlotIndiv	1	1	3	#388ECC	1	207	Tumor	48	W	F	NO	NT	T2	Yes	Yes	Yes	No	No	No	3	3	2	SDT	cluster2	172	522	1	172	DOD	2	62	1
94	KB221	66.9080042993553	3.03501079523033	No group	PlotIndiv	1	1	3	#388ECC	1	55	normal	63	W	M	NO	N	T1	No	No	No	No	No	No	2	2	1	NA	NA	NA	2341	0	2213	NED	2	49	1
95	KB222	56.6993470498999	-20.9017586825649	No group	PlotIndiv	1	1	3	#388ECC	1	209	normal	70	W	M	NO	NT	T1	No	NotTested	No	No	No	No	3	3	3	NA	NA	NA	294	0	294	NED	2	69	1
96	KB24	-11.3097153344419	3.95739313579352	No group	PlotIndiv	1	1	3	#388ECC	1	7	Tumor	63	W	M	NO	N	T2	No	NotTested	Yes	No	No	No	1	1	1	LDT	cluster2	1823	3524	1	1823	AWD	1	3	1
97	KB25	-55.801270382842	-5.05725161704111	No group	PlotIndiv	1	1	3	#388ECC	1	617	Tumor	81	W	M	NO	N	T1	No	NotTested	No	No	No	NotTested	3	3	2	SDT	cluster1	NA	14	0	14	DOD	4	122	1
98	KB26	-56.8986203600811	-25.8737331705072	No group	PlotIndiv	1	1	3	#388ECC	1	210	Tumor	86	B	M	NO	N	T2	Yes	Yes	Yes	Yes	No	No	2	2	2	LDT	cluster2	3	124	1	3	DOD	2	68	1
99	KB27	-41.4971086725857	-7.75189314254671	No group	PlotIndiv	1	1	3	#388ECC	1	316	Tumor	40	B	F	NO	N	T1	Yes	No	No	No	No	No	1	1	1	LDT	cluster1	731	2015	1	731	AWD	2	73	1
100	KB28	-36.1827068680195	15.0630586266148	No group	PlotIndiv	1	1	3	#388ECC	1	114	Tumor	79	W	F	NO	N	T1	No	NotTested	No	No	No	No	2	2	1	SDT	cluster1	NA	3111	0	2213	NED	2	55	1
101	KB29	-40.4482982630923	-5.82577898302627	No group	PlotIndiv	1	1	3	#388ECC	1	608	Tumor	44	A	M	NO	Y	T1	Yes	NotTested	No	No	No	NotTested	1	1	1	SDT	cluster2	358	1276	1	358	AWD	3	114	1
102	KB30	-60.6365215797544	-5.95564877788512	No group	PlotIndiv	1	1	3	#388ECC	1	6	Tumor	67	A	F	NO	N	T1	Yes	No	No	No	No	No	3	3	1	SDT	cluster2	586	1435	1	586	DOD	1	1	1
103	KB31	-31.1646444114028	21.8165848973915	No group	PlotIndiv	1	1	3	#388ECC	1	613	Tumor	77	W	M	NO	NT	T4	Yes	NotTested	Yes	No	Yes	NotTested	3	3	3	SDT	cluster1	95	174	1	95	DOD	3	120	1
104	KB32	-40.8325494829046	0.814258732477113	No group	PlotIndiv	1	1	3	#388ECC	1	607	Tumor	48	W	M	NO	N	T1	Yes	No	No	No	No	No	1	1	1	SDT	cluster2	149	1738	1	149	NED	3	112	1
105	KB33	-22.1704838655206	37.9274490051301	No group	PlotIndiv	1	1	3	#388ECC	1	209	Tumor	70	W	M	NO	NT	T1	No	NotTested	No	No	No	No	3	3	3	SDT	cluster1	NA	294	0	294	NED	2	70	1
106	KB34	6.32961327188261	47.7727134251173	No group	PlotIndiv	1	1	3	#388ECC	1	44	Tumor	77	W	M	NO	N	T1	No	No	No	No	No	No	1	1	1	LDT	cluster1	859	2652	1	859	AWD	1	35	1
107	KB35	-52.1448585832773	5.95493731950531	No group	PlotIndiv	1	1	3	#388ECC	1	118	Tumor	66	W	F	NO	NT	T1	No	No	No	No	No	No	2	2	1	SDT	cluster1	NA	5	0	5	NED	2	59	1
108	KB36	-64.6864644627641	0.854455912369908	No group	PlotIndiv	1	1	3	#388ECC	1	101	Tumor	28	B	M	YES	N	T2	Yes	No	Yes	Yes	No	No	2	2	2	SDT	cluster2	454	872	1	454	DOD	2	54	1
109	KB37	-46.8171892049492	-2.35185490444348	No group	PlotIndiv	1	1	3	#388ECC	1	211	Tumor	64	W	M	NO	NT	T1	No	No	No	No	No	Yes	3	3	2	SDT	cluster2	523	825	1	523	DOD	2	71	1
110	KB38	-61.2147597110161	-26.418074089571	No group	PlotIndiv	1	1	3	#388ECC	1	339	Tumor	36	W	F	NO	N	T1	Yes	No	No	No	No	No	2	2	1	SDT	cluster2	NA	1761	0	1761	NED	3	82	1
111	KB39	-39.1214807325553	-15.9878652411951	No group	PlotIndiv	1	1	3	#388ECC	1	523	Tumor	86	W	F	NO	N	T2	No	Yes	Yes	Yes	Yes	Yes	1	1	1	SDT	cluster2	NA	142	0	142	NED	3	100	1
112	KB40	-37.4732816290177	31.5904988883711	No group	PlotIndiv	1	1	3	#388ECC	1	18	Tumor	48	W	F	YES	N	T2	No	NotTested	Yes	No	No	Yes	1	1	1	LDT	cluster1	511	1603	1	511	DOD	1	14	1
113	KB41	-48.2849445835617	-30.9553033083434	No group	PlotIndiv	1	1	3	#388ECC	1	338	Tumor	68	W	F	NO	Y	T2	No	NotTested	Yes	No	No	No	2	2	2	SDT	cluster2	179	367	1	179	DOD	2	80	1
114	KB43	46.9716663743678	-27.8263377001728	No group	PlotIndiv	1	1	3	#388ECC	1	654	normal	71	W	M	NO	N	T2	No	NotTested	No	Yes	No	No	2	2	2	NA	NA	397	654	1	397	AWD	4	140	1
115	KB44	33.97997493271	10.5566842375464	No group	PlotIndiv	1	1	3	#388ECC	1	31	normal	67	W	F	NO	NT	T4	No	No	Yes	No	No	No	2	2	1	NA	NA	2022	3211	1	2022	NED	1	21	1
116	KB45	53.514180922083	-11.467825966694	No group	PlotIndiv	1	1	3	#388ECC	1	316	normal	40	B	F	NO	N	T1	Yes	No	No	No	No	No	1	1	1	NA	NA	731	2015	1	731	AWD	2	74	1
117	KB46	34.5420791566391	14.4227746552487	No group	PlotIndiv	1	1	3	#388ECC	1	6	normal	67	A	F	NO	N	T1	Yes	No	No	No	No	No	3	3	1	NA	NA	586	1435	1	586	DOD	1	2	1
118	KB47	56.3740398902933	1.82379865364048	No group	PlotIndiv	1	1	3	#388ECC	1	118	normal	66	W	F	NO	NT	T1	No	No	No	No	No	No	2	2	1	NA	NA	NA	5	0	5	NED	2	60	1
119	KB49	-50.8363732376008	13.0296510777143	No group	PlotIndiv	1	1	3	#388ECC	1	31	Tumor	67	W	F	NO	NT	T4	No	No	Yes	No	No	No	2	2	1	SDT	cluster1	2022	3211	1	2022	NED	1	22	1
120	KB50	-38.0797543912317	17.4936117837986	No group	PlotIndiv	1	1	3	#388ECC	1	8	Tumor	54	B	M	NO	N	T3	Yes	NotTested	Yes	No	Yes	No	2	2	1	SDT	cluster1	NA	245	0	245	NED	1	5	1
121	KB51	40.6106810231678	24.3231693529018	No group	PlotIndiv	1	1	3	#388ECC	1	8	normal	54	B	M	NO	N	T3	Yes	NotTested	Yes	No	Yes	No	2	2	1	NA	NA	NA	245	0	245	NED	1	11	1
122	KB52	-61.8525428600176	-30.8312595287791	No group	PlotIndiv	1	1	3	#388ECC	1	9	Tumor	76	W	F	NO	NT	T2	No	No	Yes	No	No	No	1	1	NA	SDT	cluster2	NA	2591	0	2213	NED	1	4	1
123	KB54	43.0735127668177	-3.80222798458987	No group	PlotIndiv	1	1	3	#388ECC	1	114	normal	79	W	F	NO	N	T1	No	NotTested	No	No	No	No	2	2	1	NA	NA	NA	3111	0	2213	NED	2	56	1
124	KB56	-37.7859338362978	16.5327722597821	No group	PlotIndiv	1	1	3	#388ECC	1	115	Tumor	58	W	F	NO	NT	T2	No	No	No	Yes	No	No	1	1	1	LDT	cluster1	NA	1896	0	1896	NED	2	57	1
125	KB57	34.9905127332345	3.27918302916077	No group	PlotIndiv	1	1	3	#388ECC	1	115	normal	58	W	F	NO	NT	T2	No	No	No	Yes	No	No	1	1	1	NA	NA	NA	1896	0	1896	NED	2	58	1
126	KB76	41.5662673059551	-12.0544885945474	No group	PlotIndiv	1	1	3	#388ECC	1	11	normal	71	W	M	NO	N	T2	No	NotTested	Yes	No	No	No	2	1	2	NA	NA	1367	2575	1	1367	DOC	1	6	1
127	KB77	-27.5849813480548	31.1341098755106	No group	PlotIndiv	1	1	3	#388ECC	1	34	Tumor	68	W	F	NO	NT	T2	No	Yes	Yes	No	No	No	2	2	2	LDT	cluster2	729	1150	1	729	DOD	1	7	1
128	KB78	-52.1438302217074	-1.83648131901546	No group	PlotIndiv	1	1	3	#388ECC	1	36	Tumor	53	A	F	NO	Y	T1	No	No	No	No	No	No	1	1	1	LDT	cluster1	NA	308	0	308	NED	1	23	1
129	KB79	41.1204317473751	-17.8045636341781	No group	PlotIndiv	1	1	3	#388ECC	1	36	normal	53	A	F	NO	Y	T1	No	No	No	No	No	No	1	1	1	NA	NA	NA	308	0	308	NED	1	24	1
130	KB80	-56.6753613963805	-8.82802769817616	No group	PlotIndiv	1	1	3	#388ECC	1	19	Tumor	78	W	F	NO	N	T2	No	Yes	Yes	No	No	No	1	1	1	LDT	cluster2	1159	1309	1	1159	DOD	1	15	1
131	KB81	40.4939938318669	-3.71781413652203	No group	PlotIndiv	1	1	3	#388ECC	1	19	normal	78	W	F	NO	N	T2	No	Yes	Yes	No	No	No	1	1	1	NA	NA	1159	1309	1	1159	DOD	1	16	1
132	KB82	-58.0628325306529	-8.8327833467014	No group	PlotIndiv	1	1	3	#388ECC	1	47	Tumor	73	W	F	NO	N	T1	No	NotTested	No	No	No	Yes	1	1	1	LDT	cluster1	1013	2184	1	1013	DOD	1	39	1
133	KB83	41.8992747113878	-19.5983049815391	No group	PlotIndiv	1	1	3	#388ECC	1	47	normal	73	W	F	NO	N	T1	No	NotTested	No	No	No	Yes	1	1	1	NA	NA	1013	2184	1	1013	DOD	1	40	1
134	KB84	-51.9541510759485	11.7033157249509	No group	PlotIndiv	1	1	3	#388ECC	1	38	Tumor	57	A	F	NO	Y	T2	Yes	NotTested	Yes	No	No	No	2	2	1	SDT	cluster1	281	1003	1	281	DOD	1	25	1
135	KB85	43.46003567045	-11.2982216816481	No group	PlotIndiv	1	1	3	#388ECC	1	38	normal	57	A	F	NO	Y	T2	Yes	NotTested	Yes	No	No	No	2	2	1	NA	NA	281	1003	1	281	DOD	1	26	1
136	KB86	-55.084039968	3.68807393766279	No group	PlotIndiv	1	1	3	#388ECC	1	20	Tumor	77	W	F	NO	Y	T1	No	NotTested	No	No	No	No	2	2	1	LDT	cluster1	422	1625	1	422	DOD	1	17	1
137	KB87	30.0173668154714	23.8512406377379	No group	PlotIndiv	1	1	3	#388ECC	1	20	normal	77	W	F	NO	Y	T1	No	NotTested	No	No	No	No	2	2	1	NA	NA	422	1625	1	422	DOD	1	18	1
138	KB88	-49.0258594406952	-10.9196230810396	No group	PlotIndiv	1	1	3	#388ECC	1	40	Tumor	62	W	F	NO	N	T1	Yes	No	No	No	No	No	1	1	1	LDT	cluster2	787	2525	1	787	AWD	1	29	1
139	KB89	40.2502926942055	-8.02244135720833	No group	PlotIndiv	1	1	3	#388ECC	1	40	normal	62	W	F	NO	N	T1	Yes	No	No	No	No	No	1	1	1	NA	NA	787	2525	1	787	AWD	1	30	1
140	KB90	-37.8007233478535	41.0702658495947	No group	PlotIndiv	1	1	3	#388ECC	1	39	Tumor	60	W	M	NO	Y	T2	Yes	No	No	Yes	No	No	2	2	1	LDT	cluster1	2213	2227	1	2213	AWD	1	27	1
141	KB91	20.6458271968514	3.42840298599097	No group	PlotIndiv	1	1	3	#388ECC	1	39	normal	60	W	M	NO	Y	T2	Yes	No	No	Yes	No	No	2	2	1	NA	NA	2213	2227	1	2213	AWD	1	28	1
142	KB92	-42.1673214866648	-11.4552561767517	No group	PlotIndiv	1	1	3	#388ECC	1	13	Tumor	84	W	F	NO	N	T1	Yes	Yes	No	No	No	No	3	3	2	LDT	cluster2	91	742	1	91	DOD	1	8	1
143	KB93	48.6836774232106	-4.27673926697276	No group	PlotIndiv	1	1	3	#388ECC	1	13	normal	84	W	F	NO	N	T1	Yes	Yes	No	No	No	No	3	3	2	NA	NA	91	742	1	91	DOD	1	12	1
144	KB94	-57.295353709881	-24.0381569990871	No group	PlotIndiv	1	1	3	#388ECC	1	41	Tumor	74	A	M	NO	N	T2	No	No	Yes	No	No	No	2	2	2	LDT	cluster2	181	556	1	181	DOD	1	38	1
145	KB95	-43.251343612271	-40.2237938053045	No group	PlotIndiv	1	1	3	#388ECC	1	14	Tumor	69	W	F	NO	N	T2	Yes	NotTested	Yes	No	No	No	2	2	2	LDT	cluster2	149	1412	1	149	DOD	1	9	1
146	KB96	51.2083807923258	-10.7955895495723	No group	PlotIndiv	1	1	3	#388ECC	1	14	normal	69	W	F	NO	N	T2	Yes	NotTested	Yes	No	No	No	2	2	2	NA	NA	149	1412	1	149	DOD	1	13	1
147	KB97	-40.6105455949805	19.7118566896156	No group	PlotIndiv	1	1	3	#388ECC	1	42	Tumor	66	W	M	YES	N	T1	No	No	No	No	No	No	1	1	1	LDT	cluster2	390	1253	1	390	DOD	1	32	1
148	KB98	35.5970713017006	-22.0932628146429	No group	PlotIndiv	1	1	3	#388ECC	1	42	normal	66	W	M	YES	N	T1	No	No	No	No	No	No	1	1	1	NA	NA	390	1253	1	390	DOD	1	33	1
149	KB99	-40.5485677658931	15.4241142207527	No group	PlotIndiv	1	1	3	#388ECC	1	21	Tumor	65	A	F	NO	N	T2	No	No	Yes	No	No	No	2	1	2	SDT	cluster1	1302	2259	1	1302	DOD	1	20	1
