# Supplementary material for: Proteomic characterization of intrahepatic cholangiocarcinoma identifies risk-stratifying subgroups and EIF4A1 as a therapeutic target
Source: Nat Commun. 2026 Mar 23;17:2741. doi: 10.1038/s41467-026-70817-1 (PMC13013968; doi:10.1038/s41467-026-70817-1)
Supplement: Supplementary file 14 — Source Data [file 41467_2026_70817_MOESM14_ESM.zip › Source Data/Fig2A.csv]

	logFC	AveExpr	t	P.Value	adj.P.Val	B	Protein	Contrast	Differentially_expressed	Entry.name.1	Entry.name.2	Status	Protein.names	Gene.names	Organism	Keywords	Gene.ontology..GO.
1	-5.5723262143	5.1368292879	-43.866401355	8.684076e-88	4.851794e-84	190.112039489	Q7Z4W1	Tumor - normal	TRUE	DCXR	HUMAN	reviewed	L-xylulose reductase (XR) (EC 1.1.1.10) (Carbonyl reductase II) (Dicarbonyl/L-xylulose reductase) (Kidney dicarbonyl reductase) (kiDCR) (Short chain dehydrogenase/reductase family 20C member 1) (Sperm surface protein P34H)	DCXR	Homo sapiens (Human)	3D-structure;Acetylation;Carbohydrate metabolism;Direct protein sequencing;Glucose metabolism;Membrane;Methylation;NADP;Oxidoreductase;Phosphoprotein;Reference proteome;Xylose metabolism	brush border [GO:0005903]; cytoplasmic microtubule [GO:0005881]; extracellular exosome [GO:0070062]; microvillus [GO:0005902]; nucleus [GO:0005634]; plasma membrane [GO:0005886]; carbonyl reductase (NADPH) activity [GO:0004090]; identical protein binding [GO:0042802]; L-xylulose reductase (NAD+) activity [GO:0044105]; L-xylulose reductase (NADP+) activity [GO:0050038]; oxidoreductase activity, ac…
2	-4.5280882123	4.5078738915	-42.899152999	1.959557e-86	5.474022e-83	187.013984855	Q02252	Tumor - normal	TRUE	MMSA	HUMAN	reviewed	Methylmalonate-semialdehyde dehydrogenase [acylating], mitochondrial (MMSDH) (Malonate-semialdehyde dehydrogenase [acylating]) (EC 1.2.1.18) (EC 1.2.1.27) (Aldehyde dehydrogenase family 6 member A1)	ALDH6A1	Homo sapiens (Human)	Acetylation;Alternative splicing;Disease variant;Mitochondrion;NAD;Oxidoreductase;Phosphoprotein;Reference proteome;Transit peptide	mitochondrial matrix [GO:0005759]; mitochondrion [GO:0005739]; nucleoplasm [GO:0005654]; fatty-acyl-CoA binding [GO:0000062]; malonate-semialdehyde dehydrogenase (acetylating) activity [GO:0018478]; malonate-semialdehyde dehydrogenase (acetylating, NAD+) activity [GO:0102662]; methylmalonate-semialdehyde dehydrogenase (acylating) activity [GO:0004491]; RNA binding [GO:0003723]; branched-chain ami…
3	-4.9655786237	2.1117195788	-42.244134914	8.635641e-85	1.608244e-81	183.248784167	Q9UL12	Tumor - normal	TRUE	SARDH	HUMAN	reviewed	Sarcosine dehydrogenase, mitochondrial (SarDH) (EC 1.5.8.3) (BPR-2)	SARDH	Homo sapiens (Human)	Acetylation;Alternative splicing;Disease variant;FAD;Flavoprotein;Mitochondrion;Oxidoreductase;Phosphoprotein;Reference proteome;Transit peptide	cytoplasm [GO:0005737]; mitochondrial matrix [GO:0005759]; mitochondrion [GO:0005739]; oxidoreductase activity [GO:0016491]; sarcosine dehydrogenase activity [GO:0008480]; sarcosine catabolic process [GO:1901053]
4	-3.3004037905	1.0650171787	-38.805811324	4.422051e-80	6.176500e-77	172.454932745	Q9Y281	Tumor - normal	TRUE	COF2	HUMAN	reviewed	Cofilin-2 (Cofilin, muscle isoform)	CFL2	Homo sapiens (Human)	Acetylation;Actin-binding;Alternative splicing;Cytoplasm;Cytoskeleton;Direct protein sequencing;Disease variant;Nemaline myopathy;Nucleus;Phosphoprotein;Reference proteome	actin cytoskeleton [GO:0015629]; cytoplasm [GO:0005737]; extracellular exosome [GO:0070062]; extracellular space [GO:0005615]; I band [GO:0031674]; nuclear matrix [GO:0016363]; Z disc [GO:0030018]; actin filament binding [GO:0051015]; actin filament depolymerization [GO:0030042]; actin filament fragmentation [GO:0030043]; actin filament severing [GO:0051014]; cell motility [GO:0048870]; muscle ce…
5	-3.6315830107	3.1811479522	-37.923778034	4.879046e-79	5.343424e-76	170.060431510	Q9Y2S2	Tumor - normal	TRUE	CRYL1	HUMAN	reviewed	Lambda-crystallin homolog (EC 1.1.1.45) (L-gulonate 3-dehydrogenase) (Gul3DH)	CRYL1	Homo sapiens (Human)	3D-structure;Acetylation;Alternative splicing;Cytoplasm;NAD;Oxidoreductase;Phosphoprotein;Reference proteome	cytosol [GO:0005829]; extracellular exosome [GO:0070062]; L-gulonate 3-dehydrogenase activity [GO:0050104]; NAD+ binding [GO:0070403]; oxidoreductase activity, acting on the CH-OH group of donors, NAD or NADP as acceptor [GO:0016616]; protein homodimerization activity [GO:0042803]; fatty acid metabolic process [GO:0006631]
6	-6.5575869495	2.5823013127	-39.164720755	5.738418e-79	5.343424e-76	169.911519176	P16662	Tumor - normal	TRUE	UD2B7	HUMAN	reviewed	UDP-glucuronosyltransferase 2B7 (UDPGT 2B7) (UGT2B7) (EC 2.4.1.17) (3,4-catechol estrogen-specific UDPGT) (UDP-glucuronosyltransferase 2B9) (UDPGT 2B9) (UDPGTh-2)	UGT2B7	Homo sapiens (Human)	3D-structure;Endoplasmic reticulum;Glycoprotein;Glycosyltransferase;Lipid metabolism;Membrane;Reference proteome;Signal;Steroid metabolism;Transferase;Transmembrane;Transmembrane helix	endoplasmic reticulum membrane [GO:0005789]; integral component of membrane [GO:0016021]; intracellular membrane-bounded organelle [GO:0043231]; membrane [GO:0016020]; glucuronosyltransferase activity [GO:0015020]; androgen metabolic process [GO:0008209]; cellular glucuronidation [GO:0052695]; estrogen metabolic process [GO:0008210]; lipid metabolic process [GO:0006629]
7	-2.6838386141	1.5019357666	-37.244336309	5.747597e-78	4.587403e-75	167.602194524	O95822	Tumor - normal	TRUE	DCMC	HUMAN	reviewed	Malonyl-CoA decarboxylase, mitochondrial (MCD) (EC 4.1.1.9)	MLYCD	Homo sapiens (Human)	3D-structure;Acetylation;Alternative initiation;Cytoplasm;Decarboxylase;Disulfide bond;Fatty acid biosynthesis;Fatty acid metabolism;Lipid biosynthesis;Lipid metabolism;Lyase;Mitochondrion;Peroxisome;Reference proteome;Transit peptide	cytoplasm [GO:0005737]; cytosol [GO:0005829]; mitochondrial matrix [GO:0005759]; mitochondrion [GO:0005739]; peroxisomal matrix [GO:0005782]; peroxisome [GO:0005777]; identical protein binding [GO:0042802]; malonyl-CoA decarboxylase activity [GO:0050080]; acetyl-CoA biosynthetic process [GO:0006085]; acyl-CoA metabolic process [GO:0006637]; fatty acid biosynthetic process [GO:0006633]; fatty acid…
8	-2.6768670473	2.4695209305	-37.157989258	7.883895e-78	5.505915e-75	167.287154070	P10109	Tumor - normal	TRUE	ADX	HUMAN	reviewed	Adrenodoxin, mitochondrial (Adrenal ferredoxin) (Ferredoxin-1) (Hepatoredoxin)	FDX1	Homo sapiens (Human)	2Fe-2S;3D-structure;Acetylation;Cholesterol metabolism;Electron transport;Iron;Iron-sulfur;Lipid metabolism;Metal-binding;Mitochondrion;Phosphoprotein;Reference proteome;Steroid metabolism;Steroidogenesis;Sterol metabolism;Transit peptide;Transport	mitochondrial matrix [GO:0005759]; mitochondrion [GO:0005739]; 2 iron, 2 sulfur cluster binding [GO:0051537]; electron transfer activity [GO:0009055]; iron ion binding [GO:0005506]; cellular response to cAMP [GO:0071320]; cellular response to forskolin [GO:1904322]; cholesterol metabolic process [GO:0008203]; hormone biosynthetic process [GO:0042446]; steroid biosynthetic process [GO:0006694]
9	-4.2649143346	4.8866580060	-36.907803823	1.976425e-77	1.226921e-74	166.370947020	P00167	Tumor - normal	TRUE	CYB5	HUMAN	reviewed	Cytochrome b5 (Microsomal cytochrome b5 type A) (MCB5)	CYB5A	Homo sapiens (Human)	3D-structure;Acetylation;Alternative splicing;Cytoplasm;Direct protein sequencing;Disease variant;Electron transport;Endoplasmic reticulum;Heme;Iron;Membrane;Metal-binding;Microsome;Reference proteome;Transmembrane;Transmembrane helix;Transport	cytosol [GO:0005829]; endoplasmic reticulum membrane [GO:0005789]; integral component of membrane [GO:0016021]; intracellular membrane-bounded organelle [GO:0043231]; membrane [GO:0016020]; mitochondrial outer membrane [GO:0005741]; cytochrome-c oxidase activity [GO:0004129]; electron transfer activity [GO:0009055]; enzyme binding [GO:0019899]; heme binding [GO:0020037]; metal ion binding [GO:004…
10	-4.6300416115	1.9851899294	-38.487542194	2.633466e-77	1.471317e-74	166.105264515	Q15166	Tumor - normal	TRUE	PON3	HUMAN	reviewed	Serum paraoxonase/lactonase 3 (EC 3.1.1.2) (EC 3.1.1.81) (EC 3.1.8.1)	PON3	Homo sapiens (Human)	Calcium;Disulfide bond;Glycoprotein;Hydrolase;Metal-binding;Phosphoprotein;Reference proteome;Secreted;Signal	extracellular exosome [GO:0070062]; extracellular region [GO:0005576]; extracellular space [GO:0005615]; intracellular membrane-bounded organelle [GO:0043231]; 3,4-dihydrocoumarin hydrolase activity [GO:0018733]; acyl-L-homoserine-lactone lactonohydrolase activity [GO:0102007]; aryldialkylphosphatase activity [GO:0004063]; arylesterase activity [GO:0004064]; metal ion binding [GO:0046872]; protei…
11	-6.0281678098	2.7414915336	-37.459203532	4.732776e-77	2.403820e-74	165.512551949	Q06520	Tumor - normal	TRUE	ST2A1	HUMAN	reviewed	Sulfotransferase 2A1 (ST2A1) (EC 2.8.2.2) (Bile salt sulfotransferase) (EC 2.8.2.14) (Dehydroepiandrosterone sulfotransferase) (DHEA-ST) (DHEA-ST8) (Hydroxysteroid Sulfotransferase) (HST) (ST2) (SULT2A3)	SULT2A1	Homo sapiens (Human)	3D-structure;Bile acid catabolism;Cytoplasm;Direct protein sequencing;Lipid degradation;Lipid metabolism;Phosphoprotein;Reference proteome;Steroid metabolism;Transferase	cytoplasm [GO:0005737]; cytosol [GO:0005829]; 3'-phosphoadenosine 5'-phosphosulfate binding [GO:0050656]; alcohol sulfotransferase activity [GO:0004027]; bile-salt sulfotransferase activity [GO:0047704]; steroid sulfotransferase activity [GO:0050294]; sulfotransferase activity [GO:0008146]; 3'-phosphoadenosine 5'-phosphosulfate metabolic process [GO:0050427]; bile acid catabolic process [GO:00305…
12	-3.2212027665	1.7590041995	-36.390047092	1.345334e-76	6.263650e-74	164.458659499	O75521	Tumor - normal	TRUE	ECI2	HUMAN	reviewed	Enoyl-CoA delta isomerase 2 (EC 5.3.3.8) (DRS-1) (Delta(3),delta(2)-enoyl-CoA isomerase) (D3,D2-enoyl-CoA isomerase) (Diazepam-binding inhibitor-related protein 1) (DBI-related protein 1) (Dodecenoyl-CoA isomerase) (Hepatocellular carcinoma-associated antigen 88) (Peroxisomal 3,2-trans-enoyl-CoA isomerase) (pECI) (Renal carcinoma antigen NY-REN-1)	ECI2	Homo sapiens (Human)	3D-structure;Acetylation;Alternative splicing;Isomerase;Mitochondrion;Peroxisome;Phosphoprotein;Reference proteome;Transit peptide	cytosol [GO:0005829]; intracellular membrane-bounded organelle [GO:0043231]; membrane [GO:0016020]; mitochondrion [GO:0005739]; peroxisomal matrix [GO:0005782]; peroxisome [GO:0005777]; dodecenoyl-CoA delta-isomerase activity [GO:0004165]; fatty-acyl-CoA binding [GO:0000062]; fatty acid beta-oxidation [GO:0006635]; fatty acid catabolic process [GO:0009062]
13	-3.2045132291	2.6560327881	-36.064755839	4.539357e-76	1.950876e-73	163.245900579	Q96GK7	Tumor - normal	TRUE	FAH2A	HUMAN	reviewed	Fumarylacetoacetate hydrolase domain-containing protein 2A (EC 3.-.-.-)	FAHD2A	Homo sapiens (Human)	Calcium;Hydrolase;Magnesium;Metal-binding;Reference proteome	hydro-lyase activity [GO:0016836]; hydrolase activity [GO:0016787]; metal ion binding [GO:0046872]
14	2.0106410269	0.4752102312	35.750131862	1.484047e-75	5.922407e-73	162.064480064	O60264	Tumor - normal	TRUE	SMCA5	HUMAN	reviewed	SWI/SNF-related matrix-associated actin-dependent regulator of chromatin subfamily A member 5 (SWI/SNF-related matrix-associated actin-dependent regulator of chromatin A5) (EC 3.6.4.-) (Sucrose nonfermenting protein 2 homolog) (hSNF2H)	SMARCA5	Homo sapiens (Human)	3D-structure;ATP-binding;Acetylation;Chromatin regulator;Chromosome;Helicase;Host-virus interaction;Hydrolase;Isopeptide bond;Nucleotide-binding;Nucleus;Phosphoprotein;Reference proteome;Repeat;Ubl conjugation	chromatin silencing complex [GO:0005677]; condensed chromosome [GO:0000793]; cytosol [GO:0005829]; fibrillar center [GO:0001650]; intracellular membrane-bounded organelle [GO:0043231]; nucleoplasm [GO:0005654]; nucleus [GO:0005634]; NURF complex [GO:0016589]; RSF complex [GO:0031213]; ATP binding [GO:0005524]; ATPase [GO:0016887]; ATPase, acting on DNA [GO:0008094]; DNA binding [GO:0003677]; heli…
15	-5.7587122360	1.5869912176	-37.918484382	3.770806e-75	1.404499e-72	161.169826860	Q99424	Tumor - normal	TRUE	ACOX2	HUMAN	reviewed	Peroxisomal acyl-coenzyme A oxidase 2 (EC 1.17.99.3) (3-alpha,7-alpha,12-alpha-trihydroxy-5-beta-cholestanoyl-CoA 24-hydroxylase) (3-alpha,7-alpha,12-alpha-trihydroxy-5-beta-cholestanoyl-CoA oxidase) (Trihydroxycoprostanoyl-CoA oxidase) (THCA-CoA oxidase) (THCCox)	ACOX2	Homo sapiens (Human)	Direct protein sequencing;Disease variant;FAD;Fatty acid metabolism;Flavoprotein;Lipid metabolism;Oxidoreductase;Peroxisome;Phosphoprotein;Reference proteome	cytosol [GO:0005829]; intracellular membrane-bounded organelle [GO:0043231]; peroxisomal matrix [GO:0005782]; peroxisome [GO:0005777]; 3alpha,7alpha,12alpha-trihydroxy-5beta-cholestanoyl-CoA 24-hydroxylase activity [GO:0033791]; acyl-CoA oxidase activity [GO:0003997]; FAD binding [GO:0071949]; fatty acid binding [GO:0005504]; flavin adenine dinucleotide binding [GO:0050660]; palmitoyl-CoA oxidase…
16	-3.6666175161	1.5626033749	-36.650207969	7.342683e-75	2.563973e-72	160.494005440	O14832	Tumor - normal	TRUE	PAHX	HUMAN	reviewed	Phytanoyl-CoA dioxygenase, peroxisomal (EC 1.14.11.18) (Phytanic acid oxidase) (Phytanoyl-CoA alpha-hydroxylase) (PhyH)	PHYH	Homo sapiens (Human)	3D-structure;Alternative splicing;Cataract;Deafness;Dioxygenase;Disease variant;Ichthyosis;Iron;Metal-binding;Oxidoreductase;Peroxisome;Peroxisome biogenesis disorder;Phosphoprotein;Reference proteome;Retinitis pigmentosa;Transit peptide;Vitamin C	9+0 non-motile cilium [GO:0097731]; cytosol [GO:0005829]; mitochondrion [GO:0005739]; peroxisomal matrix [GO:0005782]; peroxisome [GO:0005777]; carboxylic acid binding [GO:0031406]; ferrous iron binding [GO:0008198]; L-ascorbic acid binding [GO:0031418]; phytanoyl-CoA dioxygenase activity [GO:0048244]; 2-oxobutyrate catabolic process [GO:0019606]; 2-oxoglutarate metabolic process [GO:0006103]; fa…
17	-3.7444929059	3.6339579156	-35.281842032	8.786742e-75	2.887737e-72	160.290479306	P16930	Tumor - normal	TRUE	FAAA	HUMAN	reviewed	Fumarylacetoacetase (FAA) (EC 3.7.1.2) (Beta-diketonase) (Fumarylacetoacetate hydrolase)	FAH	Homo sapiens (Human)	Acetylation;Alternative splicing;Calcium;Direct protein sequencing;Disease variant;Hydrolase;Lipid metabolism;Magnesium;Metal-binding;Phenylalanine catabolism;Phosphoprotein;Reference proteome;Tyrosine catabolism	cytosol [GO:0005829]; extracellular exosome [GO:0070062]; fumarylacetoacetase activity [GO:0004334]; metal ion binding [GO:0046872]; arginine catabolic process [GO:0006527]; homogentisate catabolic process [GO:1902000]; L-phenylalanine catabolic process [GO:0006559]; tyrosine catabolic process [GO:0006572]
18	-5.4971960187	3.1592892930	-34.999179217	1.338559e-74	4.154738e-72	159.866613474	P31513	Tumor - normal	TRUE	FMO3	HUMAN	reviewed	Dimethylaniline monooxygenase [N-oxide-forming] 3 (EC 1.14.13.8) (EC 1.14.14.73) (Dimethylaniline oxidase 3) (FMO II) (FMO form 2) (Hepatic flavin-containing monooxygenase 3) (FMO 3) (Trimethylamine monooxygenase) (EC 1.14.13.148)	FMO3	Homo sapiens (Human)	Direct protein sequencing;Disease variant;Endoplasmic reticulum;FAD;Flavoprotein;Membrane;Microsome;Monooxygenase;NADP;Oxidoreductase;Phosphoprotein;Reference proteome;Transmembrane;Transmembrane helix	endoplasmic reticulum membrane [GO:0005789]; integral component of membrane [GO:0016021]; intracellular membrane-bounded organelle [GO:0043231]; flavin adenine dinucleotide binding [GO:0050660]; monooxygenase activity [GO:0004497]; N,N-dimethylaniline monooxygenase activity [GO:0004499]; NADP binding [GO:0050661]; trimethylamine monooxygenase activity [GO:0034899]
19	-5.0938481177	2.4489911501	-35.662372292	1.599496e-74	4.703359e-72	159.704445508	Q86YB7	Tumor - normal	TRUE	ECHD2	HUMAN	reviewed	Enoyl-CoA hydratase domain-containing protein 2, mitochondrial	ECHDC2	Homo sapiens (Human)	Acetylation;Alternative splicing;Fatty acid metabolism;Lipid metabolism;Lyase;Mitochondrion;Reference proteome;Transit peptide	mitochondrion [GO:0005739]; enoyl-CoA hydratase activity [GO:0004300]; fatty acid beta-oxidation [GO:0006635]
20	-5.2656732760	1.8381671088	-35.950029705	2.212001e-74	6.179224e-72	159.388306075	P32929	Tumor - normal	TRUE	CGL	HUMAN	reviewed	Cystathionine gamma-lyase (EC 4.4.1.1) (Cysteine-protein sulfhydrase) (Gamma-cystathionase)	CTH	Homo sapiens (Human)	3D-structure;Alternative splicing;Amino-acid biosynthesis;Calmodulin-binding;Cysteine biosynthesis;Cytoplasm;Disease variant;Lipid metabolism;Lyase;Pyridoxal phosphate;Reference proteome	cytoplasm [GO:0005737]; cytosol [GO:0005829]; extracellular exosome [GO:0070062]; calmodulin binding [GO:0005516]; carbon-sulfur lyase activity [GO:0016846]; cystathionine gamma-lyase activity [GO:0004123]; identical protein binding [GO:0042802]; L-cysteine desulfhydrase activity [GO:0080146]; L-cystine L-cysteine-lyase (deaminating) [GO:0044540]; pyridoxal phosphate binding [GO:0030170]; cellula…
21	-4.3521737360	1.5721673000	-35.317875608	2.940772e-74	7.823853e-72	159.093291055	Q9NR77	Tumor - normal	TRUE	PXMP2	HUMAN	reviewed	Peroxisomal membrane protein 2 (22 kDa peroxisomal membrane protein)	PXMP2	Homo sapiens (Human)	Membrane;Peroxisome;Reference proteome;Transmembrane;Transmembrane helix	cytoplasm [GO:0005737]; cytosol [GO:0005829]; integral component of membrane [GO:0016021]; membrane [GO:0016020]; mitochondrion [GO:0005739]; peroxisomal membrane [GO:0005778]; protein-containing complex [GO:0032991]
22	-6.2472212882	4.7742528124	-34.908614578	3.674553e-74	9.331695e-72	158.863169289	P08319	Tumor - normal	TRUE	ADH4	HUMAN	reviewed	All-trans-retinol dehydrogenase [NAD(+)] ADH4 (EC 1.1.1.105) (Alcohol dehydrogenase 4) (Alcohol dehydrogenase class II pi chain)	ADH4	Homo sapiens (Human)	3D-structure;Alternative splicing;Cytoplasm;Direct protein sequencing;Lipid metabolism;Metal-binding;NAD;Oxidoreductase;Phosphoprotein;Reference proteome;Zinc	cytosol [GO:0005829]; nucleoplasm [GO:0005654]; alcohol dehydrogenase (NAD+) activity [GO:0004022]; alcohol dehydrogenase activity, zinc-dependent [GO:0004024]; alditol:NADP+ 1-oxidoreductase activity [GO:0004032]; all-trans retinal binding [GO:0005503]; benzaldehyde dehydrogenase [NAD(P)+] activity [GO:0019115]; ethanol binding [GO:0035276]; NAD binding [GO:0051287]; NAD-retinol dehydrogenase ac…
23	-6.7834397530	2.6827054486	-37.215476527	3.831342e-73	9.306829e-71	156.574599780	O75452	Tumor - normal	TRUE	RDH16	HUMAN	reviewed	Retinol dehydrogenase 16 (EC 1.1.1.105) (EC 1.1.1.209) (EC 1.1.1.315) (EC 1.1.1.53) (Human epidermal retinol dehydrogenase) (hRDH-E) (Microsomal NAD(+)-dependent retinol dehydrogenase 4) (RoDH-4) (Short chain dehydrogenase/reductase family 9C member 8) (Sterol/retinol dehydrogenase)	RDH16	Homo sapiens (Human)	Endoplasmic reticulum;Lipid metabolism;Membrane;Microsome;NAD;Oxidoreductase;Reference proteome;Steroid metabolism;Transmembrane;Transmembrane helix	endoplasmic reticulum membrane [GO:0005789]; integral component of membrane [GO:0016021]; intracellular membrane-bounded organelle [GO:0043231]; androstan-3-alpha,17-beta-diol dehydrogenase activity [GO:0047044]; androsterone dehydrogenase activity [GO:0047023]; electron transfer activity [GO:0009055]; identical protein binding [GO:0042802]; NAD-retinol dehydrogenase activity [GO:0004745]; lipid …
24	-5.0456813698	2.5910964127	-34.904777342	5.354676e-73	1.241380e-70	156.206704021	P50053	Tumor - normal	TRUE	KHK	HUMAN	reviewed	Ketohexokinase (EC 2.7.1.3) (Hepatic fructokinase)	KHK	Homo sapiens (Human)	3D-structure;ATP-binding;Alternative splicing;Carbohydrate metabolism;Disease variant;Kinase;Nucleotide-binding;Reference proteome;Transferase	cytoplasm [GO:0005737]; cytosol [GO:0005829]; extracellular exosome [GO:0070062]; ATP binding [GO:0005524]; ketohexokinase activity [GO:0004454]; fructose metabolic process [GO:0006000]; regulation of glycogen metabolic process [GO:0070873]; response to fructose [GO:0009750]; response to glucose [GO:0009749]; response to insulin [GO:0032868]; response to sucrose [GO:0009744]; response to zinc ion…
25	2.2941488474	-0.1306174762	34.895018214	5.554768e-73	1.241380e-70	156.169475761	P56545	Tumor - normal	TRUE	CTBP2	HUMAN	reviewed	C-terminal-binding protein 2 (CtBP2)	CTBP2	Homo sapiens (Human)	3D-structure;Alternative splicing;Cell junction;Differentiation;Direct protein sequencing;Host-virus interaction;Methylation;NAD;Nucleus;Oxidoreductase;Phosphoprotein;Reference proteome;Repressor;Synapse;Transcription;Transcription regulation	GABA-ergic synapse [GO:0098982]; glutamatergic synapse [GO:0098978]; nucleus [GO:0005634]; photoreceptor ribbon synapse [GO:0098684]; presynaptic active zone cytoplasmic component [GO:0098831]; presynaptic cytosol [GO:0099523]; transcription repressor complex [GO:0017053]; chromatin binding [GO:0003682]; identical protein binding [GO:0042802]; NAD binding [GO:0051287]; oxidoreductase activity, ac…
26	-4.9632670395	2.1692239551	-36.623759858	6.339051e-73	1.362165e-70	156.068689436	Q9H2A2	Tumor - normal	TRUE	AL8A1	HUMAN	reviewed	2-aminomuconic semialdehyde dehydrogenase (EC 1.2.1.32) (Aldehyde dehydrogenase 12) (Aldehyde dehydrogenase family 8 member A1)	ALDH8A1	Homo sapiens (Human)	Alternative splicing;Cytoplasm;NAD;Oxidoreductase;Phosphoprotein;Reference proteome	cytosol [GO:0005829]; extracellular exosome [GO:0070062]; aminomuconate-semialdehyde dehydrogenase activity [GO:0047102]; retinal dehydrogenase activity [GO:0001758]; L-kynurenine catabolic process [GO:0097053]; retinal metabolic process [GO:0042574]; retinoic acid metabolic process [GO:0042573]
27	-6.1013632668	3.7110986815	-35.154793402	8.172316e-73	1.691064e-70	155.792866711	Q93088	Tumor - normal	TRUE	BHMT1	HUMAN	reviewed	Betaine--homocysteine S-methyltransferase 1 (EC 2.1.1.5)	BHMT	Homo sapiens (Human)	3D-structure;Cytoplasm;Metal-binding;Methyltransferase;Phosphoprotein;Reference proteome;Transferase;Zinc	cytosol [GO:0005829]; extracellular exosome [GO:0070062]; betaine-homocysteine S-methyltransferase activity [GO:0047150]; zinc ion binding [GO:0008270]; amino-acid betaine catabolic process [GO:0006579]; amino-acid betaine metabolic process [GO:0006577]; L-methionine salvage [GO:0071267]; protein methylation [GO:0006479]; regulation of homocysteine metabolic process [GO:0050666]
28	-5.2796704425	2.0245425740	-34.498993959	1.279923e-72	2.553903e-70	155.333241158	P17516	Tumor - normal	TRUE	AK1C4	HUMAN	reviewed	Aldo-keto reductase family 1 member C4 (EC 1.1.1.-) (EC 1.1.1.209) (EC 1.1.1.210) (EC 1.1.1.51) (EC 1.1.1.53) (EC 1.1.1.62) (3-alpha-hydroxysteroid dehydrogenase type I) (3-alpha-HSD1) (EC 1.1.1.357) (3alpha-hydroxysteroid 3-dehydrogenase) (Chlordecone reductase) (CDR) (EC 1.1.1.225) (Dihydrodiol dehydrogenase 4) (DD-4) (DD4) (HAKRA)	AKR1C4	Homo sapiens (Human)	3D-structure;Cytoplasm;Direct protein sequencing;Lipid metabolism;NADP;Oxidoreductase;Reference proteome	cytoplasm [GO:0005737]; cytosol [GO:0005829]; extracellular exosome [GO:0070062]; 17-beta-hydroxysteroid dehydrogenase (NAD+) activity [GO:0044594]; 17-beta-hydroxysteroid dehydrogenase (NADP+) activity [GO:0072582]; 5alpha-androstane-3beta,17beta-diol dehydrogenase activity [GO:0047024]; alditol:NADP+ 1-oxidoreductase activity [GO:0004032]; aldo-keto reductase (NADP) activity [GO:0004033]; andro…
29	-4.2136529592	2.1581812425	-34.566967860	1.915518e-72	3.690344e-70	154.935131956	Q709F0	Tumor - normal	TRUE	ACD11	HUMAN	reviewed	Acyl-CoA dehydrogenase family member 11 (ACAD-11) (EC 1.3.8.-)	ACAD11	Homo sapiens (Human)	3D-structure;Acetylation;Alternative splicing;FAD;Fatty acid metabolism;Flavoprotein;Lipid metabolism;Membrane;Mitochondrion;Oxidoreductase;Peroxisome;Phosphoprotein;Reference proteome	mitochondrial inner membrane [GO:0005743]; mitochondrial membrane [GO:0031966]; mitochondrion [GO:0005739]; nucleus [GO:0005634]; peroxisome [GO:0005777]; acyl-CoA dehydrogenase activity [GO:0003995]; flavin adenine dinucleotide binding [GO:0050660]; long-chain-acyl-CoA dehydrogenase activity [GO:0004466]; medium-chain-acyl-CoA dehydrogenase activity [GO:0070991]; very-long-chain-acyl-CoA dehydro…
30	-3.9361034290	1.3905703892	-34.197181392	2.119903e-72	3.947966e-70	154.825420607	O76054	Tumor - normal	TRUE	S14L2	HUMAN	reviewed	SEC14-like protein 2 (Alpha-tocopherol-associated protein) (TAP) (hTAP) (Squalene transfer protein) (Supernatant protein factor) (SPF)	SEC14L2	Homo sapiens (Human)	3D-structure;Activator;Alternative splicing;Cytoplasm;Lipid-binding;Nucleus;Reference proteome;Transcription;Transcription regulation;Transport	cytoplasm [GO:0005737]; cytosol [GO:0005829]; extracellular exosome [GO:0070062]; nucleoplasm [GO:0005654]; nucleus [GO:0005634]; phospholipid binding [GO:0005543]; vitamin E binding [GO:0008431]; positive regulation of transcription, DNA-templated [GO:0045893]; regulation of cholesterol biosynthetic process [GO:0045540]
31	1.4030990960	2.1936532068	33.787456320	2.906869e-72	5.238927e-70	154.501394222	P33176	Tumor - normal	TRUE	KINH	HUMAN	reviewed	Kinesin-1 heavy chain (Conventional kinesin heavy chain) (Ubiquitous kinesin heavy chain) (UKHC)	KIF5B	Homo sapiens (Human)	3D-structure;ATP-binding;Acetylation;Coiled coil;Cytoplasm;Cytoskeleton;Isopeptide bond;Lysosome;Membrane;Methylation;Microtubule;Motor protein;Nucleotide-binding;Phosphoprotein;Reference proteome;Ubl conjugation	axon cytoplasm [GO:1904115]; axonal growth cone [GO:0044295]; centriolar satellite [GO:0034451]; ciliary rootlet [GO:0035253]; cytosol [GO:0005829]; dendrite cytoplasm [GO:0032839]; kinesin complex [GO:0005871]; lysosomal membrane [GO:0005765]; membrane [GO:0016020]; microtubule [GO:0005874]; perinuclear region of cytoplasm [GO:0048471]; phagocytic vesicle [GO:0045335]; vesicle [GO:0031982]; ATP …
32	-4.2861213356	1.9962492876	-34.489133023	4.994751e-72	8.720523e-70	153.983199033	Q15493	Tumor - normal	TRUE	RGN	HUMAN	reviewed	Regucalcin (RC) (Gluconolactonase) (GNL) (EC 3.1.1.17) (Senescence marker protein 30) (SMP-30)	RGN	Homo sapiens (Human)	3D-structure;Alternative splicing;Calcium;Cytoplasm;Hydrolase;Metal-binding;Reference proteome;Zinc	cytoplasm [GO:0005737]; cytosol [GO:0005829]; nucleus [GO:0005634]; calcium ion binding [GO:0005509]; enzyme regulator activity [GO:0030234]; gluconolactonase activity [GO:0004341]; zinc ion binding [GO:0008270]; aging [GO:0007568]; cellular calcium ion homeostasis [GO:0006874]; kidney development [GO:0001822]; L-ascorbic acid biosynthetic process [GO:0019853]; liver regeneration [GO:0097421]; ne…
33	-2.6667218474	3.5146315640	-33.638033008	5.248917e-72	8.886576e-70	153.911551663	Q16775	Tumor - normal	TRUE	GLO2	HUMAN	reviewed	Hydroxyacylglutathione hydrolase, mitochondrial (EC 3.1.2.6) (Glyoxalase II) (Glx II)	HAGH	Homo sapiens (Human)	3D-structure;Acetylation;Alternative initiation;Alternative splicing;Cytoplasm;Hydrolase;Metal-binding;Mitochondrion;Reference proteome;Transit peptide;Zinc	cytoplasm [GO:0005737]; cytosol [GO:0005829]; mitochondrial matrix [GO:0005759]; hydroxyacylglutathione hydrolase activity [GO:0004416]; metal ion binding [GO:0046872]; glutathione biosynthetic process [GO:0006750]; methylglyoxal catabolic process to D-lactate via S-lactoyl-glutathione [GO:0019243]
34	-2.6317262756	3.0569079996	-33.545052714	7.589461e-72	1.247127e-69	153.543485719	P31937	Tumor - normal	TRUE	3HIDH	HUMAN	reviewed	3-hydroxyisobutyrate dehydrogenase, mitochondrial (HIBADH) (EC 1.1.1.31)	HIBADH	Homo sapiens (Human)	3D-structure;Acetylation;Branched-chain amino acid catabolism;Direct protein sequencing;Mitochondrion;NAD;Oxidoreductase;Reference proteome;Transit peptide	mitochondrial matrix [GO:0005759]; mitochondrion [GO:0005739]; 3-hydroxyisobutyrate dehydrogenase activity [GO:0008442]; NAD binding [GO:0051287]; NADP binding [GO:0050661]; oxidoreductase activity, acting on the CH-OH group of donors, NAD or NADP as acceptor [GO:0016616]; branched-chain amino acid catabolic process [GO:0009083]; valine catabolic process [GO:0006574]
35	-5.2307454108	3.3957310350	-33.124754378	2.186553e-71	3.490364e-69	152.482375849	Q02338	Tumor - normal	TRUE	BDH	HUMAN	reviewed	D-beta-hydroxybutyrate dehydrogenase, mitochondrial (EC 1.1.1.30) (3-hydroxybutyrate dehydrogenase) (BDH) (Short chain dehydrogenase/reductase family 9C member 1)	BDH1	Homo sapiens (Human)	Acetylation;Allosteric enzyme;Glycoprotein;Lipid metabolism;Membrane;Mitochondrion;Mitochondrion inner membrane;NAD;Oxidoreductase;Phosphoprotein;Reference proteome;Transit peptide	matrix side of mitochondrial inner membrane [GO:0099617]; mitochondrial matrix [GO:0005759]; mitochondrion [GO:0005739]; 3-hydroxybutyrate dehydrogenase activity [GO:0003858]; metabolic process [GO:0008152]
36	-5.9972639885	3.7863749683	-35.345802543	2.625944e-71	4.075319e-69	152.355074643	P00480	Tumor - normal	TRUE	OTC	HUMAN	reviewed	Ornithine transcarbamylase, mitochondrial (OTCase) (EC 2.1.3.3) (Ornithine carbamoyltransferase, mitochondrial)	OTC	Homo sapiens (Human)	3D-structure;Acetylation;Amino-acid biosynthesis;Arginine biosynthesis;Disease variant;Mitochondrion;Phosphoprotein;Reference proteome;Transferase;Transit peptide;Urea cycle	intracellular membrane-bounded organelle [GO:0043231]; mitochondrial inner membrane [GO:0005743]; mitochondrial matrix [GO:0005759]; mitochondrion [GO:0005739]; amino acid binding [GO:0016597]; identical protein binding [GO:0042802]; ornithine carbamoyltransferase activity [GO:0004585]; phosphate ion binding [GO:0042301]; phospholipid binding [GO:0005543]; ammonium homeostasis [GO:0097272]; anion…
37	-2.4451022964	0.5673373072	-32.953281882	8.080595e-71	1.220170e-68	151.182235758	Q96LZ7	Tumor - normal	TRUE	RMD2	HUMAN	reviewed	Regulator of microtubule dynamics protein 2 (RMD-2) (hRMD-2) (Protein FAM82A1)	RMDN2	Homo sapiens (Human)	Alternative splicing;Coiled coil;Cytoplasm;Cytoskeleton;Membrane;Microtubule;Phosphoprotein;Reference proteome;Transmembrane;Transmembrane helix	cytoplasm [GO:0005737]; cytosol [GO:0005829]; Golgi apparatus [GO:0005794]; integral component of membrane [GO:0016021]; mitochondrion [GO:0005739]; mitotic spindle [GO:0072686]; mitotic spindle pole [GO:0097431]; spindle microtubule [GO:0005876]; microtubule binding [GO:0008017]
38	-2.0231011933	-0.0306830850	-33.130856250	1.375383e-70	2.022176e-68	150.660984420	Q9Y2Z9	Tumor - normal	TRUE	COQ6	HUMAN	reviewed	Ubiquinone biosynthesis monooxygenase COQ6, mitochondrial (EC 1.14.13.-) (Coenzyme Q10 monooxygenase 6)	COQ6	Homo sapiens (Human)	Alternative splicing;Cell projection;Deafness;Disease variant;FAD;Flavoprotein;Golgi apparatus;Membrane;Mitochondrion;Mitochondrion inner membrane;Monooxygenase;Oxidoreductase;Primary mitochondrial disease;Reference proteome;Transit peptide;Ubiquinone biosynthesis	cell projection [GO:0042995]; extrinsic component of mitochondrial inner membrane [GO:0031314]; Golgi apparatus [GO:0005794]; mitochondrion [GO:0005739]; 2-octaprenyl-6-methoxyphenol hydroxylase activity [GO:0008681]; 4-hydroxy-3-all-trans-hexaprenylbenzoate oxygenase activity [GO:0106364]; FAD binding [GO:0071949]; oxidoreductase activity [GO:0016491]; oxidoreductase activity, acting on paired d…
39	-4.7111245134	2.3968707220	-32.799385949	1.502724e-70	2.152748e-68	150.562819043	P30039	Tumor - normal	TRUE	PBLD	HUMAN	reviewed	Phenazine biosynthesis-like domain-containing protein (EC 5.1.-.-) (MAWD-binding protein) (MAWDBP) (Unknown protein 32 from 2D-page of liver tissue)	PBLD	Homo sapiens (Human)	Alternative splicing;Direct protein sequencing;Isomerase;Reference proteome	cytoplasm [GO:0005737]; extracellular exosome [GO:0070062]; identical protein binding [GO:0042802]; isomerase activity [GO:0016853]; biosynthetic process [GO:0009058]; maintenance of gastrointestinal epithelium [GO:0030277]; negative regulation of SMAD protein signal transduction [GO:0060392]; negative regulation of transforming growth factor beta receptor signaling pathway [GO:0030512]
40	-3.1677528429	2.3394469284	-32.611053099	1.756061e-70	2.452779e-68	150.402222506	P35914	Tumor - normal	TRUE	HMGCL	HUMAN	reviewed	Hydroxymethylglutaryl-CoA lyase, mitochondrial (HL) (HMG-CoA lyase) (EC 4.1.3.4) (3-hydroxy-3-methylglutarate-CoA lyase)	HMGCL	Homo sapiens (Human)	3D-structure;Acetylation;Alternative splicing;Disease variant;Disulfide bond;Lipid metabolism;Lyase;Metal-binding;Mitochondrion;Peroxisome;Reference proteome;Transit peptide	cytosol [GO:0005829]; mitochondrial matrix [GO:0005759]; mitochondrion [GO:0005739]; peroxisomal matrix [GO:0005782]; peroxisome [GO:0005777]; protein-containing complex [GO:0032991]; carboxylic acid binding [GO:0031406]; fatty-acyl-CoA binding [GO:0000062]; hydroxymethylglutaryl-CoA lyase activity [GO:0004419]; magnesium ion binding [GO:0000287]; manganese ion binding [GO:0030145]; metal ion bin…
41	-3.5725852349	3.7381022357	-32.744347707	1.877027e-70	2.557792e-68	150.340754027	Q9BWD1	Tumor - normal	TRUE	THIC	HUMAN	reviewed	Acetyl-CoA acetyltransferase, cytosolic (EC 2.3.1.9) (Acetyl-CoA transferase-like protein) (Cytosolic acetoacetyl-CoA thiolase)	ACAT2	Homo sapiens (Human)	3D-structure;Acetylation;Acyltransferase;Alternative splicing;Cytoplasm;Direct protein sequencing;Reference proteome;Transferase	cytoplasm [GO:0005737]; cytosol [GO:0005829]; extracellular exosome [GO:0070062]; mitochondrion [GO:0005739]; acetyl-CoA C-acetyltransferase activity [GO:0003985]; fatty acid beta-oxidation [GO:0006635]; lipid metabolic process [GO:0006629]
42	-4.1952909290	2.0368377110	-34.122274327	2.827869e-70	3.761740e-68	149.973633294	Q14032	Tumor - normal	TRUE	BAAT	HUMAN	reviewed	Bile acid-CoA:amino acid N-acyltransferase (BACAT) (BAT) (EC 2.3.1.65) (Bile acid-CoA thioesterase) (Choloyl-CoA hydrolase) (EC 3.1.2.27) (Glycine N-choloyltransferase) (Long-chain fatty-acyl-CoA hydrolase) (EC 3.1.2.2)	BAAT	Homo sapiens (Human)	Acyltransferase;Cytoplasm;Direct protein sequencing;Disease variant;Fatty acid metabolism;Hydrolase;Lipid metabolism;Peroxisome;Phosphoprotein;Reference proteome;Serine esterase;Transferase	cytosol [GO:0005829]; peroxisomal matrix [GO:0005782]; peroxisome [GO:0005777]; acyl-CoA hydrolase activity [GO:0047617]; acyltransferase activity [GO:0016746]; carboxylic ester hydrolase activity [GO:0052689]; choloyl-CoA hydrolase activity [GO:0033882]; glycine N-choloyltransferase activity [GO:0047963]; long-chain acyl-CoA hydrolase activity [GO:0052816]; medium-chain acyl-CoA hydrolase activi…
43	-4.1467586434	1.0874847334	-33.203079044	3.639219e-70	4.728446e-68	149.699299910	Q9H6R3	Tumor - normal	TRUE	ACSS3	HUMAN	reviewed	Acyl-CoA synthetase short-chain family member 3, mitochondrial (EC 6.2.1.1) (Acetate--CoA ligase 3) (Acyl-CoA synthetase short-chain family member 3) (Propionate--CoA ligase) (EC 6.2.1.17)	ACSS3	Homo sapiens (Human)	ATP-binding;Acetylation;Alternative splicing;Ligase;Lipid metabolism;Mitochondrion;Nucleotide-binding;Reference proteome;Transit peptide	intracellular membrane-bounded organelle [GO:0043231]; mitochondrial matrix [GO:0005759]; mitochondrion [GO:0005739]; acetate-CoA ligase activity [GO:0003987]; ATP binding [GO:0005524]; butyrate-CoA ligase activity [GO:0047760]; propionate-CoA ligase activity [GO:0050218]; ketone body biosynthetic process [GO:0046951]
44	-4.9405464854	3.9589095477	-32.424236456	3.769132e-70	4.785942e-68	149.639530010	P33121	Tumor - normal	TRUE	ACSL1	HUMAN	reviewed	Long-chain-fatty-acid--CoA ligase 1 (EC 6.2.1.3) (Acyl-CoA synthetase 1) (ACS1) (Arachidonate--CoA ligase) (EC 6.2.1.15) (Long-chain acyl-CoA synthetase 1) (LACS 1) (Long-chain acyl-CoA synthetase 2) (LACS 2) (Long-chain fatty acid-CoA ligase 2) (Palmitoyl-CoA ligase 1) (Palmitoyl-CoA ligase 2) (Phytanate--CoA ligase) (EC 6.2.1.24)	ACSL1	Homo sapiens (Human)	ATP-binding;Acetylation;Alternative splicing;Direct protein sequencing;Endoplasmic reticulum;Fatty acid metabolism;Glycoprotein;Ligase;Lipid metabolism;Magnesium;Membrane;Microsome;Mitochondrion;Mitochondrion outer membrane;Nitration;Nucleotide-binding;Peroxisome;Phosphoprotein;Reference proteome;Signal-anchor;Transmembrane;Transmembrane helix	endoplasmic reticulum [GO:0005783]; endoplasmic reticulum membrane [GO:0005789]; integral component of membrane [GO:0016021]; membrane [GO:0016020]; mitochondrial outer membrane [GO:0005741]; mitochondrion [GO:0005739]; peroxisomal membrane [GO:0005778]; plasma membrane [GO:0005886]; arachidonate-CoA ligase activity [GO:0047676]; ATP binding [GO:0005524]; long-chain fatty acid-CoA ligase activity…
45	-4.0217630634	3.4214421736	-32.348473632	5.142453e-70	6.384642e-68	149.329270462	Q4G0N4	Tumor - normal	TRUE	NAKD2	HUMAN	reviewed	NAD kinase 2, mitochondrial (EC 2.7.1.23) (Mitochondrial NAD kinase) (NAD kinase domain-containing protein 1, mitochondrial)	NADK2	Homo sapiens (Human)	ATP-binding;Acetylation;Alternative splicing;Kinase;Mitochondrion;NAD;NADP;Nucleotide-binding;Phosphoprotein;Reference proteome;Transferase;Transit peptide	mitochondrial matrix [GO:0005759]; mitochondrion [GO:0005739]; ATP binding [GO:0005524]; NAD+ kinase activity [GO:0003951]; protein homodimerization activity [GO:0042803]; NAD metabolic process [GO:0019674]; NADP biosynthetic process [GO:0006741]
46	-4.1799702443	1.2085932298	-35.678348853	6.144757e-70	7.463208e-68	149.232119137	Q9UDR5	Tumor - normal	TRUE	AASS	HUMAN	reviewed	Alpha-aminoadipic semialdehyde synthase, mitochondrial (LKR/SDH) [Includes: Lysine ketoglutarate reductase (LKR) (LOR) (EC 1.5.1.8); Saccharopine dehydrogenase (SDH) (EC 1.5.1.9)]	AASS	Homo sapiens (Human)	3D-structure;Acetylation;Mitochondrion;Multifunctional enzyme;NAD;NADP;Oxidoreductase;Reference proteome;Transit peptide	cytoplasm [GO:0005737]; cytosol [GO:0005829]; intracellular membrane-bounded organelle [GO:0043231]; mitochondrial matrix [GO:0005759]; mitochondrion [GO:0005739]; nucleus [GO:0005634]; histone binding [GO:0042393]; saccharopine dehydrogenase (NAD+, L-glutamate-forming) activity [GO:0047131]; saccharopine dehydrogenase (NAD+, L-lysine-forming) activity [GO:0004754]; saccharopine dehydrogenase (NA…
47	-3.0953835998	1.4629148180	-32.458103032	1.098309e-69	1.305585e-67	148.581775751	Q96HY7	Tumor - normal	TRUE	DHTK1	HUMAN	reviewed	Probable 2-oxoglutarate dehydrogenase E1 component DHKTD1, mitochondrial (EC 1.2.4.2) (Dehydrogenase E1 and transketolase domain-containing protein 1)	DHTKD1	Homo sapiens (Human)	3D-structure;Charcot-Marie-Tooth disease;Disease variant;Glycolysis;Mitochondrion;Neurodegeneration;Neuropathy;Oxidoreductase;Reference proteome;Thiamine pyrophosphate;Transit peptide	mitochondrial matrix [GO:0005759]; mitochondrion [GO:0005739]; oxoglutarate dehydrogenase (succinyl-transferring) activity [GO:0004591]; thiamine pyrophosphate binding [GO:0030976]; generation of precursor metabolites and energy [GO:0006091]; glycolytic process [GO:0006096]; hematopoietic progenitor cell differentiation [GO:0002244]; tricarboxylic acid cycle [GO:0006099]
48	-3.3690802234	2.6402459255	-32.211221053	1.642422e-69	1.911711e-67	148.174836674	Q92947	Tumor - normal	TRUE	GCDH	HUMAN	reviewed	Glutaryl-CoA dehydrogenase, mitochondrial (GCD) (EC 1.3.8.6)	GCDH	Homo sapiens (Human)	3D-structure;Acetylation;Alternative splicing;Disease variant;FAD;Flavoprotein;Glutaricaciduria;Mitochondrion;Oxidoreductase;Reference proteome;Transit peptide	mitochondrial matrix [GO:0005759]; mitochondrion [GO:0005739]; fatty-acyl-CoA binding [GO:0000062]; flavin adenine dinucleotide binding [GO:0050660]; glutaryl-CoA dehydrogenase activity [GO:0004361]; fatty acid beta-oxidation using acyl-CoA dehydrogenase [GO:0033539]; fatty-acyl-CoA biosynthetic process [GO:0046949]; tryptophan metabolic process [GO:0006568]
49	-2.3648687367	0.2615149269	-32.167174416	1.967140e-69	2.242941e-67	147.994673481	Q9BVL4	Tumor - normal	TRUE	SELO	HUMAN	reviewed	Protein adenylyltransferase SelO, mitochondrial (EC 2.7.7.-) (EC 2.7.7.n1) (Selenoprotein O) (SelO)	SELENOO	Homo sapiens (Human)	ATP-binding;Magnesium;Metal-binding;Mitochondrion;Nucleotide-binding;Nucleotidyltransferase;Phosphoprotein;Reference proteome;Selenocysteine;Transferase;Transit peptide	chromosome [GO:0005694]; mitochondrion [GO:0005739]; ATP binding [GO:0005524]; metal ion binding [GO:0046872]; protein adenylyltransferase activity [GO:0070733]; protein adenylylation [GO:0018117]
50	-3.3867149463	-0.2902909107	-35.917678115	2.529941e-69	2.826957e-67	147.830141679	O94956	Tumor - normal	TRUE	SO2B1	HUMAN	reviewed	Solute carrier organic anion transporter family member 2B1 (Organic anion transporter B) (OATP-B) (Organic anion transporter polypeptide-related protein 2) (OATP-RP2) (OATPRP2) (Solute carrier family 21 member 9)	SLCO2B1	Homo sapiens (Human)	Alternative promoter usage;Alternative splicing;Cell membrane;Disulfide bond;Glycoprotein;Ion transport;Membrane;Phosphoprotein;Reference proteome;Transmembrane;Transmembrane helix;Transport	apical plasma membrane [GO:0016324]; integral component of plasma membrane [GO:0005887]; plasma membrane [GO:0005886]; bile acid transmembrane transporter activity [GO:0015125]; organic anion transmembrane transporter activity [GO:0008514]; sodium-independent organic anion transmembrane transporter activity [GO:0015347]; bile acid and bile salt transport [GO:0015721]; heme catabolic process [GO:0…
51	3.0918525916	6.1626865618	31.878052830	3.583306e-69	3.925477e-67	147.390423955	P14618	Tumor - normal	TRUE	KPYM	HUMAN	reviewed	Pyruvate kinase PKM (EC 2.7.1.40) (Cytosolic thyroid hormone-binding protein) (CTHBP) (Opa-interacting protein 3) (OIP-3) (Pyruvate kinase 2/3) (Pyruvate kinase muscle isozyme) (Thyroid hormone-binding protein 1) (THBP1) (Tumor M2-PK) (p58)	PKM	Homo sapiens (Human)	3D-structure;ATP-binding;Acetylation;Allosteric enzyme;Alternative splicing;Cytoplasm;Direct protein sequencing;Glycolysis;Hydroxylation;Isopeptide bond;Kinase;Magnesium;Metal-binding;Methylation;Nucleotide-binding;Nucleus;Phosphoprotein;Potassium;Pyruvate;Reference proteome;Transferase;Translation regulation;Ubl conjugation	cilium [GO:0005929]; collagen-containing extracellular matrix [GO:0062023]; cytoplasm [GO:0005737]; cytosol [GO:0005829]; extracellular exosome [GO:0070062]; extracellular region [GO:0005576]; extracellular vesicle [GO:1903561]; ficolin-1-rich granule lumen [GO:1904813]; mitochondrion [GO:0005739]; nucleus [GO:0005634]; rough endoplasmic reticulum [GO:0005791]; secretory granule lumen [GO:0034774…
52	1.9689440621	1.0414245486	31.938265110	5.038661e-69	5.413653e-67	147.055351828	P61289	Tumor - normal	TRUE	PSME3	HUMAN	reviewed	Proteasome activator complex subunit 3 (11S regulator complex subunit gamma) (REG-gamma) (Activator of multicatalytic protease subunit 3) (Ki nuclear autoantigen) (Proteasome activator 28 subunit gamma) (PA28g) (PA28gamma)	PSME3	Homo sapiens (Human)	Acetylation;Alternative splicing;Apoptosis;Cell cycle;Cytoplasm;Direct protein sequencing;Host-virus interaction;Nucleus;Phosphoprotein;Proteasome;Reference proteome	cytoplasm [GO:0005737]; cytosol [GO:0005829]; membrane [GO:0016020]; nucleoplasm [GO:0005654]; nucleus [GO:0005634]; proteasome activator complex [GO:0008537]; proteasome complex [GO:0000502]; endopeptidase activator activity [GO:0061133]; identical protein binding [GO:0042802]; MDM2/MDM4 family protein binding [GO:0097371]; p53 binding [GO:0002039]; apoptotic process [GO:0006915]; cell cycle [GO…
53	-5.2160665484	2.0747001801	-35.892344376	1.226670e-68	1.269150e-66	146.262057268	P55157	Tumor - normal	TRUE	MTP	HUMAN	reviewed	Microsomal triglyceride transfer protein large subunit	MTTP	Homo sapiens (Human)	Alternative splicing;Disease variant;Disulfide bond;Endoplasmic reticulum;Golgi apparatus;Lipid transport;Lipid-binding;Reference proteome;Signal;Transport	basolateral plasma membrane [GO:0016323]; brush border membrane [GO:0031526]; endoplasmic reticulum [GO:0005783]; endoplasmic reticulum lumen [GO:0005788]; Golgi apparatus [GO:0005794]; microvillus membrane [GO:0031528]; receptor complex [GO:0043235]; rough endoplasmic reticulum [GO:0005791]; vesicle [GO:0031982]; apolipoprotein binding [GO:0034185]; ceramide 1-phosphate transfer activity [GO:190…
54	-3.5158720059	3.4406101969	-31.726521437	1.208115e-68	1.269150e-66	146.181936319	Q03154	Tumor - normal	TRUE	ACY1	HUMAN	reviewed	Aminoacylase-1 (ACY-1) (EC 3.5.1.14) (N-acyl-L-amino-acid amidohydrolase)	ACY1	Homo sapiens (Human)	3D-structure;Alternative splicing;Cytoplasm;Disease variant;Hydrolase;Metal-binding;Reference proteome;Zinc	cytosol [GO:0005829]; extracellular exosome [GO:0070062]; aminoacylase activity [GO:0004046]; identical protein binding [GO:0042802]; metal ion binding [GO:0046872]; cellular amino acid metabolic process [GO:0006520]
55	-5.9501279241	2.6086907900	-33.749623849	1.616164e-68	1.641729e-66	145.955331568	Q68CK6	Tumor - normal	TRUE	ACS2B	HUMAN	reviewed	Acyl-coenzyme A synthetase ACSM2B, mitochondrial (EC 6.2.1.2) (Acyl-CoA synthetase medium-chain family member 2B) (Benzoate--CoA ligase) (EC 6.2.1.25) (Butyrate--CoA ligase 2B) (Butyryl-coenzyme A synthetase 2B) (Middle-chain acyl-CoA synthetase 2B) (Xenobiotic/medium-chain fatty acid-CoA ligase HXM-A)	ACSM2B	Homo sapiens (Human)	ATP-binding;Direct protein sequencing;Fatty acid metabolism;Ligase;Lipid metabolism;Magnesium;Metal-binding;Mitochondrion;Nucleotide-binding;Phosphoprotein;Reference proteome;Transit peptide	mitochondrial matrix [GO:0005759]; mitochondrion [GO:0005739]; ATP binding [GO:0005524]; benzoate-CoA ligase activity [GO:0018858]; butyrate-CoA ligase activity [GO:0047760]; CoA-ligase activity [GO:0016405]; decanoate-CoA ligase activity [GO:0102391]; fatty acid ligase activity [GO:0015645]; fatty-acyl-CoA synthase activity [GO:0004321]; metal ion binding [GO:0046872]; acyl-CoA metabolic process…
56	-2.4947905324	1.7062925733	-31.628040231	1.817144e-68	1.812925e-66	145.774220460	P12694	Tumor - normal	TRUE	ODBA	HUMAN	reviewed	2-oxoisovalerate dehydrogenase subunit alpha, mitochondrial (EC 1.2.4.4) (Branched-chain alpha-keto acid dehydrogenase E1 component alpha chain) (BCKDE1A) (BCKDH E1-alpha)	BCKDHA	Homo sapiens (Human)	3D-structure;Acetylation;Alternative splicing;Direct protein sequencing;Disease variant;Maple syrup urine disease;Metal-binding;Mitochondrion;Oxidoreductase;Phosphoprotein;Potassium;Reference proteome;Thiamine pyrophosphate;Transit peptide	mitochondrial alpha-ketoglutarate dehydrogenase complex [GO:0005947]; mitochondrial matrix [GO:0005759]; mitochondrion [GO:0005739]; 3-methyl-2-oxobutanoate dehydrogenase (2-methylpropanoyl-transferring) activity [GO:0003863]; carboxy-lyase activity [GO:0016831]; metal ion binding [GO:0046872]; branched-chain amino acid catabolic process [GO:0009083]
57	-3.5591704434	2.7498254621	-31.335556115	3.452296e-68	3.383856e-66	145.127641115	Q16134	Tumor - normal	TRUE	ETFD	HUMAN	reviewed	Electron transfer flavoprotein-ubiquinone oxidoreductase, mitochondrial (ETF-QO) (ETF-ubiquinone oxidoreductase) (EC 1.5.5.1) (Electron-transferring-flavoprotein dehydrogenase) (ETF dehydrogenase)	ETFDH	Homo sapiens (Human)	4Fe-4S;Acetylation;Alternative splicing;Disease variant;Electron transport;FAD;Flavoprotein;Glutaricaciduria;Iron;Iron-sulfur;Membrane;Metal-binding;Mitochondrion;Mitochondrion inner membrane;Oxidoreductase;Phosphoprotein;Reference proteome;Transit peptide;Transport;Ubiquinone	integral component of mitochondrial inner membrane [GO:0031305]; mitochondrial matrix [GO:0005759]; mitochondrial membrane [GO:0031966]; 4 iron, 4 sulfur cluster binding [GO:0051539]; electron transfer activity [GO:0009055]; electron-transferring-flavoprotein dehydrogenase activity [GO:0004174]; flavin adenine dinucleotide binding [GO:0050660]; metal ion binding [GO:0046872]; oxidoreductase activ…
58	-5.6762396144	3.0075366659	-32.403427788	5.430419e-68	5.230992e-66	144.717664673	P32754	Tumor - normal	TRUE	HPPD	HUMAN	reviewed	4-hydroxyphenylpyruvate dioxygenase (EC 1.13.11.27) (4-hydroxyphenylpyruvic acid oxidase) (4HPPD) (HPD) (HPPDase)	HPD	Homo sapiens (Human)	3D-structure;Acetylation;Alternative splicing;Dioxygenase;Disease variant;Iron;Mental retardation;Metal-binding;Oxidoreductase;Phenylalanine catabolism;Phosphoprotein;Reference proteome;Repeat;Tyrosine catabolism	cytosol [GO:0005829]; endoplasmic reticulum membrane [GO:0005789]; extracellular exosome [GO:0070062]; Golgi membrane [GO:0000139]; 4-hydroxyphenylpyruvate dioxygenase activity [GO:0003868]; metal ion binding [GO:0046872]; L-phenylalanine catabolic process [GO:0006559]; tyrosine catabolic process [GO:0006572]
59	1.9315297655	2.0737101090	31.141576491	1.383960e-67	1.310540e-65	143.746201599	Q15691	Tumor - normal	TRUE	MARE1	HUMAN	reviewed	Microtubule-associated protein RP/EB family member 1 (APC-binding protein EB1) (End-binding protein 1) (EB1)	MAPRE1	Homo sapiens (Human)	3D-structure;Acetylation;Cell cycle;Cell division;Cytoplasm;Cytoskeleton;Direct protein sequencing;Golgi apparatus;Microtubule;Mitosis;Phosphoprotein;Reference proteome	cell projection membrane [GO:0031253]; centrosome [GO:0005813]; ciliary basal body [GO:0036064]; cortical microtubule cytoskeleton [GO:0030981]; cytoplasmic microtubule [GO:0005881]; cytosol [GO:0005829]; focal adhesion [GO:0005925]; Golgi apparatus [GO:0005794]; microtubule [GO:0005874]; microtubule organizing center [GO:0005815]; microtubule plus-end [GO:0035371]; mitotic spindle astral microtu…
60	-4.9930487426	2.5514485894	-32.110172586	1.715677e-67	1.597582e-65	143.569228915	O00748	Tumor - normal	TRUE	EST2	HUMAN	reviewed	Cocaine esterase (EC 3.1.1.84) (Carboxylesterase 2) (CE-2) (hCE-2) (EC 3.1.1.1) (Methylumbelliferyl-acetate deacetylase 2) (EC 3.1.1.56)	CES2	Homo sapiens (Human)	Alternative initiation;Alternative splicing;Direct protein sequencing;Disulfide bond;Endoplasmic reticulum;Glycoprotein;Hydrolase;Lipid metabolism;Pyrrolidone carboxylic acid;Reference proteome;Serine esterase;Signal	endoplasmic reticulum [GO:0005783]; endoplasmic reticulum lumen [GO:0005788]; intracellular membrane-bounded organelle [GO:0043231]; carboxylic ester hydrolase activity [GO:0052689]; methyl indole-3-acetate esterase activity [GO:0080030]; methylumbelliferyl-acetate deacetylase activity [GO:0047374]; catabolic process [GO:0009056]; prostaglandin metabolic process [GO:0006693]
61	-4.3632994630	1.8285611359	-32.056659981	2.118238e-67	1.908806e-65	143.358793295	Q9BSE5	Tumor - normal	TRUE	SPEB	HUMAN	reviewed	Agmatinase, mitochondrial (EC 3.5.3.11) (Agmatine ureohydrolase) (AUH)	AGMAT	Homo sapiens (Human)	Acetylation;Hydrolase;Manganese;Metal-binding;Mitochondrion;Putrescine biosynthesis;Reference proteome;Spermidine biosynthesis;Transit peptide	mitochondrion [GO:0005739]; agmatinase activity [GO:0008783]; metal ion binding [GO:0046872]; agmatine biosynthetic process [GO:0097055]; putrescine biosynthetic process from arginine, using agmatinase [GO:0033389]; spermidine biosynthetic process [GO:0008295]
62	-5.8166247960	2.5195131673	-31.463346210	2.079696e-67	1.904797e-65	143.355720287	P28332	Tumor - normal	TRUE	ADH6	HUMAN	reviewed	Alcohol dehydrogenase 6 (EC 1.1.1.1)	ADH6	Homo sapiens (Human)	Alternative splicing;Cytoplasm;Metal-binding;NAD;Oxidoreductase;Phosphoprotein;Reference proteome;Zinc	cytosol [GO:0005829]; extracellular exosome [GO:0070062]; alcohol dehydrogenase (NAD+) activity [GO:0004022]; alcohol dehydrogenase activity, zinc-dependent [GO:0004024]; NAD-retinol dehydrogenase activity [GO:0004745]; zinc ion binding [GO:0008270]; ethanol oxidation [GO:0006069]; response to ethanol [GO:0045471]; retinoic acid metabolic process [GO:0042573]; retinol metabolic process [GO:004257…
63	-5.5223327259	2.0738600504	-31.779707447	3.458382e-67	3.019059e-65	142.864023912	Q14117	Tumor - normal	TRUE	DPYS	HUMAN	reviewed	Dihydropyrimidinase (DHP) (DHPase) (EC 3.5.2.2) (Dihydropyrimidine amidohydrolase) (Hydantoinase)	DPYS	Homo sapiens (Human)	3D-structure;Disease variant;Hydrolase;Metal-binding;Phosphoprotein;Reference proteome;Zinc	cytosol [GO:0005829]; extracellular exosome [GO:0070062]; protein-containing complex [GO:0032991]; amino acid binding [GO:0016597]; dihydropyrimidinase activity [GO:0004157]; identical protein binding [GO:0042802]; phosphoprotein binding [GO:0051219]; thymine binding [GO:0002059]; uracil binding [GO:0002058]; zinc ion binding [GO:0008270]; beta-alanine metabolic process [GO:0019482]; pyrimidine n…
64	-2.1576396754	3.3601243956	-30.924884706	3.444635e-67	3.019059e-65	142.835246247	P21912	Tumor - normal	TRUE	SDHB	HUMAN	reviewed	Succinate dehydrogenase [ubiquinone] iron-sulfur subunit, mitochondrial (EC 1.3.5.1) (Iron-sulfur subunit of complex II) (Ip)	SDHB	Homo sapiens (Human)	2Fe-2S;3Fe-4S;4Fe-4S;Acetylation;Disease variant;Electron transport;Host-virus interaction;Iron;Iron-sulfur;Membrane;Metal-binding;Mitochondrion;Mitochondrion inner membrane;Oxidoreductase;Reference proteome;Transit peptide;Transport;Tricarboxylic acid cycle	mitochondrial inner membrane [GO:0005743]; mitochondrial membrane [GO:0031966]; mitochondrial respiratory chain complex II, succinate dehydrogenase complex (ubiquinone) [GO:0005749]; mitochondrion [GO:0005739]; nucleoplasm [GO:0005654]; plasma membrane [GO:0005886]; 2 iron, 2 sulfur cluster binding [GO:0051537]; 3 iron, 4 sulfur cluster binding [GO:0051538]; 4 iron, 4 sulfur cluster binding [GO:0…
65	-1.7695015376	-0.1506501688	-31.027142289	7.034920e-67	5.955166e-65	142.133035128	Q8TEB1	Tumor - normal	TRUE	DCA11	HUMAN	reviewed	DDB1- and CUL4-associated factor 11 (WD repeat-containing protein 23)	DCAF11	Homo sapiens (Human)	Alternative splicing;Phosphoprotein;Reference proteome;Repeat;Ubl conjugation pathway;WD repeat	Cul4-RING E3 ubiquitin ligase complex [GO:0080008]; nucleoplasm [GO:0005654]; proteasome-mediated ubiquitin-dependent protein catabolic process [GO:0043161]; protein ubiquitination [GO:0016567]
66	-3.7156279707	3.4994133097	-30.758346626	6.964367e-67	5.955166e-65	142.131922224	P06737	Tumor - normal	TRUE	PYGL	HUMAN	reviewed	Glycogen phosphorylase, liver form (EC 2.4.1.1)	PYGL	Homo sapiens (Human)	3D-structure;Acetylation;Allosteric enzyme;Alternative splicing;Carbohydrate metabolism;Cytoplasm;Disease variant;Glycogen metabolism;Glycogen storage disease;Glycosyltransferase;Nucleotide-binding;Phosphoprotein;Pyridoxal phosphate;Reference proteome;Transferase	cytoplasm [GO:0005737]; cytosol [GO:0005829]; extracellular exosome [GO:0070062]; extracellular region [GO:0005576]; ficolin-1-rich granule lumen [GO:1904813]; secretory granule lumen [GO:0034774]; AMP binding [GO:0016208]; ATP binding [GO:0005524]; bile acid binding [GO:0032052]; glucose binding [GO:0005536]; glycogen phosphorylase activity [GO:0008184]; identical protein binding [GO:0042802]; l…
67	-3.1214713259	2.0523397382	-30.796782382	1.042012e-66	8.689133e-65	141.734987985	P51687	Tumor - normal	TRUE	SUOX	HUMAN	reviewed	Sulfite oxidase, mitochondrial (EC 1.8.3.1)	SUOX	Homo sapiens (Human)	3D-structure;Disease variant;Epilepsy;Heme;Iron;Mental retardation;Metal-binding;Mitochondrion;Molybdenum;Oxidoreductase;Phosphoprotein;Reference proteome;Transit peptide	mitochondrial intermembrane space [GO:0005758]; mitochondrial matrix [GO:0005759]; mitochondrion [GO:0005739]; heme binding [GO:0020037]; molybdenum ion binding [GO:0030151]; molybdopterin cofactor binding [GO:0043546]; sulfite oxidase activity [GO:0008482]; sulfur compound metabolic process [GO:0006790]
68	-4.3830128235	3.2969464205	-30.501374723	1.189979e-66	9.639136e-65	141.590842060	P34896	Tumor - normal	TRUE	GLYC	HUMAN	reviewed	Serine hydroxymethyltransferase, cytosolic (SHMT) (EC 2.1.2.1) (Glycine hydroxymethyltransferase) (Serine methylase)	SHMT1	Homo sapiens (Human)	3D-structure;Acetylation;Alternative splicing;Cytoplasm;One-carbon metabolism;Pyridoxal phosphate;Reference proteome;Transferase	cytoplasm [GO:0005737]; cytosol [GO:0005829]; extracellular exosome [GO:0070062]; nucleoplasm [GO:0005654]; nucleus [GO:0005634]; cobalt ion binding [GO:0050897]; glycine hydroxymethyltransferase activity [GO:0004372]; identical protein binding [GO:0042802]; L-allo-threonine aldolase activity [GO:0008732]; mRNA 5'-UTR binding [GO:0048027]; protein homodimerization activity [GO:0042803]; pyridoxal…
69	-3.0638800586	4.5533792005	-30.501283843	1.190443e-66	9.639136e-65	141.590452896	P11586	Tumor - normal	TRUE	C1TC	HUMAN	reviewed	C-1-tetrahydrofolate synthase, cytoplasmic (C1-THF synthase) (Epididymis secretory sperm binding protein) [Cleaved into: C-1-tetrahydrofolate synthase, cytoplasmic, N-terminally processed] [Includes: Methylenetetrahydrofolate dehydrogenase (EC 1.5.1.5); Methenyltetrahydrofolate cyclohydrolase (EC 3.5.4.9); Formyltetrahydrofolate synthetase (EC 6.3.4.3)]	MTHFD1	Homo sapiens (Human)	3D-structure;ATP-binding;Acetylation;Amino-acid biosynthesis;Cytoplasm;Direct protein sequencing;Disease variant;Histidine biosynthesis;Hydrolase;Ligase;Methionine biosynthesis;Multifunctional enzyme;NADP;Nucleotide-binding;One-carbon metabolism;Oxidoreductase;Phosphoprotein;Purine biosynthesis;Reference proteome	cytosol [GO:0005829]; extracellular exosome [GO:0070062]; membrane [GO:0016020]; mitochondrion [GO:0005739]; ATP binding [GO:0005524]; formate-tetrahydrofolate ligase activity [GO:0004329]; methenyltetrahydrofolate cyclohydrolase activity [GO:0004477]; methylenetetrahydrofolate dehydrogenase (NAD+) activity [GO:0004487]; methylenetetrahydrofolate dehydrogenase (NADP+) activity [GO:0004488]; methy…
70	-2.3624787190	-0.0244691241	-32.689865670	1.545502e-66	1.216158e-64	141.410515474	Q9UMX3	Tumor - normal	TRUE	BOK	HUMAN	reviewed	Bcl-2-related ovarian killer protein (hBOK) (Bcl-2-like protein 9) (Bcl2-L-9)	BOK	Homo sapiens (Human)	3D-structure;Alternative splicing;Apoptosis;Cytoplasm;Endoplasmic reticulum;Endosome;Golgi apparatus;Isopeptide bond;Membrane;Mitochondrion;Mitochondrion inner membrane;Mitochondrion outer membrane;Nucleus;Phosphoprotein;Reference proteome;Transmembrane;Transmembrane helix;Ubl conjugation	cis-Golgi network membrane [GO:0033106]; cytoplasm [GO:0005737]; early endosome membrane [GO:0031901]; endoplasmic reticulum [GO:0005783]; endoplasmic reticulum membrane [GO:0005789]; Golgi apparatus [GO:0005794]; integral component of membrane [GO:0016021]; membrane [GO:0016020]; mitochondrial inner membrane [GO:0005743]; mitochondrial membrane [GO:0031966]; mitochondrial outer membrane [GO:0005…
71	-5.1981408132	2.8256915278	-30.451271761	1.475189e-66	1.177411e-64	141.376162852	P80404	Tumor - normal	TRUE	GABT	HUMAN	reviewed	4-aminobutyrate aminotransferase, mitochondrial (EC 2.6.1.19) ((S)-3-amino-2-methylpropionate transaminase) (EC 2.6.1.22) (GABA aminotransferase) (GABA-AT) (Gamma-amino-N-butyrate transaminase) (GABA transaminase) (GABA-T) (L-AIBAT)	ABAT	Homo sapiens (Human)	Acetylation;Aminotransferase;Direct protein sequencing;Disease variant;Disulfide bond;Iron;Iron-sulfur;Metal-binding;Mitochondrion;Neurotransmitter degradation;Pyridoxal phosphate;Reference proteome;Transferase;Transit peptide	4-aminobutyrate transaminase complex [GO:0032144]; mitochondrial matrix [GO:0005759]; mitochondrion [GO:0005739]; neuron projection [GO:0043005]; (S)-3-amino-2-methylpropionate transaminase activity [GO:0047298]; 4-aminobutyrate:2-oxoglutarate transaminase activity [GO:0034386]; identical protein binding [GO:0042802]; iron-sulfur cluster binding [GO:0051536]; metal ion binding [GO:0046872]; pyrid…
72	-2.6445192620	3.7125918927	-30.562042869	1.602560e-66	1.243542e-64	141.299284242	Q15067	Tumor - normal	TRUE	ACOX1	HUMAN	reviewed	Peroxisomal acyl-coenzyme A oxidase 1 (AOX) (EC 1.3.3.6) (Palmitoyl-CoA oxidase) (Straight-chain acyl-CoA oxidase) (SCOX) [Cleaved into: Peroxisomal acyl-CoA oxidase 1, A chain; Peroxisomal acyl-CoA oxidase 1, B chain; Peroxisomal acyl-CoA oxidase 1, C chain]	ACOX1	Homo sapiens (Human)	Acetylation;Alternative splicing;Deafness;Disease variant;FAD;Fatty acid metabolism;Flavoprotein;Lipid metabolism;Neuropathy;Oxidoreductase;Peroxisome;Phosphoprotein;Reference proteome	cytosol [GO:0005829]; membrane [GO:0016020]; peroxisomal matrix [GO:0005782]; peroxisomal membrane [GO:0005778]; peroxisome [GO:0005777]; acyl-CoA oxidase activity [GO:0003997]; FAD binding [GO:0071949]; fatty acid binding [GO:0005504]; flavin adenine dinucleotide binding [GO:0050660]; palmitoyl-CoA oxidase activity [GO:0016401]; PDZ domain binding [GO:0030165]; protein homodimerization activity …
73	-4.7002765892	3.1935775119	-30.232668532	3.777952e-66	2.891427e-64	140.436478949	P45954	Tumor - normal	TRUE	ACDSB	HUMAN	reviewed	Short/branched chain specific acyl-CoA dehydrogenase, mitochondrial (SBCAD) (EC 1.3.8.5) (2-methyl branched chain acyl-CoA dehydrogenase) (2-MEBCAD) (2-methylbutyryl-coenzyme A dehydrogenase) (2-methylbutyryl-CoA dehydrogenase)	ACADSB	Homo sapiens (Human)	3D-structure;Acetylation;Alternative splicing;Disease variant;FAD;Fatty acid metabolism;Flavoprotein;Lipid metabolism;Mitochondrion;Oxidoreductase;Phosphoprotein;Reference proteome;Transit peptide	mitochondrial matrix [GO:0005759]; mitochondrion [GO:0005739]; 2-methylacyl-CoA dehydrogenase activity [GO:0003853]; flavin adenine dinucleotide binding [GO:0050660]; identical protein binding [GO:0042802]; isobutyryl-CoA:FAD oxidoreductase activity [GO:0102035]; short-branched-chain-acyl-CoA dehydrogenase activity [GO:0016937]; fatty acid metabolic process [GO:0006631]; isoleucine catabolic proc…
74	-3.8516259634	3.2661393145	-30.174963713	4.846384e-66	3.659020e-64	140.187606909	P35573	Tumor - normal	TRUE	GDE	HUMAN	reviewed	Glycogen debranching enzyme (Glycogen debrancher) [Includes: 4-alpha-glucanotransferase (EC 2.4.1.25) (Oligo-1,4-1,4-glucantransferase); Amylo-alpha-1,6-glucosidase (Amylo-1,6-glucosidase) (EC 3.2.1.33) (Dextrin 6-alpha-D-glucosidase)]	AGL	Homo sapiens (Human)	Alternative splicing;Cytoplasm;Direct protein sequencing;Disease variant;Glycogen biosynthesis;Glycogen storage disease;Glycosidase;Glycosyltransferase;Hydrolase;Multifunctional enzyme;Phosphoprotein;Reference proteome;Transferase;Ubl conjugation	cytoplasm [GO:0005737]; cytosol [GO:0005829]; extracellular region [GO:0005576]; ficolin-1-rich granule lumen [GO:1904813]; inclusion body [GO:0016234]; isoamylase complex [GO:0043033]; nucleus [GO:0005634]; sarcoplasmic reticulum [GO:0016529]; secretory granule lumen [GO:0034774]; 4-alpha-glucanotransferase activity [GO:0004134]; amylo-alpha-1,6-glucosidase activity [GO:0004135]; beta-maltose 4-…
75	-2.0743855606	5.2718567802	-30.268160051	5.621000e-66	4.187270e-64	140.045405618	P38117	Tumor - normal	TRUE	ETFB	HUMAN	reviewed	Electron transfer flavoprotein subunit beta (Beta-ETF)	ETFB	Homo sapiens (Human)	3D-structure;Acetylation;Alternative splicing;Disease variant;Electron transport;Glutaricaciduria;Methylation;Mitochondrion;Phosphoprotein;Reference proteome;Transport	mitochondrial matrix [GO:0005759]; mitochondrion [GO:0005739]; electron transfer activity [GO:0009055]; fatty acid beta-oxidation using acyl-CoA dehydrogenase [GO:0033539]
76	-4.2192003924	4.4856767788	-30.090818650	6.972756e-66	5.125893e-64	139.824083437	Q00796	Tumor - normal	TRUE	DHSO	HUMAN	reviewed	Sorbitol dehydrogenase (SDH) (EC 1.1.1.-) ((R,R)-butanediol dehydrogenase) (EC 1.1.1.4) (L-iditol 2-dehydrogenase) (EC 1.1.1.14) (Polyol dehydrogenase) (Ribitol dehydrogenase) (RDH) (EC 1.1.1.56) (Xylitol dehydrogenase) (XDH) (EC 1.1.1.9)	SORD	Homo sapiens (Human)	3D-structure;Acetylation;Alternative splicing;Cell projection;Cilium;Direct protein sequencing;Disease variant;Flagellum;Membrane;Metal-binding;Mitochondrion;NAD;Neuropathy;Oxidoreductase;Phosphoprotein;Reference proteome;Zinc	cytosol [GO:0005829]; extracellular exosome [GO:0070062]; extracellular space [GO:0005615]; membrane [GO:0016020]; mitochondrial membrane [GO:0031966]; motile cilium [GO:0031514]; (R,R)-butanediol dehydrogenase activity [GO:0000721]; carbohydrate binding [GO:0030246]; D-xylulose reductase activity [GO:0046526]; identical protein binding [GO:0042802]; L-iditol 2-dehydrogenase activity [GO:0003939]…
77	-4.8808613059	4.4650753723	-30.039772010	8.697634e-66	6.310868e-64	139.603193253	Q16822	Tumor - normal	TRUE	PCKGM	HUMAN	reviewed	Phosphoenolpyruvate carboxykinase [GTP], mitochondrial (PEPCK-M) (EC 4.1.1.32)	PCK2	Homo sapiens (Human)	Acetylation;Alternative splicing;Decarboxylase;GTP-binding;Gluconeogenesis;Lyase;Manganese;Metal-binding;Mitochondrion;Nucleotide-binding;Phosphoprotein;Reference proteome;Transit peptide	cytosol [GO:0005829]; mitochondrial matrix [GO:0005759]; mitochondrion [GO:0005739]; GTP binding [GO:0005525]; manganese ion binding [GO:0030145]; phosphoenolpyruvate carboxykinase (GTP) activity [GO:0004613]; phosphoenolpyruvate carboxykinase activity [GO:0004611]; cellular response to dexamethasone stimulus [GO:0071549]; cellular response to glucose stimulus [GO:0071333]; cellular response to i…
78	-4.0787053490	1.4257146698	-31.977665852	1.188341e-65	8.511871e-64	139.369954600	Q86WU2	Tumor - normal	TRUE	LDHD	HUMAN	reviewed	Probable D-lactate dehydrogenase, mitochondrial (DLD) (Lactate dehydrogenase D) (EC 1.1.2.4)	LDHD	Homo sapiens (Human)	Acetylation;Alternative splicing;Disease variant;FAD;Flavoprotein;Mitochondrion;Oxidoreductase;Reference proteome;Transit peptide	mitochondrial inner membrane [GO:0005743]; mitochondrion [GO:0005739]; D-lactate dehydrogenase (cytochrome) activity [GO:0004458]; D-lactate dehydrogenase activity [GO:0008720]; FAD binding [GO:0071949]; flavin adenine dinucleotide binding [GO:0050660]; lactate catabolic process [GO:1903457]
79	-6.8787261295	4.8976176052	-29.827421986	2.187726e-65	1.547193e-63	138.681390430	P31327	Tumor - normal	TRUE	CPSM	HUMAN	reviewed	Carbamoyl-phosphate synthase [ammonia], mitochondrial (EC 6.3.4.16) (Carbamoyl-phosphate synthetase I) (CPSase I)	CPS1	Homo sapiens (Human)	3D-structure;ATP-binding;Acetylation;Allosteric enzyme;Alternative splicing;Disease variant;Glycoprotein;Ligase;Mitochondrion;Nucleotide-binding;Nucleus;Phosphoprotein;Reference proteome;Repeat;Transit peptide;Urea cycle	cytoplasm [GO:0005737]; mitochondrial inner membrane [GO:0005743]; mitochondrial matrix [GO:0005759]; mitochondrial nucleoid [GO:0042645]; nucleolus [GO:0005730]; protein-containing complex [GO:0032991]; ATP binding [GO:0005524]; calcium ion binding [GO:0005509]; carbamoyl-phosphate synthase (ammonia) activity [GO:0004087]; carbamoyl-phosphate synthase (glutamine-hydrolyzing) activity [GO:0004088…
80	-4.9645361765	3.1966940458	-29.721721940	3.468559e-65	2.422355e-63	138.220790346	Q08426	Tumor - normal	TRUE	ECHP	HUMAN	reviewed	Peroxisomal bifunctional enzyme (PBE) (PBFE) (L-bifunctional protein) (LBP) (Multifunctional enzyme 1) (MFE1) [Includes: Enoyl-CoA hydratase/3,2-trans-enoyl-CoA isomerase (EC 4.2.1.17) (EC 5.3.3.8); 3-hydroxyacyl-CoA dehydrogenase (EC 1.1.1.35)]	EHHADH	Homo sapiens (Human)	Acetylation;Alternative splicing;Disease variant;Fatty acid metabolism;Isomerase;Lipid metabolism;Lyase;Multifunctional enzyme;NAD;Oxidoreductase;Peroxisome;Phosphoprotein;Reference proteome	cytosol [GO:0005829]; peroxisomal matrix [GO:0005782]; peroxisome [GO:0005777]; 3-hydroxyacyl-CoA dehydrogenase activity [GO:0003857]; dodecenoyl-CoA delta-isomerase activity [GO:0004165]; enoyl-CoA hydratase activity [GO:0004300]; enzyme binding [GO:0019899]; intramolecular oxidoreductase activity, transposing C=C bonds [GO:0016863]; long-chain-3-hydroxyacyl-CoA dehydrogenase activity [GO:001650…
81	-6.0114876076	3.3444604251	-30.180879463	4.296442e-65	2.963484e-63	138.030456598	O95954	Tumor - normal	TRUE	FTCD	HUMAN	reviewed	Formimidoyltransferase-cyclodeaminase (Formiminotransferase-cyclodeaminase) (FTCD) (LCHC1) [Includes: Glutamate formimidoyltransferase (EC 2.1.2.5) (Glutamate formiminotransferase) (Glutamate formyltransferase); Formimidoyltetrahydrofolate cyclodeaminase (EC 4.3.1.4) (Formiminotetrahydrofolate cyclodeaminase)]	FTCD	Homo sapiens (Human)	Alternative splicing;Cytoplasm;Cytoskeleton;Disease variant;Folate-binding;Golgi apparatus;Histidine metabolism;Lyase;Multifunctional enzyme;Phosphoprotein;Reference proteome;Transferase	centriole [GO:0005814]; cytoplasm [GO:0005737]; cytosol [GO:0005829]; endoplasmic reticulum [GO:0005783]; endoplasmic reticulum-Golgi intermediate compartment [GO:0005793]; extracellular exosome [GO:0070062]; Golgi apparatus [GO:0005794]; Golgi membrane [GO:0000139]; plasma membrane [GO:0005886]; smooth endoplasmic reticulum membrane [GO:0030868]; folic acid binding [GO:0005542]; formimidoyltetra…
82	-6.2285599054	3.3651235895	-32.294142544	1.707211e-64	1.163193e-62	136.740901295	Q9Y2P5	Tumor - normal	TRUE	S27A5	HUMAN	reviewed	Bile acyl-CoA synthetase (BACS) (EC 6.2.1.7) (Bile acid-CoA ligase) (BA-CoA ligase) (BAL) (Cholate--CoA ligase) (Fatty acid transport protein 5) (FATP-5) (Fatty-acid-coenzyme A ligase, very long-chain 3) (Solute carrier family 27 member 5) (Very long-chain acyl-CoA synthetase homolog 2) (VLCS-H2) (VLCSH2) (Very long-chain acyl-CoA synthetase-related protein) (VLACS-related) (VLACSR)	SLC27A5	Homo sapiens (Human)	ATP-binding;Alternative splicing;Cell membrane;Endoplasmic reticulum;Fatty acid metabolism;Ligase;Lipid metabolism;Membrane;Microsome;Nucleotide-binding;Oxidoreductase;Phosphoprotein;Reference proteome;Transmembrane;Transmembrane helix	basal plasma membrane [GO:0009925]; endoplasmic reticulum [GO:0005783]; endoplasmic reticulum membrane [GO:0005789]; integral component of endoplasmic reticulum membrane [GO:0030176]; protein-containing complex [GO:0032991]; ATP binding [GO:0005524]; cholate-CoA ligase activity [GO:0047747]; fatty acid transmembrane transporter activity [GO:0015245]; long-chain fatty acid transporter activity [GO…
83	-5.7768337080	1.4146022275	-30.806823542	1.826461e-64	1.229450e-62	136.625506378	Q9P0Z9	Tumor - normal	TRUE	SOX	HUMAN	reviewed	Peroxisomal sarcosine oxidase (PSO) (EC 1.5.3.1) (EC 1.5.3.7) (L-pipecolate oxidase) (L-pipecolic acid oxidase)	PIPOX	Homo sapiens (Human)	Acetylation;FAD;Flavoprotein;Oxidoreductase;Peroxisome;Reference proteome	cytosol [GO:0005829]; peroxisomal matrix [GO:0005782]; peroxisome [GO:0005777]; L-pipecolate oxidase activity [GO:0050031]; sarcosine oxidase activity [GO:0008115]; L-lysine catabolic process to acetyl-CoA via L-pipecolate [GO:0033514]; lysine catabolic process [GO:0006554]; tetrahydrofolate metabolic process [GO:0046653]
84	-5.7248186155	4.9952879847	-29.288009368	3.938349e-64	2.619471e-62	135.798703145	P00325	Tumor - normal	TRUE	ADH1B	HUMAN	reviewed	All-trans-retinol dehydrogenase [NAD(+)] ADH1B (EC 1.1.1.105) (Alcohol dehydrogenase 1B) (Alcohol dehydrogenase subunit beta)	ADH1B	Homo sapiens (Human)	3D-structure;Acetylation;Alternative splicing;Cytoplasm;Direct protein sequencing;Lipid metabolism;Metal-binding;NAD;Oxidoreductase;Phosphoprotein;Reference proteome;Zinc	cytosol [GO:0005829]; nucleoplasm [GO:0005654]; plasma membrane [GO:0005886]; alcohol dehydrogenase activity, zinc-dependent [GO:0004024]; NAD-retinol dehydrogenase activity [GO:0004745]; zinc ion binding [GO:0008270]; ethanol oxidation [GO:0006069]; retinoic acid metabolic process [GO:0042573]; retinoid metabolic process [GO:0001523]; retinol metabolic process [GO:0042572]
85	1.4274340210	2.2326641850	29.270809825	4.247044e-64	2.791557e-62	135.723279529	O43143	Tumor - normal	TRUE	DHX15	HUMAN	reviewed	Pre-mRNA-splicing factor ATP-dependent RNA helicase DHX15 (EC 3.6.4.13) (ATP-dependent RNA helicase #46) (DEAH box protein 15)	DHX15	Homo sapiens (Human)	3D-structure;ATP-binding;Acetylation;Helicase;Hydrolase;Isopeptide bond;Nucleotide-binding;Nucleus;Phosphoprotein;Reference proteome;Ubl conjugation;mRNA processing;mRNA splicing	nuclear speck [GO:0016607]; nucleolus [GO:0005730]; nucleoplasm [GO:0005654]; nucleus [GO:0005634]; spliceosomal complex [GO:0005681]; U12-type spliceosomal complex [GO:0005689]; ATP binding [GO:0005524]; ATP hydrolysis activity [GO:0140603]; double-stranded RNA binding [GO:0003725]; RNA binding [GO:0003723]; RNA helicase activity [GO:0003724]; mRNA processing [GO:0006397]; response to alkaloid […
86	-5.2206045154	2.3509215561	-33.392165141	8.482255e-64	5.510507e-62	135.175631627	Q9UI17	Tumor - normal	TRUE	M2GD	HUMAN	reviewed	Dimethylglycine dehydrogenase, mitochondrial (EC 1.5.8.4) (ME2GLYDH)	DMGDH	Homo sapiens (Human)	3D-structure;Acetylation;Alternative splicing;Disease variant;FAD;Flavoprotein;Mitochondrion;Oxidoreductase;Reference proteome;Transit peptide	cytoplasm [GO:0005737]; mitochondrial matrix [GO:0005759]; mitochondrion [GO:0005739]; dimethylglycine dehydrogenase activity [GO:0047865]; electron transfer activity [GO:0009055]; oxidoreductase activity [GO:0016491]; RNA binding [GO:0003723]; amino-acid betaine catabolic process [GO:0006579]; choline catabolic process [GO:0042426]; choline metabolic process [GO:0019695]
87	-5.7836512246	3.0028379900	-29.659451956	1.173819e-63	7.538079e-62	134.737345250	O75891	Tumor - normal	TRUE	AL1L1	HUMAN	reviewed	Cytosolic 10-formyltetrahydrofolate dehydrogenase (10-FTHFDH) (FDH) (EC 1.5.1.6) (Aldehyde dehydrogenase family 1 member L1)	ALDH1L1	Homo sapiens (Human)	3D-structure;Acetylation;Alternative splicing;Cytoplasm;NADP;One-carbon metabolism;Oxidoreductase;Phosphopantetheine;Phosphoprotein;Reference proteome	cytosol [GO:0005829]; extracellular exosome [GO:0070062]; aldehyde dehydrogenase (NAD+) activity [GO:0004029]; catalytic activity [GO:0003824]; formyltetrahydrofolate dehydrogenase activity [GO:0016155]; hydroxymethyl-, formyl- and related transferase activity [GO:0016742]; 10-formyltetrahydrofolate catabolic process [GO:0009258]; biosynthetic process [GO:0009058]; one-carbon metabolic process [G…
88	-2.6935357955	-0.2796890926	-30.769196211	1.260257e-63	8.001200e-62	134.713828637	Q96MV1	Tumor - normal	TRUE	TLCD4	HUMAN	reviewed	TLC domain-containing protein 4 (Transmembrane protein 56)	TLCD4	Homo sapiens (Human)	Acetylation;Membrane;Reference proteome;Transmembrane;Transmembrane helix	endoplasmic reticulum [GO:0005783]; integral component of membrane [GO:0016021]; lipid homeostasis [GO:0055088]
89	-2.5144539153	3.9700227020	-28.996279293	1.422408e-63	8.929205e-62	134.515129298	P25325	Tumor - normal	TRUE	THTM	HUMAN	reviewed	3-mercaptopyruvate sulfurtransferase (MST) (EC 2.8.1.2)	MPST	Homo sapiens (Human)	3D-structure;Acetylation;Alternative splicing;Cell junction;Cytoplasm;Direct protein sequencing;Disulfide bond;Mitochondrion;Phosphoprotein;Redox-active center;Reference proteome;Repeat;Synapse;Synaptosome;Transferase	cytosol [GO:0005829]; extracellular exosome [GO:0070062]; mitochondrial matrix [GO:0005759]; mitochondrion [GO:0005739]; neuron projection [GO:0043005]; synapse [GO:0045202]; 3-mercaptopyruvate sulfurtransferase activity [GO:0016784]; identical protein binding [GO:0042802]; thiosulfate sulfurtransferase activity [GO:0004792]; cyanate catabolic process [GO:0009440]; hydrogen sulfide biosynthetic p…
90	-6.0747781351	4.4870477448	-29.455064583	1.620917e-63	1.006229e-61	134.408756676	P21549	Tumor - normal	TRUE	SPYA	HUMAN	reviewed	Serine--pyruvate aminotransferase (SPT) (EC 2.6.1.51) (Alanine--glyoxylate aminotransferase) (AGT) (EC 2.6.1.44)	AGXT	Homo sapiens (Human)	3D-structure;Acetylation;Aminotransferase;Disease variant;Mitochondrion;Peroxisome;Phosphoprotein;Pyridoxal phosphate;Reference proteome;Transferase	cytosol [GO:0005829]; intracellular membrane-bounded organelle [GO:0043231]; mitochondrial matrix [GO:0005759]; peroxisomal matrix [GO:0005782]; peroxisome [GO:0005777]; alanine-glyoxylate transaminase activity [GO:0008453]; amino acid binding [GO:0016597]; identical protein binding [GO:0042802]; protein homodimerization activity [GO:0042803]; protein self-association [GO:0043621]; pyridoxal phos…
91	-3.3915188378	1.5000760075	-28.845506738	2.772037e-63	1.701909e-61	133.848171233	O43708	Tumor - normal	TRUE	MAAI	HUMAN	reviewed	Maleylacetoacetate isomerase (MAAI) (EC 5.2.1.2) (GSTZ1-1) (Glutathione S-transferase zeta 1) (EC 2.5.1.18)	GSTZ1	Homo sapiens (Human)	3D-structure;Acetylation;Alternative splicing;Cytoplasm;Disease variant;Isomerase;Multifunctional enzyme;Phenylalanine catabolism;Phosphoprotein;Reference proteome;Transferase;Tyrosine catabolism	cytosol [GO:0005829]; mitochondrial matrix [GO:0005759]; mitochondrion [GO:0005739]; glutathione peroxidase activity [GO:0004602]; glutathione transferase activity [GO:0004364]; identical protein binding [GO:0042802]; maleylacetoacetate isomerase activity [GO:0016034]; protein homodimerization activity [GO:0042803]; glutathione metabolic process [GO:0006749]; L-phenylalanine catabolic process [GO…
92	-3.8871794096	3.0760661395	-28.651119174	3.946843e-63	2.396849e-61	133.488546242	P46952	Tumor - normal	TRUE	3HAO	HUMAN	reviewed	3-hydroxyanthranilate 3,4-dioxygenase (EC 1.13.11.6) (3-hydroxyanthranilate oxygenase) (3-HAO) (h3HAO) (3-hydroxyanthranilic acid dioxygenase) (HAD)	HAAO	Homo sapiens (Human)	3D-structure;Alternative splicing;Cytoplasm;Dioxygenase;Disease variant;Iron;Metal-binding;Oxidoreductase;Pyridine nucleotide biosynthesis;Reference proteome	cytoplasm [GO:0005737]; cytosol [GO:0005829]; 3-hydroxyanthranilate 3,4-dioxygenase activity [GO:0000334]; electron transfer activity [GO:0009055]; ferrous iron binding [GO:0008198]; 'de novo' NAD biosynthetic process from tryptophan [GO:0034354]; anthranilate metabolic process [GO:0043420]; NAD biosynthetic process [GO:0009435]; neuron cellular homeostasis [GO:0070050]; quinolinate biosynthetic …
93	2.9297259774	0.5648558953	28.747537611	4.282077e-63	2.572470e-61	133.413479771	Q16643	Tumor - normal	TRUE	DREB	HUMAN	reviewed	Drebrin (Developmentally-regulated brain protein)	DBN1	Homo sapiens (Human)	3D-structure;Acetylation;Actin-binding;Alternative splicing;Alzheimer disease;Amyloidosis;Cell junction;Cell projection;Cytoplasm;Developmental protein;Differentiation;Direct protein sequencing;Neurodegeneration;Neurogenesis;Phosphoprotein;Reference proteome	actin cytoskeleton [GO:0015629]; actomyosin [GO:0042641]; cortical actin cytoskeleton [GO:0030864]; cortical cytoskeleton [GO:0030863]; cytoplasm [GO:0005737]; cytoskeleton [GO:0005856]; cytosol [GO:0005829]; dendrite [GO:0030425]; gap junction [GO:0005921]; glutamatergic synapse [GO:0098978]; growth cone [GO:0030426]; lamellipodium [GO:0030027]; plasma membrane [GO:0005886]; postsynaptic cytosol…
94	-3.2014092934	2.0542191339	-28.833587107	4.903109e-63	2.914220e-61	133.284247548	O95210	Tumor - normal	TRUE	STBD1	HUMAN	reviewed	Starch-binding domain-containing protein 1 (Genethonin-1) (Glycophagy cargo receptor STBD1)	STBD1	Homo sapiens (Human)	Autophagy;Carbohydrate metabolism;Cell membrane;Endoplasmic reticulum;Glycogen metabolism;Membrane;Phosphoprotein;Reference proteome;Signal-anchor;Transmembrane;Transmembrane helix;Ubl conjugation	endoplasmic reticulum [GO:0005783]; endoplasmic reticulum membrane [GO:0005789]; ficolin-1-rich granule membrane [GO:0101003]; integral component of plasma membrane [GO:0005887]; membrane [GO:0016020]; perinuclear region of cytoplasm [GO:0048471]; phagophore assembly site membrane [GO:0034045]; plasma membrane [GO:0005886]; T-tubule [GO:0030315]; tertiary granule membrane [GO:0070821]; enzyme bin…
95	-3.5404475491	1.8960121780	-28.780761208	6.190227e-63	3.640505e-61	133.051239159	Q658P3	Tumor - normal	TRUE	STEA3	HUMAN	reviewed	Metalloreductase STEAP3 (EC 1.16.1.-) (Dudulin-2) (Six-transmembrane epithelial antigen of prostate 3) (Tumor suppressor-activated pathway protein 6) (hTSAP6) (pHyde) (hpHyde)	STEAP3	Homo sapiens (Human)	3D-structure;Alternative splicing;Apoptosis;Cell cycle;Copper;Endosome;FAD;Flavoprotein;Glycoprotein;Heme;Ion transport;Iron;Iron transport;Membrane;Metal-binding;NADP;Oxidoreductase;Phosphoprotein;Reference proteome;Transmembrane;Transmembrane helix;Transport	cytoplasm [GO:0005737]; endosome [GO:0005768]; endosome membrane [GO:0010008]; integral component of membrane [GO:0016021]; multivesicular body [GO:0005771]; plasma membrane [GO:0005886]; cupric reductase activity [GO:0008823]; ferric-chelate reductase (NADPH) activity [GO:0052851]; identical protein binding [GO:0042802]; metal ion binding [GO:0046872]; oxidoreductase activity, acting on metal io…
96	-2.0383582138	4.0697339417	-28.642888590	6.821510e-63	3.969976e-61	132.948001016	Q9UIJ7	Tumor - normal	TRUE	KAD3	HUMAN	reviewed	GTP:AMP phosphotransferase AK3, mitochondrial (EC 2.7.4.10) (Adenylate kinase 3) (AK 3) (Adenylate kinase 3 alpha-like 1)	AK3	Homo sapiens (Human)	3D-structure;Acetylation;Alternative splicing;GTP-binding;Kinase;Mitochondrion;Nucleotide-binding;Phosphoprotein;Reference proteome;Transferase	cytoplasm [GO:0005737]; mitochondrial matrix [GO:0005759]; mitochondrion [GO:0005739]; ATP binding [GO:0005524]; GTP binding [GO:0005525]; nucleoside triphosphate adenylate kinase activity [GO:0046899]; ADP biosynthetic process [GO:0006172]; AMP metabolic process [GO:0046033]; blood coagulation [GO:0007596]; GTP metabolic process [GO:0046039]; ITP metabolic process [GO:0046041]; nucleoside monoph…
97	-5.9003557714	2.7619005215	-30.622293377	1.350683e-62	7.779654e-61	132.362809613	Q9UJM8	Tumor - normal	TRUE	HAOX1	HUMAN	reviewed	Hydroxyacid oxidase 1 (HAOX1) (EC 1.1.3.15) (Glycolate oxidase) (GOX)	HAO1	Homo sapiens (Human)	3D-structure;FMN;Flavoprotein;Oxidoreductase;Peroxisome;Phosphoprotein;Reference proteome	cytosol [GO:0005829]; peroxisomal matrix [GO:0005782]; peroxisome [GO:0005777]; (S)-2-hydroxy-acid oxidase activity [GO:0003973]; FMN binding [GO:0010181]; glycolate oxidase activity [GO:0008891]; long-chain-(S)-2-hydroxy-long-chain-acid oxidase activity [GO:0052853]; medium-chain-(S)-2-hydroxy-acid oxidase activity [GO:0052854]; very-long-chain-(S)-2-hydroxy-acid oxidase activity [GO:0052852]; f…
98	1.9807436004	3.6209738260	28.359292955	1.465345e-62	8.353962e-61	132.177142305	O75367	Tumor - normal	TRUE	H2AY	HUMAN	reviewed	Core histone macro-H2A.1 (Histone macroH2A1) (mH2A1) (Histone H2A.y) (H2A/y) (Medulloblastoma antigen MU-MB-50.205)	MACROH2A1	Homo sapiens (Human)	3D-structure;Acetylation;Alternative splicing;Chromatin regulator;Chromosome;DNA-binding;Isopeptide bond;Methylation;Nucleosome core;Nucleus;Phosphoprotein;Reference proteome;Ubl conjugation	Barr body [GO:0001740]; chromatin [GO:0000785]; chromosome, telomeric region [GO:0000781]; condensed chromosome [GO:0000793]; extracellular exosome [GO:0070062]; nuclear chromosome [GO:0000228]; nucleolus [GO:0005730]; nucleoplasm [GO:0005654]; nucleosome [GO:0000786]; nucleus [GO:0005634]; pericentric heterochromatin [GO:0005721]; sex chromatin [GO:0001739]; chromatin DNA binding [GO:0031490]; D…
99	-5.3998753667	4.0116949350	-28.329966679	1.672675e-62	9.439629e-61	132.044839864	P05089	Tumor - normal	TRUE	ARGI1	HUMAN	reviewed	Arginase-1 (EC 3.5.3.1) (Liver-type arginase) (Type I arginase)	ARG1	Homo sapiens (Human)	3D-structure;Adaptive immunity;Alternative splicing;Arginine metabolism;Cytoplasm;Disease variant;Hydrolase;Immunity;Innate immunity;Manganese;Metal-binding;Phosphoprotein;Reference proteome;Urea cycle	azurophil granule lumen [GO:0035578]; cytoplasm [GO:0005737]; cytosol [GO:0005829]; extracellular region [GO:0005576]; extracellular space [GO:0005615]; mitochondrial outer membrane [GO:0005741]; neuron projection [GO:0043005]; neuronal cell body [GO:0043025]; nucleus [GO:0005634]; specific granule lumen [GO:0035580]; arginase activity [GO:0004053]; identical protein binding [GO:0042802]; mangane…
100	-2.0057655225	1.8648023432	-28.415965699	1.879971e-62	1.050340e-60	131.934554166	O14874	Tumor - normal	TRUE	BCKD	HUMAN	reviewed	[3-methyl-2-oxobutanoate dehydrogenase [lipoamide]] kinase, mitochondrial (EC 2.7.11.4) (Branched-chain alpha-ketoacid dehydrogenase kinase) (BCKD-kinase) (BCKDHKIN)	BCKDK	Homo sapiens (Human)	ATP-binding;Acetylation;Alternative splicing;Autism;Autism spectrum disorder;Disease variant;Epilepsy;Kinase;Mental retardation;Mitochondrion;Nucleotide-binding;Phosphoprotein;Reference proteome;Transferase;Transit peptide	mitochondrial alpha-ketoglutarate dehydrogenase complex [GO:0005947]; mitochondrial matrix [GO:0005759]; mitochondrion [GO:0005739]; [3-methyl-2-oxobutanoate dehydrogenase (acetyl-transferring)] kinase activity [GO:0047323]; ATP binding [GO:0005524]; kinase activity [GO:0016301]; protein serine/threonine kinase activity [GO:0004674]; pyruvate dehydrogenase (acetyl-transferring) kinase activity [G…
101	-5.1549372154	2.5384517333	-28.963598115	2.274978e-62	1.258446e-60	131.774951354	Q06278	Tumor - normal	TRUE	AOXA	HUMAN	reviewed	Aldehyde oxidase (EC 1.2.3.1) (Aldehyde oxidase 1) (Azaheterocycle hydroxylase) (EC 1.17.3.-)	AOX1	Homo sapiens (Human)	2Fe-2S;3D-structure;Cytoplasm;FAD;Flavoprotein;Iron;Iron-sulfur;Lipid metabolism;Metal-binding;Molybdenum;Oxidoreductase;Phosphoprotein;Reference proteome	cytosol [GO:0005829]; extracellular exosome [GO:0070062]; 2 iron, 2 sulfur cluster binding [GO:0051537]; aldehyde oxidase activity [GO:0004031]; FAD binding [GO:0071949]; flavin adenine dinucleotide binding [GO:0050660]; geranial:oxygen oxidoreductase activity [GO:0102797]; heptaldehyde:oxygen oxidoreductase activity [GO:0102798]; identical protein binding [GO:0042802]; iron ion binding [GO:00055…
102	-2.1442465677	1.0172016700	-28.354684593	2.474357e-62	1.355317e-60	131.659905227	Q96GD0	Tumor - normal	TRUE	PLPP	HUMAN	reviewed	Chronophin (EC 3.1.3.16) (EC 3.1.3.74) (Pyridoxal phosphate phosphatase) (PLP phosphatase)	PDXP	Homo sapiens (Human)	3D-structure;Alternative initiation;Alternative splicing;Cell membrane;Cell projection;Cytoplasm;Cytoskeleton;Direct protein sequencing;Hydrolase;Magnesium;Membrane;Metal-binding;Pyridoxal phosphate;Reference proteome	cell-cell junction [GO:0005911]; cytoplasm [GO:0005737]; cytoskeleton [GO:0005856]; cytosol [GO:0005829]; lamellipodium membrane [GO:0031258]; ruffle membrane [GO:0032587]; glycerol-3-phosphatase activity [GO:0043136]; heat shock protein binding [GO:0031072]; magnesium ion binding [GO:0000287]; phosphatase activity [GO:0016791]; phosphoprotein phosphatase activity [GO:0004721]; protein homodimeri…
103	-3.3202337554	1.2635435184	-28.446647147	2.722739e-62	1.476888e-60	131.570509718	Q3SY69	Tumor - normal	TRUE	AL1L2	HUMAN	reviewed	Mitochondrial 10-formyltetrahydrofolate dehydrogenase (Mitochondrial 10-FTHFDH) (mtFDH) (EC 1.5.1.6) (Aldehyde dehydrogenase family 1 member L2)	ALDH1L2	Homo sapiens (Human)	Acetylation;Alternative splicing;Mitochondrion;NADP;One-carbon metabolism;Oxidoreductase;Phosphopantetheine;Phosphoprotein;Reference proteome;Transit peptide	extracellular exosome [GO:0070062]; mitochondrial matrix [GO:0005759]; mitochondrion [GO:0005739]; nucleoplasm [GO:0005654]; aldehyde dehydrogenase (NAD+) activity [GO:0004029]; formyltetrahydrofolate dehydrogenase activity [GO:0016155]; hydroxymethyl-, formyl- and related transferase activity [GO:0016742]; 10-formyltetrahydrofolate catabolic process [GO:0009258]; biosynthetic process [GO:0009058…
104	-4.1979126305	2.2923580958	-28.687133324	4.437779e-62	2.384026e-60	131.101182811	O00757	Tumor - normal	TRUE	F16P2	HUMAN	reviewed	Fructose-1,6-bisphosphatase isozyme 2 (FBPase 2) (EC 3.1.3.11) (D-fructose-1,6-bisphosphate 1-phosphohydrolase 2) (Muscle FBPase)	FBP2	Homo sapiens (Human)	3D-structure;Allosteric enzyme;Calcium;Carbohydrate metabolism;Cell junction;Cytoplasm;Gluconeogenesis;Hydrolase;Magnesium;Metal-binding;Nucleus;Phosphoprotein;Reference proteome	cell junction [GO:0030054]; cytoplasm [GO:0005737]; cytosol [GO:0005829]; extracellular exosome [GO:0070062]; nucleus [GO:0005634]; plasma membrane [GO:0005886]; Z disc [GO:0030018]; fructose 1,6-bisphosphate 1-phosphatase activity [GO:0042132]; identical protein binding [GO:0042802]; metal ion binding [GO:0046872]; fructose 1,6-bisphosphate metabolic process [GO:0030388]; fructose 6-phosphate me…
105	-3.1677002625	2.6554005920	-28.077910277	5.236686e-62	2.776782e-60	130.903800733	P22033	Tumor - normal	TRUE	MUTA	HUMAN	reviewed	Methylmalonyl-CoA mutase, mitochondrial (MCM) (EC 5.4.99.2) (Methylmalonyl-CoA isomerase)	MMUT	Homo sapiens (Human)	3D-structure;Acetylation;Cobalamin;Cobalt;Cytoplasm;Direct protein sequencing;Disease variant;Isomerase;Metal-binding;Mitochondrion;Phosphoprotein;Reference proteome;Transit peptide	cytoplasm [GO:0005737]; mitochondrial matrix [GO:0005759]; mitochondrion [GO:0005739]; cobalamin binding [GO:0031419]; GTPase activity [GO:0003924]; identical protein binding [GO:0042802]; metal ion binding [GO:0046872]; methylmalonyl-CoA mutase activity [GO:0004494]; modified amino acid binding [GO:0072341]; protein homodimerization activity [GO:0042803]; homocysteine metabolic process [GO:00506…
106	-3.4193353767	3.1630678948	-28.076585786	5.268282e-62	2.776782e-60	130.897786298	O43772	Tumor - normal	TRUE	MCAT	HUMAN	reviewed	Mitochondrial carnitine/acylcarnitine carrier protein (Carnitine/acylcarnitine translocase) (CAC) (Solute carrier family 25 member 20)	SLC25A20	Homo sapiens (Human)	Acetylation;Disease variant;Lipid transport;Membrane;Mitochondrion;Mitochondrion inner membrane;Reference proteome;Repeat;Transmembrane;Transmembrane helix;Transport	cytosol [GO:0005829]; integral component of membrane [GO:0016021]; mitochondrial inner membrane [GO:0005743]; mitochondrion [GO:0005739]; acyl carnitine transmembrane transporter activity [GO:0015227]; carnitine shuttle [GO:0006853]; carnitine transmembrane transport [GO:1902603]; in utero embryonic development [GO:0001701]
107	-5.8532645117	2.9125870678	-28.618205675	5.991034e-62	3.128216e-60	130.800821945	Q00266	Tumor - normal	TRUE	METK1	HUMAN	reviewed	S-adenosylmethionine synthase isoform type-1 (AdoMet synthase 1) (EC 2.5.1.6) (Methionine adenosyltransferase 1) (MAT 1) (Methionine adenosyltransferase I/III) (MAT-I/III)	MAT1A	Homo sapiens (Human)	3D-structure;ATP-binding;Disease variant;Disulfide bond;Magnesium;Metal-binding;Nucleotide-binding;One-carbon metabolism;Potassium;Reference proteome;S-nitrosylation;Transferase	cytosol [GO:0005829]; ATP binding [GO:0005524]; identical protein binding [GO:0042802]; metal ion binding [GO:0046872]; methionine adenosyltransferase activity [GO:0004478]; methionine catabolic process [GO:0009087]; one-carbon metabolic process [GO:0006730]; protein homotetramerization [GO:0051289]; S-adenosylmethionine biosynthetic process [GO:0006556]
108	-2.4101389695	3.2394757531	-28.051259909	9.701326e-62	5.018640e-60	130.293935592	Q9NPJ3	Tumor - normal	TRUE	ACO13	HUMAN	reviewed	Acyl-coenzyme A thioesterase 13 (Acyl-CoA thioesterase 13) (EC 3.1.2.-) (Hotdog-fold thioesterase superfamily member 2) (Palmitoyl-CoA hydrolase) (EC 3.1.2.2) (Thioesterase superfamily member 2) (THEM2) [Cleaved into: Acyl-coenzyme A thioesterase 13, N-terminally processed]	ACOT13	Homo sapiens (Human)	3D-structure;Acetylation;Alternative splicing;Cytoplasm;Cytoskeleton;Hydrolase;Lipid metabolism;Metal-binding;Mitochondrion;Nucleus;Reference proteome	cytosol [GO:0005829]; mitochondrial matrix [GO:0005759]; nucleus [GO:0005634]; spindle [GO:0005819]; acyl-CoA hydrolase activity [GO:0047617]; metal ion binding [GO:0046872]; myristoyl-CoA hydrolase activity [GO:0102991]; palmitoyl-CoA hydrolase activity [GO:0016290]; negative regulation of cold-induced thermogenesis [GO:0120163]; protein homotetramerization [GO:0051289]
109	1.4064698829	-0.7388833051	28.000033290	1.223038e-61	6.268910e-60	130.062318229	Q7KZI7	Tumor - normal	TRUE	MARK2	HUMAN	reviewed	Serine/threonine-protein kinase MARK2 (EC 2.7.11.1) (EC 2.7.11.26) (ELKL motif kinase 1) (EMK-1) (MAP/microtubule affinity-regulating kinase 2) (PAR1 homolog) (PAR1 homolog b) (Par-1b) (Par1b)	MARK2	Homo sapiens (Human)	3D-structure;ATP-binding;Alternative promoter usage;Alternative splicing;Cell membrane;Cell projection;Cytoplasm;Cytoskeleton;Developmental protein;Differentiation;Kinase;Lipid-binding;Magnesium;Membrane;Metal-binding;Nucleotide-binding;Phosphoprotein;Reference proteome;Serine/threonine-protein kinase;Transferase;Wnt signaling pathway	actin filament [GO:0005884]; cytoplasm [GO:0005737]; dendrite [GO:0030425]; lateral plasma membrane [GO:0016328]; membrane [GO:0016020]; microtubule bundle [GO:0097427]; mitochondrion [GO:0005739]; nucleoplasm [GO:0005654]; plasma membrane [GO:0005886]; ATP binding [GO:0005524]; cadherin binding [GO:0045296]; lipid binding [GO:0008289]; magnesium ion binding [GO:0000287]; protein kinase activator…
110	-5.5739777050	3.6152966382	-28.893175770	1.527265e-61	7.757119e-60	129.890906402	P07327	Tumor - normal	TRUE	ADH1A	HUMAN	reviewed	Alcohol dehydrogenase 1A (EC 1.1.1.1) (Alcohol dehydrogenase subunit alpha)	ADH1A	Homo sapiens (Human)	3D-structure;Acetylation;Cytoplasm;Direct protein sequencing;Metal-binding;NAD;Oxidoreductase;Phosphoprotein;Reference proteome;Zinc	cytosol [GO:0005829]; nucleoplasm [GO:0005654]; plasma membrane [GO:0005886]; alcohol dehydrogenase activity, zinc-dependent [GO:0004024]; NAD-retinol dehydrogenase activity [GO:0004745]; zinc ion binding [GO:0008270]; alcohol metabolic process [GO:0006066]; ethanol oxidation [GO:0006069]; retinoic acid metabolic process [GO:0042573]; retinol metabolic process [GO:0042572]
111	-1.9970549681	1.0925125694	-27.921924935	1.742149e-61	8.768816e-60	129.708596698	P46019	Tumor - normal	TRUE	KPB2	HUMAN	reviewed	Phosphorylase b kinase regulatory subunit alpha, liver isoform (Phosphorylase kinase alpha L subunit)	PHKA2	Homo sapiens (Human)	Calmodulin-binding;Carbohydrate metabolism;Cell membrane;Disease variant;Glycogen metabolism;Glycogen storage disease;Lipoprotein;Membrane;Phosphoprotein;Prenylation;Reference proteome	cytosol [GO:0005829]; phosphorylase kinase complex [GO:0005964]; plasma membrane [GO:0005886]; calmodulin binding [GO:0005516]; phosphorylase kinase activity [GO:0004689]; carbohydrate metabolic process [GO:0005975]; cellular protein modification process [GO:0006464]; generation of precursor metabolites and energy [GO:0006091]; glycogen metabolic process [GO:0005977]
112	1.1502443994	0.4570909251	27.824010607	2.717083e-61	1.355388e-59	129.264223496	P24928	Tumor - normal	TRUE	RPB1	HUMAN	reviewed	DNA-directed RNA polymerase II subunit RPB1 (RNA polymerase II subunit B1) (EC 2.7.7.6) (DNA-directed RNA polymerase II subunit A) (DNA-directed RNA polymerase III largest subunit) (RNA-directed RNA polymerase II subunit RPB1) (EC 2.7.7.48)	POLR2A	Homo sapiens (Human)	3D-structure;Acetylation;Alternative splicing;Chromosome;Cytoplasm;DNA-binding;DNA-directed RNA polymerase;Disease variant;Host-virus interaction;Magnesium;Mental retardation;Metal-binding;Methylation;Nucleotidyltransferase;Nucleus;Phosphoprotein;RNA-directed RNA polymerase;Reference proteome;Repeat;Transcription;Transferase;Ubl conjugation;Zinc	chromosome [GO:0005694]; cytoplasm [GO:0005737]; nucleoplasm [GO:0005654]; nucleus [GO:0005634]; RNA polymerase II, core complex [GO:0005665]; DNA binding [GO:0003677]; DNA-directed 5'-3' RNA polymerase activity [GO:0003899]; kinase binding [GO:0019900]; metal ion binding [GO:0046872]; promoter-specific chromatin binding [GO:1990841]; protein C-terminus binding [GO:0008022]; RNA binding [GO:00037…
113	-2.5543914819	2.3843989995	-27.777248815	3.360826e-61	1.661676e-59	129.051623310	Q99447	Tumor - normal	TRUE	PCY2	HUMAN	reviewed	Ethanolamine-phosphate cytidylyltransferase (EC 2.7.7.14) (CTP:phosphoethanolamine cytidylyltransferase) (Phosphorylethanolamine transferase)	PCYT2	Homo sapiens (Human)	3D-structure;Alternative splicing;Disease variant;Hereditary spastic paraplegia;Lipid biosynthesis;Lipid metabolism;Neurodegeneration;Nucleotidyltransferase;Phospholipid biosynthesis;Phospholipid metabolism;Phosphoprotein;Reference proteome;Transferase	endoplasmic reticulum membrane [GO:0005789]; ethanolamine-phosphate cytidylyltransferase activity [GO:0004306]; phosphatidylethanolamine biosynthetic process [GO:0006646]; phospholipid biosynthetic process [GO:0008654]
114	3.1970963025	1.8451521961	27.878780220	3.470624e-61	1.700910e-59	129.026169780	P07942	Tumor - normal	TRUE	LAMB1	HUMAN	reviewed	Laminin subunit beta-1 (Laminin B1 chain) (Laminin-1 subunit beta) (Laminin-10 subunit beta) (Laminin-12 subunit beta) (Laminin-2 subunit beta) (Laminin-6 subunit beta) (Laminin-8 subunit beta)	LAMB1	Homo sapiens (Human)	3D-structure;Basement membrane;Cell adhesion;Coiled coil;Disulfide bond;Extracellular matrix;Glycoprotein;Laminin EGF-like domain;Lissencephaly;Phosphoprotein;Reference proteome;Repeat;Secreted;Signal	basement membrane [GO:0005604]; collagen-containing extracellular matrix [GO:0062023]; endoplasmic reticulum lumen [GO:0005788]; extracellular exosome [GO:0070062]; extracellular region [GO:0005576]; extracellular space [GO:0005615]; laminin complex [GO:0043256]; laminin-1 complex [GO:0005606]; laminin-10 complex [GO:0043259]; laminin-2 complex [GO:0005607]; laminin-8 complex [GO:0043257]; perinu…
115	-1.8565362831	0.4200544459	-27.753493988	3.744522e-61	1.819186e-59	128.943529642	Q14571	Tumor - normal	TRUE	ITPR2	HUMAN	reviewed	Inositol 1,4,5-trisphosphate receptor type 2 (IP3 receptor isoform 2) (IP3R 2) (InsP3R2) (Type 2 inositol 1,4,5-trisphosphate receptor) (Type 2 InsP3 receptor)	ITPR2	Homo sapiens (Human)	Alternative splicing;Calcium;Calcium channel;Calcium transport;Disease variant;Endoplasmic reticulum;Ion channel;Ion transport;Ligand-gated ion channel;Membrane;Phosphoprotein;Receptor;Reference proteome;Repeat;Transmembrane;Transmembrane helix;Transport	cell cortex [GO:0005938]; cytoplasmic vesicle membrane [GO:0030659]; endoplasmic reticulum [GO:0005783]; endoplasmic reticulum membrane [GO:0005789]; integral component of membrane [GO:0016021]; membrane [GO:0016020]; nucleoplasm [GO:0005654]; plasma membrane [GO:0005886]; platelet dense tubular network membrane [GO:0031095]; receptor complex [GO:0043235]; sarcoplasmic reticulum [GO:0016529]; sar…
116	-1.8676554688	-0.8016733655	-28.912138417	4.156400e-61	1.984770e-59	128.903183658	O75970	Tumor - normal	TRUE	MPDZ	HUMAN	reviewed	Multiple PDZ domain protein (Multi-PDZ domain protein 1)	MPDZ	Homo sapiens (Human)	3D-structure;Alternative splicing;Cell junction;Cell membrane;Cell projection;Host-virus interaction;Membrane;Methylation;Phosphoprotein;Reference proteome;Repeat;Synapse;Synaptosome;Tight junction	apical plasma membrane [GO:0016324]; apicolateral plasma membrane [GO:0016327]; bicellular tight junction [GO:0005923]; cytoplasm [GO:0005737]; dendrite [GO:0030425]; postsynaptic density [GO:0014069]; protein C-terminus binding [GO:0008022]
117	-2.4797570201	4.0337881405	-27.627556216	4.094487e-61	1.972060e-59	128.847499085	Q16836	Tumor - normal	TRUE	HCDH	HUMAN	reviewed	Hydroxyacyl-coenzyme A dehydrogenase, mitochondrial (HCDH) (EC 1.1.1.35) (Medium and short-chain L-3-hydroxyacyl-coenzyme A dehydrogenase) (Short-chain 3-hydroxyacyl-CoA dehydrogenase)	HADH	Homo sapiens (Human)	3D-structure;Acetylation;Alternative splicing;Disease variant;Fatty acid metabolism;Lipid metabolism;Mitochondrion;NAD;Oxidoreductase;Reference proteome;Transferase;Transit peptide	cytoplasm [GO:0005737]; mitochondrial matrix [GO:0005759]; mitochondrion [GO:0005739]; nucleoplasm [GO:0005654]; 3-hydroxyacyl-CoA dehydrogenase activity [GO:0003857]; identical protein binding [GO:0042802]; NAD+ binding [GO:0070403]; transferase activity [GO:0016740]; fatty acid beta-oxidation [GO:0006635]; negative regulation of insulin secretion [GO:0046676]; positive regulation of cold-induce…
118	1.5244143476	1.6702604731	27.695192386	4.883618e-61	2.312269e-59	128.677967328	Q9UBE0	Tumor - normal	TRUE	SAE1	HUMAN	reviewed	SUMO-activating enzyme subunit 1 (Ubiquitin-like 1-activating enzyme E1A) [Cleaved into: SUMO-activating enzyme subunit 1, N-terminally processed]	SAE1	Homo sapiens (Human)	3D-structure;Acetylation;Alternative splicing;Direct protein sequencing;Ligase;Nucleus;Phosphoprotein;Reference proteome;Ubl conjugation pathway	cytoplasm [GO:0005737]; nucleoplasm [GO:0005654]; nucleus [GO:0005634]; SUMO activating enzyme complex [GO:0031510]; ATP-dependent protein binding [GO:0043008]; enzyme activator activity [GO:0008047]; protein C-terminus binding [GO:0008022]; protein heterodimerization activity [GO:0046982]; small protein activating enzyme binding [GO:0044388]; ubiquitin activating enzyme activity [GO:0004839]; po…
119	-3.7833907668	4.3608734066	-27.560014411	5.584596e-61	2.621944e-59	128.537145591	P09110	Tumor - normal	TRUE	THIK	HUMAN	reviewed	3-ketoacyl-CoA thiolase, peroxisomal (EC 2.3.1.16) (Acetyl-CoA C-myristoyltransferase) (EC 2.3.1.155) (Acetyl-CoA acyltransferase) (EC 2.3.1.9) (Beta-ketothiolase) (Peroxisomal 3-oxoacyl-CoA thiolase)	ACAA1	Homo sapiens (Human)	3D-structure;Acyltransferase;Alternative splicing;Fatty acid metabolism;Lipid metabolism;Peroxisome;Phosphoprotein;Reference proteome;Transferase;Transit peptide	cytosol [GO:0005829]; extracellular region [GO:0005576]; membrane [GO:0016020]; peroxisomal matrix [GO:0005782]; peroxisome [GO:0005777]; specific granule lumen [GO:0035580]; acetate CoA-transferase activity [GO:0008775]; acetyl-CoA C-acetyltransferase activity [GO:0003985]; acetyl-CoA C-acyltransferase activity [GO:0003988]; acetyl-CoA C-myristoyltransferase activity [GO:0050633]; palmitoyl-CoA …
120	-2.4048434462	3.5070761187	-27.655865071	5.843059e-61	2.720431e-59	128.498617510	P26440	Tumor - normal	TRUE	IVD	HUMAN	reviewed	Isovaleryl-CoA dehydrogenase, mitochondrial (IVD) (EC 1.3.8.4) (Butyryl-CoA dehydrogenase) (EC 1.3.8.1)	IVD	Homo sapiens (Human)	3D-structure;Acetylation;Alternative splicing;Direct protein sequencing;Disease variant;FAD;Fatty acid metabolism;Flavoprotein;Lipid metabolism;Mitochondrion;Oxidoreductase;Reference proteome;Transit peptide	mitochondrial matrix [GO:0005759]; butyryl-CoA dehydrogenase activity [GO:0004085]; flavin adenine dinucleotide binding [GO:0050660]; identical protein binding [GO:0042802]; isovaleryl-CoA dehydrogenase activity [GO:0008470]; branched-chain amino acid catabolic process [GO:0009083]; fatty acid beta-oxidation using acyl-CoA dehydrogenase [GO:0033539]; leucine catabolic process [GO:0006552]
121	-2.0837974750	1.8188375256	-27.566424679	8.791835e-61	4.059502e-59	128.090084230	P11182	Tumor - normal	TRUE	ODB2	HUMAN	reviewed	Lipoamide acyltransferase component of branched-chain alpha-keto acid dehydrogenase complex, mitochondrial (EC 2.3.1.168) (52 kDa mitochondrial autoantigen of primary biliary cirrhosis) (Branched chain 2-oxo-acid dehydrogenase complex component E2) (BCOADC-E2) (Branched-chain alpha-keto acid dehydrogenase complex component E2) (BCKAD-E2) (BCKADE2) (Dihydrolipoamide acetyltransferase component of …	DBT	Homo sapiens (Human)	3D-structure;Acetylation;Acyltransferase;Direct protein sequencing;Disease variant;Lipoyl;Maple syrup urine disease;Mitochondrion;Phosphoprotein;Reference proteome;Transferase;Transit peptide	cytoplasm [GO:0005737]; cytosol [GO:0005829]; microtubule cytoskeleton [GO:0015630]; mitochondrial alpha-ketoglutarate dehydrogenase complex [GO:0005947]; mitochondrial matrix [GO:0005759]; mitochondrial nucleoid [GO:0042645]; mitochondrion [GO:0005739]; acetyltransferase activity [GO:0016407]; dihydrolipoyllysine-residue (2-methylpropanoyl)transferase activity [GO:0043754]; lipoic acid binding […
122	-2.7688190007	2.3203801206	-27.535537773	1.012617e-60	4.637289e-59	127.948794607	O95479	Tumor - normal	TRUE	G6PE	HUMAN	reviewed	GDH/6PGL endoplasmic bifunctional protein [Includes: Hexose-6-phosphate dehydrogenase (Glucose 1-dehydrogenase) (GDH) (EC 1.1.1.47) (Glucose-6-phosphate dehydrogenase) (EC 1.1.1.363); 6-phosphogluconolactonase (6PGL) (EC 3.1.1.31)]	H6PD	Homo sapiens (Human)	Alternative splicing;Carbohydrate metabolism;Disease variant;Endoplasmic reticulum;Glucose metabolism;Glycoprotein;Hydrolase;Multifunctional enzyme;NAD;NADP;Oxidoreductase;Pyrrolidone carboxylic acid;Reference proteome;Signal	endoplasmic reticulum lumen [GO:0005788]; mitochondrion [GO:0005739]; 6-phosphogluconolactonase activity [GO:0017057]; carbohydrate binding [GO:0030246]; glucose 1-dehydrogenase (NAD+) activity [GO:0047934]; glucose 1-dehydrogenase (NADP+) activity [GO:0047935]; glucose-6-phosphate dehydrogenase activity [GO:0004345]; NADP binding [GO:0050661]; glucose metabolic process [GO:0006006]; pentose-phos…
123	-2.9828136339	0.6797549174	-31.427753861	1.363874e-60	6.195094e-59	127.822327808	Q5SRE7	Tumor - normal	TRUE	PHYD1	HUMAN	reviewed	Phytanoyl-CoA dioxygenase domain-containing protein 1 (EC 1.-.-.-)	PHYHD1	Homo sapiens (Human)	3D-structure;Alternative splicing;Dioxygenase;Iron;Metal-binding;Oxidoreductase;Phosphoprotein;Reference proteome	2-oxoglutarate-dependent dioxygenase activity [GO:0016706]; metal ion binding [GO:0046872]
124	1.3780643738	1.3060174818	27.461931179	1.418641e-60	6.391891e-59	127.611654410	Q9UBT2	Tumor - normal	TRUE	SAE2	HUMAN	reviewed	SUMO-activating enzyme subunit 2 (EC 2.3.2.-) (Anthracycline-associated resistance ARX) (Ubiquitin-like 1-activating enzyme E1B) (Ubiquitin-like modifier-activating enzyme 2)	UBA2	Homo sapiens (Human)	3D-structure;ATP-binding;Acetylation;Alternative splicing;Cytoplasm;Isopeptide bond;Metal-binding;Nucleotide-binding;Nucleus;Phosphoprotein;Reference proteome;Transferase;Ubl conjugation;Ubl conjugation pathway;Zinc	cytoplasm [GO:0005737]; nucleoplasm [GO:0005654]; SUMO activating enzyme complex [GO:0031510]; ATP binding [GO:0005524]; magnesium ion binding [GO:0000287]; protein heterodimerization activity [GO:0046982]; small protein activating enzyme binding [GO:0044388]; SUMO activating enzyme activity [GO:0019948]; SUMO binding [GO:0032183]; transferase activity [GO:0016740]; ubiquitin-like protein conjuga…
125	-2.0482909727	-0.2298082074	-27.446743940	1.520958e-60	6.798076e-59	127.542016335	Q8N5M1	Tumor - normal	TRUE	ATPF2	HUMAN	reviewed	ATP synthase mitochondrial F1 complex assembly factor 2 (ATP12 homolog)	ATPAF2	Homo sapiens (Human)	Chaperone;Disease variant;Mitochondrion;Primary mitochondrial disease;Reference proteome;Transit peptide	cytosol [GO:0005829]; mitochondrion [GO:0005739]; nuclear speck [GO:0016607]; proton-transporting ATP synthase complex assembly [GO:0043461]
126	1.5076811963	-0.1372532385	27.403799819	1.852252e-60	8.213119e-59	127.344963726	O95400	Tumor - normal	TRUE	CD2B2	HUMAN	reviewed	CD2 antigen cytoplasmic tail-binding protein 2 (CD2 cytoplasmic domain-binding protein 2) (CD2 tail-binding protein 2) (U5 snRNP 52K protein) (U5-52K)	CD2BP2	Homo sapiens (Human)	3D-structure;Acetylation;Cytoplasm;Isopeptide bond;Nucleus;Phosphoprotein;Reference proteome;Ubl conjugation;mRNA processing;mRNA splicing	cytoplasm [GO:0005737]; cytosol [GO:0005829]; fibrillar center [GO:0001650]; nuclear speck [GO:0016607]; nucleoplasm [GO:0005654]; nucleus [GO:0005634]; U5 snRNP [GO:0005682]; ribonucleoprotein complex binding [GO:0043021]; spliceosomal tri-snRNP complex assembly [GO:0000244]
127	-2.3383393324	0.3889884351	-27.390258851	1.971080e-60	8.671198e-59	127.282786707	Q8IYQ7	Tumor - normal	TRUE	THNS1	HUMAN	reviewed	Threonine synthase-like 1 (TSH1)	THNSL1	Homo sapiens (Human)	Acetylation;Pyridoxal phosphate;Reference proteome
128	-4.6447074166	3.6244641537	-27.226666043	2.603156e-60	1.136237e-58	126.997863565	P11498	Tumor - normal	TRUE	PYC	HUMAN	reviewed	Pyruvate carboxylase, mitochondrial (EC 6.4.1.1) (Pyruvic carboxylase) (PCB)	PC	Homo sapiens (Human)	3D-structure;ATP-binding;Acetylation;Alternative splicing;Biotin;Disease variant;Gluconeogenesis;Ligase;Lipid biosynthesis;Lipid metabolism;Manganese;Metal-binding;Mitochondrion;Multifunctional enzyme;Nucleotide-binding;Phosphoprotein;Pyruvate;Reference proteome;Transit peptide	cytoplasm [GO:0005737]; cytosol [GO:0005829]; mitochondrial matrix [GO:0005759]; mitochondrion [GO:0005739]; ATP binding [GO:0005524]; biotin binding [GO:0009374]; identical protein binding [GO:0042802]; metal ion binding [GO:0046872]; pyruvate carboxylase activity [GO:0004736]; gluconeogenesis [GO:0006094]; lipid metabolic process [GO:0006629]; negative regulation of gene expression [GO:0010629]…
129	-5.0614768930	2.2269971273	-29.794795763	3.557525e-60	1.528915e-58	126.821430439	P00439	Tumor - normal	TRUE	PH4H	HUMAN	reviewed	Phenylalanine-4-hydroxylase (PAH) (EC 1.14.16.1) (Phe-4-monooxygenase)	PAH	Homo sapiens (Human)	3D-structure;Allosteric enzyme;Direct protein sequencing;Disease variant;Iron;Metal-binding;Monooxygenase;Oxidoreductase;Phenylalanine catabolism;Phenylketonuria;Phosphoprotein;Reference proteome	cytosol [GO:0005829]; iron ion binding [GO:0005506]; phenylalanine 4-monooxygenase activity [GO:0004505]; catecholamine biosynthetic process [GO:0042423]; cellular amino acid biosynthetic process [GO:0008652]; L-phenylalanine catabolic process [GO:0006559]; neurotransmitter biosynthetic process [GO:0042136]; tyrosine biosynthetic process [GO:0006571]
130	1.7026353606	0.6267144464	27.272301167	3.390935e-60	1.468617e-58	126.740274753	Q12888	Tumor - normal	TRUE	TP53B	HUMAN	reviewed	TP53-binding protein 1 (53BP1) (p53-binding protein 1) (p53BP1)	TP53BP1	Homo sapiens (Human)	3D-structure;Activator;Alternative splicing;Centromere;Chromosomal rearrangement;Chromosome;DNA damage;DNA repair;DNA-binding;Isopeptide bond;Kinetochore;Methylation;Nucleus;Phosphoprotein;Reference proteome;Repeat;Transcription;Transcription regulation;Ubl conjugation	chromosome, telomeric region [GO:0000781]; cytoplasm [GO:0005737]; DNA repair complex [GO:1990391]; kinetochore [GO:0000776]; nuclear body [GO:0016604]; nucleoplasm [GO:0005654]; nucleus [GO:0005634]; replication fork [GO:0005657]; site of double-strand break [GO:0035861]; damaged DNA binding [GO:0003684]; histone binding [GO:0042393]; methylated histone binding [GO:0035064]; p53 binding [GO:0002…
131	-2.7026396956	0.8988183570	-27.456201700	6.243206e-60	2.662656e-58	126.149141663	Q96C11	Tumor - normal	TRUE	FGGY	HUMAN	reviewed	FGGY carbohydrate kinase domain-containing protein (D-ribulokinase FGGY) (EC 2.7.1.47)	FGGY	Homo sapiens (Human)	Alternative splicing;Amyotrophic lateral sclerosis;Kinase;Neurodegeneration;Reference proteome;Transferase	D-ribulokinase activity [GO:0019150]; carbohydrate phosphorylation [GO:0046835]; neuron cellular homeostasis [GO:0070050]; pentose metabolic process [GO:0019321]
132	-3.3972792394	1.8153581474	-27.134547028	6.402315e-60	2.709829e-58	126.104373225	Q9BY49	Tumor - normal	TRUE	PECR	HUMAN	reviewed	Peroxisomal trans-2-enoyl-CoA reductase (TERP) (EC 1.3.1.38) (2,4-dienoyl-CoA reductase-related protein) (DCR-RP) (HPDHase) (Short chain dehydrogenase/reductase family 29C member 1) (pVI-ARL)	PECR	Homo sapiens (Human)	3D-structure;Alternative splicing;Fatty acid biosynthesis;Fatty acid metabolism;Lipid biosynthesis;Lipid metabolism;NADP;Oxidoreductase;Peroxisome;Phosphoprotein;Reference proteome	cytosol [GO:0005829]; mitochondrion [GO:0005739]; peroxisomal membrane [GO:0005778]; peroxisome [GO:0005777]; signaling receptor binding [GO:0005102]; trans-2-enoyl-CoA reductase (NADPH) activity [GO:0019166]; fatty acid biosynthetic process [GO:0006633]; phytol metabolic process [GO:0033306]
133	-2.7453970918	0.6353070743	-27.114294750	7.030639e-60	2.953397e-58	126.011097063	Q03426	Tumor - normal	TRUE	KIME	HUMAN	reviewed	Mevalonate kinase (MK) (EC 2.7.1.36)	MVK	Homo sapiens (Human)	3D-structure;ATP-binding;Cataract;Cholesterol biosynthesis;Cholesterol metabolism;Cytoplasm;Disease variant;Kinase;Lipid biosynthesis;Lipid metabolism;Magnesium;Metal-binding;Nucleotide-binding;Peroxisome;Reference proteome;Steroid biosynthesis;Steroid metabolism;Sterol biosynthesis;Sterol metabolism;Transferase	cytosol [GO:0005829]; intracellular membrane-bounded organelle [GO:0043231]; peroxisome [GO:0005777]; ATP binding [GO:0005524]; identical protein binding [GO:0042802]; magnesium ion binding [GO:0000287]; mevalonate kinase activity [GO:0004496]; cholesterol biosynthetic process [GO:0006695]; isopentenyl diphosphate biosynthetic process, mevalonate pathway [GO:0019287]; isoprenoid biosynthetic proc…
134	-2.4841734528	2.6954453426	-27.091692033	7.805396e-60	3.254384e-58	125.906556426	Q92506	Tumor - normal	TRUE	DHB8	HUMAN	reviewed	(3R)-3-hydroxyacyl-CoA dehydrogenase (EC 1.1.1.n12) (17-beta-hydroxysteroid dehydrogenase 8) (17-beta-HSD 8) (HSD17B8) (3-ketoacyl-[acyl-carrier-protein] reductase alpha subunit) (KAR alpha subunit) (3-oxoacyl-[acyl-carrier-protein] reductase) (Estradiol 17-beta-dehydrogenase 8) (EC 1.1.1.62) (Protein Ke6) (Ke6) (Short chain dehydrogenase/reductase family 30C member 1) (Testosterone 17-beta-dehyd…	HSD17B8	Homo sapiens (Human)	3D-structure;Fatty acid biosynthesis;Fatty acid metabolism;Lipid biosynthesis;Lipid metabolism;Mitochondrion;NAD;Oxidoreductase;Phosphoprotein;Reference proteome;Steroid biosynthesis	mitochondrial envelope [GO:0005740]; mitochondrial matrix [GO:0005759]; oxidoreductase complex [GO:1990204]; plasma membrane [GO:0005886]; 17-beta-hydroxysteroid dehydrogenase (NAD+) activity [GO:0044594]; 3-hydroxyacyl-CoA dehydrogenase activity [GO:0003857]; 3-oxoacyl-[acyl-carrier-protein] reductase (NADH) activity [GO:0047025]; estradiol 17-beta-dehydrogenase activity [GO:0004303]; NADH bindi…
135	1.7719075891	-1.3889259919	27.373227416	9.079474e-60	3.757557e-58	125.775976362	Q96ME1	Tumor - normal	TRUE	FXL18	HUMAN	reviewed	F-box/LRR-repeat protein 18 (F-box and leucine-rich repeat protein 18)	FBXL18	Homo sapiens (Human)	Alternative splicing;Leucine-rich repeat;Reference proteome;Repeat;Ubl conjugation pathway	cytosol [GO:0005829]; SCF ubiquitin ligase complex [GO:0019005]; SCF-dependent proteasomal ubiquitin-dependent protein catabolic process [GO:0031146]
136	1.0978709056	1.0415352025	27.027990498	1.048291e-59	4.299068e-58	125.611614668	A5YKK6	Tumor - normal	TRUE	CNOT1	HUMAN	reviewed	CCR4-NOT transcription complex subunit 1 (CCR4-associated factor 1) (Negative regulator of transcription subunit 1 homolog) (NOT1H) (hNOT1)	CNOT1	Homo sapiens (Human)	3D-structure;Alternative splicing;Autism spectrum disorder;Cytoplasm;Developmental protein;Disease variant;Holoprosencephaly;Mental retardation;Nucleus;Phosphoprotein;RNA-mediated gene silencing;Reference proteome;Repressor;Transcription;Transcription regulation;Translation regulation	CCR4-NOT complex [GO:0030014]; CCR4-NOT core complex [GO:0030015]; cytosol [GO:0005829]; extracellular space [GO:0005615]; membrane [GO:0016020]; nucleus [GO:0005634]; P-body [GO:0000932]; peroxisomal membrane [GO:0005778]; armadillo repeat domain binding [GO:0070016]; estrogen receptor binding [GO:0030331]; molecular adaptor activity [GO:0060090]; protein domain specific binding [GO:0019904]; re…
137	4.9527272147	3.6858819492	27.026780708	1.054183e-59	4.299068e-58	125.606008791	Q15063	Tumor - normal	TRUE	POSTN	HUMAN	reviewed	Periostin (PN) (Osteoblast-specific factor 2) (OSF-2)	POSTN	Homo sapiens (Human)	3D-structure;Alternative splicing;Cell adhesion;Disulfide bond;Extracellular matrix;Gamma-carboxyglutamic acid;Glycoprotein;Golgi apparatus;Heparin-binding;Reference proteome;Repeat;Secreted;Signal	collagen-containing extracellular matrix [GO:0062023]; extracellular matrix [GO:0031012]; extracellular space [GO:0005615]; neuromuscular junction [GO:0031594]; trans-Golgi network [GO:0005802]; cell adhesion molecule binding [GO:0050839]; heparin binding [GO:0008201]; metal ion binding [GO:0046872]; bone regeneration [GO:1990523]; cell adhesion [GO:0007155]; cellular response to fibroblast growt…
138	1.5170847370	0.4083821244	27.263780376	1.489759e-59	6.031364e-58	125.280847710	Q9Y3E7	Tumor - normal	TRUE	CHMP3	HUMAN	reviewed	Charged multivesicular body protein 3 (Chromatin-modifying protein 3) (Neuroendocrine differentiation factor) (Vacuolar protein sorting-associated protein 24) (hVps24)	CHMP3	Homo sapiens (Human)	3D-structure;Alternative splicing;Apoptosis;Cell cycle;Cell division;Coiled coil;Cytoplasm;Endosome;Isopeptide bond;Lipoprotein;Membrane;Myristate;Phosphoprotein;Protein transport;Reference proteome;Transport;Ubl conjugation	cytoplasmic vesicle [GO:0031410]; cytosol [GO:0005829]; early endosome [GO:0005769]; ESCRT III complex [GO:0000815]; extracellular exosome [GO:0070062]; late endosome [GO:0005770]; late endosome membrane [GO:0031902]; midbody [GO:0030496]; multivesicular body [GO:0005771]; plasma membrane [GO:0005886]; identical protein binding [GO:0042802]; phosphatidylcholine binding [GO:0031210]; phosphatidyli…
139	1.1007170947	1.9359043788	26.926546672	1.678302e-59	6.745807e-58	125.140966858	Q15459	Tumor - normal	TRUE	SF3A1	HUMAN	reviewed	Splicing factor 3A subunit 1 (SF3a120) (Spliceosome-associated protein 114) (SAP 114)	SF3A1	Homo sapiens (Human)	3D-structure;Acetylation;Alternative splicing;Isopeptide bond;Nucleus;Phosphoprotein;Reference proteome;Repeat;Spliceosome;Ubl conjugation;mRNA processing;mRNA splicing	catalytic step 2 spliceosome [GO:0071013]; nuclear speck [GO:0016607]; nucleoplasm [GO:0005654]; nucleus [GO:0005634]; spliceosomal complex [GO:0005681]; U2 snRNP [GO:0005686]; U2-type precatalytic spliceosome [GO:0071005]; U2-type prespliceosome [GO:0071004]; U2-type spliceosomal complex [GO:0005684]; RNA binding [GO:0003723]; mRNA 3'-splice site recognition [GO:0000389]; mRNA processing [GO:000…
140	-3.1441818169	0.6258072969	-27.000330990	1.909044e-59	7.618451e-58	125.018656615	O75191	Tumor - normal	TRUE	XYLB	HUMAN	reviewed	Xylulose kinase (Xylulokinase) (EC 2.7.1.17)	XYLB	Homo sapiens (Human)	3D-structure;ATP-binding;Alternative splicing;Carbohydrate metabolism;Kinase;Nucleotide-binding;Reference proteome;Transferase;Xylose metabolism	cytosol [GO:0005829]; ATP binding [GO:0005524]; phosphotransferase activity, alcohol group as acceptor [GO:0016773]; xylulokinase activity [GO:0004856]; carbohydrate metabolic process [GO:0005975]; D-xylose metabolic process [GO:0042732]; generation of precursor metabolites and energy [GO:0006091]; glucuronate catabolic process to xylulose 5-phosphate [GO:0019640]; phosphorylation [GO:0016310]; x…
141	-3.1024209655	1.7065865478	-27.189224509	2.089029e-59	8.277593e-58	124.941677507	Q9BTZ2	Tumor - normal	TRUE	DHRS4	HUMAN	reviewed	Dehydrogenase/reductase SDR family member 4 (EC 1.1.1.184) (NADPH-dependent carbonyl reductase/NADP-retinol dehydrogenase) (CR) (PHCR) (NADPH-dependent retinol dehydrogenase/reductase) (NRDR) (humNRDR) (Peroxisomal short-chain alcohol dehydrogenase) (PSCD) (SCAD-SRL) (Short chain dehydrogenase/reductase family 25C member 2) (Short-chain dehydrogenase/reductase family member 4)	DHRS4	Homo sapiens (Human)	3D-structure;Acetylation;Alternative splicing;NADP;Nucleus;Oxidoreductase;Peroxisome;Phosphoprotein;Reference proteome	cytosol [GO:0005829]; endoplasmic reticulum membrane [GO:0005789]; mitochondrion [GO:0005739]; nucleus [GO:0005634]; peroxisomal matrix [GO:0005782]; peroxisomal membrane [GO:0005778]; peroxisome [GO:0005777]; 3-keto sterol reductase activity [GO:0000253]; alcohol dehydrogenase [NAD(P)+] activity [GO:0018455]; carbonyl reductase (NADPH) activity [GO:0004090]; identical protein binding [GO:0042802…
142	-5.7629831775	4.9038156584	-26.863543569	2.249384e-59	8.850217e-58	124.847714168	P05062	Tumor - normal	TRUE	ALDOB	HUMAN	reviewed	Fructose-bisphosphate aldolase B (EC 4.1.2.13) (Liver-type aldolase)	ALDOB	Homo sapiens (Human)	3D-structure;Acetylation;Cytoplasm;Cytoskeleton;Direct protein sequencing;Disease variant;Glycolysis;Lyase;Phosphoprotein;Reference proteome;Schiff base	centriolar satellite [GO:0034451]; cytosol [GO:0005829]; extracellular exosome [GO:0070062]; microtubule organizing center [GO:0005815]; ATPase binding [GO:0051117]; cytoskeletal protein binding [GO:0008092]; fructose binding [GO:0070061]; fructose-1-phosphate aldolase activity [GO:0061609]; fructose-bisphosphate aldolase activity [GO:0004332]; identical protein binding [GO:0042802]; fructose 1,6…
143	1.0764832429	0.9383379131	26.830771762	2.620006e-59	1.023635e-57	124.695538120	Q86XP3	Tumor - normal	TRUE	DDX42	HUMAN	reviewed	ATP-dependent RNA helicase DDX42 (EC 3.6.4.13) (DEAD box protein 42) (RNA helicase-like protein) (RHELP) (RNA helicase-related protein) (RNAHP) (SF3b DEAD box protein) (Splicing factor 3B-associated 125 kDa protein) (SF3b125)	DDX42	Homo sapiens (Human)	ATP-binding;Acetylation;Alternative splicing;Coiled coil;Cytoplasm;Helicase;Hydrolase;Isopeptide bond;Methylation;Nucleotide-binding;Nucleus;Phosphoprotein;RNA-binding;Reference proteome;Ubl conjugation	Cajal body [GO:0015030]; cytoplasm [GO:0005737]; cytosol [GO:0005829]; membrane [GO:0016020]; nuclear speck [GO:0016607]; nucleoplasm [GO:0005654]; nucleus [GO:0005634]; ATP binding [GO:0005524]; ATP hydrolysis activity [GO:0140603]; RNA binding [GO:0003723]; RNA helicase activity [GO:0003724]; protein localization [GO:0008104]; regulation of apoptotic process [GO:0042981]
144	-3.7181402953	2.3051270868	-26.800387238	3.018306e-59	1.171061e-57	124.554006134	P27169	Tumor - normal	TRUE	PON1	HUMAN	reviewed	Serum paraoxonase/arylesterase 1 (PON 1) (EC 3.1.1.2) (EC 3.1.1.81) (EC 3.1.8.1) (Aromatic esterase 1) (A-esterase 1) (K-45) (Serum aryldialkylphosphatase 1)	PON1	Homo sapiens (Human)	3D-structure;Calcium;Direct protein sequencing;Disulfide bond;Glycoprotein;HDL;Hydrolase;Metal-binding;Reference proteome;Secreted;Signal	blood microparticle [GO:0072562]; extracellular exosome [GO:0070062]; extracellular region [GO:0005576]; extracellular space [GO:0005615]; high-density lipoprotein particle [GO:0034364]; intracellular membrane-bounded organelle [GO:0043231]; spherical high-density lipoprotein particle [GO:0034366]; acyl-L-homoserine-lactone lactonohydrolase activity [GO:0102007]; aryldialkylphosphatase activity […
145	-3.2845600168	4.1295306428	-26.692970574	3.141596e-59	1.210490e-57	124.507061089	P30084	Tumor - normal	TRUE	ECHM	HUMAN	reviewed	Enoyl-CoA hydratase, mitochondrial (EC 4.2.1.17) (Enoyl-CoA hydratase 1) (Short-chain enoyl-CoA hydratase) (SCEH)	ECHS1	Homo sapiens (Human)	3D-structure;Acetylation;Direct protein sequencing;Disease variant;Fatty acid metabolism;Lipid metabolism;Lyase;Mitochondrion;Neurodegeneration;Phosphoprotein;Reference proteome;Transit peptide	mitochondrial matrix [GO:0005759]; mitochondrion [GO:0005739]; 3-hydroxypropionyl-CoA dehydratase activity [GO:0043956]; crotonyl-CoA hydratase activity [GO:0120092]; enoyl-CoA hydratase activity [GO:0004300]; branched-chain amino acid catabolic process [GO:0009083]; fatty acid beta-oxidation [GO:0006635]
146	-1.9503076375	3.2796641443	-26.769411763	3.487118e-59	1.334420e-57	124.409612220	Q9H9B4	Tumor - normal	TRUE	SFXN1	HUMAN	reviewed	Sideroflexin-1	SFXN1	Homo sapiens (Human)	Acetylation;Amino-acid transport;Direct protein sequencing;Membrane;Mitochondrion;Mitochondrion inner membrane;One-carbon metabolism;Reference proteome;Transmembrane;Transmembrane helix;Transport	integral component of mitochondrial inner membrane [GO:0031305]; mitochondrion [GO:0005739]; D-serine transmembrane transporter activity [GO:0042945]; L-serine transmembrane transporter activity [GO:0015194]; serine transmembrane transporter activity [GO:0022889]; transmembrane transporter activity [GO:0022857]; D-serine transport [GO:0042942]; L-serine transport [GO:0015825]; mitochondrial trans…
147	1.5500585250	1.2509853184	26.734808196	4.097987e-59	1.557514e-57	124.248175182	Q14157	Tumor - normal	TRUE	UBP2L	HUMAN	reviewed	Ubiquitin-associated protein 2-like (Protein NICE-4)	UBAP2L	Homo sapiens (Human)	Acetylation;Alternative splicing;Cytoplasm;Methylation;Phosphoprotein;Reference proteome	cytoplasm [GO:0005737]; cytoplasmic stress granule [GO:0010494]; nucleus [GO:0005634]; PcG protein complex [GO:0031519]; RNA binding [GO:0003723]; binding of sperm to zona pellucida [GO:0007339]; hematopoietic stem cell homeostasis [GO:0061484]; stress granule assembly [GO:0034063]
148	1.3138613551	-1.0156590821	26.691123886	5.025232e-59	1.897025e-57	124.044176505	Q8WVV9	Tumor - normal	TRUE	HNRLL	HUMAN	reviewed	Heterogeneous nuclear ribonucleoprotein L-like (hnRNPLL) (Stromal RNA-regulating factor)	HNRNPLL	Homo sapiens (Human)	Alternative splicing;Isopeptide bond;Phosphoprotein;RNA-binding;Reference proteome;Repeat;Ribonucleoprotein;Ubl conjugation	membrane [GO:0016020]; nucleus [GO:0005634]; mRNA binding [GO:0003729]; RNA binding [GO:0003723]; mRNA processing [GO:0006397]; positive regulation of RNA splicing [GO:0033120]; regulation of RNA splicing [GO:0043484]
149	1.1015463924	2.7272410559	26.676871464	5.371288e-59	2.014053e-57	123.977572390	Q01081	Tumor - normal	TRUE	U2AF1	HUMAN	reviewed	Splicing factor U2AF 35 kDa subunit (U2 auxiliary factor 35 kDa subunit) (U2 small nuclear RNA auxiliary factor 1) (U2 snRNP auxiliary factor small subunit)	U2AF1	Homo sapiens (Human)	3D-structure;Acetylation;Alternative splicing;Direct protein sequencing;Disease variant;Metal-binding;Methylation;Nucleus;Phosphoprotein;RNA-binding;Reference proteome;Repeat;Spliceosome;Zinc;Zinc-finger;mRNA processing;mRNA splicing	Cajal body [GO:0015030]; catalytic step 2 spliceosome [GO:0071013]; nuclear speck [GO:0016607]; nucleoplasm [GO:0005654]; spliceosomal complex [GO:0005681]; U2AF complex [GO:0089701]; metal ion binding [GO:0046872]; pre-mRNA 3'-splice site binding [GO:0030628]; RNA binding [GO:0003723]; mRNA processing [GO:0006397]; mRNA splicing, via spliceosome [GO:0000398]; RNA splicing [GO:0008380]
150	-2.0617925350	-0.2847477961	-29.602470551	8.030791e-59	2.932551e-57	123.734108834	Q9NZJ6	Tumor - normal	TRUE	COQ3	HUMAN	reviewed	Ubiquinone biosynthesis O-methyltransferase, mitochondrial (3-demethylubiquinol 3-O-methyltransferase) (EC 2.1.1.64) (Polyprenyldihydroxybenzoate methyltransferase) (EC 2.1.1.114)	COQ3	Homo sapiens (Human)	Acetylation;Membrane;Methyltransferase;Mitochondrion;Mitochondrion inner membrane;Reference proteome;S-adenosyl-L-methionine;Transferase;Transit peptide;Ubiquinone biosynthesis	extrinsic component of mitochondrial inner membrane [GO:0031314]; mitochondrial matrix [GO:0005759]; mitochondrion [GO:0005739]; 2-polyprenyl-6-methoxy-1,4-benzoquinone methyltransferase activity [GO:0008425]; 3-demethylubiquinol-10 3-O-methyltransferase activity [GO:0044596]; 3-demethylubiquinone-9 3-O-methyltransferase activity [GO:0008689]; decaprenyldihydroxybenzoate methyltransferase activit…
151	-2.0130500622	4.8819333601	-26.615348688	7.162129e-59	2.667654e-57	123.689796415	O00264	Tumor - normal	TRUE	PGRC1	HUMAN	reviewed	Membrane-associated progesterone receptor component 1 (mPR) (Dap1) (IZA)	PGRMC1	Homo sapiens (Human)	3D-structure;Alternative splicing;Direct protein sequencing;Endoplasmic reticulum;Iron;Lipid-binding;Membrane;Metal-binding;Microsome;Mitochondrion;Mitochondrion outer membrane;Phosphoprotein;Receptor;Reference proteome;Steroid-binding;Transmembrane;Transmembrane helix	cell body [GO:0044297]; endomembrane system [GO:0012505]; endoplasmic reticulum [GO:0005783]; integral component of plasma membrane [GO:0005887]; membrane [GO:0016020]; mitochondrial outer membrane [GO:0005741]; neuron projection [GO:0043005]; neuronal cell body [GO:0043025]; plasma membrane [GO:0005886]; smooth endoplasmic reticulum membrane [GO:0030868]; specific granule membrane [GO:0035579]; …
152	-3.4272307355	4.9530333748	-26.501034244	7.755429e-59	2.869509e-57	123.603253764	P04040	Tumor - normal	TRUE	CATA	HUMAN	reviewed	Catalase (EC 1.11.1.6)	CAT	Homo sapiens (Human)	3D-structure;Acetylation;Direct protein sequencing;Heme;Hydrogen peroxide;Iron;Metal-binding;Mitogen;NADP;Oxidoreductase;Peroxidase;Peroxisome;Phosphoprotein;Reference proteome	cytoplasm [GO:0005737]; cytosol [GO:0005829]; endoplasmic reticulum [GO:0005783]; extracellular exosome [GO:0070062]; extracellular region [GO:0005576]; ficolin-1-rich granule lumen [GO:1904813]; focal adhesion [GO:0005925]; Golgi apparatus [GO:0005794]; intracellular membrane-bounded organelle [GO:0043231]; lysosome [GO:0005764]; membrane [GO:0016020]; mitochondrial intermembrane space [GO:00057…
153	-1.9358680133	0.4325435781	-26.595460942	7.861002e-59	2.889435e-57	123.596676925	P15735	Tumor - normal	TRUE	PHKG2	HUMAN	reviewed	Phosphorylase b kinase gamma catalytic chain, liver/testis isoform (PHK-gamma-LT) (PHK-gamma-T) (EC 2.7.11.19) (PSK-C3) (Phosphorylase kinase subunit gamma-2)	PHKG2	Homo sapiens (Human)	3D-structure;ATP-binding;Alternative splicing;Calmodulin-binding;Carbohydrate metabolism;Disease variant;Glycogen metabolism;Glycogen storage disease;Kinase;Nucleotide-binding;Phosphoprotein;Reference proteome;Serine/threonine-protein kinase;Transferase	cytosol [GO:0005829]; phosphorylase kinase complex [GO:0005964]; ATP binding [GO:0005524]; calmodulin binding [GO:0005516]; enzyme binding [GO:0019899]; phosphorylase kinase activity [GO:0004689]; protein serine/threonine kinase activity [GO:0004674]; tau-protein kinase activity [GO:0050321]; generation of precursor metabolites and energy [GO:0006091]; glycogen biosynthetic process [GO:0005978]; …
154	1.5284627221	3.4441213387	26.569325483	8.884777e-59	3.223328e-57	123.474234501	Q9UKM9	Tumor - normal	TRUE	RALY	HUMAN	reviewed	RNA-binding protein Raly (Autoantigen p542) (Heterogeneous nuclear ribonucleoprotein C-like 2) (hnRNP core protein C-like 2) (hnRNP associated with lethal yellow protein homolog)	RALY	Homo sapiens (Human)	3D-structure;Acetylation;Alternative splicing;Coiled coil;Direct protein sequencing;Isopeptide bond;Nucleus;Phosphoprotein;RNA-binding;Reference proteome;Ribonucleoprotein;Spliceosome;Transcription;Transcription regulation;Ubl conjugation;mRNA processing;mRNA splicing	catalytic step 2 spliceosome [GO:0071013]; nucleus [GO:0005634]; RNA binding [GO:0003723]; transcription coregulator activity [GO:0003712]; cholesterol homeostasis [GO:0042632]; mRNA splicing, via spliceosome [GO:0000398]; regulation of nucleic acid-templated transcription [GO:1903506]
155	-2.8622543137	2.6496653234	-26.546362697	9.894387e-59	3.566448e-57	123.366590545	P13716	Tumor - normal	TRUE	HEM2	HUMAN	reviewed	Delta-aminolevulinic acid dehydratase (ALADH) (EC 4.2.1.24) (Porphobilinogen synthase)	ALAD	Homo sapiens (Human)	3D-structure;Allosteric enzyme;Alternative splicing;Direct protein sequencing;Disease variant;Heme biosynthesis;Lyase;Metal-binding;Phosphoprotein;Porphyrin biosynthesis;Reference proteome;Zinc	cytosol [GO:0005829]; extracellular exosome [GO:0070062]; extracellular region [GO:0005576]; ficolin-1-rich granule lumen [GO:1904813]; nucleus [GO:0005634]; secretory granule lumen [GO:0034774]; catalytic activity [GO:0003824]; identical protein binding [GO:0042802]; porphobilinogen synthase activity [GO:0004655]; proteasome core complex binding [GO:1904854]; zinc ion binding [GO:0008270]; cellu…
156	-3.2198758018	4.3617220658	-26.447371299	9.992191e-59	3.578614e-57	123.349795910	P00367	Tumor - normal	TRUE	DHE3	HUMAN	reviewed	Glutamate dehydrogenase 1, mitochondrial (GDH 1) (EC 1.4.1.3)	GLUD1	Homo sapiens (Human)	3D-structure;ADP-ribosylation;ATP-binding;Acetylation;Alternative splicing;Direct protein sequencing;Disease variant;Endoplasmic reticulum;GTP-binding;Mitochondrion;NADP;Nucleotide-binding;Oxidoreductase;Phosphoprotein;Reference proteome;Transit peptide	cytoplasm [GO:0005737]; endoplasmic reticulum [GO:0005783]; mitochondrial matrix [GO:0005759]; mitochondrion [GO:0005739]; ADP binding [GO:0043531]; ATP binding [GO:0005524]; glutamate dehydrogenase (NAD+) activity [GO:0004352]; glutamate dehydrogenase (NADP+) activity [GO:0004354]; glutamate dehydrogenase [NAD(P)+] activity [GO:0004353]; GTP binding [GO:0005525]; identical protein binding [GO:00…
157	-1.9306006578	0.4522579745	-26.733622503	1.045616e-58	3.720927e-57	123.324548227	Q8IUZ5	Tumor - normal	TRUE	AT2L2	HUMAN	reviewed	5-phosphohydroxy-L-lysine phospho-lyase (EC 4.2.3.134) (Alanine--glyoxylate aminotransferase 2-like 2)	PHYKPL	Homo sapiens (Human)	Alternative splicing;Disease variant;Lyase;Mitochondrion;Pyridoxal phosphate;Reference proteome	mitochondrial matrix [GO:0005759]; identical protein binding [GO:0042802]; lyase activity [GO:0016829]; pyridoxal phosphate binding [GO:0030170]; transaminase activity [GO:0008483]
158	-4.0844389572	1.4500408961	-26.823844609	1.105163e-58	3.907942e-57	123.275796394	Q9ULC5	Tumor - normal	TRUE	ACSL5	HUMAN	reviewed	Long-chain-fatty-acid--CoA ligase 5 (EC 6.2.1.3) (Arachidonate--CoA ligase) (EC 6.2.1.15) (Long-chain acyl-CoA synthetase 5) (LACS 5)	ACSL5	Homo sapiens (Human)	ATP-binding;Acetylation;Alternative splicing;Cell membrane;Endoplasmic reticulum;Fatty acid metabolism;Ligase;Lipid metabolism;Magnesium;Membrane;Mitochondrion;Mitochondrion outer membrane;Nucleotide-binding;Phosphoprotein;Reference proteome;Signal-anchor;Transmembrane;Transmembrane helix	endoplasmic reticulum [GO:0005783]; endoplasmic reticulum membrane [GO:0005789]; integral component of membrane [GO:0016021]; membrane [GO:0016020]; mitochondrial outer membrane [GO:0005741]; mitochondrion [GO:0005739]; nucleolus [GO:0005730]; nucleoplasm [GO:0005654]; plasma membrane [GO:0005886]; arachidonate-CoA ligase activity [GO:0047676]; ATP binding [GO:0005524]; long-chain fatty acid-CoA …
159	-3.6316972280	1.6565136690	-26.517024259	1.135397e-58	3.989598e-57	123.228596493	Q96LJ7	Tumor - normal	TRUE	DHRS1	HUMAN	reviewed	Dehydrogenase/reductase SDR family member 1 (EC 1.1.-.-) (Short chain dehydrogenase/reductase family 19C member 1)	DHRS1	Homo sapiens (Human)	3D-structure;Acetylation;Methylation;Oxidoreductase;Reference proteome	endoplasmic reticulum [GO:0005783]; oxidoreductase activity [GO:0016491]
160	-3.3376297433	2.9421529582	-26.604124008	1.197078e-58	4.180047e-57	123.182644947	Q15125	Tumor - normal	TRUE	EBP	HUMAN	reviewed	3-beta-hydroxysteroid-Delta(8),Delta(7)-isomerase (EC 5.3.3.5) (Cholestenol Delta-isomerase) (Delta(8)-Delta(7) sterol isomerase) (D8-D7 sterol isomerase) (Emopamil-binding protein)	EBP	Homo sapiens (Human)	3D-structure;Acetylation;Cataract;Cholesterol biosynthesis;Cholesterol metabolism;Cytoplasmic vesicle;Disease variant;Dwarfism;Endoplasmic reticulum;Ichthyosis;Isomerase;Lipid biosynthesis;Lipid metabolism;Membrane;Nucleus;Reference proteome;Steroid biosynthesis;Steroid metabolism;Sterol biosynthesis;Sterol metabolism;Transmembrane;Transmembrane helix	cytoplasmic vesicle [GO:0031410]; endoplasmic reticulum [GO:0005783]; endoplasmic reticulum membrane [GO:0005789]; integral component of plasma membrane [GO:0005887]; nuclear envelope [GO:0005635]; C-8 sterol isomerase activity [GO:0000247]; cholestenol delta-isomerase activity [GO:0047750]; identical protein binding [GO:0042802]; steroid delta-isomerase activity [GO:0004769]; transmembrane signa…
161	1.9586391948	4.6124967110	26.465034450	1.449272e-58	5.029244e-57	122.984852140	O00299	Tumor - normal	TRUE	CLIC1	HUMAN	reviewed	Chloride intracellular channel protein 1 (Chloride channel ABP) (Nuclear chloride ion channel 27) (NCC27) (Regulatory nuclear chloride ion channel protein) (hRNCC)	CLIC1	Homo sapiens (Human)	3D-structure;Acetylation;Cell membrane;Chloride;Chloride channel;Cytoplasm;Direct protein sequencing;Disulfide bond;Glutathionylation;Ion channel;Ion transport;Membrane;Nucleus;Phosphoprotein;Reference proteome;Transmembrane;Transmembrane helix;Transport;Voltage-gated channel	blood microparticle [GO:0072562]; brush border [GO:0005903]; chloride channel complex [GO:0034707]; cytoplasm [GO:0005737]; extracellular exosome [GO:0070062]; extracellular space [GO:0005615]; membrane [GO:0016020]; mitochondrion [GO:0005739]; nuclear envelope [GO:0005635]; nuclear membrane [GO:0031965]; nucleus [GO:0005634]; perinuclear region of cytoplasm [GO:0048471]; plasma membrane [GO:0005…
162	1.0829292248	-0.4526102745	26.402273125	1.946678e-58	6.713637e-57	122.689738415	Q9H270	Tumor - normal	TRUE	VPS11	HUMAN	reviewed	Vacuolar protein sorting-associated protein 11 homolog (hVPS11) (RING finger protein 108)	VPS11	Homo sapiens (Human)	Acetylation;Autophagy;Coiled coil;Cytoplasmic vesicle;Disease variant;Endosome;Leukodystrophy;Lysosome;Membrane;Metal-binding;Methylation;Nucleotide-binding;Phosphoprotein;Protein transport;Reference proteome;Repeat;Transport;Zinc;Zinc-finger	autophagosome [GO:0005776]; clathrin-coated vesicle [GO:0030136]; early endosome [GO:0005769]; endocytic vesicle [GO:0030139]; endosome [GO:0005768]; HOPS complex [GO:0030897]; late endosome [GO:0005770]; late endosome membrane [GO:0031902]; lysosomal membrane [GO:0005765]; lysosome [GO:0005764]; metal ion binding [GO:0046872]; nucleotide binding [GO:0000166]; protein domain specific binding [GO:…
163	2.2025067025	5.1787328795	26.245886457	2.595177e-58	8.895249e-57	122.395158106	P04075	Tumor - normal	TRUE	ALDOA	HUMAN	reviewed	Fructose-bisphosphate aldolase A (EC 4.1.2.13) (Lung cancer antigen NY-LU-1) (Muscle-type aldolase)	ALDOA	Homo sapiens (Human)	3D-structure;Acetylation;Alternative splicing;Cytoplasm;Direct protein sequencing;Disease variant;Glycogen storage disease;Glycolysis;Hereditary hemolytic anemia;Hydroxylation;Isopeptide bond;Lyase;Phosphoprotein;Reference proteome;Schiff base;Ubl conjugation	actin cytoskeleton [GO:0015629]; cytosol [GO:0005829]; extracellular exosome [GO:0070062]; extracellular region [GO:0005576]; extracellular space [GO:0005615]; ficolin-1-rich granule lumen [GO:1904813]; I band [GO:0031674]; M band [GO:0031430]; membrane [GO:0016020]; nucleus [GO:0005634]; platelet alpha granule lumen [GO:0031093]; secretory granule lumen [GO:0034774]; sperm head [GO:0061827]; ter…
164	1.4843665547	3.9198401382	26.310871424	2.994115e-58	1.020007e-56	122.259133726	Q9Y230	Tumor - normal	TRUE	RUVB2	HUMAN	reviewed	RuvB-like 2 (EC 3.6.4.12) (48 kDa TATA box-binding protein-interacting protein) (48 kDa TBP-interacting protein) (51 kDa erythrocyte cytosolic protein) (ECP-51) (INO80 complex subunit J) (Repressing pontin 52) (Reptin 52) (TIP49b) (TIP60-associated protein 54-beta) (TAP54-beta)	RUVBL2	Homo sapiens (Human)	3D-structure;ATP-binding;Acetylation;Activator;Alternative splicing;Chromatin regulator;Cytoplasm;DNA damage;DNA recombination;DNA repair;Direct protein sequencing;Growth regulation;Helicase;Hydrolase;Isopeptide bond;Membrane;Nucleotide-binding;Nucleus;Phosphoprotein;Reference proteome;Transcription;Transcription regulation;Ubl conjugation	centrosome [GO:0005813]; cytoplasm [GO:0005737]; cytosol [GO:0005829]; dynein axonemal particle [GO:0120293]; euchromatin [GO:0000791]; extracellular exosome [GO:0070062]; Ino80 complex [GO:0031011]; membrane [GO:0016020]; MLL1 complex [GO:0071339]; NuA4 histone acetyltransferase complex [GO:0035267]; nuclear matrix [GO:0016363]; nucleoplasm [GO:0005654]; nucleus [GO:0005634]; R2TP complex [GO:00…
165	1.6433303956	2.2873550437	26.201180033	3.209347e-58	1.086704e-56	122.182695364	Q9Y265	Tumor - normal	TRUE	RUVB1	HUMAN	reviewed	RuvB-like 1 (EC 3.6.4.12) (49 kDa TATA box-binding protein-interacting protein) (49 kDa TBP-interacting protein) (54 kDa erythrocyte cytosolic protein) (ECP-54) (INO80 complex subunit H) (Nuclear matrix protein 238) (NMP 238) (Pontin 52) (TIP49a) (TIP60-associated protein 54-alpha) (TAP54-alpha)	RUVBL1	Homo sapiens (Human)	3D-structure;ATP-binding;Acetylation;Activator;Alternative splicing;Cell cycle;Cell division;Chromatin regulator;Cytoplasm;Cytoskeleton;DNA damage;DNA recombination;DNA repair;Direct protein sequencing;Growth regulation;Helicase;Hydrolase;Isopeptide bond;Membrane;Mitosis;Nucleotide-binding;Nucleus;Reference proteome;Transcription;Transcription regulation;Ubl conjugation	cytosol [GO:0005829]; dynein axonemal particle [GO:0120293]; extracellular exosome [GO:0070062]; Ino80 complex [GO:0031011]; membrane [GO:0016020]; microtubule organizing center [GO:0005815]; MLL1 complex [GO:0071339]; NuA4 histone acetyltransferase complex [GO:0035267]; nuclear matrix [GO:0016363]; nucleoplasm [GO:0005654]; nucleus [GO:0005634]; R2TP complex [GO:0097255]; ribonucleoprotein compl…
166	2.3179857739	0.8624206159	26.236621957	4.250737e-58	1.430655e-56	121.908618634	Q9P258	Tumor - normal	TRUE	RCC2	HUMAN	reviewed	Protein RCC2 (RCC1-like protein TD-60) (Telophase disk protein of 60 kDa)	RCC2	Homo sapiens (Human)	3D-structure;Acetylation;Cell cycle;Cell division;Cell membrane;Centromere;Chromosome;Cytoplasm;Cytoskeleton;Guanine-nucleotide releasing factor;Membrane;Microtubule;Mitosis;Nucleus;Phosphoprotein;Reference proteome;Repeat	chromosome, centromeric core domain [GO:0034506]; cytosol [GO:0005829]; early endosome membrane [GO:0031901]; microtubule [GO:0005874]; midbody [GO:0030496]; mitotic spindle midzone [GO:1990023]; nucleolus [GO:0005730]; plasma membrane [GO:0005886]; guanyl-nucleotide exchange factor activity [GO:0005085]; microtubule binding [GO:0008017]; protein domain specific binding [GO:0019904]; protein kina…
167	-2.7371655682	0.6576574349	-28.665198895	5.060910e-58	1.693132e-56	121.876638280	Q9Y619	Tumor - normal	TRUE	ORNT1	HUMAN	reviewed	Mitochondrial ornithine transporter 1 (Solute carrier family 25 member 15)	SLC25A15	Homo sapiens (Human)	Disease variant;Membrane;Mitochondrion;Mitochondrion inner membrane;Reference proteome;Repeat;Transmembrane;Transmembrane helix;Transport	integral component of membrane [GO:0016021]; mitochondrial inner membrane [GO:0005743]; L-ornithine transmembrane transporter activity [GO:0000064]; mitochondrial L-ornithine transmembrane transport [GO:1990575]; urea cycle [GO:0000050]
168	-4.6632913729	3.2980582071	-26.685450065	5.352572e-58	1.780049e-56	121.711367029	P21695	Tumor - normal	TRUE	GPDA	HUMAN	reviewed	Glycerol-3-phosphate dehydrogenase [NAD(+)], cytoplasmic (GPD-C) (GPDH-C) (EC 1.1.1.8)	GPD1	Homo sapiens (Human)	3D-structure;Alternative splicing;Cytoplasm;Disease variant;NAD;Oxidoreductase;Phosphoprotein;Reference proteome	cytosol [GO:0005829]; extracellular exosome [GO:0070062]; glycerol-3-phosphate dehydrogenase complex [GO:0009331]; glycerol-3-phosphate dehydrogenase (quinone) activity [GO:0004368]; glycerol-3-phosphate dehydrogenase [NAD+] activity [GO:0004367]; NAD binding [GO:0051287]; protein homodimerization activity [GO:0042803]; cellular response to cAMP [GO:0071320]; cellular response to tumor necrosis f…
169	1.5596463531	0.9022138689	26.179236046	5.575492e-58	1.843212e-56	121.637271530	Q9H444	Tumor - normal	TRUE	CHM4B	HUMAN	reviewed	Charged multivesicular body protein 4b (Chromatin-modifying protein 4b) (CHMP4b) (SNF7 homolog associated with Alix 1) (SNF7-2) (hSnf7-2) (Vacuolar protein sorting-associated protein 32-2) (Vps32-2) (hVps32-2)	CHMP4B	Homo sapiens (Human)	3D-structure;Acetylation;Cataract;Coiled coil;Cytoplasm;Direct protein sequencing;Disease variant;Endosome;Host-virus interaction;Membrane;Nucleus;Phosphoprotein;Protein transport;Reference proteome;Transport;Ubl conjugation	cytoplasm [GO:0005737]; cytoplasmic side of plasma membrane [GO:0009898]; cytosol [GO:0005829]; endosome [GO:0005768]; ESCRT III complex [GO:0000815]; extracellular exosome [GO:0070062]; late endosome membrane [GO:0031902]; membrane coat [GO:0030117]; midbody [GO:0030496]; multivesicular body [GO:0005771]; nuclear envelope [GO:0005635]; nucleus [GO:0005634]; vesicle [GO:0031982]; cadherin binding…
170	-2.5682261627	1.6859976324	-26.116159877	7.515818e-58	2.470052e-56	121.338573822	Q8N4T8	Tumor - normal	TRUE	CBR4	HUMAN	reviewed	3-oxoacyl-[acyl-carrier-protein] reductase (EC 1.1.1.100) (3-ketoacyl-[acyl-carrier-protein] reductase beta subunit) (KAR beta subunit) (Carbonyl reductase family member 4) (CBR4) (Quinone reductase CBR4) (EC 1.6.5.10) (Short chain dehydrogenase/reductase family 45C member 1)	CBR4	Homo sapiens (Human)	3D-structure;Acetylation;Alternative splicing;Fatty acid biosynthesis;Fatty acid metabolism;Lipid biosynthesis;Lipid metabolism;Mitochondrion;NAD;NADP;Oxidoreductase;Reference proteome	mitochondrial matrix [GO:0005759]; oxidoreductase complex [GO:1990204]; 3-oxo-glutaryl-[acp] methyl ester reductase activity [GO:0102131]; 3-oxo-pimeloyl-[acp] methyl ester reductase activity [GO:0102132]; 3-oxoacyl-[acyl-carrier-protein] reductase (NADPH) activity [GO:0004316]; NAD(P)H dehydrogenase (quinone) activity [GO:0003955]; NADPH binding [GO:0070402]; NADPH dehydrogenase (quinone) activi…
171	-2.0572504179	-0.4497235094	-26.188202838	8.384702e-58	2.739493e-56	121.235796225	Q9UKL6	Tumor - normal	TRUE	PPCT	HUMAN	reviewed	Phosphatidylcholine transfer protein (PC-TP) (START domain-containing protein 2) (StARD2) (StAR-related lipid transfer protein 2)	PCTP	Homo sapiens (Human)	3D-structure;Acetylation;Alternative splicing;Cytoplasm;Lipid transport;Lipid-binding;Phosphoprotein;Reference proteome;Transport	cytosol [GO:0005829]; phosphatidylcholine binding [GO:0031210]; phosphatidylcholine transporter activity [GO:0008525]; lipid transport [GO:0006869]; negative regulation of cold-induced thermogenesis [GO:0120163]; phospholipid transport [GO:0015914]
172	1.1311727205	1.4448349545	26.090965840	8.469050e-58	2.750964e-56	121.219137010	Q8N1F7	Tumor - normal	TRUE	NUP93	HUMAN	reviewed	Nuclear pore complex protein Nup93 (93 kDa nucleoporin) (Nucleoporin Nup93)	NUP93	Homo sapiens (Human)	3D-structure;Alternative splicing;Disease variant;Membrane;Nuclear pore complex;Nucleus;Phosphoprotein;Protein transport;Reference proteome;Translocation;Transport;mRNA transport	centrosome [GO:0005813]; cytosol [GO:0005829]; membrane [GO:0016020]; nuclear envelope [GO:0005635]; nuclear membrane [GO:0031965]; nuclear periphery [GO:0034399]; nuclear pore [GO:0005643]; structural constituent of nuclear pore [GO:0017056]; nuclear envelope organization [GO:0006998]; nuclear pore complex assembly [GO:0051292]; poly(A)+ mRNA export from nucleus [GO:0016973]; positive regulation…
173	-2.7735301365	0.9835562658	-25.977416316	9.325267e-58	3.011576e-56	121.115755996	P21953	Tumor - normal	TRUE	ODBB	HUMAN	reviewed	2-oxoisovalerate dehydrogenase subunit beta, mitochondrial (EC 1.2.4.4) (Branched-chain alpha-keto acid dehydrogenase E1 component beta chain) (BCKDE1B) (BCKDH E1-beta)	BCKDHB	Homo sapiens (Human)	3D-structure;Acetylation;Alternative splicing;Direct protein sequencing;Disease variant;Lipid metabolism;Maple syrup urine disease;Mitochondrion;Oxidoreductase;Reference proteome;Transit peptide	mitochondrial alpha-ketoglutarate dehydrogenase complex [GO:0005947]; mitochondrial matrix [GO:0005759]; mitochondrion [GO:0005739]; nucleolus [GO:0005730]; 3-methyl-2-oxobutanoate dehydrogenase (2-methylpropanoyl-transferring) activity [GO:0003863]; branched-chain amino acid catabolic process [GO:0009083]; response to nutrient [GO:0007584]
174	1.5584267884	0.2510668901	26.036313698	1.097586e-57	3.524262e-56	120.959792895	O15355	Tumor - normal	TRUE	PPM1G	HUMAN	reviewed	Protein phosphatase 1G (EC 3.1.3.16) (Protein phosphatase 1C) (Protein phosphatase 2C isoform gamma) (PP2C-gamma) (Protein phosphatase magnesium-dependent 1 gamma)	PPM1G	Homo sapiens (Human)	Acetylation;Cytoplasm;Hydrolase;Lipoprotein;Magnesium;Manganese;Membrane;Metal-binding;Methylation;Myristate;Phosphoprotein;Protein phosphatase;Reference proteome;Repeat	cytoplasm [GO:0005737]; membrane [GO:0016020]; nucleoplasm [GO:0005654]; nucleus [GO:0005634]; metal ion binding [GO:0046872]; protein serine phosphatase activity [GO:0106306]; protein serine/threonine phosphatase activity [GO:0004722]; protein threonine phosphatase activity [GO:0106307]; peptidyl-threonine dephosphorylation [GO:0035970]; protein dephosphorylation [GO:0006470]; regulation of cell…
175	5.3732418269	4.7458396334	25.868503866	1.570562e-57	5.014132e-56	120.594311761	P08727	Tumor - normal	TRUE	K1C19	HUMAN	reviewed	Keratin, type I cytoskeletal 19 (Cytokeratin-19) (CK-19) (Keratin-19) (K19)	KRT19	Homo sapiens (Human)	Coiled coil;Direct protein sequencing;Host-virus interaction;Intermediate filament;Keratin;Methylation;Phosphoprotein;Reference proteome	apicolateral plasma membrane [GO:0016327]; cell periphery [GO:0071944]; costamere [GO:0043034]; cytosol [GO:0005829]; dystrophin-associated glycoprotein complex [GO:0016010]; extracellular exosome [GO:0070062]; intermediate filament [GO:0005882]; plasma membrane [GO:0005886]; sarcolemma [GO:0042383]; terminal web [GO:1990357]; Z disc [GO:0030018]; protein-containing complex binding [GO:0044877]; …
176	-5.8680186339	5.0385573171	-25.840679679	1.794690e-57	5.697121e-56	120.460872159	P54868	Tumor - normal	TRUE	HMCS2	HUMAN	reviewed	Hydroxymethylglutaryl-CoA synthase, mitochondrial (HMG-CoA synthase) (EC 2.3.3.10) (3-hydroxy-3-methylglutaryl coenzyme A synthase)	HMGCS2	Homo sapiens (Human)	3D-structure;Acetylation;Alternative splicing;Cholesterol biosynthesis;Cholesterol metabolism;Disease variant;Lipid biosynthesis;Lipid metabolism;Mitochondrion;Phosphoprotein;Reference proteome;Steroid biosynthesis;Steroid metabolism;Sterol biosynthesis;Sterol metabolism;Transferase;Transit peptide	mitochondrial matrix [GO:0005759]; mitochondrion [GO:0005739]; hydroxymethylglutaryl-CoA synthase activity [GO:0004421]; identical protein binding [GO:0042802]; acetyl-CoA metabolic process [GO:0006084]; cholesterol biosynthetic process [GO:0006695]; farnesyl diphosphate biosynthetic process, mevalonate pathway [GO:0010142]; ketone body biosynthetic process [GO:0046951]
177	-5.1021625276	1.0975173514	-27.740997020	2.300724e-57	7.221428e-56	120.336436455	P78329	Tumor - normal	TRUE	CP4F2	HUMAN	reviewed	Cytochrome P450 4F2 (EC 1.14.14.1) (20-hydroxyeicosatetraenoic acid synthase) (20-HETE synthase) (Arachidonic acid omega-hydroxylase) (CYPIVF2) (Cytochrome P450-LTB-omega) (Docosahexaenoic acid omega-hydroxylase) (EC 1.14.14.79) (Leukotriene-B(4) 20-monooxygenase 1) (Leukotriene-B(4) omega-hydroxylase 1) (EC 1.14.14.94) (Phylloquinone omega-hydroxylase CYP4F2) (EC 1.14.14.78)	CYP4F2	Homo sapiens (Human)	Alternative splicing;Direct protein sequencing;Endoplasmic reticulum;Fatty acid metabolism;Heme;Iron;Lipid metabolism;Membrane;Metal-binding;Microsome;Monooxygenase;Oxidoreductase;Reference proteome	apical plasma membrane [GO:0016324]; cytoplasm [GO:0005737]; endoplasmic reticulum membrane [GO:0005789]; intracellular membrane-bounded organelle [GO:0043231]; 20-aldehyde-leukotriene B4 20-monooxygenase activity [GO:0097259]; 20-hydroxy-leukotriene B4 omega oxidase activity [GO:0097258]; alkane 1-monooxygenase activity [GO:0018685]; alpha-tocopherol omega-hydroxylase activity [GO:0052871]; arac…
178	-3.3527328834	4.4885016268	-25.799970181	2.181846e-57	6.886991e-56	120.265471993	Q9UBQ7	Tumor - normal	TRUE	GRHPR	HUMAN	reviewed	Glyoxylate reductase/hydroxypyruvate reductase (EC 1.1.1.79) (EC 1.1.1.81)	GRHPR	Homo sapiens (Human)	3D-structure;Alternative splicing;NADP;Oxidoreductase;Phosphoprotein;Reference proteome	catalytic complex [GO:1902494]; cytoplasm [GO:0005737]; cytosol [GO:0005829]; extracellular exosome [GO:0070062]; peroxisomal matrix [GO:0005782]; carboxylic acid binding [GO:0031406]; glycerate dehydrogenase activity [GO:0008465]; glyoxylate reductase (NADP+) activity [GO:0030267]; hydroxypyruvate reductase activity [GO:0016618]; NAD binding [GO:0051287]; NADPH binding [GO:0070402]; protein homo…
179	-4.8767022790	1.8997479639	-28.965503771	2.884198e-57	9.002242e-56	120.171600348	P35520	Tumor - normal	TRUE	CBS	HUMAN	reviewed	Cystathionine beta-synthase (EC 4.2.1.22) (Beta-thionase) (Serine sulfhydrase)	CBS	Homo sapiens (Human)	3D-structure;Allosteric enzyme;Alternative splicing;Amino-acid biosynthesis;CBS domain;Cysteine biosynthesis;Cytoplasm;Disease variant;Heme;Iron;Isopeptide bond;Lyase;Metal-binding;Nucleus;Phosphoprotein;Pyridoxal phosphate;Reference proteome;Ubl conjugation	cytoplasm [GO:0005737]; cytosol [GO:0005829]; nucleus [GO:0005634]; carbon monoxide binding [GO:0070025]; cystathionine beta-synthase activity [GO:0004122]; enzyme binding [GO:0019899]; heme binding [GO:0020037]; identical protein binding [GO:0042802]; metal ion binding [GO:0046872]; modified amino acid binding [GO:0072341]; nitric oxide binding [GO:0070026]; nitrite reductase (NO-forming) activi…
180	-2.7075572653	2.1416776183	-25.807688600	3.259367e-57	1.011671e-55	119.871075973	P49914	Tumor - normal	TRUE	MTHFS	HUMAN	reviewed	5-formyltetrahydrofolate cyclo-ligase (EC 6.3.3.2) (5,10-methenyl-tetrahydrofolate synthetase) (MTHFS) (Methenyl-THF synthetase)	MTHFS	Homo sapiens (Human)	3D-structure;ATP-binding;Acetylation;Alternative splicing;Cytoplasm;Disease variant;Epilepsy;Folate-binding;Ligase;Magnesium;Metal-binding;Nucleotide-binding;Reference proteome	cytoplasm [GO:0005737]; cytosol [GO:0005829]; mitochondrial matrix [GO:0005759]; mitochondrion [GO:0005739]; 5-formyltetrahydrofolate cyclo-ligase activity [GO:0030272]; ATP binding [GO:0005524]; folic acid binding [GO:0005542]; metal ion binding [GO:0046872]; folic acid catabolic process [GO:0046657]; folic acid metabolic process [GO:0046655]; folic acid-containing compound biosynthetic process …
181	-4.2862861172	5.3906328502	-25.794843902	3.465526e-57	1.069718e-55	119.809726420	P00966	Tumor - normal	TRUE	ASSY	HUMAN	reviewed	Argininosuccinate synthase (EC 6.3.4.5) (Citrulline--aspartate ligase)	ASS1	Homo sapiens (Human)	3D-structure;ATP-binding;Acetylation;Amino-acid biosynthesis;Arginine biosynthesis;Cytoplasm;Direct protein sequencing;Disease variant;Ligase;Nucleotide-binding;Phosphoprotein;Reference proteome;Urea cycle	cell body fiber [GO:0070852]; cytoplasm [GO:0005737]; cytosol [GO:0005829]; endoplasmic reticulum [GO:0005783]; extracellular exosome [GO:0070062]; lysosome [GO:0005764]; mitochondrial outer membrane [GO:0005741]; nucleus [GO:0005634]; perikaryon [GO:0043204]; amino acid binding [GO:0016597]; argininosuccinate synthase activity [GO:0004055]; ATP binding [GO:0005524]; identical protein binding [GO…
182	1.3701541708	-1.0499244367	25.791799076	3.516288e-57	1.079423e-55	119.795180700	Q9NXE4	Tumor - normal	TRUE	NSMA3	HUMAN	reviewed	Sphingomyelin phosphodiesterase 4 (EC 3.1.4.12) (Neutral sphingomyelinase 3) (nSMase-3) (nSMase3) (Neutral sphingomyelinase III)	SMPD4	Homo sapiens (Human)	Alternative splicing;Cell membrane;Disease variant;Endoplasmic reticulum;Golgi apparatus;Hydrolase;Lipid metabolism;Magnesium;Membrane;Mental retardation;Metal-binding;Nucleus;Phosphoprotein;Reference proteome;Transmembrane;Transmembrane helix	endoplasmic reticulum [GO:0005783]; endoplasmic reticulum membrane [GO:0005789]; Golgi apparatus [GO:0005794]; Golgi membrane [GO:0000139]; integral component of membrane [GO:0016021]; nuclear envelope [GO:0005635]; nuclear outer membrane [GO:0005640]; sarcolemma [GO:0042383]; trans-Golgi network [GO:0005802]; metal ion binding [GO:0046872]; sphingomyelin phosphodiesterase activity [GO:0004767]; …
183	-2.1051437447	0.3890187789	-27.236890190	3.967530e-57	1.198194e-55	119.770818338	P22413	Tumor - normal	TRUE	ENPP1	HUMAN	reviewed	Ectonucleotide pyrophosphatase/phosphodiesterase family member 1 (E-NPP 1) (Membrane component chromosome 6 surface marker 1) (Phosphodiesterase I/nucleotide pyrophosphatase 1) (Plasma-cell membrane glycoprotein PC-1) [Cleaved into: Ectonucleotide pyrophosphatase/phosphodiesterase family member 1, secreted form] [Includes: Alkaline phosphodiesterase I (EC 3.1.4.1); Nucleotide pyrophosphatase (NPP…	ENPP1	Homo sapiens (Human)	3D-structure;Biomineralization;Calcium;Cell membrane;Diabetes mellitus;Direct protein sequencing;Disease variant;Disulfide bond;Glycoprotein;Hydrolase;Membrane;Metal-binding;Obesity;Phosphoprotein;Reference proteome;Repeat;Secreted;Signal-anchor;Transmembrane;Transmembrane helix;Zinc	basolateral plasma membrane [GO:0016323]; cell surface [GO:0009986]; extracellular space [GO:0005615]; integral component of membrane [GO:0016021]; integral component of plasma membrane [GO:0005887]; lysosomal membrane [GO:0005765]; plasma membrane [GO:0005886]; 3'-phosphoadenosine 5'-phosphosulfate binding [GO:0050656]; ATP binding [GO:0005524]; calcium ion binding [GO:0005509]; cyclic-GMP-AMP h…
184	1.3042830258	3.9214151567	25.781419739	3.695010e-57	1.128089e-55	119.745588360	P13010	Tumor - normal	TRUE	XRCC5	HUMAN	reviewed	X-ray repair cross-complementing protein 5 (EC 3.6.4.-) (86 kDa subunit of Ku antigen) (ATP-dependent DNA helicase 2 subunit 2) (ATP-dependent DNA helicase II 80 kDa subunit) (CTC box-binding factor 85 kDa subunit) (CTC85) (CTCBF) (DNA repair protein XRCC5) (Ku80) (Ku86) (Lupus Ku autoantigen protein p86) (Nuclear factor IV) (Thyroid-lupus autoantigen) (TLAA) (X-ray repair complementing defective…	XRCC5	Homo sapiens (Human)	3D-structure;ADP-ribosylation;ATP-binding;Acetylation;Activator;Chromosome;DNA damage;DNA recombination;DNA repair;DNA-binding;Direct protein sequencing;Helicase;Host-virus interaction;Hydrolase;Immunity;Innate immunity;Isopeptide bond;Nucleotide-binding;Nucleus;Phosphoprotein;Reference proteome;Ribosome biogenesis;Systemic lupus erythematosus;Transcription;Transcription regulation;Ubl conjugation	chromosome, telomeric region [GO:0000781]; cytosol [GO:0005829]; extracellular region [GO:0005576]; Ku70:Ku80 complex [GO:0043564]; membrane [GO:0016020]; nonhomologous end joining complex [GO:0070419]; nuclear telomere cap complex [GO:0000783]; nucleolus [GO:0005730]; nucleoplasm [GO:0005654]; nucleus [GO:0005634]; plasma membrane [GO:0005886]; protein-containing complex [GO:0032991]; protein-DN…
185	-2.7027645472	1.6519531471	-25.774077168	3.826931e-57	1.162014e-55	119.710497960	P07902	Tumor - normal	TRUE	GALT	HUMAN	reviewed	Galactose-1-phosphate uridylyltransferase (Gal-1-P uridylyltransferase) (EC 2.7.7.12) (UDP-glucose--hexose-1-phosphate uridylyltransferase)	GALT	Homo sapiens (Human)	3D-structure;Alternative splicing;Carbohydrate metabolism;Cataract;Disease variant;Galactose metabolism;Metal-binding;Nucleotidyltransferase;Reference proteome;Transferase;Zinc	cytoplasm [GO:0005737]; cytosol [GO:0005829]; Golgi apparatus [GO:0005794]; UDP-glucose:hexose-1-phosphate uridylyltransferase activity [GO:0008108]; zinc ion binding [GO:0008270]; galactose catabolic process [GO:0019388]; galactose catabolic process via UDP-galactose [GO:0033499]; galactose metabolic process [GO:0006012]; UDP-glucose catabolic process [GO:0006258]; UDP-glucose metabolic process …
186	1.2325341738	2.4099030786	25.762079632	4.052752e-57	1.217351e-55	119.653147605	Q9NTZ6	Tumor - normal	TRUE	RBM12	HUMAN	reviewed	RNA-binding protein 12 (RNA-binding motif protein 12) (SH3/WW domain anchor protein in the nucleus) (SWAN)	RBM12	Homo sapiens (Human)	3D-structure;Disease variant;Nucleus;Phosphoprotein;RNA-binding;Reference proteome;Repeat;Schizophrenia	nucleoplasm [GO:0005654]; ribonucleoprotein complex [GO:1990904]; RNA binding [GO:0003723]; regulation of RNA splicing [GO:0043484]
187	1.1093871589	0.4302712160	25.731459478	4.691715e-57	1.401744e-55	119.506700636	Q92600	Tumor - normal	TRUE	CNOT9	HUMAN	reviewed	CCR4-NOT transcription complex subunit 9 (Cell differentiation protein RQCD1 homolog) (Rcd-1)	CNOT9	Homo sapiens (Human)	3D-structure;Acetylation;Activator;Alternative splicing;Cytoplasm;Direct protein sequencing;Nucleus;RNA-mediated gene silencing;Reference proteome;Repressor;Transcription;Transcription regulation;Translation regulation	CCR4-NOT complex [GO:0030014]; CCR4-NOT core complex [GO:0030015]; cytosol [GO:0005829]; membrane [GO:0016020]; nucleus [GO:0005634]; P-body [GO:0000932]; protein-containing complex [GO:0032991]; epidermal growth factor receptor binding [GO:0005154]; kinase binding [GO:0019900]; nuclear receptor coactivator activity [GO:0030374]; protein domain specific binding [GO:0019904]; protein homodimerizat…
188	-5.2457544407	3.0345213958	-28.239560215	8.278046e-57	2.447060e-55	119.098547608	P06133	Tumor - normal	TRUE	UD2B4	HUMAN	reviewed	UDP-glucuronosyltransferase 2B4 (UDPGT 2B4) (UGT2B4) (EC 2.4.1.17) (HLUG25) (Hyodeoxycholic acid-specific UDPGT) (UDPGTh-1)	UGT2B4	Homo sapiens (Human)	Alternative splicing;Endoplasmic reticulum;Glycoprotein;Glycosyltransferase;Lipid metabolism;Membrane;Reference proteome;Signal;Transferase;Transmembrane;Transmembrane helix	endoplasmic reticulum membrane [GO:0005789]; integral component of membrane [GO:0016021]; intracellular membrane-bounded organelle [GO:0043231]; glucuronosyltransferase activity [GO:0015020]; cellular glucuronidation [GO:0052695]; estrogen metabolic process [GO:0008210]
189	1.0239173621	1.8224490753	25.632957253	7.519557e-57	2.234668e-55	119.034840977	P09661	Tumor - normal	TRUE	RU2A	HUMAN	reviewed	U2 small nuclear ribonucleoprotein A' (U2 snRNP A')	SNRPA1	Homo sapiens (Human)	3D-structure;Acetylation;Direct protein sequencing;Isopeptide bond;Leucine-rich repeat;Nucleus;Phosphoprotein;RNA-binding;Reference proteome;Repeat;Ribonucleoprotein;Spliceosome;Ubl conjugation;mRNA processing;mRNA splicing	catalytic step 2 spliceosome [GO:0071013]; nuclear body [GO:0016604]; nuclear speck [GO:0016607]; nucleoplasm [GO:0005654]; nucleus [GO:0005634]; small nuclear ribonucleoprotein complex [GO:0030532]; spliceosomal complex [GO:0005681]; U2 snRNP [GO:0005686]; U2-type catalytic step 2 spliceosome [GO:0071007]; U2-type precatalytic spliceosome [GO:0071005]; RNA binding [GO:0003723]; U2 snRNA binding …
190	-4.8712699676	2.3850799161	-26.710219389	8.604454e-57	2.530162e-55	118.975762999	P24298	Tumor - normal	TRUE	ALAT1	HUMAN	reviewed	Alanine aminotransferase 1 (ALT1) (EC 2.6.1.2) (Glutamate pyruvate transaminase 1) (GPT 1) (Glutamic--alanine transaminase 1) (Glutamic--pyruvic transaminase 1)	GPT	Homo sapiens (Human)	Acetylation;Aminotransferase;Cytoplasm;Direct protein sequencing;Phosphoprotein;Pyridoxal phosphate;Reference proteome;Transferase	cytosol [GO:0005829]; extracellular exosome [GO:0070062]; L-alanine:2-oxoglutarate aminotransferase activity [GO:0004021]; pyridoxal phosphate binding [GO:0030170]; biosynthetic process [GO:0009058]; cellular response to insulin stimulus [GO:0032869]; L-alanine catabolic process [GO:0042853]; positive regulation of gluconeogenesis [GO:0045722]; response to starvation [GO:0042594]
191	1.5127073963	-0.4246584508	25.846294805	1.026735e-56	3.003334e-55	118.744889285	Q9NP66	Tumor - normal	TRUE	HM20A	HUMAN	reviewed	High mobility group protein 20A (HMG box-containing protein 20A) (HMG domain-containing protein 1) (HMG domain-containing protein HMGX1)	HMG20A	Homo sapiens (Human)	Alternative splicing;Chromatin regulator;Coiled coil;DNA-binding;Nucleus;Phosphoprotein;Reference proteome;Transcription;Transcription regulation	nucleus [GO:0005634]; DNA binding [GO:0003677]; identical protein binding [GO:0042802]; chromatin organization [GO:0006325]; negative regulation of neuron differentiation [GO:0045665]; negative regulation of protein sumoylation [GO:0033234]; negative regulation of transcription by RNA polymerase II [GO:0000122]; regulation of gene expression [GO:0010468]; regulation of transcription, DNA-template…
192	-2.8408011492	2.4406566181	-25.548294052	1.128931e-56	3.285073e-55	118.628355010	P48449	Tumor - normal	TRUE	LSS	HUMAN	reviewed	Lanosterol synthase (EC 5.4.99.7) (2,3-epoxysqualene--lanosterol cyclase) (Oxidosqualene--lanosterol cyclase) (OSC) (hOSC)	LSS	Homo sapiens (Human)	3D-structure;Acetylation;Alternative splicing;Cataract;Direct protein sequencing;Disease variant;Endoplasmic reticulum;Hypotrichosis;Isomerase;Lipid biosynthesis;Lipid metabolism;Membrane;Mental retardation;Reference proteome;Repeat;Steroid biosynthesis	endoplasmic reticulum membrane [GO:0005789]; lipid droplet [GO:0005811]; membrane [GO:0016020]; beta-amyrin synthase activity [GO:0042300]; lanosterol synthase activity [GO:0000250]; cholesterol biosynthetic process [GO:0006695]; regulation of protein stability [GO:0031647]; steroid biosynthetic process [GO:0006694]; triterpenoid biosynthetic process [GO:0016104]
193	-3.2684156970	5.5602799562	-25.456036416	1.145335e-56	3.315538e-55	118.606783413	P42765	Tumor - normal	TRUE	THIM	HUMAN	reviewed	3-ketoacyl-CoA thiolase, mitochondrial (EC 2.3.1.16) (Acetyl-CoA acetyltransferase) (EC 2.3.1.9) (Acetyl-CoA acyltransferase) (Acyl-CoA hydrolase, mitochondrial) (EC 3.1.2.-) (EC 3.1.2.1) (EC 3.1.2.2) (Beta-ketothiolase) (Mitochondrial 3-oxoacyl-CoA thiolase) (T1)	ACAA2	Homo sapiens (Human)	3D-structure;Acetylation;Acyltransferase;Direct protein sequencing;Fatty acid metabolism;Hydrolase;Lipid metabolism;Mitochondrion;Phosphoprotein;Reference proteome;Transferase;Transit peptide	mitochondrial matrix [GO:0005759]; mitochondrion [GO:0005739]; acetyl-CoA C-acetyltransferase activity [GO:0003985]; acetyl-CoA C-acyltransferase activity [GO:0003988]; acetyl-CoA hydrolase activity [GO:0003986]; acyl-CoA hydrolase activity [GO:0047617]; myristoyl-CoA hydrolase activity [GO:0102991]; palmitoyl-CoA hydrolase activity [GO:0016290]; RNA binding [GO:0003723]; cellular response to hyp…
194	-3.1559814731	3.4331408914	-25.421202600	1.355827e-56	3.904642e-55	118.438004562	P51649	Tumor - normal	TRUE	SSDH	HUMAN	reviewed	Succinate-semialdehyde dehydrogenase, mitochondrial (EC 1.2.1.24) (Aldehyde dehydrogenase family 5 member A1) (NAD(+)-dependent succinic semialdehyde dehydrogenase)	ALDH5A1	Homo sapiens (Human)	3D-structure;Acetylation;Alternative splicing;Disease variant;Disulfide bond;Mitochondrion;NAD;Oxidoreductase;Phosphoprotein;Reference proteome;Transit peptide	mitochondrial matrix [GO:0005759]; mitochondrion [GO:0005739]; identical protein binding [GO:0042802]; succinate-semialdehyde dehydrogenase (NAD+) activity [GO:0004777]; central nervous system development [GO:0007417]; gamma-aminobutyric acid catabolic process [GO:0009450]; glutamate metabolic process [GO:0006536]; neurotransmitter catabolic process [GO:0042135]; post-embryonic development [GO:00…
195	-2.1562497146	3.6246235838	-25.489496158	1.497767e-56	4.291295e-55	118.345552401	Q9NVS9	Tumor - normal	TRUE	PNPO	HUMAN	reviewed	Pyridoxine-5'-phosphate oxidase (EC 1.4.3.5) (Pyridoxamine-phosphate oxidase)	PNPO	Homo sapiens (Human)	3D-structure;Alternative splicing;Direct protein sequencing;Disease variant;Epilepsy;FMN;Flavoprotein;Oxidoreductase;Phosphoprotein;Pyridoxal phosphate;Pyridoxine biosynthesis;Reference proteome	cytosol [GO:0005829]; FMN binding [GO:0010181]; protein homodimerization activity [GO:0042803]; pyridoxal phosphate binding [GO:0030170]; pyridoxamine-phosphate oxidase activity [GO:0004733]; pyridoxal phosphate biosynthetic process [GO:0042823]; pyridoxine biosynthetic process [GO:0008615]
196	1.0682216127	1.2278012445	25.481372486	1.557476e-56	4.439601e-55	118.306447289	Q9BUQ8	Tumor - normal	TRUE	DDX23	HUMAN	reviewed	Probable ATP-dependent RNA helicase DDX23 (EC 3.6.4.13) (100 kDa U5 snRNP-specific protein) (DEAD box protein 23) (PRP28 homolog) (U5-100kD)	DDX23	Homo sapiens (Human)	3D-structure;ATP-binding;Alternative splicing;Chromosome;Direct protein sequencing;Helicase;Hydrolase;Isopeptide bond;Nucleotide-binding;Nucleus;Phosphoprotein;Reference proteome;Spliceosome;Ubl conjugation;mRNA processing;mRNA splicing	catalytic step 2 spliceosome [GO:0071013]; chromatin [GO:0000785]; extracellular exosome [GO:0070062]; nucleolus [GO:0005730]; nucleoplasm [GO:0005654]; nucleus [GO:0005634]; U4/U6 x U5 tri-snRNP complex [GO:0046540]; U5 snRNP [GO:0005682]; ATP binding [GO:0005524]; ATP hydrolysis activity [GO:0140603]; RNA binding [GO:0003723]; RNA helicase activity [GO:0003724]; cis assembly of pre-catalytic sp…
197	1.5352071476	0.0381227205	25.539722988	1.815140e-56	5.147809e-55	118.160490195	O43148	Tumor - normal	TRUE	MCES	HUMAN	reviewed	mRNA cap guanine-N7 methyltransferase (EC 2.1.1.56) (RG7MT1) (mRNA (guanine-N(7))-methyltransferase) (mRNA cap methyltransferase) (hCMT1) (hMet) (hcm1p)	RNMT	Homo sapiens (Human)	3D-structure;Alternative splicing;Methyltransferase;Nucleus;Phosphoprotein;RNA-binding;Reference proteome;S-adenosyl-L-methionine;Transferase;mRNA capping;mRNA processing	fibrillar center [GO:0001650]; mRNA cap binding complex [GO:0005845]; mRNA cap methyltransferase complex [GO:0031533]; nucleoplasm [GO:0005654]; nucleus [GO:0005634]; receptor complex [GO:0043235]; mRNA (guanine-N7-)-methyltransferase activity [GO:0004482]; RNA binding [GO:0003723]; 7-methylguanosine mRNA capping [GO:0006370]; cellular response to leukemia inhibitory factor [GO:1990830]
198	1.9563355251	-0.8149112340	25.534974293	1.856812e-56	5.239398e-55	118.137784110	Q8IY67	Tumor - normal	TRUE	RAVR1	HUMAN	reviewed	Ribonucleoprotein PTB-binding 1 (Protein raver-1)	RAVER1	Homo sapiens (Human)	3D-structure;Acetylation;Alternative splicing;Cytoplasm;Nucleus;Phosphoprotein;RNA-binding;Reference proteome;Repeat	cytoplasm [GO:0005737]; nucleus [GO:0005634]; nucleic acid binding [GO:0003676]; RNA binding [GO:0003723]; mRNA splicing, via spliceosome [GO:0000398]
199	-5.1783456993	2.8562815955	-25.906285977	1.910605e-56	5.347600e-55	118.135871358	P49326	Tumor - normal	TRUE	FMO5	HUMAN	reviewed	Flavin-containing monooxygenase 5 (FMO 5) (Baeyer-Villiger monooxygenase 1) (hBVMO1) (EC 1.14.13.-) (Dimethylaniline monooxygenase [N-oxide-forming] 5) (EC 1.14.13.8) (Dimethylaniline oxidase 5) (NAPDH oxidase) (EC 1.6.3.1)	FMO5	Homo sapiens (Human)	Alternative splicing;Endoplasmic reticulum;FAD;Flavoprotein;Lipid metabolism;Membrane;Methylation;Microsome;Monooxygenase;NADP;Oxidoreductase;Phosphoprotein;Reference proteome;Transmembrane;Transmembrane helix	cytosol [GO:0005829]; endoplasmic reticulum [GO:0005783]; endoplasmic reticulum membrane [GO:0005789]; integral component of membrane [GO:0016021]; aldehyde oxidase activity [GO:0004031]; flavin adenine dinucleotide binding [GO:0050660]; monooxygenase activity [GO:0004497]; N,N-dimethylaniline monooxygenase activity [GO:0004499]; NADP binding [GO:0050661]; NADPH oxidase H202-forming activity [GO:…
200	3.1275376902	4.7891615907	25.438530375	1.914301e-56	5.347600e-55	118.100087104	P31949	Tumor - normal	TRUE	S10AB	HUMAN	reviewed	Protein S100-A11 (Calgizzarin) (Metastatic lymph node gene 70 protein) (MLN 70) (Protein S100-C) (S100 calcium-binding protein A11) [Cleaved into: Protein S100-A11, N-terminally processed]	S100A11	Homo sapiens (Human)	3D-structure;Acetylation;Calcium;Cytoplasm;Direct protein sequencing;Disulfide bond;Metal-binding;Nucleus;Phosphoprotein;Reference proteome;Repeat	adherens junction [GO:0005912]; cytoplasm [GO:0005737]; extracellular exosome [GO:0070062]; extracellular region [GO:0005576]; extracellular space [GO:0005615]; nucleus [GO:0005634]; ruffle [GO:0001726]; secretory granule lumen [GO:0034774]; cadherin binding involved in cell-cell adhesion [GO:0098641]; calcium ion binding [GO:0005509]; calcium-dependent protein binding [GO:0048306]; protein homod…
201	1.8516033952	1.1113794254	25.499108411	2.204245e-56	6.126925e-55	117.966203370	Q8IXB1	Tumor - normal	TRUE	DJC10	HUMAN	reviewed	DnaJ homolog subfamily C member 10 (EC 1.8.4.-) (Endoplasmic reticulum DNA J domain-containing protein 5) (ER-resident protein ERdj5) (ERdj5) (Macrothioredoxin) (MTHr)	DNAJC10	Homo sapiens (Human)	Alternative splicing;Disulfide bond;Endoplasmic reticulum;Glycoprotein;Oxidoreductase;Redox-active center;Reference proteome;Repeat;Signal	endoplasmic reticulum [GO:0005783]; endoplasmic reticulum chaperone complex [GO:0034663]; endoplasmic reticulum lumen [GO:0005788]; membrane [GO:0016020]; ATPase activator activity [GO:0001671]; ATPase binding [GO:0051117]; chaperone binding [GO:0051087]; disulfide oxidoreductase activity [GO:0015036]; Hsp70 protein binding [GO:0030544]; misfolded protein binding [GO:0051787]; oxidoreductase acti…
202	1.3283998325	0.1957401894	25.390525235	2.412724e-56	6.673213e-55	117.868597808	Q8NI27	Tumor - normal	TRUE	THOC2	HUMAN	reviewed	THO complex subunit 2 (Tho2) (hTREX120)	THOC2	Homo sapiens (Human)	3D-structure;Alternative splicing;Coiled coil;Disease variant;Mental retardation;Nucleus;Phosphoprotein;RNA-binding;Reference proteome;Transport;mRNA processing;mRNA splicing;mRNA transport	nuclear speck [GO:0016607]; nucleoplasm [GO:0005654]; THO complex [GO:0000347]; THO complex part of transcription export complex [GO:0000445]; transcription export complex [GO:0000346]; mRNA binding [GO:0003729]; generation of neurons [GO:0048699]; mRNA export from nucleus [GO:0006406]; mRNA processing [GO:0006397]; negative regulation of neuron projection development [GO:0010977]; neuron develop…
203	1.8690639805	-0.2011767437	25.644283466	2.655367e-56	7.308147e-55	117.794462188	P45973	Tumor - normal	TRUE	CBX5	HUMAN	reviewed	Chromobox protein homolog 5 (Antigen p25) (Heterochromatin protein 1 homolog alpha) (HP1 alpha)	CBX5	Homo sapiens (Human)	3D-structure;Acetylation;Centromere;Chromosome;Direct protein sequencing;Host-virus interaction;Isopeptide bond;Nucleus;Phosphoprotein;Reference proteome;Repeat;Ubl conjugation	chromosome, telomeric region [GO:0000781]; heterochromatin [GO:0000792]; histone deacetylase complex [GO:0000118]; histone methyltransferase complex [GO:0035097]; nuclear envelope [GO:0005635]; nucleolus [GO:0005730]; nucleoplasm [GO:0005654]; nucleus [GO:0005634]; pericentric heterochromatin [GO:0005721]; protein-containing complex [GO:0032991]; ribonucleoprotein complex [GO:1990904]; site of DN…
204	-1.9728643079	0.3562105732	-28.334397068	3.150340e-56	8.627918e-55	117.784078931	Q9H1X3	Tumor - normal	TRUE	DJC25	HUMAN	reviewed	DnaJ homolog subfamily C member 25	DNAJC25	Homo sapiens (Human)	Alternative splicing;Chaperone;Membrane;Reference proteome;Transmembrane;Transmembrane helix	endoplasmic reticulum membrane [GO:0005789]; integral component of membrane [GO:0016021]; protein folding [GO:0006457]
205	-5.6840755400	1.4084432475	-28.423415749	3.995517e-56	1.083165e-54	117.553480360	P10632	Tumor - normal	TRUE	CP2C8	HUMAN	reviewed	Cytochrome P450 2C8 (EC 1.14.14.1) (CYPIIC8) (Cytochrome P450 IIC2) (Cytochrome P450 MP-12) (Cytochrome P450 MP-20) (Cytochrome P450 form 1) (S-mephenytoin 4-hydroxylase)	CYP2C8	Homo sapiens (Human)	3D-structure;Alternative splicing;Direct protein sequencing;Endoplasmic reticulum;Heme;Iron;Lipid metabolism;Membrane;Metal-binding;Microsome;Monooxygenase;Oxidoreductase;Phosphoprotein;Reference proteome;Steroid metabolism	cytoplasm [GO:0005737]; endoplasmic reticulum membrane [GO:0005789]; intracellular membrane-bounded organelle [GO:0043231]; arachidonic acid epoxygenase activity [GO:0008392]; aromatase activity [GO:0070330]; caffeine oxidase activity [GO:0034875]; estrogen 16-alpha-hydroxylase activity [GO:0101020]; heme binding [GO:0020037]; iron ion binding [GO:0005506]; monooxygenase activity [GO:0004497]; ox…
206	-2.4903643228	2.0351822603	-25.321685748	3.363786e-56	9.167547e-55	117.536161348	Q86WA6	Tumor - normal	TRUE	BPHL	HUMAN	reviewed	Valacyclovir hydrolase (VACVase) (Valacyclovirase) (EC 3.1.-.-) (Biphenyl hydrolase-like protein) (Biphenyl hydrolase-related protein) (Bph-rp) (Breast epithelial mucin-associated antigen) (MCNAA)	BPHL	Homo sapiens (Human)	3D-structure;Acetylation;Alternative splicing;Direct protein sequencing;Hydrolase;Reference proteome;Signal	mitochondrial outer membrane [GO:0005741]; mitochondrion [GO:0005739]; alpha-amino-acid esterase activity [GO:0047658]; cellular amino acid metabolic process [GO:0006520]; response to toxic substance [GO:0009636]; xenobiotic metabolic process [GO:0006805]
207	1.6849587351	0.6000558102	25.285168044	4.013157e-56	1.083165e-54	117.359581748	Q16204	Tumor - normal	TRUE	CCDC6	HUMAN	reviewed	Coiled-coil domain-containing protein 6 (Papillary thyroid carcinoma-encoded protein) (Protein H4)	CCDC6	Homo sapiens (Human)	Acetylation;Chromosomal rearrangement;Coiled coil;Cytoplasm;Cytoskeleton;Methylation;Phosphoprotein;Proto-oncogene;Reference proteome;Repeat;SH3-binding	cytoskeleton [GO:0005856]; cytosol [GO:0005829]; identical protein binding [GO:0042802]; SH3 domain binding [GO:0017124]; structural constituent of cytoskeleton [GO:0005200]
208	1.7247054061	0.1886704446	25.282795332	4.059470e-56	1.090397e-54	117.348103089	Q9UIG0	Tumor - normal	TRUE	BAZ1B	HUMAN	reviewed	Tyrosine-protein kinase BAZ1B (EC 2.7.10.2) (Bromodomain adjacent to zinc finger domain protein 1B) (Williams syndrome transcription factor) (Williams-Beuren syndrome chromosomal region 10 protein) (Williams-Beuren syndrome chromosomal region 9 protein) (hWALp2)	BAZ1B	Homo sapiens (Human)	3D-structure;ATP-binding;Acetylation;Alternative splicing;Bromodomain;Coiled coil;DNA damage;Isopeptide bond;Kinase;Metal-binding;Nucleotide-binding;Nucleus;Phosphoprotein;Reference proteome;Transcription;Transcription regulation;Transferase;Tyrosine-protein kinase;Ubl conjugation;Williams-Beuren syndrome;Zinc;Zinc-finger	condensed chromosome [GO:0000793]; nuclear body [GO:0016604]; nucleoplasm [GO:0005654]; pericentric heterochromatin [GO:0005721]; ATP binding [GO:0005524]; histone binding [GO:0042393]; histone kinase activity [GO:0035173]; non-membrane spanning protein tyrosine kinase activity [GO:0004715]; protein tyrosine kinase activity [GO:0004713]; transmembrane receptor protein tyrosine kinase activity [GO…
209	-2.3030813704	1.7160392042	-25.280256708	4.109616e-56	1.098585e-54	117.335821043	Q96PE7	Tumor - normal	TRUE	MCEE	HUMAN	reviewed	Methylmalonyl-CoA epimerase, mitochondrial (EC 5.1.99.1) (DL-methylmalonyl-CoA racemase)	MCEE	Homo sapiens (Human)	3D-structure;Acetylation;Cobalt;Isomerase;Metal-binding;Mitochondrion;Reference proteome;Transit peptide	mitochondrial matrix [GO:0005759]; metal ion binding [GO:0046872]; methylmalonyl-CoA epimerase activity [GO:0004493]; L-methylmalonyl-CoA metabolic process [GO:0046491]; short-chain fatty acid catabolic process [GO:0019626]
210	-2.2432021741	3.9758397749	-25.270643981	4.305208e-56	1.145390e-54	117.289306975	Q6NVY1	Tumor - normal	TRUE	HIBCH	HUMAN	reviewed	3-hydroxyisobutyryl-CoA hydrolase, mitochondrial (EC 3.1.2.4) (3-hydroxyisobutyryl-coenzyme A hydrolase) (HIB-CoA hydrolase) (HIBYL-CoA-H)	HIBCH	Homo sapiens (Human)	3D-structure;Acetylation;Alternative splicing;Branched-chain amino acid catabolism;Disease variant;Hydrolase;Mitochondrion;Phosphoprotein;Reference proteome;Transit peptide	mitochondrial matrix [GO:0005759]; mitochondrion [GO:0005739]; 3-hydroxyisobutyryl-CoA hydrolase activity [GO:0003860]; branched-chain amino acid catabolic process [GO:0009083]; valine catabolic process [GO:0006574]
211	1.1824274254	0.6098300297	25.259625271	4.540945e-56	1.202382e-54	117.235976030	Q99816	Tumor - normal	TRUE	TS101	HUMAN	reviewed	Tumor susceptibility gene 101 protein (ESCRT-I complex subunit TSG101)	TSG101	Homo sapiens (Human)	3D-structure;Acetylation;Alternative splicing;Cell cycle;Cell division;Coiled coil;Cytoplasm;Cytoskeleton;Endosome;Growth regulation;Host-virus interaction;Membrane;Nucleus;Phosphoprotein;Protein transport;Reference proteome;Transport;Ubl conjugation	cytoplasm [GO:0005737]; cytosol [GO:0005829]; early endosome [GO:0005769]; early endosome membrane [GO:0031901]; endosome [GO:0005768]; endosome membrane [GO:0010008]; ESCRT I complex [GO:0000813]; extracellular exosome [GO:0070062]; Flemming body [GO:0090543]; late endosome [GO:0005770]; late endosome membrane [GO:0031902]; microtubule organizing center [GO:0005815]; multivesicular body [GO:0005…
212	-2.3987686103	0.2547317735	-25.990257793	5.136666e-56	1.353705e-54	117.167865243	Q96HJ9	Tumor - normal	TRUE	FMC1	HUMAN	reviewed	Protein FMC1 homolog (ATP synthase assembly factor FMC1, mitochondrial) (Formation of mitochondrial complex V assembly factor 1 homolog)	FMC1	Homo sapiens (Human)	Alternative splicing;Mitochondrion;Reference proteome	mitochondrion [GO:0005739]; mitochondrial proton-transporting ATP synthase complex assembly [GO:0033615]; negative regulation of lipid catabolic process [GO:0050995]; regulation of type B pancreatic cell proliferation [GO:0061469]
213	-2.4882229955	0.0571258708	-27.549806248	1.256145e-55	3.264225e-54	116.381295342	P23434	Tumor - normal	TRUE	GCSH	HUMAN	reviewed	Glycine cleavage system H protein, mitochondrial (Lipoic acid-containing protein)	GCSH	Homo sapiens (Human)	Lipoyl;Mitochondrion;Reference proteome;Transit peptide	cytoplasm [GO:0005737]; glycine cleavage complex [GO:0005960]; mitochondrial matrix [GO:0005759]; mitochondrion [GO:0005739]; aminomethyltransferase activity [GO:0004047]; glycine catabolic process [GO:0006546]; glycine decarboxylation via glycine cleavage system [GO:0019464]; protein lipoylation [GO:0009249]
214	1.4026143548	1.5817748407	25.076937334	1.101335e-55	2.888808e-54	116.349637756	Q09028	Tumor - normal	TRUE	RBBP4	HUMAN	reviewed	Histone-binding protein RBBP4 (Chromatin assembly factor 1 subunit C) (CAF-1 subunit C) (Chromatin assembly factor I p48 subunit) (CAF-I 48 kDa subunit) (CAF-I p48) (Nucleosome-remodeling factor subunit RBAP48) (Retinoblastoma-binding protein 4) (RBBP-4) (Retinoblastoma-binding protein p48)	RBBP4	Homo sapiens (Human)	3D-structure;Acetylation;Alternative splicing;Cell cycle;Chromatin regulator;DNA replication;Direct protein sequencing;Isopeptide bond;Nucleus;Phosphoprotein;Reference proteome;Repeat;Repressor;Transcription;Transcription regulation;Ubl conjugation;WD repeat	CAF-1 complex [GO:0033186]; chromatin [GO:0000785]; cytosol [GO:0005829]; ESC/E(Z) complex [GO:0035098]; histone deacetylase complex [GO:0000118]; nucleoplasm [GO:0005654]; nucleus [GO:0005634]; NuRD complex [GO:0016581]; NURF complex [GO:0016589]; protein-containing complex [GO:0032991]; Sin3 complex [GO:0016580]; histone binding [GO:0042393]; histone deacetylase binding [GO:0042826]; RNA polyme…
215	2.6511064724	0.5752589672	25.226306247	1.252574e-55	3.264225e-54	116.235467211	Q8WUF5	Tumor - normal	TRUE	IASPP	HUMAN	reviewed	RelA-associated inhibitor (Inhibitor of ASPP protein) (Protein iASPP) (NFkB-interacting protein 1) (PPP1R13B-like protein)	PPP1R13L	Homo sapiens (Human)	3D-structure;ANK repeat;Acetylation;Apoptosis;Cytoplasm;Methylation;Nucleus;Phosphoprotein;Reference proteome;Repeat;Repressor;SH3 domain;Transcription;Transcription regulation	cell junction [GO:0030054]; cytosol [GO:0005829]; intercellular bridge [GO:0045171]; nucleoplasm [GO:0005654]; nucleus [GO:0005634]; cadherin binding [GO:0045296]; identical protein binding [GO:0042802]; transcription corepressor activity [GO:0003714]; transcription factor binding [GO:0008134]; apoptotic process [GO:0006915]; cardiac muscle contraction [GO:0060048]; cardiac right ventricle morpho…
216	1.7558230431	0.3137054500	25.284087135	1.462437e-55	3.782702e-54	116.087850915	Q96DH6	Tumor - normal	TRUE	MSI2H	HUMAN	reviewed	RNA-binding protein Musashi homolog 2 (Musashi-2)	MSI2	Homo sapiens (Human)	3D-structure;Acetylation;Alternative splicing;Chromosomal rearrangement;Cytoplasm;Methylation;Phosphoprotein;RNA-binding;Reference proteome;Repeat	cytoplasm [GO:0005737]; cytosol [GO:0005829]; intracellular membrane-bounded organelle [GO:0043231]; polysome [GO:0005844]; identical protein binding [GO:0042802]; poly(U) RNA binding [GO:0008266]; RNA binding [GO:0003723]; stem cell development [GO:0048864]
217	1.7442888284	5.2314657122	24.914824180	1.601183e-55	4.122494e-54	115.968028482	P63104	Tumor - normal	TRUE	1433Z	HUMAN	reviewed	14-3-3 protein zeta/delta (Protein kinase C inhibitor protein 1) (KCIP-1)	YWHAZ	Homo sapiens (Human)	3D-structure;Acetylation;Alternative splicing;Cytoplasm;Direct protein sequencing;Disease variant;Phosphoprotein;Reference proteome	blood microparticle [GO:0072562]; cytoplasm [GO:0005737]; cytosol [GO:0005829]; extracellular exosome [GO:0070062]; extracellular space [GO:0005615]; focal adhesion [GO:0005925]; glutamatergic synapse [GO:0098978]; hippocampal mossy fiber to CA3 synapse [GO:0098686]; melanosome [GO:0042470]; nucleoplasm [GO:0005654]; nucleus [GO:0005634]; vesicle [GO:0031982]; cadherin binding [GO:0045296]; DNA-b…
218	-3.5607268636	1.9857433985	-24.907983843	1.655833e-55	4.243641e-54	115.934451666	Q02318	Tumor - normal	TRUE	CP27A	HUMAN	reviewed	Sterol 26-hydroxylase, mitochondrial (EC 1.14.15.15) (5-beta-cholestane-3-alpha,7-alpha,12-alpha-triol 26-hydroxylase) (Cytochrome P-450C27/25) (Cytochrome P450 27) (Sterol 27-hydroxylase) (Vitamin D(3) 25-hydroxylase)	CYP27A1	Homo sapiens (Human)	3D-structure;Acetylation;Cataract;Cholesterol metabolism;Disease variant;Heme;Iron;Lipid biosynthesis;Lipid metabolism;Membrane;Metal-binding;Mitochondrion;Mitochondrion inner membrane;Monooxygenase;Oxidoreductase;Reference proteome;Steroid biosynthesis;Steroid metabolism;Sterol metabolism;Transit peptide	mitochondrial inner membrane [GO:0005743]; mitochondrial matrix [GO:0005759]; mitochondrion [GO:0005739]; cholestanetetraol 26-dehydrogenase activity [GO:0047748]; cholestanetriol 26-monooxygenase activity [GO:0047749]; cholesterol 26-hydroxylase activity [GO:0031073]; heme binding [GO:0020037]; iron ion binding [GO:0005506]; steroid hydroxylase activity [GO:0008395]; vitamin D3 25-hydroxylase ac…
219	2.4588403042	0.1458621852	24.931405566	2.237039e-55	5.707002e-54	115.640696066	Q12765	Tumor - normal	TRUE	SCRN1	HUMAN	reviewed	Secernin-1	SCRN1	Homo sapiens (Human)	Acetylation;Alternative splicing;Cytoplasm;Direct protein sequencing;Exocytosis;Reference proteome	cytoplasm [GO:0005737]; nuclear membrane [GO:0031965]; nucleus [GO:0005634]; cysteine-type exopeptidase activity [GO:0070004]; dipeptidase activity [GO:0016805]; exocytosis [GO:0006887]
220	1.7479974845	3.2697114426	24.924721105	2.311189e-55	5.869370e-54	115.608072120	Q13263	Tumor - normal	TRUE	TIF1B	HUMAN	reviewed	Transcription intermediary factor 1-beta (TIF1-beta) (E3 SUMO-protein ligase TRIM28) (EC 2.3.2.27) (KRAB-associated protein 1) (KAP-1) (KRAB-interacting protein 1) (KRIP-1) (Nuclear corepressor KAP-1) (RING finger protein 96) (RING-type E3 ubiquitin transferase TIF1-beta) (Tripartite motif-containing protein 28)	TRIM28	Homo sapiens (Human)	3D-structure;Acetylation;Alternative splicing;Chromatin regulator;Citrullination;Coiled coil;Direct protein sequencing;Host-virus interaction;Isopeptide bond;Metal-binding;Nucleus;Phosphoprotein;Reference proteome;Repeat;Repressor;Transcription;Transcription regulation;Transferase;Ubl conjugation;Ubl conjugation pathway;Zinc;Zinc-finger	chromatin [GO:0000785]; euchromatin [GO:0000791]; heterochromatin [GO:0000792]; nucleoplasm [GO:0005654]; nucleus [GO:0005634]; protein-containing complex [GO:0032991]; RNA polymerase II transcription regulator complex [GO:0090575]; chromatin binding [GO:0003682]; chromo shadow domain binding [GO:0070087]; DNA binding [GO:0003677]; Krueppel-associated box domain binding [GO:0035851]; promoter-spe…
221	1.5032354867	-0.5169079425	24.950203333	4.723075e-55	1.188641e-53	114.907692006	Q7LBC6	Tumor - normal	TRUE	KDM3B	HUMAN	reviewed	Lysine-specific demethylase 3B (EC 1.14.11.65) (JmjC domain-containing histone demethylation protein 2B) (Jumonji domain-containing protein 1B) (Nuclear protein 5qNCA) ([histone H3]-dimethyl-L-lysine(9) demethylase 3B)	KDM3B	Homo sapiens (Human)	3D-structure;Acetylation;Alternative splicing;Chromatin regulator;Dioxygenase;Disease variant;Dwarfism;Iron;Isopeptide bond;Mental retardation;Metal-binding;Nucleus;Oxidoreductase;Phosphoprotein;Reference proteome;Transcription;Transcription regulation;Ubl conjugation;Zinc;Zinc-finger	chromatin [GO:0000785]; histone deacetylase complex [GO:0000118]; nucleoplasm [GO:0005654]; antioxidant activity [GO:0016209]; chromatin DNA binding [GO:0031490]; dioxygenase activity [GO:0051213]; histone demethylase activity (H3-K9 specific) [GO:0032454]; metal ion binding [GO:0046872]; transcription coregulator activity [GO:0003712]; histone H3-K9 demethylation [GO:0033169]; regulation of tran…
222	-2.7907555692	3.3995938575	-24.695815802	4.702369e-55	1.188641e-53	114.890177908	P09417	Tumor - normal	TRUE	DHPR	HUMAN	reviewed	Dihydropteridine reductase (EC 1.5.1.34) (HDHPR) (Quinoid dihydropteridine reductase) (Short chain dehydrogenase/reductase family 33C member 1)	QDPR	Homo sapiens (Human)	3D-structure;Acetylation;Alternative splicing;Direct protein sequencing;Disease variant;NADP;Oxidoreductase;Phenylketonuria;Reference proteome;Tetrahydrobiopterin biosynthesis	cytoplasm [GO:0005737]; cytosol [GO:0005829]; extracellular exosome [GO:0070062]; neuron projection [GO:0043005]; 6,7-dihydropteridine reductase activity [GO:0004155]; electron transfer activity [GO:0009055]; identical protein binding [GO:0042802]; NADH binding [GO:0070404]; NADPH binding [GO:0070402]; cellular amino acid metabolic process [GO:0006520]; cellular response to drug [GO:0035690]; dih…
223	2.3261059501	0.8400185105	24.858479851	4.841414e-55	1.212959e-53	114.875587243	Q9UGI8	Tumor - normal	TRUE	TES	HUMAN	reviewed	Testin (TESS)	TES	Homo sapiens (Human)	3D-structure;Alternative splicing;Cell junction;Cytoplasm;LIM domain;Metal-binding;Reference proteome;Repeat;Zinc	cell junction [GO:0030054]; cytosol [GO:0005829]; focal adhesion [GO:0005925]; nucleus [GO:0005634]; plasma membrane [GO:0005886]; protein-containing complex [GO:0032991]; cadherin binding [GO:0045296]; RNA binding [GO:0003723]; zinc ion binding [GO:0008270]; negative regulation of cell population proliferation [GO:0008285]
224	-1.7851477824	1.2576753842	-24.764623228	5.055002e-55	1.260817e-53	114.825090452	Q93100	Tumor - normal	TRUE	KPBB	HUMAN	reviewed	Phosphorylase b kinase regulatory subunit beta (Phosphorylase kinase subunit beta)	PHKB	Homo sapiens (Human)	Acetylation;Alternative splicing;Calmodulin-binding;Carbohydrate metabolism;Cell membrane;Disease variant;Glycogen metabolism;Glycogen storage disease;Lipoprotein;Membrane;Phosphoprotein;Prenylation;Reference proteome	cytosol [GO:0005829]; phosphorylase kinase complex [GO:0005964]; plasma membrane [GO:0005886]; calmodulin binding [GO:0005516]; generation of precursor metabolites and energy [GO:0006091]; glycogen metabolic process [GO:0005977]; protein phosphorylation [GO:0006468]
225	3.0008072117	1.4312088764	25.086897372	5.749989e-55	1.423752e-53	114.725701750	P17096	Tumor - normal	TRUE	HMGA1	HUMAN	reviewed	High mobility group protein HMG-I/HMG-Y (HMG-I(Y)) (High mobility group AT-hook protein 1) (High mobility group protein A1) (High mobility group protein R)	HMGA1	Homo sapiens (Human)	3D-structure;ADP-ribosylation;Acetylation;Alternative splicing;Chromosomal rearrangement;Chromosome;DNA-binding;Direct protein sequencing;Isopeptide bond;Methylation;Nucleus;Phosphoprotein;Reference proteome;Repeat;Transcription;Transcription regulation;Ubl conjugation	cytosol [GO:0005829]; focal adhesion [GO:0005925]; nucleoplasm [GO:0005654]; nucleus [GO:0005634]; RNA polymerase II transcription regulator complex [GO:0090575]; senescence-associated heterochromatin focus [GO:0035985]; transcription regulator complex [GO:0005667]; 5'-deoxyribose-5-phosphate lyase activity [GO:0051575]; chromatin binding [GO:0003682]; cis-regulatory region sequence-specific DNA …
226	-3.4232916322	5.5354828317	-24.654732481	5.759227e-55	1.423752e-53	114.687337611	P24752	Tumor - normal	TRUE	THIL	HUMAN	reviewed	Acetyl-CoA acetyltransferase, mitochondrial (EC 2.3.1.9) (Acetoacetyl-CoA thiolase) (T2)	ACAT1	Homo sapiens (Human)	3D-structure;Acetylation;Acyltransferase;Alternative splicing;Direct protein sequencing;Disease variant;Fatty acid metabolism;Lipid metabolism;Metal-binding;Mitochondrion;Potassium;Reference proteome;Transferase;Transit peptide	extracellular exosome [GO:0070062]; mitochondrial matrix [GO:0005759]; mitochondrion [GO:0005739]; acetyl-CoA C-acetyltransferase activity [GO:0003985]; C-acetyltransferase activity [GO:0016453]; coenzyme A binding [GO:0120225]; enzyme binding [GO:0019899]; identical protein binding [GO:0042802]; potassium ion binding [GO:0030955]; acetyl-CoA biosynthetic process [GO:0006085]; acetyl-CoA cataboli…
227	-2.7450904397	2.1153983404	-24.773689223	7.313883e-55	1.800117e-53	114.462334117	Q8N0X4	Tumor - normal	TRUE	CLYBL	HUMAN	reviewed	Citramalyl-CoA lyase, mitochondrial (EC 4.1.3.25) ((3S)-malyl-CoA thioesterase) (EC 3.1.2.30) (Beta-methylmalate synthase) (EC 2.3.3.-) (Citrate lyase subunit beta-like protein) (Citrate lyase beta-like) (Malate synthase) (EC 2.3.3.9)	CLYBL	Homo sapiens (Human)	3D-structure;Acetylation;Alternative splicing;Hydrolase;Lyase;Magnesium;Metal-binding;Mitochondrion;Reference proteome;Transferase;Transit peptide	mitochondrion [GO:0005739]; (S)-citramalyl-CoA lyase activity [GO:0047777]; hydrolase activity [GO:0016787]; magnesium ion binding [GO:0000287]; malate synthase activity [GO:0004474]; positive regulation of cobalamin metabolic process [GO:0106121]; protein homotrimerization [GO:0070207]; regulation of cobalamin metabolic process [GO:0106064]
228	1.1006137855	1.1765930361	24.687785511	7.367534e-55	1.805369e-53	114.448202333	O14776	Tumor - normal	TRUE	TCRG1	HUMAN	reviewed	Transcription elongation regulator 1 (TATA box-binding protein-associated factor 2S) (Transcription factor CA150)	TCERG1	Homo sapiens (Human)	3D-structure;Activator;Alternative splicing;Coiled coil;Direct protein sequencing;Isopeptide bond;Methylation;Nucleus;Phosphoprotein;Reference proteome;Repeat;Repressor;Transcription;Transcription regulation;Ubl conjugation	nuclear speck [GO:0016607]; nucleoplasm [GO:0005654]; nucleus [GO:0005634]; identical protein binding [GO:0042802]; RNA binding [GO:0003723]; RNA polymerase binding [GO:0070063]; RNA polymerase II-specific DNA-binding transcription factor binding [GO:0061629]; transcription coactivator activity [GO:0003713]; transcription coregulator activity [GO:0003712]; transcription corepressor activity [GO:0…
229	-2.6432306010	5.4399962625	-24.582233680	8.240542e-55	2.010476e-53	114.328888936	P00505	Tumor - normal	TRUE	AATM	HUMAN	reviewed	Aspartate aminotransferase, mitochondrial (mAspAT) (EC 2.6.1.1) (EC 2.6.1.7) (Fatty acid-binding protein) (FABP-1) (Glutamate oxaloacetate transaminase 2) (Kynurenine aminotransferase 4) (Kynurenine aminotransferase IV) (Kynurenine--oxoglutarate transaminase 4) (Kynurenine--oxoglutarate transaminase IV) (Plasma membrane-associated fatty acid-binding protein) (FABPpm) (Transaminase A)	GOT2	Homo sapiens (Human)	3D-structure;Acetylation;Alternative splicing;Aminotransferase;Cell membrane;Direct protein sequencing;Disease variant;Epilepsy;Lipid transport;Membrane;Methylation;Mitochondrion;Nitration;Phosphoprotein;Pyridoxal phosphate;Reference proteome;Transferase;Transit peptide;Transport	cell surface [GO:0009986]; extracellular exosome [GO:0070062]; mitochondrial inner membrane [GO:0005743]; mitochondrial matrix [GO:0005759]; mitochondrion [GO:0005739]; perikaryon [GO:0043204]; plasma membrane [GO:0005886]; protein-containing complex [GO:0032991]; T-tubule [GO:0030315]; amino acid binding [GO:0016597]; carboxylic acid binding [GO:0031406]; enzyme binding [GO:0019899]; identical p…
230	1.3267661204	1.1226017538	24.553422808	1.426089e-54	3.464156e-53	113.787432029	P46060	Tumor - normal	TRUE	RAGP1	HUMAN	reviewed	Ran GTPase-activating protein 1 (RanGAP1)	RANGAP1	Homo sapiens (Human)	3D-structure;Acetylation;Centromere;Chromosome;Cytoplasm;Cytoskeleton;Direct protein sequencing;GTPase activation;Isopeptide bond;Kinetochore;Leucine-rich repeat;Nucleus;Phosphoprotein;Reference proteome;Repeat;Ubl conjugation	aggresome [GO:0016235]; axon cytoplasm [GO:1904115]; cytoplasm [GO:0005737]; cytoplasmic periphery of the nuclear pore complex [GO:1990723]; cytosol [GO:0005829]; dendrite [GO:0030425]; intracellular membrane-bounded organelle [GO:0043231]; kinetochore [GO:0000776]; mitotic spindle [GO:0072686]; nuclear envelope [GO:0005635]; nuclear membrane [GO:0031965]; nuclear pore [GO:0005643]; nuclear pore …
231	-4.1471626943	2.9899100842	-24.537384019	1.543291e-54	3.732627e-53	113.707944870	P34913	Tumor - normal	TRUE	HYES	HUMAN	reviewed	Bifunctional epoxide hydrolase 2 [Includes: Cytosolic epoxide hydrolase 2 (CEH) (EC 3.3.2.10) (Epoxide hydratase) (Soluble epoxide hydrolase) (SEH); Lipid-phosphate phosphatase (EC 3.1.3.76)]	EPHX2	Homo sapiens (Human)	3D-structure;Acetylation;Alternative splicing;Aromatic hydrocarbons catabolism;Cytoplasm;Detoxification;Direct protein sequencing;Hydrolase;Lipid metabolism;Lipoprotein;Magnesium;Metal-binding;Multifunctional enzyme;Peroxisome;Phosphoprotein;Reference proteome	cytosol [GO:0005829]; extracellular exosome [GO:0070062]; peroxisomal matrix [GO:0005782]; peroxisome [GO:0005777]; 10-hydroxy-9-(phosphonooxy)octadecanoate phosphatase activity [GO:0033885]; epoxide hydrolase activity [GO:0004301]; hydrolase activity [GO:0016787]; lipid phosphatase activity [GO:0042577]; lysophosphatidic acid phosphatase activity [GO:0052642]; magnesium ion binding [GO:0000287];…
232	-4.1361674693	4.6893374087	-24.435747027	1.702856e-54	4.100801e-53	113.602674057	P09467	Tumor - normal	TRUE	F16P1	HUMAN	reviewed	Fructose-1,6-bisphosphatase 1 (FBPase 1) (EC 3.1.3.11) (D-fructose-1,6-bisphosphate 1-phosphohydrolase 1) (Liver FBPase)	FBP1	Homo sapiens (Human)	3D-structure;Acetylation;Allosteric enzyme;Carbohydrate metabolism;Direct protein sequencing;Disease variant;Gluconeogenesis;Hydrolase;Magnesium;Metal-binding;Phosphoprotein;Reference proteome	cytoplasm [GO:0005737]; cytosol [GO:0005829]; extracellular exosome [GO:0070062]; nucleus [GO:0005634]; AMP binding [GO:0016208]; fructose 1,6-bisphosphate 1-phosphatase activity [GO:0042132]; identical protein binding [GO:0042802]; metal ion binding [GO:0046872]; monosaccharide binding [GO:0048029]; RNA polymerase II-specific DNA-binding transcription factor binding [GO:0061629]; cellular respon…
233	1.0277882479	2.9392307402	24.514435307	1.728027e-54	4.143558e-53	113.595287835	Q14204	Tumor - normal	TRUE	DYHC1	HUMAN	reviewed	Cytoplasmic dynein 1 heavy chain 1 (Cytoplasmic dynein heavy chain 1) (Dynein heavy chain, cytosolic)	DYNC1H1	Homo sapiens (Human)	3D-structure;ATP-binding;Acetylation;Cell cycle;Cell division;Charcot-Marie-Tooth disease;Coiled coil;Cytoplasm;Cytoskeleton;Disease variant;Dynein;Mental retardation;Microtubule;Mitosis;Motor protein;Neurodegeneration;Neuropathy;Nucleotide-binding;Phosphoprotein;Reference proteome;Repeat;Transport	axon cytoplasm [GO:1904115]; azurophil granule lumen [GO:0035578]; cell cortex [GO:0005938]; centrosome [GO:0005813]; cytoplasmic dynein complex [GO:0005868]; cytoplasmic microtubule [GO:0005881]; cytosol [GO:0005829]; dynein complex [GO:0030286]; extracellular exosome [GO:0070062]; extracellular region [GO:0005576]; filopodium [GO:0030175]; membrane [GO:0016020]; microtubule [GO:0005874]; ATP bi…
234	-2.5618331612	1.8664316990	-24.504766408	1.812371e-54	4.327230e-53	113.547607428	Q9UKR5	Tumor - normal	TRUE	ERG28	HUMAN	reviewed	Ergosterol biosynthetic protein 28 homolog	ERG28	Homo sapiens (Human)	Endoplasmic reticulum;Lipid biosynthesis;Lipid metabolism;Membrane;Reference proteome;Steroid biosynthesis;Steroid metabolism;Sterol biosynthesis;Sterol metabolism;Transmembrane;Transmembrane helix	endoplasmic reticulum [GO:0005783]; endoplasmic reticulum membrane [GO:0005789]; integral component of membrane [GO:0016021]; transport vesicle [GO:0030133]; identical protein binding [GO:0042802]; protein-macromolecule adaptor activity [GO:0030674]; sterol biosynthetic process [GO:0016126]
235	-4.1411713113	2.0524400294	-25.105706068	1.931217e-54	4.591366e-53	113.532936184	Q9Y617	Tumor - normal	TRUE	SERC	HUMAN	reviewed	Phosphoserine aminotransferase (EC 2.6.1.52) (Phosphohydroxythreonine aminotransferase) (PSAT)	PSAT1	Homo sapiens (Human)	3D-structure;Acetylation;Alternative splicing;Amino-acid biosynthesis;Aminotransferase;Disease variant;Phosphoprotein;Pyridoxal phosphate;Reference proteome;Serine biosynthesis;Transferase	cytoplasm [GO:0005737]; cytosol [GO:0005829]; extracellular exosome [GO:0070062]; identical protein binding [GO:0042802]; O-phospho-L-serine:2-oxoglutarate aminotransferase activity [GO:0004648]; pyridoxal phosphate binding [GO:0030170]; L-serine biosynthetic process [GO:0006564]; pyridoxine biosynthetic process [GO:0008615]
236	1.1038169149	1.1767184928	24.483608040	2.011659e-54	4.762347e-53	113.443229070	O00203	Tumor - normal	TRUE	AP3B1	HUMAN	reviewed	AP-3 complex subunit beta-1 (Adaptor protein complex AP-3 subunit beta-1) (Adaptor-related protein complex 3 subunit beta-1) (Beta-3A-adaptin) (Clathrin assembly protein complex 3 beta-1 large chain)	AP3B1	Homo sapiens (Human)	Albinism;Alternative splicing;Cytoplasmic vesicle;Disease variant;Golgi apparatus;Hermansky-Pudlak syndrome;Membrane;Phosphoprotein;Protein transport;Reference proteome;Transport	AP-3 adaptor complex [GO:0030123]; axon cytoplasm [GO:1904115]; clathrin adaptor complex [GO:0030131]; clathrin-coated vesicle membrane [GO:0030665]; Golgi apparatus [GO:0005794]; lysosomal membrane [GO:0005765]; membrane [GO:0016020]; mitochondrion [GO:0005739]; synapse [GO:0045202]; GTP-dependent protein binding [GO:0030742]; protein phosphatase binding [GO:0019903]; anterograde axonal transpor…
237	0.9758923906	1.6390329320	24.471410045	2.136413e-54	5.036345e-53	113.383029179	O75643	Tumor - normal	TRUE	U520	HUMAN	reviewed	U5 small nuclear ribonucleoprotein 200 kDa helicase (EC 3.6.4.13) (Activating signal cointegrator 1 complex subunit 3-like 1) (BRR2 homolog) (U5 snRNP-specific 200 kDa protein) (U5-200KD)	SNRNP200	Homo sapiens (Human)	3D-structure;ATP-binding;Acetylation;Alternative splicing;Coiled coil;Direct protein sequencing;Disease variant;Helicase;Hydrolase;Isopeptide bond;Nucleotide-binding;Nucleus;Phosphoprotein;Reference proteome;Repeat;Retinitis pigmentosa;Spliceosome;Ubl conjugation;mRNA processing;mRNA splicing	catalytic step 2 spliceosome [GO:0071013]; membrane [GO:0016020]; nucleoplasm [GO:0005654]; nucleus [GO:0005634]; spliceosomal complex [GO:0005681]; U2-type catalytic step 1 spliceosome [GO:0071006]; U2-type precatalytic spliceosome [GO:0071005]; U4/U6 x U5 tri-snRNP complex [GO:0046540]; U5 snRNP [GO:0005682]; ATP binding [GO:0005524]; ATP hydrolysis activity [GO:0140603]; helicase activity [GO:…
238	1.2767679882	1.7635437571	24.469409358	2.157604e-54	5.064931e-53	113.373153603	O94776	Tumor - normal	TRUE	MTA2	HUMAN	reviewed	Metastasis-associated protein MTA2 (Metastasis-associated 1-like 1) (MTA1-L1 protein) (p53 target protein in deacetylase complex)	MTA2	Homo sapiens (Human)	Acetylation;Alternative splicing;DNA-binding;Isopeptide bond;Metal-binding;Nucleus;Phosphoprotein;Reference proteome;Ubl conjugation;Zinc;Zinc-finger	chromatin [GO:0000785]; histone deacetylase complex [GO:0000118]; membrane [GO:0016020]; nucleoplasm [GO:0005654]; NuRD complex [GO:0016581]; protein-containing complex [GO:0032991]; transcription regulator complex [GO:0005667]; chromatin binding [GO:0003682]; histone deacetylase activity [GO:0004407]; histone deacetylase binding [GO:0042826]; RNA polymerase II-specific DNA-binding transcription …
239	1.0363071217	2.1493777193	24.461378249	2.244819e-54	5.247616e-53	113.333506381	Q15029	Tumor - normal	TRUE	U5S1	HUMAN	reviewed	116 kDa U5 small nuclear ribonucleoprotein component (Elongation factor Tu GTP-binding domain-containing protein 2) (SNU114 homolog) (hSNU114) (U5 snRNP-specific protein, 116 kDa) (U5-116 kDa)	EFTUD2	Homo sapiens (Human)	3D-structure;Acetylation;Alternative splicing;Disease variant;GTP-binding;Isopeptide bond;Mental retardation;Nucleotide-binding;Nucleus;Phosphoprotein;Reference proteome;Spliceosome;Ubl conjugation;mRNA processing;mRNA splicing	Cajal body [GO:0015030]; catalytic step 2 spliceosome [GO:0071013]; cytosol [GO:0005829]; intracellular membrane-bounded organelle [GO:0043231]; membrane [GO:0016020]; nuclear speck [GO:0016607]; nucleoplasm [GO:0005654]; nucleus [GO:0005634]; ribonucleoprotein complex [GO:1990904]; U2-type catalytic step 2 spliceosome [GO:0071007]; U2-type precatalytic spliceosome [GO:0071005]; U4/U6 x U5 tri-sn…
240	2.7031058006	2.1071829589	24.538831040	2.303558e-54	5.362491e-53	113.314504325	O00515	Tumor - normal	TRUE	LAD1	HUMAN	reviewed	Ladinin-1 (Lad-1) (Linear IgA disease antigen) (LADA)	LAD1	Homo sapiens (Human)	Basement membrane;Extracellular matrix;Methylation;Phosphoprotein;Reference proteome;Repeat;Secreted	actin cytoskeleton [GO:0015629]; basement membrane [GO:0005604]; extracellular exosome [GO:0070062]; cadherin binding [GO:0045296]; structural molecule activity [GO:0005198]
241	1.3329024453	3.0902588331	24.446812901	2.412133e-54	5.591946e-53	113.261581472	P78527	Tumor - normal	TRUE	PRKDC	HUMAN	reviewed	DNA-dependent protein kinase catalytic subunit (DNA-PK catalytic subunit) (DNA-PKcs) (EC 2.7.11.1) (DNPK1) (p460)	PRKDC	Homo sapiens (Human)	3D-structure;ATP-binding;Acetylation;Alternative splicing;Biological rhythms;DNA damage;DNA recombination;DNA repair;DNA-binding;Disease variant;Immunity;Innate immunity;Kinase;Nucleotide-binding;Nucleus;Phosphoprotein;Reference proteome;Repeat;Ribosome biogenesis;SCID;Serine/threonine-protein kinase;TPR repeat;Transferase;Ubl conjugation	chromosome, telomeric region [GO:0000781]; cytosol [GO:0005829]; DNA-dependent protein kinase-DNA ligase 4 complex [GO:0005958]; membrane [GO:0016020]; nonhomologous end joining complex [GO:0070419]; nucleolus [GO:0005730]; nucleoplasm [GO:0005654]; nucleus [GO:0005634]; protein-containing complex [GO:0032991]; protein-DNA complex [GO:0032993]; small-subunit processome [GO:0032040]; transcription…
242	1.1174075429	1.4362151430	24.567896310	3.012283e-54	6.954391e-53	113.054041369	Q96ST2	Tumor - normal	TRUE	IWS1	HUMAN	reviewed	Protein IWS1 homolog (IWS1-like protein)	IWS1	Homo sapiens (Human)	3D-structure;Acetylation;Alternative splicing;Nucleus;Phosphoprotein;Reference proteome;Repeat;Transcription;Transcription regulation;Transport;mRNA processing;mRNA splicing;mRNA transport	nucleoplasm [GO:0005654]; nucleus [GO:0005634]; mRNA processing [GO:0006397]; poly(A)+ mRNA export from nucleus [GO:0016973]; regulation of histone H3-K36 trimethylation [GO:2001253]; regulation of histone H4 acetylation [GO:0090239]; regulation of mRNA export from nucleus [GO:0010793]; regulation of mRNA processing [GO:0050684]; RNA splicing [GO:0008380]
243	1.6914990830	0.1675001914	24.460273933	3.386121e-54	7.785291e-53	112.929588494	Q9UIQ6	Tumor - normal	TRUE	LCAP	HUMAN	reviewed	Leucyl-cystinyl aminopeptidase (Cystinyl aminopeptidase) (EC 3.4.11.3) (Insulin-regulated membrane aminopeptidase) (Insulin-responsive aminopeptidase) (IRAP) (Oxytocinase) (OTase) (Placental leucine aminopeptidase) (P-LAP) [Cleaved into: Leucyl-cystinyl aminopeptidase, pregnancy serum form]	LNPEP	Homo sapiens (Human)	3D-structure;Acetylation;Alternative splicing;Aminopeptidase;Cell membrane;Direct protein sequencing;Glycoprotein;Hydrolase;Membrane;Metal-binding;Metalloprotease;Phosphoprotein;Protease;Reference proteome;Secreted;Signal-anchor;Transmembrane;Transmembrane helix;Zinc	cytoplasm [GO:0005737]; cytosol [GO:0005829]; early endosome lumen [GO:0031905]; extracellular region [GO:0005576]; integral component of plasma membrane [GO:0005887]; lysosomal membrane [GO:0005765]; membrane [GO:0016020]; plasma membrane [GO:0005886]; aminopeptidase activity [GO:0004177]; metalloaminopeptidase activity [GO:0070006]; metallopeptidase activity [GO:0008237]; peptide binding [GO:00…
244	-1.8930580801	2.0823163009	-24.375728795	3.427099e-54	7.847213e-53	112.910190684	Q9Y6B6	Tumor - normal	TRUE	SAR1B	HUMAN	reviewed	GTP-binding protein SAR1b (GTP-binding protein B) (GTBPB)	SAR1B	Homo sapiens (Human)	Disease variant;ER-Golgi transport;Endoplasmic reticulum;GTP-binding;Golgi apparatus;Magnesium;Membrane;Metal-binding;Nucleotide-binding;Phosphoprotein;Protein transport;Reference proteome;Transport	COPII vesicle coat [GO:0030127]; cytosol [GO:0005829]; endoplasmic reticulum exit site [GO:0070971]; endoplasmic reticulum membrane [GO:0005789]; ER to Golgi transport vesicle membrane [GO:0012507]; Golgi cisterna membrane [GO:0032580]; GTP binding [GO:0005525]; GTPase activity [GO:0003924]; metal ion binding [GO:0046872]; antigen processing and presentation of peptide antigen via MHC class I [GO…
245	-5.2438171026	2.1506323532	-24.864698271	3.889918e-54	8.870600e-53	112.825088703	P30613	Tumor - normal	TRUE	KPYR	HUMAN	reviewed	Pyruvate kinase PKLR (EC 2.7.1.40) (Pyruvate kinase 1) (Pyruvate kinase isozymes L/R) (R-type/L-type pyruvate kinase) (Red cell/liver pyruvate kinase)	PKLR	Homo sapiens (Human)	3D-structure;ATP-binding;Allosteric enzyme;Alternative splicing;Disease variant;Glycolysis;Hereditary hemolytic anemia;Kinase;Magnesium;Manganese;Metal-binding;Nucleotide-binding;Phosphoprotein;Potassium;Pyruvate;Reference proteome;Transferase	cytoplasm [GO:0005737]; cytosol [GO:0005829]; extracellular exosome [GO:0070062]; ATP binding [GO:0005524]; kinase activity [GO:0016301]; magnesium ion binding [GO:0000287]; potassium ion binding [GO:0030955]; pyruvate kinase activity [GO:0004743]; ATP biosynthetic process [GO:0006754]; cellular response to epinephrine stimulus [GO:0071872]; cellular response to insulin stimulus [GO:0032869]; gly…
246	1.4921777478	3.4902875064	24.343242168	4.024592e-54	9.140404e-53	112.749393709	O14979	Tumor - normal	TRUE	HNRDL	HUMAN	reviewed	Heterogeneous nuclear ribonucleoprotein D-like (hnRNP D-like) (hnRNP DL) (AU-rich element RNA-binding factor) (JKT41-binding protein) (Protein laAUF1)	HNRNPDL	Homo sapiens (Human)	Acetylation;Activator;Alternative splicing;Cytoplasm;DNA-binding;Direct protein sequencing;Disease variant;Isopeptide bond;Limb-girdle muscular dystrophy;Methylation;Nucleus;Phosphoprotein;RNA-binding;Reference proteome;Repeat;Repressor;Transcription;Transcription regulation;Ubl conjugation	cytosol [GO:0005829]; nucleoplasm [GO:0005654]; nucleus [GO:0005634]; spliceosomal complex [GO:0005681]; DNA binding [GO:0003677]; double-stranded DNA binding [GO:0003690]; poly(A) binding [GO:0008143]; poly(G) binding [GO:0034046]; RNA binding [GO:0003723]; single-stranded DNA binding [GO:0003697]; regulation of gene expression [GO:0010468]; RNA processing [GO:0006396]
247	-3.2502474626	4.2373212411	-24.232615027	4.679157e-54	1.058399e-52	112.591295377	Q3LXA3	Tumor - normal	TRUE	TKFC	HUMAN	reviewed	Triokinase/FMN cyclase (Bifunctional ATP-dependent dihydroxyacetone kinase/FAD-AMP lyase (cyclizing)) [Includes: ATP-dependent dihydroxyacetone kinase (DHA kinase) (EC 2.7.1.28) (EC 2.7.1.29) (Glycerone kinase) (Triokinase) (Triose kinase); FAD-AMP lyase (cyclizing) (EC 4.6.1.15) (FAD-AMP lyase (cyclic FMN forming)) (FMN cyclase)]	TKFC	Homo sapiens (Human)	ATP-binding;Alternative splicing;Cataract;Cobalt;FAD;Flavoprotein;Kinase;Lyase;Magnesium;Manganese;Metal-binding;Multifunctional enzyme;Nucleotide-binding;Phosphoprotein;Reference proteome;Transferase	cytosol [GO:0005829]; extracellular exosome [GO:0070062]; nucleus [GO:0005634]; ATP binding [GO:0005524]; FAD-AMP lyase (cyclizing) activity [GO:0034012]; glycerone kinase activity [GO:0004371]; metal ion binding [GO:0046872]; triokinase activity [GO:0050354]; carbohydrate phosphorylation [GO:0046835]; cellular carbohydrate metabolic process [GO:0044262]; glycerol catabolic process [GO:0019563]; …
248	1.0145587386	1.8485492185	24.270210731	5.778672e-54	1.301832e-52	112.387443468	O15212	Tumor - normal	TRUE	PFD6	HUMAN	reviewed	Prefoldin subunit 6 (Protein Ke2)	PFDN6	Homo sapiens (Human)	3D-structure;Acetylation;Chaperone;Isopeptide bond;Reference proteome;Ubl conjugation	cytoplasm [GO:0005737]; prefoldin complex [GO:0016272]; amyloid-beta binding [GO:0001540]; chaperone binding [GO:0051087]; unfolded protein binding [GO:0051082]; chaperone-mediated protein complex assembly [GO:0051131]; negative regulation of amyloid fibril formation [GO:1905907]; protein folding [GO:0006457]
249	0.9569245334	2.4258683747	24.247810039	6.457630e-54	1.448947e-52	112.276292825	O14980	Tumor - normal	TRUE	XPO1	HUMAN	reviewed	Exportin-1 (Exp1) (Chromosome region maintenance 1 protein homolog)	XPO1	Homo sapiens (Human)	3D-structure;Acetylation;Cytoplasm;Direct protein sequencing;Host-virus interaction;Nucleus;Phosphoprotein;Protein transport;RNA-binding;Reference proteome;Repeat;Transport;mRNA transport	annulate lamellae [GO:0005642]; Cajal body [GO:0015030]; cytoplasm [GO:0005737]; cytosol [GO:0005829]; intracellular membrane-bounded organelle [GO:0043231]; kinetochore [GO:0000776]; membrane [GO:0016020]; nuclear envelope [GO:0005635]; nuclear membrane [GO:0031965]; nucleolus [GO:0005730]; nucleoplasm [GO:0005654]; nucleus [GO:0005634]; protein-containing complex [GO:0032991]; ribonucleoprotein…
250	-2.6897043255	3.4591281533	-24.140954569	7.395547e-54	1.652757e-52	112.133268171	P22307	Tumor - normal	TRUE	SCP2	HUMAN	reviewed	Sterol carrier protein 2 (SCP-2) (Acetyl-CoA C-myristoyltransferase) (EC 2.3.1.155) (Non-specific lipid-transfer protein) (NSL-TP) (Propanoyl-CoA C-acyltransferase) (EC 2.3.1.176) (SCP-2/3-oxoacyl-CoA thiolase) (SCP-2/thiolase) (EC 2.3.1.16) (SCP-chi) (SCPX) (Sterol carrier protein X) (SCP-X) (Straight-chain acyl-CoA oxidase) (SCOX)	SCP2	Homo sapiens (Human)	3D-structure;Acetylation;Acyltransferase;Alternative promoter usage;Alternative splicing;Cytoplasm;Direct protein sequencing;Endoplasmic reticulum;Lipid metabolism;Lipid transport;Lipid-binding;Mitochondrion;Peroxisome;Phosphoprotein;Reference proteome;Transferase;Transport	cytoplasm [GO:0005737]; cytosol [GO:0005829]; endoplasmic reticulum [GO:0005783]; intracellular membrane-bounded organelle [GO:0043231]; membrane [GO:0016020]; mitochondrion [GO:0005739]; nucleoplasm [GO:0005654]; peroxisomal matrix [GO:0005782]; peroxisome [GO:0005777]; protein-containing complex [GO:0032991]; acetyl-CoA C-acyltransferase activity [GO:0003988]; acetyl-CoA C-myristoyltransferase …
251	1.2568034850	0.2657446231	24.218764574	7.458798e-54	1.660251e-52	112.132079766	Q6P1J9	Tumor - normal	TRUE	CDC73	HUMAN	reviewed	Parafibromin (Cell division cycle protein 73 homolog) (Hyperparathyroidism 2 protein)	CDC73	Homo sapiens (Human)	3D-structure;Acetylation;Cell cycle;Direct protein sequencing;Disease variant;Isopeptide bond;Nucleus;Phosphoprotein;Reference proteome;Transcription;Transcription regulation;Tumor suppressor;Ubl conjugation;Wnt signaling pathway	Cdc73/Paf1 complex [GO:0016593]; chromosome, telomeric region [GO:0000781]; cytosol [GO:0005829]; nucleoplasm [GO:0005654]; nucleus [GO:0005634]; RNA polymerase II complex binding [GO:0000993]; cell cycle [GO:0007049]; cellular response to lipopolysaccharide [GO:0071222]; endodermal cell fate commitment [GO:0001711]; histone H2B ubiquitination [GO:0033523]; histone monoubiquitination [GO:0010390]…
252	1.1669351490	-0.8394737920	24.210282225	7.779605e-54	1.724788e-52	112.089944715	O75150	Tumor - normal	TRUE	BRE1B	HUMAN	reviewed	E3 ubiquitin-protein ligase BRE1B (BRE1-B) (EC 2.3.2.27) (95 kDa retinoblastoma-associated protein) (RBP95) (RING finger protein 40) (RING-type E3 ubiquitin transferase BRE1B)	RNF40	Homo sapiens (Human)	Acetylation;Alternative splicing;Chromatin regulator;Coiled coil;Isopeptide bond;Metal-binding;Nucleus;Phosphoprotein;Reference proteome;Transferase;Ubl conjugation;Ubl conjugation pathway;Zinc;Zinc-finger	axon terminus [GO:0043679]; cytosol [GO:0005829]; extrinsic component of membrane [GO:0019898]; HULC complex [GO:0033503]; membrane [GO:0016020]; neuron projection [GO:0043005]; nucleoplasm [GO:0005654]; nucleus [GO:0005634]; ubiquitin ligase complex [GO:0000151]; metal ion binding [GO:0046872]; mRNA 3'-UTR binding [GO:0003730]; protein homodimerization activity [GO:0042803]; protein-containing c…
253	-4.3382508959	0.7356858963	-26.580003460	1.050272e-53	2.301126e-52	111.965774752	Q53FZ2	Tumor - normal	TRUE	ACSM3	HUMAN	reviewed	Acyl-coenzyme A synthetase ACSM3, mitochondrial (EC 6.2.1.2) (Acyl-CoA synthetase medium-chain family member 3) (Butyrate--CoA ligase 3) (Butyryl-coenzyme A synthetase 3) (Middle-chain acyl-CoA synthetase 3) (Propionate--CoA ligase) (EC 6.2.1.17) (Protein SA homolog)	ACSM3	Homo sapiens (Human)	ATP-binding;Acetylation;Alternative splicing;Fatty acid metabolism;Ligase;Lipid metabolism;Magnesium;Metal-binding;Mitochondrion;Nucleotide-binding;Reference proteome;Transit peptide	mitochondrial matrix [GO:0005759]; mitochondrion [GO:0005739]; ATP binding [GO:0005524]; butyrate-CoA ligase activity [GO:0047760]; fatty acid ligase activity [GO:0015645]; fatty-acyl-CoA synthase activity [GO:0004321]; metal ion binding [GO:0046872]; methylbutanoate-CoA ligase activity [GO:0043759]; propionate-CoA ligase activity [GO:0050218]; acyl-CoA metabolic process [GO:0006637]; cholesterol…
254	1.3253665756	1.6434470557	24.163107218	9.834229e-54	2.171693e-52	111.855447554	P78347	Tumor - normal	TRUE	GTF2I	HUMAN	reviewed	General transcription factor II-I (GTFII-I) (TFII-I) (Bruton tyrosine kinase-associated protein 135) (BAP-135) (BTK-associated protein 135) (SRF-Phox1-interacting protein) (SPIN) (Williams-Beuren syndrome chromosomal region 6 protein)	GTF2I	Homo sapiens (Human)	3D-structure;Acetylation;Alternative splicing;Cytoplasm;DNA-binding;Direct protein sequencing;Isopeptide bond;Nucleus;Phosphoprotein;Reference proteome;Repeat;Transcription;Transcription regulation;Ubl conjugation;Williams-Beuren syndrome	cytoplasm [GO:0005737]; membrane [GO:0016020]; nucleoplasm [GO:0005654]; nucleus [GO:0005634]; DNA binding [GO:0003677]; DNA-binding transcription activator activity, RNA polymerase II-specific [GO:0001228]; DNA-binding transcription factor activity [GO:0003700]; DNA-binding transcription factor activity, RNA polymerase II-specific [GO:0000981]; RNA polymerase II-specific DNA-binding transcriptio…
255	-2.2396651497	3.8786435318	-24.150171885	1.048744e-53	2.301126e-52	111.791101008	P51570	Tumor - normal	TRUE	GALK1	HUMAN	reviewed	Galactokinase (EC 2.7.1.6) (Galactose kinase)	GALK1	Homo sapiens (Human)	3D-structure;ATP-binding;Carbohydrate metabolism;Cataract;Direct protein sequencing;Disease variant;Galactose metabolism;Kinase;Nucleotide-binding;Phosphoprotein;Reference proteome;Transferase	cytoplasm [GO:0005737]; cytosol [GO:0005829]; extracellular exosome [GO:0070062]; membrane [GO:0016020]; ATP binding [GO:0005524]; galactokinase activity [GO:0004335]; galactose binding [GO:0005534]; galactitol metabolic process [GO:0019402]; galactose catabolic process [GO:0019388]; galactose metabolic process [GO:0006012]; glycolytic process from galactose [GO:0061623]
256	1.2303075240	4.0735538134	24.120767539	1.213922e-53	2.649291e-52	111.644753275	P12956	Tumor - normal	TRUE	XRCC6	HUMAN	reviewed	X-ray repair cross-complementing protein 6 (EC 3.6.4.-) (EC 4.2.99.-) (5'-deoxyribose-5-phosphate lyase Ku70) (5'-dRP lyase Ku70) (70 kDa subunit of Ku antigen) (ATP-dependent DNA helicase 2 subunit 1) (ATP-dependent DNA helicase II 70 kDa subunit) (CTC box-binding factor 75 kDa subunit) (CTC75) (CTCBF) (DNA repair protein XRCC6) (Lupus Ku autoantigen protein p70) (Ku70) (Thyroid-lupus autoantige…	XRCC6	Homo sapiens (Human)	3D-structure;ADP-ribosylation;ATP-binding;Acetylation;Activator;Alternative splicing;Chromosome;DNA damage;DNA recombination;DNA repair;DNA-binding;Direct protein sequencing;Helicase;Host-virus interaction;Hydrolase;Immunity;Innate immunity;Isopeptide bond;Lyase;Multifunctional enzyme;Nucleotide-binding;Nucleus;Phosphoprotein;Reference proteome;Systemic lupus erythematosus;Transcription;Transcrip…	chromosome, telomeric region [GO:0000781]; cytosol [GO:0005829]; extracellular region [GO:0005576]; ficolin-1-rich granule lumen [GO:1904813]; Ku70:Ku80 complex [GO:0043564]; membrane [GO:0016020]; nonhomologous end joining complex [GO:0070419]; nuclear telomere cap complex [GO:0000783]; nucleolus [GO:0005730]; nucleoplasm [GO:0005654]; nucleus [GO:0005634]; protein-containing complex [GO:0032991…
257	1.6865484612	-0.4648733053	24.090851751	1.408848e-53	3.062737e-52	111.495751089	P85037	Tumor - normal	TRUE	FOXK1	HUMAN	reviewed	Forkhead box protein K1 (Myocyte nuclear factor) (MNF)	FOXK1	Homo sapiens (Human)	Acetylation;Activator;Alternative splicing;Cytoplasm;DNA-binding;Developmental protein;Differentiation;Host-virus interaction;Methylation;Myogenesis;Nucleus;Phosphoprotein;Reference proteome;Repressor;Transcription;Transcription regulation	chromatin [GO:0000785]; cytoplasm [GO:0005737]; nucleoplasm [GO:0005654]; nucleus [GO:0005634]; 14-3-3 protein binding [GO:0071889]; DNA-binding transcription factor activity [GO:0003700]; DNA-binding transcription factor activity, RNA polymerase II-specific [GO:0000981]; DNA-binding transcription repressor activity, RNA polymerase II-specific [GO:0001227]; RNA polymerase II cis-regulatory region…
258	-2.6904941279	1.8700545081	-23.986161292	1.605885e-53	3.470243e-52	111.357420324	P43155	Tumor - normal	TRUE	CACP	HUMAN	reviewed	Carnitine O-acetyltransferase (Carnitine acetylase) (EC 2.3.1.137) (EC 2.3.1.7) (Carnitine acetyltransferase) (CAT) (CrAT)	CRAT	Homo sapiens (Human)	3D-structure;Acetylation;Acyltransferase;Alternative splicing;Direct protein sequencing;Endoplasmic reticulum;Fatty acid metabolism;Lipid metabolism;Membrane;Mitochondrion;Mitochondrion inner membrane;Neurodegeneration;Peroxisome;Reference proteome;Transferase;Transport	cytosol [GO:0005829]; endoplasmic reticulum [GO:0005783]; mitochondrial inner membrane [GO:0005743]; mitochondrion [GO:0005739]; peroxisomal matrix [GO:0005782]; peroxisome [GO:0005777]; acyl-CoA oxidase activity [GO:0003997]; carnitine O-acetyltransferase activity [GO:0004092]; carnitine O-octanoyltransferase activity [GO:0008458]; carnitine metabolic process, CoA-linked [GO:0019254]; fatty acid…
259	-2.6867562705	2.3658499022	-23.985809622	1.608722e-53	3.470243e-52	111.355654340	Q6YN16	Tumor - normal	TRUE	HSDL2	HUMAN	reviewed	Hydroxysteroid dehydrogenase-like protein 2 (EC 1.-.-.-) (Short chain dehydrogenase/reductase family 13C member 1)	HSDL2	Homo sapiens (Human)	3D-structure;Acetylation;Alternative splicing;NADP;Oxidoreductase;Peroxisome;Reference proteome	membrane [GO:0016020]; mitochondrion [GO:0005739]; peroxisome [GO:0005777]; oxidoreductase activity [GO:0016491]
260	1.4498142472	2.4548293653	24.031467747	1.894016e-53	4.069948e-52	111.199650056	P26196	Tumor - normal	TRUE	DDX6	HUMAN	reviewed	Probable ATP-dependent RNA helicase DDX6 (EC 3.6.4.13) (ATP-dependent RNA helicase p54) (DEAD box protein 6) (Oncogene RCK)	DDX6	Homo sapiens (Human)	3D-structure;ATP-binding;Chromosomal rearrangement;Cytoplasm;Disease variant;Helicase;Hydrolase;Mental retardation;Nucleotide-binding;Nucleus;Phosphoprotein;Proto-oncogene;RNA-binding;Reference proteome;Ubl conjugation	adherens junction [GO:0005912]; chromatoid body [GO:0033391]; concave side of sperm head [GO:0061830]; cytoplasm [GO:0005737]; cytoplasmic ribonucleoprotein granule [GO:0036464]; cytoplasmic stress granule [GO:0010494]; cytosol [GO:0005829]; heterochromatin [GO:0000792]; membrane [GO:0016020]; mitochondrion [GO:0005739]; nucleolus [GO:0005730]; nucleus [GO:0005634]; outer dense fiber [GO:0001520]…
261	-4.8111653094	1.7067751093	-24.964563431	2.156853e-53	4.599366e-52	111.148107607	P28845	Tumor - normal	TRUE	DHI1	HUMAN	reviewed	Corticosteroid 11-beta-dehydrogenase isozyme 1 (EC 1.1.1.146) (11-beta-hydroxysteroid dehydrogenase 1) (11-DH) (11-beta-HSD1) (Short chain dehydrogenase/reductase family 26C member 1)	HSD11B1	Homo sapiens (Human)	3D-structure;Endoplasmic reticulum;Glycoprotein;Lipid metabolism;Membrane;NADP;Oxidoreductase;Reference proteome;Signal-anchor;Steroid metabolism;Transmembrane;Transmembrane helix	endoplasmic reticulum membrane [GO:0005789]; integral component of endoplasmic reticulum membrane [GO:0030176]; membrane [GO:0016020]; 11-beta-hydroxysteroid dehydrogenase (NADP+) activity [GO:0070524]; 11-beta-hydroxysteroid dehydrogenase [NAD(P)] activity [GO:0003845]; NADP binding [GO:0050661]; protein homodimerization activity [GO:0042803]; steroid binding [GO:0005496]; lung development [GO:0…
262	1.4262924812	1.6021248015	24.017719091	2.028454e-53	4.342135e-52	111.131034554	O15498	Tumor - normal	TRUE	YKT6	HUMAN	reviewed	Synaptobrevin homolog YKT6 (EC 2.3.1.-)	YKT6	Homo sapiens (Human)	3D-structure;Alternative splicing;Coiled coil;Cytoplasm;Cytoplasmic vesicle;ER-Golgi transport;Golgi apparatus;Lipoprotein;Membrane;Methylation;Palmitate;Phosphoprotein;Prenylation;Protein transport;Reference proteome;Transferase;Transport	apical dendrite [GO:0097440]; basal dendrite [GO:0097441]; cytoplasm [GO:0005737]; cytoplasmic vesicle membrane [GO:0030659]; cytosol [GO:0005829]; endoplasmic reticulum [GO:0005783]; endoplasmic reticulum-Golgi intermediate compartment membrane [GO:0033116]; endosome [GO:0005768]; Golgi apparatus [GO:0005794]; Golgi membrane [GO:0000139]; integral component of plasma membrane [GO:0005887]; mitoc…
263	1.5819436816	1.8442190753	23.975325702	2.506449e-53	5.324536e-52	110.919315149	P30520	Tumor - normal	TRUE	PURA2	HUMAN	reviewed	Adenylosuccinate synthetase isozyme 2 (AMPSase 2) (AdSS 2) (EC 6.3.4.4) (Adenylosuccinate synthetase, acidic isozyme) (Adenylosuccinate synthetase, liver isozyme) (L-type adenylosuccinate synthetase) (IMP--aspartate ligase 2)	ADSS2	Homo sapiens (Human)	3D-structure;Cytoplasm;GTP-binding;Ligase;Magnesium;Metal-binding;Mitochondrion;Nucleotide-binding;Purine biosynthesis;Reference proteome	cytoplasm [GO:0005737]; cytosol [GO:0005829]; extracellular exosome [GO:0070062]; mitochondrion [GO:0005739]; adenylosuccinate synthase activity [GO:0004019]; GTP binding [GO:0005525]; magnesium ion binding [GO:0000287]; phosphate ion binding [GO:0042301]; 'de novo' AMP biosynthetic process [GO:0044208]; AMP biosynthetic process [GO:0006167]; aspartate metabolic process [GO:0006531]; cellular res…
264	-2.6434332524	3.5872324482	-23.951829149	2.818591e-53	5.964950e-52	110.801874262	P51648	Tumor - normal	TRUE	AL3A2	HUMAN	reviewed	Aldehyde dehydrogenase family 3 member A2 (EC 1.2.1.3) (EC 1.2.1.94) (Aldehyde dehydrogenase 10) (Fatty aldehyde dehydrogenase) (Microsomal aldehyde dehydrogenase)	ALDH3A2	Homo sapiens (Human)	3D-structure;Alternative splicing;Direct protein sequencing;Disease variant;Endoplasmic reticulum;Fatty acid metabolism;Ichthyosis;Lipid metabolism;Membrane;Mental retardation;Microsome;NAD;Oxidoreductase;Phosphoprotein;Reference proteome;Transmembrane;Transmembrane helix	cytosol [GO:0005829]; endoplasmic reticulum membrane [GO:0005789]; integral component of membrane [GO:0016021]; intracellular membrane-bounded organelle [GO:0043231]; peroxisomal membrane [GO:0005778]; peroxisome [GO:0005777]; 3-chloroallyl aldehyde dehydrogenase activity [GO:0004028]; aldehyde dehydrogenase (NAD+) activity [GO:0004029]; glyceraldehyde-3-phosphate dehydrogenase (NAD+) (non-phosph…
265	1.4085502459	3.1254324120	23.947927947	2.874075e-53	6.059418e-52	110.782368622	Q9UHD8	Tumor - normal	TRUE	SEPT9	HUMAN	reviewed	Septin-9 (MLL septin-like fusion protein MSF-A) (MLL septin-like fusion protein) (Ovarian/Breast septin) (Ov/Br septin) (Septin D1)	SEPTIN9	Homo sapiens (Human)	3D-structure;Acetylation;Alternative splicing;Cell cycle;Cell division;Chromosomal rearrangement;Cytoplasm;Cytoskeleton;Disease variant;GTP-binding;Nucleotide-binding;Phosphoprotein;Reference proteome	actin cytoskeleton [GO:0015629]; axoneme [GO:0005930]; cell division site [GO:0032153]; cytoplasm [GO:0005737]; microtubule [GO:0005874]; microtubule cytoskeleton [GO:0015630]; non-motile cilium [GO:0097730]; perinuclear region of cytoplasm [GO:0048471]; septin complex [GO:0031105]; septin ring [GO:0005940]; stress fiber [GO:0001725]; cadherin binding [GO:0045296]; GTP binding [GO:0005525]; GTPas…
266	2.0237981296	1.5858512478	23.945240840	2.912929e-53	6.118247e-52	110.768932250	O95302	Tumor - normal	TRUE	FKBP9	HUMAN	reviewed	Peptidyl-prolyl cis-trans isomerase FKBP9 (PPIase FKBP9) (EC 5.2.1.8) (63 kDa FK506-binding protein) (63 kDa FKBP) (FKBP-63) (FK506-binding protein 9) (FKBP-9) (Rotamase)	FKBP9	Homo sapiens (Human)	Alternative splicing;Calcium;Endoplasmic reticulum;Glycoprotein;Isomerase;Metal-binding;Phosphoprotein;Reference proteome;Repeat;Rotamase;Signal	endoplasmic reticulum [GO:0005783]; calcium ion binding [GO:0005509]; peptidyl-prolyl cis-trans isomerase activity [GO:0003755]; protein folding [GO:0006457]
267	-4.4323587213	2.4374410103	-25.546804736	4.011983e-53	8.332696e-52	110.580098041	P54855	Tumor - normal	TRUE	UDB15	HUMAN	reviewed	UDP-glucuronosyltransferase 2B15 (UDPGT 2B15) (UGT2B15) (EC 2.4.1.17) (HLUG4) (UDP-glucuronosyltransferase 2B8) (UDPGT 2B8) (UDPGTh-3)	UGT2B15	Homo sapiens (Human)	3D-structure;Direct protein sequencing;Endoplasmic reticulum;Glycoprotein;Glycosyltransferase;Lipid metabolism;Membrane;Reference proteome;Signal;Steroid metabolism;Transferase;Transmembrane;Transmembrane helix	endoplasmic reticulum membrane [GO:0005789]; integral component of membrane [GO:0016021]; intracellular membrane-bounded organelle [GO:0043231]; glucuronosyltransferase activity [GO:0015020]; cellular glucuronidation [GO:0052695]; estrogen metabolic process [GO:0008210]; steroid metabolic process [GO:0008202]; xenobiotic metabolic process [GO:0006805]
268	1.3530155761	2.5778182370	23.899835064	3.655375e-53	7.648907e-52	110.541754653	P17844	Tumor - normal	TRUE	DDX5	HUMAN	reviewed	Probable ATP-dependent RNA helicase DDX5 (EC 3.6.4.13) (DEAD box protein 5) (RNA helicase p68)	DDX5	Homo sapiens (Human)	3D-structure;ATP-binding;Acetylation;Alternative splicing;Biological rhythms;Cytoplasm;Helicase;Hydrolase;Isopeptide bond;Nucleotide-binding;Nucleus;Phosphoprotein;RNA-binding;Reference proteome;Spliceosome;Transcription;Transcription regulation;Ubl conjugation;mRNA processing;mRNA splicing	catalytic step 2 spliceosome [GO:0071013]; cytoplasm [GO:0005737]; cytosol [GO:0005829]; extracellular exosome [GO:0070062]; membrane [GO:0016020]; nucleolus [GO:0005730]; nucleoplasm [GO:0005654]; nucleus [GO:0005634]; ribonucleoprotein complex [GO:1990904]; androgen receptor binding [GO:0050681]; ATP binding [GO:0005524]; ATP hydrolysis activity [GO:0140603]; calcium-dependent protein binding […
269	4.5458869983	2.4381212673	24.462845301	3.992874e-53	8.323950e-52	110.506441241	P13611	Tumor - normal	TRUE	CSPG2	HUMAN	reviewed	Versican core protein (Chondroitin sulfate proteoglycan core protein 2) (Chondroitin sulfate proteoglycan 2) (Glial hyaluronate-binding protein) (GHAP) (Large fibroblast proteoglycan) (PG-M)	VCAN	Homo sapiens (Human)	Alternative splicing;Calcium;Cataract;Cell projection;Direct protein sequencing;Disulfide bond;EGF-like domain;Extracellular matrix;Glycoprotein;Hyaluronic acid;Immunoglobulin domain;Lectin;Phosphoprotein;Proteoglycan;Reference proteome;Repeat;Secreted;Signal;Sushi	collagen-containing extracellular matrix [GO:0062023]; endoplasmic reticulum lumen [GO:0005788]; extracellular matrix [GO:0031012]; extracellular region [GO:0005576]; extracellular space [GO:0005615]; Golgi lumen [GO:0005796]; interphotoreceptor matrix [GO:0033165]; lysosomal lumen [GO:0043202]; membrane [GO:0016020]; photoreceptor outer segment [GO:0001750]; calcium ion binding [GO:0005509]; car…
270	1.4153691807	1.4002722359	23.874620608	4.147004e-53	8.581225e-52	110.415490001	Q99598	Tumor - normal	TRUE	TSNAX	HUMAN	reviewed	Translin-associated protein X (Translin-associated factor X)	TSNAX	Homo sapiens (Human)	3D-structure;Cytoplasm;DNA-binding;Developmental protein;Differentiation;Golgi apparatus;Isopeptide bond;Magnesium;Metal-binding;Nucleus;Reference proteome;Spermatogenesis;Ubl conjugation	cytoplasm [GO:0005737]; cytosol [GO:0005829]; Golgi apparatus [GO:0005794]; nucleoplasm [GO:0005654]; nucleus [GO:0005634]; perinuclear region of cytoplasm [GO:0048471]; A2A adenosine receptor binding [GO:0031687]; DNA binding [GO:0003677]; endoribonuclease activity [GO:0004521]; metal ion binding [GO:0046872]; protein-containing complex binding [GO:0044877]; RNA binding [GO:0003723]; sequence-sp…
271	1.1969024277	1.2918100135	23.869577132	4.253047e-53	8.768183e-52	110.390224725	Q16630	Tumor - normal	TRUE	CPSF6	HUMAN	reviewed	Cleavage and polyadenylation specificity factor subunit 6 (Cleavage and polyadenylation specificity factor 68 kDa subunit) (CPSF 68 kDa subunit) (Cleavage factor Im complex 68 kDa subunit) (CFIm68) (Pre-mRNA cleavage factor Im 68 kDa subunit) (Protein HPBRII-4/7)	CPSF6	Homo sapiens (Human)	3D-structure;Alternative splicing;Cytoplasm;Direct protein sequencing;Methylation;Nucleus;Phosphoprotein;RNA-binding;Reference proteome;mRNA processing	cytoplasm [GO:0005737]; interchromatin granule [GO:0035061]; membrane [GO:0016020]; mRNA cleavage and polyadenylation specificity factor complex [GO:0005847]; mRNA cleavage factor complex [GO:0005849]; nuclear speck [GO:0016607]; nucleoplasm [GO:0005654]; nucleus [GO:0005634]; paraspeckles [GO:0042382]; perichromatin fibrils [GO:0005726]; ribonucleoprotein complex [GO:1990904]; exon-exon junction…
272	-2.1342775834	2.0434064839	-23.857768301	4.512124e-53	9.268101e-52	110.331056155	Q9UJ68	Tumor - normal	TRUE	MSRA	HUMAN	reviewed	Mitochondrial peptide methionine sulfoxide reductase (EC 1.8.4.11) (Peptide-methionine (S)-S-oxide reductase) (Peptide Met(O) reductase) (Protein-methionine-S-oxide reductase) (PMSR)	MSRA	Homo sapiens (Human)	Acetylation;Alternative initiation;Alternative promoter usage;Alternative splicing;Cytoplasm;Disulfide bond;Lipoprotein;Membrane;Mitochondrion;Myristate;Nucleus;Oxidoreductase;Redox-active center;Reference proteome;Transit peptide	actin cytoskeleton [GO:0015629]; cytoplasm [GO:0005737]; cytosol [GO:0005829]; extracellular exosome [GO:0070062]; mitochondrion [GO:0005739]; nucleoplasm [GO:0005654]; plasma membrane [GO:0005886]; L-methionine-(S)-S-oxide reductase activity [GO:0036456]; peptide-methionine (S)-S-oxide reductase activity [GO:0008113]; cellular protein modification process [GO:0006464]; cellular response to oxida…
273	-1.6896333070	2.0588758259	-23.855818780	4.556395e-53	9.324754e-52	110.321286357	O60220	Tumor - normal	TRUE	TIM8A	HUMAN	reviewed	Mitochondrial import inner membrane translocase subunit Tim8 A (Deafness dystonia protein 1) (X-linked deafness dystonia protein)	TIMM8A	Homo sapiens (Human)	Chaperone;Deafness;Disease variant;Disulfide bond;Dystonia;Membrane;Metal-binding;Mitochondrion;Mitochondrion inner membrane;Phosphoprotein;Protein transport;Reference proteome;Translocation;Transport;Zinc	mitochondrial inner membrane [GO:0005743]; mitochondrial intermembrane space [GO:0005758]; mitochondrion [GO:0005739]; identical protein binding [GO:0042802]; metal ion binding [GO:0046872]; nervous system development [GO:0007399]; protein insertion into mitochondrial inner membrane [GO:0045039]
274	1.2054990271	0.4805110632	23.842459409	4.871743e-53	9.933734e-52	110.254324785	Q15814	Tumor - normal	TRUE	TBCC	HUMAN	reviewed	Tubulin-specific chaperone C (Tubulin-folding cofactor C) (CFC)	TBCC	Homo sapiens (Human)	3D-structure;Acetylation;Chaperone;Cytoplasm;Phosphoprotein;Reference proteome	cytoplasm [GO:0005737]; cytoskeleton [GO:0005856]; cytosol [GO:0005829]; microtubule [GO:0005874]; photoreceptor connecting cilium [GO:0032391]; chaperone binding [GO:0051087]; GTPase activity [GO:0003924]; tubulin binding [GO:0015631]; cell morphogenesis [GO:0000902]; post-chaperonin tubulin folding pathway [GO:0007023]; protein folding [GO:0006457]; tubulin complex assembly [GO:0007021]
275	1.0607639848	2.3107041660	23.837524854	4.993693e-53	1.014537e-51	110.229585595	Q13435	Tumor - normal	TRUE	SF3B2	HUMAN	reviewed	Splicing factor 3B subunit 2 (Pre-mRNA-splicing factor SF3b 145 kDa subunit) (SF3b145) (Spliceosome-associated protein 145) (SAP 145)	SF3B2	Homo sapiens (Human)	3D-structure;Acetylation;Coiled coil;Direct protein sequencing;Host-virus interaction;Isopeptide bond;Methylation;Nucleus;Phosphoprotein;Reference proteome;Spliceosome;Ubl conjugation;mRNA processing;mRNA splicing	catalytic step 2 spliceosome [GO:0071013]; nuclear speck [GO:0016607]; nucleoplasm [GO:0005654]; nucleus [GO:0005634]; precatalytic spliceosome [GO:0071011]; spliceosomal complex [GO:0005681]; U12-type spliceosomal complex [GO:0005689]; U2 snRNP [GO:0005686]; U2-type precatalytic spliceosome [GO:0071005]; U2-type spliceosomal complex [GO:0005684]; RNA binding [GO:0003723]; mRNA processing [GO:000…
276	-2.2157843271	4.6887302785	-23.836775212	5.012486e-53	1.014665e-51	110.225827034	Q99735	Tumor - normal	TRUE	MGST2	HUMAN	reviewed	Microsomal glutathione S-transferase 2 (Microsomal GST-2) (EC 2.5.1.18) (Glutathione peroxidase MGST2) (EC 1.11.1.-) (Leukotriene C4 synthase MGST2) (EC 4.4.1.20) (Microsomal glutathione S-transferase II) (Microsomal GST-II)	MGST2	Homo sapiens (Human)	3D-structure;Alternative splicing;Endoplasmic reticulum;Leukotriene biosynthesis;Lipid metabolism;Lyase;Membrane;Microsome;Oxidoreductase;Reference proteome;Transferase;Transmembrane;Transmembrane helix	endoplasmic reticulum [GO:0005783]; endoplasmic reticulum membrane [GO:0005789]; integral component of membrane [GO:0016021]; intracellular membrane-bounded organelle [GO:0043231]; membrane [GO:0016020]; nuclear envelope [GO:0005635]; plasma membrane [GO:0005886]; enzyme activator activity [GO:0008047]; glutathione binding [GO:0043295]; glutathione peroxidase activity [GO:0004602]; glutathione tr…
277	-1.9228336730	5.4085380833	-23.802006981	5.966861e-53	1.203497e-51	110.051429478	P14550	Tumor - normal	TRUE	AK1A1	HUMAN	reviewed	Aldo-keto reductase family 1 member A1 (EC 1.1.1.2) (EC 1.1.1.372) (EC 1.1.1.54) (Alcohol dehydrogenase [NADP(+)]) (Aldehyde reductase) (Glucuronate reductase) (EC 1.1.1.19) (Glucuronolactone reductase) (EC 1.1.1.20)	AKR1A1	Homo sapiens (Human)	3D-structure;Acetylation;Cell membrane;Cytoplasm;Direct protein sequencing;Lipid metabolism;Membrane;NADP;Oxidoreductase;Phosphoprotein;Reference proteome	apical plasma membrane [GO:0016324]; cytosol [GO:0005829]; extracellular exosome [GO:0070062]; extracellular space [GO:0005615]; synapse [GO:0045202]; alditol:NADP+ 1-oxidoreductase activity [GO:0004032]; aldo-keto reductase (NADP) activity [GO:0004033]; allyl-alcohol dehydrogenase activity [GO:0047655]; D-threo-aldose 1-dehydrogenase activity [GO:0047834]; electron transfer activity [GO:0009055]…
278	2.4016166238	3.3787592695	23.721359214	6.091653e-53	1.224247e-51	110.023336825	Q14764	Tumor - normal	TRUE	MVP	HUMAN	reviewed	Major vault protein (MVP) (Lung resistance-related protein)	MVP	Homo sapiens (Human)	3D-structure;Acetylation;Cytoplasm;Direct protein sequencing;Isopeptide bond;Nuclear pore complex;Nucleus;Phosphoprotein;Protein transport;Reference proteome;Repeat;Ribonucleoprotein;Translocation;Transport;Ubl conjugation;mRNA transport	cytoplasm [GO:0005737]; cytoskeleton [GO:0005856]; cytosol [GO:0005829]; extracellular exosome [GO:0070062]; extracellular region [GO:0005576]; ficolin-1-rich granule lumen [GO:1904813]; membrane [GO:0016020]; nuclear pore [GO:0005643]; nucleus [GO:0005634]; perinuclear region of cytoplasm [GO:0048471]; secretory granule lumen [GO:0034774]; identical protein binding [GO:0042802]; protein kinase b…
279	-2.7763241420	1.0155563523	-23.790129130	9.335623e-53	1.869467e-51	109.610431378	Q15043	Tumor - normal	TRUE	S39AE	HUMAN	reviewed	Metal cation symporter ZIP14 (LIV-1 subfamily of ZIP zinc transporter 4) (LZT-Hs4) (Solute carrier family 39 member 14) (Zrt- and Irt-like protein 14) (ZIP-14)	SLC39A14	Homo sapiens (Human)	Alternative splicing;Cell membrane;Disease variant;Dystonia;Endosome;Glycoprotein;Ion transport;Lysosome;Membrane;Neurodegeneration;Parkinsonism;Reference proteome;Signal;Transmembrane;Transmembrane helix;Transport;Ubl conjugation;Zinc;Zinc transport	apical plasma membrane [GO:0016324]; basolateral plasma membrane [GO:0016323]; early endosome membrane [GO:0031901]; integral component of membrane [GO:0016021]; integral component of plasma membrane [GO:0005887]; late endosome membrane [GO:0031902]; lysosomal membrane [GO:0005765]; plasma membrane [GO:0005886]; anion:cation symporter activity [GO:0015296]; cadmium ion transmembrane transporter a…
280	-2.7132770804	0.4876052851	-26.118081728	1.149584e-52	2.277562e-51	109.581684316	P48728	Tumor - normal	TRUE	GCST	HUMAN	reviewed	Aminomethyltransferase, mitochondrial (EC 2.1.2.10) (Glycine cleavage system T protein) (GCVT)	AMT	Homo sapiens (Human)	3D-structure;Alternative splicing;Aminotransferase;Disease variant;Mitochondrion;Reference proteome;Transferase;Transit peptide	mitochondrial matrix [GO:0005759]; mitochondrion [GO:0005739]; nucleoplasm [GO:0005654]; aminomethyltransferase activity [GO:0004047]; transaminase activity [GO:0008483]; glycine catabolic process [GO:0006546]; glycine decarboxylation via glycine cleavage system [GO:0019464]
281	-3.6897366078	4.6564918009	-23.619383772	1.020271e-52	2.035805e-51	109.507265856	P30038	Tumor - normal	TRUE	AL4A1	HUMAN	reviewed	Delta-1-pyrroline-5-carboxylate dehydrogenase, mitochondrial (P5C dehydrogenase) (EC 1.2.1.88) (Aldehyde dehydrogenase family 4 member A1) (L-glutamate gamma-semialdehyde dehydrogenase)	ALDH4A1	Homo sapiens (Human)	3D-structure;Acetylation;Alternative splicing;Direct protein sequencing;Disease variant;Mitochondrion;NAD;Oxidoreductase;Phosphoprotein;Proline metabolism;Reference proteome;Transit peptide	cytosol [GO:0005829]; mitochondrial matrix [GO:0005759]; mitochondrion [GO:0005739]; 1-pyrroline-5-carboxylate dehydrogenase activity [GO:0003842]; aldehyde dehydrogenase (NAD+) activity [GO:0004029]; electron transfer activity [GO:0009055]; identical protein binding [GO:0042802]; 4-hydroxyproline catabolic process [GO:0019470]; proline catabolic process [GO:0006562]; proline catabolic process to…
282	1.4667152641	0.6174508713	23.686194256	1.067440e-52	2.122343e-51	109.469434652	Q9H3P7	Tumor - normal	TRUE	GCP60	HUMAN	reviewed	Golgi resident protein GCP60 (Acyl-CoA-binding domain-containing protein 3) (Golgi complex-associated protein 1) (GOCAP1) (Golgi phosphoprotein 1) (GOLPH1) (PBR- and PKA-associated protein 7) (Peripheral benzodiazepine receptor-associated protein PAP7) [Cleaved into: Golgi resident protein GCP60, N-terminally processed]	ACBD3	Homo sapiens (Human)	3D-structure;Acetylation;Coiled coil;Direct protein sequencing;Golgi apparatus;Host-virus interaction;Lipid biosynthesis;Lipid metabolism;Membrane;Mitochondrion;Phosphoprotein;Reference proteome;Steroid biosynthesis	Golgi apparatus [GO:0005794]; Golgi membrane [GO:0000139]; membrane [GO:0016020]; mitochondrion [GO:0005739]; fatty-acyl-CoA binding [GO:0000062]; protein kinase A regulatory subunit binding [GO:0034237]; steroid biosynthetic process [GO:0006694]
283	-2.1680943892	6.4597759363	-23.639976818	1.346938e-52	2.659131e-51	109.236714331	P30086	Tumor - normal	TRUE	PEBP1	HUMAN	reviewed	Phosphatidylethanolamine-binding protein 1 (PEBP-1) (HCNPpp) (Neuropolypeptide h3) (Prostatic-binding protein) (Raf kinase inhibitor protein) (RKIP) [Cleaved into: Hippocampal cholinergic neurostimulating peptide (HCNP)]	PEBP1	Homo sapiens (Human)	3D-structure;ATP-binding;Cytoplasm;Direct protein sequencing;Disulfide bond;Lipid-binding;Nucleotide-binding;Phosphoprotein;Protease inhibitor;Reference proteome;Serine protease inhibitor	cytosol [GO:0005829]; extracellular exosome [GO:0070062]; nucleus [GO:0005634]; ATP binding [GO:0005524]; enzyme binding [GO:0019899]; phosphatidylethanolamine binding [GO:0008429]; protein kinase binding [GO:0019901]; RNA binding [GO:0003723]; serine-type endopeptidase inhibitor activity [GO:0004867]; negative regulation of MAPK cascade [GO:0043409]
284	-3.6636058618	1.9651806699	-24.099812193	1.499206e-52	2.949319e-51	109.171595750	O14975	Tumor - normal	TRUE	S27A2	HUMAN	reviewed	Very long-chain acyl-CoA synthetase (VLACS) (VLCS) (EC 6.2.1.-) (Arachidonate--CoA ligase) (EC 6.2.1.15) (Fatty acid transport protein 2) (FATP-2) (Fatty-acid-coenzyme A ligase, very long-chain 1) (Long-chain-fatty-acid--CoA ligase) (EC 6.2.1.3) (Phytanate--CoA ligase) (EC 6.2.1.24) (Solute carrier family 27 member 2) (THCA-CoA ligase) (EC 6.2.1.7) (Very long-chain-fatty-acid-CoA ligase)	SLC27A2	Homo sapiens (Human)	ATP-binding;Acetylation;Alternative splicing;Cell membrane;Endoplasmic reticulum;Fatty acid metabolism;Ligase;Lipid metabolism;Membrane;Microsome;Nucleotide-binding;Peroxisome;Phosphoprotein;Reference proteome;Transmembrane;Transmembrane helix	cytosol [GO:0005829]; endoplasmic reticulum [GO:0005783]; endoplasmic reticulum lumen [GO:0005788]; endoplasmic reticulum membrane [GO:0005789]; extracellular exosome [GO:0070062]; integral component of endoplasmic reticulum membrane [GO:0030176]; integral component of peroxisomal membrane [GO:0005779]; peroxisomal membrane [GO:0005778]; plasma membrane [GO:0005886]; specific granule membrane [GO…
285	1.0237226092	1.8128556608	23.557709406	2.039006e-52	3.997167e-51	108.821815302	Q9UK45	Tumor - normal	TRUE	LSM7	HUMAN	reviewed	U6 snRNA-associated Sm-like protein LSm7	LSM7	Homo sapiens (Human)	3D-structure;Acetylation;Direct protein sequencing;Nucleus;RNA-binding;Reference proteome;Ribonucleoprotein;Spliceosome;mRNA processing;mRNA splicing	catalytic step 2 spliceosome [GO:0071013]; cytosol [GO:0005829]; Lsm1-7-Pat1 complex [GO:1990726]; Lsm2-8 complex [GO:0120115]; nucleoplasm [GO:0005654]; nucleus [GO:0005634]; ribonucleoprotein complex [GO:1990904]; spliceosomal tri-snRNP complex [GO:0097526]; U12-type spliceosomal complex [GO:0005689]; U2-type precatalytic spliceosome [GO:0071005]; U2-type prespliceosome [GO:0071004]; U4/U6 x U5…
286	1.9003037849	0.9568654395	24.188511291	2.233041e-52	4.362237e-51	108.792104615	P45877	Tumor - normal	TRUE	PPIC	HUMAN	reviewed	Peptidyl-prolyl cis-trans isomerase C (PPIase C) (EC 5.2.1.8) (Cyclophilin C) (Rotamase C)	PPIC	Homo sapiens (Human)	3D-structure;Cytoplasm;Isomerase;Reference proteome;Rotamase	cytoplasm [GO:0005737]; extracellular exosome [GO:0070062]; intracellular membrane-bounded organelle [GO:0043231]; cyclosporin A binding [GO:0016018]; peptidyl-prolyl cis-trans isomerase activity [GO:0003755]; protein folding [GO:0006457]; protein peptidyl-prolyl isomerization [GO:0000413]
287	1.9426955672	2.5012258045	23.537856476	2.253865e-52	4.387576e-51	108.721565337	O43760	Tumor - normal	TRUE	SNG2	HUMAN	reviewed	Synaptogyrin-2 (Cellugyrin)	SYNGR2	Homo sapiens (Human)	Acetylation;Alternative splicing;Cell junction;Cytoplasmic vesicle;Direct protein sequencing;Host-virus interaction;Lipid droplet;Membrane;Phosphoprotein;Reference proteome;Synapse;Transmembrane;Transmembrane helix	extracellular exosome [GO:0070062]; integral component of membrane [GO:0016021]; lipid droplet [GO:0005811]; neuromuscular junction [GO:0031594]; synaptic vesicle membrane [GO:0030672]; regulated exocytosis [GO:0045055]; synaptic vesicle membrane organization [GO:0048499]
288	1.4429256706	0.1854644505	23.604837794	2.358438e-52	4.575207e-51	108.683649479	Q96S52	Tumor - normal	TRUE	PIGS	HUMAN	reviewed	GPI transamidase component PIG-S (Phosphatidylinositol-glycan biosynthesis class S protein)	PIGS	Homo sapiens (Human)	Alternative splicing;Direct protein sequencing;Disease variant;Endoplasmic reticulum;Epilepsy;GPI-anchor biosynthesis;Glycoprotein;Membrane;Reference proteome;Transmembrane;Transmembrane helix	endoplasmic reticulum membrane [GO:0005789]; GPI-anchor transamidase complex [GO:0042765]; membrane [GO:0016020]; attachment of GPI anchor to protein [GO:0016255]
289	-2.5073099301	4.1525914502	-23.433187164	2.624937e-52	5.074575e-51	108.561642743	P51659	Tumor - normal	TRUE	DHB4	HUMAN	reviewed	Peroxisomal multifunctional enzyme type 2 (MFE-2) (17-beta-hydroxysteroid dehydrogenase 4) (17-beta-HSD 4) (D-bifunctional protein) (DBP) (Multifunctional protein 2) (MFP-2) (Short chain dehydrogenase/reductase family 8C member 1) [Cleaved into: (3R)-hydroxyacyl-CoA dehydrogenase (EC 1.1.1.n12); Enoyl-CoA hydratase 2 (EC 4.2.1.107) (EC 4.2.1.119) (3-alpha,7-alpha,12-alpha-trihydroxy-5-beta-choles…	HSD17B4	Homo sapiens (Human)	3D-structure;Acetylation;Alternative splicing;Deafness;Direct protein sequencing;Disease variant;Fatty acid metabolism;Isomerase;Lipid metabolism;Lyase;NAD;Oxidoreductase;Peroxisome;Phosphoprotein;Reference proteome	cytosol [GO:0005829]; membrane [GO:0016020]; peroxisomal matrix [GO:0005782]; peroxisomal membrane [GO:0005778]; peroxisome [GO:0005777]; 17-beta-hydroxysteroid dehydrogenase (NAD+) activity [GO:0044594]; 3-hydroxyacyl-CoA dehydrogenase activity [GO:0003857]; 3alpha,7alpha,12alpha-trihydroxy-5beta-cholest-24-enoyl-CoA hydratase activity [GO:0033989]; enoyl-CoA hydratase activity [GO:0004300]; iso…
290	1.0609082807	2.1041262826	23.492351584	2.836190e-52	5.464067e-51	108.491597838	O75533	Tumor - normal	TRUE	SF3B1	HUMAN	reviewed	Splicing factor 3B subunit 1 (Pre-mRNA-splicing factor SF3b 155 kDa subunit) (SF3b155) (Spliceosome-associated protein 155) (SAP 155)	SF3B1	Homo sapiens (Human)	3D-structure;Acetylation;Alternative splicing;Citrullination;Isopeptide bond;Nucleus;Phosphoprotein;RNA-binding;Reference proteome;Repeat;Spliceosome;Ubl conjugation;mRNA processing;mRNA splicing	catalytic step 2 spliceosome [GO:0071013]; nuclear speck [GO:0016607]; nucleoplasm [GO:0005654]; nucleus [GO:0005634]; spliceosomal complex [GO:0005681]; U11/U12 snRNP [GO:0034693]; U12-type spliceosomal complex [GO:0005689]; U2 snRNP [GO:0005686]; U2-type precatalytic spliceosome [GO:0071005]; U2-type prespliceosome [GO:0071004]; mRNA binding [GO:0003729]; RNA binding [GO:0003723]; splicing fact…
291	-3.2061831659	1.3984833110	-25.160253868	3.439325e-52	6.559989e-51	108.439141955	Q86XE5	Tumor - normal	TRUE	HOGA1	HUMAN	reviewed	4-hydroxy-2-oxoglutarate aldolase, mitochondrial (EC 4.1.3.16) (Dihydrodipicolinate synthase-like) (DHDPS-like protein) (Probable 2-keto-4-hydroxyglutarate aldolase) (Probable KHG-aldolase) (Protein 569272)	HOGA1	Homo sapiens (Human)	3D-structure;Alternative splicing;Disease variant;Lyase;Mitochondrion;Reference proteome;Schiff base;Transit peptide	mitochondrial matrix [GO:0005759]; mitochondrion [GO:0005739]; 4-hydroxy-2-oxoglutarate aldolase activity [GO:0008700]; protein homodimerization activity [GO:0042803]; 4-hydroxyproline catabolic process [GO:0019470]; glyoxylate catabolic process [GO:0009436]; glyoxylate metabolic process [GO:0046487]; oxalate metabolic process [GO:0033609]; pyruvate biosynthetic process [GO:0042866]
292	0.9581510335	0.8259002923	23.462549103	3.297329e-52	6.330646e-51	108.340846041	Q12874	Tumor - normal	TRUE	SF3A3	HUMAN	reviewed	Splicing factor 3A subunit 3 (SF3a60) (Spliceosome-associated protein 61) (SAP 61)	SF3A3	Homo sapiens (Human)	3D-structure;Acetylation;Direct protein sequencing;Metal-binding;Nucleus;Phosphoprotein;Reference proteome;Spliceosome;Zinc;Zinc-finger;mRNA processing;mRNA splicing	catalytic step 2 spliceosome [GO:0071013]; nuclear speck [GO:0016607]; nucleoplasm [GO:0005654]; nucleus [GO:0005634]; spliceosomal complex [GO:0005681]; U2 snRNP [GO:0005686]; U2-type precatalytic spliceosome [GO:0071005]; RNA binding [GO:0003723]; zinc ion binding [GO:0008270]; mRNA 3'-splice site recognition [GO:0000389]; mRNA processing [GO:0006397]; mRNA splicing, via spliceosome [GO:0000398…
293	1.0684176373	2.4363259275	23.454158153	3.440266e-52	6.559989e-51	108.298381650	O43684	Tumor - normal	TRUE	BUB3	HUMAN	reviewed	Mitotic checkpoint protein BUB3	BUB3	Homo sapiens (Human)	ADP-ribosylation;Acetylation;Alternative splicing;Cell cycle;Cell division;Centromere;Chromosome;Chromosome partition;Isopeptide bond;Kinetochore;Meiosis;Mitosis;Nucleus;Phosphoprotein;Reference proteome;Repeat;Ubl conjugation;WD repeat	bub1-bub3 complex [GO:1990298]; cytosol [GO:0005829]; kinetochore [GO:0000776]; mitotic checkpoint complex [GO:0033597]; nucleoplasm [GO:0005654]; ubiquitin binding [GO:0043130]; attachment of spindle microtubules to kinetochore [GO:0008608]; cell division [GO:0051301]; meiotic cell cycle [GO:0051321]; mitotic sister chromatid segregation [GO:0000070]; mitotic spindle assembly checkpoint signalin…
294	1.4493372300	2.8745272907	23.447949647	3.550019e-52	6.746244e-51	108.266956401	O43399	Tumor - normal	TRUE	TPD54	HUMAN	reviewed	Tumor protein D54 (hD54) (Tumor protein D52-like 2)	TPD52L2	Homo sapiens (Human)	Acetylation;Alternative splicing;Coiled coil;Phosphoprotein;Reference proteome	cytoplasm [GO:0005737]; perinuclear region of cytoplasm [GO:0048471]; protein homodimerization activity [GO:0042803]; RNA binding [GO:0003723]; carbohydrate metabolic process [GO:0005975]; regulation of cell population proliferation [GO:0042127]
295	1.3709027358	2.3230952459	23.372125347	3.581897e-52	6.783749e-51	108.250593528	P05455	Tumor - normal	TRUE	LA	HUMAN	reviewed	Lupus La protein (La autoantigen) (La ribonucleoprotein) (Sjoegren syndrome type B antigen) (SS-B)	SSB	Homo sapiens (Human)	3D-structure;Acetylation;Nucleus;Phosphoprotein;RNA-binding;Reference proteome;Systemic lupus erythematosus	chromosome, telomeric region [GO:0000781]; cytoplasm [GO:0005737]; nucleus [GO:0005634]; ribonucleoprotein complex [GO:1990904]; mRNA binding [GO:0003729]; poly(U) RNA binding [GO:0008266]; RNA binding [GO:0003723]; sequence-specific mRNA binding [GO:1990825]; tRNA binding [GO:0000049]; histone mRNA metabolic process [GO:0008334]; IRES-dependent viral translational initiation [GO:0075522]; nuclea…
296	1.5219390788	0.0133377197	23.660360061	3.878405e-52	7.320490e-51	108.201033637	P61956	Tumor - normal	TRUE	SUMO2	HUMAN	reviewed	Small ubiquitin-related modifier 2 (SUMO-2) (HSMT3) (SMT3 homolog 2) (SUMO-3) (Sentrin-2) (Ubiquitin-like protein SMT3B) (Smt3B)	SUMO2	Homo sapiens (Human)	3D-structure;Acetylation;Alternative splicing;Host-virus interaction;Isopeptide bond;Nucleus;Reference proteome;Ubl conjugation;Ubl conjugation pathway	nucleoplasm [GO:0005654]; nucleus [GO:0005634]; PML body [GO:0016605]; protein tag [GO:0031386]; RNA binding [GO:0003723]; SUMO transferase activity [GO:0019789]; ubiquitin protein ligase binding [GO:0031625]; ubiquitin-like protein ligase binding [GO:0044389]; positive regulation of proteasomal ubiquitin-dependent protein catabolic process [GO:0032436]; positive regulation of transcription by RN…
297	-3.0373500346	3.9855901869	-23.399893551	4.527609e-52	8.517089e-51	108.023551429	P04424	Tumor - normal	TRUE	ARLY	HUMAN	reviewed	Argininosuccinate lyase (ASAL) (EC 4.3.2.1) (Arginosuccinase)	ASL	Homo sapiens (Human)	3D-structure;Acetylation;Alternative splicing;Amino-acid biosynthesis;Arginine biosynthesis;Disease variant;Lyase;Reference proteome;Urea cycle	cytoplasm [GO:0005737]; cytosol [GO:0005829]; extracellular exosome [GO:0070062]; argininosuccinate lyase activity [GO:0004056]; identical protein binding [GO:0042802]; arginine biosynthetic process via ornithine [GO:0042450]; urea cycle [GO:0000050]
298	2.1222421180	0.8659825015	23.470621370	4.627100e-52	8.675036e-51	108.009282107	P39748	Tumor - normal	TRUE	FEN1	HUMAN	reviewed	Flap endonuclease 1 (FEN-1) (EC 3.1.-.-) (DNase IV) (Flap structure-specific endonuclease 1) (Maturation factor 1) (MF1) (hFEN-1)	FEN1	Homo sapiens (Human)	3D-structure;Acetylation;Alternative initiation;DNA damage;DNA repair;DNA replication;Direct protein sequencing;Endonuclease;Exonuclease;Hydrolase;Magnesium;Metal-binding;Methylation;Mitochondrion;Nuclease;Nucleus;Phosphoprotein;Reference proteome	chromosome, telomeric region [GO:0000781]; membrane [GO:0016020]; mitochondrion [GO:0005739]; nucleolus [GO:0005730]; nucleoplasm [GO:0005654]; nucleus [GO:0005634]; protein-containing complex [GO:0032991]; 5'-3' exonuclease activity [GO:0008409]; 5'-flap endonuclease activity [GO:0017108]; damaged DNA binding [GO:0003684]; DNA binding [GO:0003677]; double-stranded DNA binding [GO:0003690]; doubl…
299	0.9794203685	2.5227362888	23.394534354	4.652189e-52	8.692903e-51	107.996389197	Q15393	Tumor - normal	TRUE	SF3B3	HUMAN	reviewed	Splicing factor 3B subunit 3 (Pre-mRNA-splicing factor SF3b 130 kDa subunit) (SF3b130) (STAF130) (Spliceosome-associated protein 130) (SAP 130)	SF3B3	Homo sapiens (Human)	3D-structure;Alternative splicing;Direct protein sequencing;Nucleus;Phosphoprotein;Reference proteome;Spliceosome;mRNA processing;mRNA splicing	catalytic step 2 spliceosome [GO:0071013]; nucleolus [GO:0005730]; nucleoplasm [GO:0005654]; nucleus [GO:0005634]; U12-type spliceosomal complex [GO:0005689]; U2 snRNP [GO:0005686]; U2-type precatalytic spliceosome [GO:0071005]; protein-containing complex binding [GO:0044877]; U2 snRNA binding [GO:0030620]; mRNA splicing, via spliceosome [GO:0000398]; negative regulation of protein catabolic proc…
300	1.3532172647	0.4958968961	23.613183853	4.900014e-52	9.125459e-51	107.967077612	P36404	Tumor - normal	TRUE	ARL2	HUMAN	reviewed	ADP-ribosylation factor-like protein 2	ARL2	Homo sapiens (Human)	3D-structure;Alternative splicing;Cataract;Cell cycle;Cytoplasm;Cytoskeleton;Disease variant;GTP-binding;Isopeptide bond;Lipoprotein;Mitochondrion;Myristate;Nucleotide-binding;Nucleus;Phosphoprotein;Reference proteome;Ubl conjugation	centrosome [GO:0005813]; cytoplasm [GO:0005737]; cytosol [GO:0005829]; focal adhesion [GO:0005925]; Golgi apparatus [GO:0005794]; lateral plasma membrane [GO:0016328]; microtubule cytoskeleton [GO:0015630]; mitochondrial intermembrane space [GO:0005758]; mitochondrial matrix [GO:0005759]; nucleolus [GO:0005730]; nucleoplasm [GO:0005654]; nucleus [GO:0005634]; GDP binding [GO:0019003]; GTP binding…
301	-3.6446753828	6.1676052765	-23.298623023	5.210468e-52	9.671391e-51	107.875556117	P05091	Tumor - normal	TRUE	ALDH2	HUMAN	reviewed	Aldehyde dehydrogenase, mitochondrial (EC 1.2.1.3) (ALDH class 2) (ALDH-E2) (ALDHI)	ALDH2	Homo sapiens (Human)	3D-structure;Acetylation;Alternative splicing;Direct protein sequencing;Mitochondrion;NAD;Oxidoreductase;Reference proteome;Transit peptide	extracellular exosome [GO:0070062]; mitochondrial matrix [GO:0005759]; aldehyde dehydrogenase (NAD+) activity [GO:0004029]; aldehyde dehydrogenase [NAD(P)+] activity [GO:0004030]; electron transfer activity [GO:0009055]; glyceraldehyde-3-phosphate dehydrogenase (NAD+) (non-phosphorylating) activity [GO:0043878]; NAD binding [GO:0051287]; alcohol metabolic process [GO:0006066]; carbohydrate metabo…
302	-2.4201655757	3.5119785032	-23.282910924	5.645565e-52	1.044429e-50	107.795299493	Q9UJS0	Tumor - normal	TRUE	CMC2	HUMAN	reviewed	Calcium-binding mitochondrial carrier protein Aralar2 (Citrin) (Mitochondrial aspartate glutamate carrier 2) (Solute carrier family 25 member 13)	SLC25A13	Homo sapiens (Human)	3D-structure;Acetylation;Alternative splicing;Calcium;Disease variant;Intrahepatic cholestasis;Membrane;Metal-binding;Methylation;Mitochondrion;Mitochondrion inner membrane;Phosphoprotein;Reference proteome;Repeat;Transmembrane;Transmembrane helix;Transport	integral component of plasma membrane [GO:0005887]; mitochondrial inner membrane [GO:0005743]; mitochondrion [GO:0005739]; acidic amino acid transmembrane transporter activity [GO:0015172]; calcium ion binding [GO:0005509]; identical protein binding [GO:0042802]; L-aspartate transmembrane transporter activity [GO:0015183]; L-glutamate transmembrane transporter activity [GO:0005313]; transmembrane…
303	1.4857238101	0.0935139211	23.352141408	5.767159e-52	1.063403e-50	107.781401417	Q9BWF3	Tumor - normal	TRUE	RBM4	HUMAN	reviewed	RNA-binding protein 4 (Lark homolog) (hLark) (RNA-binding motif protein 4) (RNA-binding motif protein 4a)	RBM4	Homo sapiens (Human)	3D-structure;Activator;Alternative splicing;Cytoplasm;Differentiation;Isopeptide bond;Metal-binding;Nucleus;Phosphoprotein;RNA-binding;RNA-mediated gene silencing;Reference proteome;Repeat;Ubl conjugation;Zinc;Zinc-finger;mRNA processing;mRNA splicing	cytoplasm [GO:0005737]; cytoplasmic stress granule [GO:0010494]; cytosol [GO:0005829]; nuclear speck [GO:0016607]; nucleolus [GO:0005730]; nucleoplasm [GO:0005654]; nucleus [GO:0005634]; cyclin binding [GO:0030332]; miRNA binding [GO:0035198]; mRNA 3'-UTR binding [GO:0003730]; mRNA binding [GO:0003729]; pre-mRNA intronic binding [GO:0097157]; pre-mRNA intronic pyrimidine-rich binding [GO:0097158]…
304	2.0116046590	0.6487819182	23.341234167	6.095141e-52	1.118866e-50	107.726051228	P04062	Tumor - normal	TRUE	GLCM	HUMAN	reviewed	Lysosomal acid glucosylceramidase (Lysosomal acid GCase) (EC 3.2.1.45) (Acid beta-glucosidase) (Alglucerase) (Beta-glucocerebrosidase) (Beta-GC) (Cholesterol glucosyltransferase) (SGTase) (EC 2.4.1.-) (Cholesteryl-beta-glucosidase) (EC 3.2.1.-) (D-glucosyl-N-acylsphingosine glucohydrolase) (Imiglucerase)	GBA	Homo sapiens (Human)	3D-structure;Alternative initiation;Alternative splicing;Cholesterol metabolism;Direct protein sequencing;Disease variant;Disulfide bond;Gaucher disease;Glycoprotein;Glycosidase;Glycosyltransferase;Hydrolase;Ichthyosis;Lipid metabolism;Lysosome;Membrane;Neurodegeneration;Parkinson disease;Parkinsonism;Pharmaceutical;Reference proteome;Signal;Sphingolipid metabolism;Steroid metabolism;Sterol metab…	endoplasmic reticulum [GO:0005783]; extracellular exosome [GO:0070062]; extrinsic component of membrane [GO:0019898]; Golgi apparatus [GO:0005794]; lysosomal lumen [GO:0043202]; lysosomal membrane [GO:0005765]; lysosome [GO:0005764]; trans-Golgi network [GO:0005802]; glucosylceramidase activity [GO:0004348]; glucosyltransferase activity [GO:0046527]; scavenger receptor binding [GO:0005124]; signa…
305	1.2095114831	0.3249673512	23.340818509	6.108004e-52	1.118866e-50	107.723941625	Q9Y3B4	Tumor - normal	TRUE	SF3B6	HUMAN	reviewed	Splicing factor 3B subunit 6 (Pre-mRNA branch site protein p14) (SF3b 14 kDa subunit) (SF3B14a) (Spliceosome-associated protein, 14-kDa) (Splicing factor 3b, subunit 6, 14kDa)	SF3B6	Homo sapiens (Human)	3D-structure;Acetylation;Direct protein sequencing;Isopeptide bond;Nucleus;RNA-binding;Reference proteome;Spliceosome;Ubl conjugation;mRNA processing;mRNA splicing	catalytic step 2 spliceosome [GO:0071013]; nucleoplasm [GO:0005654]; nucleus [GO:0005634]; precatalytic spliceosome [GO:0071011]; U12-type spliceosomal complex [GO:0005689]; U2 snRNP [GO:0005686]; U2-type spliceosomal complex [GO:0005684]; mRNA binding [GO:0003729]; RNA binding [GO:0003723]; blastocyst formation [GO:0001825]; mRNA splicing, via spliceosome [GO:0000398]
306	-3.8508645870	1.8501725547	-26.004998414	8.474503e-52	1.532267e-50	107.608512038	O00763	Tumor - normal	TRUE	ACACB	HUMAN	reviewed	Acetyl-CoA carboxylase 2 (EC 6.4.1.2) (ACC-beta)	ACACB	Homo sapiens (Human)	3D-structure;ATP-binding;Allosteric enzyme;Alternative splicing;Biotin;Fatty acid biosynthesis;Fatty acid metabolism;Ligase;Lipid biosynthesis;Lipid metabolism;Magnesium;Manganese;Metal-binding;Mitochondrion;Multifunctional enzyme;Nucleotide-binding;Phosphoprotein;Reference proteome;Transit peptide	cytosol [GO:0005829]; mitochondrial outer membrane [GO:0005741]; mitochondrion [GO:0005739]; nucleus [GO:0005634]; acetyl-CoA carboxylase activity [GO:0003989]; ATP binding [GO:0005524]; biotin binding [GO:0009374]; identical protein binding [GO:0042802]; metal ion binding [GO:0046872]; acetyl-CoA metabolic process [GO:0006084]; energy homeostasis [GO:0097009]; fatty acid biosynthetic process [GO…
307	1.6593015052	2.4959415836	23.295027617	7.705822e-52	1.406942e-50	107.491405876	P63279	Tumor - normal	TRUE	UBC9	HUMAN	reviewed	SUMO-conjugating enzyme UBC9 (EC 2.3.2.-) (RING-type E3 SUMO transferase UBC9) (SUMO-protein ligase) (Ubiquitin carrier protein 9) (Ubiquitin carrier protein I) (Ubiquitin-conjugating enzyme E2 I) (Ubiquitin-protein ligase I) (p18)	UBE2I	Homo sapiens (Human)	3D-structure;ATP-binding;Acetylation;Cell cycle;Cell division;Chromosome partition;Cytoplasm;Host-virus interaction;Isopeptide bond;Mitosis;Nucleotide-binding;Nucleus;Phosphoprotein;Reference proteome;Transferase;Ubl conjugation;Ubl conjugation pathway	cytoplasm [GO:0005737]; cytosol [GO:0005829]; nuclear envelope [GO:0005635]; nucleoplasm [GO:0005654]; nucleus [GO:0005634]; PML body [GO:0016605]; sumoylated E2 ligase complex [GO:1990356]; synaptonemal complex [GO:0000795]; transferase complex [GO:1990234]; ATP binding [GO:0005524]; enzyme binding [GO:0019899]; HLH domain binding [GO:0043398]; RING-like zinc finger domain binding [GO:0071535]; …
308	3.0393306603	0.8405922145	23.367240021	7.787704e-52	1.417261e-50	107.488320877	P01033	Tumor - normal	TRUE	TIMP1	HUMAN	reviewed	Metalloproteinase inhibitor 1 (Erythroid-potentiating activity) (EPA) (Fibroblast collagenase inhibitor) (Collagenase inhibitor) (Tissue inhibitor of metalloproteinases 1) (TIMP-1)	TIMP1	Homo sapiens (Human)	3D-structure;Direct protein sequencing;Disulfide bond;Glycoprotein;Growth factor;Metal-binding;Metalloenzyme inhibitor;Metalloprotease inhibitor;Phosphoprotein;Protease inhibitor;Reference proteome;Secreted;Signal;Zinc	basement membrane [GO:0005604]; endoplasmic reticulum lumen [GO:0005788]; extracellular exosome [GO:0070062]; extracellular matrix [GO:0031012]; extracellular region [GO:0005576]; extracellular space [GO:0005615]; platelet alpha granule lumen [GO:0031093]; cytokine activity [GO:0005125]; growth factor activity [GO:0008083]; metalloendopeptidase inhibitor activity [GO:0008191]; peptidase inhibitor…
309	1.3120832319	0.2846588433	23.277632899	8.417540e-52	1.526909e-50	107.403003382	Q14839	Tumor - normal	TRUE	CHD4	HUMAN	reviewed	Chromodomain-helicase-DNA-binding protein 4 (CHD-4) (EC 3.6.4.12) (ATP-dependent helicase CHD4) (Mi-2 autoantigen 218 kDa protein) (Mi2-beta)	CHD4	Homo sapiens (Human)	3D-structure;ATP-binding;Acetylation;Alternative splicing;Chromatin regulator;Cytoplasm;Cytoskeleton;DNA-binding;Disease variant;Helicase;Hydrolase;Isopeptide bond;Mental retardation;Metal-binding;Nucleotide-binding;Nucleus;Phosphoprotein;Reference proteome;Repeat;Transcription;Transcription regulation;Ubl conjugation;Zinc;Zinc-finger	centrosome [GO:0005813]; chromatin [GO:0000785]; cytoplasm [GO:0005737]; membrane [GO:0016020]; nucleoplasm [GO:0005654]; NuRD complex [GO:0016581]; protein-containing complex [GO:0032991]; RNA polymerase II transcription regulator complex [GO:0090575]; ATP binding [GO:0005524]; ATP hydrolysis activity [GO:0140603]; DNA binding [GO:0003677]; DNA helicase activity [GO:0003678]; histone deacetylase…
310	1.1160466563	3.0854996214	23.269637879	8.766468e-52	1.579944e-50	107.362358878	P26368	Tumor - normal	TRUE	U2AF2	HUMAN	reviewed	Splicing factor U2AF 65 kDa subunit (U2 auxiliary factor 65 kDa subunit) (hU2AF(65)) (hU2AF65) (U2 snRNP auxiliary factor large subunit)	U2AF2	Homo sapiens (Human)	3D-structure;Acetylation;Alternative splicing;Direct protein sequencing;Hydroxylation;Isopeptide bond;Nucleus;Phosphoprotein;RNA-binding;Reference proteome;Repeat;Repressor;Spliceosome;Ubl conjugation;mRNA processing;mRNA splicing	commitment complex [GO:0000243]; nuclear speck [GO:0016607]; nucleoplasm [GO:0005654]; nucleus [GO:0005634]; spliceosomal complex [GO:0005681]; U2-type prespliceosome [GO:0071004]; U2AF complex [GO:0089701]; C2H2 zinc finger domain binding [GO:0070742]; enzyme binding [GO:0019899]; poly-pyrimidine tract binding [GO:0008187]; pre-mRNA 3'-splice site binding [GO:0030628]; RNA binding [GO:0003723]; …
311	1.4312663613	1.2542879993	23.258109813	9.295338e-52	1.669873e-50	107.303739299	Q13185	Tumor - normal	TRUE	CBX3	HUMAN	reviewed	Chromobox protein homolog 3 (HECH) (Heterochromatin protein 1 homolog gamma) (HP1 gamma) (Modifier 2 protein)	CBX3	Homo sapiens (Human)	3D-structure;Acetylation;Biological rhythms;Chromatin regulator;Direct protein sequencing;Isopeptide bond;Nucleus;Phosphoprotein;Reference proteome;Repeat;Repressor;Transcription;Transcription regulation;Ubl conjugation	chromatin [GO:0000785]; chromosome, centromeric region [GO:0000775]; chromosome, telomeric region [GO:0000781]; condensed chromosome, centromeric region [GO:0000779]; euchromatin [GO:0000791]; heterochromatin [GO:0000792]; nuclear envelope [GO:0005635]; nuclear inner membrane [GO:0005637]; nucleoplasm [GO:0005654]; nucleus [GO:0005634]; pericentric heterochromatin [GO:0005721]; RNA polymerase II …
312	1.3049471466	0.5675268300	23.256218468	9.385118e-52	1.680598e-50	107.294120333	O96019	Tumor - normal	TRUE	ACL6A	HUMAN	reviewed	Actin-like protein 6A (53 kDa BRG1-associated factor A) (Actin-related protein Baf53a) (ArpNbeta) (BRG1-associated factor 53A) (BAF53A) (INO80 complex subunit K)	ACTL6A	Homo sapiens (Human)	3D-structure;Acetylation;Activator;Alternative splicing;Chromatin regulator;DNA damage;DNA recombination;DNA repair;Direct protein sequencing;Disease variant;Growth regulation;Isopeptide bond;Mental retardation;Neurogenesis;Nucleus;Phosphoprotein;Reference proteome;Transcription;Transcription regulation;Ubl conjugation	chromatin [GO:0000785]; Ino80 complex [GO:0031011]; npBAF complex [GO:0071564]; NuA4 histone acetyltransferase complex [GO:0035267]; nucleoplasm [GO:0005654]; nucleus [GO:0005634]; plasma membrane [GO:0005886]; protein-containing complex [GO:0032991]; SWI/SNF complex [GO:0016514]; chromatin binding [GO:0003682]; transcription coactivator activity [GO:0003713]; ATP-dependent chromatin remodeling […
313	-3.2414099129	1.6901053378	-23.537935519	1.049057e-51	1.872550e-50	107.210764203	Q96F10	Tumor - normal	TRUE	SAT2	HUMAN	reviewed	Thialysine N-epsilon-acetyltransferase (EC 2.3.1.-) (Diamine acetyltransferase 2) (EC 2.3.1.57) (Spermidine/spermine N(1)-acetyltransferase 2) (SSAT-2)	SAT2	Homo sapiens (Human)	3D-structure;Acetylation;Acyltransferase;Cytoplasm;Reference proteome;Transferase	cytoplasm [GO:0005737]; extracellular exosome [GO:0070062]; diamine N-acetyltransferase activity [GO:0004145]; identical protein binding [GO:0042802]; N-acetyltransferase activity [GO:0008080]; spermidine binding [GO:0019809]; nor-spermidine metabolic process [GO:0046204]; putrescine acetylation [GO:0032920]; spermidine acetylation [GO:0032918]; spermine acetylation [GO:0032919]
314	1.3095860384	0.2295765552	23.221528825	1.119543e-51	1.992002e-50	107.117617278	O95232	Tumor - normal	TRUE	LC7L3	HUMAN	reviewed	Luc7-like protein 3 (Cisplatin resistance-associated-overexpressed protein) (Luc7A) (Okadaic acid-inducible phosphoprotein OA48-18) (cAMP regulatory element-associated protein 1) (CRE-associated protein 1) (CREAP-1)	LUC7L3	Homo sapiens (Human)	Acetylation;Alternative splicing;Coiled coil;DNA-binding;Isopeptide bond;Nucleus;Phosphoprotein;Reference proteome;Ubl conjugation;mRNA processing;mRNA splicing	nuclear speck [GO:0016607]; nucleoplasm [GO:0005654]; nucleus [GO:0005634]; U1 snRNP [GO:0005685]; U2-type prespliceosome [GO:0071004]; DNA binding [GO:0003677]; mRNA binding [GO:0003729]; RNA binding [GO:0003723]; mRNA splice site selection [GO:0006376]; RNA splicing [GO:0008380]
315	1.3323979187	1.5465150406	23.213725070	1.164881e-51	2.066093e-50	107.077890612	Q05519	Tumor - normal	TRUE	SRS11	HUMAN	reviewed	Serine/arginine-rich splicing factor 11 (Arginine-rich 54 kDa nuclear protein) (p54) (Splicing factor, arginine/serine-rich 11)	SRSF11	Homo sapiens (Human)	Acetylation;Alternative splicing;Isopeptide bond;Nucleus;Phosphoprotein;RNA-binding;Reference proteome;Repeat;Ubl conjugation;mRNA processing;mRNA splicing	nuclear speck [GO:0016607]; nucleoplasm [GO:0005654]; nucleus [GO:0005634]; identical protein binding [GO:0042802]; RNA binding [GO:0003723]; mRNA processing [GO:0006397]; RNA splicing [GO:0008380]
316	1.8814513950	0.4478433265	23.240699129	1.475510e-51	2.608757e-50	106.848844887	Q96N66	Tumor - normal	TRUE	MBOA7	HUMAN	reviewed	Lysophospholipid acyltransferase 7 (LPLAT 7) (EC 2.3.1.-) (1-acylglycerophosphatidylinositol O-acyltransferase) (Bladder and breast carcinoma-overexpressed gene 1 protein) (Leukocyte receptor cluster member 4) (Lysophosphatidylinositol acyltransferase) (LPIAT) (Lyso-PI acyltransferase) (Membrane-bound O-acyltransferase domain-containing protein 7) (O-acyltransferase domain-containing protein 7) (…	MBOAT7	Homo sapiens (Human)	Acyltransferase;Alternative splicing;Disease variant;Endoplasmic reticulum;Glycoprotein;Lipid biosynthesis;Lipid metabolism;Membrane;Mental retardation;Phospholipid biosynthesis;Phospholipid metabolism;Reference proteome;Transferase;Transmembrane;Transmembrane helix	endoplasmic reticulum [GO:0005783]; endoplasmic reticulum membrane [GO:0005789]; integral component of membrane [GO:0016021]; membrane [GO:0016020]; mitochondria-associated endoplasmic reticulum membrane [GO:0044233]; 1-acylglycerol-3-phosphate O-acyltransferase activity [GO:0003841]; 2-acylglycerol-3-phosphate O-acyltransferase activity [GO:0047144]; acyltransferase activity [GO:0016746]; lysoph…
317	1.1944225809	0.5612345187	23.133732480	1.750655e-51	3.085460e-50	106.670233139	P51610	Tumor - normal	TRUE	HCFC1	HUMAN	reviewed	Host cell factor 1 (HCF) (HCF-1) (C1 factor) (CFF) (VCAF) (VP16 accessory protein) [Cleaved into: HCF N-terminal chain 1; HCF N-terminal chain 2; HCF N-terminal chain 3; HCF N-terminal chain 4; HCF N-terminal chain 5; HCF N-terminal chain 6; HCF C-terminal chain 1; HCF C-terminal chain 2; HCF C-terminal chain 3; HCF C-terminal chain 4; HCF C-terminal chain 5; HCF C-terminal chain 6]	HCFC1	Homo sapiens (Human)	3D-structure;Acetylation;Alternative splicing;Autocatalytic cleavage;Cell cycle;Chromatin regulator;Cytoplasm;Direct protein sequencing;Disease variant;Glycoprotein;Host-virus interaction;Isopeptide bond;Kelch repeat;Mental retardation;Methylation;Nucleus;Phosphoprotein;Reference proteome;Repeat;Ubl conjugation	axon [GO:0030424]; cytoplasm [GO:0005737]; dendrite [GO:0030425]; histone acetyltransferase complex [GO:0000123]; histone methyltransferase complex [GO:0035097]; membrane [GO:0016020]; MLL1 complex [GO:0071339]; neuronal cell body [GO:0043025]; nucleoplasm [GO:0005654]; nucleus [GO:0005634]; protein-containing complex [GO:0032991]; Set1C/COMPASS complex [GO:0048188]; cadherin binding [GO:0045296]…
318	1.9317670138	0.4242852669	23.132063283	1.765615e-51	3.102041e-50	106.661718085	P12931	Tumor - normal	TRUE	SRC	HUMAN	reviewed	Proto-oncogene tyrosine-protein kinase Src (EC 2.7.10.2) (Proto-oncogene c-Src) (pp60c-src) (p60-Src)	SRC	Homo sapiens (Human)	3D-structure;ATP-binding;Alternative splicing;Cell adhesion;Cell cycle;Cell junction;Cell membrane;Cytoplasm;Cytoskeleton;Disease variant;Host-virus interaction;Immunity;Kinase;Lipoprotein;Membrane;Mitochondrion;Mitochondrion inner membrane;Myristate;Nucleotide-binding;Nucleus;Phosphoprotein;Proto-oncogene;Reference proteome;SH2 domain;SH3 domain;Transferase;Tyrosine-protein kinase;Ubl conjugation	actin filament [GO:0005884]; caveola [GO:0005901]; cell junction [GO:0030054]; cytoplasm [GO:0005737]; cytosol [GO:0005829]; extracellular exosome [GO:0070062]; extrinsic component of cytoplasmic side of plasma membrane [GO:0031234]; focal adhesion [GO:0005925]; glutamatergic synapse [GO:0098978]; late endosome [GO:0005770]; lysosome [GO:0005764]; membrane raft [GO:0045121]; mitochondrial inner m…
319	1.1116482507	1.5499823734	23.130724763	1.777704e-51	3.113489e-50	106.654889656	Q9UHV9	Tumor - normal	TRUE	PFD2	HUMAN	reviewed	Prefoldin subunit 2	PFDN2	Homo sapiens (Human)	3D-structure;Chaperone;Cytoplasm;Mitochondrion;Nucleus;Reference proteome	cytoplasm [GO:0005737]; cytosol [GO:0005829]; mitochondrion [GO:0005739]; nucleus [GO:0005634]; prefoldin complex [GO:0016272]; amyloid-beta binding [GO:0001540]; protein folding chaperone [GO:0044183]; unfolded protein binding [GO:0051082]; negative regulation of amyloid fibril formation [GO:1905907]; positive regulation of cytoskeleton organization [GO:0051495]; protein folding [GO:0006457]
320	-2.7281314726	0.2260892589	-25.173284287	2.163340e-51	3.718949e-50	106.631775869	Q9UJ83	Tumor - normal	TRUE	HACL1	HUMAN	reviewed	2-hydroxyacyl-CoA lyase 1 (EC 4.1.2.n2) (2-hydroxyphytanoyl-CoA lyase) (2-HPCL) (Phytanoyl-CoA 2-hydroxylase 2)	HACL1	Homo sapiens (Human)	Alternative splicing;Fatty acid metabolism;Lipid metabolism;Lyase;Magnesium;Metal-binding;Peroxisome;Phosphoprotein;Reference proteome;Thiamine pyrophosphate	cytosol [GO:0005829]; intracellular membrane-bounded organelle [GO:0043231]; nucleoplasm [GO:0005654]; peroxisomal matrix [GO:0005782]; peroxisome [GO:0005777]; 2-hydroxy-3-methylhexadecanoyl-CoA lyase activity [GO:0106360]; 2-hydroxyphytanoyl-CoA lyase activity [GO:0106376]; ATP binding [GO:0005524]; carbon-carbon lyase activity [GO:0016830]; identical protein binding [GO:0042802]; magnesium ion…
321	-2.8043055437	4.8243945821	-23.047095456	1.888269e-51	3.296799e-50	106.587061864	Q16851	Tumor - normal	TRUE	UGPA	HUMAN	reviewed	UTP--glucose-1-phosphate uridylyltransferase (EC 2.7.7.9) (UDP-glucose pyrophosphorylase) (UDPGP) (UGPase)	UGP2	Homo sapiens (Human)	3D-structure;Acetylation;Alternative splicing;Cytoplasm;Disease variant;Epilepsy;Magnesium;Metal-binding;Nucleotidyltransferase;Phosphoprotein;Reference proteome;Transferase	cytoplasm [GO:0005737]; cytosol [GO:0005829]; extracellular exosome [GO:0070062]; nucleus [GO:0005634]; glucose binding [GO:0005536]; identical protein binding [GO:0042802]; metal ion binding [GO:0046872]; pyrimidine ribonucleotide binding [GO:0032557]; UTP:glucose-1-phosphate uridylyltransferase activity [GO:0003983]; brain development [GO:0007420]; glucose 1-phosphate metabolic process [GO:0019…
322	-2.0337997271	-0.5802250673	-23.564000160	2.018676e-51	3.502591e-50	106.570194313	P41235	Tumor - normal	TRUE	HNF4A	HUMAN	reviewed	Hepatocyte nuclear factor 4-alpha (HNF-4-alpha) (Nuclear receptor subfamily 2 group A member 1) (Transcription factor 14) (TCF-14) (Transcription factor HNF-4)	HNF4A	Homo sapiens (Human)	3D-structure;Acetylation;Activator;Alternative promoter usage;Alternative splicing;Biological rhythms;DNA-binding;Diabetes mellitus;Disease variant;Isopeptide bond;Metal-binding;Nucleus;Phosphoprotein;Receptor;Reference proteome;Repressor;Transcription;Transcription regulation;Ubl conjugation;Zinc;Zinc-finger	chromatin [GO:0000785]; cytoplasm [GO:0005737]; nucleoplasm [GO:0005654]; nucleus [GO:0005634]; chromatin binding [GO:0003682]; DNA binding [GO:0003677]; DNA-binding transcription activator activity, RNA polymerase II-specific [GO:0001228]; DNA-binding transcription factor activity [GO:0003700]; DNA-binding transcription factor activity, RNA polymerase II-specific [GO:0000981]; fatty acid binding…
323	1.2637028671	0.8419007993	23.041597525	1.942338e-51	3.380636e-50	106.558809401	Q7L014	Tumor - normal	TRUE	DDX46	HUMAN	reviewed	Probable ATP-dependent RNA helicase DDX46 (EC 3.6.4.13) (DEAD box protein 46) (PRP5 homolog)	DDX46	Homo sapiens (Human)	3D-structure;ATP-binding;Acetylation;Coiled coil;Helicase;Hydrolase;Isopeptide bond;Lipoprotein;Membrane;Myristate;Nucleotide-binding;Nucleus;Phosphoprotein;RNA-binding;Reference proteome;Ubl conjugation;mRNA processing;mRNA splicing	Cajal body [GO:0015030]; fibrillar center [GO:0001650]; membrane [GO:0016020]; nuclear speck [GO:0016607]; nucleoplasm [GO:0005654]; nucleus [GO:0005634]; ATP binding [GO:0005524]; ATP hydrolysis activity [GO:0140603]; RNA binding [GO:0003723]; RNA helicase activity [GO:0003724]; mRNA splicing, via spliceosome [GO:0000398]
324	2.3476903502	0.3423133311	23.174782856	2.059930e-51	3.563105e-50	106.514946267	Q16363	Tumor - normal	TRUE	LAMA4	HUMAN	reviewed	Laminin subunit alpha-4 (Laminin-14 subunit alpha) (Laminin-8 subunit alpha) (Laminin-9 subunit alpha)	LAMA4	Homo sapiens (Human)	Alternative splicing;Basement membrane;Cardiomyopathy;Cell adhesion;Coiled coil;Disease variant;Disulfide bond;Extracellular matrix;Glycoprotein;Laminin EGF-like domain;Reference proteome;Repeat;Secreted;Signal	basement membrane [GO:0005604]; collagen-containing extracellular matrix [GO:0062023]; extracellular exosome [GO:0070062]; extracellular region [GO:0005576]; extracellular matrix structural constituent [GO:0005201]; signaling receptor binding [GO:0005102]; cell adhesion [GO:0007155]; negative regulation of cold-induced thermogenesis [GO:0120163]; regulation of cell adhesion [GO:0030155]; regulati…
325	1.7992515268	2.1609280760	23.098397829	2.096330e-51	3.614876e-50	106.489906597	O75531	Tumor - normal	TRUE	BAF	HUMAN	reviewed	Barrier-to-autointegration factor (Breakpoint cluster region protein 1) [Cleaved into: Barrier-to-autointegration factor, N-terminally processed]	BANF1	Homo sapiens (Human)	3D-structure;Acetylation;Chromosome;Cytoplasm;DNA-binding;Disease variant;Host-virus interaction;Nucleus;Phosphoprotein;Reference proteome	chromosome [GO:0005694]; cytoplasm [GO:0005737]; cytosol [GO:0005829]; nuclear envelope [GO:0005635]; nucleoplasm [GO:0005654]; nucleus [GO:0005634]; DNA binding [GO:0003677]; enzyme binding [GO:0019899]; identical protein binding [GO:0042802]; LEM domain binding [GO:0097726]; protein C-terminus binding [GO:0008022]; protein homodimerization activity [GO:0042803]; protein N-terminus binding [GO:0…
326	0.9194513823	1.3194550193	23.085360731	2.240533e-51	3.839833e-50	106.423333787	Q6P2Q9	Tumor - normal	TRUE	PRP8	HUMAN	reviewed	Pre-mRNA-processing-splicing factor 8 (220 kDa U5 snRNP-specific protein) (PRP8 homolog) (Splicing factor Prp8) (p220)	PRPF8	Homo sapiens (Human)	3D-structure;Acetylation;Direct protein sequencing;Disease variant;Methylation;Nucleus;Phosphoprotein;RNA-binding;Reference proteome;Retinitis pigmentosa;Ribonucleoprotein;Spliceosome;mRNA processing;mRNA splicing	catalytic step 2 spliceosome [GO:0071013]; membrane [GO:0016020]; nuclear speck [GO:0016607]; nucleoplasm [GO:0005654]; nucleus [GO:0005634]; U2-type catalytic step 1 spliceosome [GO:0071006]; U2-type catalytic step 2 spliceosome [GO:0071007]; U2-type precatalytic spliceosome [GO:0071005]; U4/U6 x U5 tri-snRNP complex [GO:0046540]; U5 snRNP [GO:0005682]; isopeptidase activity [GO:0070122]; K63-li…
327	1.3204824813	2.9258838489	22.999246262	2.414501e-51	4.125326e-50	106.341050239	Q12906	Tumor - normal	TRUE	ILF3	HUMAN	reviewed	Interleukin enhancer-binding factor 3 (Double-stranded RNA-binding protein 76) (DRBP76) (M-phase phosphoprotein 4) (MPP4) (Nuclear factor associated with dsRNA) (NFAR) (Nuclear factor of activated T-cells 90 kDa) (NF-AT-90) (Translational control protein 80) (TCP80)	ILF3	Homo sapiens (Human)	3D-structure;Acetylation;Alternative splicing;Antiviral defense;Cytoplasm;DNA-binding;Direct protein sequencing;Isopeptide bond;Methylation;Nucleus;Phosphoprotein;RNA-binding;Reference proteome;Repeat;Transcription;Transcription regulation;Ubl conjugation	cytoplasm [GO:0005737]; extracellular region [GO:0005576]; membrane [GO:0016020]; mitochondrion [GO:0005739]; nucleolus [GO:0005730]; nucleoplasm [GO:0005654]; nucleus [GO:0005634]; ribonucleoprotein complex [GO:1990904]; DNA binding [GO:0003677]; double-stranded RNA binding [GO:0003725]; mRNA 3'-UTR AU-rich region binding [GO:0035925]; RNA binding [GO:0003723]; single-stranded RNA binding [GO:00…
328	1.6329874845	2.0353219550	23.068294469	2.444476e-51	4.163807e-50	106.336154292	Q9H3K6	Tumor - normal	TRUE	BOLA2	HUMAN	reviewed	BolA-like protein 2	BOLA2	Homo sapiens (Human)	Acetylation;Alternative splicing;Cytoplasm;Direct protein sequencing;Nucleus;Reference proteome	cytoplasm [GO:0005737]; cytosol [GO:0005829]; nucleus [GO:0005634]; iron-sulfur cluster binding [GO:0051536]; [2Fe-2S] cluster assembly [GO:0044571]; cellular iron ion homeostasis [GO:0006879]; protein maturation by iron-sulfur cluster transfer [GO:0097428]
329	1.1544507220	-0.4075758074	23.064874046	2.487542e-51	4.224286e-50	106.318677385	P52434	Tumor - normal	TRUE	RPAB3	HUMAN	reviewed	DNA-directed RNA polymerases I, II, and III subunit RPABC3 (RNA polymerases I, II, and III subunit ABC3) (DNA-directed RNA polymerase II subunit H) (DNA-directed RNA polymerases I, II, and III 17.1 kDa polypeptide) (RPB17) (RPB8 homolog) (hRPB8)	POLR2H	Homo sapiens (Human)	3D-structure;Acetylation;Alternative splicing;DNA-binding;DNA-directed RNA polymerase;Direct protein sequencing;Nucleus;Reference proteome;Transcription	cytosol [GO:0005829]; nucleoplasm [GO:0005654]; nucleus [GO:0005634]; protein-DNA complex [GO:0032993]; RNA polymerase I complex [GO:0005736]; RNA polymerase II, core complex [GO:0005665]; RNA polymerase III complex [GO:0005666]; DNA-directed 5'-3' RNA polymerase activity [GO:0003899]; single-stranded DNA binding [GO:0003697]; transcription by RNA polymerase II [GO:0006366]
330	1.6467989863	1.7631724355	23.053663079	2.634116e-51	4.459639e-50	106.261383853	P55209	Tumor - normal	TRUE	NP1L1	HUMAN	reviewed	Nucleosome assembly protein 1-like 1 (NAP-1-related protein) (hNRP)	NAP1L1	Homo sapiens (Human)	3D-structure;Acetylation;Alternative splicing;Cytoplasm;Lipoprotein;Methylation;Neurogenesis;Nucleus;Phosphoprotein;Prenylation;Reference proteome	chromatin [GO:0000785]; cytoplasm [GO:0005737]; melanosome [GO:0042470]; membrane [GO:0016020]; nucleus [GO:0005634]; chromatin binding [GO:0003682]; histone binding [GO:0042393]; RNA binding [GO:0003723]; DNA replication [GO:0006260]; nucleosome assembly [GO:0006334]; positive regulation of cell population proliferation [GO:0008284]; positive regulation of neural precursor cell proliferation [GO…
331	-2.3340646124	3.4149507241	-22.980368529	2.660617e-51	4.490897e-50	106.243913474	P16435	Tumor - normal	TRUE	NCPR	HUMAN	reviewed	NADPH--cytochrome P450 reductase (CPR) (P450R) (EC 1.6.2.4)	POR	Homo sapiens (Human)	3D-structure;Acetylation;Congenital adrenal hyperplasia;Craniosynostosis;Direct protein sequencing;Disease variant;Endoplasmic reticulum;FAD;FMN;Flavoprotein;Membrane;NADP;Oxidoreductase;Phosphoprotein;Reference proteome;Transmembrane;Transmembrane helix	cytosol [GO:0005829]; endoplasmic reticulum membrane [GO:0005789]; integral component of membrane [GO:0016021]; intracellular membrane-bounded organelle [GO:0043231]; membrane [GO:0016020]; mitochondrion [GO:0005739]; cytochrome-b5 reductase activity, acting on NAD(P)H [GO:0004128]; electron transfer activity [GO:0009055]; enzyme binding [GO:0019899]; flavin adenine dinucleotide binding [GO:00506…
332	-1.8911657277	-0.2658026964	-23.337557450	2.830855e-51	4.763851e-50	106.217854756	O14521	Tumor - normal	TRUE	DHSD	HUMAN	reviewed	Succinate dehydrogenase [ubiquinone] cytochrome b small subunit, mitochondrial (CybS) (CII-4) (QPs3) (Succinate dehydrogenase complex subunit D) (Succinate-ubiquinone oxidoreductase cytochrome b small subunit) (Succinate-ubiquinone reductase membrane anchor subunit)	SDHD	Homo sapiens (Human)	Alternative splicing;Disease variant;Electron transport;Heme;Iron;Membrane;Metal-binding;Mitochondrion;Mitochondrion inner membrane;Primary mitochondrial disease;Reference proteome;Transit peptide;Transmembrane;Transmembrane helix;Transport;Tricarboxylic acid cycle	integral component of membrane [GO:0016021]; mitochondrial envelope [GO:0005740]; mitochondrial inner membrane [GO:0005743]; mitochondrial respiratory chain complex II, succinate dehydrogenase complex (ubiquinone) [GO:0005749]; mitochondrion [GO:0005739]; electron transfer activity [GO:0009055]; heme binding [GO:0020037]; metal ion binding [GO:0046872]; ubiquinone binding [GO:0048039]; mitochondr…
333	1.0782557402	2.0538132008	23.032733274	2.931383e-51	4.918210e-50	106.154380239	O43809	Tumor - normal	TRUE	CPSF5	HUMAN	reviewed	Cleavage and polyadenylation specificity factor subunit 5 (Cleavage and polyadenylation specificity factor 25 kDa subunit) (CPSF 25 kDa subunit) (Cleavage factor Im complex 25 kDa subunit) (CFIm25) (Nucleoside diphosphate-linked moiety X motif 21) (Nudix motif 21) (Nudix hydrolase 21) (Pre-mRNA cleavage factor Im 68 kDa subunit)	NUDT21	Homo sapiens (Human)	3D-structure;Acetylation;Cytoplasm;Differentiation;Direct protein sequencing;Methylation;Nucleus;Phosphoprotein;RNA-binding;Reference proteome;mRNA processing	centriolar satellite [GO:0034451]; centrosome [GO:0005813]; cytoplasm [GO:0005737]; mRNA cleavage and polyadenylation specificity factor complex [GO:0005847]; mRNA cleavage factor complex [GO:0005849]; nuclear body [GO:0016604]; nucleoplasm [GO:0005654]; nucleus [GO:0005634]; paraspeckles [GO:0042382]; chromatin binding [GO:0003682]; histone deacetylase binding [GO:0042826]; hydrolase activity [G…
334	1.9206759448	0.4582967040	23.027237648	3.014879e-51	5.043152e-50	106.126274776	Q8TB61	Tumor - normal	TRUE	S35B2	HUMAN	reviewed	Adenosine 3'-phospho 5'-phosphosulfate transporter 1 (PAPS transporter 1) (Putative MAPK-activating protein PM15) (Putative NF-kappa-B-activating protein 48) (Solute carrier family 35 member B2)	SLC35B2	Homo sapiens (Human)	Alternative splicing;Golgi apparatus;Membrane;Phosphoprotein;Reference proteome;Transmembrane;Transmembrane helix;Transport	Golgi apparatus [GO:0005794]; Golgi membrane [GO:0000139]; integral component of endoplasmic reticulum membrane [GO:0030176]; integral component of Golgi membrane [GO:0030173]; integral component of membrane [GO:0016021]; membrane [GO:0016020]; 3'-phosphoadenosine 5'-phosphosulfate transmembrane transporter activity [GO:0046964]; transmembrane transporter activity [GO:0022857]; 3'-phosphoadenosin…
335	-2.7236664110	1.7080561889	-22.954111819	3.045420e-51	5.079034e-50	106.108733405	Q8WW59	Tumor - normal	TRUE	SPRY4	HUMAN	reviewed	SPRY domain-containing protein 4	SPRYD4	Homo sapiens (Human)	Acetylation;Reference proteome	nucleus [GO:0005634]
336	1.9750326215	1.4722384233	22.997278621	3.513914e-51	5.842927e-50	105.972993324	P06756	Tumor - normal	TRUE	ITAV	HUMAN	reviewed	Integrin alpha-V (Vitronectin receptor) (Vitronectin receptor subunit alpha) (CD antigen CD51) [Cleaved into: Integrin alpha-V heavy chain; Integrin alpha-V light chain]	ITGAV	Homo sapiens (Human)	3D-structure;Alternative splicing;Calcium;Cell adhesion;Cell junction;Cell membrane;Cleavage on pair of basic residues;Direct protein sequencing;Disulfide bond;Glycoprotein;Host cell receptor for virus entry;Host-virus interaction;Integrin;Membrane;Metal-binding;Receptor;Reference proteome;Repeat;Signal;Transmembrane;Transmembrane helix	alphav-beta3 integrin-HMGB1 complex [GO:0035868]; alphav-beta3 integrin-IGF-1-IGF1R complex [GO:0035867]; alphav-beta3 integrin-PKCalpha complex [GO:0035866]; cell surface [GO:0009986]; cytosol [GO:0005829]; external side of plasma membrane [GO:0009897]; extracellular exosome [GO:0070062]; filopodium membrane [GO:0031527]; focal adhesion [GO:0005925]; integral component of plasma membrane [GO:000…
337	-2.3323551173	-0.8217863008	-24.302382388	3.973987e-51	6.568837e-50	105.968021755	Q6IPR1	Tumor - normal	TRUE	ETFR1	HUMAN	reviewed	Electron transfer flavoprotein regulatory factor 1 (LYR motif-containing protein 5)	ETFRF1	Homo sapiens (Human)	Mitochondrion;Reference proteome	mitochondrion [GO:0005739]; respiratory electron transport chain [GO:0022904]
338	1.5647941376	0.0764101344	22.981216023	3.814842e-51	6.324488e-50	105.890764884	Q14257	Tumor - normal	TRUE	RCN2	HUMAN	reviewed	Reticulocalbin-2 (Calcium-binding protein ERC-55) (E6-binding protein) (E6BP)	RCN2	Homo sapiens (Human)	Alternative splicing;Calcium;Direct protein sequencing;Endoplasmic reticulum;Metal-binding;Phosphoprotein;Reference proteome;Repeat;Signal	endoplasmic reticulum [GO:0005783]; endoplasmic reticulum lumen [GO:0005788]; nucleolus [GO:0005730]; calcium ion binding [GO:0005509]
339	-1.7554222619	0.0763170390	-22.965008558	4.144747e-51	6.830886e-50	105.807762104	Q9NWS8	Tumor - normal	TRUE	RMND1	HUMAN	reviewed	Required for meiotic nuclear division protein 1 homolog	RMND1	Homo sapiens (Human)	Alternative splicing;Disease variant;Mitochondrion;Primary mitochondrial disease;Protein biosynthesis;Reference proteome;Transit peptide	mitochondrion [GO:0005739]; positive regulation of mitochondrial translation [GO:0070131]; translation [GO:0006412]
340	-6.3147783503	2.3002016141	-23.380798693	4.950454e-51	8.134761e-50	105.672576259	P08263	Tumor - normal	TRUE	GSTA1	HUMAN	reviewed	Glutathione S-transferase A1 (EC 2.5.1.18) (13-hydroperoxyoctadecadienoate peroxidase) (EC 1.11.1.-) (Androst-5-ene-3,17-dione isomerase) (EC 5.3.3.-) (GST HA subunit 1) (GST class-alpha member 1) (GST-epsilon) (GSTA1-1) (GTH1) [Cleaved into: Glutathione S-transferase A1, N-terminally processed]	GSTA1	Homo sapiens (Human)	3D-structure;Acetylation;Cytoplasm;Direct protein sequencing;Isomerase;Lipid metabolism;Oxidoreductase;Peroxidase;Reference proteome;Transferase	cytosol [GO:0005829]; extracellular exosome [GO:0070062]; fatty acid binding [GO:0005504]; glutathione peroxidase activity [GO:0004602]; glutathione transferase activity [GO:0004364]; steroid delta-isomerase activity [GO:0004769]; epithelial cell differentiation [GO:0030855]; glutathione derivative biosynthetic process [GO:1901687]; glutathione metabolic process [GO:0006749]; linoleic acid metabo…
341	1.5641864556	2.6028567295	22.923190590	5.134582e-51	8.412583e-50	105.593449154	Q99873	Tumor - normal	TRUE	ANM1	HUMAN	reviewed	Protein arginine N-methyltransferase 1 (EC 2.1.1.319) (Histone-arginine N-methyltransferase PRMT1) (Interferon receptor 1-bound protein 4)	PRMT1	Homo sapiens (Human)	3D-structure;Acetylation;Alternative splicing;Cytoplasm;Isopeptide bond;Methyltransferase;Nucleus;Phosphoprotein;Reference proteome;S-adenosyl-L-methionine;Transferase;Ubl conjugation	cytoplasm [GO:0005737]; cytosol [GO:0005829]; methylosome [GO:0034709]; nucleoplasm [GO:0005654]; nucleus [GO:0005634]; enzyme binding [GO:0019899]; histone methyltransferase activity [GO:0042054]; histone methyltransferase activity (H4-R3 specific) [GO:0044020]; identical protein binding [GO:0042802]; methyl-CpG binding [GO:0008327]; methyltransferase activity [GO:0008168]; mitogen-activated pro…
342	2.2826461115	2.3687496731	22.918980522	5.246551e-51	8.570900e-50	105.571860838	P11047	Tumor - normal	TRUE	LAMC1	HUMAN	reviewed	Laminin subunit gamma-1 (Laminin B2 chain) (Laminin-1 subunit gamma) (Laminin-10 subunit gamma) (Laminin-11 subunit gamma) (Laminin-2 subunit gamma) (Laminin-3 subunit gamma) (Laminin-4 subunit gamma) (Laminin-6 subunit gamma) (Laminin-7 subunit gamma) (Laminin-8 subunit gamma) (Laminin-9 subunit gamma) (S-laminin subunit gamma) (S-LAM gamma)	LAMC1	Homo sapiens (Human)	3D-structure;Basement membrane;Cell adhesion;Coiled coil;Disulfide bond;Extracellular matrix;Glycoprotein;Laminin EGF-like domain;Phosphoprotein;Reference proteome;Repeat;Secreted;Signal	basement membrane [GO:0005604]; collagen-containing extracellular matrix [GO:0062023]; endoplasmic reticulum lumen [GO:0005788]; extracellular exosome [GO:0070062]; extracellular region [GO:0005576]; extracellular space [GO:0005615]; laminin-1 complex [GO:0005606]; laminin-10 complex [GO:0043259]; laminin-11 complex [GO:0043260]; extracellular matrix structural constituent [GO:0005201]; animal or…
343	1.5132055457	-0.3270453795	22.913198872	5.404326e-51	8.802907e-50	105.542210169	P18887	Tumor - normal	TRUE	XRCC1	HUMAN	reviewed	DNA repair protein XRCC1 (X-ray repair cross-complementing protein 1)	XRCC1	Homo sapiens (Human)	3D-structure;DNA damage;DNA repair;Isopeptide bond;Neurodegeneration;Nucleus;Phosphoprotein;Reference proteome;Repeat;Ubl conjugation	chromatin [GO:0000785]; chromosome, telomeric region [GO:0000781]; ERCC4-ERCC1 complex [GO:0070522]; nucleolus [GO:0005730]; nucleoplasm [GO:0005654]; nucleus [GO:0005634]; 3' overhang single-stranded DNA endodeoxyribonuclease activity [GO:1990599]; enzyme binding [GO:0019899]; oxidized DNA binding [GO:0032356]; base-excision repair [GO:0006284]; cerebellum morphogenesis [GO:0021587]; double-stra…
344	0.9529886994	1.2967390947	22.862777505	6.999008e-51	1.136728e-49	105.283451214	P67870	Tumor - normal	TRUE	CSK2B	HUMAN	reviewed	Casein kinase II subunit beta (CK II beta) (Phosvitin) (Protein G5a)	CSNK2B	Homo sapiens (Human)	3D-structure;Acetylation;Disease variant;Epilepsy;Isopeptide bond;Mental retardation;Metal-binding;Phosphoprotein;Reference proteome;Ubl conjugation;Wnt signaling pathway;Zinc	chromatin [GO:0000785]; cilium [GO:0005929]; cytoplasm [GO:0005737]; cytosol [GO:0005829]; extracellular exosome [GO:0070062]; extracellular region [GO:0005576]; ficolin-1-rich granule lumen [GO:1904813]; nuclear matrix [GO:0016363]; nucleoplasm [GO:0005654]; nucleus [GO:0005634]; plasma membrane [GO:0005886]; protein kinase CK2 complex [GO:0005956]; secretory granule lumen [GO:0034774]; chromati…
345	0.9628378858	1.5173545995	22.857630059	7.186348e-51	1.163772e-49	105.257016956	Q13148	Tumor - normal	TRUE	TADBP	HUMAN	reviewed	TAR DNA-binding protein 43 (TDP-43)	TARDBP	Homo sapiens (Human)	3D-structure;Alternative splicing;Amyotrophic lateral sclerosis;Biological rhythms;Cytoplasm;DNA-binding;Direct protein sequencing;Disease variant;Isopeptide bond;Methylation;Neurodegeneration;Nucleus;Phosphoprotein;RNA-binding;Reference proteome;Repeat;Repressor;Transcription;Transcription regulation;Ubl conjugation;mRNA processing;mRNA splicing	cytoplasmic stress granule [GO:0010494]; interchromatin granule [GO:0035061]; nuclear speck [GO:0016607]; nucleoplasm [GO:0005654]; nucleus [GO:0005634]; perichromatin fibrils [GO:0005726]; double-stranded DNA binding [GO:0003690]; identical protein binding [GO:0042802]; mRNA 3'-UTR binding [GO:0003730]; pre-mRNA intronic binding [GO:0097157]; RNA binding [GO:0003723]; RNA polymerase II cis-regul…
346	2.8746012721	4.5439410614	22.854606208	7.298742e-51	1.178557e-49	105.241486679	P17931	Tumor - normal	TRUE	LEG3	HUMAN	reviewed	Galectin-3 (Gal-3) (35 kDa lectin) (Carbohydrate-binding protein 35) (CBP 35) (Galactose-specific lectin 3) (Galactoside-binding protein) (GALBP) (IgE-binding protein) (L-31) (Laminin-binding protein) (Lectin L-29) (Mac-2 antigen)	LGALS3	Homo sapiens (Human)	3D-structure;Acetylation;Cytoplasm;Differentiation;Disulfide bond;IgE-binding protein;Immunity;Innate immunity;Lectin;Nucleus;Phosphoprotein;Reference proteome;Repeat;Secreted;Spliceosome;mRNA processing;mRNA splicing	cell surface [GO:0009986]; collagen-containing extracellular matrix [GO:0062023]; cytoplasm [GO:0005737]; extracellular exosome [GO:0070062]; extracellular region [GO:0005576]; extracellular space [GO:0005615]; ficolin-1-rich granule membrane [GO:0101003]; immunological synapse [GO:0001772]; membrane [GO:0016020]; mitochondrial inner membrane [GO:0005743]; nucleus [GO:0005634]; plasma membrane [G…
347	-2.3672745721	-0.0003813861	-23.428177391	8.601147e-51	1.384859e-49	105.134489550	P30047	Tumor - normal	TRUE	GFRP	HUMAN	reviewed	GTP cyclohydrolase 1 feedback regulatory protein (GFRP) (GTP cyclohydrolase I feedback regulatory protein) (p35)	GCHFR	Homo sapiens (Human)	3D-structure;Alternative splicing;Cytoplasm;Direct protein sequencing;Membrane;Nucleus;Reference proteome	cytoplasm [GO:0005737]; cytosol [GO:0005829]; dendrite [GO:0030425]; melanosome [GO:0042470]; nuclear membrane [GO:0031965]; nucleoplasm [GO:0005654]; nucleus [GO:0005634]; protein-containing complex [GO:0032991]; amino acid binding [GO:0016597]; enzyme inhibitor activity [GO:0004857]; GTP cyclohydrolase binding [GO:0044549]; GTP-dependent protein binding [GO:0030742]; protein-containing complex …
348	0.9637561451	0.0010041695	22.791219884	1.010744e-50	1.622708e-49	104.915675315	P37198	Tumor - normal	TRUE	NUP62	HUMAN	reviewed	Nuclear pore glycoprotein p62 (62 kDa nucleoporin) (Nucleoporin Nup62)	NUP62	Homo sapiens (Human)	3D-structure;Acetylation;Coiled coil;Cytoplasm;Cytoskeleton;Disease variant;Disulfide bond;Glycoprotein;Host-virus interaction;Nuclear pore complex;Nucleus;Phosphoprotein;Protein transport;Reference proteome;Repeat;Translocation;Transport;mRNA transport	annulate lamellae [GO:0005642]; centrosome [GO:0005813]; cytoplasm [GO:0005737]; Flemming body [GO:0090543]; mitotic spindle [GO:0072686]; nuclear envelope [GO:0005635]; nuclear membrane [GO:0031965]; nuclear pore [GO:0005643]; nuclear pore central transport channel [GO:0044613]; nucleoplasm [GO:0005654]; ribonucleoprotein complex [GO:1990904]; spindle pole [GO:0000922]; chromatin binding [GO:000…
349	1.3358518911	0.7900920801	22.755815240	1.212583e-50	1.941175e-49	104.733472881	Q05209	Tumor - normal	TRUE	PTN12	HUMAN	reviewed	Tyrosine-protein phosphatase non-receptor type 12 (EC 3.1.3.48) (PTP-PEST) (Protein-tyrosine phosphatase G1) (PTPG1)	PTPN12	Homo sapiens (Human)	3D-structure;Acetylation;Alternative splicing;Cell junction;Cell projection;Cytoplasm;Direct protein sequencing;Disease variant;Hydrolase;Phosphoprotein;Protein phosphatase;Reference proteome	cell projection [GO:0042995]; cytoplasm [GO:0005737]; cytosol [GO:0005829]; focal adhesion [GO:0005925]; nucleoplasm [GO:0005654]; nucleus [GO:0005634]; podosome [GO:0002102]; non-membrane spanning protein tyrosine phosphatase activity [GO:0004726]; phosphoprotein phosphatase activity [GO:0004721]; protein tyrosine phosphatase activity [GO:0004725]; SH3 domain binding [GO:0017124]; cellular respo…
350	1.6174975063	0.2881853820	22.740129693	1.314511e-50	2.098335e-49	104.652700274	Q07866	Tumor - normal	TRUE	KLC1	HUMAN	reviewed	Kinesin light chain 1 (KLC 1)	KLC1	Homo sapiens (Human)	3D-structure;Alternative splicing;Cell projection;Coiled coil;Cytoplasm;Cytoplasmic vesicle;Cytoskeleton;Host-virus interaction;Microtubule;Motor protein;Phosphoprotein;Reference proteome;Repeat;TPR repeat	cytoplasmic vesicle [GO:0031410]; cytosol [GO:0005829]; growth cone [GO:0030426]; kinesin complex [GO:0005871]; membrane [GO:0016020]; microtubule [GO:0005874]; motor activity [GO:0003774]; stress granule disassembly [GO:0035617]
351	3.4768174054	1.2667829867	22.738446743	1.325946e-50	2.110558e-49	104.644032098	Q01813	Tumor - normal	TRUE	PFKAP	HUMAN	reviewed	ATP-dependent 6-phosphofructokinase, platelet type (ATP-PFK) (PFK-P) (EC 2.7.1.11) (6-phosphofructokinase type C) (Phosphofructo-1-kinase isozyme C) (PFK-C) (Phosphohexokinase)	PFKP	Homo sapiens (Human)	3D-structure;ATP-binding;Acetylation;Allosteric enzyme;Alternative splicing;Cytoplasm;Glycolysis;Glycoprotein;Kinase;Magnesium;Metal-binding;Nucleotide-binding;Phosphoprotein;Reference proteome;Transferase	6-phosphofructokinase complex [GO:0005945]; cytoplasm [GO:0005737]; cytosol [GO:0005829]; extracellular exosome [GO:0070062]; membrane [GO:0016020]; nucleus [GO:0005634]; 6-phosphofructokinase activity [GO:0003872]; AMP binding [GO:0016208]; ATP binding [GO:0005524]; cadherin binding [GO:0045296]; fructose-6-phosphate binding [GO:0070095]; identical protein binding [GO:0042802]; metal ion binding…
352	-2.2960645198	0.1715384237	-22.792672213	1.440462e-50	2.286324e-49	104.568083359	Q9NZN3	Tumor - normal	TRUE	EHD3	HUMAN	reviewed	EH domain-containing protein 3 (PAST homolog 3)	EHD3	Homo sapiens (Human)	ATP-binding;Acetylation;Alternative splicing;Calcium;Cell membrane;Cell projection;Cilium;Cilium biogenesis/degradation;Coiled coil;Direct protein sequencing;Endosome;Isopeptide bond;Membrane;Metal-binding;Nucleotide-binding;Phosphoprotein;Protein transport;Reference proteome;Transport;Ubl conjugation	ciliary pocket membrane [GO:0020018]; cytoplasm [GO:0005737]; cytosol [GO:0005829]; early endosome [GO:0005769]; endocytic vesicle [GO:0030139]; endosome membrane [GO:0010008]; focal adhesion [GO:0005925]; intracellular membrane-bounded organelle [GO:0043231]; nucleus [GO:0005634]; perinuclear region of cytoplasm [GO:0048471]; recycling endosome membrane [GO:0055038]; ATP binding [GO:0005524]; ca…
353	-5.4585573295	4.7294661007	-22.858209852	1.485287e-50	2.350792e-49	104.544431157	P00326	Tumor - normal	TRUE	ADH1G	HUMAN	reviewed	Alcohol dehydrogenase 1C (EC 1.1.1.1) (Alcohol dehydrogenase subunit gamma)	ADH1C	Homo sapiens (Human)	3D-structure;Acetylation;Cytoplasm;Direct protein sequencing;Metal-binding;NAD;Oxidoreductase;Phosphoprotein;Reference proteome;Zinc	cytosol [GO:0005829]; nucleoplasm [GO:0005654]; plasma membrane [GO:0005886]; alcohol dehydrogenase (NAD+) activity [GO:0004022]; alcohol dehydrogenase activity, zinc-dependent [GO:0004024]; NAD-retinol dehydrogenase activity [GO:0004745]; zinc ion binding [GO:0008270]; ethanol oxidation [GO:0006069]; retinoic acid metabolic process [GO:0042573]; retinol metabolic process [GO:0042572]
354	-2.0456163924	0.8641906066	-22.701470425	1.604034e-50	2.531565e-49	104.453492757	Q9NQX3	Tumor - normal	TRUE	GEPH	HUMAN	reviewed	Gephyrin [Includes: Molybdopterin adenylyltransferase (MPT adenylyltransferase) (EC 2.7.7.75) (Domain G); Molybdopterin molybdenumtransferase (MPT Mo-transferase) (EC 2.10.1.1) (Domain E)]	GPHN	Homo sapiens (Human)	3D-structure;ATP-binding;Alternative splicing;Cell junction;Cell membrane;Cell projection;Cytoplasm;Cytoskeleton;Disease variant;Lipoprotein;Magnesium;Membrane;Metal-binding;Molybdenum;Molybdenum cofactor biosynthesis;Multifunctional enzyme;Nucleotide-binding;Palmitate;Phosphoprotein;Postsynaptic cell membrane;Reference proteome;Synapse;Transferase	anchored component of synaptic membrane [GO:0099144]; cytoplasm [GO:0005737]; cytoskeleton [GO:0005856]; cytosol [GO:0005829]; dendrite [GO:0030425]; plasma membrane [GO:0005886]; postsynaptic density [GO:0014069]; postsynaptic membrane [GO:0045211]; postsynaptic specialization [GO:0099572]; postsynaptic specialization membrane [GO:0099634]; synaptic membrane [GO:0097060]; ATP binding [GO:0005524…
355	-2.5209547679	2.8156738008	-22.695051643	1.657964e-50	2.609309e-49	104.420399215	Q5R3I4	Tumor - normal	TRUE	TTC38	HUMAN	reviewed	Tetratricopeptide repeat protein 38 (TPR repeat protein 38)	TTC38	Homo sapiens (Human)	Acetylation;Phosphoprotein;Reference proteome;Repeat;TPR repeat	extracellular exosome [GO:0070062]
356	-1.8465743705	0.1141817531	-22.688938004	1.711024e-50	2.685250e-49	104.388874098	Q9UHJ6	Tumor - normal	TRUE	SHPK	HUMAN	reviewed	Sedoheptulokinase (SHK) (EC 2.7.1.14) (Carbohydrate kinase-like protein)	SHPK	Homo sapiens (Human)	ATP-binding;Cytoplasm;Kinase;Nucleotide-binding;Reference proteome;Transferase	cytoplasm [GO:0005737]; cytosol [GO:0005829]; ATP binding [GO:0005524]; phosphotransferase activity, alcohol group as acceptor [GO:0016773]; sedoheptulokinase activity [GO:0050277]; carbohydrate metabolic process [GO:0005975]; cellular response to interleukin-13 [GO:0035963]; cellular response to interleukin-4 [GO:0071353]; cellular response to lipopolysaccharide [GO:0071222]; pentose-phosphate s…
357	1.2435467680	1.8156645866	22.679520431	1.796115e-50	2.810895e-49	104.340302986	O43237	Tumor - normal	TRUE	DC1L2	HUMAN	reviewed	Cytoplasmic dynein 1 light intermediate chain 2 (Dynein light intermediate chain 2, cytosolic) (LIC-2) (LIC53/55)	DYNC1LI2	Homo sapiens (Human)	3D-structure;ATP-binding;Alternative splicing;Cytoplasm;Cytoskeleton;Dynein;Methylation;Microtubule;Motor protein;Nucleotide-binding;Phosphoprotein;Reference proteome;Transport	centrosome [GO:0005813]; cytoplasmic dynein complex [GO:0005868]; cytosol [GO:0005829]; kinetochore [GO:0000776]; late endosome [GO:0005770]; lysosome [GO:0005764]; membrane [GO:0016020]; microtubule [GO:0005874]; ATP binding [GO:0005524]; dynein heavy chain binding [GO:0045504]; identical protein binding [GO:0042802]; cellular response to nerve growth factor stimulus [GO:1990090]; centrosome loc…
358	1.4060461081	0.1247392155	22.670296022	1.883583e-50	2.939547e-49	104.292717314	O14908	Tumor - normal	TRUE	GIPC1	HUMAN	reviewed	PDZ domain-containing protein GIPC1 (GAIP C-terminus-interacting protein) (RGS-GAIP-interacting protein) (RGS19-interacting protein 1) (Synectin) (Tax interaction protein 2) (TIP-2)	GIPC1	Homo sapiens (Human)	Alternative splicing;Congenital muscular dystrophy;Cytoplasm;Dystroglycanopathy;Membrane;Phosphoprotein;Reference proteome	brush border [GO:0005903]; cell cortex [GO:0005938]; cytoplasm [GO:0005737]; cytoplasmic vesicle [GO:0031410]; cytosol [GO:0005829]; dendritic shaft [GO:0043198]; dendritic spine [GO:0043197]; endocytic vesicle [GO:0030139]; extracellular exosome [GO:0070062]; glutamatergic synapse [GO:0098978]; membrane [GO:0016020]; Schaffer collateral - CA1 synapse [GO:0098685]; synaptic vesicle [GO:0008021]; …
359	1.0941858588	1.3582886195	22.652767386	2.061762e-50	3.208653e-49	104.202263420	Q8IX12	Tumor - normal	TRUE	CCAR1	HUMAN	reviewed	Cell division cycle and apoptosis regulator protein 1 (Cell cycle and apoptosis regulatory protein 1) (CARP-1) (Death inducer with SAP domain)	CCAR1	Homo sapiens (Human)	Activator;Alternative splicing;Apoptosis;Cell cycle;Coiled coil;Cytoplasm;Isopeptide bond;Phosphoprotein;Reference proteome;Repressor;Transcription;Transcription regulation;Ubl conjugation	nuclear envelope lumen [GO:0005641]; nucleoplasm [GO:0005654]; nucleus [GO:0005634]; perinuclear region of cytoplasm [GO:0048471]; nuclear receptor coactivator activity [GO:0030374]; RNA binding [GO:0003723]; RNA polymerase II cis-regulatory region sequence-specific DNA binding [GO:0000978]; transcription coactivator activity [GO:0003713]; transcription corepressor activity [GO:0003714]; apoptoti…
360	1.1702508296	1.2957665775	22.645340179	2.142280e-50	3.324699e-49	104.163924785	Q9H3U1	Tumor - normal	TRUE	UN45A	HUMAN	reviewed	Protein unc-45 homolog A (Unc-45A) (GCUNC-45) (Smooth muscle cell-associated protein 1) (SMAP-1)	UNC45A	Homo sapiens (Human)	3D-structure;Acetylation;Alternative splicing;Chaperone;Cytoplasm;Developmental protein;Differentiation;Myogenesis;Nucleus;Phosphoprotein;Reference proteome;Repeat;TPR repeat	cytosol [GO:0005829]; Golgi apparatus [GO:0005794]; nuclear speck [GO:0016607]; perinuclear region of cytoplasm [GO:0048471]; cadherin binding [GO:0045296]; Hsp90 protein binding [GO:0051879]; cell differentiation [GO:0030154]; chaperone-mediated protein folding [GO:0061077]; muscle organ development [GO:0007517]
361	-2.2457876498	0.6757799309	-22.611443318	2.551797e-50	3.949277e-49	103.988863932	Q9UKS6	Tumor - normal	TRUE	PACN3	HUMAN	reviewed	Protein kinase C and casein kinase substrate in neurons protein 3 (SH3 domain-containing protein 6511)	PACSIN3	Homo sapiens (Human)	Cell membrane;Coiled coil;Cytoplasm;Endocytosis;Lipid-binding;Membrane;Phosphoprotein;Reference proteome;SH3 domain	cytoplasm [GO:0005737]; cytosol [GO:0005829]; endosome [GO:0005768]; extracellular exosome [GO:0070062]; plasma membrane [GO:0005886]; calcium channel inhibitor activity [GO:0019855]; cytoskeletal protein binding [GO:0008092]; identical protein binding [GO:0042802]; lipid binding [GO:0008289]; phospholipid binding [GO:0005543]; cytoskeleton organization [GO:0007010]; endocytosis [GO:0006897]; neg…
362	0.9321698475	1.3189578238	22.603329013	2.660978e-50	4.106874e-49	103.946936052	Q96DI7	Tumor - normal	TRUE	SNR40	HUMAN	reviewed	U5 small nuclear ribonucleoprotein 40 kDa protein (U5 snRNP 40 kDa protein) (U5-40K) (38 kDa-splicing factor) (Prp8-binding protein) (hPRP8BP) (U5 snRNP-specific 40 kDa protein) (WD repeat-containing protein 57)	SNRNP40	Homo sapiens (Human)	3D-structure;Alternative splicing;Isopeptide bond;Methylation;Nucleus;Reference proteome;Repeat;Spliceosome;Ubl conjugation;WD repeat;mRNA processing;mRNA splicing	catalytic step 2 spliceosome [GO:0071013]; cytosol [GO:0005829]; nuclear speck [GO:0016607]; nucleoplasm [GO:0005654]; sno(s)RNA-containing ribonucleoprotein complex [GO:0005732]; U2-type catalytic step 2 spliceosome [GO:0071007]; U5 snRNP [GO:0005682]; RNA binding [GO:0003723]; mRNA splicing, via spliceosome [GO:0000398]; RNA processing [GO:0006396]; RNA splicing [GO:0008380]; RNA splicing, via …
363	0.9879319482	0.8566466782	22.598531681	2.727723e-50	4.198289e-49	103.922143596	O14617	Tumor - normal	TRUE	AP3D1	HUMAN	reviewed	AP-3 complex subunit delta-1 (AP-3 complex subunit delta) (Adaptor-related protein complex 3 subunit delta-1) (Delta-adaptin)	AP3D1	Homo sapiens (Human)	3D-structure;Acetylation;Albinism;Alternative splicing;Coiled coil;Cytoplasm;Golgi apparatus;Hermansky-Pudlak syndrome;Membrane;Phosphoprotein;Protein transport;Reference proteome;Repeat;Transport	AP-3 adaptor complex [GO:0030123]; axon cytoplasm [GO:1904115]; endosome membrane [GO:0010008]; glutamatergic synapse [GO:0098978]; Golgi apparatus [GO:0005794]; Golgi membrane [GO:0000139]; lysosomal membrane [GO:0005765]; membrane [GO:0016020]; postsynapse [GO:0098794]; presynaptic endosome [GO:0098830]; terminal bouton [GO:0043195]; anterograde axonal transport [GO:0008089]; anterograde synapt…
364	2.0651210219	4.1714809715	22.518636412	2.897840e-50	4.447866e-49	103.854111063	P06396	Tumor - normal	TRUE	GELS	HUMAN	reviewed	Gelsolin (AGEL) (Actin-depolymerizing factor) (ADF) (Brevin)	GSN	Homo sapiens (Human)	3D-structure;Acetylation;Actin capping;Actin-binding;Alternative initiation;Alternative splicing;Amyloid;Amyloidosis;Calcium;Cilium biogenesis/degradation;Corneal dystrophy;Cytoplasm;Cytoskeleton;Direct protein sequencing;Disease variant;Disulfide bond;Metal-binding;Phosphoprotein;Reference proteome;Repeat;Secreted;Signal	actin cap [GO:0030478]; actin cytoskeleton [GO:0015629]; blood microparticle [GO:0072562]; cortical actin cytoskeleton [GO:0030864]; cytoplasm [GO:0005737]; cytosol [GO:0005829]; extracellular exosome [GO:0070062]; extracellular region [GO:0005576]; extracellular space [GO:0005615]; ficolin-1-rich granule lumen [GO:1904813]; focal adhesion [GO:0005925]; plasma membrane [GO:0005886]; podosome [GO:…
365	1.1809037002	0.0401770498	22.577630826	3.038710e-50	4.651308e-49	103.814094873	Q9Y520	Tumor - normal	TRUE	PRC2C	HUMAN	reviewed	Protein PRRC2C (BAT2 domain-containing protein 1) (HBV X-transactivated gene 2 protein) (HBV XAg-transactivated protein 2) (HLA-B-associated transcript 2-like 2) (Proline-rich and coiled-coil-containing protein 2C)	PRRC2C	Homo sapiens (Human)	Acetylation;Alternative splicing;Coiled coil;Cytoplasm;Direct protein sequencing;Isopeptide bond;Methylation;Phosphoprotein;Reference proteome;Ubl conjugation	cytoplasmic stress granule [GO:0010494]; cytosol [GO:0005829]; membrane [GO:0016020]; protein C-terminus binding [GO:0008022]; RNA binding [GO:0003723]; cell differentiation [GO:0030154]; hematopoietic progenitor cell differentiation [GO:0002244]; stress granule assembly [GO:0034063]
366	1.2896900418	0.3185281535	22.573125688	3.110278e-50	4.747848e-49	103.790797983	Q969N2	Tumor - normal	TRUE	PIGT	HUMAN	reviewed	GPI transamidase component PIG-T (Phosphatidylinositol-glycan biosynthesis class T protein)	PIGT	Homo sapiens (Human)	Alternative splicing;Direct protein sequencing;Disease variant;Disulfide bond;Endoplasmic reticulum;Epilepsy;GPI-anchor biosynthesis;Glycoprotein;Membrane;Reference proteome;Signal;Transmembrane;Transmembrane helix	cytoplasmic vesicle [GO:0031410]; endoplasmic reticulum membrane [GO:0005789]; GPI-anchor transamidase complex [GO:0042765]; integral component of endoplasmic reticulum membrane [GO:0030176]; membrane [GO:0016020]; attachment of GPI anchor to protein [GO:0016255]; neuron apoptotic process [GO:0051402]; neuron differentiation [GO:0030182]
367	0.7548566634	1.2591179241	22.570213192	3.157444e-50	4.806714e-49	103.775735583	O14964	Tumor - normal	TRUE	HGS	HUMAN	reviewed	Hepatocyte growth factor-regulated tyrosine kinase substrate (Hrs) (Protein pp110)	HGS	Homo sapiens (Human)	3D-structure;Acetylation;Alternative splicing;Cytoplasm;Endosome;Membrane;Metal-binding;Phosphoprotein;Protein transport;Reference proteome;Transport;Ubl conjugation;Zinc;Zinc-finger	cytosol [GO:0005829]; early endosome [GO:0005769]; early endosome membrane [GO:0031901]; endosome [GO:0005768]; ESCRT-0 complex [GO:0033565]; extracellular exosome [GO:0070062]; intracellular membrane-bounded organelle [GO:0043231]; lysosome [GO:0005764]; multivesicular body membrane [GO:0032585]; phagocytic vesicle lumen [GO:0097013]; metal ion binding [GO:0046872]; phosphatidylinositol binding …
368	2.0695608189	-0.3721238703	23.127860048	3.709234e-50	5.616122e-49	103.676856420	A1X283	Tumor - normal	TRUE	SPD2B	HUMAN	reviewed	SH3 and PX domain-containing protein 2B (Adapter protein HOFI) (Factor for adipocyte differentiation 49) (Tyrosine kinase substrate with four SH3 domains)	SH3PXD2B	Homo sapiens (Human)	Cell junction;Cell projection;Cytoplasm;Differentiation;Disease variant;Phosphoprotein;Reference proteome;Repeat;SH3 domain	cell junction [GO:0030054]; cell projection [GO:0042995]; cytoplasm [GO:0005737]; podosome [GO:0002102]; molecular adaptor activity [GO:0060090]; phosphatidylinositol-3,5-bisphosphate binding [GO:0080025]; phosphatidylinositol-3-phosphate binding [GO:0032266]; phosphatidylinositol-5-phosphate binding [GO:0010314]; SH2 domain binding [GO:0042169]; superoxide-generating NADPH oxidase activator acti…
369	-2.2481182084	2.9276654669	-22.546269696	3.573464e-50	5.425256e-49	103.651867799	Q9BX68	Tumor - normal	TRUE	HINT2	HUMAN	reviewed	Adenosine 5'-monophosphoramidase HINT2 (EC 3.9.1.-) (HINT-3) (HIT-17kDa) (Histidine triad nucleotide-binding protein 2, mitochondrial) (HINT-2) (PKCI-1-related HIT protein)	HINT2	Homo sapiens (Human)	3D-structure;Acetylation;Apoptosis;Hydrolase;Lipid biosynthesis;Lipid metabolism;Mitochondrion;Nucleotide-binding;Reference proteome;Steroid biosynthesis;Transit peptide	cytoplasm [GO:0005737]; mitochondrial outer membrane [GO:0005741]; mitochondrion [GO:0005739]; hydrolase activity [GO:0016787]; nucleotide binding [GO:0000166]; apoptotic process [GO:0006915]; lipid catabolic process [GO:0016042]; negative regulation of peptidyl-lysine acetylation [GO:2000757]; steroid biosynthetic process [GO:0006694]
370	1.2389976174	0.5848570690	22.538176148	3.726204e-50	5.626569e-49	103.609980836	Q6UN15	Tumor - normal	TRUE	FIP1	HUMAN	reviewed	Pre-mRNA 3'-end-processing factor FIP1 (hFip1) (FIP1-like 1 protein) (Factor interacting with PAP) (Rearranged in hypereosinophilia)	FIP1L1	Homo sapiens (Human)	3D-structure;Alternative splicing;Nucleus;Phosphoprotein;RNA-binding;Reference proteome;mRNA processing	cytosol [GO:0005829]; mRNA cleavage and polyadenylation specificity factor complex [GO:0005847]; nucleoplasm [GO:0005654]; RNA binding [GO:0003723]; mRNA polyadenylation [GO:0006378]; pre-mRNA cleavage required for polyadenylation [GO:0098789]
371	1.8205336923	0.3482757304	22.584090302	4.196648e-50	6.319858e-49	103.498553061	Q9UNF1	Tumor - normal	TRUE	MAGD2	HUMAN	reviewed	Melanoma-associated antigen D2 (11B6) (Breast cancer-associated gene 1 protein) (BCG-1) (Hepatocellular carcinoma-associated protein JCL-1) (MAGE-D2 antigen)	MAGED2	Homo sapiens (Human)	Acetylation;Alternative splicing;Bartter syndrome;Direct protein sequencing;Disease variant;Phosphoprotein;Reference proteome;Tumor antigen	cytosol [GO:0005829]; extracellular region [GO:0005576]; membrane [GO:0016020]; nucleolus [GO:0005730]; nucleoplasm [GO:0005654]; platelet alpha granule lumen [GO:0031093]; female pregnancy [GO:0007565]; renal sodium ion absorption [GO:0070294]
372	-5.6081730774	4.5645265885	-22.510730963	4.294694e-50	6.450122e-49	103.467330255	P23141	Tumor - normal	TRUE	EST1	HUMAN	reviewed	Liver carboxylesterase 1 (Acyl-coenzyme A:cholesterol acyltransferase) (ACAT) (Brain carboxylesterase hBr1) (Carboxylesterase 1) (CE-1) (hCE-1) (EC 3.1.1.1) (Cholesteryl ester hydrolase) (CEH) (EC 3.1.1.13) (Cocaine carboxylesterase) (Egasyn) (HMSE) (Methylumbelliferyl-acetate deacetylase 1) (EC 3.1.1.56) (Monocyte/macrophage serine esterase) (Retinyl ester hydrolase) (REH) (Serine esterase 1) (T…	CES1	Homo sapiens (Human)	3D-structure;Alternative splicing;Cytoplasm;Direct protein sequencing;Disulfide bond;Endoplasmic reticulum;Glycoprotein;Hydrolase;Lipid droplet;Lipid metabolism;Phosphoprotein;Reference proteome;Serine esterase;Signal	cytoplasm [GO:0005737]; cytosol [GO:0005829]; endoplasmic reticulum [GO:0005783]; endoplasmic reticulum lumen [GO:0005788]; lipid droplet [GO:0005811]; carboxylic ester hydrolase activity [GO:0052689]; methyl indole-3-acetate esterase activity [GO:0080030]; methylumbelliferyl-acetate deacetylase activity [GO:0047374]; sterol esterase activity [GO:0004771]; cellular response to cholesterol [GO:007…
373	1.4879697365	0.9109200676	22.501326392	4.508919e-50	6.753707e-49	103.419166137	Q8TBX8	Tumor - normal	TRUE	PI42C	HUMAN	reviewed	Phosphatidylinositol 5-phosphate 4-kinase type-2 gamma (EC 2.7.1.149) (Phosphatidylinositol 5-phosphate 4-kinase type II gamma) (PI(5)P 4-kinase type II gamma) (PIP4KII-gamma)	PIP4K2C	Homo sapiens (Human)	3D-structure;ATP-binding;Acetylation;Alternative splicing;Cytoplasm;Endoplasmic reticulum;Kinase;Lipid metabolism;Nucleotide-binding;Phosphoprotein;Reference proteome;Transferase	autophagosome [GO:0005776]; cytosol [GO:0005829]; endoplasmic reticulum [GO:0005783]; extracellular exosome [GO:0070062]; intracellular organelle [GO:0043229]; nucleoplasm [GO:0005654]; plasma membrane [GO:0005886]; 1-phosphatidylinositol-4-phosphate 5-kinase activity [GO:0016308]; 1-phosphatidylinositol-5-phosphate 4-kinase activity [GO:0016309]; ATP binding [GO:0005524]; identical protein bindi…
374	1.2449680029	1.1042231488	22.493615869	4.692542e-50	7.009955e-49	103.379218035	O15127	Tumor - normal	TRUE	SCAM2	HUMAN	reviewed	Secretory carrier-associated membrane protein 2 (Secretory carrier membrane protein 2)	SCAMP2	Homo sapiens (Human)	Endosome;Golgi apparatus;Membrane;Phosphoprotein;Protein transport;Reference proteome;Transmembrane;Transmembrane helix;Transport	extracellular exosome [GO:0070062]; Golgi apparatus [GO:0005794]; integral component of membrane [GO:0016021]; intracellular membrane-bounded organelle [GO:0043231]; recycling endosome membrane [GO:0055038]; trans-Golgi network membrane [GO:0032588]; transport vesicle [GO:0030133]; post-Golgi vesicle-mediated transport [GO:0006892]; protein transport [GO:0015031]
375	1.4739578194	1.4633259659	22.473070728	5.219348e-50	7.776132e-49	103.272737424	P53367	Tumor - normal	TRUE	ARFP1	HUMAN	reviewed	Arfaptin-1 (ADP-ribosylation factor-interacting protein 1)	ARFIP1	Homo sapiens (Human)	Acetylation;Alternative splicing;Golgi apparatus;Membrane;Phosphoprotein;Reference proteome	cytosol [GO:0005829]; Golgi membrane [GO:0000139]; trans-Golgi network membrane [GO:0032588]; phosphatidylinositol-4-phosphate binding [GO:0070273]; phospholipid binding [GO:0005543]; protein domain specific binding [GO:0019904]; intracellular protein transport [GO:0006886]; negative regulation of retrograde transport, endosome to Golgi [GO:1905280]; regulation of Arp2/3 complex-mediated actin nu…
376	2.3935714669	1.7524572244	22.472343650	5.239043e-50	7.784716e-49	103.268968173	Q9BWM7	Tumor - normal	TRUE	SFXN3	HUMAN	reviewed	Sideroflexin-3	SFXN3	Homo sapiens (Human)	Acetylation;Amino-acid transport;Membrane;Mitochondrion;One-carbon metabolism;Reference proteome;Transmembrane;Transmembrane helix;Transport	integral component of mitochondrial inner membrane [GO:0031305]; mitochondrion [GO:0005739]; serine transmembrane transporter activity [GO:0022889]; transmembrane transporter activity [GO:0022857]; mitochondrial transmembrane transport [GO:1990542]; one-carbon metabolic process [GO:0006730]; serine import into mitochondrion [GO:0140300]
377	-3.4442231489	3.4898355345	-22.400056840	5.373851e-50	7.963848e-49	103.236046828	P16219	Tumor - normal	TRUE	ACADS	HUMAN	reviewed	Short-chain specific acyl-CoA dehydrogenase, mitochondrial (SCAD) (EC 1.3.8.1) (Butyryl-CoA dehydrogenase)	ACADS	Homo sapiens (Human)	3D-structure;Acetylation;Direct protein sequencing;Disease variant;FAD;Fatty acid metabolism;Flavoprotein;Lipid metabolism;Mitochondrion;Oxidoreductase;Phosphoprotein;Reference proteome;Transit peptide	centrosome [GO:0005813]; mitochondrial matrix [GO:0005759]; mitochondrion [GO:0005739]; nucleoplasm [GO:0005654]; nucleus [GO:0005634]; acyl-CoA dehydrogenase activity [GO:0003995]; butyryl-CoA dehydrogenase activity [GO:0004085]; flavin adenine dinucleotide binding [GO:0050660]; butyrate catabolic process [GO:0046359]; fatty acid beta-oxidation [GO:0006635]; fatty acid beta-oxidation using acyl-…
378	1.0171180960	0.2139622726	22.449202298	5.906464e-50	8.730003e-49	103.148966242	O75694	Tumor - normal	TRUE	NU155	HUMAN	reviewed	Nuclear pore complex protein Nup155 (155 kDa nucleoporin) (Nucleoporin Nup155)	NUP155	Homo sapiens (Human)	3D-structure;Alternative splicing;Atrial fibrillation;Disease variant;Disulfide bond;Glycoprotein;Isopeptide bond;Membrane;Nuclear pore complex;Nucleus;Phosphoprotein;Protein transport;Reference proteome;Translocation;Transport;Ubl conjugation;mRNA transport	cytosol [GO:0005829]; membrane [GO:0016020]; nuclear envelope [GO:0005635]; nuclear membrane [GO:0031965]; nuclear pore inner ring [GO:0044611]; structural constituent of nuclear pore [GO:0017056]; atrial cardiac muscle cell action potential [GO:0086014]; mRNA export from nucleus [GO:0006406]; nuclear envelope organization [GO:0006998]; protein import into nucleus [GO:0006606]; protein localizati…
379	2.0210498620	1.0359157986	22.398329333	7.689726e-50	1.133575e-48	102.884921954	P43304	Tumor - normal	TRUE	GPDM	HUMAN	reviewed	Glycerol-3-phosphate dehydrogenase, mitochondrial (GPD-M) (GPDH-M) (EC 1.1.5.3) (mitohondrial glycerophosphate dehydrogenase gene) (mGDH) (mtGPD)	GPD2	Homo sapiens (Human)	Alternative splicing;Calcium;Direct protein sequencing;FAD;Flavoprotein;Metal-binding;Mitochondrion;Oxidoreductase;Phosphoprotein;Reference proteome;Repeat;Transit peptide	glycerol-3-phosphate dehydrogenase complex [GO:0009331]; mitochondrial inner membrane [GO:0005743]; mitochondrion [GO:0005739]; calcium ion binding [GO:0005509]; glycerol-3-phosphate dehydrogenase (quinone) activity [GO:0004368]; sn-glycerol-3-phosphate:ubiquinone-8 oxidoreductase activity [GO:0052591]; glycerol catabolic process [GO:0019563]; glycerol-3-phosphate metabolic process [GO:0006072]; …
380	1.2873070530	0.4147903544	22.455369910	8.140911e-50	1.196928e-48	102.835429544	Q9H832	Tumor - normal	TRUE	UBE2Z	HUMAN	reviewed	Ubiquitin-conjugating enzyme E2 Z (EC 2.3.2.23) (E2 ubiquitin-conjugating enzyme Z) (Uba6-specific E2 conjugating enzyme 1) (Use1) (Ubiquitin carrier protein Z) (Ubiquitin-protein ligase Z)	UBE2Z	Homo sapiens (Human)	3D-structure;ATP-binding;Alternative splicing;Apoptosis;Cytoplasm;Nucleotide-binding;Nucleus;Phosphoprotein;Reference proteome;Transferase;Ubl conjugation pathway	cytosol [GO:0005829]; nucleoplasm [GO:0005654]; nucleus [GO:0005634]; ATP binding [GO:0005524]; cysteine-type endopeptidase inhibitor activity [GO:0004869]; ubiquitin conjugating enzyme activity [GO:0061631]; apoptotic process [GO:0006915]; negative regulation of apoptotic process [GO:0043066]; positive regulation of apoptotic process [GO:0043065]; ubiquitin-dependent protein catabolic process [G…
381	1.5135770092	-0.7094771636	22.367103688	9.042979e-50	1.326066e-48	102.722691003	Q9BQ39	Tumor - normal	TRUE	DDX50	HUMAN	reviewed	ATP-dependent RNA helicase DDX50 (EC 3.6.4.13) (DEAD box protein 50) (Gu-beta) (Nucleolar protein Gu2)	DDX50	Homo sapiens (Human)	3D-structure;ATP-binding;Helicase;Hydrolase;Isopeptide bond;Nucleotide-binding;Nucleus;Phosphoprotein;RNA-binding;Reference proteome;Ubl conjugation	membrane [GO:0016020]; nucleolus [GO:0005730]; plasma membrane [GO:0005886]; ATP binding [GO:0005524]; ATP hydrolysis activity [GO:0140603]; RNA binding [GO:0003723]; RNA helicase activity [GO:0003724]
382	1.3764003024	-0.4672740260	22.410317270	1.027086e-49	1.502180e-48	102.602841208	Q9BZ67	Tumor - normal	TRUE	FRMD8	HUMAN	reviewed	FERM domain-containing protein 8 (Band4.1 inhibitor LRP interactor) (Bili) (iRhom tail-associated protein) (iTAP)	FRMD8	Homo sapiens (Human)	Acetylation;Alternative splicing;Cell membrane;Cytoplasm;Membrane;Phosphoprotein;Reference proteome	centriolar satellite [GO:0034451]; cytosol [GO:0005829]; nucleoplasm [GO:0005654]; plasma membrane [GO:0005886]; negative regulation of canonical Wnt signaling pathway [GO:0090090]; positive regulation of tumor necrosis factor production [GO:0032760]
383	1.2388396737	0.2221191333	22.545373024	1.048376e-49	1.529315e-48	102.597660454	P63272	Tumor - normal	TRUE	SPT4H	HUMAN	reviewed	Transcription elongation factor SPT4 (hSPT4) (DRB sensitivity-inducing factor 14 kDa subunit) (DSIF p14) (DRB sensitivity-inducing factor small subunit) (DSIF small subunit)	SUPT4H1	Homo sapiens (Human)	3D-structure;Acetylation;Activator;Metal-binding;Nucleus;Reference proteome;Repressor;Transcription;Transcription regulation;Zinc;Zinc-finger	DSIF complex [GO:0032044]; nucleoplasm [GO:0005654]; protein heterodimerization activity [GO:0046982]; RNA polymerase II complex binding [GO:0000993]; zinc ion binding [GO:0008270]; chromatin organization [GO:0006325]; mRNA processing [GO:0006397]; negative regulation of DNA-templated transcription, elongation [GO:0032785]; negative regulation of transcription by RNA polymerase II [GO:0000122]; n…
384	-2.4822239022	4.5728311030	-22.249892276	1.177709e-49	1.713506e-48	102.450809981	P36871	Tumor - normal	TRUE	PGM1	HUMAN	reviewed	Phosphoglucomutase-1 (PGM 1) (EC 5.4.2.2) (Glucose phosphomutase 1)	PGM1	Homo sapiens (Human)	3D-structure;Acetylation;Alternative splicing;Carbohydrate metabolism;Congenital disorder of glycosylation;Cytoplasm;Disease variant;Glucose metabolism;Glycogen storage disease;Isomerase;Magnesium;Metal-binding;Phosphoprotein;Reference proteome	cytoplasm [GO:0005737]; cytosol [GO:0005829]; extracellular exosome [GO:0070062]; extracellular region [GO:0005576]; ficolin-1-rich granule lumen [GO:1904813]; tertiary granule lumen [GO:1904724]; magnesium ion binding [GO:0000287]; phosphoglucomutase activity [GO:0004614]; carbohydrate metabolic process [GO:0005975]; gluconeogenesis [GO:0006094]; glucose metabolic process [GO:0006006]; glycolyti…
385	1.0770645863	-0.3349420973	22.303803986	1.256576e-49	1.823504e-48	102.393444082	Q9UBU9	Tumor - normal	TRUE	NXF1	HUMAN	reviewed	Nuclear RNA export factor 1 (Tip-associated protein) (Tip-associating protein) (mRNA export factor TAP)	NXF1	Homo sapiens (Human)	3D-structure;Acetylation;Alternative splicing;Cytoplasm;Host-virus interaction;Leucine-rich repeat;Methylation;Nitration;Nuclear pore complex;Nucleus;Phosphoprotein;Protein transport;RNA-binding;Reference proteome;Repeat;Translocation;Transport;mRNA transport	cytoplasm [GO:0005737]; cytoplasmic stress granule [GO:0010494]; cytosol [GO:0005829]; nuclear inclusion body [GO:0042405]; nuclear pore [GO:0005643]; nuclear speck [GO:0016607]; nucleoplasm [GO:0005654]; nucleus [GO:0005634]; mRNA binding [GO:0003729]; RNA binding [GO:0003723]; mRNA export from nucleus [GO:0006406]; poly(A)+ mRNA export from nucleus [GO:0016973]; protein transport [GO:0015031]
386	1.1174641113	-1.5391937407	22.337646864	1.495019e-49	2.163904e-48	102.227134986	Q8ND04	Tumor - normal	TRUE	SMG8	HUMAN	reviewed	Protein SMG8 (Amplified in breast cancer gene 2 protein) (Protein smg-8 homolog)	SMG8	Homo sapiens (Human)	3D-structure;Alternative splicing;Methylation;Nonsense-mediated mRNA decay;Phosphoprotein;Reference proteome	cytosol [GO:0005829]; nuclear-transcribed mRNA catabolic process, nonsense-mediated decay [GO:0000184]; regulation of protein kinase activity [GO:0045859]
387	1.0034614613	0.9391164936	22.269414479	1.502805e-49	2.169554e-48	102.214358749	P78344	Tumor - normal	TRUE	IF4G2	HUMAN	reviewed	Eukaryotic translation initiation factor 4 gamma 2 (eIF-4-gamma 2) (eIF-4G 2) (eIF4G 2) (Death-associated protein 5) (DAP-5) (p97)	EIF4G2	Homo sapiens (Human)	3D-structure;Acetylation;Alternative splicing;Direct protein sequencing;Initiation factor;Isopeptide bond;Methylation;Phosphoprotein;Protein biosynthesis;Reference proteome;Repressor;Translation regulation;Ubl conjugation	adherens junction [GO:0005912]; axon [GO:0030424]; cytosol [GO:0005829]; eukaryotic translation initiation factor 4F complex [GO:0016281]; membrane [GO:0016020]; cadherin binding [GO:0045296]; mRNA binding [GO:0003729]; RNA binding [GO:0003723]; translation factor activity, RNA binding [GO:0008135]; translation initiation factor activity [GO:0003743]; cell death [GO:0008219]; cellular macromolecu…
388	2.4311471136	2.4284727839	22.250157856	1.661297e-49	2.392182e-48	102.114013617	O00468	Tumor - normal	TRUE	AGRIN	HUMAN	reviewed	Agrin [Cleaved into: Agrin N-terminal 110 kDa subunit; Agrin C-terminal 110 kDa subunit; Agrin C-terminal 90 kDa fragment (C90); Agrin C-terminal 22 kDa fragment (C22)]	AGRN	Homo sapiens (Human)	Alternative splicing;Calcium;Cell junction;Cell membrane;Congenital myasthenic syndrome;Developmental protein;Differentiation;Disease variant;Disulfide bond;EGF-like domain;Extracellular matrix;Glycoprotein;Heparan sulfate;Laminin EGF-like domain;Membrane;Phosphoprotein;Proteoglycan;Reference proteome;Repeat;Secreted;Signal;Synapse;Transmembrane;Transmembrane helix	basement membrane [GO:0005604]; collagen-containing extracellular matrix [GO:0062023]; extracellular exosome [GO:0070062]; extracellular region [GO:0005576]; Golgi lumen [GO:0005796]; integral component of membrane [GO:0016021]; lysosomal lumen [GO:0043202]; plasma membrane [GO:0005886]; synapse [GO:0045202]; calcium ion binding [GO:0005509]; chondroitin sulfate binding [GO:0035374]; dystroglycan…
389	-2.0914114516	1.3056157732	-22.164527976	1.842022e-49	2.645599e-48	102.003156211	Q9UBN7	Tumor - normal	TRUE	HDAC6	HUMAN	reviewed	Histone deacetylase 6 (HD6) (EC 3.5.1.98) (Tubulin-lysine deacetylase HDAC6) (EC 3.5.1.-)	HDAC6	Homo sapiens (Human)	3D-structure;Actin-binding;Alternative splicing;Autophagy;Cell projection;Chromatin regulator;Cytoplasm;Cytoskeleton;Hydrolase;Metal-binding;Methylation;Nucleus;Phosphoprotein;Reference proteome;Repeat;Repressor;Transcription;Transcription regulation;Ubl conjugation;Zinc;Zinc-finger	aggresome [GO:0016235]; axon [GO:0030424]; caveola [GO:0005901]; cell leading edge [GO:0031252]; cytoplasm [GO:0005737]; cytosol [GO:0005829]; dendrite [GO:0030425]; histone deacetylase complex [GO:0000118]; inclusion body [GO:0016234]; microtubule [GO:0005874]; microtubule associated complex [GO:0005875]; multivesicular body [GO:0005771]; nucleoplasm [GO:0005654]; nucleus [GO:0005634]; perikaryo…
390	1.2869262823	1.3816966021	22.225086786	1.893086e-49	2.711967e-48	101.983299631	P46063	Tumor - normal	TRUE	RECQ1	HUMAN	reviewed	ATP-dependent DNA helicase Q1 (EC 3.6.4.12) (DNA helicase, RecQ-like type 1) (RecQ1) (DNA-dependent ATPase Q1) (RecQ protein-like 1)	RECQL	Homo sapiens (Human)	3D-structure;ATP-binding;Acetylation;DNA-binding;Direct protein sequencing;Helicase;Hydrolase;Nucleotide-binding;Nucleus;Phosphoprotein;Reference proteome	chromosome [GO:0005694]; cytoplasm [GO:0005737]; membrane [GO:0016020]; nucleoplasm [GO:0005654]; nucleus [GO:0005634]; 3'-5' DNA helicase activity [GO:0043138]; annealing helicase activity [GO:0036310]; ATP binding [GO:0005524]; ATP hydrolysis activity [GO:0140603]; DNA binding [GO:0003677]; DNA helicase activity [GO:0003678]; four-way junction helicase activity [GO:0009378]; DNA duplex unwindin…
391	-3.9038170063	0.2411873373	-23.165786829	2.200736e-49	3.136610e-48	101.928322549	Q08477	Tumor - normal	TRUE	CP4F3	HUMAN	reviewed	Cytochrome P450 4F3 (EC 1.14.14.1) (20-hydroxyeicosatetraenoic acid synthase) (20-HETE synthase) (CYPIVF3) (Cytochrome P450-LTB-omega) (Docosahexaenoic acid omega-hydroxylase CYP4F3) (EC 1.14.14.79) (Leukotriene-B(4) 20-monooxygenase 2) (Leukotriene-B(4) omega-hydroxylase 2) (EC 1.14.14.94)	CYP4F3	Homo sapiens (Human)	Alternative promoter usage;Alternative splicing;Endoplasmic reticulum;Fatty acid metabolism;Heme;Iron;Lipid metabolism;Membrane;Metal-binding;Microsome;Monooxygenase;Oxidoreductase;Reference proteome;Transmembrane;Transmembrane helix	endoplasmic reticulum membrane [GO:0005789]; integral component of membrane [GO:0016021]; intracellular membrane-bounded organelle [GO:0043231]; 20-aldehyde-leukotriene B4 20-monooxygenase activity [GO:0097259]; 20-hydroxy-leukotriene B4 omega oxidase activity [GO:0097258]; arachidonic acid monooxygenase activity [GO:0008391]; aromatase activity [GO:0070330]; docosanoate omega-hydroxylase activit…
392	0.9599402879	0.5797860561	22.209205075	2.056460e-49	2.938477e-48	101.900455511	Q13123	Tumor - normal	TRUE	RED	HUMAN	reviewed	Protein Red (Cytokine IK) (IK factor) (Protein RER)	IK	Homo sapiens (Human)	3D-structure;Acetylation;Chromosome;Cytoplasm;Cytoskeleton;Host-virus interaction;Isopeptide bond;Nucleus;Phosphoprotein;Reference proteome;Repeat;Spliceosome;Ubl conjugation;mRNA processing;mRNA splicing	chromosome [GO:0005694]; cytoplasm [GO:0005737]; nuclear speck [GO:0016607]; nucleoplasm [GO:0005654]; nucleus [GO:0005634]; spindle pole [GO:0000922]; U2-type precatalytic spliceosome [GO:0071005]; identical protein binding [GO:0042802]; mitotic cell cycle [GO:0000278]; mitotic spindle assembly checkpoint signaling [GO:0007094]; mRNA splicing, via spliceosome [GO:0000398]; protein localization t…
393	1.3977756914	3.1471445269	22.121720414	2.305996e-49	3.278270e-48	101.778325145	P60981	Tumor - normal	TRUE	DEST	HUMAN	reviewed	Destrin (Actin-depolymerizing factor) (ADF)	DSTN	Homo sapiens (Human)	Acetylation;Actin-binding;Alternative splicing;Direct protein sequencing;Phosphoprotein;Reference proteome;Ubl conjugation	actin cytoskeleton [GO:0015629]; cortical actin cytoskeleton [GO:0030864]; cytoplasm [GO:0005737]; extracellular exosome [GO:0070062]; actin filament binding [GO:0051015]; actin filament depolymerization [GO:0030042]; actin filament fragmentation [GO:0030043]; actin filament severing [GO:0051014]; actin polymerization or depolymerization [GO:0008154]; cell motility [GO:0048870]; positive regulati…
394	1.0952820801	1.0771108540	22.170379692	2.518047e-49	3.570641e-48	101.697795754	Q9UHX1	Tumor - normal	TRUE	PUF60	HUMAN	reviewed	Poly(U)-binding-splicing factor PUF60 (60 kDa poly(U)-binding-splicing factor) (FUSE-binding protein-interacting repressor) (FBP-interacting repressor) (Ro-binding protein 1) (RoBP1) (Siah-binding protein 1) (Siah-BP1)	PUF60	Homo sapiens (Human)	3D-structure;Acetylation;Alternative splicing;Apoptosis;DNA-binding;Direct protein sequencing;Disease variant;Isopeptide bond;Nucleus;Phosphoprotein;RNA-binding;Reference proteome;Repeat;Repressor;Ribonucleoprotein;Transcription;Transcription regulation;Ubl conjugation;mRNA processing;mRNA splicing	cell junction [GO:0030054]; nucleoplasm [GO:0005654]; cadherin binding [GO:0045296]; DNA binding [GO:0003677]; identical protein binding [GO:0042802]; RNA binding [GO:0003723]; alternative mRNA splicing, via spliceosome [GO:0000380]; apoptotic process [GO:0006915]; mRNA splice site selection [GO:0006376]; regulation of alternative mRNA splicing, via spliceosome [GO:0000381]
395	-3.8719449098	2.1474525235	-23.512109001	3.402104e-49	4.799887e-48	101.532557824	P22760	Tumor - normal	TRUE	AAAD	HUMAN	reviewed	Arylacetamide deacetylase (EC 3.1.1.3)	AADAC	Homo sapiens (Human)	Direct protein sequencing;Disulfide bond;Endoplasmic reticulum;Glycoprotein;Hydrolase;Lipid metabolism;Membrane;Microsome;Reference proteome;Signal-anchor;Transmembrane;Transmembrane helix	endoplasmic reticulum membrane [GO:0005789]; integral component of membrane [GO:0016021]; catalytic activity [GO:0003824]; deacetylase activity [GO:0019213]; hydrolase activity [GO:0016787]; lipase activity [GO:0016298]; serine hydrolase activity [GO:0017171]; triglyceride lipase activity [GO:0004806]; positive regulation of triglyceride catabolic process [GO:0010898]; xenobiotic metabolic proces…
396	-2.8958342361	-0.7369885523	-23.240467652	3.460040e-49	4.869330e-48	101.491263655	Q9HCL2	Tumor - normal	TRUE	GPAT1	HUMAN	reviewed	Glycerol-3-phosphate acyltransferase 1, mitochondrial (GPAT-1) (EC 2.3.1.15)	GPAM	Homo sapiens (Human)	Acetylation;Acyltransferase;Lipid biosynthesis;Lipid metabolism;Membrane;Mitochondrion;Mitochondrion outer membrane;Phospholipid biosynthesis;Phospholipid metabolism;Phosphoprotein;Reference proteome;Transferase;Transit peptide;Transmembrane;Transmembrane helix	integral component of membrane [GO:0016021]; mitochondrial membrane [GO:0031966]; mitochondrial outer membrane [GO:0005741]; plasma membrane [GO:0005886]; glycerol-3-phosphate O-acyltransferase activity [GO:0004366]; sn-1-glycerol-3-phosphate C16:0-DCA-CoA acyl transferase activity [GO:0102420]; acyl-CoA metabolic process [GO:0006637]; CDP-diacylglycerol biosynthetic process [GO:0016024]; defense…
397	0.8553210506	1.5930608856	22.128407679	3.134925e-49	4.434134e-48	101.478497202	Q9UMS4	Tumor - normal	TRUE	PRP19	HUMAN	reviewed	Pre-mRNA-processing factor 19 (EC 2.3.2.27) (Nuclear matrix protein 200) (PRP19/PSO4 homolog) (hPso4) (RING-type E3 ubiquitin transferase PRP19) (Senescence evasion factor)	PRPF19	Homo sapiens (Human)	3D-structure;Acetylation;Cytoplasm;Cytoskeleton;DNA damage;DNA repair;Direct protein sequencing;Lipid droplet;Nucleus;Reference proteome;Repeat;Spliceosome;Transferase;Ubl conjugation pathway;WD repeat;mRNA processing;mRNA splicing	catalytic step 2 spliceosome [GO:0071013]; cytoplasm [GO:0005737]; lipid droplet [GO:0005811]; membrane [GO:0016020]; nuclear speck [GO:0016607]; nucleoplasm [GO:0005654]; nucleus [GO:0005634]; Prp19 complex [GO:0000974]; site of double-strand break [GO:0035861]; spindle [GO:0005819]; U2-type catalytic step 1 spliceosome [GO:0071006]; U2-type catalytic step 2 spliceosome [GO:0071007]; identical p…
398	1.3331213337	1.5003738944	22.087836046	3.875315e-49	5.440046e-48	101.266303974	P49915	Tumor - normal	TRUE	GUAA	HUMAN	reviewed	GMP synthase [glutamine-hydrolyzing] (EC 6.3.5.2) (GMP synthetase) (Glutamine amidotransferase)	GMPS	Homo sapiens (Human)	3D-structure;ATP-binding;Acetylation;Alternative splicing;Chromosomal rearrangement;Cytoplasm;Direct protein sequencing;GMP biosynthesis;Glutamine amidotransferase;Ligase;Nucleotide-binding;Phosphoprotein;Proto-oncogene;Purine biosynthesis;Reference proteome	cytosol [GO:0005829]; ATP binding [GO:0005524]; GMP synthase (glutamine-hydrolyzing) activity [GO:0003922]; GMP synthase activity [GO:0003921]; pyrophosphatase activity [GO:0016462]; glutamine metabolic process [GO:0006541]; GMP biosynthetic process [GO:0006177]; purine nucleobase biosynthetic process [GO:0009113]; purine ribonucleoside monophosphate biosynthetic process [GO:0009168]
399	-2.0482810521	3.5046396507	-22.015624028	4.028071e-49	5.640309e-48	101.220094395	O95831	Tumor - normal	TRUE	AIFM1	HUMAN	reviewed	Apoptosis-inducing factor 1, mitochondrial (EC 1.6.99.-) (Programmed cell death protein 8)	AIFM1	Homo sapiens (Human)	3D-structure;Acetylation;Alternative splicing;Apoptosis;Charcot-Marie-Tooth disease;Cytoplasm;DNA-binding;Deafness;Direct protein sequencing;Disease variant;Dwarfism;FAD;Flavoprotein;Isopeptide bond;Membrane;Mental retardation;Mitochondrion;Mitochondrion inner membrane;NAD;Neurodegeneration;Neuropathy;Nucleus;Oxidoreductase;Phosphoprotein;Primary mitochondrial disease;Reference proteome;Transit p…	cytosol [GO:0005829]; mitochondrial inner membrane [GO:0005743]; mitochondrial intermembrane space [GO:0005758]; mitochondrion [GO:0005739]; nucleus [GO:0005634]; perinuclear region of cytoplasm [GO:0048471]; DNA binding [GO:0003677]; FAD binding [GO:0071949]; NAD(P)H oxidase H2O2-forming activity [GO:0016174]; NADH dehydrogenase activity [GO:0003954]; oxidoreductase activity, acting on NAD(P)H […
400	-1.3759239297	2.9958672451	-22.066946262	4.322676e-49	6.037698e-48	101.156967458	O43488	Tumor - normal	TRUE	ARK72	HUMAN	reviewed	Aflatoxin B1 aldehyde reductase member 2 (EC 1.1.1.n11) (AFB1 aldehyde reductase 1) (AFB1-AR 1) (Aldoketoreductase 7) (Succinic semialdehyde reductase) (SSA reductase)	AKR7A2	Homo sapiens (Human)	3D-structure;Acetylation;Cytoplasm;Direct protein sequencing;Golgi apparatus;Lipid metabolism;NADP;Oxidoreductase;Phosphoprotein;Reference proteome	cytosol [GO:0005829]; extracellular exosome [GO:0070062]; Golgi apparatus [GO:0005794]; alditol:NADP+ 1-oxidoreductase activity [GO:0004032]; D-threo-aldose 1-dehydrogenase activity [GO:0047834]; electron transfer activity [GO:0009055]; phenanthrene-9,10-epoxide hydrolase activity [GO:0019119]; carbohydrate metabolic process [GO:0005975]; cellular aldehyde metabolic process [GO:0006081]; daunorub…
401	1.9795134060	0.0916655235	22.236657513	5.078296e-49	7.075422e-48	101.018725228	P32456	Tumor - normal	TRUE	GBP2	HUMAN	reviewed	Guanylate-binding protein 2 (EC 3.6.5.-) (GTP-binding protein 2) (GBP-2) (HuGBP-2) (Guanine nucleotide-binding protein 2) (Interferon-induced guanylate-binding protein 2)	GBP2	Homo sapiens (Human)	3D-structure;Cytoplasm;GTP-binding;Golgi apparatus;Hydrolase;Lipoprotein;Membrane;Methylation;Nucleotide-binding;Prenylation;Reference proteome	cytoplasm [GO:0005737]; cytoplasmic vesicle [GO:0031410]; cytosol [GO:0005829]; Golgi apparatus [GO:0005794]; Golgi membrane [GO:0000139]; nucleoplasm [GO:0005654]; nucleus [GO:0005634]; perinuclear region of cytoplasm [GO:0048471]; GTP binding [GO:0005525]; GTPase activity [GO:0003924]; identical protein binding [GO:0042802]; protein homodimerization activity [GO:0042803]; cellular response to i…
402	1.1183178730	2.3983988167	22.011399948	5.781330e-49	8.034898e-48	100.865971420	Q14498	Tumor - normal	TRUE	RBM39	HUMAN	reviewed	RNA-binding protein 39 (CAPER alpha) (CAPERalpha) (Hepatocellular carcinoma protein 1) (RNA-binding motif protein 39) (RNA-binding region-containing protein 2) (Splicing factor HCC1)	RBM39	Homo sapiens (Human)	3D-structure;Acetylation;Activator;Alternative splicing;Direct protein sequencing;Isopeptide bond;Nucleus;Phosphoprotein;RNA-binding;Reference proteome;Repeat;Transcription;Transcription regulation;Ubl conjugation;mRNA processing;mRNA splicing	centriolar satellite [GO:0034451]; microtubule cytoskeleton [GO:0015630]; nuclear speck [GO:0016607]; nucleoplasm [GO:0005654]; protein-containing complex [GO:0032991]; RNA binding [GO:0003723]; RS domain binding [GO:0050733]; mRNA processing [GO:0006397]; regulation of mRNA splicing, via spliceosome [GO:0048024]; RNA processing [GO:0006396]; RNA splicing [GO:0008380]
403	-2.8411873438	0.2696564501	-21.999957888	6.138472e-49	8.510085e-48	100.805980313	Q63HM1	Tumor - normal	TRUE	KFA	HUMAN	reviewed	Kynurenine formamidase (KFA) (KFase) (EC 3.5.1.9) (Arylformamidase) (N-formylkynurenine formamidase) (FKF)	AFMID	Homo sapiens (Human)	Alternative splicing;Cytoplasm;Hydrolase;Nucleus;Reference proteome;Tryptophan catabolism	cytoplasm [GO:0005737]; cytosol [GO:0005829]; nucleus [GO:0005634]; arylformamidase activity [GO:0004061]; hydrolase activity [GO:0016787]; 'de novo' NAD biosynthetic process from tryptophan [GO:0034354]; tryptophan catabolic process to kynurenine [GO:0019441]
404	1.3556155276	2.8983343686	21.993230131	6.358730e-49	8.793619e-48	100.770698728	Q96AE4	Tumor - normal	TRUE	FUBP1	HUMAN	reviewed	Far upstream element-binding protein 1 (FBP) (FUSE-binding protein 1) (DNA helicase V) (hDH V)	FUBP1	Homo sapiens (Human)	3D-structure;Acetylation;Alternative splicing;DNA-binding;Direct protein sequencing;Methylation;Nucleus;Phosphoprotein;Reference proteome;Repeat;Transcription;Transcription regulation;Ubl conjugation	cytoplasm [GO:0005737]; nucleoplasm [GO:0005654]; nucleus [GO:0005634]; mRNA binding [GO:0003729]; RNA binding [GO:0003723]; single-stranded DNA binding [GO:0003697]; positive regulation of gene expression [GO:0010628]; regulation of gene expression [GO:0010468]
405	1.4580325894	1.8384577801	21.942268142	8.306590e-49	1.145899e-47	100.503258923	P49458	Tumor - normal	TRUE	SRP09	HUMAN	reviewed	Signal recognition particle 9 kDa protein (SRP9)	SRP9	Homo sapiens (Human)	3D-structure;Acetylation;Alternative splicing;Cytoplasm;Direct protein sequencing;RNA-binding;Reference proteome;Ribonucleoprotein;Signal recognition particle	cytosol [GO:0005829]; signal recognition particle receptor complex [GO:0005785]; signal recognition particle, endoplasmic reticulum targeting [GO:0005786]; 7S RNA binding [GO:0008312]; RNA binding [GO:0003723]; signal recognition particle binding [GO:0005047]; negative regulation of translational elongation [GO:0045900]; SRP-dependent cotranslational protein targeting to membrane [GO:0006614]
406	-3.0184840647	1.1372749007	-22.053754495	9.200169e-49	1.266043e-47	100.415008088	Q96EY8	Tumor - normal	TRUE	MMAB	HUMAN	reviewed	Corrinoid adenosyltransferase (EC 2.5.1.17) (Cob(II)alamin adenosyltransferase) (Cob(II)yrinic acid a,c-diamide adenosyltransferase) (Cobinamide/cobalamin adenosyltransferase) (Methylmalonic aciduria type B protein)	MMAB	Homo sapiens (Human)	3D-structure;ATP-binding;Acetylation;Disease variant;Mitochondrion;Nucleotide-binding;Phosphoprotein;Reference proteome;Transferase;Transit peptide	mitochondrial matrix [GO:0005759]; ATP binding [GO:0005524]; cob(I)yrinic acid a,c-diamide adenosyltransferase activity [GO:0008817]; cobalamin binding [GO:0031419]; cobalamin metabolic process [GO:0009235]
407	-1.6115796525	0.3644750860	-21.987016627	9.233169e-49	1.267462e-47	100.404387603	Q5HYK3	Tumor - normal	TRUE	COQ5	HUMAN	reviewed	2-methoxy-6-polyprenyl-1,4-benzoquinol methylase, mitochondrial (EC 2.1.1.201) (Ubiquinone biosynthesis methyltransferase COQ5)	COQ5	Homo sapiens (Human)	Membrane;Methyltransferase;Mitochondrion;Mitochondrion inner membrane;Primary mitochondrial disease;Reference proteome;S-adenosyl-L-methionine;Transferase;Transit peptide;Ubiquinone biosynthesis	extrinsic component of mitochondrial inner membrane [GO:0031314]; mitochondrial matrix [GO:0005759]; protein-containing complex [GO:0032991]; 2-decaprenyl-6-methoxy-1,4-benzoquinone methyltransferase activity [GO:0043430]; 2-octaprenyl-6-methoxy-1,4-benzoquinone methylase activity [GO:0043333]; methyltransferase activity [GO:0008168]; methylation [GO:0032259]; ubiquinone biosynthetic process [GO:…
408	1.6115982136	-0.3833670527	21.878112199	1.163384e-48	1.592527e-47	100.166112509	Q8TF74	Tumor - normal	TRUE	WIPF2	HUMAN	reviewed	WAS/WASL-interacting protein family member 2 (WASP-interacting protein-related protein) (WIP- and CR16-homologous protein) (WIP-related protein)	WIPF2	Homo sapiens (Human)	Actin-binding;Alternative splicing;Cytoplasm;Cytoskeleton;Methylation;Reference proteome	actin filament [GO:0005884]; cytosol [GO:0005829]; nucleoplasm [GO:0005654]; plasma membrane [GO:0005886]; actin binding [GO:0003779]; actin filament-based movement [GO:0030048]
409	1.3656126904	-0.7886914361	21.877714102	1.165820e-48	1.592527e-47	100.164018840	Q86YP4	Tumor - normal	TRUE	P66A	HUMAN	reviewed	Transcriptional repressor p66-alpha (Hp66alpha) (GATA zinc finger domain-containing protein 2A)	GATAD2A	Homo sapiens (Human)	3D-structure;Alternative splicing;Coiled coil;Isopeptide bond;Metal-binding;Methylation;Nucleus;Phosphoprotein;Reference proteome;Repressor;Transcription;Transcription regulation;Ubl conjugation;Zinc;Zinc-finger	nuclear speck [GO:0016607]; nucleoplasm [GO:0005654]; nucleus [GO:0005634]; NuRD complex [GO:0016581]; protein-macromolecule adaptor activity [GO:0030674]; sequence-specific DNA binding [GO:0043565]; zinc ion binding [GO:0008270]; DNA methylation [GO:0006306]; negative regulation of transcription by RNA polymerase II [GO:0000122]; negative regulation of transcription, DNA-templated [GO:0045892]
410	1.1019693137	-0.7590875429	21.937552086	1.195194e-48	1.628670e-47	100.146714995	Q92797	Tumor - normal	TRUE	SYMPK	HUMAN	reviewed	Symplekin	SYMPK	Homo sapiens (Human)	3D-structure;Alternative splicing;Cell adhesion;Cell junction;Cell membrane;Cytoplasm;Cytoskeleton;Isopeptide bond;Membrane;Nucleus;Phosphoprotein;Reference proteome;Repeat;Tight junction;Ubl conjugation;mRNA processing	bicellular tight junction [GO:0005923]; cytoplasm [GO:0005737]; cytoskeleton [GO:0005856]; cytosol [GO:0005829]; mRNA cleavage and polyadenylation specificity factor complex [GO:0005847]; nuclear body [GO:0016604]; nuclear stress granule [GO:0097165]; nucleoplasm [GO:0005654]; plasma membrane [GO:0005886]; cell adhesion [GO:0007155]; mRNA polyadenylation [GO:0006378]; negative regulation of prote…
411	1.2644718613	-0.5328213109	22.264752029	1.278716e-48	1.734026e-47	100.118212786	Q01968	Tumor - normal	TRUE	OCRL	HUMAN	reviewed	Inositol polyphosphate 5-phosphatase OCRL (EC 3.1.3.36) (EC 3.1.3.56) (Inositol polyphosphate 5-phosphatase OCRL-1) (OCRL-1) (Lowe oculocerebrorenal syndrome protein) (Phosphatidylinositol 3,4,5-triphosphate 5-phosphatase) (EC 3.1.3.86)	OCRL	Homo sapiens (Human)	3D-structure;Alternative splicing;Cataract;Cell projection;Ciliopathy;Cilium;Cilium biogenesis/degradation;Coated pit;Cytoplasmic vesicle;Disease variant;Endosome;Golgi apparatus;Hydrolase;Lipid metabolism;Lysosome;Membrane;Reference proteome	clathrin-coated pit [GO:0005905]; clathrin-coated vesicle [GO:0030136]; cytoplasm [GO:0005737]; cytosol [GO:0005829]; early endosome [GO:0005769]; early endosome membrane [GO:0031901]; Golgi stack [GO:0005795]; Golgi-associated vesicle [GO:0005798]; lysosome [GO:0005764]; membrane [GO:0016020]; nucleus [GO:0005634]; phagocytic vesicle membrane [GO:0030670]; photoreceptor outer segment [GO:0001750…
412	1.8955788983	-0.0800780414	21.927168250	1.261785e-48	1.715229e-47	100.092451774	Q96LD4	Tumor - normal	TRUE	TRI47	HUMAN	reviewed	E3 ubiquitin-protein ligase TRIM47 (EC 2.3.2.27) (Gene overexpressed in astrocytoma protein) (RING finger protein 100) (Tripartite motif-containing protein 47)	TRIM47	Homo sapiens (Human)	Acetylation;Alternative splicing;Coiled coil;Cytoplasm;Metal-binding;Methylation;Nucleus;Phosphoprotein;Reference proteome;Transferase;Ubl conjugation pathway;Zinc;Zinc-finger	cytosol [GO:0005829]; nucleus [GO:0005634]; ubiquitin-protein transferase activity [GO:0004842]; zinc ion binding [GO:0008270]; protein ubiquitination [GO:0016567]
413	-2.5792873788	1.7568219039	-23.282979727	1.471331e-48	1.985586e-47	100.075234143	Q9Y5U8	Tumor - normal	TRUE	MPC1	HUMAN	reviewed	Mitochondrial pyruvate carrier 1 (Brain protein 44-like protein)	MPC1	Homo sapiens (Human)	Acetylation;Disease variant;Membrane;Mitochondrion;Mitochondrion inner membrane;Reference proteome;Transmembrane;Transmembrane helix;Transport	integral component of mitochondrial inner membrane [GO:0031305]; mitochondrion [GO:0005739]; pyruvate transmembrane transporter activity [GO:0050833]; mitochondrial pyruvate transmembrane transport [GO:0006850]
414	1.4571091364	0.6021206973	21.837215443	1.442450e-48	1.951324e-47	99.950923887	Q13428	Tumor - normal	TRUE	TCOF	HUMAN	reviewed	Treacle protein (Treacher Collins syndrome protein)	TCOF1	Homo sapiens (Human)	Acetylation;Alternative splicing;Direct protein sequencing;Disease variant;Isopeptide bond;Nucleus;Phosphoprotein;Reference proteome;Ubl conjugation	cytosol [GO:0005829]; fibrillar center [GO:0001650]; nucleolus [GO:0005730]; nucleoplasm [GO:0005654]; protein heterodimerization activity [GO:0046982]; protein-macromolecule adaptor activity [GO:0030674]; RNA binding [GO:0003723]; scaffold protein binding [GO:0097110]; transporter activity [GO:0005215]; neural crest cell development [GO:0014032]; neural crest formation [GO:0014029]; nucleolar la…
415	2.1697013266	0.0135051432	21.830109481	1.497390e-48	2.015884e-47	99.913512490	P09486	Tumor - normal	TRUE	SPRC	HUMAN	reviewed	SPARC (Basement-membrane protein 40) (BM-40) (Osteonectin) (ON) (Secreted protein acidic and rich in cysteine)	SPARC	Homo sapiens (Human)	3D-structure;Basement membrane;Calcium;Copper;Direct protein sequencing;Disease variant;Disulfide bond;Extracellular matrix;Glycoprotein;Metal-binding;Osteogenesis imperfecta;Reference proteome;Secreted;Signal	basement membrane [GO:0005604]; cell surface [GO:0009986]; collagen-containing extracellular matrix [GO:0062023]; cytoplasm [GO:0005737]; endocytic vesicle lumen [GO:0071682]; extracellular region [GO:0005576]; extracellular space [GO:0005615]; glutamatergic synapse [GO:0098978]; intracellular membrane-bounded organelle [GO:0043231]; nuclear matrix [GO:0016363]; plasma membrane [GO:0005886]; plat…
416	1.4049478295	1.8674059050	21.789496819	1.854259e-48	2.490324e-47	99.699572747	Q9NY12	Tumor - normal	TRUE	GAR1	HUMAN	reviewed	H/ACA ribonucleoprotein complex subunit 1 (Nucleolar protein family A member 1) (snoRNP protein GAR1)	GAR1	Homo sapiens (Human)	3D-structure;Alternative splicing;Isopeptide bond;Nucleus;RNA-binding;Reference proteome;Repeat;Ribonucleoprotein;Ribosome biogenesis;Ubl conjugation;rRNA processing	box H/ACA scaRNP complex [GO:0072589]; box H/ACA snoRNP complex [GO:0031429]; box H/ACA telomerase RNP complex [GO:0090661]; chromosome, telomeric region [GO:0000781]; fibrillar center [GO:0001650]; nucleoplasm [GO:0005654]; telomerase holoenzyme complex [GO:0005697]; box H/ACA snoRNA binding [GO:0034513]; RNA binding [GO:0003723]; telomerase RNA binding [GO:0070034]; snoRNA guided rRNA pseudouri…
417	1.3329422133	1.3342489253	21.781798872	1.930978e-48	2.587140e-47	99.658997901	Q92542	Tumor - normal	TRUE	NICA	HUMAN	reviewed	Nicastrin	NCSTN	Homo sapiens (Human)	3D-structure;Alternative splicing;Cytoplasmic vesicle;Disease variant;Disulfide bond;Glycoprotein;Membrane;Notch signaling pathway;Reference proteome;Signal;Transmembrane;Transmembrane helix	azurophil granule membrane [GO:0035577]; early endosome [GO:0005769]; endoplasmic reticulum [GO:0005783]; endosome membrane [GO:0010008]; extracellular exosome [GO:0070062]; focal adhesion [GO:0005925]; gamma-secretase complex [GO:0070765]; Golgi apparatus [GO:0005794]; integral component of membrane [GO:0016021]; integral component of plasma membrane [GO:0005887]; integral component of presynapt…
418	1.2087227133	3.6040712644	21.716475223	1.956269e-48	2.614755e-47	99.638442840	Q08211	Tumor - normal	TRUE	DHX9	HUMAN	reviewed	ATP-dependent RNA helicase A (EC 3.6.4.13) (DEAH box protein 9) (DExH-box helicase 9) (Leukophysin) (LKP) (Nuclear DNA helicase II) (NDH II) (RNA helicase A)	DHX9	Homo sapiens (Human)	3D-structure;ATP-binding;Acetylation;Activator;Alternative splicing;Biological rhythms;Cytoplasm;Cytoskeleton;DNA replication;DNA-binding;Direct protein sequencing;Helicase;Host-virus interaction;Hydrolase;Immunity;Inflammatory response;Innate immunity;Isopeptide bond;Manganese;Metal-binding;Methylation;Nucleotide-binding;Nucleus;Phosphoprotein;RNA-binding;RNA-mediated gene silencing;Reference pr…	actin cytoskeleton [GO:0015629]; centrosome [GO:0005813]; CRD-mediated mRNA stability complex [GO:0070937]; cytoplasm [GO:0005737]; cytoplasmic ribonucleoprotein granule [GO:0036464]; cytosol [GO:0005829]; membrane [GO:0016020]; nuclear body [GO:0016604]; nuclear stress granule [GO:0097165]; nucleolus [GO:0005730]; nucleoplasm [GO:0005654]; nucleus [GO:0005634]; perichromatin fibrils [GO:0005726]…
419	1.1502509452	-0.1664477051	21.837985271	2.011242e-48	2.681816e-47	99.625843377	P83436	Tumor - normal	TRUE	COG7	HUMAN	reviewed	Conserved oligomeric Golgi complex subunit 7 (COG complex subunit 7) (Component of oligomeric Golgi complex 7)	COG7	Homo sapiens (Human)	Congenital disorder of glycosylation;Golgi apparatus;Membrane;Protein transport;Reference proteome;Transport	Golgi apparatus [GO:0005794]; Golgi membrane [GO:0000139]; Golgi transport complex [GO:0017119]; intracellular membrane-bounded organelle [GO:0043231]; nucleolus [GO:0005730]; trans-Golgi network membrane [GO:0032588]; Golgi organization [GO:0007030]; intracellular protein transport [GO:0006886]; protein glycosylation [GO:0006486]; protein localization to Golgi apparatus [GO:0034067]; protein loc…
420	1.6613689646	-0.7973666705	21.836813822	2.023610e-48	2.691884e-47	99.619707624	Q7Z5L9	Tumor - normal	TRUE	I2BP2	HUMAN	reviewed	Interferon regulatory factor 2-binding protein 2 (IRF-2-binding protein 2) (IRF-2BP2)	IRF2BP2	Homo sapiens (Human)	Acetylation;Activator;Alternative splicing;Cytoplasm;Disease variant;Isopeptide bond;Metal-binding;Nucleus;Phosphoprotein;Reference proteome;Repressor;Transcription;Transcription regulation;Ubl conjugation;Zinc;Zinc-finger	cytoplasm [GO:0005737]; nucleoplasm [GO:0005654]; nucleus [GO:0005634]; metal ion binding [GO:0046872]; transcription corepressor activity [GO:0003714]; immature B cell differentiation [GO:0002327]; negative regulation of transcription by RNA polymerase II [GO:0000122]; regulation of transcription by RNA polymerase II [GO:0006357]
421	2.6615783866	1.3040426849	21.963373933	2.073034e-48	2.744560e-47	99.610991365	Q9NZM1	Tumor - normal	TRUE	MYOF	HUMAN	reviewed	Myoferlin (Fer-1-like protein 3)	MYOF	Homo sapiens (Human)	3D-structure;Acetylation;Alternative splicing;Calcium;Cell membrane;Cytoplasmic vesicle;Membrane;Metal-binding;Nucleus;Phosphoprotein;Reference proteome;Repeat;Signal-anchor;Transmembrane;Transmembrane helix	caveola [GO:0005901]; cytoplasmic vesicle [GO:0031410]; cytoplasmic vesicle membrane [GO:0030659]; extracellular exosome [GO:0070062]; integral component of membrane [GO:0016021]; intracellular membrane-bounded organelle [GO:0043231]; nuclear envelope [GO:0005635]; nuclear membrane [GO:0031965]; plasma membrane [GO:0005886]; metal ion binding [GO:0046872]; phospholipid binding [GO:0005543]; blood…
422	-4.6087412424	2.1595135027	-22.759514514	2.253976e-48	2.970039e-47	99.608288354	P23378	Tumor - normal	TRUE	GCSP	HUMAN	reviewed	Glycine dehydrogenase (decarboxylating), mitochondrial (EC 1.4.4.2) (Glycine cleavage system P protein) (Glycine decarboxylase) (Glycine dehydrogenase (aminomethyl-transferring))	GLDC	Homo sapiens (Human)	3D-structure;Acetylation;Disease variant;Mitochondrion;Oxidoreductase;Pyridoxal phosphate;Reference proteome;Transit peptide	glycine cleavage complex [GO:0005960]; mitochondrial matrix [GO:0005759]; mitochondrion [GO:0005739]; nucleoplasm [GO:0005654]; plasma membrane [GO:0005886]; electron transfer activity [GO:0009055]; enzyme binding [GO:0019899]; glycine binding [GO:0016594]; glycine dehydrogenase (decarboxylating) activity [GO:0004375]; lyase activity [GO:0016829]; protein homodimerization activity [GO:0042803]; p…
423	0.9986942065	-0.4293303686	21.771227667	2.041555e-48	2.709303e-47	99.603266277	Q92783	Tumor - normal	TRUE	STAM1	HUMAN	reviewed	Signal transducing adapter molecule 1 (STAM-1)	STAM	Homo sapiens (Human)	3D-structure;Alternative splicing;Cytoplasm;Direct protein sequencing;Endosome;Isopeptide bond;Membrane;Phosphoprotein;Protein transport;Reference proteome;SH3 domain;Transport;Ubl conjugation	cytosol [GO:0005829]; early endosome membrane [GO:0031901]; ESCRT-0 complex [GO:0033565]; intracellular membrane-bounded organelle [GO:0043231]; phosphatidylinositol binding [GO:0035091]; ubiquitin binding [GO:0043130]; ubiquitin-like protein ligase binding [GO:0044389]; macroautophagy [GO:0016236]; multivesicular body assembly [GO:0036258]; positive regulation of exosomal secretion [GO:1903543];…
424	-1.8787040825	-0.5137767377	-22.151751440	2.263367e-48	2.975396e-47	99.542901133	Q9NSK7	Tumor - normal	TRUE	CS012	HUMAN	reviewed	Protein C19orf12	C19orf12	Homo sapiens (Human)	Alternative splicing;Cytoplasm;Disease variant;Endoplasmic reticulum;Hereditary spastic paraplegia;Membrane;Mitochondrion;Neurodegeneration;Reference proteome;Transmembrane;Transmembrane helix	cytosol [GO:0005829]; endoplasmic reticulum [GO:0005783]; integral component of membrane [GO:0016021]; mitochondrial membrane [GO:0031966]; mitochondrion [GO:0005739]; apoptotic process [GO:0006915]; autophagy [GO:0006914]; mitochondrial calcium ion homeostasis [GO:0051560]; response to oxidative stress [GO:0006979]
425	0.9948123024	2.7955252206	21.756068931	2.211314e-48	2.920711e-47	99.523324402	P62314	Tumor - normal	TRUE	SMD1	HUMAN	reviewed	Small nuclear ribonucleoprotein Sm D1 (Sm-D1) (Sm-D autoantigen) (snRNP core protein D1)	SNRPD1	Homo sapiens (Human)	3D-structure;Cytoplasm;Direct protein sequencing;Isopeptide bond;Methylation;Nucleus;Reference proteome;Repeat;Ribonucleoprotein;Spliceosome;Ubl conjugation;mRNA processing;mRNA splicing	catalytic step 2 spliceosome [GO:0071013]; commitment complex [GO:0000243]; cytosol [GO:0005829]; methylosome [GO:0034709]; nucleoplasm [GO:0005654]; nucleus [GO:0005634]; pICln-Sm protein complex [GO:0034715]; precatalytic spliceosome [GO:0071011]; small nuclear ribonucleoprotein complex [GO:0030532]; SMN-Sm protein complex [GO:0034719]; spliceosomal tri-snRNP complex [GO:0097526]; U1 snRNP [GO:…
426	-2.0655955484	2.7601679273	-21.749527611	2.288882e-48	3.001874e-47	99.488818781	P23786	Tumor - normal	TRUE	CPT2	HUMAN	reviewed	Carnitine O-palmitoyltransferase 2, mitochondrial (EC 2.3.1.21) (Carnitine palmitoyltransferase II) (CPT II)	CPT2	Homo sapiens (Human)	Acetylation;Acyltransferase;Direct protein sequencing;Disease variant;Fatty acid metabolism;Lipid metabolism;Membrane;Mitochondrion;Mitochondrion inner membrane;Reference proteome;Transferase;Transit peptide;Transport	mitochondrial inner membrane [GO:0005743]; mitochondrion [GO:0005739]; nucleolus [GO:0005730]; nucleoplasm [GO:0005654]; acyltransferase activity [GO:0016746]; carnitine O-octanoyltransferase activity [GO:0008458]; carnitine O-palmitoyltransferase activity [GO:0004095]; carnitine metabolic process [GO:0009437]; carnitine shuttle [GO:0006853]; fatty acid beta-oxidation [GO:0006635]; in utero embry…
427	1.4989840756	1.3698330150	21.733614597	2.489190e-48	3.256934e-47	99.404854636	Q08945	Tumor - normal	TRUE	SSRP1	HUMAN	reviewed	FACT complex subunit SSRP1 (Chromatin-specific transcription elongation factor 80 kDa subunit) (Facilitates chromatin transcription complex 80 kDa subunit) (FACT 80 kDa subunit) (FACTp80) (Facilitates chromatin transcription complex subunit SSRP1) (Recombination signal sequence recognition protein 1) (Structure-specific recognition protein 1) (hSSRP1) (T160)	SSRP1	Homo sapiens (Human)	3D-structure;Acetylation;Chromosome;DNA damage;DNA repair;DNA replication;DNA-binding;Direct protein sequencing;Host-virus interaction;Isopeptide bond;Nucleus;Phosphoprotein;Reference proteome;Transcription;Transcription regulation;Ubl conjugation	FACT complex [GO:0035101]; nucleolus [GO:0005730]; nucleoplasm [GO:0005654]; DNA binding [GO:0003677]; histone binding [GO:0042393]; nucleosome binding [GO:0031491]; RNA binding [GO:0003723]; DNA repair [GO:0006281]; DNA replication [GO:0006260]; regulation of chromatin organization [GO:1902275]
428	2.2228536848	1.9068725305	21.783903235	2.669703e-48	3.484961e-47	99.342394297	O14907	Tumor - normal	TRUE	TX1B3	HUMAN	reviewed	Tax1-binding protein 3 (Glutaminase-interacting protein 3) (Tax interaction protein 1) (TIP-1) (Tax-interacting protein 1)	TAX1BP3	Homo sapiens (Human)	3D-structure;Acetylation;Cell membrane;Cytoplasm;Membrane;Nucleus;Phosphoprotein;Reference proteome;Wnt signaling pathway	actin cytoskeleton [GO:0015629]; cytoplasm [GO:0005737]; cytosol [GO:0005829]; extracellular exosome [GO:0070062]; fibrillar center [GO:0001650]; intracellular membrane-bounded organelle [GO:0043231]; plasma membrane [GO:0005886]; beta-catenin binding [GO:0008013]; protein C-terminus binding [GO:0008022]; activation of GTPase activity [GO:0090630]; negative regulation of cell population prolifera…
429	1.3487933506	-0.3205203533	21.695002834	3.051560e-48	3.974141e-47	99.200988524	Q92643	Tumor - normal	TRUE	GPI8	HUMAN	reviewed	GPI-anchor transamidase (GPI transamidase) (EC 3.-.-.-) (GPI8 homolog) (hGPI8) (Phosphatidylinositol-glycan biosynthesis class K protein) (PIG-K)	PIGK	Homo sapiens (Human)	Alternative splicing;Direct protein sequencing;Disease variant;Disulfide bond;Endoplasmic reticulum;Epilepsy;GPI-anchor biosynthesis;Hydrolase;Membrane;Mental retardation;Protease;Reference proteome;Signal;Thiol protease;Transmembrane;Transmembrane helix	endoplasmic reticulum membrane [GO:0005789]; GPI-anchor transamidase complex [GO:0042765]; membrane [GO:0016020]; GPI-anchor transamidase activity [GO:0003923]; protein disulfide isomerase activity [GO:0003756]; attachment of GPI anchor to protein [GO:0016255]; protein localization to cell surface [GO:0034394]
430	-1.8292162121	-0.8978462010	-22.361337477	3.394908e-48	4.390590e-47	99.167139325	O75636	Tumor - normal	TRUE	FCN3	HUMAN	reviewed	Ficolin-3 (Collagen/fibrinogen domain-containing lectin 3 p35) (Collagen/fibrinogen domain-containing protein 3) (Hakata antigen)	FCN3	Homo sapiens (Human)	3D-structure;Alternative splicing;Calcium;Collagen;Complement activation lectin pathway;Direct protein sequencing;Disulfide bond;Glycoprotein;Hydroxylation;Immunity;Innate immunity;Lectin;Metal-binding;Reference proteome;Repeat;Secreted;Signal	blood microparticle [GO:0072562]; collagen trimer [GO:0005581]; collagen-containing extracellular matrix [GO:0062023]; extracellular region [GO:0005576]; extracellular space [GO:0005615]; antigen binding [GO:0003823]; carbohydrate binding [GO:0030246]; metal ion binding [GO:0046872]; complement activation [GO:0006956]; complement activation, lectin pathway [GO:0001867]; defense response to virus …
431	1.0642211179	-0.3408094322	21.745706775	3.261592e-48	4.237793e-47	99.141980034	Q9Y4A5	Tumor - normal	TRUE	TRRAP	HUMAN	reviewed	Transformation/transcription domain-associated protein (350/400 kDa PCAF-associated factor) (PAF350/400) (STAF40) (Tra1 homolog)	TRRAP	Homo sapiens (Human)	Acetylation;Activator;Alternative splicing;Autism spectrum disorder;Chromatin regulator;Deafness;Direct protein sequencing;Disease variant;Isopeptide bond;Mental retardation;Non-syndromic deafness;Nucleus;Phosphoprotein;Reference proteome;Transcription;Transcription regulation;Ubl conjugation	Golgi apparatus [GO:0005794]; NuA4 histone acetyltransferase complex [GO:0035267]; nucleoplasm [GO:0005654]; nucleus [GO:0005634]; PCAF complex [GO:0000125]; SAGA complex [GO:0000124]; STAGA complex [GO:0030914]; Swr1 complex [GO:0000812]; transcription factor TFTC complex [GO:0033276]; transcription coregulator activity [GO:0003712]; DNA repair [GO:0006281]; histone acetylation [GO:0016573]; his…
432	2.5802470703	0.7264776302	22.209735644	3.465251e-48	4.460912e-47	99.136719971	Q96AY3	Tumor - normal	TRUE	FKB10	HUMAN	reviewed	Peptidyl-prolyl cis-trans isomerase FKBP10 (PPIase FKBP10) (EC 5.2.1.8) (65 kDa FK506-binding protein) (65 kDa FKBP) (FKBP-65) (FK506-binding protein 10) (FKBP-10) (Immunophilin FKBP65) (Rotamase)	FKBP10	Homo sapiens (Human)	Alternative splicing;Calcium;Disease variant;Endoplasmic reticulum;Glycoprotein;Isomerase;Metal-binding;Osteogenesis imperfecta;Phosphoprotein;Reference proteome;Repeat;Rotamase;Signal	endoplasmic reticulum [GO:0005783]; endoplasmic reticulum lumen [GO:0005788]; membrane [GO:0016020]; mitochondrial intermembrane space [GO:0005758]; calcium ion binding [GO:0005509]; FK506 binding [GO:0005528]; peptidyl-prolyl cis-trans isomerase activity [GO:0003755]; aorta morphogenesis [GO:0035909]; collagen fibril organization [GO:0030199]; extracellular matrix assembly [GO:0085029]; in utero…
433	1.3140566198	-0.3359038136	21.739891797	3.362608e-48	4.358908e-47	99.111453041	P18615	Tumor - normal	TRUE	NELFE	HUMAN	reviewed	Negative elongation factor E (NELF-E) (RNA-binding protein RD)	NELFE	Homo sapiens (Human)	3D-structure;Alternative splicing;Coiled coil;Direct protein sequencing;Isopeptide bond;Nucleus;Phosphoprotein;RNA-binding;Reference proteome;Repeat;Repressor;Transcription;Transcription regulation;Ubl conjugation	NELF complex [GO:0032021]; nuclear body [GO:0016604]; nucleoplasm [GO:0005654]; nucleus [GO:0005634]; plasma membrane [GO:0005886]; chromatin binding [GO:0003682]; RNA binding [GO:0003723]; negative regulation of mRNA polyadenylation [GO:1900364]; negative regulation of transcription by RNA polymerase II [GO:0000122]; negative regulation of transcription elongation from RNA polymerase II promoter…
434	1.1822971226	1.0915100478	21.672433742	3.437700e-48	4.435665e-47	99.081738638	Q9H0D6	Tumor - normal	TRUE	XRN2	HUMAN	reviewed	5'-3' exoribonuclease 2 (EC 3.1.13.-) (DHM1-like protein) (DHP protein)	XRN2	Homo sapiens (Human)	Acetylation;Alternative splicing;DNA-binding;Exonuclease;Hydrolase;Metal-binding;Methylation;Nuclease;Nucleus;Phosphoprotein;Reference proteome;Transcription;Transcription regulation;Transcription termination;Zinc;Zinc-finger;mRNA processing	aggresome [GO:0016235]; membrane [GO:0016020]; nucleolus [GO:0005730]; nucleoplasm [GO:0005654]; nucleus [GO:0005634]; 3'-5'-exoribonuclease activity [GO:0000175]; 5'-3' exonuclease activity [GO:0008409]; 5'-3' exoribonuclease activity [GO:0004534]; identical protein binding [GO:0042802]; metal ion binding [GO:0046872]; nuclease activity [GO:0004518]; RNA binding [GO:0003723]; transcription termi…
435	-1.8466208906	0.7849804079	-21.722300296	3.687750e-48	4.736427e-47	99.018435847	Q9HD40	Tumor - normal	TRUE	SPCS	HUMAN	reviewed	O-phosphoseryl-tRNA(Sec) selenium transferase (EC 2.9.1.2) (Liver-pancreas antigen) (LP) (SLA-p35) (SLA/LP autoantigen) (Selenocysteine synthase) (Sec synthase) (Selenocysteinyl-tRNA(Sec) synthase) (Sep-tRNA:Sec-tRNA synthase) (SepSecS) (Soluble liver antigen) (SLA) (UGA suppressor tRNA-associated protein) (tRNA(Ser/Sec)-associated antigenic protein)	SEPSECS	Homo sapiens (Human)	3D-structure;Alternative splicing;Cytoplasm;Disease variant;Epilepsy;Mental retardation;Neurodegeneration;Phosphoprotein;Protein biosynthesis;Pyridoxal phosphate;RNA-binding;Reference proteome;Selenium;Transferase;tRNA-binding	cytoplasm [GO:0005737]; cytosol [GO:0005829]; nucleus [GO:0005634]; phosphoseryl-selenocysteinyl-tRNA selenium transferase activity [GO:0098621]; tRNA binding [GO:0000049]; selenocysteine incorporation [GO:0001514]; selenocysteinyl-tRNA(Sec) biosynthetic process [GO:0097056]
436	0.9752756342	0.2980470095	21.645513251	3.963030e-48	5.078314e-47	98.939412611	Q96A65	Tumor - normal	TRUE	EXOC4	HUMAN	reviewed	Exocyst complex component 4 (Exocyst complex component Sec8)	EXOC4	Homo sapiens (Human)	Acetylation;Alternative splicing;Cell projection;Coiled coil;Direct protein sequencing;Exocytosis;Phosphoprotein;Protein transport;Reference proteome;Transport	cytoplasm [GO:0005737]; cytosol [GO:0005829]; exocyst [GO:0000145]; Flemming body [GO:0090543]; growth cone membrane [GO:0032584]; membrane [GO:0016020]; microvillus [GO:0005902]; myelin sheath abaxonal region [GO:0035748]; plasma membrane [GO:0005886]; synapse [GO:0045202]; PDZ domain binding [GO:0030165]; protein N-terminus binding [GO:0047485]; small GTPase binding [GO:0031267]; chemical synap…
437	1.0720250130	0.7222210686	21.639885412	4.082662e-48	5.219641e-47	98.909647173	P61758	Tumor - normal	TRUE	PFD3	HUMAN	reviewed	Prefoldin subunit 3 (HIBBJ46) (von Hippel-Lindau-binding protein 1) (VBP-1) (VHL-binding protein 1)	VBP1	Homo sapiens (Human)	3D-structure;Acetylation;Alternative splicing;Chaperone;Cytoplasm;Nucleus;Reference proteome	cytoplasm [GO:0005737]; cytosol [GO:0005829]; intracellular membrane-bounded organelle [GO:0043231]; nucleus [GO:0005634]; polysome [GO:0005844]; prefoldin complex [GO:0016272]; amyloid-beta binding [GO:0001540]; tubulin binding [GO:0015631]; unfolded protein binding [GO:0051082]; microtubule-based process [GO:0007017]; negative regulation of amyloid fibril formation [GO:1905907]; protein folding…
438	1.1755929499	0.2897512639	21.698814856	4.171607e-48	5.321180e-47	98.895688797	Q8WVY7	Tumor - normal	TRUE	UBCP1	HUMAN	reviewed	Ubiquitin-like domain-containing CTD phosphatase 1 (EC 3.1.3.16) (Nuclear proteasome inhibitor UBLCP1)	UBLCP1	Homo sapiens (Human)	3D-structure;Acetylation;Hydrolase;Nucleus;Protein phosphatase;Reference proteome	nucleolus [GO:0005730]; nucleoplasm [GO:0005654]; nucleus [GO:0005634]; protein serine phosphatase activity [GO:0106306]; protein serine/threonine phosphatase activity [GO:0004722]; protein threonine phosphatase activity [GO:0106307]; protein dephosphorylation [GO:0006470]
439	-2.0383979602	-0.4920793315	-21.759662315	4.243368e-48	5.400387e-47	98.885016773	O43741	Tumor - normal	TRUE	AAKB2	HUMAN	reviewed	5'-AMP-activated protein kinase subunit beta-2 (AMPK subunit beta-2)	PRKAB2	Homo sapiens (Human)	3D-structure;Alternative splicing;Fatty acid biosynthesis;Fatty acid metabolism;Lipid biosynthesis;Lipid metabolism;Phosphoprotein;Reference proteome	cytoplasm [GO:0005737]; cytosol [GO:0005829]; nucleoplasm [GO:0005654]; nucleotide-activated protein kinase complex [GO:0031588]; nucleus [GO:0005634]; protein kinase binding [GO:0019901]; fatty acid biosynthetic process [GO:0006633]; positive regulation of cold-induced thermogenesis [GO:0120162]; protein phosphorylation [GO:0006468]; regulation of catalytic activity [GO:0050790]; regulation of p…
440	1.3345853688	-0.2582267724	21.621728586	4.493925e-48	5.706263e-47	98.813589029	Q12996	Tumor - normal	TRUE	CSTF3	HUMAN	reviewed	Cleavage stimulation factor subunit 3 (CF-1 77 kDa subunit) (Cleavage stimulation factor 77 kDa subunit) (CSTF 77 kDa subunit) (CstF-77)	CSTF3	Homo sapiens (Human)	3D-structure;Acetylation;Alternative splicing;Nucleus;Phosphoprotein;Reference proteome;Repeat;mRNA processing	nucleoplasm [GO:0005654]; nucleus [GO:0005634]; mRNA binding [GO:0003729]; RNA binding [GO:0003723]; mRNA cleavage [GO:0006379]; mRNA polyadenylation [GO:0006378]; RNA 3'-end processing [GO:0031123]
441	1.4555288707	0.2224820754	21.619248524	4.553241e-48	5.768471e-47	98.800465095	O95758	Tumor - normal	TRUE	PTBP3	HUMAN	reviewed	Polypyrimidine tract-binding protein 3 (Regulator of differentiation 1) (Rod1)	PTBP3	Homo sapiens (Human)	Acetylation;Alternative splicing;Differentiation;Erythrocyte maturation;Isopeptide bond;Phosphoprotein;RNA-binding;Reference proteome;Repeat;Repressor;Ubl conjugation;mRNA processing;mRNA splicing	nucleus [GO:0005634]; mRNA binding [GO:0003729]; RNA binding [GO:0003723]; anatomical structure morphogenesis [GO:0009653]; erythrocyte maturation [GO:0043249]; mRNA processing [GO:0006397]; negative regulation of RNA splicing [GO:0033119]; regulation of cell differentiation [GO:0045595]; regulation of RNA splicing [GO:0043484]; RNA splicing [GO:0008380]
442	1.2800917132	0.3934574991	21.610494819	4.768964e-48	6.014722e-47	98.754136215	P49959	Tumor - normal	TRUE	MRE11	HUMAN	reviewed	Double-strand break repair protein MRE11 (EC 3.1.-.-) (Double-strand break repair protein MRE11A) (Meiotic recombination 11 homolog 1) (MRE11 homolog 1) (Meiotic recombination 11 homolog A) (MRE11 homolog A)	MRE11	Homo sapiens (Human)	3D-structure;Acetylation;Alternative splicing;Chromosome;Ciliopathy;DNA damage;DNA repair;Disease variant;Endonuclease;Exonuclease;Host-virus interaction;Hydrolase;Isopeptide bond;Manganese;Meiosis;Nuclease;Nucleus;Phosphoprotein;Reference proteome;Telomere;Ubl conjugation	chromosome, telomeric region [GO:0000781]; cytoplasm [GO:0005737]; cytosol [GO:0005829]; Mre11 complex [GO:0030870]; nucleoplasm [GO:0005654]; nucleus [GO:0005634]; PML body [GO:0016605]; replication fork [GO:0005657]; site of double-strand break [GO:0035861]; 3'-5' exonuclease activity [GO:0008408]; 3'-5'-exodeoxyribonuclease activity [GO:0008296]; 5'-3' exonuclease activity [GO:0008409]; cadher…
443	1.0384756019	0.6927065061	21.610487586	4.769146e-48	6.014722e-47	98.754097929	P19388	Tumor - normal	TRUE	RPAB1	HUMAN	reviewed	DNA-directed RNA polymerases I, II, and III subunit RPABC1 (RNA polymerases I, II, and III subunit ABC1) (DNA-directed RNA polymerase II 23 kDa polypeptide) (DNA-directed RNA polymerase II subunit E) (RPB5 homolog) (XAP4)	POLR2E	Homo sapiens (Human)	3D-structure;Acetylation;DNA-directed RNA polymerase;Direct protein sequencing;Host-virus interaction;Isopeptide bond;Nucleus;Reference proteome;Transcription;Ubl conjugation	cytosol [GO:0005829]; nucleoplasm [GO:0005654]; nucleus [GO:0005634]; RNA polymerase I complex [GO:0005736]; RNA polymerase II, core complex [GO:0005665]; RNA polymerase III complex [GO:0005666]; DNA binding [GO:0003677]; DNA-directed 5'-3' RNA polymerase activity [GO:0003899]; transcription by RNA polymerase II [GO:0006366]
444	1.3669160878	-0.5898258748	21.728204612	5.000423e-48	6.292198e-47	98.722005116	Q7Z3K3	Tumor - normal	TRUE	POGZ	HUMAN	reviewed	Pogo transposable element with ZNF domain (Suppressor of hairy wing homolog 5) (Zinc finger protein 280E) (Zinc finger protein 635)	POGZ	Homo sapiens (Human)	3D-structure;Alternative splicing;Autism spectrum disorder;Cell cycle;Cell division;Chromosome;Coiled coil;Cytoplasm;DNA-binding;Disease variant;Isopeptide bond;Mental retardation;Metal-binding;Nucleus;Phosphoprotein;Reference proteome;Repeat;Ubl conjugation;Zinc;Zinc-finger	chromatin [GO:0000785]; cytoplasm [GO:0005737]; cytosol [GO:0005829]; nucleoplasm [GO:0005654]; nucleus [GO:0005634]; DNA binding [GO:0003677]; metal ion binding [GO:0046872]; cell division [GO:0051301]; kinetochore assembly [GO:0051382]; mitotic sister chromatid cohesion [GO:0007064]; positive regulation of transcription by RNA polymerase II [GO:0045944]; regulation of gene expression [GO:001046…
445	1.1648273113	2.8509971402	21.576054668	5.722142e-48	7.184181e-47	98.571767912	P28482	Tumor - normal	TRUE	MK01	HUMAN	reviewed	Mitogen-activated protein kinase 1 (MAP kinase 1) (MAPK 1) (EC 2.7.11.24) (ERT1) (Extracellular signal-regulated kinase 2) (ERK-2) (MAP kinase isoform p42) (p42-MAPK) (Mitogen-activated protein kinase 2) (MAP kinase 2) (MAPK 2)	MAPK1	Homo sapiens (Human)	3D-structure;ATP-binding;Acetylation;Alternative splicing;Apoptosis;Cell cycle;Cell junction;Cytoplasm;Cytoskeleton;DNA-binding;Direct protein sequencing;Disease variant;Host-virus interaction;Kinase;Membrane;Nucleotide-binding;Nucleus;Phosphoprotein;Reference proteome;Repressor;Serine/threonine-protein kinase;Transcription;Transcription regulation;Transferase;Ubl conjugation	axon [GO:0030424]; azurophil granule lumen [GO:0035578]; caveola [GO:0005901]; cytoplasm [GO:0005737]; cytoskeleton [GO:0005856]; cytosol [GO:0005829]; dendrite cytoplasm [GO:0032839]; early endosome [GO:0005769]; endoplasmic reticulum lumen [GO:0005788]; extracellular region [GO:0005576]; ficolin-1-rich granule lumen [GO:1904813]; focal adhesion [GO:0005925]; Golgi apparatus [GO:0005794]; late e…
446	1.6851709983	-0.3660363699	22.093387411	6.204221e-48	7.771969e-47	98.552802284	P51532	Tumor - normal	TRUE	SMCA4	HUMAN	reviewed	Transcription activator BRG1 (EC 3.6.4.-) (ATP-dependent helicase SMARCA4) (BRG1-associated factor 190A) (BAF190A) (Mitotic growth and transcription activator) (Protein BRG-1) (Protein brahma homolog 1) (SNF2-beta) (SWI/SNF-related matrix-associated actin-dependent regulator of chromatin subfamily A member 4)	SMARCA4	Homo sapiens (Human)	3D-structure;ATP-binding;Acetylation;Activator;Alternative splicing;Bromodomain;Chromatin regulator;Disease variant;Helicase;Hydrolase;Isopeptide bond;Mental retardation;Neurogenesis;Nucleotide-binding;Nucleus;Phosphoprotein;RNA-binding;Reference proteome;Repressor;Transcription;Transcription regulation;Ubl conjugation	chromatin [GO:0000785]; extracellular space [GO:0005615]; membrane [GO:0016020]; nBAF complex [GO:0071565]; npBAF complex [GO:0071564]; nucleolus [GO:0005730]; nucleoplasm [GO:0005654]; nucleus [GO:0005634]; protein-containing complex [GO:0032991]; SWI/SNF complex [GO:0016514]; androgen receptor binding [GO:0050681]; ATP binding [GO:0005524]; ATPase, acting on DNA [GO:0008094]; DNA binding [GO:00…
447	1.1007782969	-0.0065596459	21.814374166	6.306792e-48	7.847672e-47	98.505317715	Q6UXN9	Tumor - normal	TRUE	WDR82	HUMAN	reviewed	WD repeat-containing protein 82 (Protein TMEM113) (Swd2)	WDR82	Homo sapiens (Human)	Nucleus;Reference proteome;Repeat;WD repeat	chromatin [GO:0000785]; histone methyltransferase complex [GO:0035097]; nucleolus [GO:0005730]; PTW/PP1 phosphatase complex [GO:0072357]; Set1C/COMPASS complex [GO:0048188]; chromatin binding [GO:0003682]; histone H3-K4 methylation [GO:0051568]; histone H3-K4 trimethylation [GO:0080182]
448	1.7202531054	-0.6279330007	21.622207866	6.239669e-48	7.781480e-47	98.492725738	Q86Y56	Tumor - normal	TRUE	DAAF5	HUMAN	reviewed	Dynein axonemal assembly factor 5 (HEAT repeat-containing protein 2)	DNAAF5	Homo sapiens (Human)	Acetylation;Alternative splicing;Ciliopathy;Cilium biogenesis/degradation;Cytoplasm;Direct protein sequencing;Disease variant;Kartagener syndrome;Primary ciliary dyskinesia;Reference proteome;Repeat	cytoplasm [GO:0005737]; dynein axonemal particle [GO:0120293]; dynein intermediate chain binding [GO:0045505]; cilium movement [GO:0003341]; inner dynein arm assembly [GO:0036159]; outer dynein arm assembly [GO:0036158]
449	0.9374377853	-0.0462840719	21.560197375	6.223239e-48	7.778352e-47	98.487749491	P30876	Tumor - normal	TRUE	RPB2	HUMAN	reviewed	DNA-directed RNA polymerase II subunit RPB2 (EC 2.7.7.6) (DNA-directed RNA polymerase II 140 kDa polypeptide) (DNA-directed RNA polymerase II subunit B) (RNA polymerase II subunit 2) (RNA polymerase II subunit B2)	POLR2B	Homo sapiens (Human)	3D-structure;DNA-directed RNA polymerase;Magnesium;Metal-binding;Methylation;Nucleotidyltransferase;Nucleus;Phosphoprotein;Reference proteome;Transcription;Transferase;Zinc;Zinc-finger	membrane [GO:0016020]; nucleoplasm [GO:0005654]; nucleus [GO:0005634]; RNA polymerase II, core complex [GO:0005665]; chromatin binding [GO:0003682]; DNA binding [GO:0003677]; DNA-directed 5'-3' RNA polymerase activity [GO:0003899]; metal ion binding [GO:0046872]; ribonucleoside binding [GO:0032549]; RNA binding [GO:0003723]; transcription by RNA polymerase II [GO:0006366]
450	1.0036271195	2.2575379357	21.532080600	7.222611e-48	8.967272e-47	98.338697007	Q9P253	Tumor - normal	TRUE	VPS18	HUMAN	reviewed	Vacuolar protein sorting-associated protein 18 homolog (hVPS18)	VPS18	Homo sapiens (Human)	Acetylation;Autophagy;Coiled coil;Cytoplasmic vesicle;Endosome;Lysosome;Membrane;Metal-binding;Phosphoprotein;Protein transport;Reference proteome;Transport;Zinc;Zinc-finger	actin filament [GO:0005884]; AP-3 adaptor complex [GO:0030123]; autophagosome [GO:0005776]; clathrin-coated vesicle [GO:0030136]; CORVET complex [GO:0033263]; early endosome [GO:0005769]; endosome [GO:0005768]; glutamatergic synapse [GO:0098978]; HOPS complex [GO:0030897]; late endosome [GO:0005770]; late endosome membrane [GO:0031902]; lysosomal membrane [GO:0005765]; lysosome [GO:0005764]; pres…
451	1.4075119602	0.8216016947	21.521253689	7.649115e-48	9.475744e-47	98.281274741	Q9Y5B9	Tumor - normal	TRUE	SP16H	HUMAN	reviewed	FACT complex subunit SPT16 (Chromatin-specific transcription elongation factor 140 kDa subunit) (FACT 140 kDa subunit) (FACTp140) (Facilitates chromatin transcription complex subunit SPT16) (hSPT16)	SUPT16H	Homo sapiens (Human)	3D-structure;ADP-ribosylation;Acetylation;Chromosome;Coiled coil;DNA damage;DNA repair;DNA replication;Direct protein sequencing;Host-virus interaction;Isopeptide bond;Nucleus;Phosphoprotein;Reference proteome;Transcription;Transcription regulation;Ubl conjugation	FACT complex [GO:0035101]; nucleoplasm [GO:0005654]; nucleosome binding [GO:0031491]; RNA binding [GO:0003723]; DNA repair [GO:0006281]; DNA replication [GO:0006260]; DNA replication-independent nucleosome organization [GO:0034724]; nucleosome disassembly [GO:0006337]; positive regulation of DNA-templated transcription, elongation [GO:0032786]; positive regulation of transcription elongation from…
452	1.0983710091	0.7651545154	21.517820384	7.789578e-48	9.628401e-47	98.263062555	Q96I25	Tumor - normal	TRUE	SPF45	HUMAN	reviewed	Splicing factor 45 (45 kDa-splicing factor) (RNA-binding motif protein 17)	RBM17	Homo sapiens (Human)	3D-structure;Acetylation;Direct protein sequencing;Isopeptide bond;Nucleus;Phosphoprotein;RNA-binding;Reference proteome;Spliceosome;Ubl conjugation;mRNA processing;mRNA splicing	nucleoplasm [GO:0005654]; spliceosomal complex [GO:0005681]; RNA binding [GO:0003723]; alternative mRNA splicing, via spliceosome [GO:0000380]; mRNA splicing, via spliceosome [GO:0000398]; regulation of RNA splicing [GO:0043484]
453	1.4429760951	1.0177919568	21.513536121	7.968495e-48	9.827810e-47	98.240334309	Q8NC56	Tumor - normal	TRUE	LEMD2	HUMAN	reviewed	LEM domain-containing protein 2 (hLEM2)	LEMD2	Homo sapiens (Human)	Acetylation;Alternative splicing;Cataract;Disease variant;Membrane;Nucleus;Phosphoprotein;Reference proteome;Transmembrane;Transmembrane helix	integral component of membrane [GO:0016021]; integral component of nuclear inner membrane [GO:0005639]; membrane [GO:0016020]; nuclear envelope [GO:0005635]; nuclear inner membrane [GO:0005637]; nuclear membrane [GO:0031965]; chromatin DNA binding [GO:0031490]; heart formation [GO:0060914]; negative regulation of BMP signaling pathway [GO:0030514]; negative regulation of MAPK cascade [GO:0043409]…
454	-1.9098037807	0.5560833634	-22.168694949	8.788509e-48	1.074429e-46	98.215216313	O15020	Tumor - normal	TRUE	SPTN2	HUMAN	reviewed	Spectrin beta chain, non-erythrocytic 2 (Beta-III spectrin) (Spinocerebellar ataxia 5 protein)	SPTBN2	Homo sapiens (Human)	3D-structure;Acetylation;Actin capping;Actin-binding;Alternative splicing;Cytoplasm;Cytoskeleton;Disease variant;Neurodegeneration;Phosphoprotein;Reference proteome;Repeat;Spinocerebellar ataxia	apical plasma membrane [GO:0016324]; cytosol [GO:0005829]; extracellular space [GO:0005615]; glutamatergic synapse [GO:0098978]; neuronal cell body [GO:0043025]; parallel fiber to Purkinje cell synapse [GO:0098688]; postsynaptic spectrin-associated cytoskeleton [GO:0099189]; presynapse [GO:0098793]; spectrin [GO:0008091]; actin binding [GO:0003779]; cadherin binding [GO:0045296]; phospholipid bin…
455	2.3434364171	5.1562618765	21.445980691	8.245957e-48	1.014761e-46	98.198536631	P37802	Tumor - normal	TRUE	TAGL2	HUMAN	reviewed	Transgelin-2 (Epididymis tissue protein Li 7e) (SM22-alpha homolog)	TAGLN2	Homo sapiens (Human)	3D-structure;Acetylation;Alternative splicing;Direct protein sequencing;Isopeptide bond;Methylation;Phosphoprotein;Reference proteome;Ubl conjugation	cytosol [GO:0005829]; extracellular exosome [GO:0070062]; extracellular region [GO:0005576]; vesicle [GO:0031982]; cadherin binding [GO:0045296]; epithelial cell differentiation [GO:0030855]
456	1.1801776347	0.9769282535	21.497586149	8.671654e-48	1.064803e-46	98.155698421	O14974	Tumor - normal	TRUE	MYPT1	HUMAN	reviewed	Protein phosphatase 1 regulatory subunit 12A (Myosin phosphatase-targeting subunit 1) (Myosin phosphatase target subunit 1) (Protein phosphatase myosin-binding subunit)	PPP1R12A	Homo sapiens (Human)	3D-structure;ANK repeat;Alternative splicing;Cytoplasm;Cytoskeleton;Direct protein sequencing;Disease variant;Hydroxylation;Phosphoprotein;Reference proteome;Repeat	A band [GO:0031672]; actin cytoskeleton [GO:0015629]; centrosome [GO:0005813]; contractile fiber [GO:0043292]; cytoplasm [GO:0005737]; cytosol [GO:0005829]; focal adhesion [GO:0005925]; kinetochore [GO:0000776]; nucleolus [GO:0005730]; nucleoplasm [GO:0005654]; plasma membrane [GO:0005886]; PTW/PP1 phosphatase complex [GO:0072357]; Z disc [GO:0030018]; 14-3-3 protein binding [GO:0071889]; enzyme …
457	1.0841829392	3.3556053044	21.496734371	8.710911e-48	1.067278e-46	98.151177695	P14866	Tumor - normal	TRUE	HNRPL	HUMAN	reviewed	Heterogeneous nuclear ribonucleoprotein L (hnRNP L)	HNRNPL	Homo sapiens (Human)	3D-structure;Acetylation;Alternative splicing;Cytoplasm;Direct protein sequencing;Isopeptide bond;Methylation;Nucleus;Phosphoprotein;RNA-binding;Reference proteome;Repeat;Ribonucleoprotein;Ubl conjugation	cytoplasm [GO:0005737]; extracellular exosome [GO:0070062]; membrane [GO:0016020]; nucleoplasm [GO:0005654]; nucleus [GO:0005634]; ribonucleoprotein complex [GO:1990904]; ribonucleoprotein granule [GO:0035770]; mRNA binding [GO:0003729]; pre-mRNA intronic binding [GO:0097157]; RNA binding [GO:0003723]; transcription cis-regulatory region binding [GO:0000976]; mRNA processing [GO:0006397]; regulat…
458	0.9786265095	0.3901124999	21.480483369	9.495054e-48	1.158272e-46	98.064909537	Q9H307	Tumor - normal	TRUE	PININ	HUMAN	reviewed	Pinin (140 kDa nuclear and cell adhesion-related phosphoprotein) (Desmosome-associated protein) (Domain-rich serine protein) (DRS protein) (DRSP) (Melanoma metastasis clone A protein) (Nuclear protein SDK3) (SR-like protein)	PNN	Homo sapiens (Human)	Acetylation;Activator;Cell junction;Coiled coil;DNA-binding;Direct protein sequencing;Isopeptide bond;Methylation;Nucleus;Phosphoprotein;Reference proteome;Spliceosome;Transcription;Transcription regulation;Tumor suppressor;Ubl conjugation;mRNA processing;mRNA splicing	catalytic step 2 spliceosome [GO:0071013]; cell-cell junction [GO:0005911]; desmosome [GO:0030057]; intermediate filament [GO:0005882]; membrane [GO:0016020]; nuclear speck [GO:0016607]; plasma membrane [GO:0005886]; DNA binding [GO:0003677]; RNA binding [GO:0003723]; structural molecule activity [GO:0005198]; cell adhesion [GO:0007155]; mRNA splicing, via spliceosome [GO:0000398]
459	1.0565041522	-0.7834146010	21.476860748	9.679303e-48	1.178176e-46	98.045674357	Q96JC1	Tumor - normal	TRUE	VPS39	HUMAN	reviewed	Vam6/Vps39-like protein (TRAP1-like protein) (hVam6p)	VPS39	Homo sapiens (Human)	3D-structure;Alternative splicing;Autophagy;Cytoplasm;Endosome;Host-virus interaction;Lysosome;Membrane;Protein transport;Reference proteome;Transport	AP-3 adaptor complex [GO:0030123]; cytoplasm [GO:0005737]; HOPS complex [GO:0030897]; late endosome [GO:0005770]; late endosome membrane [GO:0031902]; lysosomal HOPS complex [GO:1902501]; lysosomal membrane [GO:0005765]; membrane [GO:0016020]; autophagosome-lysosome fusion [GO:0061909]; autophagy [GO:0006914]; endocytic recycling [GO:0032456]; endosomal vesicle fusion [GO:0034058]; endosome to ly…
460	1.0526114762	0.6089471321	21.475701996	9.738992e-48	1.182864e-46	98.039521331	Q92621	Tumor - normal	TRUE	NU205	HUMAN	reviewed	Nuclear pore complex protein Nup205 (205 kDa nucleoporin) (Nucleoporin Nup205)	NUP205	Homo sapiens (Human)	3D-structure;Acetylation;Direct protein sequencing;Disease variant;Membrane;Nuclear pore complex;Nucleus;Phosphoprotein;Protein transport;Reference proteome;Translocation;Transport;mRNA transport	cytosol [GO:0005829]; membrane [GO:0016020]; nuclear envelope [GO:0005635]; nuclear membrane [GO:0031965]; nuclear periphery [GO:0034399]; nuclear pore [GO:0005643]; nuclear pore inner ring [GO:0044611]; structural constituent of nuclear pore [GO:0017056]; mRNA transport [GO:0051028]; nuclear pore complex assembly [GO:0051292]; nuclear pore organization [GO:0006999]; nucleocytoplasmic transport […
461	1.8801801404	-0.0496822056	21.788040773	1.018071e-47	1.233831e-46	98.033987267	P27707	Tumor - normal	TRUE	DCK	HUMAN	reviewed	Deoxycytidine kinase (dCK) (EC 2.7.1.74) (Deoxyadenosine kinase) (EC 2.7.1.76) (Deoxyguanosine kinase) (EC 2.7.1.113)	DCK	Homo sapiens (Human)	3D-structure;ATP-binding;Direct protein sequencing;Kinase;Nucleotide-binding;Nucleus;Phosphoprotein;Reference proteome;Transferase	cytoplasm [GO:0005737]; cytosol [GO:0005829]; mitochondrion [GO:0005739]; nucleoplasm [GO:0005654]; ATP binding [GO:0005524]; deoxyadenosine kinase activity [GO:0004136]; deoxycytidine kinase activity [GO:0004137]; deoxyguanosine kinase activity [GO:0004138]; deoxynucleoside kinase activity [GO:0019136]; drug binding [GO:0008144]; protein homodimerization activity [GO:0042803]; pyrimidine nucleot…
462	1.2744282282	-0.7364823112	21.918333885	1.050684e-47	1.270600e-46	98.018510102	Q9NYR9	Tumor - normal	TRUE	KBRS2	HUMAN	reviewed	NF-kappa-B inhibitor-interacting Ras-like protein 2 (I-kappa-B-interacting Ras-like protein 2) (Kappa B-Ras protein 2) (KappaB-Ras2)	NKIRAS2	Homo sapiens (Human)	Alternative splicing;Cytoplasm;GTP-binding;Nucleotide-binding;Reference proteome	cytoplasm [GO:0005737]; GTP binding [GO:0005525]; GTPase activity [GO:0003924]; I-kappaB kinase/NF-kappaB signaling [GO:0007249]
463	-2.8375789271	0.4849421362	-22.115738507	1.142412e-47	1.366735e-46	97.952722946	Q9HBI6	Tumor - normal	TRUE	CP4FB	HUMAN	reviewed	Cytochrome P450 4F11 (CYPIVF11) (EC 1.14.14.1) (3-hydroxy fatty acids omega-hydroxylase CYP4F11) (Docosahexaenoic acid omega-hydroxylase) (EC 1.14.14.79) (Long-chain fatty acid omega-monooxygenase) (EC 1.14.14.80) (Phylloquinone omega-hydroxylase CYP4F11) (EC 1.14.14.78)	CYP4F11	Homo sapiens (Human)	Endoplasmic reticulum;Fatty acid metabolism;Heme;Iron;Lipid metabolism;Membrane;Metal-binding;Microsome;Monooxygenase;NADP;Oxidoreductase;Reference proteome;Transmembrane;Transmembrane helix	endoplasmic reticulum membrane [GO:0005789]; integral component of membrane [GO:0016021]; intracellular membrane-bounded organelle [GO:0043231]; arachidonic acid monooxygenase activity [GO:0008391]; aromatase activity [GO:0070330]; fatty acid binding [GO:0005504]; heme binding [GO:0020037]; iron ion binding [GO:0005506]; leukotriene-B4 20-monooxygenase activity [GO:0050051]; long-chain fatty acid…
464	1.2959276024	1.4400941372	21.457189585	1.074433e-47	1.296514e-46	97.941196541	P11387	Tumor - normal	TRUE	TOP1	HUMAN	reviewed	DNA topoisomerase 1 (EC 5.6.2.1) (DNA topoisomerase I)	TOP1	Homo sapiens (Human)	3D-structure;Acetylation;Biological rhythms;Chromosomal rearrangement;DNA-binding;Direct protein sequencing;Host-virus interaction;Isomerase;Isopeptide bond;Nucleus;Phosphoprotein;Proto-oncogene;Reference proteome;Topoisomerase;Ubl conjugation	chromosome [GO:0005694]; fibrillar center [GO:0001650]; nucleolus [GO:0005730]; nucleoplasm [GO:0005654]; nucleus [GO:0005634]; P-body [GO:0000932]; perikaryon [GO:0043204]; protein-DNA complex [GO:0032993]; ATP binding [GO:0005524]; chromatin binding [GO:0003682]; DNA binding [GO:0003677]; DNA topoisomerase type I (single strand cut, ATP-independent) activity [GO:0003917]; double-stranded DNA bi…
465	1.2713429751	1.2531732369	21.453396459	1.096286e-47	1.320032e-46	97.921044783	P55265	Tumor - normal	TRUE	DSRAD	HUMAN	reviewed	Double-stranded RNA-specific adenosine deaminase (DRADA) (EC 3.5.4.37) (136 kDa double-stranded RNA-binding protein) (p136) (Interferon-inducible protein 4) (IFI-4) (K88DSRBP)	ADAR	Homo sapiens (Human)	3D-structure;Aicardi-Goutieres syndrome;Alternative promoter usage;Alternative splicing;Antiviral defense;Cytoplasm;DNA-binding;Direct protein sequencing;Disease variant;Hydrolase;Immunity;Innate immunity;Isopeptide bond;Metal-binding;Methylation;Nucleus;Phosphoprotein;RNA-binding;RNA-mediated gene silencing;Reference proteome;Repeat;Ubl conjugation;Zinc;mRNA processing	cytoplasm [GO:0005737]; membrane [GO:0016020]; nucleolus [GO:0005730]; nucleoplasm [GO:0005654]; nucleus [GO:0005634]; supraspliceosomal complex [GO:0044530]; DNA binding [GO:0003677]; double-stranded RNA adenosine deaminase activity [GO:0003726]; double-stranded RNA binding [GO:0003725]; metal ion binding [GO:0046872]; RNA binding [GO:0003723]; tRNA-specific adenosine deaminase activity [GO:0008…
466	-1.8424999647	2.8638021685	-21.452911447	1.099112e-47	1.320589e-46	97.918467931	Q9NTX5	Tumor - normal	TRUE	ECHD1	HUMAN	reviewed	Ethylmalonyl-CoA decarboxylase (EC 4.1.1.94) (Enoyl-CoA hydratase domain-containing protein 1) (Methylmalonyl-CoA decarboxylase) (MMCD)	ECHDC1	Homo sapiens (Human)	Acetylation;Alternative splicing;Cytoplasm;Lyase;Reference proteome	cytosol [GO:0005829]; carboxy-lyase activity [GO:0016831]; enoyl-CoA hydratase activity [GO:0004300]; fatty acid beta-oxidation [GO:0006635]
[truncated: 5,121 more rows]
