# Supplementary material for: Proteomic characterization of intrahepatic cholangiocarcinoma identifies risk-stratifying subgroups and EIF4A1 as a therapeutic target
Source: Nat Commun. 2026 Mar 23;17:2741. doi: 10.1038/s41467-026-70817-1 (PMC13013968; doi:10.1038/s41467-026-70817-1)
Supplement: Supplementary file 14 — Source Data [file 41467_2026_70817_MOESM14_ESM.zip › Source Data/Fig2B.csv]

	KB100	KB101	KB102	KB103	KB104	KB105	KB107	KB108	KB109	KB110	KB111	KB112	KB113	KB114	KB115	KB116	KB117	KB142	KB143	KB144	KB145	KB146	KB148	KB149	KB150	KB151	KB152	KB153	KB154	KB155	KB156	KB157	KB158	KB159	KB160	KB161	KB162	KB163	KB164	KB165	KB166	KB167	KB168	KB169	KB170	KB171	KB172	KB173	KB174
CD14	-0.746891168897243	-0.0805075284672503	0.265435853542956	-0.831925792166603	0.298980885004444	-1.6378429096866	NA	-1.14961024023949	0.25402097392008	0.0079685257153459	1.0556343419784	-0.738775734330079	0.0865275212672882	-1.19620973629749	0.61037807893642	0.155849007094328	0.0827034303299312	-0.712347024980054	0.82702011981501	-1.75310009178425	0.641617063378988	-0.597505886991851	-0.47331716413444	0.0264188582731366	1.14808094193584	0.299954190584196	-1.45506530191285	0.330633491231148	-0.662608426580801	0.494564147939589	-1.75130145815937	0.589535276031177	-1.45247684174152	0.380697200171014	0.818475423555788	0.351294913123584	-1.02165706295121	-1.04770449794681	-0.314928289478607	0.419859886703622	-1.42971213030651	-0.0547190486433875	-0.976144826760392	-0.098022279171702	0.377945990437584	0.614783705911218	0.752826166400772	0.232899627992574	-1.72397523291747
CD33	NA	-0.67527178862365	NA	NA	NA	NA	NA	NA	NA	NA	-0.752262346194081	NA	NA	NA	0.380388939475084	0.294834672117522	-0.81241232690191	NA	NA	NA	NA	-0.348959609833205	NA	NA	NA	-0.166025015040168	NA	-0.590027990306206	NA	-0.219225838849468	NA	NA	NA	NA	NA	NA	NA	NA	NA	-0.535687382336462	NA	NA	NA	NA	NA	NA	NA	-0.31787362920503	NA
CD3E	0.513047257661658	NA	NA	NA	-0.00036709506884236	NA	NA	NA	NA	0.315387689793203	NA	NA	NA	NA	NA	-0.735226267873134	NA	-0.362598327761747	-0.4562113491601	NA	NA	NA	0.00036709506884236	NA	NA	NA	NA	NA	NA	-0.108031998196415	NA	-0.599778725323853	NA	NA	NA	NA	NA	NA	NA	NA	NA	NA	NA	NA	NA	0.560512327151494	NA	NA	NA
CD4	0.149181025210847	0.0847944111646743	0.274891062428862	NA	0.308615599944563	-1.40083631565563	NA	NA	-0.303787445461627	-0.769551644950779	-0.419728402315625	NA	-0.0699538144104093	NA	-0.113234242954134	0.146354091193789	0.548035222638697	0.0266225307340999	0.841248590809181	NA	0.252160864594691	-0.646961334672579	NA	-0.236460533112274	0.234813092649151	NA	NA	0.598844691527358	0.0180106203809487	-0.742672423993014	NA	-0.612290001203595	NA	0.363723437985819	-0.260146736262504	0.616003452510471	NA	NA	NA	-0.136362065130198	NA	NA	NA	-0.345801454289878	NA	NA	0.433696148305604	0.528312491414267	NA
CD8A	0.879022074782574	NA	NA	-0.792087137940154	NA	NA	NA	NA	NA	1.38966095869	NA	0.0855795509208974	NA	NA	NA	0.274574642223504	NA	0.214513431219336	0.505955421552008	NA	NA	0.456579647673038	-0.161078524730712	NA	NA	NA	NA	NA	NA	NA	NA	NA	NA	NA	NA	0.1865951317117	NA	NA	-0.544744999990815	NA	NA	NA	NA	NA	NA	NA	NA	NA	-0.2139864206456
CEACAM8	-1.49472139292509	1.05214063893639	NA	1.33805487225427	NA	-0.201617100244968	NA	0.583507599131716	-0.963056493716449	0.419565151041633	NA	NA	NA	-1.24045673376671	0.848599191028926	1.9026826298178	-1.25573991620569	-0.291012427197096	NA	NA	-0.905098115259156	1.58588626037759	-0.469210703854555	NA	NA	NA	0.853462508997913	-0.632920305470805	1.26723531797829	-0.44419567473865	NA	-0.822620912556136	-1.36172174668561	-0.838041012867897	-0.46942935846681	-1.09599705734745	0.72546337576893	2.45454406383174	3.0832828794535	-1.46706477282273	0.435726649469157	NA	-0.485261541932903	NA	NA	-1.74306437106856	-1.54945868782623	-1.29825328169786	-1.38372688771974
GYPA	NA	-1.07170376354866	-0.0469717173565716	NA	-0.402277628762793	NA	NA	-1.28710669740919	-0.149228198954306	NA	NA	NA	-0.22820349896481	NA	1.08275699414251	NA	0.947170516135625	NA	-0.218755514030835	NA	0.198462957147838	NA	-2.03099711391211	-0.0198453901337459	0.500180872961428	-0.602852163064496	NA	0.082029166317481	NA	0.199274111498331	NA	0.0053041587008309	NA	0.78109899545008	0.772224806061596	0.231981795980921	NA	NA	NA	0.187285253811543	NA	NA	NA	-0.522185438283838	NA	-0.0921710326561485	1.20552878763073	-0.621439421900112	NA
GYPC	0.0191058001846098	NA	NA	NA	NA	NA	NA	NA	-1.06469807876648	0.24927833788489	NA	-0.477960065150837	NA	-0.681393376174404	-0.286372742062561	0.807140243260474	-0.170484188025041	-0.957755237548501	-0.723571189948652	NA	0.455682572851481	-0.852036302673008	-0.63233014494185	-0.537445320962362	0.611436262180387	NA	1.13448418392595	-0.212174161027228	NA	NA	NA	0.634522819864475	0.046472876010597	NA	0	0.16993830587605	0.746985923859494	-0.882342669549406	NA	NA	NA	NA	0.368154618107516	-0.929344508760563	NA	1.0434199111734	0.293687593770748	-0.0827196655026281	-1.58206779735936
ITGA2B	-1.83259466040525	0.89048658494998	0.223144787332124	NA	-0.249946583059674	NA	NA	-1.39624439452639	-0.00317990096319942	-1.03967773384198	-0.0287333178721392	NA	-0.617787552646427	-1.24229477472397	1.96520393832879	NA	0.272789645251847	NA	0.415424188775055	-0.980798309152887	0.418470176464132	NA	NA	0.2484892123899	0.632425960505071	-0.642500872174621	NA	0.462498484157213	-1.32569358951396	0.152727553926188	NA	1.56682676163895	NA	0.221649014092022	1.96304519085987	0.578852566843616	NA	-1.08806163691182	-0.989437599730507	-0.0108176064392316	NA	0.122485941933809	NA	-0.617656653345368	NA	0.810685301729573	-0.219212963641136	0.773315598418239	NA
ITGAX	0.372393814650857	-0.464196982489162	-0.720171999678864	0.459886990408523	-0.528619267570309	-0.0699065284408737	NA	0.992830459308073	-0.145903761139112	0.0851709277610153	-0.851119466640507	1.11784991595907	-0.749544274059113	-0.0144620274893841	0.0224310085767501	1.54192903958832	0.0849290820700341	1.5372580192259	0.352883549001134	NA	-1.00914018068678	0.953472462563114	0.356973786008107	-1.67162565491958	-0.00517695028660636	-0.735062441470189	-0.100058524943019	-0.481632558018906	1.73594978267594	-0.117240820212595	-0.0320332760751514	-0.893694163836769	0.00517695028660636	-1.5395120999513	-1.104503313168	-0.764039698782013	0.0714641784397161	0.974705599723269	1.20793041392266	-1.77204068489216	-0.423753502370379	NA	0.462982915881358	NA	-0.972129433363807	0.698241167312715	-0.462569592492167	-0.138049060081015	-0.44520638335674
ITGB3	-0.602253042577718	1.2266014269582	0.571773786639942	-0.928780726222489	0.314932383039678	-0.535476160470167	NA	-0.414745432386867	0.63244325654501	-0.513133987137999	0.367506257836372	-0.202617504991751	-0.224398325270553	-0.82908593519232	1.56091008532558	NA	0.696787224718412	NA	0.241598052574571	NA	0.527725853716711	-0.975263819312791	-0.64636136876003	-0.901533316896631	0.627828163196416	0.231345372988135	NA	-0.010429199104629	-1.05497842862264	0.63259922256936	-0.931948189967154	1.077059790797	-0.818090125658126	0.0622505638764332	1.30577159462993	0.21106279579354	NA	-0.692549664663592	-0.592903941205566	0.0500018335648091	NA	-0.619567514403067	-0.516056036248764	0.00293068681218056	NA	0.509842241845518	0.186460333460933	0.788276011472425	NA
MCAM	2.21021176747536	-0.690532151256429	-1.05317772477675	0	-0.695640561807569	0.87086653703407	-2.66380753502232	0.0375172837537914	-1.20724518782836	1.06205523316996	-1.71616841214427	1.40918831340368	-1.25913403683213	0.982640565812886	-1.12325725439351	0.527406519047696	-0.37528977573915	-0.0219344969568169	-0.921242616404699	-0.000481540348699738	-0.918630896175687	2.71257588080183	1.19397393728549	-1.17067403181737	-1.02131931158864	-1.48869291680175	1.41539789013758	-0.510052110975312	0.482951210527313	-0.620822454985333	0.681083348409215	-0.778066927704657	0.622466533616462	-1.48566946794519	-1.86405173315807	-1.43416340617126	0.148745985072184	-0.0601233034317801	0.0435013462918015	-1.74599884931476	0.792171527599098	-1.75782708115321	1.87358852575484	-1.80726727090375	0.697338883645093	0.432310895435862	-1.06960483058137	-1.1042601948639	1.12202958764993
NCAM1	NA	0.305828901045484	-0.605902727475841	2.98003134111329	0.54016843595176	NA	NA	NA	-0.663028268911039	NA	0.0991656718466976	1.63262234695508	-0.557104259247882	NA	0.297156647769499	-0.312731724304983	-0.021154207814269	-0.287731688677844	0.373101108826476	NA	-0.286995656636582	NA	NA	-0.0372615791801651	0.0583108505595122	-0.816993506386887	NA	-0.0614722697250416	-0.417566328805063	0.307902382643598	0.311434238643382	0.337295598986056	NA	NA	NA	0.384908319511635	NA	NA	NA	-0.438006147858453	0.285602458179855	-0.694874568613	NA	-0.225530453670769	NA	0.021154207814269	-0.488367741024885	-0.0465428944570734	3.29388958641821
[truncated: 100 more columns]
