# Supplementary material for: Proteomic characterization of intrahepatic cholangiocarcinoma identifies risk-stratifying subgroups and EIF4A1 as a therapeutic target
Source: Nat Commun. 2026 Mar 23;17:2741. doi: 10.1038/s41467-026-70817-1 (PMC13013968; doi:10.1038/s41467-026-70817-1)
Supplement: Supplementary file 14 — Source Data [file 41467_2026_70817_MOESM14_ESM.zip › Source Data/Fig2Bannotation.csv]

	Sample	Patient_No	Group	Age (years)	Ethnicity	Sex	PSC	Hep B/C	Tumor Stage	Radiotherapy	Lymph Node Metastasis	Lymphangioinvasion	Satellite Nodules	Liver Capsule Invasion	Portal Spread	Overall Tumor Budding	intratumoral Tumor Budding	peritumoral Tumor Budding	Duct Type	cluster	daystorecurrence	daystolastfu	censored	daystoevent	Alive	MS_batch	measurement_order	digestion_batch
1	KB100	49	Tumor	72	W	M	NO	N	T2	No	NotTested	Yes	No	No	Yes	1	1	1	SDT	cluster1	1125	1942	1	1125	DOD	2	41	1
2	KB101	49	TANM	72	W	M	NO	N	T2	No	NotTested	Yes	No	No	Yes	1	1	1	NA	NA	1125	1942	1	1125	DOD	2	42	1
3	KB102	18	TANM	48	W	F	YES	N	T2	No	NotTested	Yes	No	No	Yes	1	1	1	NA	NA	511	1603	1	511	DOD	1	10	1
4	KB103	205	Tumor	70	W	F	NO	NT	T1	No	NotTested	No	No	No	No	2	1	2	SDT	cluster2	306	1817	1	306	DOD	2	63	1
5	KB104	205	TANM	70	W	F	NO	NT	T1	No	NotTested	No	No	No	No	2	1	2	NA	NA	306	1817	1	306	DOD	2	64	1
6	KB105	43	Tumor	69	W	F	NO	N	T2	Yes	Yes	Yes	Yes	No	No	3	3	2	SDT	cluster2	160	160	1	160	DOD	1	34	1
7	KB107	44	TANM	77	W	M	NO	N	T1	No	No	No	No	No	No	1	1	1	NA	NA	859	2652	1	859	AWD	1	36	1
8	KB108	50	Tumor	64	W	F	NO	N	T3	Yes	No	Yes	No	Yes	No	3	3	2	LDT	cluster2	145	323	1	145	DOD	2	43	1
9	KB109	50	TANM	64	W	F	NO	N	T3	Yes	No	Yes	No	Yes	No	3	3	2	NA	NA	145	323	1	145	DOD	2	44	1
10	KB110	206	Tumor	75	W	M	NO	N	T2	No	Yes	Yes	No	No	No	3	3	2	LDT	cluster1	363	368	1	363	DOD	2	65	1
11	KB111	206	TANM	75	W	M	NO	N	T2	No	Yes	Yes	No	No	No	3	3	2	NA	NA	363	368	1	363	DOD	2	66	1
12	KB112	51	Tumor	73	W	F	NO	NT	T1	No	No	No	No	No	No	2	2	2	SDT	cluster1	NA	2089	0	2089	NED	2	45	1
13	KB113	51	TANM	73	W	F	NO	NT	T1	No	No	No	No	No	No	2	2	2	NA	NA	NA	2089	0	2089	NED	2	46	1
14	KB114	52	Tumor	65	W	F	NO	NT	T2	No	No	No	Yes	No	No	2	2	2	LDT	cluster2	580	658	1	580	AWD	2	47	1
15	KB115	52	TANM	65	W	F	NO	NT	T2	No	No	No	Yes	No	No	2	2	2	NA	NA	580	658	1	580	AWD	2	48	1
16	KB116	59	Tumor	47	W	F	NO	NT	T2	Yes	Yes	Yes	No	No	No	2	2	2	SDT	cluster2	153	284	1	153	DOD	2	51	1
17	KB117	59	TANM	47	W	F	NO	NT	T2	Yes	Yes	Yes	No	No	No	2	2	2	NA	NA	153	284	1	153	DOD	2	52	1
18	KB142	329	Tumor	61	W	F	NO	NT	T2	No	NotTested	Yes	Yes	No	Yes	3	3	2	LDT	cluster2	186	609	1	186	DOD	2	75	1
19	KB143	329	TANM	61	W	F	NO	NT	T2	No	NotTested	Yes	Yes	No	Yes	3	3	2	NA	NA	186	609	1	186	DOD	2	76	1
20	KB144	331	Tumor	46	A	F	NO	N	T2	No	No	Yes	No	No	No	2	2	2	SDT	cluster2	238	566	1	238	AWD	2	77	1
21	KB145	331	TANM	46	A	F	NO	N	T2	No	No	Yes	No	No	No	2	2	2	NA	NA	238	566	1	238	AWD	2	78	1
22	KB146	510	Tumor	57	W	M	NO	NT	T2	No	Yes	Yes	No	No	No	3	2	NA	LDT	cluster1	953	953	1	953	DOD	2	72	1
23	KB148	401	Tumor	65	W	F	NO	N	T1	Yes	NotTested	No	No	No	No	1	1	1	SDT	cluster1	NA	1797	0	1797	NED	3	85	1
24	KB149	401	TANM	65	W	F	NO	N	T1	Yes	NotTested	No	No	No	No	1	1	1	NA	NA	NA	1797	0	1797	NED	3	86	1
25	KB150	339	TANM	36	W	F	NO	N	T1	Yes	No	No	No	No	No	2	2	1	NA	NA	NA	1761	0	1761	NED	3	81	1
26	KB151	338	TANM	68	W	F	NO	Y	T2	No	NotTested	Yes	No	No	No	2	2	2	NA	NA	179	367	1	179	DOD	2	79	1
27	KB152	601	Tumor	79	W	F	NO	N	T2	No	No	Yes	No	No	NotTested	3	3	3	LDT	cluster2	586	1037	1	586	DOD	3	103	1
28	KB153	601	TANM	79	W	F	NO	N	T2	No	No	Yes	No	No	NotTested	3	3	3	NA	NA	586	1037	1	586	DOD	3	104	1
29	KB154	344	Tumor	52	W	M	NO	N	T2	Yes	Yes	Yes	No	No	No	3	3	3	SDT	cluster2	216	391	1	216	DOD	3	83	1
30	KB155	344	TANM	52	W	M	NO	N	T2	Yes	Yes	Yes	No	No	No	3	3	3	NA	NA	216	391	1	216	DOD	3	84	1
31	KB156	606	Tumor	73	W	F	NO	NT	T3	Yes	No	No	No	Yes	No	2	1	1	SDT	cluster2	300	1473	1	300	DOD	3	109	1
32	KB157	606	TANM	73	W	F	NO	NT	T3	Yes	No	No	No	Yes	No	2	1	1	NA	NA	300	1473	1	300	DOD	3	110	1
33	KB158	605	Tumor	66	W	F	NO	N	T2	Yes	Yes	Yes	No	No	NotTested	3	3	NA	LDT	cluster2	308	500	1	308	DOD	3	107	1
34	KB159	605	TANM	66	W	F	NO	N	T2	Yes	Yes	Yes	No	No	NotTested	3	3	NA	NA	NA	308	500	1	308	DOD	3	108	1
35	KB160	607	TANM	48	W	M	NO	N	T1	Yes	No	No	No	No	No	1	1	1	NA	NA	149	1738	1	149	NED	3	111	1
36	KB161	608	TANM	44	A	M	NO	Y	T1	Yes	NotTested	No	No	No	NotTested	1	1	1	NA	NA	358	1276	1	358	AWD	3	113	1
37	KB162	602	Tumor	76	W	M	NO	NT	T2	No	No	Yes	No	No	No	3	2	NA	SDT	cluster1	NA	1618	0	1618	NED	3	105	1
38	KB163	609	Tumor	81	W	M	NO	N	T2	No	No	Yes	No	No	NotTested	3	3	NA	LDT	cluster2	78	348	1	78	DOD	3	106	1
39	KB164	512	Tumor	80	W	F	NO	N	T3	Yes	Yes	Yes	No	Yes	No	2	2	2	SDT	cluster2	252	826	1	252	DOD	3	93	1
40	KB165	512	TANM	80	W	F	NO	N	T3	Yes	Yes	Yes	No	Yes	No	2	2	2	NA	NA	252	826	1	252	DOD	3	94	1
41	KB166	611	Tumor	68	W	M	NO	N	T2	Yes	Yes	Yes	No	No	NotTested	2	2	2	LDT	cluster2	229	436	1	229	DOD	3	115	1
42	KB167	611	TANM	68	W	M	NO	N	T2	Yes	Yes	Yes	No	No	NotTested	2	2	2	NA	NA	229	436	1	229	DOD	3	116	1
43	KB168	612	Tumor	73	W	M	NO	N	T1	No	NotTested	No	No	No	NotTested	2	2	2	LDT	cluster2	NA	925	0	925	NED	3	117	1
44	KB169	612	TANM	73	W	M	NO	N	T1	No	NotTested	No	No	No	NotTested	2	2	2	NA	NA	NA	925	0	925	NED	3	118	1
45	KB170	508	Tumor	54	W	F	NO	N	T1	No	NotTested	No	No	No	No	3	3	2	LDT	cluster1	NA	1208	0	1208	NED	3	91	1
46	KB171	508	TANM	54	W	F	NO	N	T1	No	NotTested	No	No	No	No	3	3	2	NA	NA	NA	1208	0	1208	NED	3	92	1
47	KB172	613	TANM	77	W	M	NO	NT	T4	Yes	NotTested	Yes	No	Yes	NotTested	3	3	3	NA	NA	95	174	1	95	DOD	3	119	1
48	KB173	617	TANM	81	W	M	NO	N	T1	No	NotTested	No	No	No	NotTested	3	3	2	NA	NA	NA	14	0	14	DOD	4	121	1
49	KB174	618	Tumor	69	A	M	NO	N	T1	Yes	No	Yes	No	No	NotTested	2	2	2	LDT	cluster2	618	723	1	618	AWD	4	123	1
50	KB175	618	TANM	69	A	M	NO	N	T1	Yes	No	Yes	No	No	NotTested	2	2	2	NA	NA	618	723	1	618	AWD	4	124	1
51	KB176	507	TANM	65	W	F	NO	N	T1	No	No	No	No	Yes	No	2	2	2	NA	NA	NA	1079	0	1079	NED	3	89	1
52	KB177	619	Tumor	69	W	F	NO	N	T2	No	Yes	Yes	No	No	NotTested	1	1	1	LDT	cluster2	679	1183	1	679	AWD	4	125	1
53	KB178	619	TANM	69	W	F	NO	N	T2	No	Yes	Yes	No	No	NotTested	1	1	1	NA	NA	679	1183	1	679	AWD	4	126	1
54	KB179	620	Tumor	81	W	F	NO	N	T2	No	No	Yes	No	No	NotTested	1	1	1	SDT	cluster2	997	1100	1	997	AWD	4	127	1
55	KB180	620	TANM	81	W	F	NO	N	T2	No	No	Yes	No	No	NotTested	1	1	1	NA	NA	997	1100	1	997	AWD	4	128	1
56	KB181	654	Tumor	71	W	M	NO	N	T2	No	NotTested	No	Yes	No	No	2	2	2	SDT	cluster2	397	654	1	397	AWD	4	139	1
57	KB182	655	Tumor	58	W	F	NO	Y	T3	No	NotTested	No	No	No	NotTested	3	3	3	SDT	cluster1	NA	664	0	664	NED	4	141	1
58	KB183	655	TANM	58	W	F	NO	Y	T3	No	NotTested	No	No	No	NotTested	3	3	3	NA	NA	NA	664	0	664	NED	4	142	1
59	KB184	686	Tumor	73	W	M	NO	N	T1	No	No	No	No	No	No	2	2	2	LDT	cluster2	209	629	1	209	AWD	4	148	1
60	KB185	686	TANM	73	W	M	NO	N	T1	No	No	No	No	No	No	2	2	2	NA	NA	209	629	1	209	AWD	4	149	1
61	KB186	621	Tumor	66	W	M	NO	N	T1	No	No	No	No	No	NotTested	2	2	2	SDT	cluster1	182	579	1	182	AWD	4	129	1
62	KB187	621	TANM	66	W	M	NO	N	T1	No	No	No	No	No	NotTested	2	2	2	NA	NA	182	579	1	182	AWD	4	130	1
63	KB188	623	Tumor	72	NR	M	NO	N	T3	Yes	NotTested	No	No	No	NotTested	1	1	1	SDT	cluster1	NA	483	0	483	NED	4	133	1
64	KB189	623	TANM	72	NR	M	NO	N	T3	Yes	NotTested	No	No	No	NotTested	1	1	1	NA	NA	NA	483	0	483	NED	4	134	1
65	KB190	506	Tumor	73	W	F	NO	N	T2	No	NotTested	No	No	No	No	1	1	1	LDT	cluster1	NA	667	0	667	NED	3	87	1
66	KB191	506	TANM	73	W	F	NO	N	T2	No	NotTested	No	No	No	No	1	1	1	NA	NA	NA	667	0	667	NED	3	88	1
67	KB192	665	Tumor	65	W	M	NO	N	T1	No	NotTested	No	No	No	No	3	3	2	LDT	cluster1	225	770	1	225	NED	4	143	1
68	KB193	622	Tumor	71	W	M	NO	N	T1	No	No	No	No	No	NotTested	1	1	1	SDT	cluster1	NA	414	0	414	NED	4	131	1
69	KB194	622	TANM	71	W	M	NO	N	T1	No	No	No	No	No	NotTested	1	1	1	NA	NA	NA	414	0	414	NED	4	132	1
70	KB195	518	Tumor	69	W	M	NO	N	T2	No	NotTested	No	Yes	No	No	3	3	NA	SDT	cluster1	121	327	1	121	DOD	3	95	1
71	KB196	522	Tumor	61	W	F	NO	N	T1	No	Yes	No	No	Yes	No	2	2	2	SDT	cluster1	NA	238	0	238	NED	3	97	1
72	KB197	522	TANM	61	W	F	NO	N	T1	No	Yes	No	No	Yes	No	2	2	2	NA	NA	NA	238	0	238	NED	3	98	1
73	KB198	523	TANM	86	W	F	NO	N	T2	No	Yes	Yes	Yes	Yes	Yes	1	1	1	NA	NA	NA	142	0	142	NED	3	99	1
74	KB199	624	Tumor	83	W	M	NO	N	T4	Yes	No	No	No	No	NotTested	2	2	2	SDT	cluster2	218	218	1	218	DOC	4	135	1
75	KB200	624	TANM	83	W	M	NO	N	T4	Yes	No	No	No	No	NotTested	2	2	2	NA	NA	218	218	1	218	DOC	4	136	1
76	KB201	675	Tumor	72	W	M	NO	NT	T1	No	NotTested	No	No	No	NotTested	2	1	2	SDT	cluster1	NA	173	0	173	NED	4	144	1
77	KB202	675	TANM	72	W	M	NO	NT	T1	No	NotTested	No	No	No	NotTested	2	1	2	NA	NA	NA	173	0	173	NED	4	145	1
78	KB203	524	Tumor	71	W	M	NO	N	T2	Yes	No	Yes	No	No	No	1	1	1	SDT	cluster2	NA	582	0	582	NED	3	101	1
79	KB204	524	TANM	71	W	M	NO	N	T2	Yes	No	Yes	No	No	No	1	1	1	NA	NA	NA	582	0	582	NED	3	102	1
80	KB205	625	Tumor	77	W	F	NO	NT	T2	No	NotTested	No	Yes	No	NotTested	1	1	1	SDT	cluster2	86	86	1	86	NED	4	137	1
81	KB206	625	TANM	77	W	F	NO	NT	T2	No	NotTested	No	Yes	No	NotTested	1	1	1	NA	NA	86	86	1	86	NED	4	138	1
82	KB207	678	Tumor	65	H	M	NO	NT	T2	Yes	NotTested	Yes	No	No	NotTested	2	2	1	SDT	cluster2	NA	110	0	110	NED	4	146	1
83	KB208	678	TANM	65	H	M	NO	NT	T2	Yes	NotTested	Yes	No	No	NotTested	2	2	1	NA	NA	NA	110	0	110	NED	4	147	1
84	KB210	119	TANM	18	W	F	NO	N	T1	Yes	No	No	No	No	No	NA	NA	NA	NA	NA	NA	2879	0	2213	NED	2	61	1
85	KB211	41	TANM	74	A	M	NO	N	T2	No	No	Yes	No	No	No	2	2	2	NA	NA	181	556	1	181	DOD	1	31	1
86	KB212	21	TANM	65	A	F	NO	N	T2	No	No	Yes	No	No	No	2	1	2	NA	NA	1302	2259	1	1302	DOD	1	19	1
87	KB214	54	TANM	79	W	F	NO	N	T3	No	No	No	No	Yes	No	2	2	2	NA	NA	505	658	1	505	AWD	1	37	1
88	KB216	208	TANM	78	W	M	NO	N	T2	No	No	Yes	Yes	No	No	2	2	1	NA	NA	NA	1007	0	1007	NED	2	67	1
89	KB217	62	Tumor	66	W	M	NO	NT	T3	Yes	Yes	Yes	Yes	Yes	Yes	3	3	2	LDT	cluster2	247	248	1	247	DOD	2	53	1
90	KB218	58	Tumor	70	W	F	NO	NT	T2	No	Yes	Yes	Yes	No	Yes	2	2	2	SDT	cluster2	85	85	1	85	DOD	2	50	1
91	KB219	525	Tumor	57	W	F	NO	N	T1	No	NotTested	Yes	No	No	No	3	3	2	SDT	cluster2	333	1325	1	333	DOD	3	96	1
92	KB22	507	Tumor	65	W	F	NO	N	T1	No	No	No	No	Yes	No	2	2	2	SDT	cluster1	NA	1079	0	1079	NED	3	90	1
93	KB220	207	Tumor	48	W	F	NO	NT	T2	Yes	Yes	Yes	No	No	No	3	3	2	SDT	cluster2	172	522	1	172	DOD	2	62	1
94	KB221	55	TANM	63	W	M	NO	N	T1	No	No	No	No	No	No	2	2	1	NA	NA	NA	2341	0	2213	NED	2	49	1
95	KB222	209	TANM	70	W	M	NO	NT	T1	No	NotTested	No	No	No	No	3	3	3	NA	NA	NA	294	0	294	NED	2	69	1
96	KB24	7	Tumor	63	W	M	NO	N	T2	No	NotTested	Yes	No	No	No	1	1	1	LDT	cluster2	1823	3524	1	1823	AWD	1	3	1
97	KB25	617	Tumor	81	W	M	NO	N	T1	No	NotTested	No	No	No	NotTested	3	3	2	SDT	cluster1	NA	14	0	14	DOD	4	122	1
98	KB26	210	Tumor	86	B	M	NO	N	T2	Yes	Yes	Yes	Yes	No	No	2	2	2	LDT	cluster2	3	124	1	3	DOD	2	68	1
99	KB27	316	Tumor	40	B	F	NO	N	T1	Yes	No	No	No	No	No	1	1	1	LDT	cluster1	731	2015	1	731	AWD	2	73	1
100	KB28	114	Tumor	79	W	F	NO	N	T1	No	NotTested	No	No	No	No	2	2	1	SDT	cluster1	NA	3111	0	2213	NED	2	55	1
101	KB29	608	Tumor	44	A	M	NO	Y	T1	Yes	NotTested	No	No	No	NotTested	1	1	1	SDT	cluster2	358	1276	1	358	AWD	3	114	1
102	KB30	6	Tumor	67	A	F	NO	N	T1	Yes	No	No	No	No	No	3	3	1	SDT	cluster2	586	1435	1	586	DOD	1	1	1
103	KB31	613	Tumor	77	W	M	NO	NT	T4	Yes	NotTested	Yes	No	Yes	NotTested	3	3	3	SDT	cluster1	95	174	1	95	DOD	3	120	1
104	KB32	607	Tumor	48	W	M	NO	N	T1	Yes	No	No	No	No	No	1	1	1	SDT	cluster2	149	1738	1	149	NED	3	112	1
105	KB33	209	Tumor	70	W	M	NO	NT	T1	No	NotTested	No	No	No	No	3	3	3	SDT	cluster1	NA	294	0	294	NED	2	70	1
106	KB34	44	Tumor	77	W	M	NO	N	T1	No	No	No	No	No	No	1	1	1	LDT	cluster1	859	2652	1	859	AWD	1	35	1
107	KB35	118	Tumor	66	W	F	NO	NT	T1	No	No	No	No	No	No	2	2	1	SDT	cluster1	NA	5	0	5	NED	2	59	1
108	KB36	101	Tumor	28	B	M	YES	N	T2	Yes	No	Yes	Yes	No	No	2	2	2	SDT	cluster2	454	872	1	454	DOD	2	54	1
109	KB37	211	Tumor	64	W	M	NO	NT	T1	No	No	No	No	No	Yes	3	3	2	SDT	cluster2	523	825	1	523	DOD	2	71	1
110	KB38	339	Tumor	36	W	F	NO	N	T1	Yes	No	No	No	No	No	2	2	1	SDT	cluster2	NA	1761	0	1761	NED	3	82	1
111	KB39	523	Tumor	86	W	F	NO	N	T2	No	Yes	Yes	Yes	Yes	Yes	1	1	1	SDT	cluster2	NA	142	0	142	NED	3	100	1
112	KB40	18	Tumor	48	W	F	YES	N	T2	No	NotTested	Yes	No	No	Yes	1	1	1	LDT	cluster1	511	1603	1	511	DOD	1	14	1
113	KB41	338	Tumor	68	W	F	NO	Y	T2	No	NotTested	Yes	No	No	No	2	2	2	SDT	cluster2	179	367	1	179	DOD	2	80	1
114	KB43	654	TANM	71	W	M	NO	N	T2	No	NotTested	No	Yes	No	No	2	2	2	NA	NA	397	654	1	397	AWD	4	140	1
115	KB44	31	TANM	67	W	F	NO	NT	T4	No	No	Yes	No	No	No	2	2	1	NA	NA	2022	3211	1	2022	NED	1	21	1
116	KB45	316	TANM	40	B	F	NO	N	T1	Yes	No	No	No	No	No	1	1	1	NA	NA	731	2015	1	731	AWD	2	74	1
117	KB46	6	TANM	67	A	F	NO	N	T1	Yes	No	No	No	No	No	3	3	1	NA	NA	586	1435	1	586	DOD	1	2	1
118	KB47	118	TANM	66	W	F	NO	NT	T1	No	No	No	No	No	No	2	2	1	NA	NA	NA	5	0	5	NED	2	60	1
119	KB49	31	Tumor	67	W	F	NO	NT	T4	No	No	Yes	No	No	No	2	2	1	SDT	cluster1	2022	3211	1	2022	NED	1	22	1
120	KB50	8	Tumor	54	B	M	NO	N	T3	Yes	NotTested	Yes	No	Yes	No	2	2	1	SDT	cluster1	NA	245	0	245	NED	1	5	1
121	KB51	8	TANM	54	B	M	NO	N	T3	Yes	NotTested	Yes	No	Yes	No	2	2	1	NA	NA	NA	245	0	245	NED	1	11	1
122	KB52	9	Tumor	76	W	F	NO	NT	T2	No	No	Yes	No	No	No	1	1	NA	SDT	cluster2	NA	2591	0	2213	NED	1	4	1
123	KB54	114	TANM	79	W	F	NO	N	T1	No	NotTested	No	No	No	No	2	2	1	NA	NA	NA	3111	0	2213	NED	2	56	1
124	KB56	115	Tumor	58	W	F	NO	NT	T2	No	No	No	Yes	No	No	1	1	1	LDT	cluster1	NA	1896	0	1896	NED	2	57	1
125	KB57	115	TANM	58	W	F	NO	NT	T2	No	No	No	Yes	No	No	1	1	1	NA	NA	NA	1896	0	1896	NED	2	58	1
126	KB76	11	TANM	71	W	M	NO	N	T2	No	NotTested	Yes	No	No	No	2	1	2	NA	NA	1367	2575	1	1367	DOC	1	6	1
127	KB77	34	Tumor	68	W	F	NO	NT	T2	No	Yes	Yes	No	No	No	2	2	2	LDT	cluster2	729	1150	1	729	DOD	1	7	1
128	KB78	36	Tumor	53	A	F	NO	Y	T1	No	No	No	No	No	No	1	1	1	LDT	cluster1	NA	308	0	308	NED	1	23	1
129	KB79	36	TANM	53	A	F	NO	Y	T1	No	No	No	No	No	No	1	1	1	NA	NA	NA	308	0	308	NED	1	24	1
130	KB80	19	Tumor	78	W	F	NO	N	T2	No	Yes	Yes	No	No	No	1	1	1	LDT	cluster2	1159	1309	1	1159	DOD	1	15	1
131	KB81	19	TANM	78	W	F	NO	N	T2	No	Yes	Yes	No	No	No	1	1	1	NA	NA	1159	1309	1	1159	DOD	1	16	1
132	KB82	47	Tumor	73	W	F	NO	N	T1	No	NotTested	No	No	No	Yes	1	1	1	LDT	cluster1	1013	2184	1	1013	DOD	1	39	1
133	KB83	47	TANM	73	W	F	NO	N	T1	No	NotTested	No	No	No	Yes	1	1	1	NA	NA	1013	2184	1	1013	DOD	1	40	1
134	KB84	38	Tumor	57	A	F	NO	Y	T2	Yes	NotTested	Yes	No	No	No	2	2	1	SDT	cluster1	281	1003	1	281	DOD	1	25	1
135	KB85	38	TANM	57	A	F	NO	Y	T2	Yes	NotTested	Yes	No	No	No	2	2	1	NA	NA	281	1003	1	281	DOD	1	26	1
136	KB86	20	Tumor	77	W	F	NO	Y	T1	No	NotTested	No	No	No	No	2	2	1	LDT	cluster1	422	1625	1	422	DOD	1	17	1
137	KB87	20	TANM	77	W	F	NO	Y	T1	No	NotTested	No	No	No	No	2	2	1	NA	NA	422	1625	1	422	DOD	1	18	1
138	KB88	40	Tumor	62	W	F	NO	N	T1	Yes	No	No	No	No	No	1	1	1	LDT	cluster2	787	2525	1	787	AWD	1	29	1
139	KB89	40	TANM	62	W	F	NO	N	T1	Yes	No	No	No	No	No	1	1	1	NA	NA	787	2525	1	787	AWD	1	30	1
140	KB90	39	Tumor	60	W	M	NO	Y	T2	Yes	No	No	Yes	No	No	2	2	1	LDT	cluster1	2213	2227	1	2213	AWD	1	27	1
141	KB91	39	TANM	60	W	M	NO	Y	T2	Yes	No	No	Yes	No	No	2	2	1	NA	NA	2213	2227	1	2213	AWD	1	28	1
142	KB92	13	Tumor	84	W	F	NO	N	T1	Yes	Yes	No	No	No	No	3	3	2	LDT	cluster2	91	742	1	91	DOD	1	8	1
143	KB93	13	TANM	84	W	F	NO	N	T1	Yes	Yes	No	No	No	No	3	3	2	NA	NA	91	742	1	91	DOD	1	12	1
144	KB94	41	Tumor	74	A	M	NO	N	T2	No	No	Yes	No	No	No	2	2	2	LDT	cluster2	181	556	1	181	DOD	1	38	1
145	KB95	14	Tumor	69	W	F	NO	N	T2	Yes	NotTested	Yes	No	No	No	2	2	2	LDT	cluster2	149	1412	1	149	DOD	1	9	1
146	KB96	14	TANM	69	W	F	NO	N	T2	Yes	NotTested	Yes	No	No	No	2	2	2	NA	NA	149	1412	1	149	DOD	1	13	1
147	KB97	42	Tumor	66	W	M	YES	N	T1	No	No	No	No	No	No	1	1	1	LDT	cluster2	390	1253	1	390	DOD	1	32	1
148	KB98	42	TANM	66	W	M	YES	N	T1	No	No	No	No	No	No	1	1	1	NA	NA	390	1253	1	390	DOD	1	33	1
149	KB99	21	Tumor	65	A	F	NO	N	T2	No	No	Yes	No	No	No	2	1	2	SDT	cluster1	1302	2259	1	1302	DOD	1	20	1
