# Supplementary material for: Proteomic characterization of intrahepatic cholangiocarcinoma identifies risk-stratifying subgroups and EIF4A1 as a therapeutic target
Source: Nat Commun. 2026 Mar 23;17:2741. doi: 10.1038/s41467-026-70817-1 (PMC13013968; doi:10.1038/s41467-026-70817-1)
Supplement: Supplementary file 14 — Source Data [file 41467_2026_70817_MOESM14_ESM.zip › Source Data/Fig2C.csv]

	ID	Description	setSize	enrichmentScore	NES	pvalue	p.adjust	qvalue	rank	leading_edge	core_enrichment
GO:0030198	GO:0030198	extracellular matrix organization	94	0.660890594832464	3.03388706770835	1e-10	8.65116279069767e-10	3.31701346389229e-10	565	tags=49%, list=10%, signal=45%	Q15063/Q06828/P07942/Q8IUX7/Q99715/Q96AY3/O00391/P20908/P05997/P11047/P39059/Q6PCB0/P98095/Q6ZMP0/P50454/P14543/A1X283/P51884/Q14112/Q15582/P02461/P50281/Q07507/Q9NS15/Q6UXI9/P02462/Q92626/O95967/P15291/P08246/P05067/Q9UBX5/Q00653/P02452/P01137/O60568/P22894/P08572/P35749/P08123/P08582/O14672/P14780/Q86UU1/Q12965/P08311
GO:0043062	GO:0043062	extracellular structure organization	94	0.660890594832464	3.03388706770835	1e-10	8.65116279069767e-10	3.31701346389229e-10	565	tags=49%, list=10%, signal=45%	Q15063/Q06828/P07942/Q8IUX7/Q99715/Q96AY3/O00391/P20908/P05997/P11047/P39059/Q6PCB0/P98095/Q6ZMP0/P50454/P14543/A1X283/P51884/Q14112/Q15582/P02461/P50281/Q07507/Q9NS15/Q6UXI9/P02462/Q92626/O95967/P15291/P08246/P05067/Q9UBX5/Q00653/P02452/P01137/O60568/P22894/P08572/P35749/P08123/P08582/O14672/P14780/Q86UU1/Q12965/P08311
GO:0045229	GO:0045229	external encapsulating structure organization	95	0.659083814390492	3.03693862903062	1e-10	8.65116279069767e-10	3.31701346389229e-10	565	tags=48%, list=10%, signal=44%	Q15063/Q06828/P07942/Q8IUX7/Q99715/Q96AY3/O00391/P20908/P05997/P11047/P39059/Q6PCB0/P98095/Q6ZMP0/P50454/P14543/A1X283/P51884/Q14112/Q15582/P02461/P50281/Q07507/Q9NS15/Q6UXI9/P02462/Q92626/O95967/P15291/P08246/P05067/Q9UBX5/Q00653/P02452/P01137/O60568/P22894/P08572/P35749/P08123/P08582/O14672/P14780/Q86UU1/Q12965/P08311
GO:0016072	GO:0016072	rRNA metabolic process	179	0.545984600022439	2.79421874624844	1e-10	8.65116279069767e-10	3.31701346389229e-10	1839	tags=67%, list=33%, signal=46%	Q9P0M6/O75367/Q9NR30/Q96P11/Q96AZ6/P51532/Q8TDN6/Q9H7B2/Q13428/P57678/Q9Y3B9/Q5JTH9/Q13895/Q6DKI1/Q9UKN8/Q8WUA4/Q9NY12/O00541/Q15050/Q8TED0/Q86U38/Q99848/Q96GQ7/P46087/Q15061/P78527/O60832/Q9NX24/Q9Y6V7/Q14137/Q9Y5Q9/Q9BZE4/Q9Y2P8/Q9GZL7/P19338/Q9H583/Q9UNX4/Q9UKD2/Q12789/Q9Y2R4/Q9BSC4/Q9BVJ6/Q9H6R4/Q9NYH9/Q68CQ4/Q9BV38/O76021/Q8IZL8/Q15269/Q9H0D6/Q9UNQ2/Q9BYG3/Q14690/Q14692/Q8IWA0/Q8IY81/Q9NZM5/…
GO:0006364	GO:0006364	rRNA processing	159	0.543052470607496	2.71665841620901	1e-10	8.65116279069767e-10	3.31701346389229e-10	1839	tags=67%, list=33%, signal=46%	Q9NR30/Q96P11/Q96AZ6/Q8TDN6/Q9H7B2/P57678/Q9Y3B9/Q5JTH9/Q13895/Q6DKI1/Q9NY12/O00541/Q15050/Q8TED0/Q86U38/Q99848/Q96GQ7/P46087/Q15061/P78527/O60832/Q9NX24/Q9Y6V7/Q14137/Q9BZE4/Q9Y2P8/Q9GZL7/Q9H583/Q9UNX4/Q9UKD2/Q9Y2R4/Q9BSC4/Q9BVJ6/Q9H6R4/Q9NYH9/Q68CQ4/Q9BV38/O76021/Q8IZL8/Q15269/Q9H0D6/Q9UNQ2/Q9BYG3/Q14690/Q14692/Q8IWA0/Q8IY81/Q9NZM5/P38919/Q9NQZ2/Q2NL82/Q969X6/Q9BVI4/Q9Y3A4/Q9NQ55/Q96G21/Q14978/…
GO:0006260	GO:0006260	DNA replication	100	0.539344154034943	2.53460561581156	1e-10	8.65116279069767e-10	3.31701346389229e-10	1376	tags=59%, list=25%, signal=45%	P31949/P17096/P33993/P25205/P33992/P39748/P33991/Q14566/O60264/P49736/Q9NR30/Q9UFC0/P55209/Q9Y265/P23921/Q9NRG0/Q08945/P12004/Q9Y230/Q16576/Q9Y5B9/Q09028/P35250/P40938/P35249/O96019/P11387/Q9BZE4/P49916/P40937/P46063/P49959/Q9BQ67/Q01105/Q9NVH0/Q08211/Q96T60/Q29RF7/Q9BV38/P49005/Q7Z5K2/P33316/Q8NFC6/Q96FV9/Q9BY42/Q86V81/P49917/O60934/P46100/Q9BTE3/Q9BUQ8/Q96ST3/Q6IQ49/P50750/Q7Z6E9/P35251/O75179/…
GO:0006606	GO:0006606	protein import into nucleus	82	0.518190680665308	2.33372487029941	1.10119641286288e-07	6.35108628813943e-07	2.43512221857072e-07	2027	tags=73%, list=36%, signal=47%	P52292/P21333/Q13263/O95817/P01137/Q9ULC3/P14923/Q13188/P29590/Q05655/P43405/P62826/Q96QC0/Q13043/P02545/Q8N1F7/Q9NPF5/Q8TEX9/Q13501/Q14978/Q15648/P08238/O95071/Q15717/P49792/O14787/O75694/O95373/P21359/P37198/Q13148/P57740/Q9BVL2/P12270/Q7Z3B4/P49790/Q8WUM0/Q5SRE5/Q8NEU8/P49768/Q8NFH5/P52948/Q99567/P12830/Q08209/Q16539/P35658/Q53FT3/Q14974/Q9NW64/Q9UKX7/O00629/P61970/O00410/Q7Z4Q2/Q96P70/Q9BW27/…
GO:0051028	GO:0051028	mRNA transport	86	0.517626659712074	2.35377727584898	5.8059948902926e-08	3.56996710609727e-07	1.36879044390543e-07	2305	tags=84%, list=41%, signal=50%	Q9Y6M1/Q14764/O00148/Q8NI27/P82979/Q08211/Q86W42/P52594/Q9Y3Y2/Q08J23/Q00613/Q96J01/Q9NPA8/Q96FV9/Q8N1F7/Q96ST2/Q86V81/P20592/Q9UBU9/Q6I9Y2/Q92621/P49792/P84103/O75694/Q8WYP5/O75152/Q96Q15/Q8TD16/Q96MU7/P37198/P57740/Q9BVL2/O14980/P12270/Q12769/Q13769/Q7Z3B4/P49790/Q13838/Q8WUM0/Q5SRE5/P52298/O15514/Q09161/Q8NDT2/Q8NFH5/P52948/Q99567/Q92945/Q8NFH4/Q5JVF3/Q8NFH3/Q53GS7/P35658/Q7KZ85/Q9UN86/Q9NRG9/…
GO:0000377	GO:0000377	RNA splicing, via transesterification reactions with bulged adenosine as nucleophile	201	0.517131612329922	2.67304162926675	1e-10	8.65116279069767e-10	3.31701346389229e-10	2117	tags=79%, list=38%, signal=51%	O00148/P98179/Q8IY67/Q9NQ29/Q9UKM9/O95400/Q9BWF3/P57678/P31483/Q9UK59/Q9UHI6/P17844/Q6UX04/Q15427/Q07666/O95232/P19338/Q7L014/Q00839/P62304/Q9Y3B4/Q08211/Q12872/P31942/Q9BZJ0/P26599/Q9ULR0/Q9Y5S9/Q96IZ7/Q15007/O60828/P38919/P09234/P38432/Q14498/P26368/P31943/Q86V81/Q01081/Q15459/Q96I25/Q9UHX1/Q9BTD8/P23246/Q16637/Q53GS9/P14866/P55769/O60341/P62306/Q14011/Q9H5Z1/Q9BUQ8/Q9HCS7/O75533/Q13435/Q15428/…
GO:0000398	GO:0000398	mRNA splicing, via spliceosome	201	0.517131612329922	2.67304162926675	1e-10	8.65116279069767e-10	3.31701346389229e-10	2117	tags=79%, list=38%, signal=51%	O00148/P98179/Q8IY67/Q9NQ29/Q9UKM9/O95400/Q9BWF3/P57678/P31483/Q9UK59/Q9UHI6/P17844/Q6UX04/Q15427/Q07666/O95232/P19338/Q7L014/Q00839/P62304/Q9Y3B4/Q08211/Q12872/P31942/Q9BZJ0/P26599/Q9ULR0/Q9Y5S9/Q96IZ7/Q15007/O60828/P38919/P09234/P38432/Q14498/P26368/P31943/Q86V81/Q01081/Q15459/Q96I25/Q9UHX1/Q9BTD8/P23246/Q16637/Q53GS9/P14866/P55769/O60341/P62306/Q14011/Q9H5Z1/Q9BUQ8/Q9HCS7/O75533/Q13435/Q15428/…
GO:0072329	GO:0072329	monocarboxylic acid catabolic process	85	-0.87315206936694	-3.58348612774844	1e-10	8.65116279069767e-10	3.31701346389229e-10	588	tags=79%, list=11%, signal=72%	Q9UKG9/O00519/O15254/A1L0T0/Q99714/P49748/O14678/P42126/Q13825/P55084/Q6JQN1/Q8WV74/Q86WA8/Q9BUT1/P40939/Q9NTX5/P28288/P14550/Q13011/P13804/P05165/P23786/P05166/P38117/Q96PE7/Q16698/P26440/Q16836/P51659/Q15067/Q9NUI1/O95822/P22307/P43155/Q9UJ83/Q9HBI6/P11310/Q9UHK6/O75191/Q86XE5/O75521/P42765/P30084/Q3SY69/Q92947/P24752/P16219/Q16134/Q9BWD1/O14975/O14832/P16930/P09110/O00763/Q08477/Q86WU2/Q709F0/…
GO:0016054	GO:0016054	organic acid catabolic process	162	-0.858433788176239	-3.91171234313253	1e-10	8.65116279069767e-10	3.31701346389229e-10	606	tags=77%, list=11%, signal=71%	P29474/Q16719/Q9UKG9/O00519/O94760/O15254/Q16773/P49448/Q96I15/A1L0T0/Q4G176/Q99714/Q96GA7/P49748/Q7L5Y1/O14678/P42126/Q13825/P55084/Q9HCC0/Q6JQN1/Q8WV74/Q86WA8/Q9BUT1/P40939/Q14894/P34897/Q9NTX5/P28288/P14550/Q13011/P17174/P20132/P13804/O14874/P05165/P23786/P05166/P38117/P11182/Q96RQ3/Q6NVY1/Q96PE7/Q16698/P26440/Q16762/Q16836/P23434/P12694/P51659/P25325/P31937/P00505/Q15067/Q9NUI1/O95822/P22307/…
GO:0046395	GO:0046395	carboxylic acid catabolic process	159	-0.857106684317251	-3.89823747949842	1e-10	8.65116279069767e-10	3.31701346389229e-10	606	tags=77%, list=11%, signal=70%	P29474/Q16719/Q9UKG9/O00519/O94760/O15254/Q16773/P49448/A1L0T0/Q4G176/Q99714/Q96GA7/P49748/Q7L5Y1/O14678/P42126/Q13825/P55084/Q9HCC0/Q6JQN1/Q8WV74/Q86WA8/Q9BUT1/P40939/Q14894/P34897/Q9NTX5/P28288/P14550/Q13011/P17174/P20132/P13804/O14874/P05165/P23786/P05166/P38117/P11182/Q96RQ3/Q6NVY1/Q96PE7/Q16698/P26440/Q16836/P23434/P12694/P51659/P31937/P00505/Q15067/Q9NUI1/O95822/P22307/P43155/P49914/P15104/…
GO:0044282	GO:0044282	small molecule catabolic process	228	-0.8042314512006	-3.80699757789786	1e-10	8.65116279069767e-10	3.31701346389229e-10	621	tags=65%, list=11%, signal=61%	P32189/P02649/P29474/Q16719/Q8N490/Q9UKG9/P10768/O00519/O94760/O15254/Q12882/Q16773/P49448/Q96I15/A1L0T0/Q4G176/Q99714/Q96GA7/P11766/P49748/Q7L5Y1/O14678/P42126/Q13825/P55084/Q14376/Q9HCC0/Q6JQN1/Q8WV74/Q86WA8/Q9BUT1/P40939/Q96C23/Q14894/P34897/Q9NTX5/P28288/P14550/Q13011/P17174/Q9H477/P20132/P30837/P13804/O14874/P05165/P23786/P05166/P38117/P11182/Q96RQ3/Q96GD0/P16083/P51570/Q6NVY1/Q96PE7/Q16698/…
GO:1901605	GO:1901605	alpha-amino acid metabolic process	120	-0.78632839834465	-3.40867475354066	1e-10	8.65116279069767e-10	3.31701346389229e-10	523	tags=61%, list=9%, signal=56%	Q16773/P49448/Q96I15/A1L0T0/Q99714/Q96GA7/Q99611/Q13825/Q9HCC0/Q9BV57/P48506/Q14894/Q9NQR4/P34897/P17174/P20132/P61457/P41235/Q96RQ3/Q9UJ68/O43175/Q6NVY1/P26440/Q9UJS0/Q16762/P23434/P25325/P31937/P00505/P49914/P15104/P48728/P09417/Q63HM1/Q93099/P04424/P11586/P51649/P22033/P35914/Q86XE5/P00367/Q92947/O43708/P24752/P52758/P30038/P16930/P46952/Q9Y617/Q9UDR5/Q14032/P00966/Q9BSE5/P34896/Q02252/P23378/…
GO:0006631	GO:0006631	fatty acid metabolic process	199	-0.769606486537602	-3.61232317261233	1e-10	8.65116279069767e-10	3.31701346389229e-10	591	tags=56%, list=11%, signal=52%	Q68D91/O14561/Q9UKG9/P02654/O00519/O15254/Q99685/Q13131/P07108/Q02083/O94905/A1L0T0/Q4G176/Q99714/P11766/Q5T8D3/P49748/P36269/Q04828/O14678/P42126/Q13825/P55084/Q9NWU1/Q6JQN1/Q8WV74/Q15119/P37840/Q86WA8/Q9BUT1/P40939/P16152/P22105/Q9NTX5/O75477/P28288/Q13011/P49327/Q8N4Q0/P13804/O43741/P05165/P23786/P05166/P38117/Q96CM8/Q9BV23/P02655/Q96PE7/Q16698/P16435/P02656/Q15800/P26440/Q16836/Q92506/P51659/…
GO:0044242	GO:0044242	cellular lipid catabolic process	123	-0.757624674448608	-3.29408833832275	1e-10	8.65116279069767e-10	3.31701346389229e-10	588	tags=55%, list=11%, signal=51%	Q9UKG9/P02654/P30041/O00519/O15254/Q99685/A1L0T0/Q99714/P49748/O14678/P42126/Q13825/P55084/Q6JQN1/Q8WV74/Q86WA8/Q9BUT1/P40939/O75874/P04114/Q9NTX5/P28288/Q13011/P13804/P05165/P23786/P05166/P38117/Q9BV23/P02655/Q99735/Q96PE7/Q16698/P02656/P26440/Q16836/P51659/Q8WTV0/Q15067/Q9NUI1/O95822/P22307/P43155/Q9UJ83/P11310/Q9UHK6/O75521/P42765/P30084/Q3SY69/Q92947/P24752/P16219/Q16134/Q9BWD1/O14975/O14832/…
GO:0030258	GO:0030258	lipid modification	112	-0.745288773312089	-3.18720564528445	1e-10	8.65116279069767e-10	3.31701346389229e-10	615	tags=57%, list=11%, signal=52%	P02649/Q9UKG9/P02654/O14495/O15254/Q13131/A1L0T0/Q99714/P11766/P49748/O14678/P42126/Q13825/P55084/Q6P1A2/Q6JQN1/P05090/Q86WA8/Q9BUT1/P40939/Q9NTX5/P28288/Q13011/P13804/P23786/P38117/P20815/Q16698/P16435/P26440/Q16836/P51659/Q6ZWL3/Q15067/Q9NUI1/O95822/P22307/P43155/Q9UJ83/P11310/Q9UHK6/O75521/P42765/P30084/Q3SY69/Q92947/P24752/P16219/Q16134/Q9BWD1/O14975/O14832/P09110/O00763/P34913/Q709F0/P07148/…
GO:0032787	GO:0032787	monocarboxylic acid metabolic process	318	-0.74466781456811	-3.66547434189005	1e-10	8.65116279069767e-10	3.31701346389229e-10	594	tags=53%, list=11%, signal=50%	Q16719/Q8N490/Q68D91/O14561/Q9UKG9/P02654/O00519/O15254/Q9NUJ1/Q99685/P09455/Q13131/P07108/Q02083/O94905/A1L0T0/Q4G176/Q99714/P11766/Q5T8D3/P49748/P36269/Q04828/O14678/P09972/P48735/P42126/Q9H2F3/Q13825/Q8IZV5/P55084/Q9NWU1/Q6JQN1/Q8WV74/Q15119/P37840/Q86WA8/Q9BUT1/P40939/P16152/O75874/P22105/Q9NTX5/O75477/P28288/P14550/Q13011/P49327/P20132/Q8N4Q0/P13804/O95563/O43741/P05165/P23786/P05166/P38117/…
GO:1901617	GO:1901617	organic hydroxy compound biosynthetic process	91	-0.743805748290402	-3.09329158025439	1e-10	8.65116279069767e-10	3.31701346389229e-10	533	tags=54%, list=10%, signal=50%	Q13131/O94905/Q99714/P14324/Q15738/Q14534/P37268/Q9H2F3/P56937/P53602/Q6P1A2/P37840/Q13907/Q01581/P04114/Q16850/O75477/P28288/P17174/P61457/P00441/Q9NVS9/P16435/Q15800/Q9UKR5/Q15392/Q9UBM7/P22307/P30046/Q03426/O95479/P09417/P48449/Q9UHK6/O76062/P42765/Q15125/Q02318/P05091/O14975/O76054/Q9Y617/Q14032/Q16822/P00439/P17516/P23141/P54868/Q9Y2P5
