# Supplementary material for: Proteomic characterization of intrahepatic cholangiocarcinoma identifies risk-stratifying subgroups and EIF4A1 as a therapeutic target
Source: Nat Commun. 2026 Mar 23;17:2741. doi: 10.1038/s41467-026-70817-1 (PMC13013968; doi:10.1038/s41467-026-70817-1)
Supplement: Supplementary file 14 — Source Data [file 41467_2026_70817_MOESM14_ESM.zip › Source Data/Fig3C.csv]

	logFC	AveExpr	t	P.Value	adj.P.Val	B	Protein	Contrast	Differentially_expressed	Entry.name	Status	Protein.names	Gene.names.1	Gene.names.2	Gene.names.3	Gene.names.4	Gene.names.5	Gene.names.6	Gene.names.7	Gene.names.8	Gene.names.9	Gene.names.10	Gene.names.11	Gene.names.12	Gene.names.13	Gene.names.14	Gene.names.15	Gene.names.16	Gene.names.17	Gene.names.18	Gene.names.19	Gene.names.20	Gene.names.21	Gene.names.22	Gene.names.23	Gene.names.24	Gene.names.25	Gene.names.26	Gene.names.27	Gene.names.28	Gene.names.29	Gene.names.30	Gene.names.31	Gene.names.32	Gene.names.33	Gene.names.34	Gene.names.35	Gene.names.36	Gene.names.37
1	-1.206413e+00	3.7495129803	-8.4434264556	8.589244e-13	5.584727e-09	18.711429295	P36955	cluster2 - cluster1	TRUE	PEDF	reviewed	Pigment epithelium-derived factor (PEDF) (Cell proliferation-inducing gene 35 protein) (EPC-1) (Serpin F1)	SERPINF1	PEDF	PIG35
2	-1.610664e+00	7.0743609079	-7.8201481634	1.497465e-11	4.868259e-08	15.980352426	P02461	cluster2 - cluster1	TRUE	CO3A1	reviewed	Collagen alpha-1(III) chain	COL3A1
3	7.147627e-01	0.2046913389	7.6491737932	3.266880e-11	5.124737e-08	15.234770065	Q99615	cluster2 - cluster1	TRUE	DNJC7	reviewed	DnaJ homolog subfamily C member 7 (Tetratricopeptide repeat protein 2) (TPR repeat protein 2)	DNAJC7	TPR2	TTC2
4	-1.554242e+00	6.0637263342	-7.5456590225	5.232800e-11	5.124737e-08	14.784460408	P51884	cluster2 - cluster1	TRUE	LUM	reviewed	Lumican (Keratan sulfate proteoglycan lumican) (KSPG lumican)	LUM	LDC	SLRR2D
5	-1.287577e+00	1.0791502361	-7.5416873892	5.328143e-11	5.124737e-08	14.767201194	P22105	cluster2 - cluster1	TRUE	TENX	reviewed	Tenascin-X (TN-X) (Hexabrachion-like protein)	TNXB	HXBL	TNX	TNXB1	TNXB2	XB
6	-1.659843e+00	4.6474615867	-7.5336177213	5.527223e-11	5.124737e-08	14.732137776	Q07507	cluster2 - cluster1	TRUE	DERM	reviewed	Dermatopontin (Tyrosine-rich acidic matrix protein) (TRAMP)	DPT
7	-1.691290e+00	4.8722004534	-7.5060495853	6.264867e-11	5.124737e-08	14.612395864	Q05707	cluster2 - cluster1	TRUE	COEA1	reviewed	Collagen alpha-1(XIV) chain (Undulin)	COL14A1	UND
8	-1.219007e+00	2.2064935053	-7.5046289508	6.305429e-11	5.124737e-08	14.606227222	P20908	cluster2 - cluster1	TRUE	CO5A1	reviewed	Collagen alpha-1(V) chain	COL5A1
9	-1.230483e+00	7.9846174932	-7.4784798660	7.100489e-11	5.129709e-08	14.492716685	P02452	cluster2 - cluster1	TRUE	CO1A1	reviewed	Collagen alpha-1(I) chain (Alpha-1 type I collagen)	COL1A1
10	1.228129e+00	0.0079662057	7.3384649159	1.339450e-10	8.709102e-08	13.886060235	P52292	cluster2 - cluster1	TRUE	IMA1	reviewed	Importin subunit alpha-1 (Karyopherin subunit alpha-2) (RAG cohort protein 1) (SRP1-alpha)	KPNA2	RCH1	SRP1
11	-1.234736e+00	5.6702535745	-7.2957777651	1.624725e-10	9.603603e-08	13.701510636	P21810	cluster2 - cluster1	TRUE	PGS1	reviewed	Biglycan (Bone/cartilage proteoglycan I) (PG-S1)	BGN	SLRR1A
12	-1.277890e+00	8.0521749083	-7.1776334469	2.769364e-10	1.500534e-07	13.191813284	P08123	cluster2 - cluster1	TRUE	CO1A2	reviewed	Collagen alpha-2(I) chain (Alpha-2 type I collagen)	COL1A2
13	-1.862778e+00	4.3338357083	-7.1235278962	3.533425e-10	1.726494e-07	12.958951656	P20774	cluster2 - cluster1	TRUE	MIME	reviewed	Mimecan (Osteoglycin) (Osteoinductive factor) (OIF)	OGN	OIF	SLRR3A
14	-6.577022e-01	1.5272888647	-7.1031974168	3.871815e-10	1.726494e-07	12.871548220	Q96AC1	cluster2 - cluster1	TRUE	FERM2	reviewed	Fermitin family homolog 2 (Kindlin-2) (Mitogen-inducible gene 2 protein) (MIG-2) (Pleckstrin homology domain-containing family C member 1) (PH domain-containing family C member 1)	FERMT2	KIND2	MIG2	PLEKHC1
15	-1.160134e+00	-0.1008281148	-7.0969017002	3.982992e-10	1.726494e-07	12.844492919	P09619	cluster2 - cluster1	TRUE	PGFRB	reviewed	Platelet-derived growth factor receptor beta (PDGF-R-beta) (PDGFR-beta) (EC 2.7.10.1) (Beta platelet-derived growth factor receptor) (Beta-type platelet-derived growth factor receptor) (CD140 antigen-like family member B) (Platelet-derived growth factor receptor 1) (PDGFR-1) (CD antigen CD140b)	PDGFRB	PDGFR	PDGFR1
16	9.707122e-01	0.4637449114	7.0490795865	4.937717e-10	1.951089e-07	12.639151787	O95347	cluster2 - cluster1	TRUE	SMC2	reviewed	Structural maintenance of chromosomes protein 2 (SMC protein 2) (SMC-2) (Chromosome-associated protein E) (hCAP-E) (XCAP-E homolog)	SMC2	CAPE	SMC2L1	PRO0324
17	-1.394184e+00	5.8274282149	-7.0418206810	5.101278e-10	1.951089e-07	12.608009830	P35555	cluster2 - cluster1	TRUE	FBN1	reviewed	Fibrillin-1 [Cleaved into: Asprosin]	FBN1	FBN
18	-1.508067e+00	0.4315850999	-6.9210208378	9.191562e-10	3.264968e-07	12.046187448	Q7Z5L7	cluster2 - cluster1	TRUE	PODN	reviewed	Podocan	PODN	SLRR5A	UNQ293/PRO332
19	-1.862627e+00	3.9517334886	-6.9020374660	9.540817e-10	3.264968e-07	12.009756845	P07585	cluster2 - cluster1	TRUE	PGS2	reviewed	Decorin (Bone proteoglycan II) (PG-S2) (PG40)	DCN	SLRR1B
20	-8.748447e-01	0.2468454541	-6.8958633959	1.252139e-09	4.026008e-07	11.753574421	Q9BRK3	cluster2 - cluster1	TRUE	MXRA8	reviewed	Matrix remodeling-associated protein 8 (Limitrin)	MXRA8
21	-2.000043e+00	5.3273008700	-6.8326727677	1.300310e-09	4.026008e-07	11.713956529	P51888	cluster2 - cluster1	TRUE	PRELP	reviewed	Prolargin (Proline-arginine-rich end leucine-rich repeat protein)	PRELP	SLRR2A
22	-1.895536e+00	4.0758711152	-6.7954521034	1.534841e-09	4.536154e-07	11.555541860	Q9BXN1	cluster2 - cluster1	TRUE	ASPN	reviewed	Asporin (Periodontal ligament-associated protein 1) (PLAP-1)	ASPN	PLAP1	SLRR1C	UNQ215/PRO241
23	-9.968890e-01	3.8709907472	-6.7799567362	1.644434e-09	4.648742e-07	11.489657694	P04216	cluster2 - cluster1	TRUE	THY1	reviewed	Thy-1 membrane glycoprotein (CDw90) (Thy-1 antigen) (CD antigen CD90)	THY1
24	-8.098714e-01	1.1024593739	-6.7295423988	2.057549e-09	5.574242e-07	11.275575788	O60504	cluster2 - cluster1	TRUE	VINEX	reviewed	Vinexin (SH3-containing adapter molecule 1) (SCAM-1) (Sorbin and SH3 domain-containing protein 3)	SORBS3	SCAM1
25	5.858214e-01	-0.7918793851	6.6609858681	2.909920e-09	7.568121e-07	10.946518944	Q96D46	cluster2 - cluster1	TRUE	NMD3	reviewed	60S ribosomal export protein NMD3 (hNMD3)	NMD3	CGI-07
26	4.834345e-01	-0.1937643592	6.6458356421	3.110959e-09	7.768821e-07	10.882738904	Q96Q15	cluster2 - cluster1	TRUE	SMG1	reviewed	Serine/threonine-protein kinase SMG1 (SMG-1) (hSMG-1) (EC 2.7.11.1) (61E3.4) (Lambda/iota protein kinase C-interacting protein) (Lambda-interacting protein)	SMG1	ATX	KIAA0421	LIP
27	8.402375e-01	-0.6313248851	6.6738353090	3.289557e-09	7.768821e-07	10.837244233	Q9NTJ3	cluster2 - cluster1	TRUE	SMC4	reviewed	Structural maintenance of chromosomes protein 4 (SMC protein 4) (SMC-4) (Chromosome-associated polypeptide C) (hCAP-C) (XCAP-C homolog)	SMC4	CAPC	SMC4L1
28	6.975233e-01	-0.4732994476	6.6198591161	3.345540e-09	7.768821e-07	10.811309460	Q03701	cluster2 - cluster1	TRUE	CEBPZ	reviewed	CCAAT/enhancer-binding protein zeta (CCAAT-box-binding transcription factor) (CBF) (CCAAT-binding factor)	CEBPZ	CBF2
29	-1.635538e+00	1.8025183007	-6.5862209867	3.881751e-09	8.703154e-07	10.669354751	P08294	cluster2 - cluster1	TRUE	SODE	reviewed	Extracellular superoxide dismutase [Cu-Zn] (EC-SOD) (EC 1.15.1.1)	SOD3
30	7.442344e-01	1.4153745618	6.5586259748	6.208001e-09	1.345481e-06	10.236992731	O60678	cluster2 - cluster1	TRUE	ANM3	reviewed	Protein arginine N-methyltransferase 3 (EC 2.1.1.319) (Heterogeneous nuclear ribonucleoprotein methyltransferase-like protein 3)	PRMT3	HRMT1L3
31	-1.219960e+00	1.3815975790	-6.4260745660	7.854835e-09	1.647488e-06	9.996462450	P05997	cluster2 - cluster1	TRUE	CO5A2	reviewed	Collagen alpha-2(V) chain	COL5A2
32	-1.506673e+00	0.7259928717	-6.3791503316	9.647561e-09	1.960264e-06	9.800262730	O14558	cluster2 - cluster1	TRUE	HSPB6	reviewed	Heat shock protein beta-6 (HspB6) (Heat shock 20 kDa-like protein p20)	HSPB6
33	5.915098e-01	1.6924592593	6.3384875118	1.152462e-08	2.270700e-06	9.630613453	Q96RP9	cluster2 - cluster1	TRUE	EFGM	reviewed	Elongation factor G, mitochondrial (EF-Gmt) (Elongation factor G 1, mitochondrial) (mEF-G 1) (Elongation factor G1) (hEFG1)	GFM1	EFG	EFG1	GFM
34	-1.581206e+00	1.1756686678	-6.3370486286	1.203034e-08	2.300626e-06	9.592117257	Q13361	cluster2 - cluster1	TRUE	MFAP5	reviewed	Microfibrillar-associated protein 5 (MFAP-5) (MP25) (Microfibril-associated glycoprotein 2) (MAGP-2)	MFAP5	MAGP2
35	8.762665e-01	-0.8296423795	6.2451549646	1.792700e-08	3.330324e-06	9.211562425	O75616	cluster2 - cluster1	TRUE	ERAL1	reviewed	GTPase Era, mitochondrial (H-ERA) (hERA) (Conserved ERA-like GTPase) (CEGA) (ERA-W) (ERA-like protein 1)	ERAL1	HERA
36	-1.431395e+00	3.8315669137	-6.2009169108	2.097538e-08	3.788387e-06	9.059313345	Q9Y6C2	cluster2 - cluster1	TRUE	EMIL1	reviewed	EMILIN-1 (Elastin microfibril interface-located protein 1) (Elastin microfibril interfacer 1)	EMILIN1	EMI
37	-7.224938e-01	-0.8921916523	-6.1869729967	2.228285e-08	3.915759e-06	9.001644528	Q63HR2	cluster2 - cluster1	TRUE	TNS2	reviewed	Tensin-2 (EC 3.1.3.48) (C1 domain-containing phosphatase and tensin homolog) (C1-TEN) (Tensin-like C1 domain-containing phosphatase)	TNS2	KIAA1075	TENC1
38	-1.399207e+00	0.6745688920	-6.1721344523	2.376268e-08	4.065920e-06	8.940325107	P27658	cluster2 - cluster1	TRUE	CO8A1	reviewed	Collagen alpha-1(VIII) chain (Endothelial collagen) [Cleaved into: Vastatin]	COL8A1	C3orf7
39	8.751560e-01	2.3423239914	6.1451128684	2.671108e-08	4.345303e-06	8.828792059	Q9NR30	cluster2 - cluster1	TRUE	DDX21	reviewed	Nucleolar RNA helicase 2 (EC 3.6.4.13) (DEAD box protein 21) (Gu-alpha) (Nucleolar RNA helicase Gu) (Nucleolar RNA helicase II) (RH II/Gu)	DDX21
40	-9.568146e-01	1.5872459335	-6.1432615954	2.692582e-08	4.345303e-06	8.821157120	P05452	cluster2 - cluster1	TRUE	TETN	reviewed	Tetranectin (TN) (C-type lectin domain family 3 member B) (Plasminogen kringle 4-binding protein)	CLEC3B	TNA
41	-9.924206e-01	0.0947517239	-6.1392213047	2.740040e-08	4.345303e-06	8.804497144	Q9UMS6	cluster2 - cluster1	TRUE	SYNP2	reviewed	Synaptopodin-2 (Genethonin-2) (Myopodin)	SYNPO2
42	1.014189e+00	-0.9120556476	6.2236113713	2.899554e-08	4.488785e-06	8.778688107	Q15021	cluster2 - cluster1	TRUE	CND1	reviewed	Condensin complex subunit 1 (Chromosome condensation-related SMC-associated protein 1) (Chromosome-associated protein D2) (hCAP-D2) (Non-SMC condensin I complex subunit D2) (XCAP-D2 homolog)	NCAPD2	CAPD2	CNAP1	KIAA0159
43	-1.131593e+00	0.9089647987	-6.0800285641	3.537830e-08	5.349528e-06	8.560866239	Q15113	cluster2 - cluster1	TRUE	PCOC1	reviewed	Procollagen C-endopeptidase enhancer 1 (Procollagen COOH-terminal proteinase enhancer 1) (PCPE-1) (Procollagen C-proteinase enhancer 1) (Type 1 procollagen C-proteinase enhancer protein) (Type I procollagen COOH-terminal proteinase enhancer)	PCOLCE	PCPE1
44	5.903698e-01	0.0458802811	6.0691074654	3.708289e-08	5.479840e-06	8.516009003	Q9NY93	cluster2 - cluster1	TRUE	DDX56	reviewed	Probable ATP-dependent RNA helicase DDX56 (EC 3.6.4.13) (ATP-dependent 61 kDa nucleolar RNA helicase) (DEAD box protein 21) (DEAD box protein 56)	DDX56	DDX21	NOH61
45	-1.480305e+00	0.2530122380	-6.0618001001	3.951481e-08	5.655715e-06	8.458656049	Q6UWY5	cluster2 - cluster1	TRUE	OLFL1	reviewed	Olfactomedin-like protein 1	OLFML1	UNQ564/PRO1126
46	7.089543e-01	1.7090450091	6.0514453271	4.001275e-08	5.655715e-06	8.443525795	Q8TDN6	cluster2 - cluster1	TRUE	BRX1	reviewed	Ribosome biogenesis protein BRX1 homolog (Brix domain-containing protein 2)	BRIX1	BRIX	BXDC2
47	4.830893e-01	0.3256131074	6.0053522905	4.877854e-08	6.748044e-06	8.254731946	Q0VDF9	cluster2 - cluster1	TRUE	HSP7E	reviewed	Heat shock 70 kDa protein 14 (HSP70-like protein 1) (Heat shock protein HSP60)	HSPA14	HSP60	HSP70L1
48	-8.358016e-01	0.0763989269	-6.0037557042	5.229986e-08	7.052059e-06	8.194320381	Q9UKU9	cluster2 - cluster1	TRUE	ANGL2	reviewed	Angiopoietin-related protein 2 (Angiopoietin-like protein 2)	ANGPTL2	ARP2	UNQ170/PRO196
49	-1.320734e+00	1.7131572630	-5.9853642180	5.314532e-08	7.052059e-06	8.173029132	P36269	cluster2 - cluster1	TRUE	GGT5	reviewed	Glutathione hydrolase 5 proenzyme (EC 3.4.19.13) (Gamma-glutamyl transpeptidase-related enzyme) (GGT-rel) (Gamma-glutamyltransferase 5) (GGT 5) (EC 2.3.2.2) (Gamma-glutamyltransferase-like activity 1) (Gamma-glutamyltranspeptidase 5) (Leukotriene-C4 hydrolase) (EC 3.4.19.14) [Cleaved into: Glutathione hydrolase 5 heavy chain; Glutathione hydrolase 5 light chain]	GGT5	GGTLA1
50	6.261162e-01	3.9219695215	5.9693933032	5.690974e-08	7.400543e-06	8.107820346	O76021	cluster2 - cluster1	TRUE	RL1D1	reviewed	Ribosomal L1 domain-containing protein 1 (CATX-11) (Cellular senescence-inhibited gene protein) (Protein PBK1)	RSL1D1	CATX11	CSIG	PBK1	L12
51	-1.235679e+00	0.1523087300	-5.9838042514	5.878945e-08	7.495079e-06	8.086814435	O14498	cluster2 - cluster1	TRUE	ISLR	reviewed	Immunoglobulin superfamily containing leucine-rich repeat protein	ISLR	UNQ189/PRO215
52	-1.108429e+00	0.4962499379	-5.9476038453	6.247287e-08	7.811512e-06	8.018961042	O95967	cluster2 - cluster1	TRUE	FBLN4	reviewed	EGF-containing fibulin-like extracellular matrix protein 2 (Fibulin-4) (FIBL-4) (Protein UPH1)	EFEMP2	FBLN4	UNQ200/PRO226
53	8.998106e-01	-2.1961489598	6.0250101366	7.419990e-08	8.615139e-06	7.894734908	Q9BPX3	cluster2 - cluster1	TRUE	CND3	reviewed	Condensin complex subunit 3 (Chromosome-associated protein G) (Condensin subunit CAP-G) (hCAP-G) (Melanoma antigen NY-MEL-3) (Non-SMC condensin I complex subunit G) (XCAP-G homolog)	NCAPG	CAPG	NYMEL3
54	4.609472e-01	2.5298108091	5.9153089002	7.171811e-08	8.615139e-06	7.887487994	Q9NRG9	cluster2 - cluster1	TRUE	AAAS	reviewed	Aladin (Adracalin)	AAAS	ADRACALA	GL003
55	-9.306978e-01	0.1116763854	-5.9204723394	7.227737e-08	8.615139e-06	7.883628827	P00746	cluster2 - cluster1	TRUE	CFAD	reviewed	Complement factor D (EC 3.4.21.46) (Adipsin) (C3 convertase activator) (Properdin factor D)	CFD	DF	PFD
56	5.588862e-01	-0.8361781772	5.9099390309	7.338102e-08	8.615139e-06	7.865653925	P40692	cluster2 - cluster1	TRUE	MLH1	reviewed	DNA mismatch repair protein Mlh1 (MutL protein homolog 1)	MLH1	COCA2
57	-1.695613e+00	3.1908019871	-5.8933571751	8.110927e-08	9.252149e-06	7.773885972	Q9UBX5	cluster2 - cluster1	TRUE	FBLN5	reviewed	Fibulin-5 (FIBL-5) (Developmental arteries and neural crest EGF-like protein) (Dance) (Urine p50 protein) (UP50)	FBLN5	DANCE	UNQ184/PRO210
58	-8.706376e-01	-0.2768104577	-5.8789398642	8.623011e-08	9.562756e-06	7.715613616	Q13976	cluster2 - cluster1	TRUE	KGP1	reviewed	cGMP-dependent protein kinase 1 (cGK 1) (cGK1) (EC 2.7.11.12) (cGMP-dependent protein kinase I) (cGKI)	PRKG1	PRKG1B	PRKGR1A	PRKGR1B
59	-9.089171e-01	-0.0929315111	-5.8706134144	8.677370e-08	9.562756e-06	7.705989790	P54289	cluster2 - cluster1	TRUE	CA2D1	reviewed	Voltage-dependent calcium channel subunit alpha-2/delta-1 (Voltage-gated calcium channel subunit alpha-2/delta-1) [Cleaved into: Voltage-dependent calcium channel subunit alpha-2-1; Voltage-dependent calcium channel subunit delta-1]	CACNA2D1	CACNL2A	CCHL2A	MHS3
60	-9.199271e-01	-0.4531920867	-5.8278037889	1.040979e-07	1.128074e-05	7.532657466	Q02108	cluster2 - cluster1	TRUE	GCYA1	reviewed	Guanylate cyclase soluble subunit alpha-1 (GCS-alpha-1) (EC 4.6.1.2) (Guanylate cyclase soluble subunit alpha-3) (GCS-alpha-3) (Soluble guanylate cyclase large subunit)	GUCY1A1	GUC1A3	GUCSA3	GUCY1A3
61	-1.075985e+00	2.3139621360	-5.8056731639	1.143472e-07	1.218829e-05	7.443250816	P22352	cluster2 - cluster1	TRUE	GPX3	reviewed	Glutathione peroxidase 3 (GPx-3) (GSHPx-3) (EC 1.11.1.9) (Extracellular glutathione peroxidase) (Plasma glutathione peroxidase) (GPx-P) (GSHPx-P)	GPX3	GPXP
62	4.781187e-01	1.9460745231	5.7531174037	1.428391e-07	1.433152e-05	7.231479702	P61289	cluster2 - cluster1	TRUE	PSME3	reviewed	Proteasome activator complex subunit 3 (11S regulator complex subunit gamma) (REG-gamma) (Activator of multicatalytic protease subunit 3) (Ki nuclear autoantigen) (Proteasome activator 28 subunit gamma) (PA28g) (PA28gamma)	PSME3
63	-8.312152e-01	2.4478263232	-5.7496928932	1.449211e-07	1.433152e-05	7.217708058	Q9HBL0	cluster2 - cluster1	TRUE	TENS1	reviewed	Tensin-1	TNS1	TNS
64	-1.325998e+00	1.1801710519	-5.7481659585	1.458590e-07	1.433152e-05	7.211568587	Q9Y240	cluster2 - cluster1	TRUE	CLC11	reviewed	C-type lectin domain family 11 member A (C-type lectin superfamily member 3) (Lymphocyte secreted C-type lectin) (Osteolectin) (Stem cell growth factor) (p47)	CLEC11A	CLECSF3	LSLCL	SCGF
65	-1.015843e+00	1.5652697096	-5.7474263516	1.463154e-07	1.433152e-05	7.208595030	Q8N2S1	cluster2 - cluster1	TRUE	LTBP4	reviewed	Latent-transforming growth factor beta-binding protein 4 (LTBP-4)	LTBP4
66	5.525154e-01	0.7281065664	5.7441140155	1.483769e-07	1.433152e-05	7.195279858	Q9Y5J1	cluster2 - cluster1	TRUE	UTP18	reviewed	U3 small nucleolar RNA-associated protein 18 homolog (WD repeat-containing protein 50)	UTP18	WDR50	CDABP0061	CGI-48
67	5.184168e-01	1.1847629333	5.7424787110	1.494052e-07	1.433152e-05	7.188707304	O95602	cluster2 - cluster1	TRUE	RPA1	reviewed	DNA-directed RNA polymerase I subunit RPA1 (RNA polymerase I subunit A1) (EC 2.7.7.6) (A190) (DNA-directed RNA polymerase I largest subunit) (DNA-directed RNA polymerase I subunit A) (RNA polymerase I 194 kDa subunit) (RPA194)	POLR1A
68	6.426874e-01	0.5852249388	5.7417216005	1.498836e-07	1.433152e-05	7.185664616	Q99848	cluster2 - cluster1	TRUE	EBP2	reviewed	Probable rRNA-processing protein EBP2 (EBNA1-binding protein 2) (Nucleolar protein p40)	EBNA1BP2	EBP2
69	6.532932e-01	-1.9053235172	5.7444761011	1.565052e-07	1.470886e-05	7.150438481	Q9Y3A4	cluster2 - cluster1	TRUE	RRP7A	reviewed	Ribosomal RNA-processing protein 7 homolog A (Gastric cancer antigen Zg14)	RRP7A	CGI-96
70	8.165286e-01	0.4050677026	5.7286971459	1.583544e-07	1.470886e-05	7.133347630	Q13085	cluster2 - cluster1	TRUE	ACACA	reviewed	Acetyl-CoA carboxylase 1 (ACC1) (EC 6.4.1.2) (Acetyl-Coenzyme A carboxylase alpha) (ACC-alpha)	ACACA	ACAC	ACC1	ACCA
71	-8.374581e-01	-1.2793399831	-5.8116885787	1.687918e-07	1.490399e-05	7.113739343	Q96GP6	cluster2 - cluster1	TRUE	SREC2	reviewed	Scavenger receptor class F member 2 (SRECRP-1) (Scavenger receptor expressed by endothelial cells 2 protein) (SREC-II)	SCARF2	SREC2	SREPCR
72	-8.261549e-01	2.6343166664	-5.7184432932	1.653532e-07	1.490399e-05	7.092194262	P02462	cluster2 - cluster1	TRUE	CO4A1	reviewed	Collagen alpha-1(IV) chain [Cleaved into: Arresten]	COL4A1
73	-7.527695e-01	2.1439438108	-5.7169712960	1.663826e-07	1.490399e-05	7.086288979	P56199	cluster2 - cluster1	TRUE	ITA1	reviewed	Integrin alpha-1 (CD49 antigen-like family member A) (Laminin and collagen receptor) (VLA-1) (CD antigen CD49a)	ITGA1
74	-1.156915e+00	3.2635198723	-5.7123939959	1.696240e-07	1.490399e-05	7.067930040	P02743	cluster2 - cluster1	TRUE	SAMP	reviewed	Serum amyloid P-component (SAP) (9.5S alpha-1-glycoprotein) [Cleaved into: Serum amyloid P-component(1-203)]	APCS	PTX2
75	-1.156915e+00	-0.4123395815	-5.7038667733	1.907237e-07	1.653447e-05	6.968458517	Q92629	cluster2 - cluster1	TRUE	SGCD	reviewed	Delta-sarcoglycan (Delta-SG) (35 kDa dystrophin-associated glycoprotein) (35DAG)	SGCD
76	5.631191e-01	0.4950318833	5.6761216474	1.976052e-07	1.680097e-05	6.922663967	Q9H583	cluster2 - cluster1	TRUE	HEAT1	reviewed	HEAT repeat-containing protein 1 (Protein BAP28) (U3 small nucleolar RNA-associated protein 10 homolog) [Cleaved into: HEAT repeat-containing protein 1, N-terminally processed]	HEATR1	BAP28	UTP10
77	5.537152e-01	0.3727167052	5.6744895830	1.989657e-07	1.680097e-05	6.916136898	Q9Y3T9	cluster2 - cluster1	TRUE	NOC2L	reviewed	Nucleolar complex protein 2 homolog (Protein NOC2 homolog) (NOC2-like protein) (Novel INHAT repressor)	NOC2L	NIR
78	6.597669e-01	1.8171121838	5.6650574010	2.070108e-07	1.725620e-05	6.878430569	P46087	cluster2 - cluster1	TRUE	NOP2	reviewed	Probable 28S rRNA (cytosine(4447)-C(5))-methyltransferase (EC 2.1.1.-) (Nucleolar protein 1) (Nucleolar protein 2 homolog) (Proliferating-cell nucleolar antigen p120) (Proliferation-associated nucleolar protein p120)	NOP2	NOL1	NSUN1
79	4.989019e-01	0.1190835391	5.6446142915	2.255618e-07	1.856459e-05	6.796797979	Q9H9Y6	cluster2 - cluster1	TRUE	RPA2	reviewed	DNA-directed RNA polymerase I subunit RPA2 (RNA polymerase I subunit 2) (EC 2.7.7.6) (DNA-directed RNA polymerase I 135 kDa polypeptide) (RPA135)	POLR1B
80	4.866494e-01	0.5297012414	5.6351641752	2.346808e-07	1.907368e-05	6.759104643	P51114	cluster2 - cluster1	TRUE	FXR1	reviewed	Fragile X mental retardation syndrome-related protein 1 (hFXR1p)	FXR1
81	7.208920e-01	0.0531755744	5.6268434644	2.430095e-07	1.950676e-05	6.725938490	O14929	cluster2 - cluster1	TRUE	HAT1	reviewed	Histone acetyltransferase type B catalytic subunit (EC 2.3.1.48) (Histone acetyltransferase 1)	HAT1	KAT1
82	5.017887e-01	2.2692504007	5.6166705081	2.535878e-07	2.010766e-05	6.685417905	O95373	cluster2 - cluster1	TRUE	IPO7	reviewed	Importin-7 (Imp7) (Ran-binding protein 7) (RanBP7)	IPO7	RANBP7
83	-1.254636e+00	4.4047815999	-5.6112850141	2.593699e-07	2.031835e-05	6.663979354	P13611	cluster2 - cluster1	TRUE	CSPG2	reviewed	Versican core protein (Chondroitin sulfate proteoglycan core protein 2) (Chondroitin sulfate proteoglycan 2) (Glial hyaluronate-binding protein) (GHAP) (Large fibroblast proteoglycan) (PG-M)	VCAN	CSPG2
84	-8.720077e-01	-0.1652352408	-5.6040386171	2.741628e-07	2.122150e-05	6.615505273	P03950	cluster2 - cluster1	TRUE	ANGI	reviewed	Angiogenin (EC 3.1.27.-) (Ribonuclease 5) (RNase 5)	ANG	RNASE5
85	6.178463e-01	-0.2824887698	5.5855326814	2.888600e-07	2.209609e-05	6.561587557	Q86U38	cluster2 - cluster1	TRUE	NOP9	reviewed	Nucleolar protein 9	NOP9	C14orf21	KIAA2021
86	-7.569541e-01	4.7095631749	-5.5818705572	2.933129e-07	2.217582e-05	6.547043483	P08572	cluster2 - cluster1	TRUE	CO4A2	reviewed	Collagen alpha-2(IV) chain [Cleaved into: Canstatin]	COL4A2
87	-1.201863e+00	0.1106142964	-5.5801478434	3.028525e-07	2.263388e-05	6.520935110	P05154	cluster2 - cluster1	TRUE	IPSP	reviewed	Plasma serine protease inhibitor (Acrosomal serine protease inhibitor) (Plasminogen activator inhibitor 3) (PAI-3) (PAI3) (Protein C inhibitor) (PCI) (Serpin A5)	SERPINA5	PCI	PLANH3	PROCI
88	1.086114e+00	-1.0719079938	5.5964629590	3.232268e-07	2.388205e-05	6.473812568	Q15645	cluster2 - cluster1	TRUE	PCH2	reviewed	Pachytene checkpoint protein 2 homolog (Human papillomavirus type 16 E1 protein-binding protein) (16E1-BP) (HPV16 E1 protein-binding protein) (Thyroid hormone receptor interactor 13) (Thyroid receptor-interacting protein 13) (TR-interacting protein 13) (TRIP-13)	TRIP13	PCH2
89	1.103048e+00	-0.6151370724	5.5698271440	3.706177e-07	2.707592e-05	6.347301915	P11388	cluster2 - cluster1	TRUE	TOP2A	reviewed	DNA topoisomerase 2-alpha (EC 5.6.2.2) (DNA topoisomerase II, alpha isozyme)	TOP2A	TOP2
90	-6.912445e-01	-0.8905866603	-5.5256314179	3.798283e-07	2.744048e-05	6.305790086	Q9NZN3	cluster2 - cluster1	TRUE	EHD3	reviewed	EH domain-containing protein 3 (PAST homolog 3)	EHD3	EHD2	PAST3
91	-9.893483e-01	0.1605861148	-5.5136681537	3.897099e-07	2.759570e-05	6.276945114	Q9HCU0	cluster2 - cluster1	TRUE	CD248	reviewed	Endosialin (Tumor endothelial marker 1) (CD antigen CD248)	CD248	CD164L1	TEM1
92	3.832748e-01	1.0925794320	5.5132022868	3.904652e-07	2.759570e-05	6.275105222	Q92621	cluster2 - cluster1	TRUE	NU205	reviewed	Nuclear pore complex protein Nup205 (205 kDa nucleoporin) (Nucleoporin Nup205)	NUP205	C7orf14	KIAA0225
93	7.156080e-01	1.3424565457	5.5032580123	4.069342e-07	2.845039e-05	6.235847913	P17812	cluster2 - cluster1	TRUE	PYRG1	reviewed	CTP synthase 1 (EC 6.3.4.2) (CTP synthetase 1) (UTP--ammonia ligase 1)	CTPS1	CTPS
94	-1.097886e+00	3.0803275154	-5.4927109397	4.251471e-07	2.910734e-05	6.194245575	Q06828	cluster2 - cluster1	TRUE	FMOD	reviewed	Fibromodulin (FM) (Collagen-binding 59 kDa protein) (Keratan sulfate proteoglycan fibromodulin) (KSPG fibromodulin)	FMOD	FM	SLRR2E
95	3.297166e-01	2.5313932637	5.4926332499	4.252842e-07	2.910734e-05	6.193939265	Q04637	cluster2 - cluster1	TRUE	IF4G1	reviewed	Eukaryotic translation initiation factor 4 gamma 1 (eIF-4-gamma 1) (eIF-4G 1) (eIF-4G1) (p220)	EIF4G1	EIF4F	EIF4G	EIF4GI
96	7.209808e-01	-1.5146323497	5.5009582775	4.417849e-07	2.992172e-05	6.167319604	O75127	cluster2 - cluster1	TRUE	PTCD1	reviewed	Pentatricopeptide repeat-containing protein 1, mitochondrial	PTCD1	KIAA0632
97	-6.906633e-01	3.0127305708	-5.4634147225	4.800405e-07	3.188004e-05	6.078876799	Q14112	cluster2 - cluster1	TRUE	NID2	reviewed	Nidogen-2 (NID-2) (Osteonidogen)	NID2
98	-8.569429e-01	0.1487288722	-5.4631810971	4.805050e-07	3.188004e-05	6.077957901	Q96IY4	cluster2 - cluster1	TRUE	CBPB2	reviewed	Carboxypeptidase B2 (EC 3.4.17.20) (Carboxypeptidase U) (CPU) (Plasma carboxypeptidase B) (pCPB) (Thrombin-activable fibrinolysis inhibitor) (TAFI)	CPB2
99	-1.149408e+00	4.5572909676	-5.4555916710	4.958395e-07	3.256513e-05	6.048116769	P04004	cluster2 - cluster1	TRUE	VTNC	reviewed	Vitronectin (VN) (S-protein) (Serum-spreading factor) (V75) [Cleaved into: Vitronectin V65 subunit; Vitronectin V10 subunit; Somatomedin-B]	VTN
100	5.575130e-01	-0.3578962280	5.4366996151	5.361277e-07	3.485902e-05	5.973916438	Q8TED0	cluster2 - cluster1	TRUE	UTP15	reviewed	U3 small nucleolar RNA-associated protein 15 homolog	UTP15
101	-1.103489e+00	2.2387096361	-5.4333535215	5.435910e-07	3.499434e-05	5.960786588	P55268	cluster2 - cluster1	TRUE	LAMB2	reviewed	Laminin subunit beta-2 (Laminin B1s chain) (Laminin-11 subunit beta) (Laminin-14 subunit beta) (Laminin-15 subunit beta) (Laminin-3 subunit beta) (Laminin-4 subunit beta) (Laminin-7 subunit beta) (Laminin-9 subunit beta) (S-laminin subunit beta) (S-LAM beta)	LAMB2	LAMS
102	-5.799044e-01	1.6985663239	-5.4254061352	5.617281e-07	3.578374e-05	5.929616411	Q9NVD7	cluster2 - cluster1	TRUE	PARVA	reviewed	Alpha-parvin (Actopaxin) (CH-ILKBP) (Calponin-like integrin-linked kinase-binding protein) (Matrix-remodeling-associated protein 2)	PARVA	MXRA2
103	8.628395e-01	0.3513571309	5.4231967757	5.668748e-07	3.578374e-05	5.920954873	Q9UK76	cluster2 - cluster1	TRUE	JUPI1	reviewed	Jupiter microtubule associated homolog 1 (Androgen-regulated protein 2) (Hematological and neurological expressed 1 protein) [Cleaved into: Jupiter microtubule associated homolog 1, N-terminally processed]	JPT1	ARM2	HN1
104	-8.790352e-01	5.9545373441	-5.4208621227	5.723637e-07	3.578374e-05	5.911803897	P12111	cluster2 - cluster1	TRUE	CO6A3	reviewed	Collagen alpha-3(VI) chain	COL6A3
105	-6.284646e-01	-1.1825212218	-5.4461865484	5.960761e-07	3.619277e-05	5.896500145	O75954	cluster2 - cluster1	TRUE	TSN9	reviewed	Tetraspanin-9 (Tspan-9) (Tetraspan NET-5)	TSPAN9	NET5
106	-7.775860e-01	-0.6177124483	-5.4185423493	5.910904e-07	3.619277e-05	5.884419263	Q96F85	cluster2 - cluster1	TRUE	CNRP1	reviewed	CB1 cannabinoid receptor-interacting protein 1 (CRIP-1)	CNRIP1	C2orf32
107	5.468683e-01	1.2596958432	5.4130397064	5.911374e-07	3.619277e-05	5.881156125	Q9NVP1	cluster2 - cluster1	TRUE	DDX18	reviewed	ATP-dependent RNA helicase DDX18 (EC 3.6.4.13) (DEAD box protein 18) (Myc-regulated DEAD box protein) (MrDb)	DDX18	cPERP-D
108	-1.263091e+00	2.5552939631	-5.4089580909	6.011718e-07	3.619277e-05	5.865172685	P55001	cluster2 - cluster1	TRUE	MFAP2	reviewed	Microfibrillar-associated protein 2 (MFAP-2) (Microfibril-associated glycoprotein 1) (MAGP) (MAGP-1)	MFAP2	MAGP1
109	4.953404e-01	0.4466629805	5.4041756894	6.131418e-07	3.657475e-05	5.846452074	Q9H089	cluster2 - cluster1	TRUE	LSG1	reviewed	Large subunit GTPase 1 homolog (hLsg1) (EC 3.6.1.-)	LSG1
110	-1.755652e+00	1.5226014880	-5.4163886685	6.247821e-07	3.693030e-05	5.842682985	P58166	cluster2 - cluster1	TRUE	INHBE	reviewed	Inhibin beta E chain (Activin beta-E chain)	INHBE
111	-1.366261e+00	3.1470809005	-5.3982266782	6.425632e-07	3.763915e-05	5.806657887	Q14767	cluster2 - cluster1	TRUE	LTBP2	reviewed	Latent-transforming growth factor beta-binding protein 2 (LTBP-2)	LTBP2	C14orf141	LTBP3
112	6.552530e-01	0.5479010542	5.3895602253	6.511909e-07	3.780396e-05	5.789287629	Q9H0S4	cluster2 - cluster1	TRUE	DDX47	reviewed	Probable ATP-dependent RNA helicase DDX47 (EC 3.6.4.13) (DEAD box protein 47)	DDX47
113	3.953571e-01	0.4503967189	5.3863038789	6.599787e-07	3.790837e-05	5.776561088	Q3MHD2	cluster2 - cluster1	TRUE	LSM12	reviewed	Protein LSM12 homolog	LSM12
114	4.803571e-01	-0.2102299861	5.3899947907	6.646499e-07	3.790837e-05	5.773072967	Q8IWA0	cluster2 - cluster1	TRUE	WDR75	reviewed	WD repeat-containing protein 75 (U3 small nucleolar RNA-associated protein 17 homolog)	WDR75	UTP17
115	-1.145057e+00	-0.0380392456	-5.3813244848	6.887184e-07	3.893954e-05	5.740836916	Q8WWM9	cluster2 - cluster1	TRUE	CYGB	reviewed	Cytoglobin (Histoglobin) (HGb) (Stellate cell activation-associated protein)	CYGB	STAP
116	-1.908039e+00	-0.0069608057	-5.3841213180	6.964401e-07	3.903667e-05	5.735018625	P15502	cluster2 - cluster1	TRUE	ELN	reviewed	Elastin (Tropoelastin)	ELN
117	5.553089e-01	3.1689268598	5.3682676468	7.108003e-07	3.950106e-05	5.706136253	P42704	cluster2 - cluster1	TRUE	LPPRC	reviewed	Leucine-rich PPR motif-containing protein, mitochondrial (130 kDa leucine-rich protein) (LRP 130) (GP130)	LRPPRC	LRP130
118	5.227348e-01	0.0618194491	5.3651307311	7.200229e-07	3.967448e-05	5.693899008	Q9H6R4	cluster2 - cluster1	TRUE	NOL6	reviewed	Nucleolar protein 6 (Nucleolar RNA-associated protein) (Nrap)	NOL6
119	-6.381870e-01	-1.1458409041	-5.3877127315	7.550470e-07	4.078731e-05	5.670013225	Q96MM6	cluster2 - cluster1	TRUE	HS12B	reviewed	Heat shock 70 kDa protein 12B	HSPA12B	C20orf60
120	3.626576e-01	1.1873680253	5.3573333127	7.434589e-07	4.062159e-05	5.663495447	P15170	cluster2 - cluster1	TRUE	ERF3A	reviewed	Eukaryotic peptide chain release factor GTP-binding subunit ERF3A (Eukaryotic peptide chain release factor subunit 3a) (eRF3a) (G1 to S phase transition protein 1 homolog)	GSPT1	ERF3A
121	-1.106646e+00	1.6896955549	-5.3575983074	7.590379e-07	4.078731e-05	5.648602339	Q9NRN5	cluster2 - cluster1	TRUE	OLFL3	reviewed	Olfactomedin-like protein 3 (HNOEL-iso) (hOLF44)	OLFML3	PSEC0035	PSEC0173	PSEC0244	UNQ663/PRO1294
122	6.874801e-01	-0.8826689282	5.3598128014	7.691498e-07	4.099190e-05	5.639231005	P06400	cluster2 - cluster1	TRUE	RB	reviewed	Retinoblastoma-associated protein (p105-Rb) (p110-RB1) (pRb) (Rb) (pp110)	RB1
123	6.781894e-01	1.4784129274	5.3179210717	8.738483e-07	4.619318e-05	5.510138699	Q92598	cluster2 - cluster1	TRUE	HS105	reviewed	Heat shock protein 105 kDa (Antigen NY-CO-25) (Heat shock 110 kDa protein)	HSPH1	HSP105	HSP110	KIAA0201
124	5.309585e-01	-0.9295048012	5.3211017242	8.811637e-07	4.620425e-05	5.505483884	Q9Y4R8	cluster2 - cluster1	TRUE	TELO2	reviewed	Telomere length regulation protein TEL2 homolog (Protein clk-2 homolog) (hCLK2)	TELO2	KIAA0683
125	-6.416949e-01	-0.7268388107	-5.3106138969	9.003741e-07	4.683386e-05	5.481764726	P51178	cluster2 - cluster1	TRUE	PLCD1	reviewed	1-phosphatidylinositol 4,5-bisphosphate phosphodiesterase delta-1 (EC 3.1.4.11) (Phosphoinositide phospholipase C-delta-1) (Phospholipase C-III) (PLC-III) (Phospholipase C-delta-1) (PLC-delta-1)	PLCD1
126	4.120392e-01	0.8060860583	5.2952938487	9.585748e-07	4.929216e-05	5.422336884	Q8NI27	cluster2 - cluster1	TRUE	THOC2	reviewed	THO complex subunit 2 (Tho2) (hTREX120)	THOC2	CXorf3
127	5.711812e-01	3.0699905007	5.2942182535	9.627967e-07	4.929216e-05	5.418167634	Q9GZT3	cluster2 - cluster1	TRUE	SLIRP	reviewed	SRA stem-loop-interacting RNA-binding protein, mitochondrial	SLIRP	C14orf156	DC23	DC50	PD04872
128	5.780186e-01	-2.2142603696	5.3210783177	9.872819e-07	4.976207e-05	5.415933605	Q7Z7A3	cluster2 - cluster1	TRUE	CTU1	reviewed	Cytoplasmic tRNA 2-thiolation protein 1 (EC 2.7.7.-) (ATP-binding domain-containing protein 3) (Cancer-associated gene protein) (Cytoplasmic tRNA adenylyltransferase 1)	CTU1	ATPBD3	NCS6
129	4.685674e-01	-0.3353616509	5.2919665300	9.716943e-07	4.935903e-05	5.409440757	Q9BTX1	cluster2 - cluster1	TRUE	NDC1	reviewed	Nucleoporin NDC1 (hNDC1) (Transmembrane protein 48)	NDC1	TMEM48
130	-1.171922e+00	-0.7842329507	-5.3199283381	1.041534e-06	5.169507e-05	5.381172937	O43236	cluster2 - cluster1	TRUE	SEPT4	reviewed	Septin-4 (Apoptosis-related protein in the TGF-beta signaling pathway) (ARTS) (Bradeion beta) (Brain protein H5) (CE5B3 beta) (Cell division control-related protein 2) (hCDCREL-2) (Cerebral protein 7) (Peanut-like protein 2)	SEPTIN4	ARTS	C17orf47	PNUTL2	SEP4	SEPT4	hucep-7
131	-8.578862e-01	0.0150530520	-5.2826447635	1.030683e-06	5.155003e-05	5.358475448	Q12884	cluster2 - cluster1	TRUE	SEPR	reviewed	Prolyl endopeptidase FAP (EC 3.4.21.26) (170 kDa melanoma membrane-bound gelatinase) (Dipeptidyl peptidase FAP) (EC 3.4.14.5) (Fibroblast activation protein alpha) (FAPalpha) (Gelatine degradation protease FAP) (EC 3.4.21.-) (Integral membrane serine protease) (Post-proline cleaving enzyme) (Serine integral membrane protease) (SIMP) (Surface-expressed protease) (Seprase) [Cleaved into: Antiplasmi…	FAP
132	-6.437366e-01	0.9161224541	-5.2697894274	1.063744e-06	5.205681e-05	5.323585423	P60033	cluster2 - cluster1	TRUE	CD81	reviewed	CD81 antigen (26 kDa cell surface protein TAPA-1) (Target of the antiproliferative antibody 1) (Tetraspanin-28) (Tspan-28) (CD antigen CD81)	CD81	TAPA1	TSPAN28
133	4.736656e-01	-0.1990815582	5.2695380311	1.064835e-06	5.205681e-05	5.322613174	Q9NPD3	cluster2 - cluster1	TRUE	EXOS4	reviewed	Exosome complex component RRP41 (Exosome component 4) (Ribosomal RNA-processing protein 41) (p12A)	EXOSC4	RRP41	SKI6
134	3.278507e-01	3.5591841615	5.2647546443	1.085802e-06	5.268573e-05	5.304118186	Q14974	cluster2 - cluster1	TRUE	IMB1	reviewed	Importin subunit beta-1 (Importin-90) (Karyopherin subunit beta-1) (Nuclear factor p97) (Pore targeting complex 97 kDa subunit) (PTAC97)	KPNB1	NTF97
135	-1.106385e+00	3.4700843336	-5.2571317554	1.120056e-06	5.394519e-05	5.274661014	Q8IUX7	cluster2 - cluster1	TRUE	AEBP1	reviewed	Adipocyte enhancer-binding protein 1 (AE-binding protein 1) (Aortic carboxypeptidase-like protein)	AEBP1	ACLP
136	4.173932e-01	-0.4189116915	5.2531831524	1.138212e-06	5.441659e-05	5.259410523	Q9H2U1	cluster2 - cluster1	TRUE	DHX36	reviewed	ATP-dependent DNA/RNA helicase DHX36 (EC 3.6.4.12) (EC 3.6.4.13) (DEAD/H box polypeptide 36) (DEAH-box protein 36) (G4-resolvase-1) (G4R1) (MLE-like protein 1) (RNA helicase associated with AU-rich element protein)	DHX36	DDX36	KIAA1488	MLEL1	RHAU
137	-1.251097e+00	1.3674882257	-5.2598625938	1.179741e-06	5.599035e-05	5.240543137	P24043	cluster2 - cluster1	TRUE	LAMA2	reviewed	Laminin subunit alpha-2 (Laminin M chain) (Laminin-12 subunit alpha) (Laminin-2 subunit alpha) (Laminin-4 subunit alpha) (Merosin heavy chain)	LAMA2	LAMM
138	5.198587e-01	0.9646382188	5.2388720410	1.206466e-06	5.651481e-05	5.204184028	Q9UG63	cluster2 - cluster1	TRUE	ABCF2	reviewed	ATP-binding cassette sub-family F member 2 (Iron-inhibited ABC transporter 2)	ABCF2	HUSSY-18
139	3.854761e-01	1.5733310473	5.2356330074	1.222462e-06	5.651481e-05	5.191694781	Q9Y3F4	cluster2 - cluster1	TRUE	STRAP	reviewed	Serine-threonine kinase receptor-associated protein (MAP activator with WD repeats) (UNR-interacting protein) (WD-40 repeat protein PT-WD)	STRAP	MAWD	UNRIP
140	-1.591409e+00	2.3649659181	-5.2351895081	1.224668e-06	5.651481e-05	5.189985004	P00325	cluster2 - cluster1	TRUE	ADH1B	reviewed	All-trans-retinol dehydrogenase [NAD(+)] ADH1B (EC 1.1.1.105) (Alcohol dehydrogenase 1B) (Alcohol dehydrogenase subunit beta)	ADH1B	ADH2
141	-8.574048e-01	5.5528753199	-5.2350105824	1.225560e-06	5.651481e-05	5.189295231	P12110	cluster2 - cluster1	TRUE	CO6A2	reviewed	Collagen alpha-2(VI) chain	COL6A2
142	-7.873888e-01	1.7860673947	-5.2296351358	1.252632e-06	5.735643e-05	5.168577789	P07360	cluster2 - cluster1	TRUE	CO8G	reviewed	Complement component C8 gamma chain	C8G
143	-7.062912e-01	-0.5185392004	-5.2151294005	1.328643e-06	6.041145e-05	5.112723316	Q02153	cluster2 - cluster1	TRUE	GCYB1	reviewed	Guanylate cyclase soluble subunit beta-1 (GCS-beta-1) (EC 4.6.1.2) (Guanylate cyclase soluble subunit beta-3) (GCS-beta-3) (Soluble guanylate cyclase small subunit)	GUCY1B1	GUC1B3	GUCSB3	GUCY1B3
144	5.098222e-01	0.7843920986	5.2132667820	1.338725e-06	6.044714e-05	5.105556788	Q15061	cluster2 - cluster1	TRUE	WDR43	reviewed	WD repeat-containing protein 43 (U3 small nucleolar RNA-associated protein 5 homolog)	WDR43	KIAA0007	UTP5
145	5.535190e-01	-1.2592278421	5.2190877272	1.361611e-06	6.105653e-05	5.096199096	O75794	cluster2 - cluster1	TRUE	CD123	reviewed	Cell division cycle protein 123 homolog (Protein D123) (HT-1080) (PZ32)	CDC123	C10orf7	D123
146	6.481988e-01	-1.4888915155	5.2010874746	1.406517e-06	6.249583e-05	5.058727214	Q9NPL8	cluster2 - cluster1	TRUE	TIDC1	reviewed	Complex I assembly factor TIMMDC1, mitochondrial (Protein M5-14) (Translocase of inner mitochondrial membrane domain-containing protein 1) (TIMM domain containing-protein 1)	TIMMDC1	C3orf1	UNQ247/PRO284
147	-7.812997e-01	0.9952269800	-5.1999648635	1.412933e-06	6.249583e-05	5.054413472	P17813	cluster2 - cluster1	TRUE	EGLN	reviewed	Endoglin (CD antigen CD105)	ENG	END
148	6.332728e-01	-0.9511041635	5.2022205051	1.428179e-06	6.274337e-05	5.047573928	Q9BZX2	cluster2 - cluster1	TRUE	UCK2	reviewed	Uridine-cytidine kinase 2 (UCK 2) (EC 2.7.1.48) (Cytidine monophosphokinase 2) (Testis-specific protein TSA903) (Uridine monophosphokinase 2)	UCK2	UMPK
149	5.485901e-01	1.5824923999	5.1944101155	1.445099e-06	6.284934e-05	5.033075568	P28340	cluster2 - cluster1	TRUE	DPOD1	reviewed	DNA polymerase delta catalytic subunit (EC 2.7.7.7) (3'-5' exodeoxyribonuclease) (EC 3.1.11.-) (DNA polymerase subunit delta p125)	POLD1	POLD
150	-6.346359e-01	1.2477109462	-5.1906057341	1.467542e-06	6.284934e-05	5.018467978	Q96JY6	cluster2 - cluster1	TRUE	PDLI2	reviewed	PDZ and LIM domain protein 2 (PDZ-LIM protein mystique)	PDLIM2	PP6345
151	4.562482e-01	-0.4226165703	5.1901070976	1.470509e-06	6.284934e-05	5.016553768	Q9H2J4	cluster2 - cluster1	TRUE	PDCL3	reviewed	Phosducin-like protein 3 (HTPHLP) (PhPL3) (Viral IAP-associated factor 1) (VIAF-1)	PDCL3	PhLP2A	VIAF1
152	-1.195953e+00	3.6852537054	-5.1889994497	1.477120e-06	6.284934e-05	5.012301954	Q12805	cluster2 - cluster1	TRUE	FBLN3	reviewed	EGF-containing fibulin-like extracellular matrix protein 1 (Extracellular protein S1-5) (Fibrillin-like protein) (Fibulin-3) (FIBL-3)	EFEMP1	FBLN3	FBNL
153	3.335077e-01	-0.5245286879	5.1886985002	1.478922e-06	6.284934e-05	5.011146808	Q9BVL2	cluster2 - cluster1	TRUE	NUP58	reviewed	Nucleoporin p58/p45 (58 kDa nucleoporin) (Nucleoporin-like protein 1)	NUP58	KIAA0410	NUPL1
154	5.244581e-01	0.6521143825	5.1855398602	1.497958e-06	6.324494e-05	4.999024872	Q14690	cluster2 - cluster1	TRUE	RRP5	reviewed	Protein RRP5 homolog (NF-kappa-B-binding protein) (NFBP) (Programmed cell death protein 11)	PDCD11	KIAA0185
155	-8.153313e-01	-1.4228201701	-5.2034842530	1.545094e-06	6.481419e-05	4.991648307	Q9Y6F6	cluster2 - cluster1	TRUE	IRAG1	reviewed	Inositol 1,4,5-triphosphate receptor associated 1 (Inositol 1,4,5-trisphosphate receptor-associated cGMP kinase substrate) (JAW1-related protein MRVI1) (Protein MRVI1)	IRAG1	IRAG	JAW1L	MRVI1
156	5.116746e-01	-0.8295164669	5.1717638675	1.583822e-06	6.596902e-05	4.946199387	Q13206	cluster2 - cluster1	TRUE	DDX10	reviewed	Probable ATP-dependent RNA helicase DDX10 (EC 3.6.4.13) (DEAD box protein 10)	DDX10
157	-5.976522e-01	2.1764497052	-5.1703479871	1.592915e-06	6.596902e-05	4.940773995	Q00577	cluster2 - cluster1	TRUE	PURA	reviewed	Transcriptional activator protein Pur-alpha (Purine-rich single-stranded DNA-binding protein alpha)	PURA	PUR1
158	5.337240e-01	-0.0109075141	5.1689942427	1.633154e-06	6.720739e-05	4.920488134	P42696	cluster2 - cluster1	TRUE	RBM34	reviewed	RNA-binding protein 34 (RNA-binding motif protein 34)	RBM34	KIAA0117
159	5.304494e-01	-1.0129722717	5.1826265916	1.679112e-06	6.833051e-05	4.908253482	P36639	cluster2 - cluster1	TRUE	8ODP	reviewed	Oxidized purine nucleoside triphosphate hydrolase (EC 3.6.1.56) (2-hydroxy-dATP diphosphatase) (7,8-dihydro-8-oxoguanine triphosphatase) (8-oxo-dGTPase) (Methylated purine nucleoside triphosphate hydrolase) (EC 3.6.1.-) (Nucleoside diphosphate-linked moiety X motif 1) (Nudix motif 1)	NUDT1	MTH1
160	4.738759e-01	0.9685746368	5.1569597048	1.681464e-06	6.833051e-05	4.889509115	P31689	cluster2 - cluster1	TRUE	DNJA1	reviewed	DnaJ homolog subfamily A member 1 (DnaJ protein homolog 2) (HSDJ) (Heat shock 40 kDa protein 4) (Heat shock protein J2) (HSJ-2) (Human DnaJ protein 2) (hDj-2)	DNAJA1	DNAJ2	HDJ2	HSJ2	HSPF4
161	-6.000780e-01	5.2298330964	-5.1542177422	1.700185e-06	6.866212e-05	4.879018077	P67936	cluster2 - cluster1	TRUE	TPM4	reviewed	Tropomyosin alpha-4 chain (TM30p1) (Tropomyosin-4)	TPM4
162	3.783954e-01	-0.4116194377	5.1507375042	1.724239e-06	6.920373e-05	4.865706331	Q9NP77	cluster2 - cluster1	TRUE	SSU72	reviewed	RNA polymerase II subunit A C-terminal domain phosphatase SSU72 (CTD phosphatase SSU72) (EC 3.1.3.16)	SSU72	HSPC182	PNAS-120
163	-4.205753e-01	2.8532552641	-5.1434682257	1.775562e-06	7.042208e-05	4.837916186	Q15404	cluster2 - cluster1	TRUE	RSU1	reviewed	Ras suppressor protein 1 (RSP-1) (Rsu-1)	RSU1	RSP1
164	4.832409e-01	0.6538560185	5.1433712621	1.776257e-06	7.042208e-05	4.837545631	Q14CX7	cluster2 - cluster1	TRUE	NAA25	reviewed	N-alpha-acetyltransferase 25, NatB auxiliary subunit (Mitochondrial distribution and morphology protein 20) (N-terminal acetyltransferase B complex subunit MDM20) (NatB complex subunit MDM20) (N-terminal acetyltransferase B complex subunit NAA25) (p120)	NAA25	C12orf30	MDM20	NAP1
165	-8.107517e-01	5.7431138555	-5.1381186824	1.814283e-06	7.149373e-05	4.817477661	P12109	cluster2 - cluster1	TRUE	CO6A1	reviewed	Collagen alpha-1(VI) chain	COL6A1
166	9.209049e-01	-0.1493807909	5.1334068455	1.849071e-06	7.242564e-05	4.799484401	O75607	cluster2 - cluster1	TRUE	NPM3	reviewed	Nucleoplasmin-3	NPM3
167	5.142132e-01	-0.0140498892	5.1291986663	1.880691e-06	7.322306e-05	4.783421486	Q9BQ39	cluster2 - cluster1	TRUE	DDX50	reviewed	ATP-dependent RNA helicase DDX50 (EC 3.6.4.13) (DEAD box protein 50) (Gu-beta) (Nucleolar protein Gu2)	DDX50
168	-6.543755e-01	-0.9610371983	-5.1215647221	2.055034e-06	7.953469e-05	4.713347922	O95980	cluster2 - cluster1	TRUE	RECK	reviewed	Reversion-inducing cysteine-rich protein with Kazal motifs (hRECK) (Suppressor of tumorigenicity 15 protein)	RECK	ST15
169	-9.215042e-01	1.1765852432	-5.1048588053	2.074225e-06	7.980244e-05	4.690644854	Q08431	cluster2 - cluster1	TRUE	MFGM	reviewed	Lactadherin (Breast epithelial antigen BA46) (HMFG) (MFGM) (Milk fat globule-EGF factor 8) (MFG-E8) (SED1) [Cleaved into: Lactadherin short form; Medin]	MFGE8
170	-7.873814e-01	1.7887584919	-5.0979169907	2.132903e-06	8.157726e-05	4.664225546	Q63ZY3	cluster2 - cluster1	TRUE	KANK2	reviewed	KN motif and ankyrin repeat domain-containing protein 2 (Ankyrin repeat domain-containing protein 25) (Matrix-remodeling-associated protein 3) (SRC-1-interacting protein) (SIP) (SRC-interacting protein) (SRC1-interacting protein)	KANK2	ANKRD25	KIAA1518	MXRA3	SIP
171	4.911749e-01	0.2940709558	5.0921337028	2.183024e-06	8.264727e-05	4.642229318	P41227	cluster2 - cluster1	TRUE	NAA10	reviewed	N-alpha-acetyltransferase 10 (EC 2.3.1.255) (N-terminal acetyltransferase complex ARD1 subunit homolog A) (hARD1) (NatA catalytic subunit Naa10)	NAA10	ARD1	ARD1A	TE2
172	4.422826e-01	1.4757262671	5.0917601349	2.186301e-06	8.264727e-05	4.640808921	Q9Y266	cluster2 - cluster1	TRUE	NUDC	reviewed	Nuclear migration protein nudC (Nuclear distribution protein C homolog)	NUDC
173	3.225294e-01	1.9645629612	5.0822305753	2.271537e-06	8.537304e-05	4.604593140	Q8N1F7	cluster2 - cluster1	TRUE	NUP93	reviewed	Nuclear pore complex protein Nup93 (93 kDa nucleoporin) (Nucleoporin Nup93)	NUP93	KIAA0095
174	2.942168e-01	0.4438110470	5.0771780971	2.318038e-06	8.662001e-05	4.585405919	P37198	cluster2 - cluster1	TRUE	NUP62	reviewed	Nuclear pore glycoprotein p62 (62 kDa nucleoporin) (Nucleoporin Nup62)	NUP62
175	5.246462e-01	0.9656747169	5.0734726782	2.352730e-06	8.711771e-05	4.571340465	O00541	cluster2 - cluster1	TRUE	PESC	reviewed	Pescadillo homolog	PES1
176	5.644659e-01	-1.3549517806	5.1191480983	2.468173e-06	9.015763e-05	4.567279951	Q7Z4H7	cluster2 - cluster1	TRUE	HAUS6	reviewed	HAUS augmin-like complex subunit 6	HAUS6	DGT6	FAM29A	KIAA1574
177	5.698180e-01	6.1701088107	5.0718550565	2.368034e-06	8.711771e-05	4.565201757	P06733	cluster2 - cluster1	TRUE	ENOA	reviewed	Alpha-enolase (EC 4.2.1.11) (2-phospho-D-glycerate hydro-lyase) (C-myc promoter-binding protein) (Enolase 1) (MBP-1) (MPB-1) (Non-neural enolase) (NNE) (Phosphopyruvate hydratase) (Plasminogen-binding protein)	ENO1	ENO1L1	MBPB1	MPB1
178	4.670404e-01	2.1128891018	5.0714846364	2.371553e-06	8.711771e-05	4.563796192	P49915	cluster2 - cluster1	TRUE	GUAA	reviewed	GMP synthase [glutamine-hydrolyzing] (EC 6.3.5.2) (GMP synthetase) (Glutamine amidotransferase)	GMPS
179	4.184771e-01	0.0961770484	5.0527348060	2.556464e-06	9.286105e-05	4.492718390	Q9C0C9	cluster2 - cluster1	TRUE	UBE2O	reviewed	(E3-independent) E2 ubiquitin-conjugating enzyme (EC 2.3.2.24) (E2/E3 hybrid ubiquitin-protein ligase UBE2O) (Ubiquitin carrier protein O) (Ubiquitin-conjugating enzyme E2 O) (Ubiquitin-conjugating enzyme E2 of 230 kDa) (Ubiquitin-conjugating enzyme E2-230K) (Ubiquitin-protein ligase O)	UBE2O	KIAA1734
180	-6.924126e-01	5.3019558794	-5.0503669378	2.580795e-06	9.322405e-05	4.483751771	P01009	cluster2 - cluster1	TRUE	A1AT	reviewed	Alpha-1-antitrypsin (Alpha-1 protease inhibitor) (Alpha-1-antiproteinase) (Serpin A1) [Cleaved into: Short peptide from AAT (SPAAT)]	SERPINA1	AAT	PI	PRO0684	PRO2209
181	-8.854537e-01	0.9716025329	-5.0471036354	2.614698e-06	9.392690e-05	4.471397877	P02753	cluster2 - cluster1	TRUE	RET4	reviewed	Retinol-binding protein 4 (Plasma retinol-binding protein) (PRBP) (RBP) [Cleaved into: Plasma retinol-binding protein(1-182); Plasma retinol-binding protein(1-181); Plasma retinol-binding protein(1-179); Plasma retinol-binding protein(1-176)]	RBP4	PRO2222
182	4.869444e-01	-0.3926600848	5.0382569151	2.708813e-06	9.677310e-05	4.437927523	Q969X6	cluster2 - cluster1	TRUE	UTP4	reviewed	U3 small nucleolar RNA-associated protein 4 homolog (Cirhin) (UTP4 small subunit processome component)	UTP4	CIRH1A	cPERP-E	KIAA1988
183	5.132069e-01	-0.9125560401	5.0330992227	2.765202e-06	9.824776e-05	4.418428090	Q9H8H0	cluster2 - cluster1	TRUE	NOL11	reviewed	Nucleolar protein 11	NOL11	L14
184	-1.579559e+00	1.3646684530	-5.0482289821	2.859892e-06	1.005136e-04	4.414322026	Q9Y6N6	cluster2 - cluster1	TRUE	LAMC3	reviewed	Laminin subunit gamma-3 (Laminin-12 subunit gamma) (Laminin-14 subunit gamma) (Laminin-15 subunit gamma)	LAMC3
185	-7.765942e-01	-1.1950885416	-5.0460972638	2.942342e-06	1.028554e-04	4.393195823	Q9H6X2	cluster2 - cluster1	TRUE	ANTR1	reviewed	Anthrax toxin receptor 1 (Tumor endothelial marker 8)	ANTXR1	ATR	TEM8
186	-1.319731e+00	0.8898959903	-5.0256785295	2.848347e-06	1.005136e-04	4.390391170	Q16853	cluster2 - cluster1	TRUE	AOC3	reviewed	Membrane primary amine oxidase (EC 1.4.3.21) (Copper amine oxidase) (HPAO) (Semicarbazide-sensitive amine oxidase) (SSAO) (Vascular adhesion protein 1) (VAP-1)	AOC3	VAP1
187	6.206381e-01	-0.5223030962	5.0125612396	3.001333e-06	1.043565e-04	4.340883818	Q8WTT2	cluster2 - cluster1	TRUE	NOC3L	reviewed	Nucleolar complex protein 3 homolog (NOC3 protein homolog) (Factor for adipocyte differentiation 24) (NOC3-like protein) (Nucleolar complex-associated protein 3-like protein)	NOC3L	AD24	C10orf117	FAD24
188	-9.990549e-01	2.3656455830	-4.9851328940	3.347607e-06	1.157774e-04	4.237581615	P01019	cluster2 - cluster1	TRUE	ANGT	reviewed	Angiotensinogen (Serpin A8) [Cleaved into: Angiotensin-1 (Angiotensin 1-10) (Angiotensin I) (Ang I); Angiotensin-2 (Angiotensin 1-8) (Angiotensin II) (Ang II); Angiotensin-3 (Angiotensin 2-8) (Angiotensin III) (Ang III) (Des-Asp[1]-angiotensin II); Angiotensin-4 (Angiotensin 3-8) (Angiotensin IV) (Ang IV); Angiotensin 1-9; Angiotensin 1-7; Angiotensin 1-5; Angiotensin 1-4]	AGT	SERPINA8
189	3.988449e-01	0.1357439481	4.9821275444	3.387841e-06	1.165489e-04	4.226280725	Q01780	cluster2 - cluster1	TRUE	EXOSX	reviewed	Exosome component 10 (EC 3.1.13.-) (Autoantigen PM/Scl 2) (P100 polymyositis-scleroderma overlap syndrome-associated autoantigen) (Polymyositis/scleroderma autoantigen 100 kDa) (PM/Scl-100) (Polymyositis/scleroderma autoantigen 2)	EXOSC10	PMSCL	PMSCL2	RRP6
190	4.574876e-01	-0.2389293540	4.9806523515	3.407762e-06	1.166172e-04	4.220734927	Q5RKV6	cluster2 - cluster1	TRUE	EXOS6	reviewed	Exosome complex component MTR3 (Exosome component 6) (mRNA transport regulator 3 homolog) (hMtr3) (p11)	EXOSC6	MTR3
191	8.523620e-01	-0.9571387408	5.0186257764	3.561291e-06	1.202973e-04	4.217001941	P31350	cluster2 - cluster1	TRUE	RIR2	reviewed	Ribonucleoside-diphosphate reductase subunit M2 (EC 1.17.4.1) (Ribonucleotide reductase small chain) (Ribonucleotide reductase small subunit)	RRM2	RR2
192	4.399735e-01	-0.7671668452	4.9867901602	3.507203e-06	1.193918e-04	4.205963678	O43156	cluster2 - cluster1	TRUE	TTI1	reviewed	TELO2-interacting protein 1 homolog (Protein SMG10)	TTI1	KIAA0406	SMG10
193	-5.239985e-01	-0.5538040661	-4.9688856524	3.570805e-06	1.202973e-04	4.176530439	Q9NRY6	cluster2 - cluster1	TRUE	PLS3	reviewed	Phospholipid scramblase 3 (PL scramblase 3) (Ca(2+)-dependent phospholipid scramblase 3)	PLSCR3
194	4.096844e-01	2.2433158588	4.9667248040	3.601563e-06	1.207081e-04	4.168418663	Q92616	cluster2 - cluster1	TRUE	GCN1	reviewed	eIF-2-alpha kinase activator GCN1 (GCN1 eIF-2-alpha kinase activator homolog) (GCN1-like protein 1) (General control of amino-acid synthesis 1-like protein 1) (Translational activator GCN1) (HsGCN1)	GCN1	GCN1L1	KIAA0219
195	6.438009e-01	-0.7591083524	4.9675372994	3.652030e-06	1.217718e-04	4.158733429	Q6ZSJ8	cluster2 - cluster1	TRUE	CA122	reviewed	Uncharacterized protein C1orf122 (Protein ALAESM)	C1orf122
196	-9.590617e-01	-1.4406049043	-4.9972406601	3.867799e-06	1.276570e-04	4.146315685	O15075	cluster2 - cluster1	TRUE	DCLK1	reviewed	Serine/threonine-protein kinase DCLK1 (EC 2.7.11.1) (Doublecortin domain-containing protein 3A) (Doublecortin-like and CAM kinase-like 1) (Doublecortin-like kinase 1)	DCLK1	DCAMKL1	DCDC3A	KIAA0369
197	3.479594e-01	2.3440905175	4.9563946236	3.752214e-06	1.244740e-04	4.129665117	P62495	cluster2 - cluster1	TRUE	ERF1	reviewed	Eukaryotic peptide chain release factor subunit 1 (Eukaryotic release factor 1) (eRF1) (Protein Cl1) (TB3-1)	ETF1	ERF1	RF1	SUP45L1
198	5.956396e-01	-1.1638752161	4.9557670855	3.893108e-06	1.278434e-04	4.101846657	Q96FZ2	cluster2 - cluster1	TRUE	HMCES	reviewed	Abasic site processing protein HMCES (Embryonic stem cell-specific 5-hydroxymethylcytosine-binding protein) (ES cell-specific 5hmC-binding protein) (Peptidase HMCES) (EC 3.4.-.-) (SRAP domain-containing protein 1)	HMCES	C3orf37	DC12	SRAPD1
199	-9.297906e-01	-0.3354416073	-4.9491764074	3.995553e-06	1.298954e-04	4.081503201	P08253	cluster2 - cluster1	TRUE	MMP2	reviewed	72 kDa type IV collagenase (EC 3.4.24.24) (72 kDa gelatinase) (Gelatinase A) (Matrix metalloproteinase-2) (MMP-2) (TBE-1) [Cleaved into: PEX]	MMP2	CLG4A
200	5.495672e-01	-0.3150845891	4.9428903938	3.958456e-06	1.293361e-04	4.079068524	O43716	cluster2 - cluster1	TRUE	GATC	reviewed	Glutamyl-tRNA(Gln) amidotransferase subunit C, mitochondrial (Glu-AdT subunit C) (EC 6.3.5.-) (Protein 15E1.2)	GATC	15E1.2
201	4.077818e-01	-1.2469660063	4.9669449939	4.089214e-06	1.305794e-04	4.075659385	Q9BRD0	cluster2 - cluster1	TRUE	BUD13	reviewed	BUD13 homolog	BUD13
202	6.790505e-01	-1.6956596502	4.9802314269	4.219487e-06	1.312684e-04	4.061224847	P49643	cluster2 - cluster1	TRUE	PRI2	reviewed	DNA primase large subunit (DNA primase 58 kDa subunit) (p58)	PRIM2	PRIM2A
203	-5.830208e-01	0.1444396560	-4.9366761521	4.057039e-06	1.305794e-04	4.055810084	P08185	cluster2 - cluster1	TRUE	CBG	reviewed	Corticosteroid-binding globulin (CBG) (Serpin A6) (Transcortin)	SERPINA6	CBG
204	3.053271e-01	0.6696688471	4.9331255772	4.114436e-06	1.305794e-04	4.042528099	Q7Z3B4	cluster2 - cluster1	TRUE	NUP54	reviewed	Nucleoporin p54 (54 kDa nucleoporin)	NUP54
205	4.189507e-01	-0.0863429350	4.9330483567	4.115693e-06	1.305794e-04	4.042239289	O75312	cluster2 - cluster1	TRUE	ZPR1	reviewed	Zinc finger protein ZPR1 (Zinc finger protein 259)	ZPR1	ZNF259
206	-6.375370e-01	1.4123490689	-4.9329677830	4.117005e-06	1.305794e-04	4.041937941	Q16363	cluster2 - cluster1	TRUE	LAMA4	reviewed	Laminin subunit alpha-4 (Laminin-14 subunit alpha) (Laminin-8 subunit alpha) (Laminin-9 subunit alpha)	LAMA4
207	9.706098e-01	0.1399378204	4.9299380990	4.166638e-06	1.310141e-04	4.030608716	P08243	cluster2 - cluster1	TRUE	ASNS	reviewed	Asparagine synthetase [glutamine-hydrolyzing] (EC 6.3.5.4) (Cell cycle control protein TS11) (Glutamine-dependent asparagine synthetase)	ASNS	TS11
208	2.784279e-01	2.6118697658	4.9292964055	4.177225e-06	1.310141e-04	4.028209638	Q13200	cluster2 - cluster1	TRUE	PSMD2	reviewed	26S proteasome non-ATPase regulatory subunit 2 (26S proteasome regulatory subunit RPN1) (26S proteasome regulatory subunit S2) (26S proteasome subunit p97) (Protein 55.11) (Tumor necrosis factor type 1 receptor-associated protein 2)	PSMD2	TRAP2
209	4.151239e-01	1.3372175462	4.9284541231	4.191161e-06	1.310141e-04	4.025060877	Q6PKG0	cluster2 - cluster1	TRUE	LARP1	reviewed	La-related protein 1 (La ribonucleoprotein domain family member 1)	LARP1	KIAA0731	LARP
210	6.285127e-01	-0.1565200280	4.9320415229	4.274365e-06	1.317153e-04	4.013543083	Q5T9A4	cluster2 - cluster1	TRUE	ATD3B	reviewed	ATPase family AAA domain-containing protein 3B (AAA-TOB3)	ATAD3B	KIAA1273	TOB3
211	-7.016840e-01	0.3619625365	-4.9243119141	4.260360e-06	1.317153e-04	4.009579950	Q9UBG0	cluster2 - cluster1	TRUE	MRC2	reviewed	C-type mannose receptor 2 (C-type lectin domain family 13 member E) (Endocytic receptor 180) (Macrophage mannose receptor 2) (Urokinase-type plasminogen activator receptor-associated protein) (UPAR-associated protein) (Urokinase receptor-associated protein) (CD antigen CD280)	MRC2	CLEC13E	ENDO180	KIAA0709	UPARAP
212	4.307686e-01	0.8973221930	4.9213456614	4.310597e-06	1.322052e-04	3.998498260	Q06265	cluster2 - cluster1	TRUE	EXOS9	reviewed	Exosome complex component RRP45 (Autoantigen PM/Scl 1) (Exosome component 9) (P75 polymyositis-scleroderma overlap syndrome-associated autoantigen) (Polymyositis/scleroderma autoantigen 1) (Polymyositis/scleroderma autoantigen 75 kDa) (PM/Scl-75)	EXOSC9	PMSCL1
213	3.920033e-01	-0.5562128533	4.9199864141	4.333810e-06	1.322931e-04	3.993421408	P30260	cluster2 - cluster1	TRUE	CDC27	reviewed	Cell division cycle protein 27 homolog (Anaphase-promoting complex subunit 3) (APC3) (CDC27 homolog) (CDC27Hs) (H-NUC)	CDC27	ANAPC3	D0S1430E	D17S978E
214	3.910475e-01	1.8453361400	4.9168390066	4.388030e-06	1.330635e-04	3.981668568	Q96TA2	cluster2 - cluster1	TRUE	YMEL1	reviewed	ATP-dependent zinc metalloprotease YME1L1 (EC 3.4.24.-) (ATP-dependent metalloprotease FtsH1) (Meg-4) (Presenilin-associated metalloprotease) (PAMP) (YME1-like protein 1)	YME1L1	FTSH1	YME1L	UNQ1868/PRO4304
215	4.990911e-01	-1.0460687243	4.9161505167	4.399979e-06	1.330635e-04	3.979098191	Q8IY37	cluster2 - cluster1	TRUE	DHX37	reviewed	Probable ATP-dependent RNA helicase DHX37 (EC 3.6.4.13) (DEAH box protein 37)	DHX37	DDX37	KIAA1517
216	-9.052489e-01	3.6852012081	-4.9097274477	4.512988e-06	1.358493e-04	3.955127867	P02760	cluster2 - cluster1	TRUE	AMBP	reviewed	Protein AMBP [Cleaved into: Alpha-1-microglobulin (Protein HC) (Alpha-1 microglycoprotein) (Complex-forming glycoprotein heterogeneous in charge); Inter-alpha-trypsin inhibitor light chain (ITI-LC) (Bikunin) (EDC1) (HI-30) (Uronic-acid-rich protein); Trypstatin]	AMBP	HCP	ITIL
217	4.047193e-01	0.9927899583	4.9083760101	4.537123e-06	1.359464e-04	3.950086558	Q9GZZ1	cluster2 - cluster1	TRUE	NAA50	reviewed	N-alpha-acetyltransferase 50 (hNaa50p) (EC 2.3.1.258) (N-acetyltransferase 13) (N-acetyltransferase 5) (hNAT5) (N-acetyltransferase san homolog) (hSAN) (N-epsilon-acetyltransferase 50) (EC 2.3.1.-) (NatE catalytic subunit)	NAA50	MAK3	NAT13	NAT5
218	4.397952e-01	-1.8115053014	4.9282691416	4.661881e-06	1.384089e-04	3.948129987	Q9Y388	cluster2 - cluster1	TRUE	RBMX2	reviewed	RNA-binding motif protein, X-linked 2	RBMX2	CGI-79
219	4.538380e-01	2.0964642211	4.9055081763	4.588758e-06	1.368629e-04	3.939391051	O15160	cluster2 - cluster1	TRUE	RPAC1	reviewed	DNA-directed RNA polymerases I and III subunit RPAC1 (DNA-directed RNA polymerase I subunit C) (RNA polymerases I and III subunit AC1) (AC40) (DNA-directed RNA polymerases I and III 40 kDa polypeptide) (RPA40) (RPA39) (RPC40)	POLR1C	POLR1E
220	-6.884919e-01	1.6439699390	-4.8972556364	4.740561e-06	1.401051e-04	3.908632139	O94832	cluster2 - cluster1	TRUE	MYO1D	reviewed	Unconventional myosin-Id	MYO1D	KIAA0727
221	6.145575e-01	1.4142993346	4.8884052555	4.908801e-06	1.444209e-04	3.875675884	P54886	cluster2 - cluster1	TRUE	P5CS	reviewed	Delta-1-pyrroline-5-carboxylate synthase (P5CS) (Aldehyde dehydrogenase family 18 member A1) [Includes: Glutamate 5-kinase (GK) (EC 2.7.2.11) (Gamma-glutamyl kinase); Gamma-glutamyl phosphate reductase (GPR) (EC 1.2.1.41) (Glutamate-5-semialdehyde dehydrogenase) (Glutamyl-gamma-semialdehyde dehydrogenase)]	ALDH18A1	GSAS	P5CS	PYCS
222	4.240387e-01	0.4850179041	4.8868268638	4.939411e-06	1.446669e-04	3.869801782	Q9BXJ9	cluster2 - cluster1	TRUE	NAA15	reviewed	N-alpha-acetyltransferase 15, NatA auxiliary subunit (Gastric cancer antigen Ga19) (N-terminal acetyltransferase) (NMDA receptor-regulated protein 1) (Protein tubedown-1) (Tbdn100)	NAA15	GA19	NARG1	NATH	TBDN100
223	-1.304246e+00	0.8681219122	-4.9159129503	5.181841e-06	1.467518e-04	3.865161470	P07327	cluster2 - cluster1	TRUE	ADH1A	reviewed	Alcohol dehydrogenase 1A (EC 1.1.1.1) (Alcohol dehydrogenase subunit alpha)	ADH1A	ADH1
224	2.747891e-01	2.8655364035	4.8853449812	4.968319e-06	1.448610e-04	3.864287776	O14980	cluster2 - cluster1	TRUE	XPO1	reviewed	Exportin-1 (Exp1) (Chromosome region maintenance 1 protein homolog)	XPO1	CRM1
225	5.409074e-01	1.5539476575	4.8811263423	5.051519e-06	1.461303e-04	3.848595383	Q08J23	cluster2 - cluster1	TRUE	NSUN2	reviewed	RNA cytosine C(5)-methyltransferase NSUN2 (EC 2.1.1.-) (Myc-induced SUN domain-containing protein) (Misu) (NOL1/NOP2/Sun domain family member 2) (Substrate of AIM1/Aurora kinase B) (mRNA cytosine C(5)-methyltransferase) (EC 2.1.1.-) (tRNA cytosine C(5)-methyltransferase) (EC 2.1.1.-) (EC 2.1.1.203) (tRNA methyltransferase 4 homolog) (hTrm4)	NSUN2	SAKI	TRM4
226	4.649527e-01	-1.3072438726	4.8831974267	5.092422e-06	1.461303e-04	3.844496764	Q86UK7	cluster2 - cluster1	TRUE	ZN598	reviewed	E3 ubiquitin-protein ligase ZNF598 (EC 2.3.2.27) (Zinc finger protein 598)	ZNF598
227	9.051950e-01	1.0449336332	4.8788792573	5.096389e-06	1.461303e-04	3.840239715	P33991	cluster2 - cluster1	TRUE	MCM4	reviewed	DNA replication licensing factor MCM4 (EC 3.6.4.12) (CDC21 homolog) (P1-CDC21)	MCM4	CDC21
228	5.663728e-01	-0.3821935024	4.8786120761	5.101750e-06	1.461303e-04	3.839246354	Q9BVI4	cluster2 - cluster1	TRUE	NOC4L	reviewed	Nucleolar complex protein 4 homolog (NOC4 protein homolog) (NOC4-like protein) (Nucleolar complex-associated protein 4-like protein)	NOC4L
229	5.477163e-01	-0.1377787137	4.8825215060	5.191157e-06	1.467518e-04	3.829952794	O75381	cluster2 - cluster1	TRUE	PEX14	reviewed	Peroxisomal membrane protein PEX14 (PTS1 receptor-docking protein) (Peroxin-14) (Peroxisomal membrane anchor protein PEX14)	PEX14
230	5.366190e-01	-0.4316533368	4.8747815558	5.179215e-06	1.467518e-04	3.825007976	P49005	cluster2 - cluster1	TRUE	DPOD2	reviewed	DNA polymerase delta subunit 2 (DNA polymerase delta subunit p50)	POLD2
231	5.663239e-01	-2.5512812341	4.8929349971	5.346669e-06	1.485643e-04	3.817243664	O94927	cluster2 - cluster1	TRUE	HAUS5	reviewed	HAUS augmin-like complex subunit 5	HAUS5	KIAA0841
232	3.718691e-01	-0.6086592426	4.8715977577	5.244472e-06	1.472900e-04	3.813178123	Q9H1A4	cluster2 - cluster1	TRUE	APC1	reviewed	Anaphase-promoting complex subunit 1 (APC1) (Cyclosome subunit 1) (Mitotic checkpoint regulator) (Testis-specific gene 24 protein)	ANAPC1	TSG24
233	5.855660e-01	2.6667046993	4.8710634143	5.255503e-06	1.472900e-04	3.811193104	Q9UM00	cluster2 - cluster1	TRUE	TMCO1	reviewed	Calcium load-activated calcium channel (CLAC channel) (Transmembrane and coiled-coil domain-containing protein 1) (Transmembrane and coiled-coil domains protein 4) (Xenogeneic cross-immune protein PCIA3)	TMCO1	TMCC4	PNAS-10	PNAS-136	UNQ151/PRO177
234	5.328608e-01	-1.5353775839	4.8757929295	5.329666e-06	1.485643e-04	3.805082882	Q2VPK5	cluster2 - cluster1	TRUE	CTU2	reviewed	Cytoplasmic tRNA 2-thiolation protein 2 (Cytosolic thiouridylase subunit 2)	CTU2	C16orf84	NCS2
235	6.227285e-01	-1.5165290054	4.8753161513	5.430188e-06	1.501161e-04	3.793062201	Q9BQP7	cluster2 - cluster1	TRUE	MGME1	reviewed	Mitochondrial genome maintenance exonuclease 1 (EC 3.1.-.-)	MGME1	C20orf72	DDK1
236	3.994571e-01	6.3501443042	4.8618778991	5.448694e-06	1.501161e-04	3.777088501	P08238	cluster2 - cluster1	TRUE	HS90B	reviewed	Heat shock protein HSP 90-beta (HSP 90) (Heat shock 84 kDa) (HSP 84) (HSP84)	HSP90AB1	HSP90B	HSPC2	HSPCB
237	5.930260e-01	-1.4525843479	4.8607509071	5.472869e-06	1.501460e-04	3.772906532	Q9Y4C8	cluster2 - cluster1	TRUE	RBM19	reviewed	Probable RNA-binding protein 19 (RNA-binding motif protein 19)	RBM19	KIAA0682
238	4.510266e-01	-1.2661898523	4.8577262923	5.627278e-06	1.537335e-04	3.750159333	Q9UJX3	cluster2 - cluster1	TRUE	APC7	reviewed	Anaphase-promoting complex subunit 7 (APC7) (Cyclosome subunit 7)	ANAPC7	APC7
239	-5.085575e-01	1.2356492516	-4.8520630739	5.662769e-06	1.540558e-04	3.740685961	Q6WCQ1	cluster2 - cluster1	TRUE	MPRIP	reviewed	Myosin phosphatase Rho-interacting protein (M-RIP) (Rho-interacting protein 3) (RIP3) (p116Rip)	MPRIP	KIAA0864	MRIP	RHOIP3
240	-7.038564e-01	0.8414689415	-4.8477860610	5.758600e-06	1.560101e-04	3.724835316	P07358	cluster2 - cluster1	TRUE	CO8B	reviewed	Complement component C8 beta chain (Complement component 8 subunit beta)	C8B
241	4.175961e-01	2.8615378470	4.8426930980	5.874776e-06	1.584291e-04	3.705970683	P55060	cluster2 - cluster1	TRUE	XPO2	reviewed	Exportin-2 (Exp2) (Cellular apoptosis susceptibility protein) (Chromosome segregation 1-like protein) (Importin-alpha re-exporter)	CSE1L	CAS	XPO2
242	-5.716561e-01	0.6546297813	-4.8417463132	5.896623e-06	1.584291e-04	3.702464928	Q86UU1	cluster2 - cluster1	TRUE	PHLB1	reviewed	Pleckstrin homology-like domain family B member 1 (Protein LL5-alpha)	PHLDB1	KIAA0638	LL5A	DLNB07
243	6.723210e-01	-1.8775139133	4.8521689799	6.044113e-06	1.610607e-04	3.693765323	Q15022	cluster2 - cluster1	TRUE	SUZ12	reviewed	Polycomb protein SUZ12 (Chromatin precipitated E2F target 9 protein) (ChET 9 protein) (Joined to JAZF1 protein) (Suppressor of zeste 12 protein homolog)	SUZ12	CHET9	JJAZ1	KIAA0160
244	-1.083228e+00	2.8564434083	-4.8354430666	6.044104e-06	1.610607e-04	3.679134803	Q9BS40	cluster2 - cluster1	TRUE	LXN	reviewed	Latexin (Endogenous carboxypeptidase inhibitor) (ECI) (Protein MUM) (Tissue carboxypeptidase inhibitor) (TCI)	LXN
245	5.011990e-01	-0.4071205706	4.8332157301	6.097072e-06	1.618088e-04	3.670894760	Q9NQT4	cluster2 - cluster1	TRUE	EXOS5	reviewed	Exosome complex component RRP46 (Chronic myelogenous leukemia tumor antigen 28) (Exosome component 5) (Ribosomal RNA-processing protein 46) (p12B)	EXOSC5	CML28	RRP46
246	5.043617e-01	0.0634149780	4.8301261207	6.171296e-06	1.631129e-04	3.659468172	O14530	cluster2 - cluster1	TRUE	TXND9	reviewed	Thioredoxin domain-containing protein 9 (ATP-binding protein associated with cell differentiation) (Protein 1-4)	TXNDC9	APACD
247	-8.104178e-01	2.7020818120	-4.8272674542	6.240755e-06	1.642809e-04	3.648899262	Q6NZI2	cluster2 - cluster1	TRUE	CAVN1	reviewed	Caveolae-associated protein 1 (Cavin-1) (Polymerase I and transcript release factor)	CAVIN1	PTRF	FKSG13
248	-7.226604e-01	-0.9058895943	-4.8220406261	6.573323e-06	1.723377e-04	3.609194539	Q6ZW31	cluster2 - cluster1	TRUE	SYDE1	reviewed	Rho GTPase-activating protein SYDE1 (Synapse defective protein 1 homolog 1) (Protein syd-1 homolog 1)	SYDE1
249	4.295864e-01	0.4945940182	4.8124665981	6.612738e-06	1.726748e-04	3.594233199	P0DPB6	cluster2 - cluster1	TRUE	RPAC2	reviewed	DNA-directed RNA polymerases I and III subunit RPAC2 (RNA polymerases I and III subunit AC2) (AC19) (DNA-directed RNA polymerase I subunit D) (RNA polymerase I 16 kDa subunit) (RPA16) (RPC16) (hRPA19)	POLR1D
250	4.866405e-01	-1.1750584751	4.8095339642	6.900938e-06	1.788034e-04	3.561159787	Q3B726	cluster2 - cluster1	TRUE	RPA43	reviewed	DNA-directed RNA polymerase I subunit RPA43 (DNA-directed RNA polymerase I subunit F) (Twist neighbor protein)	POLR1F	TWISTNB
251	5.310617e-01	1.0653981160	4.8014908933	6.902439e-06	1.788034e-04	3.553754702	Q9UKD2	cluster2 - cluster1	TRUE	MRT4	reviewed	mRNA turnover protein 4 homolog (Ribosome assembly factor MRTO4)	MRTO4	C1orf33	MRT4
252	5.991715e-01	2.9817944198	4.7978830145	7.000340e-06	1.806199e-04	3.540459937	P12004	cluster2 - cluster1	TRUE	PCNA	reviewed	Proliferating cell nuclear antigen (PCNA) (Cyclin)	PCNA
253	-8.268040e-01	0.7486708288	-4.7960216533	7.051376e-06	1.812176e-04	3.533603116	Q969G5	cluster2 - cluster1	TRUE	CAVN3	reviewed	Caveolae-associated protein 3 (Cavin-3) (Protein kinase C delta-binding protein) (Serum deprivation response factor-related gene product that binds to C-kinase) (hSRBC)	CAVIN3	PRKCDBP	SRBC
254	8.851123e-01	0.9918226298	4.7902738597	7.211269e-06	1.845971e-04	3.512438861	Q14566	cluster2 - cluster1	TRUE	MCM6	reviewed	DNA replication licensing factor MCM6 (EC 3.6.4.12) (p105MCM)	MCM6
255	9.154374e-01	1.1807402185	4.7880033867	7.275397e-06	1.855083e-04	3.504082498	P33993	cluster2 - cluster1	TRUE	MCM7	reviewed	DNA replication licensing factor MCM7 (EC 3.6.4.12) (CDC47 homolog) (P1.1-MCM3)	MCM7	CDC47	MCM2
256	4.968958e-01	1.3611017656	4.7854773892	7.347394e-06	1.864153e-04	3.494788267	Q96GQ7	cluster2 - cluster1	TRUE	DDX27	reviewed	Probable ATP-dependent RNA helicase DDX27 (EC 3.6.4.13) (DEAD box protein 27)	DDX27	cPERP-F	RHLP	HSPC259	PP3241
257	-5.560788e-01	2.9149145205	-4.7847482422	7.368306e-06	1.864153e-04	3.492105927	Q9UH99	cluster2 - cluster1	TRUE	SUN2	reviewed	SUN domain-containing protein 2 (Protein unc-84 homolog B) (Rab5-interacting protein) (Rab5IP) (Sad1/unc-84 protein-like 2)	SUN2	FRIGG	KIAA0668	RAB5IP	UNC84B
258	4.443467e-01	2.0355203329	4.7821289092	7.443905e-06	1.875979e-04	3.482471956	P11387	cluster2 - cluster1	TRUE	TOP1	reviewed	DNA topoisomerase 1 (EC 5.6.2.1) (DNA topoisomerase I)	TOP1
259	-9.633541e-01	-1.4129582393	-4.7953281144	7.925612e-06	1.982013e-04	3.466623640	A1L4H1	cluster2 - cluster1	TRUE	SRCRL	reviewed	Soluble scavenger receptor cysteine-rich domain-containing protein SSC5D (Soluble scavenger protein with 5 SRCR domains) (SSc5D)	SSC5D
260	2.876968e-01	2.0951450666	4.7751814026	7.648099e-06	1.919998e-04	3.456933027	P51665	cluster2 - cluster1	TRUE	PSMD7	reviewed	26S proteasome non-ATPase regulatory subunit 7 (26S proteasome regulatory subunit RPN8) (26S proteasome regulatory subunit S12) (Mov34 protein homolog) (Proteasome subunit p40)	PSMD7	MOV34L
261	-6.757735e-01	2.9396280613	-4.7630997121	8.016249e-06	1.996998e-04	3.412570057	P01042	cluster2 - cluster1	TRUE	KNG1	reviewed	Kininogen-1 (Alpha-2-thiol proteinase inhibitor) (Fitzgerald factor) (High molecular weight kininogen) (HMWK) (Williams-Fitzgerald-Flaujeac factor) [Cleaved into: Kininogen-1 heavy chain; T-kinin (Ile-Ser-Bradykinin); Bradykinin (Kallidin I); Lysyl-bradykinin (Kallidin II); Kininogen-1 light chain; Low molecular weight growth-promoting factor]	KNG1	BDK	KNG
262	-5.541949e-01	1.5826863183	-4.7508453609	8.407257e-06	2.086412e-04	3.367637076	Q07954	cluster2 - cluster1	TRUE	LRP1	reviewed	Prolow-density lipoprotein receptor-related protein 1 (LRP-1) (Alpha-2-macroglobulin receptor) (A2MR) (Apolipoprotein E receptor) (APOER) (CD antigen CD91) [Cleaved into: Low-density lipoprotein receptor-related protein 1 85 kDa subunit (LRP-85); Low-density lipoprotein receptor-related protein 1 515 kDa subunit (LRP-515); Low-density lipoprotein receptor-related protein 1 intracellular domain (L…	LRP1	A2MR	APR
263	5.594104e-01	-0.2119735247	4.7488946980	8.471187e-06	2.086589e-04	3.360490551	Q8NBF6	cluster2 - cluster1	TRUE	AVL9	reviewed	Late secretory pathway protein AVL9 homolog	AVL9	KIAA0241
264	5.082232e-01	0.9800941100	4.7488652773	8.472155e-06	2.086589e-04	3.360382777	Q96SB4	cluster2 - cluster1	TRUE	SRPK1	reviewed	SRSF protein kinase 1 (EC 2.7.11.1) (SFRS protein kinase 1) (Serine/arginine-rich protein-specific kinase 1) (SR-protein-specific kinase 1)	SRPK1
265	7.433300e-01	0.4273731357	4.7457565466	8.575028e-06	2.103956e-04	3.348996941	Q96C36	cluster2 - cluster1	TRUE	P5CR2	reviewed	Pyrroline-5-carboxylate reductase 2 (P5C reductase 2) (P5CR 2) (EC 1.5.1.2)	PYCR2
266	-1.341994e+00	0.8637667375	-4.7451664911	8.722615e-06	2.124136e-04	3.338834759	P35625	cluster2 - cluster1	TRUE	TIMP3	reviewed	Metalloproteinase inhibitor 3 (Protein MIG-5) (Tissue inhibitor of metalloproteinases 3) (TIMP-3)	TIMP3
267	-8.221644e-01	0.1781136273	-4.7415141542	8.717378e-06	2.124136e-04	3.333465764	Q99969	cluster2 - cluster1	TRUE	RARR2	reviewed	Retinoic acid receptor responder protein 2 (Chemerin) (RAR-responsive protein TIG2) (Tazarotene-induced gene 2 protein)	RARRES2	TIG2
268	3.951779e-01	-0.5390454594	4.7390651926	8.800595e-06	2.135130e-04	3.324503785	Q15024	cluster2 - cluster1	TRUE	EXOS7	reviewed	Exosome complex component RRP42 (Exosome component 7) (Ribosomal RNA-processing protein 42) (p8)	EXOSC7	KIAA0116	RRP42
269	3.917214e-01	0.7694579893	4.7380306918	8.835980e-06	2.135745e-04	3.320718807	Q9Y5L0	cluster2 - cluster1	TRUE	TNPO3	reviewed	Transportin-3 (Importin-12) (Imp12) (Transportin-SR) (TRN-SR)	TNPO3	IPO12
270	8.888566e-01	0.7110981373	4.7323403963	9.033102e-06	2.175305e-04	3.299907738	P49736	cluster2 - cluster1	TRUE	MCM2	reviewed	DNA replication licensing factor MCM2 (EC 3.6.4.12) (Minichromosome maintenance protein 2 homolog) (Nuclear protein BM28)	MCM2	BM28	CCNL1	CDCL1	KIAA0030
271	4.062375e-01	2.6596619923	4.7265779871	9.237079e-06	2.213070e-04	3.278847243	Q13442	cluster2 - cluster1	TRUE	HAP28	reviewed	28 kDa heat- and acid-stable phosphoprotein (PDGF-associated protein) (PAP) (PDGFA-associated protein 1) (PAP1)	PDAP1	HASPP28
272	5.542533e-01	-0.5621481693	4.7253644196	9.280604e-06	2.213070e-04	3.274413727	O75691	cluster2 - cluster1	TRUE	UTP20	reviewed	Small subunit processome component 20 homolog (Down-regulated in metastasis protein) (Novel nucleolar protein 73) (NNP73) (Protein Key-1A6)	UTP20	DRIM
273	4.178784e-01	-1.0418124381	4.7241663623	9.323768e-06	2.213070e-04	3.270037502	Q15007	cluster2 - cluster1	TRUE	FL2D	reviewed	Pre-mRNA-splicing regulator WTAP (Female-lethal(2)D homolog) (hFL(2)D) (WT1-associated protein) (Wilms tumor 1-associating protein)	WTAP	KIAA0105
274	4.472200e-01	1.2776185254	4.7241025969	9.326071e-06	2.213070e-04	3.269804600	Q9H0A0	cluster2 - cluster1	TRUE	NAT10	reviewed	RNA cytidine acetyltransferase (EC 2.3.1.-) (18S rRNA cytosine acetyltransferase) (N-acetyltransferase 10) (N-acetyltransferase-like protein) (hALP)	NAT10	ALP	KIAA1709
275	5.217413e-01	-0.2741738249	4.7220360904	9.401002e-06	2.222739e-04	3.262257657	Q15397	cluster2 - cluster1	TRUE	PUM3	reviewed	Pumilio homolog 3 (HBV X-transactivated gene 5 protein) (HBV XAg-transactivated protein 5) (Minor histocompatibility antigen HA-8) (HLA-HA8)	PUM3	cPERP-C	KIAA0020	PUF-A	XTP5
276	-7.266441e-01	1.3310342827	-4.7205170980	9.456453e-06	2.227749e-04	3.256711438	Q6PCB0	cluster2 - cluster1	TRUE	VWA1	reviewed	von Willebrand factor A domain-containing protein 1	VWA1
277	5.188760e-01	-1.0851969698	4.7200302637	9.612871e-06	2.248305e-04	3.244845094	A4D1E9	cluster2 - cluster1	TRUE	GTPBA	reviewed	GTP-binding protein 10 (Protein obg homolog 2) (ObgH2)	GTPBP10	OBGH2	UG0751c10
278	4.796290e-01	2.2268245264	4.7164306934	9.607212e-06	2.248305e-04	3.241795948	P23919	cluster2 - cluster1	TRUE	KTHY	reviewed	Thymidylate kinase (EC 2.7.4.9) (dTMP kinase)	DTYMK	CDC8	TMPK	TYMK
279	-7.084367e-01	2.8429813945	-4.7106892772	9.822984e-06	2.288615e-04	3.220851930	P02749	cluster2 - cluster1	TRUE	APOH	reviewed	Beta-2-glycoprotein 1 (APC inhibitor) (Activated protein C-binding protein) (Anticardiolipin cofactor) (Apolipoprotein H) (Apo-H) (Beta-2-glycoprotein I) (B2GPI) (Beta(2)GPI)	APOH	B2G1
280	-7.910913e-01	-0.1505543326	-4.7209012223	1.018623e-05	2.315764e-04	3.217771906	Q7Z7L8	cluster2 - cluster1	TRUE	CK096	reviewed	Uncharacterized protein C11orf96 (Protein Ag2 homolog)	C11orf96	AG2
281	-6.895303e-01	1.6166066109	-4.7098316063	9.855619e-06	2.288615e-04	3.217724483	Q9NZU5	cluster2 - cluster1	TRUE	LMCD1	reviewed	LIM and cysteine-rich domains protein 1 (Dyxin)	LMCD1
282	-8.980987e-01	0.4701936131	-4.7136326234	9.999749e-06	2.304239e-04	3.216142711	Q9BXJ0	cluster2 - cluster1	TRUE	C1QT5	reviewed	Complement C1q tumor necrosis factor-related protein 5	C1QTNF5	CTRP5	UNQ303/PRO344
283	4.265460e-01	1.0315742482	4.7088712122	9.892287e-06	2.288956e-04	3.214222843	O75439	cluster2 - cluster1	TRUE	MPPB	reviewed	Mitochondrial-processing peptidase subunit beta (EC 3.4.24.64) (Beta-MPP) (P-52)	PMPCB	MPPB
284	3.400029e-01	0.2774073882	4.7053028050	1.002970e-05	2.304239e-04	3.201215807	Q8NFH4	cluster2 - cluster1	TRUE	NUP37	reviewed	Nucleoporin Nup37 (p37) (Nup107-160 subcomplex subunit Nup37)	NUP37
285	-8.218912e-01	0.9674053572	-4.7044025008	1.006466e-05	2.304239e-04	3.197935031	Q9Y646	cluster2 - cluster1	TRUE	CBPQ	reviewed	Carboxypeptidase Q (EC 3.4.17.-) (Lysosomal dipeptidase) (Plasma glutamate carboxypeptidase)	CPQ	LCH1	PGCP
286	9.352737e-01	0.5401469812	4.7062048384	1.013958e-05	2.313247e-04	3.194553758	P06493	cluster2 - cluster1	TRUE	CDK1	reviewed	Cyclin-dependent kinase 1 (CDK1) (EC 2.7.11.22) (EC 2.7.11.23) (Cell division control protein 2 homolog) (Cell division protein kinase 1) (p34 protein kinase)	CDK1	CDC2	CDC28A	CDKN1	P34CDC2
287	-6.473561e-01	-1.5005018820	-4.7127852293	1.050679e-05	2.363846e-04	3.185580346	Q14392	cluster2 - cluster1	TRUE	LRC32	reviewed	Transforming growth factor beta activator LRRC32 (Garpin) (Glycoprotein A repetitions predominant) (GARP) (Leucine-rich repeat-containing protein 32)	LRRC32	D11S833E
288	-6.813414e-01	0.9741936664	-4.6979547826	1.031852e-05	2.337665e-04	3.174449445	P07357	cluster2 - cluster1	TRUE	CO8A	reviewed	Complement component C8 alpha chain (Complement component 8 subunit alpha)	C8A
289	5.482785e-01	-0.5806461065	4.6961315759	1.039142e-05	2.346008e-04	3.167811788	Q14684	cluster2 - cluster1	TRUE	RRP1B	reviewed	Ribosomal RNA processing protein 1 homolog B (RRP1-like protein B)	RRP1B	KIAA0179
290	5.297627e-01	0.4262525311	4.6901973812	1.063220e-05	2.383813e-04	3.146217581	Q9NW13	cluster2 - cluster1	TRUE	RBM28	reviewed	RNA-binding protein 28 (RNA-binding motif protein 28)	RBM28
291	-7.336110e-01	-1.1103530364	-4.7011740588	1.098253e-05	2.437147e-04	3.143928787	Q8N5C1	cluster2 - cluster1	TRUE	CAHM5	reviewed	Calcium homeostasis modulator protein 5 (Protein FAM26E)	CALHM5	C6orf188	FAM26E
292	-8.932722e-01	-0.5013149914	-4.7142688270	1.136548e-05	2.496567e-04	3.141333107	Q9BPY8	cluster2 - cluster1	TRUE	HOP	reviewed	Homeodomain-only protein (Lung cancer-associated Y protein) (Not expressed in choriocarcinoma protein 1) (Odd homeobox protein 1)	HOPX	HOD	HOP	LAGY	NECC1	OB1
293	4.845199e-01	0.9688107576	4.6856921659	1.081861e-05	2.417272e-04	3.129833704	Q8TCS8	cluster2 - cluster1	TRUE	PNPT1	reviewed	Polyribonucleotide nucleotidyltransferase 1, mitochondrial (EC 2.7.7.8) (3'-5' RNA exonuclease OLD35) (PNPase old-35) (Polynucleotide phosphorylase 1) (PNPase 1) (Polynucleotide phosphorylase-like protein)	PNPT1	PNPASE
294	-6.177573e-01	0.7201415487	-4.6832443883	1.092122e-05	2.431841e-04	3.120935753	P43652	cluster2 - cluster1	TRUE	AFAM	reviewed	Afamin (Alpha-albumin) (Alpha-Alb)	AFM	ALB2	ALBA
295	8.288979e-01	1.8755373605	4.6777886536	1.115333e-05	2.466631e-04	3.101113055	P25205	cluster2 - cluster1	TRUE	MCM3	reviewed	DNA replication licensing factor MCM3 (EC 3.6.4.12) (DNA polymerase alpha holoenzyme-associated protein P1) (P1-MCM3) (RLF subunit beta) (p102)	MCM3
296	-8.026844e-01	-0.3669892543	-4.6919607854	1.155664e-05	2.530010e-04	3.099508379	P36980	cluster2 - cluster1	TRUE	FHR2	reviewed	Complement factor H-related protein 2 (FHR-2) (DDESK59) (H factor-like 3) (H factor-like protein 2)	CFHR2	CFHL2	FHR2	HFL3
297	-7.853771e-01	1.8384983511	-4.6735590015	1.133657e-05	2.496567e-04	3.085754223	O43294	cluster2 - cluster1	TRUE	TGFI1	reviewed	Transforming growth factor beta-1-induced transcript 1 protein (Androgen receptor coactivator 55 kDa protein) (Androgen receptor-associated protein of 55 kDa) (Hydrogen peroxide-inducible clone 5 protein) (Hic-5)	TGFB1I1	ARA55
298	4.786647e-01	-0.0884413171	4.6660530299	1.166899e-05	2.533476e-04	3.058517842	Q8NI36	cluster2 - cluster1	TRUE	WDR36	reviewed	WD repeat-containing protein 36 (T-cell activation WD repeat-containing protein) (TA-WDRP)	WDR36
299	2.686654e-01	2.6547369215	4.6657368719	1.168319e-05	2.533476e-04	3.057371171	P55884	cluster2 - cluster1	TRUE	EIF3B	reviewed	Eukaryotic translation initiation factor 3 subunit B (eIF3b) (Eukaryotic translation initiation factor 3 subunit 9) (Prt1 homolog) (hPrt1) (eIF-3-eta) (eIF3 p110) (eIF3 p116)	EIF3B	EIF3S9
300	4.257131e-01	1.2242302232	4.6655995411	1.168937e-05	2.533476e-04	3.056873100	Q96J01	cluster2 - cluster1	TRUE	THOC3	reviewed	THO complex subunit 3 (Tho3) (TEX1 homolog) (hTREX45)	THOC3
301	3.866068e-01	2.6105636223	4.6525952421	1.228884e-05	2.654554e-04	3.009747212	Q9UJV9	cluster2 - cluster1	TRUE	DDX41	reviewed	Probable ATP-dependent RNA helicase DDX41 (EC 3.6.4.13) (DEAD box protein 41) (DEAD box protein abstrakt homolog)	DDX41	ABS
302	-9.210661e-01	2.0306356540	-4.6432304010	1.273894e-05	2.742668e-04	2.975856954	Q14766	cluster2 - cluster1	TRUE	LTBP1	reviewed	Latent-transforming growth factor beta-binding protein 1 (LTBP-1) (Transforming growth factor beta-1-binding protein 1) (TGF-beta1-BP-1)	LTBP1
303	4.350591e-01	0.5496069976	4.6386693123	1.296391e-05	2.781893e-04	2.959365117	Q9BY44	cluster2 - cluster1	TRUE	EIF2A	reviewed	Eukaryotic translation initiation factor 2A (eIF-2A) (65 kDa eukaryotic translation initiation factor 2A) [Cleaved into: Eukaryotic translation initiation factor 2A, N-terminally processed]	EIF2A	CDA02	MSTP004	MSTP089
304	-5.453539e-01	-0.2863787833	-4.6345904229	1.316836e-05	2.816470e-04	2.944624699	Q9BZF9	cluster2 - cluster1	TRUE	UACA	reviewed	Uveal autoantigen with coiled-coil domains and ankyrin repeats	UACA	KIAA1561
305	5.037603e-01	0.2034166159	4.6290551312	1.345083e-05	2.867453e-04	2.924633037	P56182	cluster2 - cluster1	TRUE	RRP1	reviewed	Ribosomal RNA processing protein 1 homolog A (Novel nuclear protein 1) (NNP-1) (Nucleolar protein Nop52) (RRP1-like protein)	RRP1	D21S2056E	NNP1	NOP52	RRP1A
306	-7.023442e-01	1.3345755035	-4.6244432164	1.369067e-05	2.909044e-04	2.907986832	P13716	cluster2 - cluster1	TRUE	HEM2	reviewed	Delta-aminolevulinic acid dehydratase (ALADH) (EC 4.2.1.24) (Porphobilinogen synthase)	ALAD
307	5.571078e-01	-2.0878430570	4.6644752227	1.472527e-05	3.068708e-04	2.899447294	Q9H6D7	cluster2 - cluster1	TRUE	HAUS4	reviewed	HAUS augmin-like complex subunit 4	HAUS4	C14orf94
308	4.214658e-01	1.3136442617	4.6205754334	1.389500e-05	2.942844e-04	2.894033877	Q9UBF2	cluster2 - cluster1	TRUE	COPG2	reviewed	Coatomer subunit gamma-2 (Gamma-2-coat protein) (Gamma-2-COP)	COPG2
309	4.334451e-01	-0.8924551289	4.6188437300	1.398745e-05	2.952805e-04	2.887788976	P48634	cluster2 - cluster1	TRUE	PRC2A	reviewed	Protein PRRC2A (HLA-B-associated transcript 2) (Large proline-rich protein BAT2) (Proline-rich and coiled-coil-containing protein 2A) (Protein G2)	PRRC2A	BAT2	G2
310	-7.937542e-01	0.1333506963	-4.6148733862	1.420165e-05	2.988322e-04	2.873476158	P10643	cluster2 - cluster1	TRUE	CO7	reviewed	Complement component C7	C7
311	3.794248e-01	-1.2476886004	4.6064662648	1.466579e-05	3.068708e-04	2.843192589	Q9UJX6	cluster2 - cluster1	TRUE	ANC2	reviewed	Anaphase-promoting complex subunit 2 (APC2) (Cyclosome subunit 2)	ANAPC2	APC2	KIAA1406
312	7.017474e-01	-0.4374336591	4.6191961126	1.499093e-05	3.104173e-04	2.841694549	Q13257	cluster2 - cluster1	TRUE	MD2L1	reviewed	Mitotic spindle assembly checkpoint protein MAD2A (HsMAD2) (Mitotic arrest deficient 2-like protein 1) (MAD2-like protein 1)	MAD2L1	MAD2
313	3.644954e-01	-0.5733197321	4.6054720532	1.472165e-05	3.068708e-04	2.839613423	Q14562	cluster2 - cluster1	TRUE	DHX8	reviewed	ATP-dependent RNA helicase DHX8 (EC 3.6.4.13) (DEAH box protein 8) (RNA helicase HRH1)	DHX8	DDX8
314	5.340097e-01	0.1893495987	4.6016691073	1.493720e-05	3.102929e-04	2.825926940	Q96MW1	cluster2 - cluster1	TRUE	CCD43	reviewed	Coiled-coil domain-containing protein 43	CCDC43
315	-1.144887e+00	0.9321097198	-4.6032911279	1.546622e-05	3.168556e-04	2.812105045	Q9UGT4	cluster2 - cluster1	TRUE	SUSD2	reviewed	Sushi domain-containing protein 2	SUSD2
316	4.179846e-01	1.5238843618	4.5973838487	1.518376e-05	3.134121e-04	2.810512523	Q14444	cluster2 - cluster1	TRUE	CAPR1	reviewed	Caprin-1 (Cell cycle-associated protein 1) (Cytoplasmic activation- and proliferation-associated protein 1) (GPI-anchored membrane protein 1) (GPI-anchored protein p137) (GPI-p137) (p137GPI) (Membrane component chromosome 11 surface marker 1) (RNA granule protein 105)	CAPRIN1	GPIAP1	GPIP137	M11S1	RNG105
317	4.124761e-01	1.5172934136	4.5956173788	1.528654e-05	3.145352e-04	2.804160820	Q7Z6Z7	cluster2 - cluster1	TRUE	HUWE1	reviewed	E3 ubiquitin-protein ligase HUWE1 (EC 2.3.2.26) (ARF-binding protein 1) (ARF-BP1) (HECT, UBA and WWE domain-containing protein 1) (HECT-type E3 ubiquitin transferase HUWE1) (Homologous to E6AP carboxyl terminus homologous protein 9) (HectH9) (Large structure of UREB1) (LASU1) (Mcl-1 ubiquitin ligase E3) (Mule) (Upstream regulatory element-binding protein 1) (URE-B1) (URE-binding protein 1)	HUWE1	KIAA0312	KIAA1578	UREB1	HSPC272
318	-7.862571e-01	0.2072629699	-4.5920398219	1.549678e-05	3.168556e-04	2.791301333	Q6UX71	cluster2 - cluster1	TRUE	PXDC2	reviewed	Plexin domain-containing protein 2 (Tumor endothelial marker 7-related protein)	PLXDC2	TEM7R	UNQ2514/PRO6003
319	2.852952e-01	2.6255188293	4.5899333519	1.562188e-05	3.184121e-04	2.783732378	Q15029	cluster2 - cluster1	TRUE	U5S1	reviewed	116 kDa U5 small nuclear ribonucleoprotein component (Elongation factor Tu GTP-binding domain-containing protein 2) (SNU114 homolog) (hSNU114) (U5 snRNP-specific protein, 116 kDa) (U5-116 kDa)	EFTUD2	KIAA0031	SNRP116
320	5.085325e-01	1.1702783232	4.5841381442	1.597111e-05	3.245131e-04	2.762919514	Q8IY81	cluster2 - cluster1	TRUE	SPB1	reviewed	pre-rRNA 2'-O-ribose RNA methyltransferase FTSJ3 (EC 2.1.1.-) (Protein ftsJ homolog 3) (Putative rRNA methyltransferase 3)	FTSJ3	SB92
321	4.924040e-01	0.6272264010	4.5729117074	1.666933e-05	3.376449e-04	2.722644645	Q9Y2L1	cluster2 - cluster1	TRUE	RRP44	reviewed	Exosome complex exonuclease RRP44 (EC 3.1.13.-) (EC 3.1.26.-) (Protein DIS3 homolog) (Ribosomal RNA-processing protein 44)	DIS3	KIAA1008	RRP44
322	5.106024e-01	-1.0836845788	4.5698823141	1.686276e-05	3.397733e-04	2.711786581	Q9NV06	cluster2 - cluster1	TRUE	DCA13	reviewed	DDB1- and CUL4-associated factor 13 (WD repeat and SOF domain-containing protein 1)	DCAF13	WDSOF1	HSPC064
323	3.088151e-01	0.6812868032	4.5696306421	1.687893e-05	3.397733e-04	2.710884718	O75694	cluster2 - cluster1	TRUE	NU155	reviewed	Nuclear pore complex protein Nup155 (155 kDa nucleoporin) (Nucleoporin Nup155)	NUP155	KIAA0791
324	5.513197e-01	-1.2223968875	4.5719243610	1.718051e-05	3.438754e-04	2.701651804	Q9NY61	cluster2 - cluster1	TRUE	AATF	reviewed	Protein AATF (Apoptosis-antagonizing transcription factor) (Rb-binding protein Che-1)	AATF	CHE1	DED	HSPC277
325	8.062067e-01	0.8859238055	4.5648563700	1.718848e-05	3.438754e-04	2.693781698	P08195	cluster2 - cluster1	TRUE	4F2	reviewed	4F2 cell-surface antigen heavy chain (4F2hc) (4F2 heavy chain antigen) (Lymphocyte activation antigen 4F2 large subunit) (Solute carrier family 3 member 2) (CD antigen CD98)	SLC3A2	MDU1
326	-6.724424e-01	3.0677594135	-4.5634094015	1.728338e-05	3.447134e-04	2.688600248	P14543	cluster2 - cluster1	TRUE	NID1	reviewed	Nidogen-1 (NID-1) (Entactin)	NID1	NID
327	4.628936e-01	0.2419604669	4.5609290526	1.744724e-05	3.469174e-04	2.679720605	Q14137	cluster2 - cluster1	TRUE	BOP1	reviewed	Ribosome biogenesis protein BOP1 (Block of proliferation 1 protein)	BOP1	KIAA0124
328	4.386206e-01	-1.0910762616	4.5691466983	1.784717e-05	3.527121e-04	2.673629977	Q9UBW7	cluster2 - cluster1	TRUE	ZMYM2	reviewed	Zinc finger MYM-type protein 2 (Fused in myeloproliferative disorders protein) (Rearranged in atypical myeloproliferative disorder protein) (Zinc finger protein 198)	ZMYM2	FIM	RAMP	ZNF198
329	3.962306e-01	1.3096745337	4.5562898137	1.775778e-05	3.520156e-04	2.663119747	Q99417	cluster2 - cluster1	TRUE	MYCBP	reviewed	c-Myc-binding protein (Associate of Myc 1) (AMY-1)	MYCBP	AMY1
330	-5.762705e-01	4.1172572796	-4.5482827807	1.830641e-05	3.595308e-04	2.634491071	Q05682	cluster2 - cluster1	TRUE	CALD1	reviewed	Caldesmon (CDM)	CALD1	CAD	CDM
331	5.688439e-01	0.2693273152	4.5501394218	1.841337e-05	3.595308e-04	2.632692315	Q9NRG0	cluster2 - cluster1	TRUE	CHRC1	reviewed	Chromatin accessibility complex protein 1 (CHRAC-1) (Chromatin accessibility complex 15 kDa protein) (CHRAC-15) (HuCHRAC15) (DNA polymerase epsilon subunit p15)	CHRAC1	CHRAC15
332	8.397394e-01	1.9433919217	4.5474733164	1.836278e-05	3.595308e-04	2.631598527	P33992	cluster2 - cluster1	TRUE	MCM5	reviewed	DNA replication licensing factor MCM5 (EC 3.6.4.12) (CDC46 homolog) (P1-CDC46)	MCM5	CDC46
333	5.606196e-01	-0.0056419210	4.5468152347	1.840873e-05	3.595308e-04	2.629247159	Q92979	cluster2 - cluster1	TRUE	NEP1	reviewed	Ribosomal RNA small subunit methyltransferase NEP1 (EC 2.1.1.-) (18S rRNA (pseudouridine(1248)-N1)-methyltransferase) (18S rRNA Psi1248 methyltransferase) (Nucleolar protein EMG1 homolog) (Protein C2f) (Ribosome biogenesis protein NEP1)	EMG1	C2F
334	5.049055e-01	-0.5766675184	4.5490676246	1.848831e-05	3.599132e-04	2.628871522	Q9Y221	cluster2 - cluster1	TRUE	NIP7	reviewed	60S ribosome subunit biogenesis protein NIP7 homolog (KD93) (Nucleolar pre-rRNA processing protein NIP7)	NIP7	CGI-37	HSPC031	HSPC180	OK/SW-cl.76	OK/SW-cl.78
335	3.376180e-01	0.2492436020	4.5438984282	1.885392e-05	3.657433e-04	2.610451515	Q96FV9	cluster2 - cluster1	TRUE	THOC1	reviewed	THO complex subunit 1 (Tho1) (Nuclear matrix protein p84) (p84N5) (hTREX84)	THOC1	HPR1
336	3.942550e-01	-0.6091689595	4.5398732293	1.890030e-05	3.657433e-04	2.604455131	Q96B26	cluster2 - cluster1	TRUE	EXOS8	reviewed	Exosome complex component RRP43 (Exosome component 8) (Opa-interacting protein 2) (OIP-2) (Ribosomal RNA-processing protein 43) (p9)	EXOSC8	OIP2	RRP43
337	1.360171e+00	1.5202047464	4.5306161356	1.957565e-05	3.776880e-04	2.571429989	P11166	cluster2 - cluster1	TRUE	GTR1	reviewed	Solute carrier family 2, facilitated glucose transporter member 1 (Glucose transporter type 1, erythrocyte/brain) (GLUT-1) (HepG2 glucose transporter)	SLC2A1	GLUT1
338	4.214278e-01	-0.9307491394	4.5327812235	1.966414e-05	3.782729e-04	2.570877814	Q6RFH5	cluster2 - cluster1	TRUE	WDR74	reviewed	WD repeat-containing protein 74 (NOP seven-associated protein 1)	WDR74	NSA1
339	3.444316e-01	-0.8061715452	4.5282761416	1.975003e-05	3.788044e-04	2.563088251	Q86WB0	cluster2 - cluster1	TRUE	NIPA	reviewed	Nuclear-interacting partner of ALK (Nuclear-interacting partner of anaplastic lymphoma kinase) (hNIPA) (Zinc finger C3HC-type protein 1)	ZC3HC1	NIPA	HSPC216
340	4.367958e-01	0.0999709618	4.5385631962	2.030427e-05	3.861604e-04	2.556412234	O14646	cluster2 - cluster1	TRUE	CHD1	reviewed	Chromodomain-helicase-DNA-binding protein 1 (CHD-1) (EC 3.6.4.12) (ATP-dependent helicase CHD1)	CHD1
341	4.804196e-01	-0.6172591506	4.5251430796	1.998588e-05	3.822005e-04	2.551923331	Q9Y2R4	cluster2 - cluster1	TRUE	DDX52	reviewed	Probable ATP-dependent RNA helicase DDX52 (EC 3.6.4.13) (ATP-dependent RNA helicase ROK1-like) (DEAD box protein 52)	DDX52	ROK1	HUSSY-19
342	-8.365384e-01	-0.9971824866	-4.5269556372	2.036381e-05	3.861604e-04	2.547044150	Q76M96	cluster2 - cluster1	TRUE	CCD80	reviewed	Coiled-coil domain-containing protein 80 (Down-regulated by oncogenes protein 1) (Up-regulated in BRS-3 deficient mouse homolog)	CCDC80	DRO1	URB	HBE245
343	7.454229e-01	0.2669684073	4.5201016196	2.037112e-05	3.861604e-04	2.533967285	Q8NF37	cluster2 - cluster1	TRUE	PCAT1	reviewed	Lysophosphatidylcholine acyltransferase 1 (LPC acyltransferase 1) (LPCAT-1) (LysoPC acyltransferase 1) (EC 2.3.1.23) (1-acylglycerol-3-phosphate O-acyltransferase) (EC 2.3.1.51) (1-acylglycerophosphocholine O-acyltransferase) (1-alkenylglycerophosphocholine O-acyltransferase) (EC 2.3.1.25) (1-alkylglycerophosphocholine O-acetyltransferase) (EC 2.3.1.67) (Acetyl-CoA:lyso-platelet-activating factor…	LPCAT1	AYTL2	PFAAP3
344	5.605890e-01	1.6964849745	4.5065438408	2.144319e-05	4.053011e-04	2.485737780	Q9Y6E2	cluster2 - cluster1	TRUE	BZW2	reviewed	Basic leucine zipper and W2 domain-containing protein 2	BZW2	HSPC028	MSTP017
345	4.594167e-01	-0.1211659520	4.5011316022	2.188625e-05	4.124765e-04	2.466508707	Q9Y399	cluster2 - cluster1	TRUE	RT02	reviewed	28S ribosomal protein S2, mitochondrial (MRP-S2) (S2mt) (Mitochondrial small ribosomal subunit protein uS2m)	MRPS2	CGI-91
346	6.870923e-01	-1.5309859051	4.5080298050	2.215528e-05	4.163399e-04	2.466396311	P49366	cluster2 - cluster1	TRUE	DHYS	reviewed	Deoxyhypusine synthase (DHS) (EC 2.5.1.46)	DHPS	DS
347	-1.187063e+00	-1.4275112299	-4.5124689414	2.408395e-05	4.406932e-04	2.442296199	P48061	cluster2 - cluster1	TRUE	SDF1	reviewed	Stromal cell-derived factor 1 (SDF-1) (hSDF-1) (C-X-C motif chemokine 12) (Intercrine reduced in hepatomas) (IRH) (hIRH) (Pre-B cell growth-stimulating factor) (PBSF) [Cleaved into: SDF-1-beta(3-72); SDF-1-alpha(3-67)]	CXCL12	SDF1	SDF1A	SDF1B
348	-6.774519e-01	2.6355847913	-4.4930643015	2.256317e-05	4.227831e-04	2.437872045	P02765	cluster2 - cluster1	TRUE	FETUA	reviewed	Alpha-2-HS-glycoprotein (Alpha-2-Z-globulin) (Ba-alpha-2-glycoprotein) (Fetuin-A) [Cleaved into: Alpha-2-HS-glycoprotein chain A; Alpha-2-HS-glycoprotein chain B]	AHSG	FETUA	PRO2743
349	2.866606e-01	2.3146978281	4.4887138259	2.293659e-05	4.280622e-04	2.422441790	O15212	cluster2 - cluster1	TRUE	PFD6	reviewed	Prefoldin subunit 6 (Protein Ke2)	PFDN6	HKE2	PFD6
350	2.215814e-01	3.0083854312	4.4882520414	2.297658e-05	4.280622e-04	2.420804458	O00231	cluster2 - cluster1	TRUE	PSD11	reviewed	26S proteasome non-ATPase regulatory subunit 11 (26S proteasome regulatory subunit RPN6) (26S proteasome regulatory subunit S9) (26S proteasome regulatory subunit p44.5)	PSMD11
351	5.529964e-01	-1.2786855055	4.4872854559	2.306050e-05	4.283981e-04	2.417377598	Q13823	cluster2 - cluster1	TRUE	NOG2	reviewed	Nucleolar GTP-binding protein 2 (Autoantigen NGP-1)	GNL2	NGP1
352	4.714607e-01	-0.7694005147	4.4904005587	2.336637e-05	4.316140e-04	2.412498373	O00566	cluster2 - cluster1	TRUE	MPP10	reviewed	U3 small nucleolar ribonucleoprotein protein MPP10 (M phase phosphoprotein 10)	MPHOSPH10	MPP10
353	-7.648428e-01	5.7570521553	-4.4849228700	2.326686e-05	4.310004e-04	2.409003318	P07305	cluster2 - cluster1	TRUE	H10	reviewed	Histone H1.0 (Histone H1') (Histone H1(0)) [Cleaved into: Histone H1.0, N-terminally processed]	H1-0	H1F0	H1FV
354	-7.894461e-01	-0.3164707149	-4.4842024215	2.361830e-05	4.350317e-04	2.401272073	Q07075	cluster2 - cluster1	TRUE	AMPE	reviewed	Glutamyl aminopeptidase (EAP) (EC 3.4.11.7) (Aminopeptidase A) (AP-A) (Differentiation antigen gp160) (CD antigen CD249)	ENPEP
355	3.467446e-01	0.2722819881	4.4784302621	2.384323e-05	4.379342e-04	2.386003592	O00629	cluster2 - cluster1	TRUE	IMA3	reviewed	Importin subunit alpha-3 (Importin alpha Q1) (Qip1) (Karyopherin subunit alpha-4)	KPNA4	QIP1
356	6.529277e-01	1.6847506350	4.4973531097	2.471083e-05	4.475483e-04	2.384745806	P46013	cluster2 - cluster1	TRUE	KI67	reviewed	Proliferation marker protein Ki-67 (Antigen identified by monoclonal antibody Ki-67) (Antigen KI-67) (Antigen Ki67)	MKI67
357	3.823665e-01	1.1621757360	4.4752672982	2.412900e-05	4.406932e-04	2.374806183	O95453	cluster2 - cluster1	TRUE	PARN	reviewed	Poly(A)-specific ribonuclease PARN (EC 3.1.13.4) (Deadenylating nuclease) (Deadenylation nuclease) (Polyadenylate-specific ribonuclease)	PARN	DAN
358	5.440637e-01	-0.7837549797	4.4760517389	2.435318e-05	4.435416e-04	2.369829462	O95801	cluster2 - cluster1	TRUE	TTC4	reviewed	Tetratricopeptide repeat protein 4 (TPR repeat protein 4)	TTC4	My044
359	-6.524620e-01	2.3815722382	-4.4717103223	2.445434e-05	4.441400e-04	2.362219569	P35580	cluster2 - cluster1	TRUE	MYH10	reviewed	Myosin-10 (Cellular myosin heavy chain, type B) (Myosin heavy chain 10) (Myosin heavy chain, non-muscle IIb) (Non-muscle myosin heavy chain B) (NMMHC-B) (Non-muscle myosin heavy chain IIb) (NMMHC II-b) (NMMHC-IIB)	MYH10
360	3.704044e-01	-0.2259712161	4.4673514014	2.485882e-05	4.489779e-04	2.346803400	Q9UHR5	cluster2 - cluster1	TRUE	S30BP	reviewed	SAP30-binding protein (Transcriptional regulator protein HCNGP)	SAP30BP	HCNGP	HTRG	HTRP
361	3.451626e-01	1.1159197567	4.4611010869	2.545013e-05	4.583843e-04	2.324713705	Q99614	cluster2 - cluster1	TRUE	TTC1	reviewed	Tetratricopeptide repeat protein 1 (TPR repeat protein 1)	TTC1	TPR1
362	6.417354e-01	-1.9518356985	4.4669729158	2.652086e-05	4.750376e-04	2.305522605	Q6PK04	cluster2 - cluster1	TRUE	CC137	reviewed	Coiled-coil domain-containing protein 137	CCDC137	cPERP-B
363	2.343437e-01	2.1060093820	4.4556645689	2.597551e-05	4.665546e-04	2.305515230	P43686	cluster2 - cluster1	TRUE	PRS6B	reviewed	26S proteasome regulatory subunit 6B (26S proteasome AAA-ATPase subunit RPT3) (MB67-interacting protein) (MIP224) (Proteasome 26S subunit ATPase 4) (Tat-binding protein 7) (TBP-7)	PSMC4	MIP224	TBP7
364	-4.305832e-01	-0.8553599935	-4.4474416593	2.679017e-05	4.768798e-04	2.276503705	Q5QJ74	cluster2 - cluster1	TRUE	TBCEL	reviewed	Tubulin-specific chaperone cofactor E-like protein (EL) (Leucine-rich repeat-containing protein 35)	TBCEL	LRRC35
365	5.222534e-01	5.1615926455	4.4469908549	2.683554e-05	4.768798e-04	2.274914141	P06748	cluster2 - cluster1	TRUE	NPM	reviewed	Nucleophosmin (NPM) (Nucleolar phosphoprotein B23) (Nucleolar protein NO38) (Numatrin)	NPM1	NPM
366	3.536976e-01	1.4342321173	4.4469093914	2.684374e-05	4.768798e-04	2.274626906	Q8WWM7	cluster2 - cluster1	TRUE	ATX2L	reviewed	Ataxin-2-like protein (Ataxin-2 domain protein) (Ataxin-2-related protein)	ATXN2L	A2D	A2LG	A2LP	A2RP
367	5.628235e-01	-1.1645748362	4.4614200028	2.782067e-05	4.928882e-04	2.270918644	Q15054	cluster2 - cluster1	TRUE	DPOD3	reviewed	DNA polymerase delta subunit 3 (DNA polymerase delta subunit C) (DNA polymerase delta subunit p66) (DNA polymerase delta subunit p68)	POLD3	KIAA0039
368	5.362665e-01	-1.2619029734	4.4393826904	2.794242e-05	4.930937e-04	2.240676764	O15446	cluster2 - cluster1	TRUE	RPA34	reviewed	DNA-directed RNA polymerase I subunit RPA34 (A34.5) (Antisense to ERCC-1 protein) (ASE-1) (CD3-epsilon-associated protein) (CD3E-associated protein) (DNA-directed RNA polymerase I subunit G) (RNA polymerase I-associated factor PAF49)	POLR1G	ASE1	CAST	CD3EAP	PAF49
369	3.141103e-01	2.0607396778	4.4358191635	2.798394e-05	4.930937e-04	2.235553155	Q9UHV9	cluster2 - cluster1	TRUE	PFD2	reviewed	Prefoldin subunit 2	PFDN2	PFD2	HSPC231
370	3.575210e-01	1.1447151535	4.4337700813	2.819967e-05	4.955521e-04	2.228340163	Q14008	cluster2 - cluster1	TRUE	CKAP5	reviewed	Cytoskeleton-associated protein 5 (Colonic and hepatic tumor overexpressed gene protein) (Ch-TOG)	CKAP5	KIAA0097
371	-1.496761e+00	0.1195163996	-4.4452973694	3.081500e-05	5.312592e-04	2.207888758	Q96P44	cluster2 - cluster1	TRUE	COLA1	reviewed	Collagen alpha-1(XXI) chain	COL21A1	COL1AL	FP633
372	6.025236e-01	-1.0891320851	4.4245922843	2.918586e-05	5.115000e-04	2.196058084	Q8WVM0	cluster2 - cluster1	TRUE	TFB1M	reviewed	Dimethyladenosine transferase 1, mitochondrial (EC 2.1.1.-) (Mitochondrial 12S rRNA dimethylase 1) (Mitochondrial transcription factor B1) (h-mtTFB) (h-mtTFB1) (hTFB1M) (mtTFB1) (S-adenosylmethionine-6-N', N'-adenosyl(rRNA) dimethyltransferase 1)	TFB1M	CGI-75
373	3.926291e-01	1.7284884164	4.4201924428	2.967040e-05	5.173936e-04	2.180596419	O95433	cluster2 - cluster1	TRUE	AHSA1	reviewed	Activator of 90 kDa heat shock protein ATPase homolog 1 (AHA1) (p38)	AHSA1	C14orf3	HSPC322
374	-7.048434e-01	2.9471065734	-4.4200942817	2.968130e-05	5.173936e-04	2.180251574	P24844	cluster2 - cluster1	TRUE	MYL9	reviewed	Myosin regulatory light polypeptide 9 (20 kDa myosin light chain) (LC20) (MLC-2C) (Myosin RLC) (Myosin regulatory light chain 2, smooth muscle isoform) (Myosin regulatory light chain 9) (Myosin regulatory light chain MRLC1)	MYL9	MLC2	MRLC1	MYRL2
375	3.971347e-01	-0.5023664021	4.4164072284	3.009347e-05	5.231758e-04	2.167302115	Q99543	cluster2 - cluster1	TRUE	DNJC2	reviewed	DnaJ homolog subfamily C member 2 (M-phase phosphoprotein 11) (Zuotin-related factor 1) [Cleaved into: DnaJ homolog subfamily C member 2, N-terminally processed]	DNAJC2	MPHOSPH11	MPP11	ZRF1
376	6.116209e-01	0.2821083624	4.4155598707	3.018898e-05	5.234366e-04	2.164327001	Q9Y666	cluster2 - cluster1	TRUE	S12A7	reviewed	Solute carrier family 12 member 7 (Electroneutral potassium-chloride cotransporter 4) (K-Cl cotransporter 4)	SLC12A7	KCC4
377	5.347709e-01	-1.7793493744	4.4119067708	3.060408e-05	5.292227e-04	2.151504765	Q14146	cluster2 - cluster1	TRUE	URB2	reviewed	Unhealthy ribosome biogenesis protein 2 homolog	URB2	KIAA0133
378	5.406469e-01	-1.3676008695	4.4129781023	3.120781e-05	5.325804e-04	2.143329771	Q9HC21	cluster2 - cluster1	TRUE	TPC	reviewed	Mitochondrial thiamine pyrophosphate carrier (Mitochondrial uncoupling protein 1) (Solute carrier family 25 member 19)	SLC25A19	DNC	MUP1
379	5.376312e-01	-0.0121915814	4.4094529048	3.088601e-05	5.312592e-04	2.142895417	Q9BRP4	cluster2 - cluster1	TRUE	PAAF1	reviewed	Proteasomal ATPase-associated factor 1 (Protein G-16) (WD repeat-containing protein 71)	PAAF1	WDR71
380	3.798106e-01	1.1764799219	4.4085314088	3.099253e-05	5.312592e-04	2.139663117	O60841	cluster2 - cluster1	TRUE	IF2P	reviewed	Eukaryotic translation initiation factor 5B (eIF-5B) (EC 3.6.5.3) (Translation initiation factor IF-2)	EIF5B	IF2	KIAA0741
381	7.122312e-01	-0.0095263424	4.4080468991	3.104868e-05	5.312592e-04	2.137963783	Q7Z4H3	cluster2 - cluster1	TRUE	HDDC2	reviewed	5'-deoxynucleotidase HDDC2 (EC 3.1.3.89) (HD domain-containing protein 2) (Hepatitis C virus NS5A-transactivated protein 2) (HCV NS5A-transactivated protein 2)	HDDC2	C6orf74	NS5ATP2	CGI-130
382	6.896114e-01	3.8464856978	4.4036851256	3.155861e-05	5.361897e-04	2.122670744	P49321	cluster2 - cluster1	TRUE	NASP	reviewed	Nuclear autoantigenic sperm protein (NASP)	NASP
383	3.332770e-01	-0.8004447346	4.4034677705	3.158423e-05	5.361897e-04	2.121908906	Q5SRE5	cluster2 - cluster1	TRUE	NU188	reviewed	Nucleoporin NUP188 (hNup188)	NUP188	KIAA0169
384	2.329420e-01	2.3283396787	4.4023811486	3.171262e-05	5.369674e-04	2.118100595	Q9UNM6	cluster2 - cluster1	TRUE	PSD13	reviewed	26S proteasome non-ATPase regulatory subunit 13 (26S proteasome regulatory subunit RPN9) (26S proteasome regulatory subunit S11) (26S proteasome regulatory subunit p40.5)	PSMD13
385	-1.140771e+00	1.6226651427	-4.4013478217	3.183518e-05	5.376425e-04	2.114479600	P98095	cluster2 - cluster1	TRUE	FBLN2	reviewed	Fibulin-2 (FIBL-2)	FBLN2
386	4.859487e-01	-0.8696767348	4.3999635755	3.200009e-05	5.390274e-04	2.109629722	Q9NX58	cluster2 - cluster1	TRUE	LYAR	reviewed	Cell growth-regulating nucleolar protein	LYAR	PNAS-5
387	-4.451061e-01	1.4749938365	-4.3963878052	3.242989e-05	5.448558e-04	2.097105877	Q13418	cluster2 - cluster1	TRUE	ILK	reviewed	Integrin-linked protein kinase (EC 2.7.11.1) (59 kDa serine/threonine-protein kinase) (Beta-integrin-linked kinase) (ILK-1) (ILK-2) (p59ILK)	ILK	ILK1	ILK2
388	-1.027469e+00	0.0165927590	-4.4152328778	3.653528e-05	5.983688e-04	2.085373530	Q9BWP8	cluster2 - cluster1	TRUE	COL11	reviewed	Collectin-11 (Collectin kidney protein 1) (CL-K1)	COLEC11	UNQ596/PRO1182
389	-9.262497e-01	0.0504562890	-4.3926301775	3.326689e-05	5.574777e-04	2.079688613	Q53TN4	cluster2 - cluster1	TRUE	CYBR1	reviewed	Plasma membrane ascorbate-dependent reductase CYBRD1 (EC 7.2.1.3) (Cytochrome b reductase 1) (Duodenal cytochrome b) (Ferric-chelate reductase 3)	CYBRD1	DCYTB	FRRS3
390	4.372242e-01	-1.4072495017	4.3968858995	3.394572e-05	5.659360e-04	2.072109716	O15504	cluster2 - cluster1	TRUE	NUP42	reviewed	Nucleoporin NUP42 (NLP-1) (NUP42 homolog) (Nucleoporin hCG1) (Nucleoporin-42) (Nucleoporin-like protein 2)	NUP42	CG1	NUPL2
391	3.027629e-01	1.4001663542	4.3873136736	3.354582e-05	5.607067e-04	2.065352392	P78344	cluster2 - cluster1	TRUE	IF4G2	reviewed	Eukaryotic translation initiation factor 4 gamma 2 (eIF-4-gamma 2) (eIF-4G 2) (eIF4G 2) (Death-associated protein 5) (DAP-5) (p97)	EIF4G2	DAP5	OK/SW-cl.75
392	-5.858919e-01	3.4175330217	-4.3828927778	3.410286e-05	5.667187e-04	2.049896708	P11047	cluster2 - cluster1	TRUE	LAMC1	reviewed	Laminin subunit gamma-1 (Laminin B2 chain) (Laminin-1 subunit gamma) (Laminin-10 subunit gamma) (Laminin-11 subunit gamma) (Laminin-2 subunit gamma) (Laminin-3 subunit gamma) (Laminin-4 subunit gamma) (Laminin-6 subunit gamma) (Laminin-7 subunit gamma) (Laminin-8 subunit gamma) (Laminin-9 subunit gamma) (S-laminin subunit gamma) (S-LAM gamma)	LAMC1	LAMB2
393	4.522960e-01	0.8319426919	4.3823882988	3.416699e-05	5.667187e-04	2.048133630	Q15382	cluster2 - cluster1	TRUE	RHEB	reviewed	GTP-binding protein Rheb (Ras homolog enriched in brain)	RHEB	RHEB2
394	5.538716e-01	-0.8146616541	4.3770898874	3.484762e-05	5.765374e-04	2.029623989	Q9BSC4	cluster2 - cluster1	TRUE	NOL10	reviewed	Nucleolar protein 10	NOL10
395	3.764839e-01	0.6031611435	4.3757101376	3.502700e-05	5.780344e-04	2.024806181	Q9Y450	cluster2 - cluster1	TRUE	HBS1L	reviewed	HBS1-like protein (ERFS)	HBS1L	HBS1	KIAA1038
396	3.724643e-01	0.2868396190	4.3747199798	3.515628e-05	5.786990e-04	2.021349323	Q8NFH5	cluster2 - cluster1	TRUE	NUP35	reviewed	Nucleoporin NUP35 (35 kDa nucleoporin) (Mitotic phosphoprotein 44) (MP-44) (Nuclear pore complex protein Nup53) (Nucleoporin NUP53)	NUP35	MP44	NUP53
397	3.339230e-01	-0.5874558325	4.3657908805	3.634314e-05	5.967249e-04	1.990197588	Q99996	cluster2 - cluster1	TRUE	AKAP9	reviewed	A-kinase anchor protein 9 (AKAP-9) (A-kinase anchor protein 350 kDa) (AKAP 350) (hgAKAP 350) (A-kinase anchor protein 450 kDa) (AKAP 450) (AKAP 120-like protein) (Centrosome- and Golgi-localized PKN-associated protein) (CG-NAP) (Protein hyperion) (Protein kinase A-anchoring protein 9) (PRKA9) (Protein yotiao)	AKAP9	AKAP350	AKAP450	KIAA0803
398	-5.640581e-01	4.4964074809	-4.3612329845	3.696381e-05	6.038661e-04	1.974311142	P98160	cluster2 - cluster1	TRUE	PGBM	reviewed	Basement membrane-specific heparan sulfate proteoglycan core protein (HSPG) (Perlecan) (PLC) [Cleaved into: Endorepellin; LG3 peptide]	HSPG2
399	3.662125e-01	-1.5870506824	4.3611350133	3.739367e-05	6.093575e-04	1.967225105	Q9UI26	cluster2 - cluster1	TRUE	IPO11	reviewed	Importin-11 (Imp11) (Ran-binding protein 11) (RanBP11)	IPO11	RANBP11
400	5.407809e-01	0.1744787089	4.3603408202	3.750388e-05	6.096255e-04	1.964464816	Q969S3	cluster2 - cluster1	TRUE	ZN622	reviewed	Zinc finger protein 622 (Zinc finger-like protein 9)	ZNF622	ZPR9
401	3.011527e-01	0.7800234145	4.3506791167	3.844056e-05	6.231160e-04	1.937565116	P42285	cluster2 - cluster1	TRUE	MTREX	reviewed	Exosome RNA helicase MTR4 (EC 3.6.4.13) (ATP-dependent RNA helicase DOB1) (ATP-dependent RNA helicase SKIV2L2) (Superkiller viralicidic activity 2-like 2) (TRAMP-like complex helicase)	MTREX	DOB1	KIAA0052	MTR4	SKIV2L2
402	5.130691e-01	-0.3076115000	4.3500842591	3.852548e-05	6.231160e-04	1.935495599	P78316	cluster2 - cluster1	TRUE	NOP14	reviewed	Nucleolar protein 14 (Nucleolar complex protein 14)	NOP14	C4orf9	NOL14	RES4-25
403	4.417298e-01	-0.6504854151	4.3730999533	4.186076e-05	6.606278e-04	1.915583378	Q1ED39	cluster2 - cluster1	TRUE	KNOP1	reviewed	Lysine-rich nucleolar protein 1 (Protein FAM191A) (Testis-specific gene 118 protein)	KNOP1	C16orf88	FAM191A	TSG118
404	-7.204496e-01	1.9912575348	-4.3431666375	3.952632e-05	6.377174e-04	1.911441951	Q96D15	cluster2 - cluster1	TRUE	RCN3	reviewed	Reticulocalbin-3 (EF-hand calcium-binding protein RLP49)	RCN3	UNQ239/PRO272
405	-5.679260e-01	-0.9357735851	-4.3485115865	4.056838e-05	6.512979e-04	1.907789433	Q9BX97	cluster2 - cluster1	TRUE	PLVAP	reviewed	Plasmalemma vesicle-associated protein (Fenestrated endothelial-linked structure protein) (Plasmalemma vesicle protein 1) (PV-1)	PLVAP	FELS	PV1
406	-6.848713e-01	1.4573867929	-4.3368071985	4.046853e-05	6.512979e-04	1.889350074	P29622	cluster2 - cluster1	TRUE	KAIN	reviewed	Kallistatin (Kallikrein inhibitor) (Peptidase inhibitor 4) (PI-4) (Serpin A4)	SERPINA4	KST	PI4
407	4.173921e-01	1.4543917228	4.3349596329	4.074630e-05	6.525430e-04	1.882935624	O60313	cluster2 - cluster1	TRUE	OPA1	reviewed	Dynamin-like 120 kDa protein, mitochondrial (EC 3.6.5.5) (Optic atrophy protein 1) [Cleaved into: Dynamin-like 120 kDa protein, form S1]	OPA1	KIAA0567
408	3.617918e-01	-0.4605930141	4.3341626421	4.086670e-05	6.528631e-04	1.880169123	Q96N67	cluster2 - cluster1	TRUE	DOCK7	reviewed	Dedicator of cytokinesis protein 7	DOCK7	KIAA1771
409	5.434758e-01	0.5782169296	4.3328006552	4.107324e-05	6.545544e-04	1.875442147	P52701	cluster2 - cluster1	TRUE	MSH6	reviewed	DNA mismatch repair protein Msh6 (hMSH6) (G/T mismatch-binding protein) (GTBP) (GTMBP) (MutS protein homolog 6) (MutS-alpha 160 kDa subunit) (p160)	MSH6	GTBP
410	5.252626e-01	-1.4298485775	4.3437048492	4.284706e-05	6.696913e-04	1.868466187	Q7Z4G4	cluster2 - cluster1	TRUE	TRM11	reviewed	tRNA (guanine(10)-N2)-methyltransferase homolog (EC 2.1.1.-) (tRNA guanosine-2'-O-methyltransferase TRM11 homolog)	TRMT11	C6orf75	MDS024
411	4.347850e-01	-0.4680372455	4.3323996925	4.158737e-05	6.593676e-04	1.867549282	Q9NQ55	cluster2 - cluster1	TRUE	SSF1	reviewed	Suppressor of SWI4 1 homolog (Ssf-1) (Brix domain-containing protein 3) (Peter Pan homolog)	PPAN	BXDC3	SSF1
412	3.406123e-01	2.0366849574	4.3289126099	4.166840e-05	6.593676e-04	1.861953179	Q14789	cluster2 - cluster1	TRUE	GOGB1	reviewed	Golgin subfamily B member 1 (372 kDa Golgi complex-associated protein) (GCP372) (Giantin) (Macrogolgin)	GOLGB1
413	-5.059601e-01	1.3415003266	-4.3288406119	4.167950e-05	6.593676e-04	1.861703464	P49961	cluster2 - cluster1	TRUE	ENTP1	reviewed	Ectonucleoside triphosphate diphosphohydrolase 1 (NTPDase 1) (EC 3.6.1.5) (Ecto-ATP diphosphohydrolase 1) (Ecto-ATPDase 1) (Ecto-ATPase 1) (Ecto-apyrase) (Lymphoid cell activation antigen) (CD antigen CD39)	ENTPD1	CD39
414	6.529824e-01	-0.2587906897	4.3355820431	4.305296e-05	6.712958e-04	1.851134859	Q5T6F2	cluster2 - cluster1	TRUE	UBAP2	reviewed	Ubiquitin-associated protein 2 (UBAP-2)	UBAP2	KIAA1491
415	-6.152498e-01	1.5540683507	-4.3249446645	4.228438e-05	6.646819e-04	1.848194757	Q92506	cluster2 - cluster1	TRUE	DHB8	reviewed	(3R)-3-hydroxyacyl-CoA dehydrogenase (EC 1.1.1.n12) (17-beta-hydroxysteroid dehydrogenase 8) (17-beta-HSD 8) (HSD17B8) (3-ketoacyl-[acyl-carrier-protein] reductase alpha subunit) (KAR alpha subunit) (3-oxoacyl-[acyl-carrier-protein] reductase) (Estradiol 17-beta-dehydrogenase 8) (EC 1.1.1.62) (Protein Ke6) (Ke6) (Short chain dehydrogenase/reductase family 30C member 1) (Testosterone 17-beta-dehyd…	HSD17B8	FABGL	HKE6	RING2	SDR30C1
416	3.376931e-01	1.2237063214	4.3247034903	4.232210e-05	6.646819e-04	1.847358764	P49792	cluster2 - cluster1	TRUE	RBP2	reviewed	E3 SUMO-protein ligase RanBP2 (EC 2.3.2.-) (358 kDa nucleoporin) (Nuclear pore complex protein Nup358) (Nucleoporin Nup358) (Ran-binding protein 2) (RanBP2) (p270)	RANBP2	NUP358
417	4.931764e-01	3.9411162879	4.3217676986	4.278390e-05	6.696913e-04	1.837184618	Q04837	cluster2 - cluster1	TRUE	SSBP	reviewed	Single-stranded DNA-binding protein, mitochondrial (Mt-SSB) (MtSSB) (PWP1-interacting protein 17)	SSBP1	SSBP
418	4.991262e-01	0.2971289509	4.3174664632	4.346927e-05	6.747177e-04	1.822286205	P26358	cluster2 - cluster1	TRUE	DNMT1	reviewed	DNA (cytosine-5)-methyltransferase 1 (Dnmt1) (EC 2.1.1.37) (CXXC-type zinc finger protein 9) (DNA methyltransferase HsaI) (DNA MTase HsaI) (M.HsaI) (MCMT)	DNMT1	AIM	CXXC9	DNMT
419	5.471040e-01	-0.2979007341	4.3173999089	4.347996e-05	6.747177e-04	1.822055750	Q8TEQ8	cluster2 - cluster1	TRUE	PIGO	reviewed	GPI ethanolamine phosphate transferase 3 (EC 2.-.-.-) (Phosphatidylinositol-glycan biosynthesis class O protein) (PIG-O)	PIGO	UNQ632/PRO1249
420	-6.121706e-01	3.5832816452	-4.3167410956	4.358590e-05	6.747512e-04	1.819774621	P05155	cluster2 - cluster1	TRUE	IC1	reviewed	Plasma protease C1 inhibitor (C1 Inh) (C1Inh) (C1 esterase inhibitor) (C1-inhibiting factor) (Serpin G1)	SERPING1	C1IN	C1NH
421	5.991530e-01	4.3817344624	4.3160886137	4.369106e-05	6.747726e-04	1.817515627	P10599	cluster2 - cluster1	TRUE	THIO	reviewed	Thioredoxin (Trx) (ATL-derived factor) (ADF) (Surface-associated sulphydryl protein) (SASP) (allergen Hom s Trx)	TXN	TRDX	TRX	TRX1
422	2.718051e-01	3.4551894203	4.3101597598	4.465793e-05	6.880707e-04	1.796998757	P46782	cluster2 - cluster1	TRUE	RS5	reviewed	40S ribosomal protein S5 (Small ribosomal subunit protein uS7) [Cleaved into: 40S ribosomal protein S5, N-terminally processed]	RPS5
423	3.267576e-01	0.9351924731	4.3077997359	4.504852e-05	6.924479e-04	1.788836753	Q9UKF6	cluster2 - cluster1	TRUE	CPSF3	reviewed	Cleavage and polyadenylation specificity factor subunit 3 (EC 3.1.27.-) (Cleavage and polyadenylation specificity factor 73 kDa subunit) (CPSF 73 kDa subunit) (mRNA 3'-end-processing endonuclease CPSF-73)	CPSF3	CPSF73
424	-5.895643e-01	5.4636244602	-4.3058386264	4.537560e-05	6.958305e-04	1.782056492	P30086	cluster2 - cluster1	TRUE	PEBP1	reviewed	Phosphatidylethanolamine-binding protein 1 (PEBP-1) (HCNPpp) (Neuropolypeptide h3) (Prostatic-binding protein) (Raf kinase inhibitor protein) (RKIP) [Cleaved into: Hippocampal cholinergic neurostimulating peptide (HCNP)]	PEBP1	PBP	PEBP
425	5.391683e-01	0.1561279385	4.3034773402	4.577246e-05	7.002647e-04	1.773895230	Q86Y56	cluster2 - cluster1	TRUE	DAAF5	reviewed	Dynein axonemal assembly factor 5 (HEAT repeat-containing protein 2)	DNAAF5	HEATR2
426	6.002727e-01	0.1126911619	4.3021911689	4.599003e-05	7.004605e-04	1.769451040	Q6UB35	cluster2 - cluster1	TRUE	C1TM	reviewed	Monofunctional C1-tetrahydrofolate synthase, mitochondrial (EC 6.3.4.3) (Formyltetrahydrofolate synthetase)	MTHFD1L	FTHFSDC1
427	-6.902444e-01	-0.0802687161	-4.3021281566	4.600071e-05	7.004605e-04	1.769233330	Q9NS15	cluster2 - cluster1	TRUE	LTBP3	reviewed	Latent-transforming growth factor beta-binding protein 3 (LTBP-3)	LTBP3
428	5.462674e-01	-0.5136220566	4.3009757551	4.619655e-05	7.017990e-04	1.765252104	Q71RC2	cluster2 - cluster1	TRUE	LARP4	reviewed	La-related protein 4 (La ribonucleoprotein domain family member 4)	LARP4	PP13296
429	-6.566210e-01	0.7173729445	-4.3016019156	4.658585e-05	7.044214e-04	1.764023296	Q9BX66	cluster2 - cluster1	TRUE	SRBS1	reviewed	Sorbin and SH3 domain-containing protein 1 (Ponsin) (SH3 domain protein 5) (SH3P12) (c-Cbl-associated protein) (CAP)	SORBS1	KIAA0894	KIAA1296	SH3D5
430	-5.950488e-01	1.2439404714	-4.3003116468	4.630977e-05	7.018791e-04	1.762958097	Q13643	cluster2 - cluster1	TRUE	FHL3	reviewed	Four and a half LIM domains protein 3 (FHL-3) (Skeletal muscle LIM-protein 2) (SLIM-2)	FHL3	SLIM2
431	5.323079e-01	6.1986856478	4.2924311344	4.767392e-05	7.192015e-04	1.735753607	P04075	cluster2 - cluster1	TRUE	ALDOA	reviewed	Fructose-bisphosphate aldolase A (EC 4.1.2.13) (Lung cancer antigen NY-LU-1) (Muscle-type aldolase)	ALDOA	ALDA
432	4.193201e-01	-0.6883289888	4.2951823385	4.822019e-05	7.257584e-04	1.735462869	P51617	cluster2 - cluster1	TRUE	IRAK1	reviewed	Interleukin-1 receptor-associated kinase 1 (IRAK-1) (EC 2.7.11.1)	IRAK1	IRAK
433	3.150226e-01	-1.1444986405	4.2876331562	4.903974e-05	7.363888e-04	1.713076089	Q9UJX5	cluster2 - cluster1	TRUE	APC4	reviewed	Anaphase-promoting complex subunit 4 (APC4) (Cyclosome subunit 4)	ANAPC4	APC4
434	4.851708e-01	-1.3020708026	4.2911492486	4.948377e-05	7.396402e-04	1.712493111	Q9NYY8	cluster2 - cluster1	TRUE	FAKD2	reviewed	FAST kinase domain-containing protein 2, mitochondrial	FASTKD2	KIAA0971
435	-9.903363e-01	0.6136079152	-4.2825256521	4.944368e-05	7.396402e-04	1.701602971	P31513	cluster2 - cluster1	TRUE	FMO3	reviewed	Dimethylaniline monooxygenase [N-oxide-forming] 3 (EC 1.14.13.8) (EC 1.14.14.73) (Dimethylaniline oxidase 3) (FMO II) (FMO form 2) (Hepatic flavin-containing monooxygenase 3) (FMO 3) (Trimethylamine monooxygenase) (EC 1.14.13.148)	FMO3
436	4.127687e-01	1.0360297245	4.2815699092	4.961776e-05	7.399419e-04	1.698310519	Q9BY43	cluster2 - cluster1	TRUE	CHM4A	reviewed	Charged multivesicular body protein 4a (Chromatin-modifying protein 4a) (CHMP4a) (SNF7 homolog associated with Alix-2) (SNF7-1) (hSnf-1) (Vacuolar protein sorting-associated protein 32-1) (Vps32-1) (hVps32-1)	CHMP4A	C14orf123	SHAX2	CDA04	HSPC134
437	5.151467e-01	0.7645847904	4.2784343373	5.019301e-05	7.468077e-04	1.687511982	Q9BZE4	cluster2 - cluster1	TRUE	GTPB4	reviewed	GTP-binding protein 4 (Chronic renal failure gene protein) (GTP-binding protein NGB) (Nucleolar GTP-binding protein 1)	GTPBP4	CRFG	NOG1
438	4.932601e-01	0.2077099982	4.2762291490	5.060143e-05	7.511655e-04	1.679920548	Q12774;A0A2R8YFR7	cluster2 - cluster1	TRUE	NA	NA	NA	NA
439	3.332881e-01	1.4296986629	4.2740229006	5.101325e-05	7.555538e-04	1.672327925	O43765	cluster2 - cluster1	TRUE	SGTA	reviewed	Small glutamine-rich tetratricopeptide repeat-containing protein alpha (Alpha-SGT) (Vpu-binding protein) (UBP)	SGTA	SGT	SGT1
440	-9.642190e-01	-0.5898796922	-4.2790628833	5.417627e-05	7.907472e-04	1.666677338	P08493	cluster2 - cluster1	TRUE	MGP	reviewed	Matrix Gla protein (MGP) (Cell growth-inhibiting gene 36 protein)	MGP	MGLAP	GIG36
441	4.743686e-01	-0.8361861703	4.2708130712	5.216031e-05	7.690393e-04	1.655293848	Q9UFC0	cluster2 - cluster1	TRUE	LRWD1	reviewed	Leucine-rich repeat and WD repeat-containing protein 1 (Centromere protein 33) (CENP-33) (Origin recognition complex-associated protein) (ORC-associated protein) (ORCA)	LRWD1	CENP-33	ORCA
442	5.614475e-01	-0.4717303113	4.2687152326	5.201727e-05	7.686734e-04	1.654072106	Q14527	cluster2 - cluster1	TRUE	HLTF	reviewed	Helicase-like transcription factor (EC 2.3.2.27) (EC 3.6.4.-) (DNA-binding protein/plasminogen activator inhibitor 1 regulator) (HIP116) (RING finger protein 80) (RING-type E3 ubiquitin transferase HLTF) (SWI/SNF-related matrix-associated actin-dependent regulator of chromatin subfamily A member 3) (Sucrose nonfermenting protein 2-like 3)	HLTF	HIP116A	RNF80	SMARCA3	SNF2L3	ZBU1
443	3.349938e-01	0.6607648895	4.2663743009	5.246612e-05	7.717981e-04	1.646024964	Q8NCA5	cluster2 - cluster1	TRUE	FA98A	reviewed	Protein FAM98A	FAM98A
444	2.725488e-01	2.2772515401	4.2643101882	5.286500e-05	7.759102e-04	1.638931713	P20042	cluster2 - cluster1	TRUE	IF2B	reviewed	Eukaryotic translation initiation factor 2 subunit 2 (Eukaryotic translation initiation factor 2 subunit beta) (eIF-2-beta)	EIF2S2	EIF2B
445	-1.015911e+00	-0.9318188440	-4.2765002761	5.753071e-05	8.294117e-04	1.633534428	Q8NET6	cluster2 - cluster1	TRUE	CHSTD	reviewed	Carbohydrate sulfotransferase 13 (EC 2.8.2.5) (Chondroitin 4-O-sulfotransferase 3) (Chondroitin 4-sulfotransferase 3) (C4ST-3) (C4ST3)	CHST13
446	-5.825544e-01	5.0401543282	-4.2577653747	5.414917e-05	7.907472e-04	1.616454990	P01024	cluster2 - cluster1	TRUE	CO3	reviewed	Complement C3 (C3 and PZP-like alpha-2-macroglobulin domain-containing protein 1) [Cleaved into: Complement C3 beta chain; C3-beta-c (C3bc); Complement C3 alpha chain; C3a anaphylatoxin; Acylation stimulating protein (ASP) (C3adesArg); Complement C3b alpha' chain; Complement C3c alpha' chain fragment 1; Complement C3dg fragment; Complement C3g fragment; Complement C3d fragment; Complement C3f fra…	C3	CPAMD1
447	2.870880e-01	3.8589563037	4.2573044710	5.424073e-05	7.907472e-04	1.614872937	P25786	cluster2 - cluster1	TRUE	PSA1	reviewed	Proteasome subunit alpha type-1 (30 kDa prosomal protein) (PROS-30) (Macropain subunit C2) (Multicatalytic endopeptidase complex subunit C2) (Proteasome component C2) (Proteasome nu chain)	PSMA1	HC2	NU	PROS30	PSC2
448	2.022098e-01	3.3143769030	4.2540527871	5.489095e-05	7.984361e-04	1.603714599	P62191	cluster2 - cluster1	TRUE	PRS4	reviewed	26S proteasome regulatory subunit 4 (P26s4) (26S proteasome AAA-ATPase subunit RPT2) (Proteasome 26S subunit ATPase 1)	PSMC1
449	4.727555e-01	0.4261247478	4.2534324100	5.501585e-05	7.984666e-04	1.601586350	P40937	cluster2 - cluster1	TRUE	RFC5	reviewed	Replication factor C subunit 5 (Activator 1 36 kDa subunit) (A1 36 kDa subunit) (Activator 1 subunit 5) (Replication factor C 36 kDa subunit) (RF-C 36 kDa subunit) (RFC36)	RFC5
450	3.526861e-01	3.2930157175	4.2514561795	5.541556e-05	8.024766e-04	1.594808056	P56537	cluster2 - cluster1	TRUE	IF6	reviewed	Eukaryotic translation initiation factor 6 (eIF-6) (B(2)GCN homolog) (B4 integrin interactor) (CAB) (p27(BBP))	EIF6	EIF3A	ITGB4BP	OK/SW-cl.27
451	4.689033e-01	0.4698905584	4.2480994740	5.610092e-05	8.105959e-04	1.583299414	P35249	cluster2 - cluster1	TRUE	RFC4	reviewed	Replication factor C subunit 4 (Activator 1 37 kDa subunit) (A1 37 kDa subunit) (Activator 1 subunit 4) (Replication factor C 37 kDa subunit) (RF-C 37 kDa subunit) (RFC37)	RFC4
452	-5.955497e-01	-1.4414701622	-4.2435758756	5.822925e-05	8.376252e-04	1.558917329	O43741	cluster2 - cluster1	TRUE	AAKB2	reviewed	5'-AMP-activated protein kinase subunit beta-2 (AMPK subunit beta-2)	PRKAB2
453	3.492270e-01	1.5100520663	4.2308278930	5.975856e-05	8.577267e-04	1.524173842	Q7Z2W4	cluster2 - cluster1	TRUE	ZCCHV	reviewed	Zinc finger CCCH-type antiviral protein 1 (ADP-ribosyltransferase diphtheria toxin-like 13) (ARTD13) (Inactive Poly [ADP-ribose] polymerase 13) (PARP13) (Zinc finger CCCH domain-containing protein 2) (Zinc finger antiviral protein) (ZAP)	ZC3HAV1	ZC3HDC2	PRO1677
454	-5.870230e-01	1.9599200219	-4.2263925506	6.073432e-05	8.698118e-04	1.509015037	P05546	cluster2 - cluster1	TRUE	HEP2	reviewed	Heparin cofactor 2 (Heparin cofactor II) (HC-II) (Protease inhibitor leuserpin-2) (HLS2) (Serpin D1)	SERPIND1	HCF2
455	4.961451e-01	2.8718254546	4.2219195796	6.173390e-05	8.821842e-04	1.493737854	P53396	cluster2 - cluster1	TRUE	ACLY	reviewed	ATP-citrate synthase (EC 2.3.3.8) (ATP-citrate (pro-S-)-lyase) (ACL) (Citrate cleavage enzyme)	ACLY
456	-4.779069e-01	1.0103949419	-4.2182518737	6.256534e-05	8.921049e-04	1.481218682	P09486	cluster2 - cluster1	TRUE	SPRC	reviewed	SPARC (Basement-membrane protein 40) (BM-40) (Osteonectin) (ON) (Secreted protein acidic and rich in cysteine)	SPARC	ON
457	5.308208e-01	-1.7642626496	4.2296382213	6.550962e-05	9.179818e-04	1.473423807	P50748	cluster2 - cluster1	TRUE	KNTC1	reviewed	Kinetochore-associated protein 1 (Rough deal homolog) (HsROD) (Rod) (hRod)	KNTC1	KIAA0166
458	3.751495e-01	-0.6341677161	4.2168488494	6.351927e-05	9.017518e-04	1.470872372	Q5T8P6	cluster2 - cluster1	TRUE	RBM26	reviewed	RNA-binding protein 26 (CTCL tumor antigen se70-2) (RNA-binding motif protein 26)	RBM26	C13orf10	PRO1777
459	3.991654e-01	0.2028454532	4.2142777575	6.347842e-05	9.017518e-04	1.467661438	Q9GZL7	cluster2 - cluster1	TRUE	WDR12	reviewed	Ribosome biogenesis protein WDR12 (WD repeat-containing protein 12)	WDR12
460	4.500460e-01	0.2522629152	4.2126973593	6.384509e-05	9.029473e-04	1.462272352	P43246	cluster2 - cluster1	TRUE	MSH2	reviewed	DNA mismatch repair protein Msh2 (hMSH2) (MutS protein homolog 2)	MSH2
461	5.591179e-01	-0.4452502774	4.2125420478	6.388123e-05	9.029473e-04	1.461742816	Q9NVX2	cluster2 - cluster1	TRUE	NLE1	reviewed	Notchless protein homolog 1	NLE1	HUSSY-07
462	2.913677e-01	0.6110584864	4.2081595618	6.490927e-05	9.154882e-04	1.446805824	Q8WUM0	cluster2 - cluster1	TRUE	NU133	reviewed	Nuclear pore complex protein Nup133 (133 kDa nucleoporin) (Nucleoporin Nup133)	NUP133
463	-7.639167e-01	-0.2010156706	-4.2090374620	6.601744e-05	9.193500e-04	1.444697678	Q9UL12	cluster2 - cluster1	TRUE	SARDH	reviewed	Sarcosine dehydrogenase, mitochondrial (SarDH) (EC 1.5.8.3) (BPR-2)	SARDH	DMGDHL1
464	1.109733e+00	0.8048742890	4.2070058180	6.518255e-05	9.173527e-04	1.442875123	P32322	cluster2 - cluster1	TRUE	P5CR1	reviewed	Pyrroline-5-carboxylate reductase 1, mitochondrial (P5C reductase 1) (P5CR 1) (EC 1.5.1.2)	PYCR1
465	-6.271012e-01	3.4164823631	-4.2062120849	6.537120e-05	9.179818e-04	1.440171346	P02774	cluster2 - cluster1	TRUE	VTDB	reviewed	Vitamin D-binding protein (DBP) (VDB) (Gc protein-derived macrophage activating factor) (Gc-MAF) (GcMAF) (Gc-globulin) (Group-specific component) (Gc) (Vitamin D-binding protein-macrophage activating factor) (DBP-maf)	GC
466	-1.053913e+00	3.0771622024	-4.2063891601	6.598126e-05	9.193500e-04	1.438253630	P35442	cluster2 - cluster1	TRUE	TSP2	reviewed	Thrombospondin-2	THBS2	TSP2
467	3.374871e-01	4.9836274378	4.2034514601	6.603145e-05	9.193500e-04	1.430770071	P26641	cluster2 - cluster1	TRUE	EF1G	reviewed	Elongation factor 1-gamma (EF-1-gamma) (eEF-1B gamma)	EEF1G	EF1G	PRO1608
468	-5.402873e-01	0.1002775787	-4.1929461190	6.860318e-05	9.517354e-04	1.395030309	Q8N3V7	cluster2 - cluster1	TRUE	SYNPO	reviewed	Synaptopodin	SYNPO	KIAA1029
469	2.193129e-01	2.9094457329	4.1927573928	6.865025e-05	9.517354e-04	1.394388774	P35998	cluster2 - cluster1	TRUE	PRS7	reviewed	26S proteasome regulatory subunit 7 (26S proteasome AAA-ATPase subunit RPT1) (Proteasome 26S subunit ATPase 2) (Protein MSS1)	PSMC2	MSS1
470	4.849338e-01	-1.7470701983	4.1993380725	7.136072e-05	9.788764e-04	1.382634377	Q8NEJ9	cluster2 - cluster1	TRUE	NGDN	reviewed	Neuroguidin (Centromere accumulated nuclear protein 1) (CANu1) (EIF4E-binding protein)	NGDN	C14orf120
471	4.158800e-01	2.1165817935	4.1892941036	6.951959e-05	9.617370e-04	1.382619345	Q9BQE3	cluster2 - cluster1	TRUE	TBA1C	reviewed	Tubulin alpha-1C chain (Alpha-tubulin 6) (Tubulin alpha-6 chain) [Cleaved into: Detyrosinated tubulin alpha-1C chain]	TUBA1C	TUBA6
472	3.030621e-01	1.0567832160	4.1878932419	6.987424e-05	9.645908e-04	1.377860512	P52948	cluster2 - cluster1	TRUE	NUP98	reviewed	Nuclear pore complex protein Nup98-Nup96 (EC 3.4.21.-) [Cleaved into: Nuclear pore complex protein Nup98 (98 kDa nucleoporin) (Nucleoporin Nup98) (Nup98); Nuclear pore complex protein Nup96 (96 kDa nucleoporin) (Nucleoporin Nup96) (Nup96)]	NUP98	ADAR2
473	-7.192429e-01	1.5840079289	-4.1832191839	7.107017e-05	9.785037e-04	1.361989759	Q9Y4F1	cluster2 - cluster1	TRUE	FARP1	reviewed	FERM, ARHGEF and pleckstrin domain-containing protein 1 (Chondrocyte-derived ezrin-like protein) (FERM, RhoGEF and pleckstrin domain-containing protein 1) (Pleckstrin homology domain-containing family C member 2) (PH domain-containing family C member 2)	FARP1	CDEP	PLEKHC2
474	3.223668e-01	0.4808108172	4.1827819179	7.118306e-05	9.785037e-04	1.360505604	Q6Y7W6	cluster2 - cluster1	TRUE	GGYF2	reviewed	GRB10-interacting GYF protein 2 (PERQ amino acid-rich with GYF domain-containing protein 2) (Trinucleotide repeat-containing gene 15 protein)	GIGYF2	KIAA0642	PERQ2	TNRC15
475	4.791136e-01	-1.1210892868	4.1810763437	7.162502e-05	9.789750e-04	1.354717549	Q8N8A6	cluster2 - cluster1	TRUE	DDX51	reviewed	ATP-dependent RNA helicase DDX51 (EC 3.6.4.13) (DEAD box protein 51)	DDX51
476	2.628194e-01	2.6832439789	4.1804766395	7.178105e-05	9.789750e-04	1.352682746	O75821	cluster2 - cluster1	TRUE	EIF3G	reviewed	Eukaryotic translation initiation factor 3 subunit G (eIF3g) (Eukaryotic translation initiation factor 3 RNA-binding subunit) (eIF-3 RNA-binding subunit) (Eukaryotic translation initiation factor 3 subunit 4) (eIF-3-delta) (eIF3 p42) (eIF3 p44)	EIF3G	EIF3S4
477	5.092479e-01	-0.8532368650	4.1803286375	7.181961e-05	9.789750e-04	1.352180602	P40938	cluster2 - cluster1	TRUE	RFC3	reviewed	Replication factor C subunit 3 (Activator 1 38 kDa subunit) (A1 38 kDa subunit) (Activator 1 subunit 3) (Replication factor C 38 kDa subunit) (RF-C 38 kDa subunit) (RFC38)	RFC3
478	4.043028e-01	1.8154934743	4.1778476408	7.246892e-05	9.857593e-04	1.343764734	Q8NC51	cluster2 - cluster1	TRUE	PAIRB	reviewed	Plasminogen activator inhibitor 1 RNA-binding protein (PAI1 RNA-binding protein 1) (PAI-RBP1) (SERPINE1 mRNA-binding protein 1)	SERBP1	PAIRBP1	CGI-55
479	2.606723e-01	0.1345862794	4.1768832157	7.272285e-05	9.871482e-04	1.340494143	Q13616	cluster2 - cluster1	TRUE	CUL1	reviewed	Cullin-1 (CUL-1)	CUL1
480	3.491387e-01	-0.0345696580	4.1738887717	7.351674e-05	9.952889e-04	1.330342371	Q15386	cluster2 - cluster1	TRUE	UBE3C	reviewed	Ubiquitin-protein ligase E3C (EC 2.3.2.26) (HECT-type ubiquitin transferase E3C) (HectH2)	UBE3C	KIAA0010	KIAA10
481	2.586438e-01	0.8449560601	4.1728962090	7.378172e-05	9.952889e-04	1.326978415	Q7KZ85	cluster2 - cluster1	TRUE	SPT6H	reviewed	Transcription elongation factor SPT6 (hSPT6) (Histone chaperone suppressor of Ty6) (Tat-cotransactivator 2 protein) (Tat-CT2 protein)	SUPT6H	KIAA0162	SPT6H
482	4.419451e-01	0.6982192393	4.1728959455	7.378180e-05	9.952889e-04	1.326977522	P51398	cluster2 - cluster1	TRUE	RT29	reviewed	28S ribosomal protein S29, mitochondrial (MRP-S29) (S29mt) (Death-associated protein 3) (DAP-3) (Ionizing radiation resistance conferring protein) (Mitochondrial small ribosomal subunit protein mS29)	DAP3	MRPS29
483	-1.147441e+00	0.8189683293	-4.1708325523	7.505694e-05	1.010394e-03	1.317779985	Q6ZMP0	cluster2 - cluster1	TRUE	THSD4	reviewed	Thrombospondin type-1 domain-containing protein 4 (A disintegrin and metalloproteinase with thrombospondin motifs-like protein 6) (ADAMTS-like protein 6) (ADAMTSL-6)	THSD4	UNQ9334/PRO34005
484	2.358801e-01	3.6179368671	4.1664316020	7.553022e-05	1.014664e-03	1.305081397	P17980	cluster2 - cluster1	TRUE	PRS6A	reviewed	26S proteasome regulatory subunit 6A (26S proteasome AAA-ATPase subunit RPT5) (Proteasome 26S subunit ATPase 3) (Proteasome subunit P50) (Tat-binding protein 1) (TBP-1)	PSMC3	TBP1
485	8.452304e-01	-0.9693523319	4.1882897447	8.076188e-05	1.062313e-03	1.305046452	P13995	cluster2 - cluster1	TRUE	MTDC	reviewed	Bifunctional methylenetetrahydrofolate dehydrogenase/cyclohydrolase, mitochondrial [Includes: NAD-dependent methylenetetrahydrofolate dehydrogenase (EC 1.5.1.15); Methenyltetrahydrofolate cyclohydrolase (EC 3.5.4.9)]	MTHFD2	NMDMC
486	-7.423218e-01	-0.0005889869	-4.1661369437	7.709603e-05	1.031437e-03	1.299755134	O75487	cluster2 - cluster1	TRUE	GPC4	reviewed	Glypican-4 (K-glypican) [Cleaved into: Secreted glypican-4]	GPC4	UNQ474/PRO937
487	3.776770e-01	0.9987412260	4.1626610329	7.656840e-05	1.026490e-03	1.292319754	Q9Y2Z0	cluster2 - cluster1	TRUE	SGT1	reviewed	Protein SGT1 homolog (Protein 40-6-3) (Sgt1) (Suppressor of G2 allele of SKP1 homolog)	SUGT1
488	2.833352e-01	2.6287725758	4.1581437855	7.783026e-05	1.039122e-03	1.277040748	Q5T4S7	cluster2 - cluster1	TRUE	UBR4	reviewed	E3 ubiquitin-protein ligase UBR4 (EC 2.3.2.27) (600 kDa retinoblastoma protein-associated factor) (N-recognin-4) (RING-type E3 ubiquitin transferase UBR4) (Retinoblastoma-associated factor of 600 kDa) (RBAF600) (p600) (Zinc finger UBR1-type protein 1)	UBR4	KIAA0462	KIAA1307	RBAF600	ZUBR1
489	3.845081e-01	-0.3163452003	4.1573764437	7.804659e-05	1.039875e-03	1.274446376	Q9C0J8	cluster2 - cluster1	TRUE	WDR33	reviewed	pre-mRNA 3' end processing protein WDR33 (WD repeat-containing protein 33) (WD repeat-containing protein of 146 kDa)	WDR33	WDC146
490	-1.642344e+00	1.4552436651	-4.1607150965	8.193996e-05	1.071979e-03	1.273056723	Q03692	cluster2 - cluster1	TRUE	COAA1	reviewed	Collagen alpha-1(X) chain	COL10A1
491	-6.455112e-01	1.1121417277	-4.1558928375	7.846650e-05	1.043332e-03	1.269431200	Q9NZN4	cluster2 - cluster1	TRUE	EHD2	reviewed	EH domain-containing protein 2 (PAST homolog 2)	EHD2	PAST2
492	-4.432945e-01	1.8290350318	-4.1547107534	7.880262e-05	1.045662e-03	1.265436114	Q9NVA2	cluster2 - cluster1	TRUE	SEP11	reviewed	Septin-11	SEPTIN11	SEPT11
493	3.589827e-01	0.7112972736	4.1516628430	7.967568e-05	1.055094e-03	1.255138484	Q14669	cluster2 - cluster1	TRUE	TRIPC	reviewed	E3 ubiquitin-protein ligase TRIP12 (EC 2.3.2.26) (E3 ubiquitin-protein ligase for Arf) (ULF) (HECT-type E3 ubiquitin transferase TRIP12) (Thyroid receptor-interacting protein 12) (TR-interacting protein 12) (TRIP-12)	TRIP12	KIAA0045	ULF
494	4.671303e-01	0.2997821250	4.1494679749	8.031015e-05	1.061335e-03	1.247725954	Q9Y3B9	cluster2 - cluster1	TRUE	RRP15	reviewed	RRP15-like protein (Ribosomal RNA-processing protein 15)	RRP15	KIAA0507	CGI-115
495	3.623132e-01	4.8952969636	4.1479734990	8.074494e-05	1.062313e-03	1.242680245	P62826	cluster2 - cluster1	TRUE	RAN	reviewed	GTP-binding nuclear protein Ran (Androgen receptor-associated protein 24) (GTPase Ran) (Ras-like protein TC4) (Ras-related nuclear protein)	RAN	ARA24	OK/SW-cl.81
496	3.402277e-01	1.7424746534	4.1474889615	8.088639e-05	1.062313e-03	1.241044582	Q9UQ35	cluster2 - cluster1	TRUE	SRRM2	reviewed	Serine/arginine repetitive matrix protein 2 (300 kDa nuclear matrix antigen) (Serine/arginine-rich splicing factor-related nuclear matrix protein of 300 kDa) (SR-related nuclear matrix protein of 300 kDa) (Ser/Arg-related nuclear matrix protein of 300 kDa) (Splicing coactivator subunit SRm300) (Tax-responsive enhancer element-binding protein 803) (TaxREB803)	SRRM2	KIAA0324	SRL300	SRM300	HSPC075
497	-8.481453e-01	0.0852916970	-4.1469713824	8.103775e-05	1.062313e-03	1.239297516	O95810	cluster2 - cluster1	TRUE	CAVN2	reviewed	Caveolae-associated protein 2 (Cavin-2) (PS-p68) (Phosphatidylserine-binding protein) (Serum deprivation-response protein)	CAVIN2	SDPR
498	5.137696e-01	2.3061916835	4.1397332811	8.318323e-05	1.086059e-03	1.214880396	P22234	cluster2 - cluster1	TRUE	PUR6	reviewed	Multifunctional protein ADE2 [Includes: Phosphoribosylaminoimidazole-succinocarboxamide synthase (EC 6.3.2.6) (SAICAR synthetase); Phosphoribosylaminoimidazole carboxylase (EC 4.1.1.21) (AIR carboxylase) (AIRC)]	PAICS	ADE2	AIRC	PAIS
499	2.863741e-01	0.4815878601	4.1393936171	8.407321e-05	1.093288e-03	1.208776106	Q96SK2	cluster2 - cluster1	TRUE	TM209	reviewed	Transmembrane protein 209	TMEM209
500	3.054189e-01	0.5446873752	4.1370265620	8.399949e-05	1.093288e-03	1.205756601	Q12769	cluster2 - cluster1	TRUE	NU160	reviewed	Nuclear pore complex protein Nup160 (160 kDa nucleoporin) (Nucleoporin Nup160)	NUP160	KIAA0197	NUP120
501	3.840857e-01	1.8731604357	4.1345291429	8.475947e-05	1.100012e-03	1.197341742	P30419	cluster2 - cluster1	TRUE	NMT1	reviewed	Glycylpeptide N-tetradecanoyltransferase 1 (EC 2.3.1.97) (Myristoyl-CoA:protein N-myristoyltransferase 1) (NMT 1) (Type I N-myristoyltransferase) (Peptide N-myristoyltransferase 1)	NMT1	NMT
502	-1.686552e+00	0.6743122880	-4.1432746542	9.340426e-05	1.188482e-03	1.197251162	P55083	cluster2 - cluster1	TRUE	MFAP4	reviewed	Microfibril-associated glycoprotein 4	MFAP4
503	-4.941037e-01	3.2344958367	-4.1335368340	8.506327e-05	1.101756e-03	1.193999148	Q9UHG3	cluster2 - cluster1	TRUE	PCYOX	reviewed	Prenylcysteine oxidase 1 (EC 1.8.3.5) (Prenylcysteine lyase)	PCYOX1	KIAA0908	PCL1	UNQ597/PRO1183
504	-7.503305e-01	-0.0419063126	-4.1374088182	8.810836e-05	1.133729e-03	1.193492770	Q15493	cluster2 - cluster1	TRUE	RGN	reviewed	Regucalcin (RC) (Gluconolactonase) (GNL) (EC 3.1.1.17) (Senescence marker protein 30) (SMP-30)	RGN	SMP30
505	-7.118760e-01	0.8275276962	-4.1302625456	8.607315e-05	1.111325e-03	1.182973395	P00748	cluster2 - cluster1	TRUE	FA12	reviewed	Coagulation factor XII (EC 3.4.21.38) (Hageman factor) (HAF) [Cleaved into: Coagulation factor XIIa heavy chain; Beta-factor XIIa part 1; Coagulation factor XIIa light chain (Beta-factor XIIa part 2)]	F12
506	3.812707e-01	0.6246020151	4.1300345719	8.614389e-05	1.111325e-03	1.182205934	Q12788	cluster2 - cluster1	TRUE	TBL3	reviewed	Transducin beta-like protein 3 (WD repeat-containing protein SAZD)	TBL3	SAZD
507	7.058665e-01	-1.9986763235	4.1532849970	9.500928e-05	1.204192e-03	1.166651887	P49642	cluster2 - cluster1	TRUE	PRI1	reviewed	DNA primase small subunit (EC 2.7.7.102) (DNA primase 49 kDa subunit) (p49)	PRIM1
508	4.549693e-01	0.2893251046	4.1232322664	8.828058e-05	1.133729e-03	1.159318976	Q14692	cluster2 - cluster1	TRUE	BMS1	reviewed	Ribosome biogenesis protein BMS1 homolog (Ribosome assembly protein BMS1 homolog)	BMS1	BMS1L	KIAA0187
509	3.149218e-01	-0.2568294203	4.1228451824	8.840369e-05	1.133729e-03	1.158017334	Q92797	cluster2 - cluster1	TRUE	SYMPK	reviewed	Symplekin	SYMPK	SPK
510	3.124442e-01	0.3930579108	4.1117681291	9.199745e-05	1.175968e-03	1.120802376	P52294	cluster2 - cluster1	TRUE	IMA5	reviewed	Importin subunit alpha-5 (Karyopherin subunit alpha-1) (Nucleoprotein interactor 1) (NPI-1) (RAG cohort protein 2) (SRP1-beta) [Cleaved into: Importin subunit alpha-5, N-terminally processed]	KPNA1	RCH2
511	4.043167e-01	0.3869962083	4.1110514408	9.223474e-05	1.175968e-03	1.118396803	Q15269	cluster2 - cluster1	TRUE	PWP2	reviewed	Periodic tryptophan protein 2 homolog	PWP2	PWP2H
512	3.664782e-01	0.9923005951	4.1110360303	9.223985e-05	1.175968e-03	1.118345080	Q09161	cluster2 - cluster1	TRUE	NCBP1	reviewed	Nuclear cap-binding protein subunit 1 (80 kDa nuclear cap-binding protein) (CBP80) (NCBP 80 kDa subunit)	NCBP1	CBP80	NCBP
513	3.533829e-01	-0.1532367541	4.1042007819	9.453286e-05	1.200493e-03	1.095416276	O95163	cluster2 - cluster1	TRUE	ELP1	reviewed	Elongator complex protein 1 (ELP1) (IkappaB kinase complex-associated protein) (IKK complex-associated protein) (p150)	ELP1	IKAP	IKBKAP
514	4.536764e-01	-1.3296373810	4.1057193470	9.577697e-05	1.211560e-03	1.091009250	P38935	cluster2 - cluster1	TRUE	SMBP2	reviewed	DNA-binding protein SMUBP-2 (EC 3.6.4.12) (EC 3.6.4.13) (ATP-dependent helicase IGHMBP2) (Glial factor 1) (GF-1) (Immunoglobulin mu-binding protein 2)	IGHMBP2	SMBP2	SMUBP2
515	4.894001e-01	-0.8286730616	4.0975709594	9.680925e-05	1.222240e-03	1.073200357	Q9BYG3	cluster2 - cluster1	TRUE	MK67I	reviewed	MKI67 FHA domain-interacting nucleolar phosphoprotein (Nucleolar phosphoprotein Nopp34) (Nucleolar protein interacting with the FHA domain of pKI-67) (hNIFK)	NIFK	MKI67IP	NOPP34
516	2.927024e-01	1.3613868076	4.0956749969	9.746987e-05	1.228196e-03	1.066851477	P57740	cluster2 - cluster1	TRUE	NU107	reviewed	Nuclear pore complex protein Nup107 (107 kDa nucleoporin) (Nucleoporin Nup107)	NUP107
517	5.626326e-01	1.4838959562	4.0918671385	9.880977e-05	1.242671e-03	1.054106164	Q8TEX9	cluster2 - cluster1	TRUE	IPO4	reviewed	Importin-4 (Imp4) (Importin-4b) (Imp4b) (Ran-binding protein 4) (RanBP4)	IPO4	IMP4B	RANBP4
518	2.545100e-01	2.4226322037	4.0864991733	1.007287e-04	1.263798e-03	1.036152181	Q13347	cluster2 - cluster1	TRUE	EIF3I	reviewed	Eukaryotic translation initiation factor 3 subunit I (eIF3i) (Eukaryotic translation initiation factor 3 subunit 2) (TGF-beta receptor-interacting protein 1) (TRIP-1) (eIF-3-beta) (eIF3 p36)	EIF3I	EIF3S2	TRIP1
519	4.237444e-01	-0.5858824845	4.0860848281	1.008783e-04	1.263798e-03	1.034766981	Q99575	cluster2 - cluster1	TRUE	POP1	reviewed	Ribonucleases P/MRP protein subunit POP1 (hPOP1) (EC 3.1.26.5)	POP1	KIAA0061
520	-5.332321e-01	1.5959958266	-4.0832258971	1.019164e-04	1.274347e-03	1.025211781	P13671	cluster2 - cluster1	TRUE	CO6	reviewed	Complement component C6	C6
521	3.988553e-01	-0.9688304278	4.0796444916	1.032313e-04	1.288311e-03	1.013248092	Q6PD74	cluster2 - cluster1	TRUE	AAGAB	reviewed	Alpha- and gamma-adaptin-binding protein p34	AAGAB
522	-5.500081e-01	1.7985555844	-4.0778084611	1.039117e-04	1.294318e-03	1.007117500	P25311	cluster2 - cluster1	TRUE	ZA2G	reviewed	Zinc-alpha-2-glycoprotein (Zn-alpha-2-GP) (Zn-alpha-2-glycoprotein)	AZGP1	ZAG	ZNGP1
523	3.937317e-01	-0.9788283142	4.0726211578	1.068058e-04	1.327822e-03	0.985344662	Q9NU22	cluster2 - cluster1	TRUE	MDN1	reviewed	Midasin (Dynein-related AAA-ATPase MDN1) (MIDAS-containing protein)	MDN1	KIAA0301
524	3.005819e-01	1.2147731016	4.0680785203	1.075899e-04	1.335018e-03	0.974659016	P61758	cluster2 - cluster1	TRUE	PFD3	reviewed	Prefoldin subunit 3 (HIBBJ46) (von Hippel-Lindau-binding protein 1) (VBP-1) (VHL-binding protein 1)	VBP1	PFDN3
525	5.075359e-01	-1.8660510913	4.0722180730	1.121800e-04	1.386681e-03	0.960448548	Q8IWS0	cluster2 - cluster1	TRUE	PHF6	reviewed	PHD finger protein 6 (PHD-like zinc finger protein)	PHF6	CENP-31	KIAA1823
526	4.454493e-01	0.3164217118	4.0613844297	1.101928e-04	1.364711e-03	0.952357547	Q9Y2R9	cluster2 - cluster1	TRUE	RT07	reviewed	28S ribosomal protein S7, mitochondrial (MRP-S7) (S7mt) (Mitochondrial small ribosomal subunit protein uS7m) (bMRP-27a) (bMRP27a)	MRPS7
527	6.495891e-01	-1.7743795025	4.0722659187	1.157291e-04	1.411764e-03	0.947136204	O00411	cluster2 - cluster1	TRUE	RPOM	reviewed	DNA-directed RNA polymerase, mitochondrial (MtRPOL) (EC 2.7.7.6)	POLRMT
528	-1.317099e+00	1.5762165550	-4.0648946655	1.139806e-04	1.398305e-03	0.946578470	P21549	cluster2 - cluster1	TRUE	SPYA	reviewed	Serine--pyruvate aminotransferase (SPT) (EC 2.6.1.51) (Alanine--glyoxylate aminotransferase) (AGT) (EC 2.6.1.44)	AGXT	AGT1	SPAT
529	3.123919e-01	0.1102261084	4.0530251623	1.135281e-04	1.398305e-03	0.924542484	Q92625	cluster2 - cluster1	TRUE	ANS1A	reviewed	Ankyrin repeat and SAM domain-containing protein 1A (Odin)	ANKS1A	ANKS1	KIAA0229	ODIN
530	4.573310e-01	-0.7284219634	4.0524808798	1.137486e-04	1.398305e-03	0.922732720	Q9BVJ6	cluster2 - cluster1	TRUE	UT14A	reviewed	U3 small nucleolar RNA-associated protein 14 homolog A (Antigen NY-CO-16) (Serologically defined colon cancer antigen 16)	UTP14A	SDCCAG16
531	3.773528e-01	-0.1461592058	4.0520658472	1.139170e-04	1.398305e-03	0.921352825	Q7Z417	cluster2 - cluster1	TRUE	NUFP2	reviewed	Nuclear fragile X mental retardation-interacting protein 2 (82 kDa FMRP-interacting protein) (82-FIP) (Cell proliferation-inducing gene 1 protein) (FMRP-interacting protein 2)	NUFIP2	KIAA1321	PIG1
532	4.012660e-01	3.0028557181	4.0498685618	1.148126e-04	1.405859e-03	0.914048876	Q99729	cluster2 - cluster1	TRUE	ROAA	reviewed	Heterogeneous nuclear ribonucleoprotein A/B (hnRNP A/B) (APOBEC1-binding protein 1) (ABBP-1)	HNRNPAB	ABBP1	HNRPAB
533	3.882182e-01	1.9068741276	4.0490169449	1.151615e-04	1.407481e-03	0.911218738	Q10713	cluster2 - cluster1	TRUE	MPPA	reviewed	Mitochondrial-processing peptidase subunit alpha (Alpha-MPP) (Inactive zinc metalloprotease alpha) (P-55)	PMPCA	INPP5E	KIAA0123	MPPA
534	4.744568e-01	3.3474672299	4.0466765691	1.161257e-04	1.413950e-03	0.903443101	O95881	cluster2 - cluster1	TRUE	TXD12	reviewed	Thioredoxin domain-containing protein 12 (EC 1.8.4.2) (Endoplasmic reticulum resident protein 18) (ER protein 18) (ERp18) (Endoplasmic reticulum resident protein 19) (ER protein 19) (ERp19) (Thioredoxin-like protein p19) (hTLP19)	TXNDC12	TLP19	UNQ713/PRO1376
535	-8.434934e-01	-1.9640215459	-4.0478116570	1.187986e-04	1.435741e-03	0.900184060	Q9P266	cluster2 - cluster1	TRUE	JCAD	reviewed	Junctional protein associated with coronary artery disease (JCAD)	JCAD	KIAA1462
536	4.549941e-01	0.4210561322	4.0422758820	1.179596e-04	1.433047e-03	0.888830355	Q9UMS0	cluster2 - cluster1	TRUE	NFU1	reviewed	NFU1 iron-sulfur cluster scaffold homolog, mitochondrial (HIRA-interacting protein 5)	NFU1	HIRIP5	CGI-33
537	4.153461e-01	3.3215369929	4.0418587722	1.181349e-04	1.433047e-03	0.887445862	Q99873	cluster2 - cluster1	TRUE	ANM1	reviewed	Protein arginine N-methyltransferase 1 (EC 2.1.1.319) (Histone-arginine N-methyltransferase PRMT1) (Interferon receptor 1-bound protein 4)	PRMT1	HMT2	HRMT1L2	IR1B4
538	3.537830e-01	-0.1884963974	4.0408558397	1.185574e-04	1.435493e-03	0.884117261	Q9ULK4	cluster2 - cluster1	TRUE	MED23	reviewed	Mediator of RNA polymerase II transcription subunit 23 (Activator-recruited cofactor 130 kDa component) (ARC130) (Cofactor required for Sp1 transcriptional activation subunit 3) (CRSP complex subunit 3) (Mediator complex subunit 23) (Protein sur-2 homolog) (hSur-2) (Transcriptional coactivator CRSP130) (Vitamin D3 receptor-interacting protein complex 130 kDa component) (DRIP130)	MED23	ARC130	CRSP3	DRIP130	KIAA1216	SUR2
539	4.217341e-01	-0.8511374129	4.0341943103	1.235401e-04	1.490274e-03	0.853579381	P57076	cluster2 - cluster1	TRUE	CF298	reviewed	Cilia- and flagella-associated protein 298 (Protein kurly homolog)	CFAP298	C21orf48	C21orf59
540	3.157663e-01	3.3744196078	4.0265526864	1.247421e-04	1.501987e-03	0.836706517	P50991	cluster2 - cluster1	TRUE	TCPD	reviewed	T-complex protein 1 subunit delta (TCP-1-delta) (CCT-delta) (Stimulator of TAR RNA-binding)	CCT4	CCTD	SRB
541	3.455072e-01	-1.5974897623	4.0273534248	1.254612e-04	1.507853e-03	0.835222424	Q6I9Y2	cluster2 - cluster1	TRUE	THOC7	reviewed	THO complex subunit 7 homolog (Functional spliceosome-associated protein 24) (fSAP24) (Ngg1-interacting factor 3-like protein 1-binding protein 1) (NIF3L1-binding protein 1) (hTREX30)	THOC7	NIF3L1BP1
542	4.759621e-01	0.0207834026	4.0229926959	1.263289e-04	1.515480e-03	0.824923520	Q8WVQ1	cluster2 - cluster1	TRUE	CANT1	reviewed	Soluble calcium-activated nucleotidase 1 (SCAN-1) (EC 3.6.1.6) (Apyrase homolog) (Putative MAPK-activating protein PM09) (Putative NF-kappa-B-activating protein 107)	CANT1	SHAPY
543	3.781401e-01	-0.8058433811	4.0208035327	1.273143e-04	1.521945e-03	0.817681176	Q9C0E2	cluster2 - cluster1	TRUE	XPO4	reviewed	Exportin-4 (Exp4)	XPO4	KIAA1721
544	-4.196312e-01	3.1786068872	-4.0206001691	1.274062e-04	1.521945e-03	0.817008527	O00159	cluster2 - cluster1	TRUE	MYO1C	reviewed	Unconventional myosin-Ic (Myosin I beta) (MMI-beta) (MMIb)	MYO1C
545	4.272914e-01	-0.4825837372	4.0202380266	1.275700e-04	1.521945e-03	0.815810754	Q9Y5A7	cluster2 - cluster1	TRUE	NUB1	reviewed	NEDD8 ultimate buster 1 (Negative regulator of ubiquitin-like proteins 1) (Renal carcinoma antigen NY-REN-18)	NUB1	NYREN18
546	4.273659e-01	-0.9925902160	4.0224538415	1.311298e-04	1.558694e-03	0.808976241	Q9GZS1	cluster2 - cluster1	TRUE	RPA49	reviewed	DNA-directed RNA polymerase I subunit RPA49 (RNA polymerase I subunit A49) (DNA-directed RNA polymerase I subunit E) (RNA polymerase I-associated factor 1) (RNA polymerase I-associated factor 53)	POLR1E	PAF53	PRAF1
547	-1.034068e+00	-0.8114696084	-4.0176676856	1.346048e-04	1.568459e-03	0.803156301	Q08397	cluster2 - cluster1	TRUE	LOXL1	reviewed	Lysyl oxidase homolog 1 (EC 1.4.3.-) (Lysyl oxidase-like protein 1) (LOL)	LOXL1	LOXL
548	7.783303e-01	-1.9693748079	4.0199205170	1.323042e-04	1.566925e-03	0.800673095	Q13671	cluster2 - cluster1	TRUE	RIN1	reviewed	Ras and Rab interactor 1 (Ras inhibitor JC99) (Ras interaction/interference protein 1)	RIN1
549	3.457399e-01	0.2623117957	4.0134480695	1.306794e-04	1.556186e-03	0.793366502	O60271	cluster2 - cluster1	TRUE	JIP4	reviewed	C-Jun-amino-terminal kinase-interacting protein 4 (JIP-4) (JNK-interacting protein 4) (Cancer/testis antigen 89) (CT89) (Human lung cancer oncogene 6 protein) (HLC-6) (JNK-associated leucine-zipper protein) (JLP) (Mitogen-activated protein kinase 8-interacting protein 4) (Proliferation-inducing protein 6) (Protein highly expressed in testis) (PHET) (Sperm surface protein) (Sperm-associated antige…	SPAG9	HSS	KIAA0516	MAPK8IP4	SYD1	HLC6
550	-8.825499e-01	-0.1192237257	-4.0131202661	1.330970e-04	1.567508e-03	0.787150539	Q14353	cluster2 - cluster1	TRUE	GAMT	reviewed	Guanidinoacetate N-methyltransferase (EC 2.1.1.2)	GAMT
551	3.293983e-01	-0.1540678743	4.0112860065	1.316846e-04	1.562433e-03	0.786225084	Q96CW5	cluster2 - cluster1	TRUE	GCP3	reviewed	Gamma-tubulin complex component 3 (GCP-3) (hGCP3) (Gamma-ring complex protein 104 kDa) (h104p) (hGrip104) (Spindle pole body protein Spc98 homolog) (hSpc98)	TUBGCP3	GCP3
552	4.652512e-01	-1.9699707952	4.0091771867	1.337999e-04	1.567508e-03	0.775255430	Q9NUL7	cluster2 - cluster1	TRUE	DDX28	reviewed	Probable ATP-dependent RNA helicase DDX28 (EC 3.6.4.13) (Mitochondrial DEAD box protein 28)	DDX28	MDDX28
553	4.201396e-01	-0.0159867345	4.0079496403	1.332505e-04	1.567508e-03	0.775209900	Q9UNX4	cluster2 - cluster1	TRUE	WDR3	reviewed	WD repeat-containing protein 3	WDR3
554	5.141172e-01	-0.0618913964	4.0078763626	1.332851e-04	1.567508e-03	0.774968039	Q9P289	cluster2 - cluster1	TRUE	STK26	reviewed	Serine/threonine-protein kinase 26 (EC 2.7.11.1) (MST3 and SOK1-related kinase) (Mammalian STE20-like protein kinase 4) (MST-4) (STE20-like kinase MST4) (Serine/threonine-protein kinase MASK)	STK26	MASK	MST4
555	4.857149e-01	-1.9553257601	4.0102008269	1.344757e-04	1.568459e-03	0.774543359	Q9BZG8	cluster2 - cluster1	TRUE	DPH1	reviewed	2-(3-amino-3-carboxypropyl)histidine synthase subunit 1 (EC 2.5.1.108) (Diphthamide biosynthesis protein 1) (Diphtheria toxin resistance protein 1) (Ovarian cancer-associated gene 1 protein) (S-adenosyl-L-methionine:L-histidine 3-amino-3-carboxypropyltransferase 1)	DPH1	DPH2L	DPH2L1	OVCA1
556	-4.422506e-01	9.0632227130	-4.0072655492	1.335737e-04	1.567508e-03	0.772952092	P02768	cluster2 - cluster1	TRUE	ALBU	reviewed	Albumin	ALB	GIG20	GIG42	PRO0903	PRO1708	PRO2044	PRO2619	PRO2675	UNQ696/PRO1341
557	-9.047903e-01	2.3743037872	-4.0070743036	1.336642e-04	1.567508e-03	0.772320942	Q9H8H3	cluster2 - cluster1	TRUE	MET7A	reviewed	Methyltransferase-like protein 7A (EC 2.1.1.-) (Protein AAM-B)	METTL7A	PRO0066	UNQ1902/PRO4348
558	3.030111e-01	0.4157244017	4.0052440922	1.345333e-04	1.568459e-03	0.766281877	Q53GS9	cluster2 - cluster1	TRUE	SNUT2	reviewed	U4/U6.U5 tri-snRNP-associated protein 2 (Inactive ubiquitin-specific peptidase 39) (SAD1 homolog) (U4/U6.U5 tri-snRNP-associated 65 kDa protein) (65K)	USP39	CGI-21	HSPC332	PRO2855
559	3.624321e-01	0.8518847342	4.0028187744	1.356934e-04	1.575962e-03	0.758281998	Q8N3C0	cluster2 - cluster1	TRUE	ASCC3	reviewed	Activating signal cointegrator 1 complex subunit 3 (EC 3.6.4.12) (ASC-1 complex subunit p200) (ASC1p200) (Helicase, ATP binding 1) (Trip4 complex subunit p200)	ASCC3	HELIC1	RQT2
560	4.523277e-01	-0.5321964541	4.0027355451	1.357334e-04	1.575962e-03	0.758007525	Q9HAV4	cluster2 - cluster1	TRUE	XPO5	reviewed	Exportin-5 (Exp5) (Ran-binding protein 21)	XPO5	KIAA1291	RANBP21
561	-6.152054e-01	-0.9501250788	-4.0058596694	1.444206e-04	1.649309e-03	0.757859913	Q96A00	cluster2 - cluster1	TRUE	PP14A	reviewed	Protein phosphatase 1 regulatory subunit 14A (17 kDa PKC-potentiated inhibitory protein of PP1) (Protein kinase C-potentiated inhibitor protein of 17 kDa) (CPI-17)	PPP1R14A	CPI17	PPP1INL
562	3.259419e-01	1.7548029505	3.9999171339	1.370939e-04	1.588921e-03	0.748715221	Q9Y2S7	cluster2 - cluster1	TRUE	PDIP2	reviewed	Polymerase delta-interacting protein 2 (38 kDa DNA polymerase delta interaction protein) (p38)	POLDIP2	PDIP38	POLD4	HSPC017
563	3.992788e-01	0.7804874106	3.9959218798	1.390449e-04	1.608666e-03	0.735550348	Q8TEQ6	cluster2 - cluster1	TRUE	GEMI5	reviewed	Gem-associated protein 5 (Gemin5)	GEMIN5
564	3.685041e-01	-0.7708242365	3.9944050500	1.397926e-04	1.614443e-03	0.730554499	Q9NVM9	cluster2 - cluster1	TRUE	INT13	reviewed	Integrator complex subunit 13 (Cell cycle regulator Mat89Bb homolog) (Germ cell tumor 1) (Protein asunder homolog) (Sarcoma antigen NY-SAR-95)	INTS13	ASUN	C12orf11	GCT1
565	3.826745e-01	-0.5842306023	3.9932781525	1.403506e-04	1.618013e-03	0.726843757	P23443	cluster2 - cluster1	TRUE	KS6B1	reviewed	Ribosomal protein S6 kinase beta-1 (S6K-beta-1) (S6K1) (EC 2.7.11.1) (70 kDa ribosomal protein S6 kinase 1) (P70S6K1) (p70-S6K 1) (Ribosomal protein S6 kinase I) (Serine/threonine-protein kinase 14A) (p70 ribosomal S6 kinase alpha) (p70 S6 kinase alpha) (p70 S6K-alpha) (p70 S6KA)	RPS6KB1	STK14A
566	-4.813160e-01	0.3785077608	-3.9911166963	1.414268e-04	1.627534e-03	0.719728291	Q14118	cluster2 - cluster1	TRUE	DAG1	reviewed	Dystroglycan 1 (Dystroglycan) (Dystrophin-associated glycoprotein 1) [Cleaved into: Alpha-dystroglycan (Alpha-DG); Beta-dystroglycan (Beta-DG)]	DAG1
567	4.698889e-01	-0.7366578929	3.9905999225	1.416852e-04	1.627628e-03	0.718027464	Q9Y676	cluster2 - cluster1	TRUE	RT18B	reviewed	28S ribosomal protein S18b, mitochondrial (MRP-S18-b) (Mrps18-b) (S18mt-b) (28S ribosomal protein S18-2, mitochondrial) (MRP-S18-2) (Mitochondrial small ribosomal subunit protein bS18b) (Mitochondrial small ribosomal subunit protein mS40)	MRPS18B	C6orf14	HSPC183	PTD017
568	5.797330e-01	2.1948353562	3.9897628594	1.421049e-04	1.629570e-03	0.715272801	Q96A26	cluster2 - cluster1	TRUE	F162A	reviewed	Protein FAM162A (E2-induced gene 5 protein) (Growth and transformation-dependent protein) (HGTD-P)	FAM162A	C3orf28	E2IG5	DC16	FWP001
569	3.991281e-01	2.7522546383	3.9885738863	1.427030e-04	1.633547e-03	0.711360712	P22102	cluster2 - cluster1	TRUE	PUR2	reviewed	Trifunctional purine biosynthetic protein adenosine-3 [Includes: Phosphoribosylamine--glycine ligase (EC 6.3.4.13) (Glycinamide ribonucleotide synthetase) (GARS) (Phosphoribosylglycinamide synthetase); Phosphoribosylformylglycinamidine cyclo-ligase (EC 6.3.3.1) (AIR synthase) (AIRS) (Phosphoribosyl-aminoimidazole synthetase); Phosphoribosylglycinamide formyltransferase (EC 2.1.2.2) (5'-phosphorib…	GART	PGFT	PRGS
570	7.111702e-01	0.1060134529	3.9848312280	1.446015e-04	1.649309e-03	0.699051303	Q9H0P0	cluster2 - cluster1	TRUE	5NT3A	reviewed	Cytosolic 5'-nucleotidase 3A (EC 3.1.3.5) (7-methylguanosine phosphate-specific 5'-nucleotidase) (7-methylguanosine nucleotidase) (EC 3.1.3.91) (Cytosolic 5'-nucleotidase 3) (Cytosolic 5'-nucleotidase III) (cN-III) (Pyrimidine 5'-nucleotidase 1) (P5'N-1) (P5N-1) (PN-I) (Uridine 5'-monophosphate hydrolase 1) (p36)	NT5C3A	NT5C3	P5N1	UMPH1	HSPC233
571	3.216710e-01	2.3355609130	3.9842464110	1.449003e-04	1.649309e-03	0.697128569	P61081	cluster2 - cluster1	TRUE	UBC12	reviewed	NEDD8-conjugating enzyme Ubc12 (EC 2.3.2.34) (NEDD8 carrier protein) (Ubiquitin-conjugating enzyme E2 M)	UBE2M	UBC12
572	3.716191e-01	0.8053250783	3.9837240340	1.451677e-04	1.649309e-03	0.695411281	O96008	cluster2 - cluster1	TRUE	TOM40	reviewed	Mitochondrial import receptor subunit TOM40 homolog (Protein Haymaker) (Translocase of outer membrane 40 kDa subunit homolog) (p38.5)	TOMM40	C19orf1	PEREC1	TOM40
573	3.412264e-01	1.5889907437	3.9833720278	1.453482e-04	1.649309e-03	0.694254164	Q96CS3	cluster2 - cluster1	TRUE	FAF2	reviewed	FAS-associated factor 2 (Protein ETEA) (UBX domain-containing protein 3B) (UBX domain-containing protein 8)	FAF2	ETEA	KIAA0887	UBXD8	UBXN3B
574	3.406504e-01	0.4716144554	3.9751514412	1.496246e-04	1.693567e-03	0.667250875	P40818	cluster2 - cluster1	TRUE	UBP8	reviewed	Ubiquitin carboxyl-terminal hydrolase 8 (EC 3.4.19.12) (Deubiquitinating enzyme 8) (Ubiquitin isopeptidase Y) (hUBPy) (Ubiquitin thioesterase 8) (Ubiquitin-specific-processing protease 8)	USP8	KIAA0055	UBPY
575	2.083719e-01	2.5870038314	3.9748768215	1.497695e-04	1.693567e-03	0.666349440	P62195	cluster2 - cluster1	TRUE	PRS8	reviewed	26S proteasome regulatory subunit 8 (26S proteasome AAA-ATPase subunit RPT6) (Proteasome 26S subunit ATPase 5) (Proteasome subunit p45) (Thyroid hormone receptor-interacting protein 1) (TRIP1) (p45/SUG)	PSMC5	SUG1
576	4.070204e-01	-0.1660928055	3.9757633401	1.505359e-04	1.699278e-03	0.665486281	Q96G21	cluster2 - cluster1	TRUE	IMP4	reviewed	U3 small nucleolar ribonucleoprotein protein IMP4 (U3 snoRNP protein IMP4) (Brix domain-containing protein 4)	IMP4	BXDC4
577	4.351763e-01	-1.2726749817	3.9758707304	1.530608e-04	1.721229e-03	0.658093056	P61599	cluster2 - cluster1	TRUE	NAA20	reviewed	N-alpha-acetyltransferase 20 (EC 2.3.1.254) (Methionine N-acetyltransferase) (N-acetyltransferase 5) (N-terminal acetyltransferase B complex catalytic subunit NAA20) (N-terminal acetyltransferase B complex catalytic subunit NAT5) (NatB complex subunit NAT5) (NatB catalytic subunit)	NAA20	NAT5
578	-6.276591e-01	-1.0033158424	-3.9853198999	1.652741e-04	1.836944e-03	0.655861809	Q9NZR1	cluster2 - cluster1	TRUE	TMOD2	reviewed	Tropomodulin-2 (Neuronal tropomodulin) (N-Tmod)	TMOD2	NTMOD
579	-6.996012e-01	-1.1779273501	-3.9722033371	1.623236e-04	1.807240e-03	0.654735872	Q07092	cluster2 - cluster1	TRUE	COGA1	reviewed	Collagen alpha-1(XVI) chain	COL16A1	FP1572
580	4.404331e-01	-0.9148543058	3.9683610137	1.532476e-04	1.721229e-03	0.644973641	Q5T160	cluster2 - cluster1	TRUE	SYRM	reviewed	Probable arginine--tRNA ligase, mitochondrial (EC 6.1.1.19) (Arginyl-tRNA synthetase) (ArgRS)	RARS2	RARSL
581	-7.147599e-01	2.8949959446	-3.9683110592	1.532746e-04	1.721229e-03	0.644809851	P50135	cluster2 - cluster1	TRUE	HNMT	reviewed	Histamine N-methyltransferase (HMT) (EC 2.1.1.8)	HNMT
582	-5.216826e-01	1.9241310368	-3.9649868840	1.550791e-04	1.738490e-03	0.633913705	Q15417	cluster2 - cluster1	TRUE	CNN3	reviewed	Calponin-3 (Calponin, acidic isoform)	CNN3
583	2.866736e-01	0.6919114152	3.9642209250	1.554977e-04	1.740183e-03	0.631403877	O15294	cluster2 - cluster1	TRUE	OGT1	reviewed	UDP-N-acetylglucosamine--peptide N-acetylglucosaminyltransferase 110 kDa subunit (EC 2.4.1.255) (O-GlcNAc transferase subunit p110) (O-linked N-acetylglucosamine transferase 110 kDa subunit) (OGT)	OGT
584	-4.523022e-01	6.8065934102	-3.9631349375	1.560932e-04	1.743845e-03	0.627845965	P02545	cluster2 - cluster1	TRUE	LMNA	reviewed	Prelamin-A/C [Cleaved into: Lamin-A/C (70 kDa lamin) (Renal carcinoma antigen NY-REN-32)]	LMNA	LMN1
585	3.255160e-01	1.0114243978	3.9587370411	1.585269e-04	1.767996e-03	0.613444280	O00505	cluster2 - cluster1	TRUE	IMA4	reviewed	Importin subunit alpha-4 (Importin alpha Q2) (Qip2) (Karyopherin subunit alpha-3) (SRP1-gamma)	KPNA3	QIP2
586	-4.285663e-01	-0.9812376930	-3.9446725009	1.678969e-04	1.859737e-03	0.563899496	Q8IVF7	cluster2 - cluster1	TRUE	FMNL3	reviewed	Formin-like protein 3 (Formin homology 2 domain-containing protein 3) (WW domain-binding protein 3) (WBP-3)	FMNL3	FHOD3	FRL2	KIAA2014	WBP3
587	4.082099e-01	-0.9572364396	3.9455070452	1.687850e-04	1.863226e-03	0.562993088	Q13416	cluster2 - cluster1	TRUE	ORC2	reviewed	Origin recognition complex subunit 2	ORC2	ORC2L
588	4.701079e-01	0.3138779619	3.9429553362	1.675631e-04	1.859206e-03	0.561853001	Q6DKI1	cluster2 - cluster1	TRUE	RL7L	reviewed	60S ribosomal protein L7-like 1 (Large ribosomal subunit protein uL30-like 1)	RPL7L1
589	3.439668e-01	0.5317823349	3.9409132658	1.687677e-04	1.863226e-03	0.555187516	O76031	cluster2 - cluster1	TRUE	CLPX	reviewed	ATP-dependent Clp protease ATP-binding subunit clpX-like, mitochondrial	CLPX
590	5.438906e-01	-1.9232546655	3.9438296275	1.757624e-04	1.930418e-03	0.551016487	Q49AR2	cluster2 - cluster1	TRUE	CE022	reviewed	UPF0489 protein C5orf22	C5orf22
591	3.455779e-01	-0.7315214364	3.9375308048	1.707814e-04	1.882069e-03	0.544152017	Q9NR09	cluster2 - cluster1	TRUE	BIRC6	reviewed	Baculoviral IAP repeat-containing protein 6 (EC 2.3.2.27) (BIR repeat-containing ubiquitin-conjugating enzyme) (BRUCE) (RING-type E3 ubiquitin transferase BIRC6) (Ubiquitin-conjugating BIR domain enzyme apollon) (APOLLON)	BIRC6	KIAA1289
592	3.717223e-01	1.2918446889	3.9347820526	1.724347e-04	1.897073e-03	0.535188751	Q9BRT3	cluster2 - cluster1	TRUE	MIEN1	reviewed	Migration and invasion enhancer 1 (HBV X-transactivated gene 4 protein) (HBV XAg-transactivated protein 4) (Protein C35)	MIEN1	C17orf37	RDX12	XTP4
593	4.435737e-01	-0.3622388061	3.9407309919	1.792918e-04	1.961334e-03	0.528559878	O75879	cluster2 - cluster1	TRUE	GATB	reviewed	Glutamyl-tRNA(Gln) amidotransferase subunit B, mitochondrial (Glu-AdT subunit B) (EC 6.3.5.-) (Cytochrome c oxidase assembly factor PET112 homolog)	GATB	PET112	PET112L	HSPC199
594	-1.047222e+00	1.2723925414	-3.9309763492	1.775713e-04	1.946996e-03	0.522392723	Q6UXI9	cluster2 - cluster1	TRUE	NPNT	reviewed	Nephronectin (Preosteoblast EGF-like repeat protein with MAM domain) (Protein EGFL6-like)	NPNT	EGFL6L	POEM	UNQ295/PRO334
595	5.339832e-01	0.8855273995	3.9233215911	1.794946e-04	1.961334e-03	0.497863569	Q9BV86	cluster2 - cluster1	TRUE	NTM1A	reviewed	N-terminal Xaa-Pro-Lys N-methyltransferase 1 (EC 2.1.1.244) (Alpha N-terminal protein methyltransferase 1A) (Methyltransferase-like protein 11A) (N-terminal RCC1 methyltransferase) (X-Pro-Lys N-terminal protein methyltransferase 1A) (NTM1A) [Cleaved into: N-terminal Xaa-Pro-Lys N-methyltransferase 1, N-terminally processed]	NTMT1	C9orf32	METTL11A	NRMT	NRMT1	AD-003
596	2.919109e-01	-0.7669749454	3.9228611559	1.797839e-04	1.961334e-03	0.496365535	Q5JVF3	cluster2 - cluster1	TRUE	PCID2	reviewed	PCI domain-containing protein 2 (CSN12-like protein)	PCID2	HT004
597	-9.136847e-01	-0.5136927299	-3.9223199244	1.860798e-04	2.006453e-03	0.486602822	P14207	cluster2 - cluster1	TRUE	FOLR2	reviewed	Folate receptor beta (FR-beta) (Folate receptor 2) (Folate receptor, fetal/placental) (Placental folate-binding protein) (FBP)	FOLR2
598	3.005390e-01	0.6366852256	3.9179556256	1.828944e-04	1.991925e-03	0.480412701	Q6NUQ4	cluster2 - cluster1	TRUE	TM214	reviewed	Transmembrane protein 214	TMEM214	PP446
599	2.992796e-01	2.9725065508	3.9174280801	1.832320e-04	1.992265e-03	0.478697924	P61221	cluster2 - cluster1	TRUE	ABCE1	reviewed	ATP-binding cassette sub-family E member 1 (2'-5'-oligoadenylate-binding protein) (HuHP68) (RNase L inhibitor) (Ribonuclease 4 inhibitor) (RNS4I)	ABCE1	RLI	RNASEL1	RNASELI	RNS4I	OK/SW-cl.40
600	2.736932e-01	-0.1263763352	3.9167609870	1.851029e-04	2.005898e-03	0.473157446	Q6IA86	cluster2 - cluster1	TRUE	ELP2	reviewed	Elongator complex protein 2 (ELP2) (SHINC-2) (STAT3-interacting protein 1) (StIP1)	ELP2	STATIP1
601	2.730313e-01	1.4053412959	3.9149888172	1.848005e-04	2.005898e-03	0.470771183	Q96A33	cluster2 - cluster1	TRUE	CCD47	reviewed	PAT complex subunit CCDC47 (Calumin) (Coiled-coil domain-containing protein 47)	CCDC47	GK001	MSTP041	PSEC0077
602	5.583137e-01	0.6363615120	3.9160082108	1.855895e-04	2.006453e-03	0.470716141	Q13158	cluster2 - cluster1	TRUE	FADD	reviewed	FAS-associated death domain protein (FAS-associating death domain-containing protein) (Growth-inhibiting gene 3 protein) (Mediator of receptor induced toxicity)	FADD	MORT1	GIG3
603	-9.744401e-01	0.7463517420	-3.9204850673	1.922694e-04	2.056144e-03	0.465873080	Q93088	cluster2 - cluster1	TRUE	BHMT1	reviewed	Betaine--homocysteine S-methyltransferase 1 (EC 2.1.1.5)	BHMT
604	2.772938e-01	0.5365157458	3.9133815168	1.858411e-04	2.006453e-03	0.465549857	Q08379	cluster2 - cluster1	TRUE	GOGA2	reviewed	Golgin subfamily A member 2 (130 kDa cis-Golgi matrix protein) (GM130) (GM130 autoantigen) (Golgin-95)	GOLGA2
605	4.057407e-01	-0.3660328746	3.9101805328	1.879302e-04	2.023050e-03	0.455155779	Q13610	cluster2 - cluster1	TRUE	PWP1	reviewed	Periodic tryptophan protein 1 homolog (Keratinocyte protein IEF SSP 9502)	PWP1
606	3.955619e-01	0.2241982441	3.9086783683	1.889183e-04	2.030325e-03	0.450280017	Q14694	cluster2 - cluster1	TRUE	UBP10	reviewed	Ubiquitin carboxyl-terminal hydrolase 10 (EC 3.4.19.12) (Deubiquitinating enzyme 10) (Ubiquitin thioesterase 10) (Ubiquitin-specific-processing protease 10)	USP10	KIAA0190
607	4.050039e-01	-1.1290829380	3.9117708409	1.946637e-04	2.068142e-03	0.448727431	Q8TDJ6	cluster2 - cluster1	TRUE	DMXL2	reviewed	DmX-like protein 2 (Rabconnectin-3)	DMXL2	KIAA0856
608	2.694704e-01	-1.0298733634	3.9050158660	1.913483e-04	2.051064e-03	0.438397517	Q8ND04	cluster2 - cluster1	TRUE	SMG8	reviewed	Protein SMG8 (Amplified in breast cancer gene 2 protein) (Protein smg-8 homolog)	SMG8	ABC2	C17orf71
609	-7.408763e-01	3.9665355862	-3.9048203815	1.914789e-04	2.051064e-03	0.437763507	P19823	cluster2 - cluster1	TRUE	ITIH2	reviewed	Inter-alpha-trypsin inhibitor heavy chain H2 (ITI heavy chain H2) (ITI-HC2) (Inter-alpha-inhibitor heavy chain 2) (Inter-alpha-trypsin inhibitor complex component II) (Serum-derived hyaluronan-associated protein) (SHAP)	ITIH2	IGHEP2
610	3.309950e-01	-0.7685616336	3.9030918575	1.926368e-04	2.056691e-03	0.432158365	Q69YN4	cluster2 - cluster1	TRUE	VIR	reviewed	Protein virilizer homolog	VIRMA	KIAA1429	MSTP054
611	6.003911e-01	-1.0267501933	3.9035045187	1.938542e-04	2.062913e-03	0.430212213	Q96GA3	cluster2 - cluster1	TRUE	LTV1	reviewed	Protein LTV1 homolog	LTV1	C6orf93
612	-7.142503e-01	1.8834095188	-3.9024779646	1.930497e-04	2.057720e-03	0.430168080	Q92626	cluster2 - cluster1	TRUE	PXDN	reviewed	Peroxidasin homolog (EC 1.11.1.7) (Melanoma-associated antigen MG50) (Vascular peroxidase 1) (p53-responsive gene 2 protein)	PXDN	KIAA0230	MG50	PRG2	VPO	VPO1
613	-8.370507e-01	-1.1034266517	-3.9070488131	2.204425e-04	2.289644e-03	0.423416244	Q6UXH9	cluster2 - cluster1	TRUE	PAMR1	reviewed	Inactive serine protease PAMR1 (Peptidase domain-containing protein associated with muscle regeneration 1) (Regeneration-associated muscle protease homolog)	PAMR1	RAMP	FP938	UNQ699/PRO1344
614	8.225776e-01	0.7448945767	3.8988813186	1.954857e-04	2.073487e-03	0.418511781	Q9H773	cluster2 - cluster1	TRUE	DCTP1	reviewed	dCTP pyrophosphatase 1 (EC 3.6.1.12) (Deoxycytidine-triphosphatase 1) (dCTPase 1) (RS21C6) (XTP3-transactivated gene A protein)	DCTPP1	XTP3TPA	CDA03
615	4.644953e-01	-0.8024175638	3.8985469999	2.037612e-04	2.146438e-03	0.400631804	P18858	cluster2 - cluster1	TRUE	DNLI1	reviewed	DNA ligase 1 (EC 6.5.1.1) (DNA ligase I) (Polydeoxyribonucleotide synthase [ATP] 1)	LIG1
616	-1.097960e+00	1.1558940785	-3.8923316629	2.015362e-04	2.130712e-03	0.397372996	P00488	cluster2 - cluster1	TRUE	F13A	reviewed	Coagulation factor XIII A chain (Coagulation factor XIIIa) (EC 2.3.2.13) (Protein-glutamine gamma-glutamyltransferase A chain) (Transglutaminase A chain)	F13A1	F13A
617	3.634695e-01	-0.7920380356	3.8908616759	2.010235e-04	2.128754e-03	0.392547453	Q5VYS8	cluster2 - cluster1	TRUE	TUT7	reviewed	Terminal uridylyltransferase 7 (TUTase 7) (EC 2.7.7.52) (Zinc finger CCHC domain-containing protein 6)	TUT7	HS2	KIAA1711	ZCCHC6
618	3.725674e-01	0.8192166570	3.8869568315	2.037740e-04	2.146438e-03	0.379918365	O15027	cluster2 - cluster1	TRUE	SC16A	reviewed	Protein transport protein Sec16A (SEC16 homolog A) (p250)	SEC16A	KIAA0310	SEC16	SEC16L
619	4.237608e-01	-0.1029574922	3.8866185468	2.040140e-04	2.146438e-03	0.378824689	P82930	cluster2 - cluster1	TRUE	RT34	reviewed	28S ribosomal protein S34, mitochondrial (MRP-S34) (S34mt) (Mitochondrial small ribosomal subunit protein mS34)	MRPS34
620	-1.040762e+00	0.9056245615	-3.8857702186	2.046169e-04	2.149304e-03	0.376082325	Q92743	cluster2 - cluster1	TRUE	HTRA1	reviewed	Serine protease HTRA1 (EC 3.4.21.-) (High-temperature requirement A serine peptidase 1) (L56) (Serine protease 11)	HTRA1	HTRA	PRSS11
621	3.651641e-01	-0.0957721049	3.8830673913	2.065494e-04	2.166103e-03	0.367347706	Q13868	cluster2 - cluster1	TRUE	EXOS2	reviewed	Exosome complex component RRP4 (Exosome component 2) (Ribosomal RNA-processing protein 4)	EXOSC2	RRP4
622	4.704736e-01	2.4982494057	3.8745935590	2.127217e-04	2.226127e-03	0.339990102	Q02790	cluster2 - cluster1	TRUE	FKBP4	reviewed	Peptidyl-prolyl cis-trans isomerase FKBP4 (PPIase FKBP4) (EC 5.2.1.8) (51 kDa FK506-binding protein) (FKBP51) (52 kDa FK506-binding protein) (52 kDa FKBP) (FKBP-52) (59 kDa immunophilin) (p59) (FK506-binding protein 4) (FKBP-4) (FKBP59) (HSP-binding immunophilin) (HBI) (Immunophilin FKBP52) (Rotamase) [Cleaved into: Peptidyl-prolyl cis-trans isomerase FKBP4, N-terminally processed]	FKBP4	FKBP52
623	2.965942e-01	3.5599080345	3.8742741818	2.129577e-04	2.226127e-03	0.338959798	E9PAV3	cluster2 - cluster1	TRUE	NACAM	reviewed	Nascent polypeptide-associated complex subunit alpha, muscle-specific form (Alpha-NAC, muscle-specific form) (skNAC)	NACA
624	3.508744e-01	-0.3552138894	3.8721986667	2.161196e-04	2.251939e-03	0.329186987	Q9NW82	cluster2 - cluster1	TRUE	WDR70	reviewed	WD repeat-containing protein 70	WDR70
625	4.556507e-01	-0.4811767762	3.8709600906	2.154219e-04	2.248272e-03	0.328272050	Q14997	cluster2 - cluster1	TRUE	PSME4	reviewed	Proteasome activator complex subunit 4 (Proteasome activator PA200)	PSME4	KIAA0077
626	4.282028e-01	-0.0612459998	3.8672227289	2.182336e-04	2.270328e-03	0.316226797	P23258	cluster2 - cluster1	TRUE	TBG1	reviewed	Tubulin gamma-1 chain (Gamma-1-tubulin) (Gamma-tubulin complex component 1) (GCP-1)	TUBG1	TUBG
627	4.913259e-01	0.5009959953	3.8616999989	2.224527e-04	2.306838e-03	0.298442035	Q14978	cluster2 - cluster1	TRUE	NOLC1	reviewed	Nucleolar and coiled-body phosphoprotein 1 (140 kDa nucleolar phosphoprotein) (Nopp140) (Hepatitis C virus NS5A-transactivated protein 13) (HCV NS5A-transactivated protein 13) (Nucleolar 130 kDa protein) (Nucleolar phosphoprotein p130)	NOLC1	KIAA0035	NS5ATP13
628	-1.055147e+00	-1.6046321280	-3.8615804223	2.488583e-04	2.516449e-03	0.288606993	P55103	cluster2 - cluster1	TRUE	INHBC	reviewed	Inhibin beta C chain (Activin beta-C chain)	INHBC
629	3.389368e-01	4.6018463930	3.8577090556	2.255500e-04	2.335232e-03	0.285600920	Q9Y230	cluster2 - cluster1	TRUE	RUVB2	reviewed	RuvB-like 2 (EC 3.6.4.12) (48 kDa TATA box-binding protein-interacting protein) (48 kDa TBP-interacting protein) (51 kDa erythrocyte cytosolic protein) (ECP-51) (INO80 complex subunit J) (Repressing pontin 52) (Reptin 52) (TIP49b) (TIP60-associated protein 54-beta) (TAP54-beta)	RUVBL2	INO80J	TIP48	TIP49B	CGI-46
630	4.095361e-01	-1.1751806433	3.8562752973	2.266727e-04	2.339903e-03	0.280989938	Q9NWX6	cluster2 - cluster1	TRUE	THG1	reviewed	Probable tRNA(His) guanylyltransferase (EC 2.7.7.79) (Induced in high glucose-1) (IHG-1) (Interphase cytoplasmic foci protein 45) (tRNA-histidine guanylyltransferase)	THG1L	ICF45
631	3.935041e-01	-0.8517702520	3.8560290469	2.268661e-04	2.339903e-03	0.280198112	O60287	cluster2 - cluster1	TRUE	NPA1P	reviewed	Nucleolar pre-ribosomal-associated protein 1 (Nucleolar protein 254 kDa) (URB1 ribosome biogenesis 1 homolog)	URB1	C21orf108	KIAA0539	NOP254	NPA1
632	2.829947e-01	0.0817195243	3.8557559442	2.270807e-04	2.339903e-03	0.279319983	Q8NFH3	cluster2 - cluster1	TRUE	NUP43	reviewed	Nucleoporin Nup43 (Nup107-160 subcomplex subunit Nup43) (p42)	NUP43
633	3.303428e-01	-0.8625111825	3.8529196947	2.293213e-04	2.359252e-03	0.270202888	Q13042	cluster2 - cluster1	TRUE	CDC16	reviewed	Cell division cycle protein 16 homolog (Anaphase-promoting complex subunit 6) (APC6) (CDC16 homolog) (CDC16Hs) (Cyclosome subunit 6)	CDC16	ANAPC6
634	3.583875e-01	0.2254316370	3.8522302114	2.298692e-04	2.361152e-03	0.267987248	Q86W42	cluster2 - cluster1	TRUE	THOC6	reviewed	THO complex subunit 6 homolog (Functional spliceosome-associated protein 35) (fSAP35) (WD repeat-containing protein 58)	THOC6	WDR58	PSEC0006
635	3.698744e-01	-0.3259773504	3.8496858395	2.319018e-04	2.374963e-03	0.259813321	Q9UNP9	cluster2 - cluster1	TRUE	PPIE	reviewed	Peptidyl-prolyl cis-trans isomerase E (PPIase E) (EC 5.2.1.8) (Cyclophilin E) (Cyclophilin-33) (Rotamase E)	PPIE	CYP33
636	2.712568e-01	1.6109288139	3.8496328762	2.319443e-04	2.374963e-03	0.259643214	Q99567	cluster2 - cluster1	TRUE	NUP88	reviewed	Nuclear pore complex protein Nup88 (88 kDa nucleoporin) (Nucleoporin Nup88)	NUP88
637	4.918908e-01	-1.2429067840	3.8544243011	2.454522e-04	2.494830e-03	0.250916209	Q9UBD5	cluster2 - cluster1	TRUE	ORC3	reviewed	Origin recognition complex subunit 3 (Origin recognition complex subunit Latheo)	ORC3	LATHEO	ORC3L
638	-6.654929e-01	2.8784987218	-3.8468990880	2.341477e-04	2.393755e-03	0.250865002	Q8WX93	cluster2 - cluster1	TRUE	PALLD	reviewed	Palladin (SIH002) (Sarcoma antigen NY-SAR-77)	PALLD	KIAA0992	CGI-151
639	3.747537e-01	-1.3126029614	3.8390378635	2.423630e-04	2.469975e-03	0.222781291	Q96I51	cluster2 - cluster1	TRUE	RCC1L	reviewed	RCC1-like G exchanging factor-like protein (RCC1-like) (Williams-Beuren syndrome chromosomal region 16 protein)	RCC1L	WBSCR16
640	4.239328e-01	3.9869867624	3.8373773325	2.419794e-04	2.469937e-03	0.220324122	Q32P41	cluster2 - cluster1	TRUE	TRM5	reviewed	tRNA (guanine(37)-N1)-methyltransferase (EC 2.1.1.228) (M1G-methyltransferase) (tRNA [GM37] methyltransferase) (tRNA methyltransferase 5 homolog)	TRMT5	KIAA1393	TRM5
641	4.436335e-01	-1.1463139369	3.8368007282	2.460693e-04	2.496010e-03	0.212730923	Q9UHR6	cluster2 - cluster1	TRUE	ZNHI2	reviewed	Zinc finger HIT domain-containing protein 2 (Protein FON)	ZNHIT2	C11orf5
642	4.523819e-01	2.4332611101	3.8331107715	2.455693e-04	2.494830e-03	0.206656129	Q9HB71	cluster2 - cluster1	TRUE	CYBP	reviewed	Calcyclin-binding protein (CacyBP) (hCacyBP) (S100A6-binding protein) (Siah-interacting protein)	CACYBP	S100A6BP	SIP	PNAS-107
643	4.526524e-01	1.0644452815	3.8316721516	2.467912e-04	2.499433e-03	0.202049853	Q9BQG0	cluster2 - cluster1	TRUE	MBB1A	reviewed	Myb-binding protein 1A	MYBBP1A	P160
644	1.933029e-01	1.9707347668	3.8225055269	2.547141e-04	2.570025e-03	0.172727567	O43242	cluster2 - cluster1	TRUE	PSMD3	reviewed	26S proteasome non-ATPase regulatory subunit 3 (26S proteasome regulatory subunit RPN3) (26S proteasome regulatory subunit S3) (Proteasome subunit p58)	PSMD3
645	3.344002e-01	0.6811537996	3.8222401659	2.549471e-04	2.570025e-03	0.171879451	Q9UI10	cluster2 - cluster1	TRUE	EI2BD	reviewed	Translation initiation factor eIF-2B subunit delta (eIF-2B GDP-GTP exchange factor subunit delta)	EIF2B4	EIF2BD
646	-4.295361e-01	-1.4451128441	-3.8209276367	2.598598e-04	2.611450e-03	0.165335115	Q6NY19	cluster2 - cluster1	TRUE	KANK3	reviewed	KN motif and ankyrin repeat domain-containing protein 3 (Ankyrin repeat domain-containing protein 47)	KANK3	ANKRD47
647	-4.488252e-01	-0.1204258000	-3.8202621967	2.624208e-04	2.629060e-03	0.163703802	P33151	cluster2 - cluster1	TRUE	CADH5	reviewed	Cadherin-5 (7B4 antigen) (Vascular endothelial cadherin) (VE-cadherin) (CD antigen CD144)	CDH5
648	4.878601e-01	-0.8895812644	3.8169333887	2.596484e-04	2.611450e-03	0.154927100	Q15418	cluster2 - cluster1	TRUE	KS6A1	reviewed	Ribosomal protein S6 kinase alpha-1 (S6K-alpha-1) (EC 2.7.11.1) (90 kDa ribosomal protein S6 kinase 1) (p90-RSK 1) (p90RSK1) (p90S6K) (MAP kinase-activated protein kinase 1a) (MAPK-activated protein kinase 1a) (MAPKAP kinase 1a) (MAPKAPK-1a) (Ribosomal S6 kinase 1) (RSK-1)	RPS6KA1	MAPKAPK1A	RSK1
649	4.047327e-01	-0.0124377800	3.8145098227	2.618228e-04	2.627117e-03	0.147190512	Q9NV31	cluster2 - cluster1	TRUE	IMP3	reviewed	U3 small nucleolar ribonucleoprotein protein IMP3 (U3 snoRNP protein IMP3) (BRMS2)	IMP3	C15orf12	MRPS4
650	4.977960e-01	2.5326462842	3.8103738313	2.655739e-04	2.651821e-03	0.133995326	P05141	cluster2 - cluster1	TRUE	ADT2	reviewed	ADP/ATP translocase 2 (ADP,ATP carrier protein 2) (ADP,ATP carrier protein, fibroblast isoform) (Adenine nucleotide translocator 2) (ANT 2) (Solute carrier family 25 member 5) [Cleaved into: ADP/ATP translocase 2, N-terminally processed]	SLC25A5	AAC2	ANT2
651	-9.732421e-01	1.3335359076	-3.8103293936	2.656145e-04	2.651821e-03	0.133853609	O94875	cluster2 - cluster1	TRUE	SRBS2	reviewed	Sorbin and SH3 domain-containing protein 2 (Arg-binding protein 2) (ArgBP2) (Arg/Abl-interacting protein 2) (Sorbin)	SORBS2	ARGBP2	KIAA0777
652	4.227749e-01	-0.7532056327	3.8099991840	2.659162e-04	2.651821e-03	0.132800567	Q9NQZ2	cluster2 - cluster1	TRUE	SAS10	reviewed	Something about silencing protein 10 (Charged amino acid-rich leucine zipper 1) (CRL1) (Disrupter of silencing SAS10) (UTP3 homolog)	UTP3	CRLZ1	SAS10
653	4.625264e-01	-0.2037420783	3.8090341661	2.667998e-04	2.656558e-03	0.129723477	Q96P11	cluster2 - cluster1	TRUE	NSUN5	reviewed	28S rRNA (cytosine-C(5))-methyltransferase (EC 2.1.1.-) (NOL1-related protein) (NOL1R) (NOL1/NOP2/Sun domain family member 5) (Williams-Beuren syndrome chromosomal region 20A protein)	NSUN5	NSUN5A	WBSCR20	WBSCR20A
654	-6.456168e-01	0.2462564350	-3.8073725483	2.683279e-04	2.667688e-03	0.124426452	Q13642	cluster2 - cluster1	TRUE	FHL1	reviewed	Four and a half LIM domains protein 1 (FHL-1) (Skeletal muscle LIM-protein 1) (SLIM) (SLIM-1)	FHL1	SLIM1
655	2.791366e-01	2.3806265698	3.8061979055	2.694132e-04	2.674388e-03	0.120682808	P47897	cluster2 - cluster1	TRUE	SYQ	reviewed	Glutamine--tRNA ligase (EC 6.1.1.18) (Glutaminyl-tRNA synthetase) (GlnRS)	QARS1	QARS
656	3.197559e-01	2.1372764692	3.8014365046	2.738554e-04	2.714341e-03	0.105516205	Q8N1G4	cluster2 - cluster1	TRUE	LRC47	reviewed	Leucine-rich repeat-containing protein 47	LRRC47	KIAA1185
657	3.952596e-01	0.5560438896	3.8001354000	2.750813e-04	2.722342e-03	0.101374059	Q96EY7	cluster2 - cluster1	TRUE	PTCD3	reviewed	Pentatricopeptide repeat domain-containing protein 3, mitochondrial (28S ribosomal protein S39, mitochondrial) (MRP-S39) (Mitochondrial small ribosomal subunit protein mS39) (Transformation-related gene 15 protein) (TRG-15)	PTCD3	MRPS39	TRG15
658	3.380842e-01	3.0483603947	3.7980264117	2.770797e-04	2.737952e-03	0.094662060	Q9Y265	cluster2 - cluster1	TRUE	RUVB1	reviewed	RuvB-like 1 (EC 3.6.4.12) (49 kDa TATA box-binding protein-interacting protein) (49 kDa TBP-interacting protein) (54 kDa erythrocyte cytosolic protein) (ECP-54) (INO80 complex subunit H) (Nuclear matrix protein 238) (NMP 238) (Pontin 52) (TIP49a) (TIP60-associated protein 54-alpha) (TAP54-alpha)	RUVBL1	INO80H	NMP238	TIP49	TIP49A
659	3.705237e-01	0.1966838106	3.7969149114	2.781384e-04	2.744243e-03	0.091125677	P35269	cluster2 - cluster1	TRUE	T2FA	reviewed	General transcription factor IIF subunit 1 (General transcription factor IIF 74 kDa subunit) (Transcription initiation factor IIF subunit alpha) (TFIIF-alpha) (Transcription initiation factor RAP74)	GTF2F1	RAP74
660	3.714444e-01	-0.4662018478	3.7909718866	2.838653e-04	2.796503e-03	0.072229383	P46199	cluster2 - cluster1	TRUE	IF2M	reviewed	Translation initiation factor IF-2, mitochondrial (IF-2(Mt)) (IF-2Mt) (IF2(mt))	MTIF2
661	3.446769e-01	0.4556470000	3.7899724556	2.848393e-04	2.801854e-03	0.069053641	Q5VYK3	cluster2 - cluster1	TRUE	ECM29	reviewed	Proteasome adapter and scaffold protein ECM29 (Ecm29 proteasome adapter and scaffold) (Proteasome-associated protein ECM29 homolog)	ECPAS	ECM29	KIAA0368
662	-3.744527e-01	2.9672220835	-3.7876679347	2.870975e-04	2.819800e-03	0.061733131	Q96G03	cluster2 - cluster1	TRUE	PGM2	reviewed	Phosphoglucomutase-2 (PGM 2) (EC 5.4.2.2) (Glucose phosphomutase 2) (Phosphodeoxyribomutase) (Phosphopentomutase) (EC 5.4.2.7)	PGM2	MSTP006
663	4.943462e-01	0.3415547983	3.7826766806	2.920470e-04	2.861366e-03	0.045888618	Q92667	cluster2 - cluster1	TRUE	AKAP1	reviewed	A-kinase anchor protein 1, mitochondrial (A-kinase anchor protein 149 kDa) (AKAP 149) (Dual specificity A-kinase-anchoring protein 1) (D-AKAP-1) (Protein kinase A-anchoring protein 1) (PRKA1) (Spermatid A-kinase anchor protein 84) (S-AKAP84)	AKAP1	AKAP149	PRKA1
664	4.247912e-01	-1.8430459826	3.7833248250	2.934370e-04	2.869064e-03	0.045429105	Q15648	cluster2 - cluster1	TRUE	MED1	reviewed	Mediator of RNA polymerase II transcription subunit 1 (Activator-recruited cofactor 205 kDa component) (ARC205) (Mediator complex subunit 1) (Peroxisome proliferator-activated receptor-binding protein) (PBP) (PPAR-binding protein) (Thyroid hormone receptor-associated protein complex 220 kDa component) (Trap220) (Thyroid receptor-interacting protein 2) (TR-interacting protein 2) (TRIP-2) (Vitamin …	MED1	ARC205	CRSP1	CRSP200	DRIP205	DRIP230	PBP	PPARBP	PPARGBP	RB18A	TRAP220	TRIP2
665	4.375517e-01	-0.7175179552	3.7825140587	2.922096e-04	2.861366e-03	0.045372627	Q969U7	cluster2 - cluster1	TRUE	PSMG2	reviewed	Proteasome assembly chaperone 2 (PAC-2) (Hepatocellular carcinoma-susceptibility protein 3) (Tumor necrosis factor superfamily member 5-induced protein 1)	PSMG2	HCCA3	PAC2	TNFSF5IP1
666	5.448985e-01	0.5199290132	3.7775629218	2.972024e-04	2.901516e-03	0.029670329	Q9H7B2	cluster2 - cluster1	TRUE	RPF2	reviewed	Ribosome production factor 2 homolog (Brix domain-containing protein 1) (Ribosome biogenesis protein RPF2 homolog)	RPF2	BXDC1
667	-3.731179e-01	1.3409712570	-3.7763244095	2.984639e-04	2.908645e-03	0.025744690	P29992	cluster2 - cluster1	TRUE	GNA11	reviewed	Guanine nucleotide-binding protein subunit alpha-11 (G alpha-11) (G-protein subunit alpha-11) (Guanine nucleotide-binding protein G(y) subunit alpha)	GNA11	GA11
668	2.967581e-01	0.5827544256	3.7759687108	2.988272e-04	2.908645e-03	0.024617419	Q9Y520	cluster2 - cluster1	TRUE	PRC2C	reviewed	Protein PRRC2C (BAT2 domain-containing protein 1) (HBV X-transactivated gene 2 protein) (HBV XAg-transactivated protein 2) (HLA-B-associated transcript 2-like 2) (Proline-rich and coiled-coil-containing protein 2C)	PRRC2C	BAT2D1	BAT2L2	KIAA1096	XTP2
669	5.791653e-01	-0.8461070075	3.7752556889	2.995567e-04	2.911386e-03	0.022357952	Q96DA6	cluster2 - cluster1	TRUE	TIM14	reviewed	Mitochondrial import inner membrane translocase subunit TIM14 (DnaJ homolog subfamily C member 19)	DNAJC19	TIM14	TIMM14
670	3.537302e-01	-0.4947138333	3.7731182857	3.017535e-04	2.926694e-03	0.015586603	Q9H974	cluster2 - cluster1	TRUE	QTRT2	reviewed	Queuine tRNA-ribosyltransferase accessory subunit 2 (Queuine tRNA-ribosyltransferase domain-containing protein 1)	QTRT2	QTRTD1
671	-8.279087e-01	4.6907208041	-3.7725514383	3.023387e-04	2.926694e-03	0.013791265	P01011	cluster2 - cluster1	TRUE	AACT	reviewed	Alpha-1-antichymotrypsin (ACT) (Cell growth-inhibiting gene 24/25 protein) (Serpin A3) [Cleaved into: Alpha-1-antichymotrypsin His-Pro-less]	SERPINA3	AACT	GIG24	GIG25
672	-6.010835e-01	1.0260732536	-3.7724127536	3.024821e-04	2.926694e-03	0.013352047	P51608	cluster2 - cluster1	TRUE	MECP2	reviewed	Methyl-CpG-binding protein 2 (MeCp-2 protein) (MeCp2)	MECP2
673	3.594369e-01	0.9671008200	3.7703163179	3.046567e-04	2.943355e-03	0.006713955	O15355	cluster2 - cluster1	TRUE	PPM1G	reviewed	Protein phosphatase 1G (EC 3.1.3.16) (Protein phosphatase 1C) (Protein phosphatase 2C isoform gamma) (PP2C-gamma) (Protein phosphatase magnesium-dependent 1 gamma)	PPM1G	PPM1C
674	2.235085e-01	2.2102139063	3.7669143601	3.082174e-04	2.973337e-03	-0.004052415	O15371	cluster2 - cluster1	TRUE	EIF3D	reviewed	Eukaryotic translation initiation factor 3 subunit D (eIF3d) (Eukaryotic translation initiation factor 3 subunit 7) (eIF-3-zeta) (eIF3 p66)	EIF3D	EIF3S7
675	3.845599e-01	-1.8232180808	3.7694326565	3.167774e-04	3.035479e-03	-0.008577066	Q6YHU6	cluster2 - cluster1	TRUE	THADA	reviewed	Thyroid adenoma-associated protein (Gene inducing thyroid adenomas protein)	THADA	GITA	KIAA1767
676	-1.154310e+00	-0.0327767102	-3.7656594676	3.369345e-04	3.179606e-03	-0.014794332	P24298	cluster2 - cluster1	TRUE	ALAT1	reviewed	Alanine aminotransferase 1 (ALT1) (EC 2.6.1.2) (Glutamate pyruvate transaminase 1) (GPT 1) (Glutamic--alanine transaminase 1) (Glutamic--pyruvic transaminase 1)	GPT	AAT1	GPT1
677	2.560253e-01	0.5101966486	3.7622835043	3.131281e-04	3.016235e-03	-0.018697023	Q53HC9	cluster2 - cluster1	TRUE	EIPR1	reviewed	EARP and GARP complex-interacting protein 1 (Endosome-associated recycling protein-interacting protein) (Golgi-associated retrograde protein-interacting protein) (Tumor-suppressing STF cDNA 1 protein) (Tumor-suppressing subchromosomal transferable fragment candidate gene 1 protein)	EIPR1	TSSC1
678	-5.021540e-01	1.6281020822	-3.7615757632	3.138851e-04	3.019055e-03	-0.020934071	Q15746	cluster2 - cluster1	TRUE	MYLK	reviewed	Myosin light chain kinase, smooth muscle (MLCK) (smMLCK) (EC 2.7.11.18) (Kinase-related protein) (KRP) (Telokin) [Cleaved into: Myosin light chain kinase, smooth muscle, deglutamylated form]	MYLK	MLCK	MLCK1	MYLK1
679	-5.327257e-01	0.4763293435	-3.7587215717	3.213549e-04	3.068207e-03	-0.027764844	P49908	cluster2 - cluster1	TRUE	SEPP1	reviewed	Selenoprotein P (SeP)	SELENOP	SELP	SEPP1
680	-5.171313e-01	1.5783731725	-3.7590879364	3.165601e-04	3.035479e-03	-0.028795326	P00736	cluster2 - cluster1	TRUE	C1R	reviewed	Complement C1r subcomponent (EC 3.4.21.41) (Complement component 1 subcomponent r) [Cleaved into: Complement C1r subcomponent heavy chain; Complement C1r subcomponent light chain]	C1R
681	4.971561e-01	2.1041094147	3.7585164768	3.171776e-04	3.035479e-03	-0.030600560	P52815	cluster2 - cluster1	TRUE	RM12	reviewed	39S ribosomal protein L12, mitochondrial (L12mt) (MRP-L12) (5c5-2) (Mitochondrial large ribosomal subunit protein bL12m)	MRPL12	MRPL7	RPML12
682	2.974353e-01	-0.4203941420	3.7582553602	3.174602e-04	3.035479e-03	-0.031425360	Q9NXE4	cluster2 - cluster1	TRUE	NSMA3	reviewed	Sphingomyelin phosphodiesterase 4 (EC 3.1.4.12) (Neutral sphingomyelinase 3) (nSMase-3) (nSMase3) (Neutral sphingomyelinase III)	SMPD4	KIAA1418	SKNY
683	-5.500482e-01	-1.1234856164	-3.7652650833	3.500476e-04	3.265437e-03	-0.033423333	P58397	cluster2 - cluster1	TRUE	ATS12	reviewed	A disintegrin and metalloproteinase with thrombospondin motifs 12 (ADAM-TS 12) (ADAM-TS12) (ADAMTS-12) (EC 3.4.24.-)	ADAMTS12	UNQ1918/PRO4389
684	-3.930367e-01	-1.2233389219	-3.7596713237	3.531983e-04	3.285401e-03	-0.046013708	Q9UMX3	cluster2 - cluster1	TRUE	BOK	reviewed	Bcl-2-related ovarian killer protein (hBOK) (Bcl-2-like protein 9) (Bcl2-L-9)	BOK	BCL2L9
685	2.711049e-01	-0.4220970904	3.7530491608	3.231439e-04	3.080765e-03	-0.047862023	Q96BP3	cluster2 - cluster1	TRUE	PPWD1	reviewed	Peptidylprolyl isomerase domain and WD repeat-containing protein 1 (EC 5.2.1.8) (Spliceosome-associated cyclophilin)	PPWD1	KIAA0073
686	-5.382808e-01	-0.2576150691	-3.7492226539	3.273830e-04	3.116610e-03	-0.059932625	Q9Y680	cluster2 - cluster1	TRUE	FKBP7	reviewed	Peptidyl-prolyl cis-trans isomerase FKBP7 (PPIase FKBP7) (EC 5.2.1.8) (23 kDa FK506-binding protein) (23 kDa FKBP) (FKBP-23) (FK506-binding protein 7) (FKBP-7) (Rotamase)	FKBP7	FKBP23	UNQ670/PRO1304
687	4.929819e-01	2.6758980172	3.7478513495	3.289151e-04	3.126617e-03	-0.064256261	P67809	cluster2 - cluster1	TRUE	YBOX1	reviewed	Y-box-binding protein 1 (YB-1) (CCAAT-binding transcription factor I subunit A) (CBF-A) (DNA-binding protein B) (DBPB) (Enhancer factor I subunit A) (EFI-A) (Nuclease-sensitive element-binding protein 1) (Y-box transcription factor)	YBX1	NSEP1	YB1
688	-4.835253e-01	1.1378916633	-3.7472408703	3.295993e-04	3.128547e-03	-0.066180706	Q96RF0	cluster2 - cluster1	TRUE	SNX18	reviewed	Sorting nexin-18 (SH3 and PX domain-containing protein 3B)	SNX18	SH3PXD3B
689	3.438443e-01	-1.5376264268	3.7493533337	3.340931e-04	3.157374e-03	-0.066540488	Q96EK9	cluster2 - cluster1	TRUE	KTI12	reviewed	Protein KTI12 homolog	KTI12	SBBI81
690	2.154802e-01	2.1532563550	3.7444086749	3.327914e-04	3.154242e-03	-0.075105902	P62333	cluster2 - cluster1	TRUE	PRS10	reviewed	26S proteasome regulatory subunit 10B (26S proteasome AAA-ATPase subunit RPT4) (Proteasome 26S subunit ATPase 6) (Proteasome subunit p42)	PSMC6	SUG2
691	3.737422e-01	-1.7942864569	3.7462201796	3.426151e-04	3.209919e-03	-0.078406704	Q969F9	cluster2 - cluster1	TRUE	HPS3	reviewed	Hermansky-Pudlak syndrome 3 protein	HPS3
692	-5.535175e-01	1.4303452924	-3.7433451800	3.339977e-04	3.157374e-03	-0.078456106	Q9UEY8	cluster2 - cluster1	TRUE	ADDG	reviewed	Gamma-adducin (Adducin-like protein 70)	ADD3	ADDL
693	-6.656202e-01	0.5811000293	-3.7416061164	3.405706e-04	3.204679e-03	-0.081502239	Q9Y3E1	cluster2 - cluster1	TRUE	HDGR3	reviewed	Hepatoma-derived growth factor-related protein 3 (HRP-3) (Hepatoma-derived growth factor 2) (HDGF-2)	HDGFL3	HDGF2	HDGFRP3	CGI-142
694	-1.100614e+00	0.0943309260	-3.7407155540	3.415999e-04	3.208017e-03	-0.084293669	P49747	cluster2 - cluster1	TRUE	COMP	reviewed	Cartilage oligomeric matrix protein (COMP) (Thrombospondin-5) (TSP5)	COMP
695	4.971278e-01	1.0157192614	3.7376078490	3.405773e-04	3.204679e-03	-0.096518214	P54105	cluster2 - cluster1	TRUE	ICLN	reviewed	Methylosome subunit pICln (Chloride channel, nucleotide sensitive 1A) (Chloride conductance regulatory protein ICln) (I(Cln)) (Chloride ion current inducer protein) (ClCI) (Reticulocyte pICln)	CLNS1A	CLCI	ICLN
696	3.704525e-01	2.2846794385	3.7364510450	3.419188e-04	3.208017e-03	-0.100157673	Q8IYS2	cluster2 - cluster1	TRUE	K2013	reviewed	Uncharacterized protein KIAA2013	KIAA2013
697	4.867576e-01	0.0994462630	3.7344912568	3.442029e-04	3.220155e-03	-0.106321617	Q9Y3C1	cluster2 - cluster1	TRUE	NOP16	reviewed	Nucleolar protein 16 (HBV pre-S2 trans-regulated protein 3)	NOP16	CGI-117	HSPC111
698	3.639407e-01	-0.3823753349	3.7328873349	3.483955e-04	3.254695e-03	-0.113575118	Q96SY0	cluster2 - cluster1	TRUE	INT14	reviewed	Integrator complex subunit 14 (von Willebrand factor A domain-containing protein 9)	INTS14	C15orf44	VWA9
699	3.566090e-01	-0.3731830723	3.7335678354	3.524151e-04	3.282812e-03	-0.115954276	P56211	cluster2 - cluster1	TRUE	ARP19	reviewed	cAMP-regulated phosphoprotein 19 (ARPP-19)	ARPP19
700	-5.807610e-01	-0.7899402857	-3.7314380202	3.842460e-04	3.489340e-03	-0.117458445	P55287	cluster2 - cluster1	TRUE	CAD11	reviewed	Cadherin-11 (OSF-4) (Osteoblast cadherin) (OB-cadherin)	CDH11
701	3.531464e-01	2.6485156081	3.7251407041	3.553027e-04	3.297959e-03	-0.135699705	P43487	cluster2 - cluster1	TRUE	RANG	reviewed	Ran-specific GTPase-activating protein (Ran-binding protein 1) (RanBP1)	RANBP1
702	2.372516e-01	1.4329383219	3.7249250271	3.555627e-04	3.297959e-03	-0.136376719	Q86XP3	cluster2 - cluster1	TRUE	DDX42	reviewed	ATP-dependent RNA helicase DDX42 (EC 3.6.4.13) (DEAD box protein 42) (RNA helicase-like protein) (RHELP) (RNA helicase-related protein) (RNAHP) (SF3b DEAD box protein) (Splicing factor 3B-associated 125 kDa protein) (SF3b125)	DDX42
703	5.791056e-01	0.2761460566	3.7242479437	3.563802e-04	3.300832e-03	-0.138501915	Q86V21	cluster2 - cluster1	TRUE	AACS	reviewed	Acetoacetyl-CoA synthetase (EC 6.2.1.16) (Acyl-CoA synthetase family member 1) (Protein sur-5 homolog)	AACS	ACSF1
704	3.466893e-01	-1.0210399454	3.7229938088	3.602689e-04	3.332103e-03	-0.144589313	Q9NUQ3	cluster2 - cluster1	TRUE	TXLNG	reviewed	Gamma-taxilin (Environmental lipopolysaccharide-responding gene protein) (Factor inhibiting ATF4-mediated transcription) (FIAT) (Lipopolysaccharide-specific response protein 5)	TXLNG	CXorf15	ELRG	LSR5
705	-9.529544e-01	-0.2483979425	-3.7215994727	3.695363e-04	3.403293e-03	-0.149187205	P28332	cluster2 - cluster1	TRUE	ADH6	reviewed	Alcohol dehydrogenase 6 (EC 1.1.1.1)	ADH6
706	3.263213e-01	-1.7264231913	3.7178227433	3.826149e-04	3.479387e-03	-0.161527118	Q14012	cluster2 - cluster1	TRUE	KCC1A	reviewed	Calcium/calmodulin-dependent protein kinase type 1 (EC 2.7.11.17) (CaM kinase I) (CaM-KI) (CaM kinase I alpha) (CaMKI-alpha)	CAMK1
707	3.768740e-01	-0.0515310112	3.7164148369	3.659677e-04	3.380003e-03	-0.163068266	Q9UMY1	cluster2 - cluster1	TRUE	NOL7	reviewed	Nucleolar protein 7 (Nucleolar protein of 27 kDa)	NOL7	C6orf90	NOP27
708	4.032676e-01	-0.0109364336	3.7147969323	3.679784e-04	3.393752e-03	-0.168137822	Q9Y3E5	cluster2 - cluster1	TRUE	PTH2	reviewed	Peptidyl-tRNA hydrolase 2, mitochondrial (PTH 2) (EC 3.1.1.29) (Bcl-2 inhibitor of transcription 1)	PTRH2	BIT1	PTH2	CGI-147
709	3.239979e-01	1.6188081393	3.7119269675	3.715709e-04	3.412873e-03	-0.177126755	Q9H444	cluster2 - cluster1	TRUE	CHM4B	reviewed	Charged multivesicular body protein 4b (Chromatin-modifying protein 4b) (CHMP4b) (SNF7 homolog associated with Alix 1) (SNF7-2) (hSnf7-2) (Vacuolar protein sorting-associated protein 32-2) (Vps32-2) (hVps32-2)	CHMP4B	C20orf178	SHAX1
710	2.643778e-01	-0.2815146439	3.7118829288	3.716263e-04	3.412873e-03	-0.177264649	Q96CN9	cluster2 - cluster1	TRUE	GCC1	reviewed	GRIP and coiled-coil domain-containing protein 1 (Golgi coiled-coil protein 1)	GCC1
711	3.245887e-01	-0.3288255519	3.7120672624	3.738295e-04	3.428264e-03	-0.178774621	P50613	cluster2 - cluster1	TRUE	CDK7	reviewed	Cyclin-dependent kinase 7 (EC 2.7.11.22) (EC 2.7.11.23) (39 kDa protein kinase) (p39 Mo15) (CDK-activating kinase 1) (Cell division protein kinase 7) (Serine/threonine-protein kinase 1) (TFIIH basal transcription factor complex kinase subunit)	CDK7	CAK	CAK1	CDKN7	MO15	STK1
712	6.613094e-01	0.0497006141	3.7080029515	3.789964e-04	3.465872e-03	-0.188014466	Q5VV41	cluster2 - cluster1	TRUE	ARHGG	reviewed	Rho guanine nucleotide exchange factor 16 (Ephexin-4)	ARHGEF16	EPHEXIN4	NBR
713	7.642291e-01	-0.2097477561	3.7074198509	3.772802e-04	3.455036e-03	-0.191233449	Q96BI1	cluster2 - cluster1	TRUE	S22AI	reviewed	Solute carrier family 22 member 18 (Beckwith-Wiedemann syndrome chromosomal region 1 candidate gene A protein) (Efflux transporter-like protein) (Imprinted multi-membrane-spanning polyspecific transporter-related protein 1) (Organic cation transporter-like protein 2) (ORCTL-2) (Solute carrier family 22 member 1-like) (Tumor-suppressing STF cDNA 5 protein) (Tumor-suppressing subchromosomal transfe…	SLC22A18	BWR1A	BWSCR1A	HET	IMPT1	ITM	ORCTL2	SLC22A1L	TSSC5
714	2.544476e-01	1.7515881546	3.7048019288	3.806346e-04	3.475964e-03	-0.199421642	Q9BW27	cluster2 - cluster1	TRUE	NUP85	reviewed	Nuclear pore complex protein Nup85 (85 kDa nucleoporin) (FROUNT) (Nucleoporin Nup75) (Nucleoporin Nup85) (Pericentrin-1)	NUP85	NUP75	PCNT1
715	4.284816e-01	2.0936691480	3.7039674258	3.817099e-04	3.479387e-03	-0.202030893	P12268	cluster2 - cluster1	TRUE	IMDH2	reviewed	Inosine-5'-monophosphate dehydrogenase 2 (IMP dehydrogenase 2) (IMPD 2) (IMPDH 2) (EC 1.1.1.205) (Inosine-5'-monophosphate dehydrogenase type II) (IMP dehydrogenase II) (IMPDH-II)	IMPDH2	IMPD2
716	-3.933361e-01	0.5441312455	-3.7033864935	3.824601e-04	3.479387e-03	-0.203847057	Q96PE2	cluster2 - cluster1	TRUE	ARHGH	reviewed	Rho guanine nucleotide exchange factor 17 (164 kDa Rho-specific guanine-nucleotide exchange factor) (p164-RhoGEF) (p164RhoGEF) (Tumor endothelial marker 4)	ARHGEF17	KIAA0337	TEM4
717	3.757868e-01	-0.1524202254	3.7009633270	3.856045e-04	3.496793e-03	-0.211420404	Q13685	cluster2 - cluster1	TRUE	AAMP	reviewed	Angio-associated migratory cell protein	AAMP
718	-5.944959e-01	2.7987619501	-3.7004709958	3.862464e-04	3.497735e-03	-0.212958703	P04217	cluster2 - cluster1	TRUE	A1BG	reviewed	Alpha-1B-glycoprotein (Alpha-1-B glycoprotein)	A1BG
719	4.180091e-01	-0.8619861242	3.6996655268	3.898094e-04	3.517751e-03	-0.217489558	O43933	cluster2 - cluster1	TRUE	PEX1	reviewed	Peroxisome biogenesis factor 1 (Peroxin-1) (Peroxisome biogenesis disorder protein 1)	PEX1
720	3.252950e-01	0.8788244937	3.6987597326	3.884854e-04	3.513118e-03	-0.218304454	Q99471	cluster2 - cluster1	TRUE	PFD5	reviewed	Prefoldin subunit 5 (Myc modulator 1) (c-Myc-binding protein Mm-1)	PFDN5	MM1	PFD5
721	6.087073e-01	1.4161581045	3.6974725183	3.901777e-04	3.517751e-03	-0.222324379	P49006	cluster2 - cluster1	TRUE	MRP	reviewed	MARCKS-related protein (MARCKS-like protein 1) (Macrophage myristoylated alanine-rich C kinase substrate) (Mac-MARCKS) (MacMARCKS)	MARCKSL1	MLP	MRP
722	5.092091e-01	1.2387629174	3.6971363146	3.906208e-04	3.517751e-03	-0.223374168	Q9BVP2	cluster2 - cluster1	TRUE	GNL3	reviewed	Guanine nucleotide-binding protein-like 3 (E2-induced gene 3 protein) (Novel nucleolar protein 47) (NNP47) (Nucleolar GTP-binding protein 3) (Nucleostemin)	GNL3	E2IG3	NS
723	2.867512e-01	4.2844723724	3.6931943596	3.958526e-04	3.559936e-03	-0.235677790	P49368	cluster2 - cluster1	TRUE	TCPG	reviewed	T-complex protein 1 subunit gamma (TCP-1-gamma) (CCT-gamma) (hTRiC5)	CCT3	CCTG	TRIC5
724	3.896412e-01	0.4962564203	3.6900823237	4.000300e-04	3.592535e-03	-0.245384494	O00139	cluster2 - cluster1	TRUE	KIF2A	reviewed	Kinesin-like protein KIF2A (Kinesin-2) (hK2)	KIF2A	KIF2	KNS2
725	4.684945e-01	-1.8096053872	3.6895306432	4.033489e-04	3.607393e-03	-0.249060103	Q9BQC3	cluster2 - cluster1	TRUE	DPH2	reviewed	2-(3-amino-3-carboxypropyl)histidine synthase subunit 2 (EC 2.5.1.108) (Diphthamide biosynthesis protein 2) (Diphtheria toxin resistance protein 2) (S-adenosyl-L-methionine:L-histidine 3-amino-3-carboxypropyltransferase 2)	DPH2	DPH2L2
726	-6.084916e-01	1.2759629230	-3.6885689221	4.020766e-04	3.605934e-03	-0.250102822	P46952	cluster2 - cluster1	TRUE	3HAO	reviewed	3-hydroxyanthranilate 3,4-dioxygenase (EC 1.13.11.6) (3-hydroxyanthranilate oxygenase) (3-HAO) (h3HAO) (3-hydroxyanthranilic acid dioxygenase) (HAD)	HAAO
727	-8.442014e-01	-0.6004372964	-3.6840246636	4.282570e-04	3.788472e-03	-0.250642440	O75095	cluster2 - cluster1	TRUE	MEGF6	reviewed	Multiple epidermal growth factor-like domains protein 6 (Multiple EGF-like domains protein 6) (Epidermal growth factor-like protein 3) (EGF-like protein 3)	MEGF6	EGFL3	KIAA0815
728	2.776526e-01	0.1686206230	3.6876508889	4.033229e-04	3.607393e-03	-0.252964302	Q9UJX2	cluster2 - cluster1	TRUE	CDC23	reviewed	Cell division cycle protein 23 homolog (Anaphase-promoting complex subunit 8) (APC8) (Cyclosome subunit 8)	CDC23	ANAPC8
729	4.351375e-01	1.0346249386	3.6871721913	4.039743e-04	3.608023e-03	-0.254456187	Q8N6M0	cluster2 - cluster1	TRUE	OTU6B	reviewed	Deubiquitinase OTUD6B (EC 3.4.19.12) (DUBA-5) (OTU domain-containing protein 6B)	OTUD6B	DUBA5	CGI-77
730	3.960365e-01	0.7647347388	3.6840294841	4.082752e-04	3.641434e-03	-0.264247171	Q9HD42	cluster2 - cluster1	TRUE	CHM1A	reviewed	Charged multivesicular body protein 1a (Chromatin-modifying protein 1a) (CHMP1a) (Vacuolar protein sorting-associated protein 46-1) (Vps46-1) (hVps46-1)	CHMP1A	CHMP1	KIAA0047	PCOLN3	PRSM1
731	-5.598710e-01	-2.5629757566	-3.6820583418	4.190914e-04	3.722585e-03	-0.273032872	O60315	cluster2 - cluster1	TRUE	ZEB2	reviewed	Zinc finger E-box-binding homeobox 2 (Smad-interacting protein 1) (SMADIP1) (Zinc finger homeobox protein 1b)	ZEB2	KIAA0569	SIP1	ZFHX1B	ZFX1B	HRIHFB2411
732	3.416000e-01	0.8092853497	3.6798159401	4.141101e-04	3.688416e-03	-0.277364995	Q9UNN5	cluster2 - cluster1	TRUE	FAF1	reviewed	FAS-associated factor 1 (hFAF1) (UBX domain-containing protein 12) (UBX domain-containing protein 3A)	FAF1	UBXD12	UBXN3A	CGI-03
733	3.247028e-01	-0.8838990512	3.6800376719	4.164357e-04	3.704056e-03	-0.278575532	Q8WVC0	cluster2 - cluster1	TRUE	LEO1	reviewed	RNA polymerase-associated protein LEO1 (Replicative senescence down-regulated leo1-like protein)	LEO1	RDL
734	4.045949e-01	0.1607996667	3.6748144894	4.211390e-04	3.735669e-03	-0.292921909	Q14320	cluster2 - cluster1	TRUE	FA50A	reviewed	Protein FAM50A (Protein HXC-26) (Protein XAP-5)	FAM50A	DXS9928E	HXC26	XAP5
735	3.244345e-01	-0.5887819781	3.6743382252	4.218142e-04	3.736561e-03	-0.294402534	Q8ND24	cluster2 - cluster1	TRUE	RN214	reviewed	RING finger protein 214	RNF214
736	4.330130e-01	-0.7210093206	3.6723934135	4.328717e-04	3.824092e-03	-0.302915581	Q12933	cluster2 - cluster1	TRUE	TRAF2	reviewed	TNF receptor-associated factor 2 (EC 2.3.2.27) (E3 ubiquitin-protein ligase TRAF2) (RING-type E3 ubiquitin transferase TRAF2) (Tumor necrosis factor type 2 receptor-associated protein 3)	TRAF2	TRAP3
737	3.958416e-01	-1.9107621125	3.6712560864	4.501290e-04	3.942028e-03	-0.314364806	O60942	cluster2 - cluster1	TRUE	MCE1	reviewed	mRNA-capping enzyme (HCAP1) (HCE) [Includes: mRNA 5'-triphosphate monophosphatase (EC 3.6.1.74) (mRNA 5'-phosphatase); mRNA guanylyltransferase (EC 2.7.7.50) (GTP--RNA guanylyltransferase) (GTase)]	RNGTT	CAP1A
738	-9.074478e-01	-0.9613993056	-3.6665070336	4.357884e-04	3.839426e-03	-0.317054772	P01344	cluster2 - cluster1	TRUE	IGF2	reviewed	Insulin-like growth factor II (IGF-II) (Somatomedin-A) (T3M-11-derived growth factor) [Cleaved into: Insulin-like growth factor II; Insulin-like growth factor II Ala-25 Del; Preptin]	IGF2	PP1446
739	2.650785e-01	0.9324951483	3.6661853925	4.335334e-04	3.824741e-03	-0.319727114	Q8IWX8	cluster2 - cluster1	TRUE	CHERP	reviewed	Calcium homeostasis endoplasmic reticulum protein (ERPROT 213-21) (SR-related CTD-associated factor 6)	CHERP	DAN26	SCAF6
740	-7.816298e-01	0.1594395456	-3.6620676700	4.510718e-04	3.942028e-03	-0.324928292	Q96F10	cluster2 - cluster1	TRUE	SAT2	reviewed	Thialysine N-epsilon-acetyltransferase (EC 2.3.1.-) (Diamine acetyltransferase 2) (EC 2.3.1.57) (Spermidine/spermine N(1)-acetyltransferase 2) (SSAT-2)	SAT2	SSAT2
741	3.002460e-01	3.6659761077	3.6590277720	4.440766e-04	3.907153e-03	-0.341927261	P78371	cluster2 - cluster1	TRUE	TCPB	reviewed	T-complex protein 1 subunit beta (TCP-1-beta) (CCT-beta)	CCT2	99D8.1	CCTB
742	2.389502e-01	2.0457679186	3.6585140433	4.448426e-04	3.908604e-03	-0.343519456	O75534	cluster2 - cluster1	TRUE	CSDE1	reviewed	Cold shock domain-containing protein E1 (N-ras upstream gene protein) (Protein UNR)	CSDE1	D1S155E	KIAA0885	NRU	UNR
743	4.118764e-01	-1.1888283448	3.6593875329	4.520968e-04	3.945682e-03	-0.346212983	Q8NEF9	cluster2 - cluster1	TRUE	SRFB1	reviewed	Serum response factor-binding protein 1 (SRF-dependent transcription regulation-associated protein) (p49/STRAP)	SRFBP1
744	1.971631e-01	2.0202301907	3.6549492205	4.501928e-04	3.942028e-03	-0.354563482	Q99460	cluster2 - cluster1	TRUE	PSMD1	reviewed	26S proteasome non-ATPase regulatory subunit 1 (26S proteasome regulatory subunit RPN2) (26S proteasome regulatory subunit S1) (26S proteasome subunit p112)	PSMD1
745	2.883422e-01	-0.2107048505	3.6544904240	4.508858e-04	3.942028e-03	-0.355984301	Q9NX55	cluster2 - cluster1	TRUE	HYPK	reviewed	Huntingtin-interacting protein K (Huntingtin yeast partner K)	HYPK	C15orf63	HSPC136
746	3.858991e-01	-1.6671442438	3.6590272765	4.722388e-04	4.077685e-03	-0.358565092	Q9H0R6	cluster2 - cluster1	TRUE	GATA	reviewed	Glutamyl-tRNA(Gln) amidotransferase subunit A, mitochondrial (Glu-AdT subunit A) (EC 6.3.5.7) (Glutaminyl-tRNA synthase-like protein 1)	QRSL1
747	3.133104e-01	1.5294243247	3.6532212951	4.528081e-04	3.946593e-03	-0.359913926	P33240	cluster2 - cluster1	TRUE	CSTF2	reviewed	Cleavage stimulation factor subunit 2 (CF-1 64 kDa subunit) (Cleavage stimulation factor 64 kDa subunit) (CSTF 64 kDa subunit) (CstF-64)	CSTF2
748	3.233816e-01	-2.0711010598	3.6532815425	4.614000e-04	4.000031e-03	-0.365021694	Q9NYV4	cluster2 - cluster1	TRUE	CDK12	reviewed	Cyclin-dependent kinase 12 (EC 2.7.11.22) (EC 2.7.11.23) (Cdc2-related kinase, arginine/serine-rich) (CrkRS) (Cell division cycle 2-related protein kinase 7) (CDC2-related protein kinase 7) (Cell division protein kinase 12) (hCDK12)	CDK12	CRK7	CRKRS	KIAA0904
749	2.361745e-01	3.2360847329	3.6514757581	4.554647e-04	3.964433e-03	-0.365317067	P54136	cluster2 - cluster1	TRUE	SYRC	reviewed	Arginine--tRNA ligase, cytoplasmic (EC 6.1.1.19) (Arginyl-tRNA synthetase) (ArgRS)	RARS1	RARS
750	-5.353054e-01	2.7124480912	-3.6491626970	4.590078e-04	3.989931e-03	-0.372474079	Q99439	cluster2 - cluster1	TRUE	CNN2	reviewed	Calponin-2 (Calponin H2, smooth muscle) (Neutral calponin)	CNN2
751	4.063125e-01	1.5809614852	3.6480541678	4.607151e-04	3.999425e-03	-0.375902911	Q9Y3D9	cluster2 - cluster1	TRUE	RT23	reviewed	28S ribosomal protein S23, mitochondrial (MRP-S23) (S23mt) (Mitochondrial small ribosomal subunit protein mS23)	MRPS23	CGI-138	HSPC329
752	3.147762e-01	0.7705933535	3.6427288436	4.690013e-04	4.058097e-03	-0.392364467	Q14671	cluster2 - cluster1	TRUE	PUM1	reviewed	Pumilio homolog 1 (HsPUM) (Pumilio-1)	PUM1	KIAA0099	PUMH1
753	2.318095e-01	2.2928975931	3.6425091132	4.693462e-04	4.058097e-03	-0.393043324	P09661	cluster2 - cluster1	TRUE	RU2A	reviewed	U2 small nuclear ribonucleoprotein A' (U2 snRNP A')	SNRPA1
754	3.697701e-01	-1.5209464239	3.6422701493	4.786391e-04	4.107777e-03	-0.398884819	Q8N9N8	cluster2 - cluster1	TRUE	EIF1A	reviewed	Probable RNA-binding protein EIF1AD (Eukaryotic translation initiation factor 1A domain-containing protein) (Haponin)	EIF1AD
755	-4.821939e-01	7.3764304575	-3.6402448503	4.729146e-04	4.078105e-03	-0.400037057	P08670	cluster2 - cluster1	TRUE	VIME	reviewed	Vimentin	VIM
756	-5.268343e-01	-0.6827611559	-3.6391838160	4.900193e-04	4.170295e-03	-0.401837607	Q8IXL7	cluster2 - cluster1	TRUE	MSRB3	reviewed	Methionine-R-sulfoxide reductase B3 (MsrB3) (EC 1.8.4.12) (EC 1.8.4.14)	MSRB3	UNQ1965/PRO4487
757	-5.683474e-01	1.6999622909	-3.6384058260	4.758318e-04	4.097826e-03	-0.405715042	P01031	cluster2 - cluster1	TRUE	CO5	reviewed	Complement C5 (C3 and PZP-like alpha-2-macroglobulin domain-containing protein 4) [Cleaved into: Complement C5 beta chain; Complement C5 alpha chain; C5a anaphylatoxin; Complement C5 alpha' chain]	C5	CPAMD4
758	-5.506032e-01	3.3023321434	-3.6370791274	4.779469e-04	4.107777e-03	-0.409809945	P07942	cluster2 - cluster1	TRUE	LAMB1	reviewed	Laminin subunit beta-1 (Laminin B1 chain) (Laminin-1 subunit beta) (Laminin-10 subunit beta) (Laminin-12 subunit beta) (Laminin-2 subunit beta) (Laminin-6 subunit beta) (Laminin-8 subunit beta)	LAMB1
759	3.604826e-01	5.2320560393	3.6364939961	4.788826e-04	4.107777e-03	-0.411615634	P19338	cluster2 - cluster1	TRUE	NUCL	reviewed	Nucleolin (Protein C23)	NCL
760	3.180364e-01	-0.2560996615	3.6351341503	4.810639e-04	4.121050e-03	-0.415811252	P98170	cluster2 - cluster1	TRUE	XIAP	reviewed	E3 ubiquitin-protein ligase XIAP (EC 2.3.2.27) (Baculoviral IAP repeat-containing protein 4) (IAP-like protein) (ILP) (hILP) (Inhibitor of apoptosis protein 3) (IAP-3) (hIAP-3) (hIAP3) (RING-type E3 ubiquitin transferase XIAP) (X-linked inhibitor of apoptosis protein) (X-linked IAP)	XIAP	API3	BIRC4	IAP3
761	2.894185e-01	-0.6037514787	3.6337111329	4.833565e-04	4.133778e-03	-0.420200571	O43314	cluster2 - cluster1	TRUE	VIP2	reviewed	Inositol hexakisphosphate and diphosphoinositol-pentakisphosphate kinase 2 (EC 2.7.4.21) (EC 2.7.4.24) (Diphosphoinositol pentakisphosphate kinase 2) (Histidine acid phosphatase domain-containing protein 1) (InsP6 and PP-IP5 kinase 2) (VIP1 homolog 2) (hsVIP2)	PPIP5K2	HISPPD1	KIAA0433	VIP2
762	5.448708e-01	1.1596033208	3.6343359666	4.979529e-04	4.221238e-03	-0.420460198	P08581	cluster2 - cluster1	TRUE	MET	reviewed	Hepatocyte growth factor receptor (HGF receptor) (EC 2.7.10.1) (HGF/SF receptor) (Proto-oncogene c-Met) (Scatter factor receptor) (SF receptor) (Tyrosine-protein kinase Met)	MET
763	-6.963355e-01	0.9210316617	-3.6334235681	4.838211e-04	4.133778e-03	-0.421087420	P18428	cluster2 - cluster1	TRUE	LBP	reviewed	Lipopolysaccharide-binding protein (LBP)	LBP
764	4.484606e-01	-2.0016145631	3.6337517582	4.862390e-04	4.148984e-03	-0.421712982	Q8N1G0	cluster2 - cluster1	TRUE	ZN687	reviewed	Zinc finger protein 687	ZNF687	KIAA1441
765	4.706033e-01	0.1271654147	3.6321052015	4.889162e-04	4.166360e-03	-0.426781109	Q14676	cluster2 - cluster1	TRUE	MDC1	reviewed	Mediator of DNA damage checkpoint protein 1 (Nuclear factor with BRCT domains 1)	MDC1	KIAA0170	NFBD1
766	2.727463e-01	0.7869627744	3.6270309173	4.942587e-04	4.200876e-03	-0.440789314	Q13769	cluster2 - cluster1	TRUE	THOC5	reviewed	THO complex subunit 5 homolog (Functional spliceosome-associated protein 79) (fSAP79) (NF2/meningioma region protein pK1.3) (Placental protein 39.2) (PP39.2) (hTREX90)	THOC5	C22orf19	KIAA0983
767	2.832914e-01	2.8141408541	3.6261925184	4.956433e-04	4.207145e-03	-0.443371377	Q99832	cluster2 - cluster1	TRUE	TCPH	reviewed	T-complex protein 1 subunit eta (TCP-1-eta) (CCT-eta) (HIV-1 Nef-interacting protein) [Cleaved into: T-complex protein 1 subunit eta, N-terminally processed]	CCT7	CCTH	NIP7-1
768	3.453677e-01	-0.2176455014	3.6273917821	5.129931e-04	4.314982e-03	-0.443685807	Q6PJF5	cluster2 - cluster1	TRUE	RHDF2	reviewed	Inactive rhomboid protein 2 (iRhom2) (Rhomboid 5 homolog 2) (Rhomboid family member 2) (Rhomboid veinlet-like protein 5) (Rhomboid veinlet-like protein 6)	RHBDF2	IRHOM2	RHBDL5	RHBDL6
769	3.501149e-01	-0.9927705955	3.6246408624	5.043290e-04	4.266562e-03	-0.451336107	Q9BY42	cluster2 - cluster1	TRUE	RTF2	reviewed	Replication termination factor 2 (RTF2) (Replication termination factor 2 domain-containing protein 1)	RTF2	C20orf43	RTFDC1	AD-007	CDA05	HSPC164	HSPC169
770	4.715138e-01	-1.0643202787	3.6244872700	5.144479e-04	4.321628e-03	-0.456679979	Q7L8L6	cluster2 - cluster1	TRUE	FAKD5	reviewed	FAST kinase domain-containing protein 5, mitochondrial	FASTKD5	KIAA1792
771	-5.947351e-01	-0.2863961136	-3.6205192701	5.081535e-04	4.285362e-03	-0.458856684	O75781	cluster2 - cluster1	TRUE	PALM	reviewed	Paralemmin-1 (Paralemmin)	PALM	KIAA0270
772	4.244094e-01	0.3211489913	3.6206152493	5.049486e-04	4.266562e-03	-0.460537082	Q15785	cluster2 - cluster1	TRUE	TOM34	reviewed	Mitochondrial import receptor subunit TOM34 (hTom34) (Translocase of outer membrane 34 kDa subunit)	TOMM34	URCC3
773	4.745217e-01	0.0007883360	3.6204254713	5.052681e-04	4.266562e-03	-0.461120846	P48651	cluster2 - cluster1	TRUE	PTSS1	reviewed	Phosphatidylserine synthase 1 (PSS-1) (PtdSer synthase 1) (EC 2.7.8.29) (Serine-exchange enzyme I)	PTDSS1	KIAA0024	PSSA
774	2.792549e-01	-1.9614367726	3.6178629270	5.158149e-04	4.327386e-03	-0.472112199	Q9NZ52	cluster2 - cluster1	TRUE	GGA3	reviewed	ADP-ribosylation factor-binding protein GGA3 (Golgi-localized, gamma ear-containing, ARF-binding protein 3)	GGA3	KIAA0154
775	8.520149e-01	3.0978829493	3.6164556664	5.119962e-04	4.312175e-03	-0.473327064	P11413	cluster2 - cluster1	TRUE	G6PD	reviewed	Glucose-6-phosphate 1-dehydrogenase (G6PD) (EC 1.1.1.49)	G6PD
776	-4.567795e-01	1.8883824102	-3.6138465090	5.164644e-04	4.327386e-03	-0.481344360	P05156	cluster2 - cluster1	TRUE	CFAI	reviewed	Complement factor I (EC 3.4.21.45) (C3B/C4B inactivator) [Cleaved into: Complement factor I heavy chain; Complement factor I light chain]	CFI	IF
777	2.932983e-01	1.0062505070	3.6127462582	5.279318e-04	4.384631e-03	-0.486109473	P62877	cluster2 - cluster1	TRUE	RBX1	reviewed	E3 ubiquitin-protein ligase RBX1 (EC 2.3.2.27) (EC 2.3.2.32) (E3 ubiquitin-protein transferase RBX1) (Protein ZYP) (RING finger protein 75) (RING-box protein 1) (Rbx1) (Regulator of cullins 1) (ROC1) [Cleaved into: E3 ubiquitin-protein ligase RBX1, N-terminally processed (E3 ubiquitin-protein transferase RBX1, N-terminally processed)]	RBX1	RNF75	ROC1
778	-4.811228e-01	-0.0692387796	-3.6127389110	5.214729e-04	4.358119e-03	-0.486267453	Q9HD40	cluster2 - cluster1	TRUE	SPCS	reviewed	O-phosphoseryl-tRNA(Sec) selenium transferase (EC 2.9.1.2) (Liver-pancreas antigen) (LP) (SLA-p35) (SLA/LP autoantigen) (Selenocysteine synthase) (Sec synthase) (Selenocysteinyl-tRNA(Sec) synthase) (Sep-tRNA:Sec-tRNA synthase) (SepSecS) (Soluble liver antigen) (SLA) (UGA suppressor tRNA-associated protein) (tRNA(Ser/Sec)-associated antigenic protein)	SEPSECS	TRNP48
779	-6.583608e-01	3.6269352701	-3.6112903549	5.208777e-04	4.358119e-03	-0.489194750	P10909	cluster2 - cluster1	TRUE	CLUS	reviewed	Clusterin (Aging-associated gene 4 protein) (Apolipoprotein J) (Apo-J) (Complement cytolysis inhibitor) (CLI) (Complement-associated protein SP-40,40) (Ku70-binding protein 1) (NA1/NA2) (Sulfated glycoprotein 2) (SGP-2) (Testosterone-repressed prostate message 2) (TRPM-2) [Cleaved into: Clusterin beta chain (ApoJalpha) (Complement cytolysis inhibitor a chain); Clusterin alpha chain (ApoJbeta) (Co…	CLU	APOJ	CLI	KUB1	AAG4
780	3.653251e-01	0.0101910084	3.6088126530	5.251898e-04	4.380898e-03	-0.496800379	Q9H1I8	cluster2 - cluster1	TRUE	ASCC2	reviewed	Activating signal cointegrator 1 complex subunit 2 (ASC-1 complex subunit p100) (Trip4 complex subunit p100)	ASCC2	ASC1P100	RQT3
781	-5.700644e-01	1.8520803682	-3.6086088127	5.255460e-04	4.380898e-03	-0.497425926	P02748	cluster2 - cluster1	TRUE	CO9	reviewed	Complement component C9 [Cleaved into: Complement component C9a; Complement component C9b]	C9
782	-2.541393e-01	-1.0988391347	-3.6099472828	5.720464e-04	4.608979e-03	-0.498423465	Q9NQ89	cluster2 - cluster1	TRUE	CL004	reviewed	Protein C12orf4	C12orf4
783	2.172393e-01	3.0570937720	3.6080023026	5.266074e-04	4.384124e-03	-0.499287039	P05198	cluster2 - cluster1	TRUE	IF2A	reviewed	Eukaryotic translation initiation factor 2 subunit 1 (Eukaryotic translation initiation factor 2 subunit alpha) (eIF-2-alpha) (eIF-2A) (eIF-2alpha)	EIF2S1	EIF2A
784	2.683475e-01	4.0622176015	3.6070792704	5.282265e-04	4.384631e-03	-0.502118986	P50990	cluster2 - cluster1	TRUE	TCPQ	reviewed	T-complex protein 1 subunit theta (TCP-1-theta) (CCT-theta) (Chaperonin containing T-complex polypeptide 1 subunit 8) (Renal carcinoma antigen NY-REN-15)	CCT8	C21orf112	CCTQ	KIAA0002
785	2.625231e-01	3.1846821605	3.6068148162	5.286913e-04	4.384631e-03	-0.502930259	P60900	cluster2 - cluster1	TRUE	PSA6	reviewed	Proteasome subunit alpha type-6 (27 kDa prosomal protein) (PROS-27) (p27K) (Macropain iota chain) (Multicatalytic endopeptidase complex iota chain) (Proteasome iota chain)	PSMA6	PROS27
786	5.595698e-01	-0.0356026267	3.6058787972	5.334912e-04	4.418803e-03	-0.507284586	Q8N1S5	cluster2 - cluster1	TRUE	S39AB	reviewed	Zinc transporter ZIP11 (Solute carrier family 39 member 11) (Zrt- and Irt-like protein 11) (ZIP-11)	SLC39A11	C17orf26	ZIP11
787	3.348353e-01	-1.4323780542	3.6035133545	5.376959e-04	4.435065e-03	-0.514524874	Q9C035	cluster2 - cluster1	TRUE	TRIM5	reviewed	Tripartite motif-containing protein 5 (EC 2.3.2.27) (RING finger protein 88) (RING-type E3 ubiquitin transferase TRIM5)	TRIM5	RNF88
788	2.900921e-01	2.9611697310	3.6028355536	5.357317e-04	4.430876e-03	-0.515132372	Q15691	cluster2 - cluster1	TRUE	MARE1	reviewed	Microtubule-associated protein RP/EB family member 1 (APC-binding protein EB1) (End-binding protein 1) (EB1)	MAPRE1
789	4.006307e-01	2.1777090684	3.6025099056	5.363118e-04	4.430876e-03	-0.516130518	Q63HN8	cluster2 - cluster1	TRUE	RN213	reviewed	E3 ubiquitin-protein ligase RNF213 (EC 2.3.2.27) (EC 3.6.4.-) (ALK lymphoma oligomerization partner on chromosome 17) (Mysterin) (RING finger protein 213) (RING-type E3 ubiquitin transferase RNF213)	RNF213	ALO17	C17orf27	KIAA1554	KIAA1618	MYSTR
790	4.030461e-01	-1.2290301956	3.6038202008	5.437593e-04	4.464044e-03	-0.516560821	Q96C57	cluster2 - cluster1	TRUE	CSTOS	reviewed	Protein CUSTOS	CUSTOS	C12orf43
791	4.162022e-01	0.0522572680	3.6014616877	5.381830e-04	4.435065e-03	-0.519342973	P35250	cluster2 - cluster1	TRUE	RFC2	reviewed	Replication factor C subunit 2 (Activator 1 40 kDa subunit) (A1 40 kDa subunit) (Activator 1 subunit 2) (Replication factor C 40 kDa subunit) (RF-C 40 kDa subunit) (RFC40)	RFC2
792	5.419988e-01	2.3878901973	3.6006725278	5.395959e-04	4.441079e-03	-0.521761053	Q9UJZ1	cluster2 - cluster1	TRUE	STML2	reviewed	Stomatin-like protein 2, mitochondrial (SLP-2) (EPB72-like protein 2) (Paraprotein target 7) (Paratarg-7)	STOML2	SLP2	HSPC108
793	3.205984e-01	0.4290709720	3.6006668003	5.460799e-04	4.477218e-03	-0.524698058	Q8NHV4	cluster2 - cluster1	TRUE	NEDD1	reviewed	Protein NEDD1 (Neural precursor cell expressed developmentally down-regulated protein 1) (NEDD-1)	NEDD1
794	4.006585e-01	1.6464359022	3.5994659394	5.417629e-04	4.453278e-03	-0.525457443	Q96EL3	cluster2 - cluster1	TRUE	RM53	reviewed	39S ribosomal protein L53, mitochondrial (L53mt) (MRP-L53) (Mitochondrial large ribosomal subunit protein mL53)	MRPL53
795	4.625704e-01	0.9115398942	3.5967113451	5.467411e-04	4.477218e-03	-0.533892806	Q06203	cluster2 - cluster1	TRUE	PUR1	reviewed	Amidophosphoribosyltransferase (ATase) (EC 2.4.2.14) (Glutamine phosphoribosylpyrophosphate amidotransferase) (GPAT)	PPAT	GPAT
796	3.495702e-01	-0.4382781230	3.5957269011	5.517597e-04	4.501307e-03	-0.538333988	O75530	cluster2 - cluster1	TRUE	EED	reviewed	Polycomb protein EED (hEED) (Embryonic ectoderm development protein) (WD protein associating with integrin cytoplasmic tails 1) (WAIT-1)	EED
797	2.761687e-01	3.3880684495	3.5950578337	5.497502e-04	4.496196e-03	-0.538954095	P48643	cluster2 - cluster1	TRUE	TCPE	reviewed	T-complex protein 1 subunit epsilon (TCP-1-epsilon) (CCT-epsilon)	CCT5	CCTE	KIAA0098
798	2.679952e-01	1.0358689683	3.5939887388	5.517041e-04	4.501307e-03	-0.542225628	Q9NUQ8	cluster2 - cluster1	TRUE	ABCF3	reviewed	ATP-binding cassette sub-family F member 3	ABCF3
799	3.213080e-01	0.0932620908	3.5913478216	5.565590e-04	4.534770e-03	-0.550304073	Q9BZK7	cluster2 - cluster1	TRUE	TBL1R	reviewed	F-box-like/WD repeat-containing protein TBL1XR1 (Nuclear receptor corepressor/HDAC3 complex subunit TBLR1) (TBL1-related protein 1) (Transducin beta-like 1X-related protein 1)	TBL1XR1	IRA1	TBLR1
800	3.493371e-01	0.3756084381	3.5903739592	5.583595e-04	4.543746e-03	-0.553281990	P13984	cluster2 - cluster1	TRUE	T2FB	reviewed	General transcription factor IIF subunit 2 (EC 3.6.4.12) (ATP-dependent helicase GTF2F2) (General transcription factor IIF 30 kDa subunit) (Transcription initiation factor IIF subunit beta) (TFIIF-beta) (Transcription initiation factor RAP30)	GTF2F2	RAP30
801	3.233819e-01	-1.2431927937	3.5896400239	5.597200e-04	4.549125e-03	-0.555525862	O95376	cluster2 - cluster1	TRUE	ARI2	reviewed	E3 ubiquitin-protein ligase ARIH2 (ARI-2) (Protein ariadne-2 homolog) (EC 2.3.2.31) (RING-type E3 ubiquitin transferase ARIH2) (Triad1 protein)	ARIH2	ARI2	TRIAD1	HT005
802	3.549987e-01	-0.6937928452	3.5874988149	5.637074e-04	4.575812e-03	-0.562070318	Q9BUI4	cluster2 - cluster1	TRUE	RPC3	reviewed	DNA-directed RNA polymerase III subunit RPC3 (RNA polymerase III subunit C3) (DNA-directed RNA polymerase III subunit C) (RNA polymerase III 62 kDa subunit) (RPC62)	POLR3C
803	-4.991764e-01	5.6401533525	-3.5869392326	5.647538e-04	4.578590e-03	-0.563780176	P02787	cluster2 - cluster1	TRUE	TRFE	reviewed	Serotransferrin (Transferrin) (Beta-1 metal-binding globulin) (Siderophilin)	TF	PRO1400
804	5.107207e-01	-0.8471167912	3.5861613839	5.662115e-04	4.584692e-03	-0.566156648	Q9Y6V7	cluster2 - cluster1	TRUE	DDX49	reviewed	Probable ATP-dependent RNA helicase DDX49 (EC 3.6.4.13) (DEAD box protein 49)	DDX49
805	6.130464e-01	-0.7243206268	3.5861748141	5.763822e-04	4.626756e-03	-0.567031976	P28370	cluster2 - cluster1	TRUE	SMCA1	reviewed	Probable global transcription activator SNF2L1 (EC 3.6.4.-) (ATP-dependent helicase SMARCA1) (Nucleosome-remodeling factor subunit SNF2L) (SWI/SNF-related matrix-associated actin-dependent regulator of chromatin subfamily A member 1)	SMARCA1	SNF2L	SNF2L1
806	2.957658e-01	1.2924204924	3.5848849153	5.686114e-04	4.598397e-03	-0.570055688	Q9Y2X7	cluster2 - cluster1	TRUE	GIT1	reviewed	ARF GTPase-activating protein GIT1 (ARF GAP GIT1) (Cool-associated and tyrosine-phosphorylated protein 1) (CAT-1) (CAT1) (G protein-coupled receptor kinase-interactor 1) (GRK-interacting protein 1) (p95-APP1)	GIT1
807	2.701468e-01	-0.0191286674	3.5843432308	5.696327e-04	4.600934e-03	-0.571709988	Q96F86	cluster2 - cluster1	TRUE	EDC3	reviewed	Enhancer of mRNA-decapping protein 3 (LSM16 homolog) (YjeF N-terminal domain-containing protein 2) (YjeF_N2) (hYjeF_N2) (YjeF domain-containing protein 1)	EDC3	LSM16	YJDC	YJEFN2	PP844
808	-7.298801e-01	-0.4318222394	-3.5839207444	5.842982e-04	4.678703e-03	-0.571891623	Q9UHF1	cluster2 - cluster1	TRUE	EGFL7	reviewed	Epidermal growth factor-like protein 7 (EGF-like protein 7) (Multiple epidermal growth factor-like domains protein 7) (Multiple EGF-like domains protein 7) (NOTCH4-like protein) (Vascular endothelial statin) (VE-statin) (Zneu1)	EGFL7	MEGF7	UNQ187/PRO1449
809	3.113713e-01	1.4710360513	3.5837864751	5.706843e-04	4.603709e-03	-0.573410126	Q9Y2W2	cluster2 - cluster1	TRUE	WBP11	reviewed	WW domain-binding protein 11 (WBP-11) (Npw38-binding protein) (NpwBP) (SH3 domain-binding protein SNP70) (Splicing factor that interacts with PQBP-1 and PP1)	WBP11	NPWBP	SIPP1	SNP70
810	2.771982e-01	-1.1051911476	3.5826394060	5.728566e-04	4.609794e-03	-0.576912274	Q9BXB4	cluster2 - cluster1	TRUE	OSB11	reviewed	Oxysterol-binding protein-related protein 11 (ORP-11) (OSBP-related protein 11)	OSBPL11	ORP11	OSBP12
811	2.877093e-01	-0.1046237722	3.5807835997	5.763877e-04	4.626756e-03	-0.582576566	Q9NWS0	cluster2 - cluster1	TRUE	PIHD1	reviewed	PIH1 domain-containing protein 1 (Nucleolar protein 17 homolog)	PIH1D1	NOP17
812	3.951276e-01	2.9449624717	3.5796120495	5.786274e-04	4.639008e-03	-0.586151277	Q96AG4	cluster2 - cluster1	TRUE	LRC59	reviewed	Leucine-rich repeat-containing protein 59 (Ribosome-binding protein p34) (p34) [Cleaved into: Leucine-rich repeat-containing protein 59, N-terminally processed]	LRRC59	PRO1855
813	6.429100e-01	-0.5866099185	3.5752281386	5.939577e-04	4.744365e-03	-0.594851281	O43291	cluster2 - cluster1	TRUE	SPIT2	reviewed	Kunitz-type protease inhibitor 2 (Hepatocyte growth factor activator inhibitor type 2) (HAI-2) (Placental bikunin)	SPINT2	HAI2	KOP
814	-4.613846e-01	-1.2786411342	-3.5719778623	6.154660e-04	4.880195e-03	-0.603472071	Q9Y6R0	cluster2 - cluster1	TRUE	NUMBL	reviewed	Numb-like protein (Numb-related protein) (Numb-R)	NUMBL
815	3.860505e-01	1.0342472033	3.5736553719	5.901435e-04	4.719696e-03	-0.604313564	Q8WXX5	cluster2 - cluster1	TRUE	DNJC9	reviewed	DnaJ homolog subfamily C member 9 (HDJC9) (DnaJ protein SB73)	DNAJC9
816	3.076394e-01	4.7841896277	3.5683118989	6.006586e-04	4.792002e-03	-0.620587476	P29692	cluster2 - cluster1	TRUE	EF1D	reviewed	Elongation factor 1-delta (EF-1-delta) (Antigen NY-CO-4)	EEF1D	EF1D
817	-3.107409e-01	1.6094764381	-3.5659149693	6.054328e-04	4.824172e-03	-0.627881743	P49593	cluster2 - cluster1	TRUE	PPM1F	reviewed	Protein phosphatase 1F (EC 3.1.3.16) (Ca(2+)/calmodulin-dependent protein kinase phosphatase) (CaM-kinase phosphatase) (CaMKPase) (Partner of PIX 2) (Protein fem-2 homolog) (hFem-2)	PPM1F	KIAA0015	POPX2
818	4.208357e-01	0.5085019994	3.5648926324	6.074800e-04	4.834559e-03	-0.630991806	Q9H7Z7	cluster2 - cluster1	TRUE	PGES2	reviewed	Prostaglandin E synthase 2 (EC 5.3.99.3) (Membrane-associated prostaglandin E synthase-2) (mPGE synthase-2) (Microsomal prostaglandin E synthase 2) (mPGES-2) (Prostaglandin-H(2) E-isomerase) [Cleaved into: Prostaglandin E synthase 2 truncated form]	PTGES2	C9orf15	PGES2
819	4.271434e-01	1.1711597217	3.5638137682	6.096475e-04	4.845878e-03	-0.634273128	Q8TDD1	cluster2 - cluster1	TRUE	DDX54	reviewed	ATP-dependent RNA helicase DDX54 (EC 3.6.4.13) (ATP-dependent RNA helicase DP97) (DEAD box RNA helicase 97 kDa) (DEAD box protein 54)	DDX54
820	1.925902e-01	2.3393360119	3.5623985349	6.125020e-04	4.862622e-03	-0.638576409	Q15008	cluster2 - cluster1	TRUE	PSMD6	reviewed	26S proteasome non-ATPase regulatory subunit 6 (26S proteasome regulatory subunit RPN7) (26S proteasome regulatory subunit S10) (Breast cancer-associated protein SGA-113M) (Phosphonoformate immuno-associated protein 4) (Proteasome regulatory particle subunit p44S10) (p42A)	PSMD6	KIAA0107	PFAAP4
821	5.640605e-01	-2.0458281075	3.5645050852	6.730985e-04	5.241205e-03	-0.645209758	Q96RU2	cluster2 - cluster1	TRUE	UBP28	reviewed	Ubiquitin carboxyl-terminal hydrolase 28 (EC 3.4.19.12) (Deubiquitinating enzyme 28) (Ubiquitin thioesterase 28) (Ubiquitin-specific-processing protease 28)	USP28	KIAA1515
822	4.479440e-01	0.5131720980	3.5599192771	6.175330e-04	4.890621e-03	-0.646112060	Q9Y320	cluster2 - cluster1	TRUE	TMX2	reviewed	Thioredoxin-related transmembrane protein 2 (Cell proliferation-inducing gene 26 protein) (Thioredoxin domain-containing protein 14)	TMX2	TXNDC14	CGI-31	My009	PIG26	PSEC0045	UNQ237/PRO270
823	-6.306477e-01	0.2586600651	-3.5544671893	6.322938e-04	4.993660e-03	-0.660275770	Q9NR99	cluster2 - cluster1	TRUE	MXRA5	reviewed	Matrix-remodeling-associated protein 5 (Adhesion protein with leucine-rich repeats and immunoglobulin domains related to perlecan) (Adlican)	MXRA5
824	4.021881e-01	-0.1732862057	3.5559576100	6.328477e-04	4.993660e-03	-0.660577102	O15226	cluster2 - cluster1	TRUE	NKRF	reviewed	NF-kappa-B-repressing factor (NFkB-repressing factor) (Protein ITBA4) (Transcription factor NRF)	NKRF	ITBA4	NRF
825	3.921646e-01	-0.3727801159	3.5526646427	6.324802e-04	4.993660e-03	-0.668140435	Q7L2J0	cluster2 - cluster1	TRUE	MEPCE	reviewed	7SK snRNA methylphosphate capping enzyme (MePCE) (EC 2.1.1.-) (Bicoid-interacting protein 3 homolog) (Bin3 homolog)	MEPCE	BCDIN3
826	3.728870e-01	1.1579190022	3.5515192501	6.348713e-04	5.003555e-03	-0.671615378	P40763	cluster2 - cluster1	TRUE	STAT3	reviewed	Signal transducer and activator of transcription 3 (Acute-phase response factor)	STAT3	APRF
827	2.636594e-01	0.6519004258	3.5496126573	6.388703e-04	5.028977e-03	-0.677397874	P49770	cluster2 - cluster1	TRUE	EI2BB	reviewed	Translation initiation factor eIF-2B subunit beta (S20I15) (S20III15) (eIF-2B GDP-GTP exchange factor subunit beta)	EIF2B2	EIF2BB
828	-6.594092e-01	1.6681626660	-3.5481274349	6.420021e-04	5.047518e-03	-0.681900829	Q96CG8	cluster2 - cluster1	TRUE	CTHR1	reviewed	Collagen triple helix repeat-containing protein 1	CTHRC1	UNQ762/PRO1550
829	4.914420e-01	-0.6321001290	3.5466211411	6.451931e-04	5.066480e-03	-0.686466267	O94766	cluster2 - cluster1	TRUE	B3GA3	reviewed	Galactosylgalactosylxylosylprotein 3-beta-glucuronosyltransferase 3 (EC 2.4.1.135) (Beta-1,3-glucuronyltransferase 3) (Glucuronosyltransferase I) (GlcAT-I) (UDP-GlcUA:Gal beta-1,3-Gal-R glucuronyltransferase) (GlcUAT-I)	B3GAT3
830	2.929818e-01	0.2003232344	3.5460186752	6.501037e-04	5.098884e-03	-0.689452916	P48730	cluster2 - cluster1	TRUE	KC1D	reviewed	Casein kinase I isoform delta (CKI-delta) (CKId) (EC 2.7.11.1) (Tau-protein kinase CSNK1D) (EC 2.7.11.26)	CSNK1D	HCKID
831	4.195991e-01	-1.3724613573	3.5457478921	6.582608e-04	5.144245e-03	-0.692599236	O43913	cluster2 - cluster1	TRUE	ORC5	reviewed	Origin recognition complex subunit 5	ORC5	ORC5L
832	2.323442e-01	3.1670893126	3.5431617820	6.525786e-04	5.112127e-03	-0.696945913	P28066	cluster2 - cluster1	TRUE	PSA5	reviewed	Proteasome subunit alpha type-5 (Macropain zeta chain) (Multicatalytic endopeptidase complex zeta chain) (Proteasome zeta chain)	PSMA5
833	2.682336e-01	-0.1762405117	3.5419862284	6.551064e-04	5.125755e-03	-0.700505391	Q86YV9	cluster2 - cluster1	TRUE	HPS6	reviewed	Hermansky-Pudlak syndrome 6 protein (Ruby-eye protein homolog) (Ru)	HPS6
834	1.138957e+00	1.1498148639	3.5360490509	6.919810e-04	5.356262e-03	-0.722407475	Q15392	cluster2 - cluster1	TRUE	DHC24	reviewed	Delta(24)-sterol reductase (EC 1.3.1.72) (24-dehydrocholesterol reductase) (3-beta-hydroxysterol Delta-24-reductase) (Diminuto/dwarf1 homolog) (Seladin-1)	DHCR24	KIAA0018
835	2.866816e-01	0.2485449220	3.5344240916	6.715908e-04	5.241205e-03	-0.723382287	Q9UMZ2	cluster2 - cluster1	TRUE	SYNRG	reviewed	Synergin gamma (AP1 subunit gamma-binding protein 1) (Gamma-synergin)	SYNRG	AP1GBP1	SYNG
836	3.599078e-01	-0.8237357672	3.5334324503	6.737814e-04	5.241205e-03	-0.726379541	Q9UKM7	cluster2 - cluster1	TRUE	MA1B1	reviewed	Endoplasmic reticulum mannosyl-oligosaccharide 1,2-alpha-mannosidase (EC 3.2.1.113) (ER alpha-1,2-mannosidase) (ER mannosidase 1) (ERMan1) (Man9GlcNAc2-specific-processing alpha-mannosidase) (Mannosidase alpha class 1B member 1)	MAN1B1	UNQ747/PRO1477
837	3.880792e-01	0.1233242499	3.5333823574	6.738922e-04	5.241205e-03	-0.726530931	O96013	cluster2 - cluster1	TRUE	PAK4	reviewed	Serine/threonine-protein kinase PAK 4 (EC 2.7.11.1) (p21-activated kinase 4) (PAK-4)	PAK4	KIAA1142
838	3.465593e-01	0.8826819727	3.5262589156	6.898302e-04	5.350051e-03	-0.748043362	O00273	cluster2 - cluster1	TRUE	DFFA	reviewed	DNA fragmentation factor subunit alpha (DNA fragmentation factor 45 kDa subunit) (DFF-45) (Inhibitor of CAD) (ICAD)	DFFA	DFF1	DFF45	H13
839	2.220452e-01	1.7186057692	3.5261708532	6.900295e-04	5.350051e-03	-0.748309107	Q9BUQ8	cluster2 - cluster1	TRUE	DDX23	reviewed	Probable ATP-dependent RNA helicase DDX23 (EC 3.6.4.13) (100 kDa U5 snRNP-specific protein) (DEAD box protein 23) (PRP28 homolog) (U5-100kD)	DDX23
840	3.109016e-01	-1.4097266544	3.5259825669	7.241697e-04	5.517242e-03	-0.748737938	Q7Z569	cluster2 - cluster1	TRUE	BRAP	reviewed	BRCA1-associated protein (EC 2.3.2.27) (BRAP2) (Impedes mitogenic signal propagation) (IMP) (RING finger protein 52) (RING-type E3 ubiquitin transferase BRAP2) (Renal carcinoma antigen NY-REN-63)	BRAP	RNF52
841	3.047345e-01	2.9336555425	3.5260267504	6.903556e-04	5.350051e-03	-0.748743954	Q13283	cluster2 - cluster1	TRUE	G3BP1	reviewed	Ras GTPase-activating protein-binding protein 1 (G3BP-1) (EC 3.6.4.12) (EC 3.6.4.13) (ATP-dependent DNA helicase VIII) (hDH VIII) (GAP SH3 domain-binding protein 1)	G3BP1	G3BP
842	4.204420e-01	-0.6087428410	3.5250128797	6.964665e-04	5.375833e-03	-0.752854089	Q5UIP0	cluster2 - cluster1	TRUE	RIF1	reviewed	Telomere-associated protein RIF1 (Rap1-interacting factor 1 homolog)	RIF1
843	3.873093e-01	-0.4800708398	3.5239581981	6.950536e-04	5.373649e-03	-0.754984624	O43353	cluster2 - cluster1	TRUE	RIPK2	reviewed	Receptor-interacting serine/threonine-protein kinase 2 (EC 2.7.11.1) (CARD-containing interleukin-1 beta-converting enzyme-associated kinase) (CARD-containing IL-1 beta ICE-kinase) (RIP-like-interacting CLARP kinase) (Receptor-interacting protein 2) (RIP-2) (Tyrosine-protein kinase RIPK2) (EC 2.7.10.2)	RIPK2	CARDIAK	RICK	RIP2	UNQ277/PRO314/PRO34092
844	-1.042656e+00	0.4838214946	-3.5224963531	7.143977e-04	5.464722e-03	-0.756825935	O95954	cluster2 - cluster1	TRUE	FTCD	reviewed	Formimidoyltransferase-cyclodeaminase (Formiminotransferase-cyclodeaminase) (FTCD) (LCHC1) [Includes: Glutamate formimidoyltransferase (EC 2.1.2.5) (Glutamate formiminotransferase) (Glutamate formyltransferase); Formimidoyltetrahydrofolate cyclodeaminase (EC 4.3.1.4) (Formiminotetrahydrofolate cyclodeaminase)]	FTCD
845	-7.534634e-01	2.1055174513	-3.5227841253	6.977336e-04	5.375833e-03	-0.758525522	P06727	cluster2 - cluster1	TRUE	APOA4	reviewed	Apolipoprotein A-IV (Apo-AIV) (ApoA-IV) (Apolipoprotein A4)	APOA4
846	4.641270e-01	1.1270222078	3.5226852863	6.979596e-04	5.375833e-03	-0.758823573	Q3YEC7	cluster2 - cluster1	TRUE	RABL6	reviewed	Rab-like protein 6 (GTP-binding protein Parf) (Partner of ARF) (Rab-like protein 1) (RBEL1)	RABL6	C9orf86	PARF
847	1.807373e-01	2.2977571880	3.5223865121	6.986434e-04	5.375833e-03	-0.759724492	P48556	cluster2 - cluster1	TRUE	PSMD8	reviewed	26S proteasome non-ATPase regulatory subunit 8 (26S proteasome regulatory subunit RPN12) (26S proteasome regulatory subunit S14) (p31)	PSMD8
848	-4.966817e-01	-1.6594307644	-3.5196964311	7.766938e-04	5.825106e-03	-0.765638313	Q86TV6	cluster2 - cluster1	TRUE	TTC7B	reviewed	Tetratricopeptide repeat protein 7B (TPR repeat protein 7B) (Tetratricopeptide repeat protein 7-like-1) (TPR repeat protein 7-like-1)	TTC7B	TTC7L1
849	4.053113e-01	-1.2380956901	3.5206415633	7.065001e-04	5.417056e-03	-0.766013405	Q9UET6	cluster2 - cluster1	TRUE	TRM7	reviewed	Putative tRNA (cytidine(32)/guanosine(34)-2'-O)-methyltransferase (EC 2.1.1.205) (2'-O-ribose RNA methyltransferase TRM7 homolog) (Protein ftsJ homolog 1)	FTSJ1	JM23
850	4.247716e-01	-0.8816395966	3.5210188451	7.136542e-04	5.464722e-03	-0.766937199	Q8N543	cluster2 - cluster1	TRUE	OGFD1	reviewed	Prolyl 3-hydroxylase OGFOD1 (EC 1.14.11.-) (2-oxoglutarate and iron-dependent oxygenase domain-containing protein 1) (Termination and polyadenylation 1 homolog) (uS12 prolyl 3-hydroxylase)	OGFOD1	KIAA1612	TPA1
851	-3.485845e-01	0.5151157235	-3.5192358080	7.058925e-04	5.417056e-03	-0.769221677	Q9Y2D5	cluster2 - cluster1	TRUE	AKAP2	reviewed	A-kinase anchor protein 2 (AKAP-2) (AKAP-KL) (Protein kinase A-anchoring protein 2) (PRKA2)	AKAP2	KIAA0920	PRKA2
852	3.164119e-01	-0.7041826283	3.5189773900	7.064902e-04	5.417056e-03	-0.770000351	Q8IX04	cluster2 - cluster1	TRUE	UEVLD	reviewed	Ubiquitin-conjugating enzyme E2 variant 3 (UEV-3) (EV and lactate/malate dehydrogenase domain-containing protein)	UEVLD	UEV3
853	-4.583204e-01	-1.6086073245	-3.5117939429	7.397035e-04	5.612080e-03	-0.784689695	Q6ZMZ3	cluster2 - cluster1	TRUE	SYNE3	reviewed	Nesprin-3 (KASH domain-containing protein 3) (KASH3) (Nuclear envelope spectrin repeat protein 3)	SYNE3	C14orf139	C14orf49	LINC00341
854	3.732584e-01	0.2472523534	3.5128155954	7.208849e-04	5.503905e-03	-0.788554877	Q9BQ67	cluster2 - cluster1	TRUE	GRWD1	reviewed	Glutamate-rich WD repeat-containing protein 1	GRWD1	GRWD	KIAA1942	WDR28
855	-5.460383e-01	0.5060018279	-3.5126764854	7.212131e-04	5.503905e-03	-0.788973492	Q8N4T8	cluster2 - cluster1	TRUE	CBR4	reviewed	3-oxoacyl-[acyl-carrier-protein] reductase (EC 1.1.1.100) (3-ketoacyl-[acyl-carrier-protein] reductase beta subunit) (KAR beta subunit) (Carbonyl reductase family member 4) (CBR4) (Quinone reductase CBR4) (EC 1.6.5.10) (Short chain dehydrogenase/reductase family 45C member 1)	CBR4	SDR45C1
856	3.149310e-01	2.0269028827	3.5112198418	7.246577e-04	5.517242e-03	-0.793356155	O15305	cluster2 - cluster1	TRUE	PMM2	reviewed	Phosphomannomutase 2 (PMM 2) (EC 5.4.2.8)	PMM2
857	2.705804e-01	1.2292522879	3.5093615037	7.290749e-04	5.544380e-03	-0.798945476	Q8WU90	cluster2 - cluster1	TRUE	ZC3HF	reviewed	Zinc finger CCCH domain-containing protein 15 (DRG family-regulatory protein 1) (Likely ortholog of mouse immediate early response erythropoietin 4)	ZC3H15	DFRP1	LEREPO4	HSPC303	HT010	MSTP012	PP730
858	2.589741e-01	0.5601982254	3.5058970531	7.373779e-04	5.600971e-03	-0.809359699	P35658	cluster2 - cluster1	TRUE	NU214	reviewed	Nuclear pore complex protein Nup214 (214 kDa nucleoporin) (Nucleoporin Nup214) (Protein CAN)	NUP214	CAIN	CAN	KIAA0023
859	-5.705066e-01	-0.8408032203	-3.5045602226	7.572856e-04	5.712147e-03	-0.810393753	Q9UKX5	cluster2 - cluster1	TRUE	ITA11	reviewed	Integrin alpha-11	ITGA11	MSTP018
860	4.584364e-01	0.3577490788	3.5043117626	7.412070e-04	5.616932e-03	-0.814122601	Q9BRJ6	cluster2 - cluster1	TRUE	CG050	reviewed	Uncharacterized protein C7orf50	C7orf50	FP15621
861	4.444016e-01	-0.4565989033	3.5000853432	7.515074e-04	5.688360e-03	-0.826812866	Q9P287	cluster2 - cluster1	TRUE	BCCIP	reviewed	BRCA2 and CDKN1A-interacting protein (P21- and CDK-associated protein 1) (Protein TOK-1)	BCCIP	TOK1
862	4.152819e-01	0.2801961095	3.4993567259	7.532968e-04	5.695274e-03	-0.828999478	Q9UHD1	cluster2 - cluster1	TRUE	CHRD1	reviewed	Cysteine and histidine-rich domain-containing protein 1 (CHORD domain-containing protein 1) (CHORD-containing protein 1) (CHP-1) (Protein morgana)	CHORDC1	CHP1
863	2.603659e-01	1.4824762747	3.4981239093	7.563336e-04	5.711593e-03	-0.832698451	Q9UHB9	cluster2 - cluster1	TRUE	SRP68	reviewed	Signal recognition particle subunit SRP68 (SRP68) (Signal recognition particle 68 kDa protein)	SRP68
864	3.104019e-01	3.7026734701	3.4973367534	7.582787e-04	5.713010e-03	-0.835059751	P78527	cluster2 - cluster1	TRUE	PRKDC	reviewed	DNA-dependent protein kinase catalytic subunit (DNA-PK catalytic subunit) (DNA-PKcs) (EC 2.7.11.1) (DNPK1) (p460)	PRKDC	HYRC	HYRC1
865	3.128559e-01	-1.0316188065	3.4946154152	7.691280e-04	5.788044e-03	-0.844114808	Q8NCF5	cluster2 - cluster1	TRUE	NF2IP	reviewed	NFATC2-interacting protein (45 kDa NF-AT-interacting protein) (45 kDa NFAT-interacting protein) (Nuclear factor of activated T-cells, cytoplasmic 2-interacting protein)	NFATC2IP	NIP45
866	2.569154e-01	0.8668790887	3.4917388951	7.722479e-04	5.804804e-03	-0.851840855	Q9H9T3	cluster2 - cluster1	TRUE	ELP3	reviewed	Elongator complex protein 3 (hELP3) (Protein lysine acetyltransferase ELP3) (EC 2.3.1.-) (tRNA uridine(34) acetyltransferase) (EC 2.3.1.-)	ELP3
867	3.273099e-01	-0.4519625135	3.4899589106	7.767405e-04	5.825106e-03	-0.857172695	P41223	cluster2 - cluster1	TRUE	BUD31	reviewed	Protein BUD31 homolog (Protein EDG-2) (Protein G10 homolog)	BUD31	EDG2
868	4.122939e-01	-0.3707770796	3.4893207678	7.783571e-04	5.830505e-03	-0.859083728	Q12849	cluster2 - cluster1	TRUE	GRSF1	reviewed	G-rich sequence factor 1 (GRSF-1)	GRSF1
869	-5.213574e-01	2.2232383169	-3.4888962981	7.794342e-04	5.831854e-03	-0.860354735	Q9UBI6	cluster2 - cluster1	TRUE	GBG12	reviewed	Guanine nucleotide-binding protein G(I)/G(S)/G(O) subunit gamma-12	GNG12
870	3.100870e-01	0.8426036277	3.4885122371	7.804100e-04	5.832444e-03	-0.861504647	Q5VU43	cluster2 - cluster1	TRUE	MYOME	reviewed	Myomegalin (Cardiomyopathy-associated protein 2) (Phosphodiesterase 4D-interacting protein)	PDE4DIP	CMYA2	KIAA0454	KIAA0477	MMGL
871	3.835976e-01	-0.3013384922	3.4858722002	7.871488e-04	5.876052e-03	-0.869406621	Q676U5	cluster2 - cluster1	TRUE	A16L1	reviewed	Autophagy-related protein 16-1 (APG16-like 1)	ATG16L1	APG16L	UNQ9393/PRO34307
872	-5.559842e-01	-1.2123158018	-3.4839296753	7.921422e-04	5.906547e-03	-0.875218034	P05543	cluster2 - cluster1	TRUE	THBG	reviewed	Thyroxine-binding globulin (Serpin A7) (T4-binding globulin)	SERPINA7	TBG
873	3.256114e-01	3.6287728036	3.4832238946	7.939639e-04	5.913349e-03	-0.877328912	P11940	cluster2 - cluster1	TRUE	PABP1	reviewed	Polyadenylate-binding protein 1 (PABP-1) (Poly(A)-binding protein 1)	PABPC1	PAB1	PABP	PABP1	PABPC2
874	-5.834953e-01	-2.2401849559	-3.4756510092	8.866076e-04	6.376906e-03	-0.880170523	P22692	cluster2 - cluster1	TRUE	IBP4	reviewed	Insulin-like growth factor-binding protein 4 (IBP-4) (IGF-binding protein 4) (IGFBP-4)	IGFBP4	IBP4
875	2.461861e-01	2.4584221475	3.4811892923	7.992376e-04	5.945815e-03	-0.883412321	O00487	cluster2 - cluster1	TRUE	PSDE	reviewed	26S proteasome non-ATPase regulatory subunit 14 (EC 3.4.19.-) (26S proteasome regulatory subunit RPN11) (26S proteasome-associated PAD1 homolog 1)	PSMD14	POH1
876	5.652400e-01	-1.5280045062	3.4795629812	8.518057e-04	6.251062e-03	-0.891690860	Q5TH69	cluster2 - cluster1	TRUE	BIG3	reviewed	Brefeldin A-inhibited guanine nucleotide-exchange protein 3 (ARFGEF family member 3)	ARFGEF3	BIG3	C6orf92	KIAA1244
877	-4.856996e-01	-0.8453374514	-3.4771417954	8.098272e-04	6.017710e-03	-0.895506433	Q5U651	cluster2 - cluster1	TRUE	RAIN	reviewed	Ras-interacting protein 1 (Rain)	RASIP1
878	3.961250e-01	-1.7150785878	3.4759962370	8.856387e-04	6.376906e-03	-0.898598069	P51948	cluster2 - cluster1	TRUE	MAT1	reviewed	CDK-activating kinase assembly factor MAT1 (CDK7/cyclin-H assembly factor) (Cyclin-G1-interacting protein) (Menage a trois) (RING finger protein 66) (RING finger protein MAT1) (p35) (p36)	MNAT1	CAP35	MAT1	RNF66
879	6.978228e-01	1.5762492775	3.4730232616	8.207386e-04	6.091829e-03	-0.907802143	Q92597	cluster2 - cluster1	TRUE	NDRG1	reviewed	Protein NDRG1 (Differentiation-related gene 1 protein) (DRG-1) (N-myc downstream-regulated gene 1 protein) (Nickel-specific induction protein Cap43) (Reducing agents and tunicamycin-responsive protein) (RTP) (Rit42)	NDRG1	CAP43	DRG1	RTP
880	3.904256e-01	0.2783803751	3.4727894410	8.256593e-04	6.121365e-03	-0.909284238	Q9NWT1	cluster2 - cluster1	TRUE	PK1IP	reviewed	p21-activated protein kinase-interacting protein 1 (PAK/PLC-interacting protein 1) (hPIP1) (PAK1-interacting protein 1) (WD repeat-containing protein 84)	PAK1IP1	PIP1	WDR84
881	-4.735354e-01	4.6678969043	-3.4705184664	8.274424e-04	6.127597e-03	-0.915274838	P08133	cluster2 - cluster1	TRUE	ANXA6	reviewed	Annexin A6 (67 kDa calelectrin) (Annexin VI) (Annexin-6) (Calphobindin-II) (CPB-II) (Chromobindin-20) (Lipocortin VI) (Protein III) (p68) (p70)	ANXA6	ANX6
882	2.542433e-01	0.5625335869	3.4686875781	8.323752e-04	6.157115e-03	-0.920734508	Q10570	cluster2 - cluster1	TRUE	CPSF1	reviewed	Cleavage and polyadenylation specificity factor subunit 1 (Cleavage and polyadenylation specificity factor 160 kDa subunit) (CPSF 160 kDa subunit)	CPSF1	CPSF160
883	5.675594e-01	-0.2943955680	3.4682517679	8.335535e-04	6.158824e-03	-0.922033771	P23921	cluster2 - cluster1	TRUE	RIR1	reviewed	Ribonucleoside-diphosphate reductase large subunit (EC 1.17.4.1) (Ribonucleoside-diphosphate reductase subunit M1) (Ribonucleotide reductase large subunit)	RRM1	RR1
884	2.617081e-01	-1.0027598640	3.4671821233	8.364521e-04	6.173225e-03	-0.925222146	Q8IWZ3	cluster2 - cluster1	TRUE	ANKH1	reviewed	Ankyrin repeat and KH domain-containing protein 1 (HIV-1 Vpr-binding ankyrin repeat protein) (Multiple ankyrin repeats single KH domain) (hMASK)	ANKHD1	KIAA1085	MASK	VBARP	PP2500
885	3.713393e-01	1.7997881454	3.4656336633	8.406650e-04	6.197284e-03	-0.929836476	Q9UHI6	cluster2 - cluster1	TRUE	DDX20	reviewed	Probable ATP-dependent RNA helicase DDX20 (EC 3.6.4.13) (Component of gems 3) (DEAD box protein 20) (DEAD box protein DP 103) (Gemin-3)	DDX20	DP103	GEMIN3
886	3.453265e-01	-0.6306889329	3.4654794860	8.454546e-04	6.220420e-03	-0.931043630	P41743	cluster2 - cluster1	TRUE	KPCI	reviewed	Protein kinase C iota type (EC 2.7.11.13) (Atypical protein kinase C-lambda/iota) (PRKC-lambda/iota) (aPKC-lambda/iota) (nPKC-iota)	PRKCI	DXS1179E
887	2.856600e-01	2.4325386649	3.4637865040	8.457169e-04	6.220420e-03	-0.935338919	P62993	cluster2 - cluster1	TRUE	GRB2	reviewed	Growth factor receptor-bound protein 2 (Adapter protein GRB2) (Protein Ash) (SH2/SH3 adapter GRB2)	GRB2	ASH
888	2.498665e-01	1.1698439448	3.4630662453	8.476945e-04	6.227921e-03	-0.937483886	P19388	cluster2 - cluster1	TRUE	RPAB1	reviewed	DNA-directed RNA polymerases I, II, and III subunit RPABC1 (RNA polymerases I, II, and III subunit ABC1) (DNA-directed RNA polymerase II 23 kDa polypeptide) (DNA-directed RNA polymerase II subunit E) (RPB5 homolog) (XAP4)	POLR2E
889	4.343081e-01	0.5794086954	3.4583803470	8.606677e-04	6.308975e-03	-0.951430666	Q99797	cluster2 - cluster1	TRUE	MIPEP	reviewed	Mitochondrial intermediate peptidase (MIP) (EC 3.4.24.59)	MIPEP	MIP
890	3.312215e-01	3.2297987363	3.4572019819	8.639594e-04	6.325973e-03	-0.954935668	O75347	cluster2 - cluster1	TRUE	TBCA	reviewed	Tubulin-specific chaperone A (TCP1-chaperonin cofactor A) (Tubulin-folding cofactor A) (CFA)	TBCA
891	3.765778e-01	-0.7074834404	3.4574050785	8.724148e-04	6.337923e-03	-0.955738842	Q9UIF9	cluster2 - cluster1	TRUE	BAZ2A	reviewed	Bromodomain adjacent to zinc finger domain protein 2A (Transcription termination factor I-interacting protein 5) (TTF-I-interacting protein 5) (Tip5) (hWALp3)	BAZ2A	KIAA0314	TIP5
892	4.193685e-01	0.1524033448	3.4565330021	8.658335e-04	6.328595e-03	-0.956925130	Q969Z0	cluster2 - cluster1	TRUE	FAKD4	reviewed	FAST kinase domain-containing protein 4 (Cell cycle progression restoration protein 2) (Cell cycle progression protein 2) (Protein TBRG4) (Transforming growth factor beta regulator 4)	TBRG4	CPR2	FASTKD4	KIAA0948
893	3.884395e-01	0.1678386604	3.4562702624	8.665705e-04	6.328595e-03	-0.957706406	O95456	cluster2 - cluster1	TRUE	PSMG1	reviewed	Proteasome assembly chaperone 1 (PAC-1) (Chromosome 21 leucine-rich protein) (C21-LRP) (Down syndrome critical region protein 2)	PSMG1	C21LRP	DSCR2	PAC1
894	3.271078e-01	0.0928890704	3.4560327109	8.672375e-04	6.328595e-03	-0.958412746	Q5H9R7	cluster2 - cluster1	TRUE	PP6R3	reviewed	Serine/threonine-protein phosphatase 6 regulatory subunit 3 (SAPS domain family member 3) (Sporulation-induced transcript 4-associated protein SAPL)	PPP6R3	C11orf23	KIAA1558	PP6R3	SAPL	SAPS3
895	2.592035e-01	-0.9170010943	3.4563171365	8.802001e-04	6.373119e-03	-0.959647821	Q9P0J7	cluster2 - cluster1	TRUE	KCMF1	reviewed	E3 ubiquitin-protein ligase KCMF1 (EC 2.3.2.27) (FGF-induced in gastric cancer) (Potassium channel modulatory factor) (PCMF) (RING-type E3 ubiquitin transferase KCMF1) (ZZ-type zinc finger-containing protein 1)	KCMF1	FIGC	ZZZ1
896	1.859137e-01	1.7435316072	3.4550794710	8.699186e-04	6.337923e-03	-0.961246764	O00232	cluster2 - cluster1	TRUE	PSD12	reviewed	26S proteasome non-ATPase regulatory subunit 12 (26S proteasome regulatory subunit RPN5) (26S proteasome regulatory subunit p55)	PSMD12
897	3.238676e-01	-0.8797082549	3.4545784166	8.713310e-04	6.337923e-03	-0.962736185	Q7L7X3	cluster2 - cluster1	TRUE	TAOK1	reviewed	Serine/threonine-protein kinase TAO1 (EC 2.7.11.1) (Kinase from chicken homolog B) (hKFC-B) (MARK Kinase) (MARKK) (Prostate-derived sterile 20-like kinase 2) (PSK-2) (PSK2) (Prostate-derived STE20-like kinase 2) (Thousand and one amino acid protein kinase 1) (TAOK1) (hTAOK1)	TAOK1	KIAA1361	MAP3K16	MARKK
898	5.663067e-01	-2.0170730142	3.4550847095	8.837032e-04	6.376906e-03	-0.963293212	Q8IUF8	cluster2 - cluster1	TRUE	RIOX2	reviewed	Ribosomal oxygenase 2 (60S ribosomal protein L27a histidine hydroxylase) (Bifunctional lysine-specific demethylase and histidyl-hydroxylase MINA) (EC 1.14.11.-) (Histone lysine demethylase MINA) (MYC-induced nuclear antigen) (Mineral dust-induced gene protein) (Nucleolar protein 52) (Ribosomal oxygenase MINA) (ROX)	RIOX2	MDIG	MINA	MINA53	NO52
899	3.358023e-01	-1.0397902287	3.4543751780	8.719045e-04	6.337923e-03	-0.963340281	Q13371	cluster2 - cluster1	TRUE	PHLP	reviewed	Phosducin-like protein (PHLP)	PDCL	PHLOP1	PhLP1
900	3.606119e-01	1.2716032735	3.4533487315	8.748065e-04	6.346081e-03	-0.966390836	Q13428	cluster2 - cluster1	TRUE	TCOF	reviewed	Treacle protein (Treacher Collins syndrome protein)	TCOF1
901	3.638676e-01	-0.7735089057	3.4531075326	8.754897e-04	6.346081e-03	-0.967107571	Q92805	cluster2 - cluster1	TRUE	GOGA1	reviewed	Golgin subfamily A member 1 (Golgin-97)	GOLGA1
902	3.232513e-01	-1.0056015188	3.4525249799	8.816408e-04	6.376450e-03	-0.969521971	Q9Y6I4	cluster2 - cluster1	TRUE	UBP3	reviewed	Ubiquitin carboxyl-terminal hydrolase 3 (EC 3.4.19.12) (Deubiquitinating enzyme 3) (Ubiquitin thioesterase 3) (Ubiquitin-specific-processing protease 3)	USP3
903	-7.706040e-01	-1.2528073374	-3.4405288572	9.976617e-04	7.005915e-03	-0.970442906	Q93070	cluster2 - cluster1	TRUE	NAR4	reviewed	Ecto-ADP-ribosyltransferase 4 (EC 2.4.2.31) (ADP-ribosyltransferase C2 and C3 toxin-like 4) (ARTC4) (Dombrock blood group carrier molecule) (Mono(ADP-ribosyl)transferase 4) (NAD(P)(+)--arginine ADP-ribosyltransferase 4) (CD antigen CD297)	ART4	DO	DOK1
904	3.772495e-01	0.3700790708	3.4499855128	8.843791e-04	6.376906e-03	-0.976381466	Q16576	cluster2 - cluster1	TRUE	RBBP7	reviewed	Histone-binding protein RBBP7 (Histone acetyltransferase type B subunit 2) (Nucleosome-remodeling factor subunit RBAP46) (Retinoblastoma-binding protein 7) (RBBP-7) (Retinoblastoma-binding protein p46)	RBBP7	RBAP46
905	2.592200e-01	-0.6927882188	3.4493533499	8.861894e-04	6.376906e-03	-0.978258535	O43318	cluster2 - cluster1	TRUE	M3K7	reviewed	Mitogen-activated protein kinase kinase kinase 7 (EC 2.7.11.25) (Transforming growth factor-beta-activated kinase 1) (TGF-beta-activated kinase 1)	MAP3K7	TAK1
906	-5.167903e-01	0.6336878277	-3.4483226120	8.891486e-04	6.388115e-03	-0.981318538	P08697	cluster2 - cluster1	TRUE	A2AP	reviewed	Alpha-2-antiplasmin (Alpha-2-AP) (Alpha-2-plasmin inhibitor) (Alpha-2-PI) (Serpin F2)	SERPINF2	AAP	PLI
907	-1.014373e+00	-1.1509759262	-3.4335073508	1.027314e-03	7.136318e-03	-0.985773173	Q6UVY6	cluster2 - cluster1	TRUE	MOXD1	reviewed	DBH-like monooxygenase protein 1 (EC 1.14.17.-) (Monooxygenase X)	MOXD1	MOX	UNQ2493/PRO5780
908	2.737810e-01	0.4142273377	3.4457167263	8.966715e-04	6.435053e-03	-0.989051733	O75909	cluster2 - cluster1	TRUE	CCNK	reviewed	Cyclin-K	CCNK	CPR4
909	-2.578388e-01	3.2075386797	-3.4436849325	9.025788e-04	6.466415e-03	-0.995078249	Q16181	cluster2 - cluster1	TRUE	SEPT7	reviewed	Septin-7 (CDC10 protein homolog)	SEPTIN7	CDC10	SEPT7
910	-9.113870e-01	2.4975486582	-3.4435300324	9.030306e-04	6.466415e-03	-0.995537591	P50440	cluster2 - cluster1	TRUE	GATM	reviewed	Glycine amidinotransferase, mitochondrial (EC 2.1.4.1) (L-arginine:glycine amidinotransferase) (Transamidinase)	GATM	AGAT
911	3.908906e-01	5.6663637764	3.4399334587	9.135824e-04	6.534778e-03	-1.006198579	P10809	cluster2 - cluster1	TRUE	CH60	reviewed	60 kDa heat shock protein, mitochondrial (EC 5.6.1.7) (60 kDa chaperonin) (Chaperonin 60) (CPN60) (Heat shock protein 60) (HSP-60) (Hsp60) (HuCHA60) (Mitochondrial matrix protein P1) (P60 lymphocyte protein)	HSPD1	HSP60
912	-8.413551e-01	1.3401753388	-3.4391758452	9.158200e-04	6.542699e-03	-1.008443246	P39059	cluster2 - cluster1	TRUE	COFA1	reviewed	Collagen alpha-1(XV) chain [Cleaved into: Restin (Endostatin-XV) (Related to endostatin) (Restin-I); Restin-2 (Restin-II); Restin-3 (Restin-III); Restin-4 (Restin-IV)]	COL15A1
913	2.531844e-01	1.2351840498	3.4386875310	9.172649e-04	6.542699e-03	-1.009889835	O75400	cluster2 - cluster1	TRUE	PR40A	reviewed	Pre-mRNA-processing factor 40 homolog A (Fas ligand-associated factor 1) (Formin-binding protein 11) (Formin-binding protein 3) (Huntingtin yeast partner A) (Huntingtin-interacting protein 10) (HIP-10) (Huntingtin-interacting protein A) (Renal carcinoma antigen NY-REN-6)	PRPF40A	FBP11	FLAF1	FNBP3	HIP10	HYPA	HSPC225
914	2.844902e-01	4.2914865808	3.4385377195	9.177086e-04	6.542699e-03	-1.010333608	P08865	cluster2 - cluster1	TRUE	RSSA	reviewed	40S ribosomal protein SA (37 kDa laminin receptor precursor) (37LRP) (37/67 kDa laminin receptor) (LRP/LR) (67 kDa laminin receptor) (67LR) (Colon carcinoma laminin-binding protein) (Laminin receptor 1) (LamR) (Laminin-binding protein precursor p40) (LBP/p40) (Multidrug resistance-associated protein MGr1-Ag) (NEM/1CHD4) (Small ribosomal subunit protein uS2)	RPSA	LAMBR	LAMR1
915	4.322609e-01	0.1021656310	3.4375611867	9.206059e-04	6.556166e-03	-1.013225951	Q13608	cluster2 - cluster1	TRUE	PEX6	reviewed	Peroxisome assembly factor 2 (PAF-2) (Peroxin-6) (Peroxisomal biogenesis factor 6) (Peroxisomal-type ATPase 1)	PEX6	PXAAA1
916	-6.157412e-01	1.9704364832	-3.4361288724	9.248711e-04	6.579335e-03	-1.017467145	Q14192	cluster2 - cluster1	TRUE	FHL2	reviewed	Four and a half LIM domains protein 2 (FHL-2) (LIM domain protein DRAL) (Skeletal muscle LIM-protein 3) (SLIM-3)	FHL2	DRAL	SLIM3
917	3.590245e-01	-2.3738219877	3.4342951295	9.551566e-04	6.757811e-03	-1.025740808	O15234	cluster2 - cluster1	TRUE	CASC3	reviewed	Protein CASC3 (Cancer susceptibility candidate gene 3 protein) (Metastatic lymph node gene 51 protein) (MLN 51) (Protein barentsz) (Btz)	CASC3	MLN51
918	3.599492e-01	4.6957183472	3.4327549196	9.349919e-04	6.644063e-03	-1.027452485	P55072	cluster2 - cluster1	TRUE	TERA	reviewed	Transitional endoplasmic reticulum ATPase (TER ATPase) (EC 3.6.4.6) (15S Mg(2+)-ATPase p97 subunit) (Valosin-containing protein) (VCP)	VCP
919	-9.893263e-01	3.5042178495	-3.4306449592	9.413742e-04	6.682112e-03	-1.033693283	Q8NBQ5	cluster2 - cluster1	TRUE	DHB11	reviewed	Estradiol 17-beta-dehydrogenase 11 (EC 1.1.1.62) (17-beta-hydroxysteroid dehydrogenase 11) (17-beta-HSD 11) (17bHSD11) (17betaHSD11) (17-beta-hydroxysteroid dehydrogenase XI) (17-beta-HSD XI) (17betaHSDXI) (Cutaneous T-cell lymphoma-associated antigen HD-CL-03) (CTCL-associated antigen HD-CL-03) (Dehydrogenase/reductase SDR family member 8) (Retinal short-chain dehydrogenase/reductase 2) (retSDR2…	HSD17B11	DHRS8	PAN1B	SDR16C2	PSEC0029	UNQ207/PRO233
920	-5.517153e-01	0.4287290544	-3.4282473583	9.486764e-04	6.726602e-03	-1.040781390	Q96PD5	cluster2 - cluster1	TRUE	PGRP2	reviewed	N-acetylmuramoyl-L-alanine amidase (EC 3.5.1.28) (Peptidoglycan recognition protein 2) (Peptidoglycan recognition protein long) (PGRP-L)	PGLYRP2	PGLYRPL	PGRPL	UNQ3103/PRO10102
921	2.989434e-01	-0.4326689201	3.4276972213	9.503594e-04	6.731195e-03	-1.042407258	O60231	cluster2 - cluster1	TRUE	DHX16	reviewed	Pre-mRNA-splicing factor ATP-dependent RNA helicase DHX16 (EC 3.6.4.13) (ATP-dependent RNA helicase #3) (DEAH-box protein 16)	DHX16	DBP2	DDX16	KIAA0577	PRP2
922	2.886833e-01	1.2995827314	3.4254202066	9.573554e-04	6.761024e-03	-1.049134650	O43447	cluster2 - cluster1	TRUE	PPIH	reviewed	Peptidyl-prolyl cis-trans isomerase H (PPIase H) (EC 5.2.1.8) (Rotamase H) (Small nuclear ribonucleoprotein particle-specific cyclophilin H) (CypH) (U-snRNP-associated cyclophilin SnuCyp-20) (USA-CYP)	PPIH	CYP20	CYPH
923	3.431829e-01	1.2578858961	3.4253115508	9.576905e-04	6.761024e-03	-1.049455588	O60684	cluster2 - cluster1	TRUE	IMA7	reviewed	Importin subunit alpha-7 (Karyopherin subunit alpha-6)	KPNA6	IPOA7
924	3.033668e-01	-2.4975093227	3.4260175574	1.051673e-03	7.274446e-03	-1.052394454	Q8TEP8	cluster2 - cluster1	TRUE	CE192	reviewed	Centrosomal protein of 192 kDa (Cep192) (Cep192/SPD-2)	CEP192	KIAA1569	PP8407
925	3.247939e-01	0.3075269615	3.4239745495	9.618223e-04	6.782829e-03	-1.053404085	Q99700	cluster2 - cluster1	TRUE	ATX2	reviewed	Ataxin-2 (Spinocerebellar ataxia type 2 protein) (Trinucleotide repeat-containing gene 13 protein)	ATXN2	ATX2	SCA2	TNRC13
926	-8.883440e-01	-0.6095269784	-3.4217128470	1.005619e-03	7.023131e-03	-1.054096911	Q14117	cluster2 - cluster1	TRUE	DPYS	reviewed	Dihydropyrimidinase (DHP) (DHPase) (EC 3.5.2.2) (Dihydropyrimidine amidohydrolase) (Hydantoinase)	DPYS
927	2.996126e-01	-1.0432586003	3.4228981177	9.651611e-04	6.799000e-03	-1.056582221	Q15650	cluster2 - cluster1	TRUE	TRIP4	reviewed	Activating signal cointegrator 1 (ASC-1) (Thyroid receptor-interacting protein 4) (TR-interacting protein 4) (TRIP-4)	TRIP4	RQT4
928	3.377007e-01	-0.3491017040	3.4180419607	9.803598e-04	6.898593e-03	-1.070910628	Q6ULP2	cluster2 - cluster1	TRUE	AFTIN	reviewed	Aftiphilin	AFTPH	AFTH
929	-4.614104e-01	-0.7913949343	-3.4151090679	1.004737e-03	7.023131e-03	-1.073759543	Q9UGM5	cluster2 - cluster1	TRUE	FETUB	reviewed	Fetuin-B (16G2) (Fetuin-like protein IRL685) (Gugu)	FETUB
930	-7.051267e-01	1.7681005179	-3.4124805628	9.980429e-04	7.005915e-03	-1.087301247	P00740	cluster2 - cluster1	TRUE	FA9	reviewed	Coagulation factor IX (EC 3.4.21.22) (Christmas factor) (Plasma thromboplastin component) (PTC) [Cleaved into: Coagulation factor IXa light chain; Coagulation factor IXa heavy chain]	F9
931	3.784017e-01	0.7428867671	3.4122308263	9.988440e-04	7.005915e-03	-1.088036806	Q4VC31	cluster2 - cluster1	TRUE	MIX23	reviewed	Protein MIX23 (Coiled-coil domain-containing protein 58)	MIX23	CCDC58
932	3.135050e-01	3.0204926607	3.4114640443	1.001307e-03	7.015073e-03	-1.090294989	Q96EK5	cluster2 - cluster1	TRUE	KBP	reviewed	KIF-binding protein (KIF1-binding protein) (Kinesin family binding protein)	KIFBP	KBP	KIAA1279	KIF1BP
933	-4.327683e-01	2.6619362953	-3.4111532582	1.002307e-03	7.015073e-03	-1.091210150	Q96S97	cluster2 - cluster1	TRUE	MYADM	reviewed	Myeloid-associated differentiation marker (Protein SB135)	MYADM	UNQ553/PRO1110
934	-5.368153e-01	3.6957650783	-3.4093116937	1.008253e-03	7.033969e-03	-1.096631662	P00751	cluster2 - cluster1	TRUE	CFAB	reviewed	Complement factor B (EC 3.4.21.47) (C3/C5 convertase) (Glycine-rich beta glycoprotein) (GBG) (PBF2) (Properdin factor B) [Cleaved into: Complement factor B Ba fragment; Complement factor B Bb fragment]	CFB	BF	BFD
935	5.119569e-01	-1.8710009922	3.4082658707	1.037915e-03	7.194589e-03	-1.098885596	Q8NC60	cluster2 - cluster1	TRUE	NOA1	reviewed	Nitric oxide-associated protein 1	NOA1	C4orf14
936	-3.121768e-01	-0.6508615205	-3.4056099711	1.025300e-03	7.129944e-03	-1.104245920	P60484	cluster2 - cluster1	TRUE	PTEN	reviewed	Phosphatidylinositol 3,4,5-trisphosphate 3-phosphatase and dual-specificity protein phosphatase PTEN (EC 3.1.3.16) (EC 3.1.3.48) (EC 3.1.3.67) (Mutated in multiple advanced cancers 1) (Phosphatase and tensin homolog)	PTEN	MMAC1	TEP1
937	2.943998e-01	1.5573866879	3.4064022000	1.017713e-03	7.092361e-03	-1.105192668	P49790	cluster2 - cluster1	TRUE	NU153	reviewed	Nuclear pore complex protein Nup153 (153 kDa nucleoporin) (Nucleoporin Nup153)	NUP153
938	2.793585e-01	1.1670971406	3.4059260941	1.019269e-03	7.095600e-03	-1.106593060	O96019	cluster2 - cluster1	TRUE	ACL6A	reviewed	Actin-like protein 6A (53 kDa BRG1-associated factor A) (Actin-related protein Baf53a) (ArpNbeta) (BRG1-associated factor 53A) (BAF53A) (INO80 complex subunit K)	ACTL6A	BAF53	BAF53A	INO80K
939	-4.670176e-01	-1.0428221401	-3.4011220920	1.056142e-03	7.297597e-03	-1.111190657	P34096	cluster2 - cluster1	TRUE	RNAS4	reviewed	Ribonuclease 4 (RNase 4) (EC 3.1.27.-)	RNASE4	RNS4
940	-6.578678e-01	3.4702888412	-3.4010126056	1.035460e-03	7.185230e-03	-1.121036778	Q16555	cluster2 - cluster1	TRUE	DPYL2	reviewed	Dihydropyrimidinase-related protein 2 (DRP-2) (Collapsin response mediator protein 2) (CRMP-2) (N2A3) (Unc-33-like phosphoprotein 2) (ULIP-2)	DPYSL2	CRMP2	ULIP2
941	4.185198e-01	-1.6756738760	3.3966340901	1.152616e-03	7.774181e-03	-1.129453969	Q14568	cluster2 - cluster1	TRUE	HS902	reviewed	Heat shock protein HSP 90-alpha A2 (Heat shock 90 kDa protein 1 alpha-like 3) (Heat shock protein HSP 90-alpha A2 pseudogene)	HSP90AA2P	HSP90AA2	HSPCAL3
942	2.331153e-01	0.2900716749	3.3975581339	1.046987e-03	7.249747e-03	-1.131182219	Q96EE3	cluster2 - cluster1	TRUE	SEH1	reviewed	Nucleoporin SEH1 (GATOR complex protein SEH1) (Nup107-160 subcomplex subunit SEH1) (SEC13-like protein)	SEH1L	SEC13L	SEH1
943	3.847008e-01	-0.9618038803	3.3931387846	1.067046e-03	7.357300e-03	-1.144546172	Q9Y4C2	cluster2 - cluster1	TRUE	TCAF1	reviewed	TRPM8 channel-associated factor 1 (TRP channel-associated factor 1)	TCAF1	FAM115A	KIAA0738
944	3.487519e-01	-1.5989144353	3.3924592890	1.080085e-03	7.423588e-03	-1.147272194	Q9NPI6	cluster2 - cluster1	TRUE	DCP1A	reviewed	mRNA-decapping enzyme 1A (EC 3.6.1.62) (Smad4-interacting transcriptional co-activator) (Transcription factor SMIF)	DCP1A	SMIF
945	4.845959e-01	1.8332629226	3.3919867618	1.065834e-03	7.356745e-03	-1.147528517	P39748	cluster2 - cluster1	TRUE	FEN1	reviewed	Flap endonuclease 1 (FEN-1) (EC 3.1.-.-) (DNase IV) (Flap structure-specific endonuclease 1) (Maturation factor 1) (MF1) (hFEN-1)	FEN1	RAD2
946	4.973899e-01	-1.6746810061	3.3904191155	1.144137e-03	7.749145e-03	-1.153758117	O75164	cluster2 - cluster1	TRUE	KDM4A	reviewed	Lysine-specific demethylase 4A (EC 1.14.11.66) (EC 1.14.11.69) (JmjC domain-containing histone demethylation protein 3A) (Jumonji domain-containing protein 2A) ([histone H3]-trimethyl-L-lysine(36) demethylase 4A) ([histone H3]-trimethyl-L-lysine(9) demethylase 4A)	KDM4A	JHDM3A	JMJD2	JMJD2A	KIAA0677
947	3.179037e-01	1.3653577305	3.3895367369	1.074223e-03	7.398937e-03	-1.154710479	P49589	cluster2 - cluster1	TRUE	SYCC	reviewed	Cysteine--tRNA ligase, cytoplasmic (EC 6.1.1.16) (Cysteinyl-tRNA synthetase) (CysRS)	CARS1	CARS
948	3.668428e-01	0.9203733567	3.3884325843	1.078024e-03	7.417259e-03	-1.157945901	Q96EY1	cluster2 - cluster1	TRUE	DNJA3	reviewed	DnaJ homolog subfamily A member 3, mitochondrial (DnaJ protein Tid-1) (hTid-1) (Hepatocellular carcinoma-associated antigen 57) (Tumorous imaginal discs protein Tid56 homolog)	DNAJA3	HCA57	TID1
949	3.811203e-01	-1.4439235571	3.3873690441	1.115187e-03	7.608548e-03	-1.162991469	Q8NHQ9	cluster2 - cluster1	TRUE	DDX55	reviewed	ATP-dependent RNA helicase DDX55 (EC 3.6.4.13) (DEAD box protein 55)	DDX55	KIAA1595
950	-4.647344e-01	2.8706386408	-3.3814986257	1.102183e-03	7.567471e-03	-1.178245922	P00367	cluster2 - cluster1	TRUE	DHE3	reviewed	Glutamate dehydrogenase 1, mitochondrial (GDH 1) (EC 1.4.1.3)	GLUD1	GLUD
951	4.194944e-01	1.6290970410	3.3790425685	1.110862e-03	7.608548e-03	-1.185428846	Q9UKK3	cluster2 - cluster1	TRUE	PARP4	reviewed	Protein mono-ADP-ribosyltransferase PARP4 (EC 2.4.2.-) (193 kDa vault protein) (ADP-ribosyltransferase diphtheria toxin-like 4) (ARTD4) (PARP-related/IalphaI-related H5/proline-rich) (PH5P) (Poly [ADP-ribose] polymerase 4) (PARP-4) (Vault poly(ADP-ribose) polymerase) (VPARP)	PARP4	ADPRTL1	KIAA0177	PARPL
952	3.731295e-01	-0.4529673679	3.3788095629	1.111689e-03	7.608548e-03	-1.186110085	Q5QJE6	cluster2 - cluster1	TRUE	TDIF2	reviewed	Deoxynucleotidyltransferase terminal-interacting protein 2 (Estrogen receptor-binding protein) (LPTS-interacting protein 2) (LPTS-RP2) (Terminal deoxynucleotidyltransferase-interacting factor 2) (TdIF2) (TdT-interacting factor 2)	DNTTIP2	ERBP	TDIF2
953	4.244731e-01	-0.5057266705	3.3782813980	1.113565e-03	7.608548e-03	-1.187654151	Q9H8H2	cluster2 - cluster1	TRUE	DDX31	reviewed	Probable ATP-dependent RNA helicase DDX31 (EC 3.6.4.13) (DEAD box protein 31) (Helicain)	DDX31
954	2.092910e-01	2.0874159222	3.3781854952	1.113906e-03	7.608548e-03	-1.187934499	O75643	cluster2 - cluster1	TRUE	U520	reviewed	U5 small nuclear ribonucleoprotein 200 kDa helicase (EC 3.6.4.13) (Activating signal cointegrator 1 complex subunit 3-like 1) (BRR2 homolog) (U5 snRNP-specific 200 kDa protein) (U5-200KD)	SNRNP200	ASCC3L1	HELIC2	KIAA0788
955	3.146856e-01	-1.4253516142	3.3779945509	1.114585e-03	7.608548e-03	-1.188492659	P19447	cluster2 - cluster1	TRUE	ERCC3	reviewed	General transcription and DNA repair factor IIH helicase subunit XPB (TFIIH subunit XPB) (EC 3.6.4.12) (Basic transcription factor 2 89 kDa subunit) (BTF2 p89) (DNA excision repair protein ERCC-3) (DNA repair protein complementing XP-B cells) (TFIIH basal transcription factor complex 89 kDa subunit) (TFIIH 89 kDa subunit) (TFIIH p89) (Xeroderma pigmentosum group B-complementing protein)	ERCC3	XPB	XPBC
956	6.477925e-01	2.4227978259	3.3773342532	1.116937e-03	7.612499e-03	-1.190422631	P02786	cluster2 - cluster1	TRUE	TFR1	reviewed	Transferrin receptor protein 1 (TR) (TfR) (TfR1) (Trfr) (T9) (p90) (CD antigen CD71) [Cleaved into: Transferrin receptor protein 1, serum form (sTfR)]	TFRC
957	2.804822e-01	-1.4646799755	3.3749121705	1.125603e-03	7.663532e-03	-1.197499663	Q96D71	cluster2 - cluster1	TRUE	REPS1	reviewed	RalBP1-associated Eps domain-containing protein 1 (RalBP1-interacting protein 1)	REPS1
958	-4.782896e-01	3.9749356641	-3.3727768736	1.133296e-03	7.702746e-03	-1.203735577	P39060	cluster2 - cluster1	TRUE	COIA1	reviewed	Collagen alpha-1(XVIII) chain [Cleaved into: Endostatin; Non-collagenous domain 1 (NC1)]	COL18A1
959	3.995805e-01	-0.0985406530	3.3725393574	1.134155e-03	7.702746e-03	-1.204429035	Q9Y2P8	cluster2 - cluster1	TRUE	RCL1	reviewed	RNA 3'-terminal phosphate cyclase-like protein	RCL1	RNAC	RPC2	RPCL1	RTC2	HSPC338
960	-5.046664e-01	1.1349202209	-3.3723286549	1.134917e-03	7.702746e-03	-1.205044176	P06681	cluster2 - cluster1	TRUE	CO2	reviewed	Complement C2 (EC 3.4.21.43) (C3/C5 convertase) [Cleaved into: Complement C2b fragment; Complement C2a fragment]	C2
961	-4.760195e-01	0.9592721205	-3.3715870582	1.137604e-03	7.712931e-03	-1.207209022	P14209	cluster2 - cluster1	TRUE	CD99	reviewed	CD99 antigen (12E7) (E2 antigen) (Protein MIC2) (T-cell surface glycoprotein E2) (CD antigen CD99)	CD99	MIC2	MIC2X	MIC2Y
962	2.751057e-01	-0.9678941411	3.3709311746	1.145376e-03	7.749281e-03	-1.209414997	Q53GS7	cluster2 - cluster1	TRUE	GLE1	reviewed	mRNA export factor GLE1 (hGLE1) (GLE1 RNA export mediator) (GLE1-like protein) (Nucleoporin GLE1)	GLE1	GLE1L
963	2.386818e-01	5.7109426652	3.3691321938	1.146541e-03	7.749281e-03	-1.214372630	P13639	cluster2 - cluster1	TRUE	EF2	reviewed	Elongation factor 2 (EF-2)	EEF2	EF2
964	3.995396e-01	-1.2599745870	3.3672286607	1.208407e-03	8.090163e-03	-1.216607169	Q5T3I0	cluster2 - cluster1	TRUE	GPTC4	reviewed	G patch domain-containing protein 4	GPATCH4	GPATC4
965	2.487120e-01	0.1246290967	3.3676814591	1.151853e-03	7.774181e-03	-1.218604213	Q9P2I0	cluster2 - cluster1	TRUE	CPSF2	reviewed	Cleavage and polyadenylation specificity factor subunit 2 (Cleavage and polyadenylation specificity factor 100 kDa subunit) (CPSF 100 kDa subunit)	CPSF2	CPSF100	KIAA1367
966	4.039746e-01	0.0673342498	3.3677373436	1.174288e-03	7.895784e-03	-1.219428813	O75683	cluster2 - cluster1	TRUE	SURF6	reviewed	Surfeit locus protein 6	SURF6	SURF-6
967	4.768113e-01	-2.3008949734	3.3663623276	1.266143e-03	8.332454e-03	-1.220278112	Q9BRP1	cluster2 - cluster1	TRUE	PDD2L	reviewed	Programmed cell death protein 2-like	PDCD2L
968	3.736941e-01	-0.0147772790	3.3633961418	1.167681e-03	7.867630e-03	-1.231095851	Q86WR0	cluster2 - cluster1	TRUE	CCD25	reviewed	Coiled-coil domain-containing protein 25	CCDC25
969	3.505316e-01	-1.6549927742	3.3616900684	1.267576e-03	8.333449e-03	-1.234487817	O95905	cluster2 - cluster1	TRUE	ECD	reviewed	Protein ecdysoneless homolog (Human suppressor of GCR two) (hSGT1)	ECD
970	6.558284e-01	-2.4124657921	3.3619863828	1.283402e-03	8.407346e-03	-1.235504155	Q16763	cluster2 - cluster1	TRUE	UBE2S	reviewed	Ubiquitin-conjugating enzyme E2 S (EC 2.3.2.23) (E2 ubiquitin-conjugating enzyme S) (E2-EPF) (Ubiquitin carrier protein S) (Ubiquitin-conjugating enzyme E2-24 kDa) (Ubiquitin-conjugating enzyme E2-EPF5) (Ubiquitin-protein ligase S)	UBE2S	E2EPF	OK/SW-cl.73
971	3.607474e-01	1.0433504747	3.3616990473	1.174006e-03	7.895784e-03	-1.236039546	O60869	cluster2 - cluster1	TRUE	EDF1	reviewed	Endothelial differentiation-related factor 1 (EDF-1) (Multiprotein-bridging factor 1) (MBF1)	EDF1
972	2.806458e-01	-0.4379374195	3.3591820168	1.183445e-03	7.949135e-03	-1.243368281	Q6PJT7	cluster2 - cluster1	TRUE	ZC3HE	reviewed	Zinc finger CCCH domain-containing protein 14 (Mammalian suppressor of tau pathology-2) (MSUT-2) (Renal carcinoma antigen NY-REN-37)	ZC3H14
973	2.222723e-01	0.7430731782	3.3578079546	1.188629e-03	7.975711e-03	-1.247367335	Q8N766	cluster2 - cluster1	TRUE	EMC1	reviewed	ER membrane protein complex subunit 1	EMC1	KIAA0090	PSEC0263
974	2.398944e-01	2.9272205177	3.3529004437	1.207316e-03	8.090163e-03	-1.261640025	O43684	cluster2 - cluster1	TRUE	BUB3	reviewed	Mitotic checkpoint protein BUB3	BUB3
975	-4.748806e-01	-1.2118779952	-3.3486906982	1.247158e-03	8.240878e-03	-1.263185963	Q8IVL6	cluster2 - cluster1	TRUE	P3H3	reviewed	Prolyl 3-hydroxylase 3 (EC 1.14.11.7) (Leprecan-like protein 2) (Protein B)	P3H3	LEPREL2
976	3.870665e-01	-0.3644349546	3.3523527475	1.209418e-03	8.090163e-03	-1.263231932	O15270	cluster2 - cluster1	TRUE	SPTC2	reviewed	Serine palmitoyltransferase 2 (EC 2.3.1.50) (Long chain base biosynthesis protein 2) (LCB 2) (Long chain base biosynthesis protein 2a) (LCB2a) (Serine-palmitoyl-CoA transferase 2) (SPT 2)	SPTLC2	KIAA0526	LCB2
977	3.515087e-01	0.2333968334	3.3519031151	1.211147e-03	8.093400e-03	-1.264538666	Q9BRX2	cluster2 - cluster1	TRUE	PELO	reviewed	Protein pelota homolog (EC 3.1.-.-)	PELO	CGI-17
978	3.390415e-01	-1.4420062799	3.3513461319	1.218917e-03	8.133412e-03	-1.266358175	Q8N9N2	cluster2 - cluster1	TRUE	ASCC1	reviewed	Activating signal cointegrator 1 complex subunit 1 (ASC-1 complex subunit p50) (Trip4 complex subunit p50)	ASCC1	CGI-18
979	3.163639e-01	1.2377024803	3.3497037441	1.219637e-03	8.133412e-03	-1.270928629	Q6FI81	cluster2 - cluster1	TRUE	CPIN1	reviewed	Anamorsin (Cytokine-induced apoptosis inhibitor 1) (Fe-S cluster assembly protein DRE2 homolog)	CIAPIN1	CUA001	PRO0915
980	3.002295e-01	-0.7841959716	3.3491515803	1.221777e-03	8.139336e-03	-1.272532365	Q86TB9	cluster2 - cluster1	TRUE	PATL1	reviewed	Protein PAT1 homolog 1 (PAT1-like protein 1) (Protein PAT1 homolog b) (Pat1b) (hPat1b)	PATL1	OK/KNS-cl.5
981	2.898204e-01	-0.0379779563	3.3482842838	1.225145e-03	8.153423e-03	-1.275050990	P62341	cluster2 - cluster1	TRUE	SELT	reviewed	Thioredoxin reductase-like selenoprotein T (SelT) (EC 1.8.1.9)	SELENOT	SELT	UNQ150/PRO176
982	7.364277e-01	3.5287493210	3.3473172663	1.228912e-03	8.158612e-03	-1.277858622	Q01469	cluster2 - cluster1	TRUE	FABP5	reviewed	Fatty acid-binding protein 5 (Epidermal-type fatty acid-binding protein) (E-FABP) (Fatty acid-binding protein, epidermal) (Psoriasis-associated fatty acid-binding protein homolog) (PA-FABP)	FABP5
983	-5.683825e-01	2.4274009291	-3.3471052417	1.229739e-03	8.158612e-03	-1.278474130	Q02252	cluster2 - cluster1	TRUE	MMSA	reviewed	Methylmalonate-semialdehyde dehydrogenase [acylating], mitochondrial (MMSDH) (Malonate-semialdehyde dehydrogenase [acylating]) (EC 1.2.1.18) (EC 1.2.1.27) (Aldehyde dehydrogenase family 6 member A1)	ALDH6A1	MMSDH
984	2.521442e-01	0.5962673728	3.3468211468	1.230848e-03	8.158612e-03	-1.279298814	Q9NPA0	cluster2 - cluster1	TRUE	EMC7	reviewed	ER membrane protein complex subunit 7	EMC7	C11orf3	C15orf24	HT022	UNQ905/PRO1926
985	-4.020818e-01	2.5958962227	-3.3467965546	1.230944e-03	8.158612e-03	-1.279370199	Q9NPY3	cluster2 - cluster1	TRUE	C1QR1	reviewed	Complement component C1q receptor (C1q/MBL/SPA receptor) (C1qR) (C1qR(p)) (C1qRp) (CDw93) (Complement component 1 q subcomponent receptor 1) (Matrix-remodeling-associated protein 4) (CD antigen CD93)	CD93	C1QR1	MXRA4
986	3.673504e-01	0.2540314281	3.3442861639	1.240787e-03	8.215479e-03	-1.286655134	Q92665	cluster2 - cluster1	TRUE	RT31	reviewed	28S ribosomal protein S31, mitochondrial (MRP-S31) (S31mt) (Imogen 38) (Mitochondrial small ribosomal subunit protein mS31)	MRPS31	IMOGN38
987	4.259802e-01	-0.8037979335	3.3435493428	1.249411e-03	8.247384e-03	-1.288957782	Q7LGA3	cluster2 - cluster1	TRUE	HS2ST	reviewed	Heparan sulfate 2-O-sulfotransferase 1 (2-O-sulfotransferase) (2OST) (EC 2.8.2.-)	HS2ST1	HS2ST	KIAA0448
988	2.756738e-01	0.9890680890	3.3428008570	1.246646e-03	8.240878e-03	-1.290963421	O14802	cluster2 - cluster1	TRUE	RPC1	reviewed	DNA-directed RNA polymerase III subunit RPC1 (RNA polymerase III subunit C1) (EC 2.7.7.6) (DNA-directed RNA polymerase III largest subunit) (DNA-directed RNA polymerase III subunit A) (RNA polymerase III 155 kDa subunit) (RPC155) (RNA polymerase III subunit C160)	POLR3A
989	-4.273303e-01	-1.5741930354	-3.3415330616	1.251668e-03	8.253897e-03	-1.294639648	Q9UM47	cluster2 - cluster1	TRUE	NOTC3	reviewed	Neurogenic locus notch homolog protein 3 (Notch 3) [Cleaved into: Notch 3 extracellular truncation; Notch 3 intracellular domain]	NOTCH3
990	3.633111e-01	1.0404327905	3.3381461117	1.265176e-03	8.332454e-03	-1.304455619	O15258	cluster2 - cluster1	TRUE	RER1	reviewed	Protein RER1	RER1
991	3.947514e-01	-0.5680067575	3.3362155563	1.272936e-03	8.360235e-03	-1.310047335	O43159	cluster2 - cluster1	TRUE	RRP8	reviewed	Ribosomal RNA-processing protein 8 (EC 2.1.1.-) (Cerebral protein 1) (Nucleomethylin)	RRP8	KIAA0409	NML	hucep-1
992	3.235553e-01	-1.3771624565	3.3349222337	1.283989e-03	8.407346e-03	-1.313917923	Q9UGJ1	cluster2 - cluster1	TRUE	GCP4	reviewed	Gamma-tubulin complex component 4 (GCP-4) (hGCP4) (Gamma-ring complex protein 76 kDa) (h76p) (hGrip76)	TUBGCP4	76P	GCP4
993	3.524596e-01	-0.6564857074	3.3341401714	1.287167e-03	8.411217e-03	-1.316178200	O15213	cluster2 - cluster1	TRUE	WDR46	reviewed	WD repeat-containing protein 46 (WD repeat-containing protein BING4)	WDR46	BING4	C6orf11	FP221
994	2.576286e-01	1.1574802072	3.3335917301	1.283556e-03	8.407346e-03	-1.317643136	Q04323	cluster2 - cluster1	TRUE	UBXN1	reviewed	UBX domain-containing protein 1 (SAPK substrate protein 1) (UBA/UBX 33.3 kDa protein)	UBXN1	SAKS1
995	-8.723935e-01	-1.1157659833	-3.3330417646	1.285792e-03	8.410686e-03	-1.319234676	Q5EB52	cluster2 - cluster1	TRUE	MEST	reviewed	Mesoderm-specific transcript homolog protein (EC 3.-.-.-) (Paternally-expressed gene 1 protein)	MEST	PEG1
996	4.415173e-01	-1.3437882388	3.3316819904	1.374091e-03	8.846713e-03	-1.322471299	Q9GZR2	cluster2 - cluster1	TRUE	REXO4	reviewed	RNA exonuclease 4 (EC 3.1.-.-) (Exonuclease XPMC2) (Prevents mitotic catastrophe 2 protein homolog) (hPMC2)	REXO4	PMC2	XPMC2H
997	4.178675e-01	-0.4233686371	3.3309467178	1.306263e-03	8.506698e-03	-1.325488634	Q8IUH4	cluster2 - cluster1	TRUE	ZDH13	reviewed	Palmitoyltransferase ZDHHC13 (EC 2.3.1.225) (Huntingtin-interacting protein 14-related protein) (HIP14-related protein) (Huntingtin-interacting protein HIP3RP) (Putative MAPK-activating protein PM03) (Putative NF-kappa-B-activating protein 209) (Zinc finger DHHC domain-containing protein 13) (DHHC-13)	ZDHHC13	HIP14L	HIP3RP
998	3.846756e-01	-0.1311125684	3.3288421503	1.302991e-03	8.506072e-03	-1.331381341	P82933	cluster2 - cluster1	TRUE	RT09	reviewed	28S ribosomal protein S9, mitochondrial (MRP-S9) (S9mt) (Mitochondrial small ribosomal subunit protein uS9m)	MRPS9	RPMS9
999	4.185183e-01	-1.0633973856	3.3279904465	1.306505e-03	8.506698e-03	-1.333843334	O95999	cluster2 - cluster1	TRUE	BCL10	reviewed	B-cell lymphoma/leukemia 10 (B-cell CLL/lymphoma 10) (Bcl-10) (CARD-containing molecule enhancing NF-kappa-B) (CARD-like apoptotic protein) (hCLAP) (CED-3/ICH-1 prodomain homologous E10-like regulator) (CIPER) (Cellular homolog of vCARMEN) (cCARMEN) (Cellular-E10) (c-E10) (Mammalian CARD-containing adapter molecule E10) (mE10)	BCL10	CIPER	CLAP
1000	3.850672e-01	-1.9218142616	3.3278648953	1.359318e-03	8.785572e-03	-1.334183794	Q76FK4	cluster2 - cluster1	TRUE	NOL8	reviewed	Nucleolar protein 8 (Nucleolar protein Nop132)	NOL8	C9orf34	NOP132
1001	4.939919e-01	-0.8172053801	3.3278678638	1.307012e-03	8.506698e-03	-1.334197640	Q9H6F5	cluster2 - cluster1	TRUE	CCD86	reviewed	Coiled-coil domain-containing protein 86 (Cytokine-induced protein with coiled-coil domain)	CCDC86	CYCLON
1002	3.308464e-01	-1.4751231321	3.3273602567	1.321121e-03	8.581346e-03	-1.335824802	Q9UPY3	cluster2 - cluster1	TRUE	DICER	reviewed	Endoribonuclease Dicer (EC 3.1.26.3) (Helicase with RNase motif) (Helicase MOI)	DICER1	DICER	HERNA	KIAA0928
1003	3.458849e-01	1.2878233340	3.3251566157	1.318262e-03	8.571342e-03	-1.342031559	P82650	cluster2 - cluster1	TRUE	RT22	reviewed	28S ribosomal protein S22, mitochondrial (MRP-S22) (S22mt) (Mitochondrial small ribosomal subunit protein mS22)	MRPS22	C3orf5	RPMS22	GK002
1004	4.031249e-01	-0.2625382084	3.3237903650	1.329935e-03	8.621372e-03	-1.346052987	Q8NHH9	cluster2 - cluster1	TRUE	ATLA2	reviewed	Atlastin-2 (EC 3.6.5.-) (ADP-ribosylation factor-like protein 6-interacting protein 2) (ARL-6-interacting protein 2) (Aip-2)	ATL2	ARL6IP2
1005	7.267405e-01	-1.5889950130	3.3226611781	1.430330e-03	9.062087e-03	-1.347123740	Q9BRX5	cluster2 - cluster1	TRUE	PSF3	reviewed	DNA replication complex GINS protein PSF3 (GINS complex subunit 3)	GINS3	PSF3
1006	3.740552e-01	3.3833342116	3.3226153553	1.328890e-03	8.621372e-03	-1.349369917	Q9UQ80	cluster2 - cluster1	TRUE	PA2G4	reviewed	Proliferation-associated protein 2G4 (Cell cycle protein p38-2G4 homolog) (hG4-1) (ErbB3-binding protein 1)	PA2G4	EBP1
1007	2.687193e-01	1.1287373807	3.3214023591	1.333991e-03	8.639054e-03	-1.352871167	Q6P2E9	cluster2 - cluster1	TRUE	EDC4	reviewed	Enhancer of mRNA-decapping protein 4 (Autoantigen Ge-1) (Autoantigen RCD-8) (Human enhancer of decapping large subunit) (Hedls)	EDC4	HEDLS
1008	4.247761e-01	-0.7930959796	3.3201858776	1.415638e-03	9.001891e-03	-1.353579636	Q9NYP7	cluster2 - cluster1	TRUE	ELOV5	reviewed	Elongation of very long chain fatty acids protein 5 (EC 2.3.1.199) (3-keto acyl-CoA synthase ELOVL5) (ELOVL fatty acid elongase 5) (ELOVL FA elongase 5) (Fatty acid elongase 1) (hELO1) (Very long chain 3-ketoacyl-CoA synthase 5) (Very long chain 3-oxoacyl-CoA synthase 5)	ELOVL5	ELOVL2	PRO0530
1009	2.729021e-01	-0.3611266053	3.3198524111	1.340536e-03	8.672801e-03	-1.357343600	Q9BSJ2	cluster2 - cluster1	TRUE	GCP2	reviewed	Gamma-tubulin complex component 2 (GCP-2) (hGCP2) (Gamma-ring complex protein 103 kDa) (h103p) (hGrip103) (Spindle pole body protein Spc97 homolog) (hSpc97)	TUBGCP2	GCP2
1010	-5.340997e-01	-1.8740974622	-3.3068721913	1.458980e-03	9.184833e-03	-1.365796385	Q9P299	cluster2 - cluster1	TRUE	COPZ2	reviewed	Coatomer subunit zeta-2 (Zeta-2-coat protein) (Zeta-2 COP)	COPZ2
1011	-4.421691e-01	-1.0737588199	-3.3124307895	1.404619e-03	8.971421e-03	-1.371900196	P03951	cluster2 - cluster1	TRUE	FA11	reviewed	Coagulation factor XI (FXI) (EC 3.4.21.27) (Plasma thromboplastin antecedent) (PTA) [Cleaved into: Coagulation factor XIa heavy chain; Coagulation factor XIa light chain]	F11
1012	-4.987409e-01	0.5932557329	-3.3105594800	1.406010e-03	8.971421e-03	-1.372622087	P26927	cluster2 - cluster1	TRUE	HGFL	reviewed	Hepatocyte growth factor-like protein (Macrophage stimulatory protein) (Macrophage-stimulating protein) (MSP) [Cleaved into: Hepatocyte growth factor-like protein alpha chain; Hepatocyte growth factor-like protein beta chain]	MST1	D3F15S2	DNF15S2	HGFL
1013	2.743931e-01	1.9728683074	3.3127873659	1.370753e-03	8.846713e-03	-1.377709972	Q9Y295	cluster2 - cluster1	TRUE	DRG1	reviewed	Developmentally-regulated GTP-binding protein 1 (DRG-1) (Neural precursor cell expressed developmentally down-regulated protein 3) (NEDD-3) (Translation factor GTPase DRG1) (TRAFAC GTPase DRG1) (EC 3.6.5.-)	DRG1	NEDD3
1014	4.114443e-01	-0.4125771731	3.3122820446	1.372939e-03	8.846713e-03	-1.379165397	Q9BT73	cluster2 - cluster1	TRUE	PSMG3	reviewed	Proteasome assembly chaperone 3 (PAC-3) (hPAC3)	PSMG3	C7orf48	PAC3
1015	4.573024e-01	0.7103672640	3.3119861063	1.374220e-03	8.846713e-03	-1.380017679	Q15050	cluster2 - cluster1	TRUE	RRS1	reviewed	Ribosome biogenesis regulatory protein homolog	RRS1	KIAA0112	RRR
1016	3.480450e-01	-0.5831780045	3.3081614549	1.390883e-03	8.944154e-03	-1.391027206	Q9UBK9	cluster2 - cluster1	TRUE	UXT	reviewed	Protein UXT (Androgen receptor trapped clone 27 protein) (ART-27) (Ubiquitously expressed transcript protein)	UXT	HSPC024
1017	-3.445373e-01	3.5117710390	-3.3078821814	1.392108e-03	8.944154e-03	-1.391830736	Q5SSJ5	cluster2 - cluster1	TRUE	HP1B3	reviewed	Heterochromatin protein 1-binding protein 3 (Protein HP1-BP74)	HP1BP3
1018	3.604139e-01	0.6125605359	3.3070534436	1.395746e-03	8.958679e-03	-1.394214887	O43818	cluster2 - cluster1	TRUE	U3IP2	reviewed	U3 small nucleolar RNA-interacting protein 2 (RRP9 homolog) (U3 small nucleolar ribonucleoprotein-associated 55 kDa protein) (U3 snoRNP-associated 55 kDa protein) (U3-55K)	RRP9	RNU3IP2	U355K
1019	4.192520e-01	0.2972488922	3.3063865141	1.398681e-03	8.968661e-03	-1.396133212	P49590	cluster2 - cluster1	TRUE	SYHM	reviewed	Histidine--tRNA ligase, mitochondrial (EC 6.1.1.21) (Histidine--tRNA ligase-like) (Histidyl-tRNA synthetase) (HisRS)	HARS2	HARSL	HARSR	HO3
1020	3.591487e-01	-0.6025942027	3.3053795383	1.403123e-03	8.971421e-03	-1.399029071	Q9BQ70	cluster2 - cluster1	TRUE	TCF25	reviewed	Transcription factor 25 (TCF-25) (Nuclear localized protein 1)	TCF25	KIAA1049	NULP1	FKSG26
1021	2.670261e-01	1.5848271813	3.3053497803	1.403254e-03	8.971421e-03	-1.399114639	O76094	cluster2 - cluster1	TRUE	SRP72	reviewed	Signal recognition particle subunit SRP72 (SRP72) (Signal recognition particle 72 kDa protein)	SRP72
1022	3.869698e-01	-1.7090776635	3.3051885838	1.416556e-03	9.001891e-03	-1.399537171	Q86Y07	cluster2 - cluster1	TRUE	VRK2	reviewed	Serine/threonine-protein kinase VRK2 (EC 2.7.11.1) (Vaccinia-related kinase 2)	VRK2
1023	3.951119e-01	5.2877829612	3.3048883577	1.405294e-03	8.971421e-03	-1.400441365	P06744	cluster2 - cluster1	TRUE	G6PI	reviewed	Glucose-6-phosphate isomerase (GPI) (EC 5.3.1.9) (Autocrine motility factor) (AMF) (Neuroleukin) (NLK) (Phosphoglucose isomerase) (PGI) (Phosphohexose isomerase) (PHI) (Sperm antigen 36) (SA-36)	GPI
1024	-5.371816e-01	-1.0781037911	-3.3035041270	1.411431e-03	8.997178e-03	-1.404420588	P55290	cluster2 - cluster1	TRUE	CAD13	reviewed	Cadherin-13 (Heart cadherin) (H-cadherin) (P105) (Truncated cadherin) (T-cad) (T-cadherin)	CDH13	CDHH
1025	-3.042899e-01	1.3746927314	-3.3024594213	1.416079e-03	9.001891e-03	-1.407422946	Q9H1E5	cluster2 - cluster1	TRUE	TMX4	reviewed	Thioredoxin-related transmembrane protein 4 (Thioredoxin domain-containing protein 13)	TMX4	KIAA1162	TXNDC13	PSEC0095	UNQ475/PRO938
1026	2.527673e-01	2.8450235661	3.3020939699	1.417708e-03	9.001891e-03	-1.408473038	P55010	cluster2 - cluster1	TRUE	IF5	reviewed	Eukaryotic translation initiation factor 5 (eIF-5)	EIF5
1027	4.905060e-01	-0.9103844086	3.2980587936	1.491511e-03	9.333787e-03	-1.409815123	Q96HJ9	cluster2 - cluster1	TRUE	FMC1	reviewed	Protein FMC1 homolog (ATP synthase assembly factor FMC1, mitochondrial) (Formation of mitochondrial complex V assembly factor 1 homolog)	FMC1	C7orf55	HSPC268
1028	2.763951e-01	2.7743129092	3.3014766038	1.420464e-03	9.010594e-03	-1.410246784	O00571	cluster2 - cluster1	TRUE	DDX3X	reviewed	ATP-dependent RNA helicase DDX3X (EC 3.6.4.13) (CAP-Rf) (DEAD box protein 3, X-chromosomal) (DEAD box, X isoform) (DBX) (Helicase-like protein 2) (HLP2)	DDX3X	DBX	DDX3
1029	2.923208e-01	0.7128972117	3.3004416020	1.431369e-03	9.062087e-03	-1.413191216	Q9Y5A9	cluster2 - cluster1	TRUE	YTHD2	reviewed	YTH domain-containing family protein 2 (DF2) (CLL-associated antigen KW-14) (High-glucose-regulated protein 8) (Renal carcinoma antigen NY-REN-2)	YTHDF2	HGRG8
1030	-6.649923e-01	-0.2005800736	-3.2954268477	1.467289e-03	9.226609e-03	-1.415388598	Q96RW7	cluster2 - cluster1	TRUE	HMCN1	reviewed	Hemicentin-1 (Fibulin-6) (FIBL-6)	HMCN1	FIBL6
1031	4.434078e-01	6.9669117070	3.2977347713	1.437279e-03	9.090648e-03	-1.420991988	P00338	cluster2 - cluster1	TRUE	LDHA	reviewed	L-lactate dehydrogenase A chain (LDH-A) (EC 1.1.1.27) (Cell proliferation-inducing gene 19 protein) (LDH muscle subunit) (LDH-M) (Renal carcinoma antigen NY-REN-59)	LDHA	PIG19
1032	3.858173e-01	0.2713958139	3.2960231443	1.445032e-03	9.130807e-03	-1.425904074	Q460N5	cluster2 - cluster1	TRUE	PAR14	reviewed	Protein mono-ADP-ribosyltransferase PARP14 (EC 2.4.2.-) (ADP-ribosyltransferase diphtheria toxin-like 8) (ARTD8) (B aggressive lymphoma protein 2) (Poly [ADP-ribose] polymerase 14) (PARP-14)	PARP14	BAL2	KIAA1268
1033	3.595251e-01	0.3100273390	3.2954766199	1.447516e-03	9.137622e-03	-1.427472100	P85037	cluster2 - cluster1	TRUE	FOXK1	reviewed	Forkhead box protein K1 (Myocyte nuclear factor) (MNF)	FOXK1	MNF
1034	3.256785e-01	5.6349447284	3.2930201468	1.458731e-03	9.184833e-03	-1.434517485	P00558	cluster2 - cluster1	TRUE	PGK1	reviewed	Phosphoglycerate kinase 1 (EC 2.7.2.3) (Cell migration-inducing gene 10 protein) (Primer recognition protein 2) (PRP 2)	PGK1	PGKA	MIG10	OK/SW-cl.110
1035	3.001991e-01	2.3648935119	3.2929105368	1.459233e-03	9.184833e-03	-1.434831764	Q9BUL8	cluster2 - cluster1	TRUE	PDC10	reviewed	Programmed cell death protein 10 (Cerebral cavernous malformations 3 protein) (TF-1 cell apoptosis-related protein 15)	PDCD10	CCM3	TFAR15
1036	4.744659e-01	-1.2853499878	3.2909430645	1.502100e-03	9.391015e-03	-1.436729889	Q9BYV8	cluster2 - cluster1	TRUE	CEP41	reviewed	Centrosomal protein of 41 kDa (Cep41) (Testis-specific gene A14 protein)	CEP41	TSGA14
1037	3.214472e-01	-0.5528102423	3.2909466782	1.487992e-03	9.320733e-03	-1.440165504	Q8IY47	cluster2 - cluster1	TRUE	KBTB2	reviewed	Kelch repeat and BTB domain-containing protein 2 (BTB and kelch domain-containing protein 1)	KBTBD2	BKLHD1	KIAA1489	CGI-73
1038	3.338001e-01	-0.5947941754	3.2900779200	1.478681e-03	9.289262e-03	-1.442876441	Q86WX3	cluster2 - cluster1	TRUE	AROS	reviewed	Active regulator of SIRT1 (40S ribosomal protein S19-binding protein 1) (RPS19-binding protein 1) (S19BP)	RPS19BP1	AROS
1039	3.158781e-01	-1.2093851007	3.2895241388	1.481250e-03	9.296419e-03	-1.444460669	Q8N3X1	cluster2 - cluster1	TRUE	FNBP4	reviewed	Formin-binding protein 4 (Formin-binding protein 30)	FNBP4	FBP30	KIAA1014
1040	3.168007e-01	2.7384563156	3.2871140482	1.486028e-03	9.317409e-03	-1.451440312	P41252	cluster2 - cluster1	TRUE	SYIC	reviewed	Isoleucine--tRNA ligase, cytoplasmic (EC 6.1.1.5) (Isoleucyl-tRNA synthetase) (IRS) (IleRS)	IARS1	IARS
1041	2.534113e-01	0.8777266476	3.2829999325	1.505325e-03	9.402136e-03	-1.463214848	P53384	cluster2 - cluster1	TRUE	NUBP1	reviewed	Cytosolic Fe-S cluster assembly factor NUBP1 (Nucleotide-binding protein 1) (NBP 1)	NUBP1	NBP	NBP1
1042	4.851113e-01	1.9077190704	3.2823756159	1.508274e-03	9.410250e-03	-1.465000648	Q9BUP3	cluster2 - cluster1	TRUE	HTAI2	reviewed	Oxidoreductase HTATIP2 (EC 1.1.1.-) (30 kDa HIV-1 TAT-interacting protein) (HIV-1 TAT-interactive protein 2)	HTATIP2	CC3	TIP30
1043	3.287611e-01	2.2574483739	3.2821013093	1.509571e-03	9.410250e-03	-1.465785195	O15498	cluster2 - cluster1	TRUE	YKT6	reviewed	Synaptobrevin homolog YKT6 (EC 2.3.1.-)	YKT6
1044	2.976945e-01	-0.5952136573	3.2816471527	1.511721e-03	9.410250e-03	-1.467084023	Q9P2D3	cluster2 - cluster1	TRUE	HTR5B	reviewed	HEAT repeat-containing protein 5B	HEATR5B	KIAA1414	p200	p200a
1045	3.786391e-01	2.8776914760	3.2815011530	1.512413e-03	9.410250e-03	-1.467501533	Q14247	cluster2 - cluster1	TRUE	SRC8	reviewed	Src substrate cortactin (Amplaxin) (Oncogene EMS1)	CTTN	EMS1
1046	3.543004e-01	-0.3140035406	3.2809530723	1.521549e-03	9.453808e-03	-1.468954454	O43929	cluster2 - cluster1	TRUE	ORC4	reviewed	Origin recognition complex subunit 4	ORC4	ORC4L
1047	3.410338e-01	-1.3411284946	3.2807907538	1.522322e-03	9.453808e-03	-1.469417847	P54098	cluster2 - cluster1	TRUE	DPOG1	reviewed	DNA polymerase subunit gamma-1 (EC 2.7.7.7) (Mitochondrial DNA polymerase catalytic subunit) (PolG-alpha)	POLG	MDP1	POLG1	POLGA
1048	2.867190e-01	1.7321969983	3.2760314483	1.538548e-03	9.543433e-03	-1.483132845	P46060	cluster2 - cluster1	TRUE	RAGP1	reviewed	Ran GTPase-activating protein 1 (RanGAP1)	RANGAP1	KIAA1835	SD
1049	3.985284e-01	-0.4141605358	3.2757944971	1.539689e-03	9.543433e-03	-1.483809554	Q96I59	cluster2 - cluster1	TRUE	SYNM	reviewed	Probable asparagine--tRNA ligase, mitochondrial (EC 6.1.1.22) (Asparaginyl-tRNA synthetase) (AsnRS)	NARS2
1050	-4.767460e-01	4.9057299377	-3.2743099570	1.546860e-03	9.578749e-03	-1.488048396	P02790	cluster2 - cluster1	TRUE	HEMO	reviewed	Hemopexin (Beta-1B-glycoprotein)	HPX
1051	4.079030e-01	-0.7950502998	3.2738554682	1.562510e-03	9.648093e-03	-1.489026292	Q8TBP6	cluster2 - cluster1	TRUE	S2540	reviewed	Solute carrier family 25 member 40 (Mitochondrial carrier family protein)	SLC25A40	MCFP
1052	4.093366e-01	-0.9012140077	3.2725828579	1.561894e-03	9.648093e-03	-1.492827298	Q9Y3B2	cluster2 - cluster1	TRUE	EXOS1	reviewed	Exosome complex component CSL4 (Exosome component 1)	EXOSC1	CSL4	CGI-108
1053	2.723827e-01	1.3478499647	3.2724867548	1.555710e-03	9.624383e-03	-1.493252218	Q9UI30	cluster2 - cluster1	TRUE	TR112	reviewed	Multifunctional methyltransferase subunit TRM112-like protein (tRNA methyltransferase 112 homolog)	TRMT112	AD-001	HSPC152	HSPC170
1054	-3.758808e-01	-0.6186456577	-3.2698742966	1.568473e-03	9.666875e-03	-1.500704887	Q9NTJ4	cluster2 - cluster1	TRUE	MA2C1	reviewed	Alpha-mannosidase 2C1 (EC 3.2.1.24) (Alpha mannosidase 6A8B) (Alpha-D-mannoside mannohydrolase) (Mannosidase alpha class 2C member 1)	MAN2C1	MANA	MANA1
1055	3.207589e-01	-1.4322726736	3.2698636515	1.568526e-03	9.666875e-03	-1.500735245	Q96MX6	cluster2 - cluster1	TRUE	DAA10	reviewed	Dynein axonemal assembly factor 10 (WD repeat-containing protein 92) (WD repeat-containing protein Monad)	DNAAF10	WDR92
1056	3.353107e-01	2.4795196995	3.2691694600	1.571934e-03	9.678705e-03	-1.502714823	Q9NX63	cluster2 - cluster1	TRUE	MIC19	reviewed	MICOS complex subunit MIC19 (Coiled-coil-helix-coiled-coil-helix domain-containing protein 3)	CHCHD3	MIC19	MINOS3
1057	2.111704e-01	4.9833931501	3.2681625888	1.576889e-03	9.700032e-03	-1.505585477	P63244	cluster2 - cluster1	TRUE	RACK1	reviewed	Receptor of activated protein C kinase 1 (Cell proliferation-inducing gene 21 protein) (Guanine nucleotide-binding protein subunit beta-2-like 1) (Guanine nucleotide-binding protein subunit beta-like protein 12.3) (Human lung cancer oncogene 7 protein) (HLC-7) (Receptor for activated C kinase) (Small ribosomal subunit protein RACK1) [Cleaved into: Receptor of activated protein C kinase 1, N-termi…	RACK1	GNB2L1	HLC7	PIG21
1058	-3.895556e-01	-0.6223348223	-3.2675341278	1.579990e-03	9.709918e-03	-1.507376917	P78524	cluster2 - cluster1	TRUE	DEN2B	reviewed	DENN domain-containing protein 2B (HeLa tumor suppression 1) (Suppression of tumorigenicity 5 protein)	DENND2B	HTS1	ST5
1059	2.018092e-01	1.7419056544	3.2667626510	1.583804e-03	9.724165e-03	-1.509575664	Q6P2Q9	cluster2 - cluster1	TRUE	PRP8	reviewed	Pre-mRNA-processing-splicing factor 8 (220 kDa U5 snRNP-specific protein) (PRP8 homolog) (Splicing factor Prp8) (p220)	PRPF8	PRPC8
1060	3.756740e-01	2.1892765084	3.2657626557	1.588760e-03	9.745394e-03	-1.512425110	P15374	cluster2 - cluster1	TRUE	UCHL3	reviewed	Ubiquitin carboxyl-terminal hydrolase isozyme L3 (UCH-L3) (EC 3.4.19.12) (Ubiquitin thioesterase L3)	UCHL3
1061	-1.094397e+00	-0.5054091102	-3.2638272533	1.605168e-03	9.818253e-03	-1.513896587	P07093	cluster2 - cluster1	TRUE	GDN	reviewed	Glia-derived nexin (GDN) (Peptidase inhibitor 7) (PI-7) (Protease nexin 1) (PN-1) (Protease nexin I) (Serpin E2)	SERPINE2	PI7	PN1
1062	2.281633e-01	2.9316235633	3.2641779779	1.596644e-03	9.784525e-03	-1.516939216	Q9UBQ5	cluster2 - cluster1	TRUE	EIF3K	reviewed	Eukaryotic translation initiation factor 3 subunit K (eIF3k) (Eukaryotic translation initiation factor 3 subunit 12) (Muscle-specific gene M9 protein) (PLAC-24) (eIF-3 p25) (eIF-3 p28)	EIF3K	EIF3S12	ARG134	HSPC029	MSTP001	PTD001
1063	3.994847e-01	0.0944709629	3.2634508522	1.600274e-03	9.797535e-03	-1.519009941	Q7Z2W9	cluster2 - cluster1	TRUE	RM21	reviewed	39S ribosomal protein L21, mitochondrial (L21mt) (MRP-L21) (Mitochondrial large ribosomal subunit protein bL21m)	MRPL21
1064	3.523193e-01	1.1677067548	3.2607004680	1.614074e-03	9.863451e-03	-1.526839351	Q3ZCQ8	cluster2 - cluster1	TRUE	TIM50	reviewed	Mitochondrial import inner membrane translocase subunit TIM50	TIMM50	TIM50	PRO1512
1065	-4.359151e-01	1.5988713141	-3.2599704754	1.617756e-03	9.876666e-03	-1.528916543	P35611	cluster2 - cluster1	TRUE	ADDA	reviewed	Alpha-adducin (Erythrocyte adducin subunit alpha)	ADD1	ADDA
1066	2.566752e-01	-1.4017282200	3.2590126863	1.622598e-03	9.896936e-03	-1.531641388	Q9HCN4	cluster2 - cluster1	TRUE	GPN1	reviewed	GPN-loop GTPase 1 (EC 3.6.5.-) (MBD2-interacting protein) (MBDin) (RNAPII-associated protein 4) (XPA-binding protein 1)	GPN1	MBDIN	RPAP4	XAB1	HUSSY-23
1067	4.024665e-01	-0.7999081377	3.2582749441	1.633190e-03	9.952203e-03	-1.533527440	Q9HC07	cluster2 - cluster1	TRUE	TM165	reviewed	Transmembrane protein 165 (Transmembrane protein PT27) (Transmembrane protein TPARL)	TMEM165	TPARL
1068	4.238157e-01	-1.3667181043	3.2553792495	1.738137e-03	1.048104e-02	-1.535098418	Q8TBC3	cluster2 - cluster1	TRUE	SHKB1	reviewed	SH3KBP1-binding protein 1 (SETA-binding protein 1)	SHKBP1	SB1	PP203
1069	-4.342543e-01	-0.1078612168	-3.2561518541	1.637143e-03	9.966949e-03	-1.539776606	Q9H8L6	cluster2 - cluster1	TRUE	MMRN2	reviewed	Multimerin-2 (EMILIN-3) (Elastin microfibril interface located protein 3) (Elastin microfibril interfacer 3) (EndoGlyx-1 p125/p140 subunit)	MMRN2	EMILIN3
1070	2.630276e-01	2.2038442531	3.2536261195	1.650085e-03	1.003634e-02	-1.546954368	Q96PK6	cluster2 - cluster1	TRUE	RBM14	reviewed	RNA-binding protein 14 (Paraspeckle protein 2) (PSP2) (RNA-binding motif protein 14) (RRM-containing coactivator activator/modulator) (Synaptotagmin-interacting protein) (SYT-interacting protein)	RBM14	SIP
1071	-3.645088e-01	-0.5560880722	-3.2529914964	1.653352e-03	1.004682e-02	-1.548757201	Q96LZ7	cluster2 - cluster1	TRUE	RMD2	reviewed	Regulator of microtubule dynamics protein 2 (RMD-2) (hRMD-2) (Protein FAM82A1)	RMDN2	FAM82A	FAM82A1	BLOCK18	UNQ9371/PRO34163
1072	-5.798020e-01	-0.4906979690	-3.2498407318	1.691159e-03	1.024782e-02	-1.549318733	P29536	cluster2 - cluster1	TRUE	LMOD1	reviewed	Leiomodin-1 (64 kDa autoantigen 1D) (64 kDa autoantigen 1D3) (64 kDa autoantigen D1) (Leiomodin, muscle form) (Smooth muscle leiomodin) (SM-Lmod) (Thyroid-associated ophthalmopathy autoantigen)	LMOD1
1073	3.778657e-01	0.4302407664	3.2509376712	1.663966e-03	1.010187e-02	-1.554589842	O43847	cluster2 - cluster1	TRUE	NRDC	reviewed	Nardilysin (EC 3.4.24.61) (N-arginine dibasic convertase) (NRD convertase) (NRD-C) (Nardilysin convertase)	NRDC	NRD1
1074	-5.712478e-01	1.9776897767	-3.2492800116	1.672579e-03	1.014469e-02	-1.559295354	P09871	cluster2 - cluster1	TRUE	C1S	reviewed	Complement C1s subcomponent (EC 3.4.21.42) (C1 esterase) (Complement component 1 subcomponent s) [Cleaved into: Complement C1s subcomponent heavy chain; Complement C1s subcomponent light chain]	C1S
1075	-3.723355e-01	4.1844042354	-3.2449270615	1.695397e-03	1.025929e-02	-1.571643070	P49189	cluster2 - cluster1	TRUE	AL9A1	reviewed	4-trimethylaminobutyraldehyde dehydrogenase (TMABA-DH) (TMABALDH) (EC 1.2.1.47) (Aldehyde dehydrogenase E3 isozyme) (Aldehyde dehydrogenase family 9 member A1) (EC 1.2.1.3) (Gamma-aminobutyraldehyde dehydrogenase) (EC 1.2.1.19) (R-aminobutyraldehyde dehydrogenase) [Cleaved into: 4-trimethylaminobutyraldehyde dehydrogenase, N-terminally processed]	ALDH9A1	ALDH4	ALDH7	ALDH9
1076	3.047063e-01	-0.6415926089	3.2447736700	1.696206e-03	1.025929e-02	-1.572077953	Q9NVC6	cluster2 - cluster1	TRUE	MED17	reviewed	Mediator of RNA polymerase II transcription subunit 17 (Activator-recruited cofactor 77 kDa component) (ARC77) (Cofactor required for Sp1 transcriptional activation subunit 6) (CRSP complex subunit 6) (Mediator complex subunit 17) (Thyroid hormone receptor-associated protein complex 80 kDa component) (Trap80) (Transcriptional coactivator CRSP77) (Vitamin D3 receptor-interacting protein complex 80…	MED17	ARC77	CRSP6	DRIP77	DRIP80	TRAP80
1077	-3.510751e-01	0.1761366498	-3.2405048445	1.718876e-03	1.038674e-02	-1.584174245	O95425	cluster2 - cluster1	TRUE	SVIL	reviewed	Supervillin (Archvillin) (p205/p250)	SVIL
1078	2.991144e-01	-0.7114902287	3.2395754039	1.723849e-03	1.040712e-02	-1.586806317	Q9H6T3	cluster2 - cluster1	TRUE	RPAP3	reviewed	RNA polymerase II-associated protein 3	RPAP3
1079	2.853473e-01	0.5514868565	3.2367005979	1.739317e-03	1.048104e-02	-1.594943770	O43172	cluster2 - cluster1	TRUE	PRP4	reviewed	U4/U6 small nuclear ribonucleoprotein Prp4 (PRP4 homolog) (hPrp4) (U4/U6 snRNP 60 kDa protein) (WD splicing factor Prp4)	PRPF4	PRP4
1080	2.502132e-01	3.6285072168	3.2352621295	1.747106e-03	1.051822e-02	-1.599013426	P40227	cluster2 - cluster1	TRUE	TCPZ	reviewed	T-complex protein 1 subunit zeta (TCP-1-zeta) (Acute morphine dependence-related protein 2) (CCT-zeta-1) (HTR3) (Tcp20)	CCT6A	CCT6	CCTZ
1081	2.945593e-01	0.0311727565	3.2333194319	1.772302e-03	1.065019e-02	-1.603837170	P78345	cluster2 - cluster1	TRUE	RPP38	reviewed	Ribonuclease P protein subunit p38 (RNaseP protein p38) (EC 3.1.26.5)	RPP38
1082	-4.824090e-01	0.3454543642	-3.2331938126	1.758362e-03	1.057620e-02	-1.604862583	Q14141	cluster2 - cluster1	TRUE	SEPT6	reviewed	Septin-6	SEPTIN6	KIAA0128	SEP2	SEPT6
1083	2.427514e-01	3.4474504401	3.2294452004	1.778935e-03	1.068018e-02	-1.615456239	Q15056	cluster2 - cluster1	TRUE	IF4H	reviewed	Eukaryotic translation initiation factor 4H (eIF-4H) (Williams-Beuren syndrome chromosomal region 1 protein)	EIF4H	KIAA0038	WBSCR1	WSCR1
1084	2.745004e-01	0.7460120010	3.2288823399	1.782043e-03	1.068897e-02	-1.617046076	Q13144	cluster2 - cluster1	TRUE	EI2BE	reviewed	Translation initiation factor eIF-2B subunit epsilon (eIF-2B GDP-GTP exchange factor subunit epsilon)	EIF2B5	EIF2BE
1085	2.070985e-01	2.5633395609	3.2281535084	1.786076e-03	1.069569e-02	-1.619104394	Q14152	cluster2 - cluster1	TRUE	EIF3A	reviewed	Eukaryotic translation initiation factor 3 subunit A (eIF3a) (Eukaryotic translation initiation factor 3 subunit 10) (eIF-3-theta) (eIF3 p167) (eIF3 p180) (eIF3 p185)	EIF3A	EIF3S10	KIAA0139
1086	3.040849e-01	2.9035306437	3.2280855139	1.786453e-03	1.069569e-02	-1.619296401	Q16891	cluster2 - cluster1	TRUE	MIC60	reviewed	MICOS complex subunit MIC60 (Cell proliferation-inducing gene 4/52 protein) (Mitochondrial inner membrane protein) (Mitofilin) (p87/89)	IMMT	HMP	MIC60	MINOS2	PIG4	PIG52
1087	5.417336e-01	-1.2487227093	3.2227860770	1.899843e-03	1.122980e-02	-1.620865051	P13051	cluster2 - cluster1	TRUE	UNG	reviewed	Uracil-DNA glycosylase (UDG) (EC 3.2.2.27)	UNG	DGU	UNG1	UNG15
1088	3.180570e-01	-0.0536524606	3.2270284853	1.792318e-03	1.072093e-02	-1.622280906	P11908	cluster2 - cluster1	TRUE	PRPS2	reviewed	Ribose-phosphate pyrophosphokinase 2 (EC 2.7.6.1) (PPRibP) (Phosphoribosyl pyrophosphate synthase II) (PRS-II)	PRPS2
1089	8.090979e-01	0.0080256252	3.2242064204	1.846897e-03	1.100690e-02	-1.628091753	Q86SF2	cluster2 - cluster1	TRUE	GALT7	reviewed	N-acetylgalactosaminyltransferase 7 (EC 2.4.1.41) (Polypeptide GalNAc transferase 7) (GalNAc-T7) (pp-GaNTase 7) (Protein-UDP acetylgalactosaminyltransferase 7) (UDP-GalNAc:polypeptide N-acetylgalactosaminyltransferase 7)	GALNT7
1090	-4.146142e-01	1.0922901472	-3.2247832875	1.804835e-03	1.078588e-02	-1.628617690	Q92947	cluster2 - cluster1	TRUE	GCDH	reviewed	Glutaryl-CoA dehydrogenase, mitochondrial (GCD) (EC 1.3.8.6)	GCDH
1091	7.558891e-01	1.8874300149	3.2197572534	1.840571e-03	1.097926e-02	-1.642415604	Q01581	cluster2 - cluster1	TRUE	HMCS1	reviewed	Hydroxymethylglutaryl-CoA synthase, cytoplasmic (HMG-CoA synthase) (EC 2.3.3.10) (3-hydroxy-3-methylglutaryl coenzyme A synthase)	HMGCS1	HMGCS
1092	3.294335e-01	-0.1796412881	3.2196093450	1.833993e-03	1.095006e-02	-1.643207532	Q12789	cluster2 - cluster1	TRUE	TF3C1	reviewed	General transcription factor 3C polypeptide 1 (TF3C-alpha) (TFIIIC box B-binding subunit) (Transcription factor IIIC 220 kDa subunit) (TFIIIC 220 kDa subunit) (TFIIIC220) (Transcription factor IIIC subunit alpha)	GTF3C1
1093	-1.030127e+00	1.9778374125	-3.2159014000	1.862636e-03	1.106014e-02	-1.649368576	P37059	cluster2 - cluster1	TRUE	DHB2	reviewed	17-beta-hydroxysteroid dehydrogenase type 2 (17-beta-HSD 2) (20 alpha-hydroxysteroid dehydrogenase) (20-alpha-HSD) (E2DH) (Estradiol 17-beta-dehydrogenase 2) (EC 1.1.1.62) (Microsomal 17-beta-hydroxysteroid dehydrogenase) (Short chain dehydrogenase/reductase family 9C member 2) (Testosterone 17-beta-dehydrogenase) (EC 1.1.1.239)	HSD17B2	EDH17B2	SDR9C2
1094	2.172498e-01	0.8994078395	3.2164262321	1.852149e-03	1.102174e-02	-1.652174513	Q93008	cluster2 - cluster1	TRUE	USP9X	reviewed	Probable ubiquitin carboxyl-terminal hydrolase FAF-X (EC 3.4.19.12) (Deubiquitinating enzyme FAF-X) (Fat facets in mammals) (hFAM) (Fat facets protein-related, X-linked) (Ubiquitin thioesterase FAF-X) (Ubiquitin-specific protease 9, X chromosome) (Ubiquitin-specific-processing protease FAF-X)	USP9X	DFFRX	FAM	USP9
1095	3.076135e-01	1.4124225896	3.2163164477	1.852778e-03	1.102174e-02	-1.652483658	P11172	cluster2 - cluster1	TRUE	UMPS	reviewed	Uridine 5'-monophosphate synthase (UMP synthase) [Includes: Orotate phosphoribosyltransferase (OPRT) (OPRTase) (EC 2.4.2.10); Orotidine 5'-phosphate decarboxylase (ODC) (EC 4.1.1.23) (OMPdecase)]	UMPS	OK/SW-cl.21
1096	4.430346e-01	-2.1040570997	3.2110463694	1.940679e-03	1.141927e-02	-1.653696918	Q32NB8	cluster2 - cluster1	TRUE	PGPS1	reviewed	CDP-diacylglycerol--glycerol-3-phosphate 3-phosphatidyltransferase, mitochondrial (EC 2.7.8.5) (Phosphatidylglycerophosphate synthase 1) (PGP synthase 1)	PGS1
1097	4.862455e-01	-1.2771203769	3.2154277543	1.873050e-03	1.109160e-02	-1.654164238	O95478	cluster2 - cluster1	TRUE	NSA2	reviewed	Ribosome biogenesis protein NSA2 homolog (Hairy cell leukemia protein 1) (TGF-beta-inducible nuclear protein 1)	NSA2	TINP1	HUSSY-29
1098	3.669598e-01	1.6398478879	3.2150282693	1.860176e-03	1.105564e-02	-1.656110477	P78318	cluster2 - cluster1	TRUE	IGBP1	reviewed	Immunoglobulin-binding protein 1 (B-cell signal transduction molecule alpha 4) (Protein alpha-4) (CD79a-binding protein 1) (Protein phosphatase 2/4/6 regulatory subunit) (Renal carcinoma antigen NY-REN-16)	IGBP1	IBP1
1099	4.341293e-01	-0.6357847965	3.2136165326	1.868315e-03	1.107964e-02	-1.660083880	Q8IVS2	cluster2 - cluster1	TRUE	FABD	reviewed	Malonyl-CoA-acyl carrier protein transacylase, mitochondrial (MCT) (EC 2.3.1.39) (Mitochondrial malonyl CoA:ACP acyltransferase) (Mitochondrial malonyltransferase) ([Acyl-carrier-protein] malonyltransferase)	MCAT	MT
1100	3.539057e-01	1.7554004406	3.2134414653	1.869327e-03	1.107964e-02	-1.660576522	Q13310	cluster2 - cluster1	TRUE	PABP4	reviewed	Polyadenylate-binding protein 4 (PABP-4) (Poly(A)-binding protein 4) (Activated-platelet protein 1) (APP-1) (Inducible poly(A)-binding protein) (iPABP)	PABPC4	APP1	PABP4
1101	4.314764e-01	-0.3915578486	3.2108677922	1.907542e-03	1.126507e-02	-1.662933054	Q9Y3D3	cluster2 - cluster1	TRUE	RT16	reviewed	28S ribosomal protein S16, mitochondrial (MRP-S16) (S16mt) (Mitochondrial small ribosomal subunit protein bS16m)	MRPS16	RPMS16	CGI-132
1102	3.923980e-01	-0.3200088316	3.2108074263	1.884610e-03	1.114990e-02	-1.667986240	P57678	cluster2 - cluster1	TRUE	GEMI4	reviewed	Gem-associated protein 4 (Gemin-4) (Component of gems 4) (p97)	GEMIN4
1103	-6.618082e-01	0.1733740896	-3.2074651874	1.944346e-03	1.142796e-02	-1.668011095	P50053	cluster2 - cluster1	TRUE	KHK	reviewed	Ketohexokinase (EC 2.7.1.3) (Hepatic fructokinase)	KHK
1104	-4.910951e-01	1.9069337258	-3.2058803700	1.913512e-03	1.129007e-02	-1.681833752	P00734	cluster2 - cluster1	TRUE	THRB	reviewed	Prothrombin (EC 3.4.21.5) (Coagulation factor II) [Cleaved into: Activation peptide fragment 1; Activation peptide fragment 2; Thrombin light chain; Thrombin heavy chain]	F2
1105	-4.528790e-01	0.7778028219	-3.2055149312	1.923308e-03	1.132731e-02	-1.682426104	Q9H0N5	cluster2 - cluster1	TRUE	PHS2	reviewed	Pterin-4-alpha-carbinolamine dehydratase 2 (PHS 2) (EC 4.2.1.96) (4-alpha-hydroxy-tetrahydropterin dehydratase 2) (DcoH-like protein DCoHm) (Dimerization cofactor of hepatocyte nuclear factor 1 from muscle) (HNF-1-alpha dimerization cofactor)	PCBD2	DCOH2	DCOHM
1106	3.685372e-01	-0.8696271277	3.2051033737	1.918107e-03	1.130692e-02	-1.684016003	Q86W56	cluster2 - cluster1	TRUE	PARG	reviewed	Poly(ADP-ribose) glycohydrolase (EC 3.2.1.143)	PARG
1107	2.929080e-01	-2.6653708827	3.2009538140	2.030402e-03	1.184007e-02	-1.687079729	Q13889	cluster2 - cluster1	TRUE	TF2H3	reviewed	General transcription factor IIH subunit 3 (Basic transcription factor 2 34 kDa subunit) (BTF2 p34) (General transcription factor IIH polypeptide 3) (TFIIH basal transcription factor complex p34 subunit)	GTF2H3
1108	-4.874244e-01	1.2881074320	-3.2004791035	1.945671e-03	1.142796e-02	-1.696995135	Q9UN36	cluster2 - cluster1	TRUE	NDRG2	reviewed	Protein NDRG2 (N-myc downstream-regulated gene 2 protein) (Protein Syld709613)	NDRG2	KIAA1248	SYLD
1109	3.962888e-01	-2.2736838375	3.1993080338	1.968385e-03	1.155094e-02	-1.699323491	Q9NX74	cluster2 - cluster1	TRUE	DUS2L	reviewed	tRNA-dihydrouridine(20) synthase [NAD(P)+]-like (EC 1.3.1.91) (Dihydrouridine synthase 2) (Up-regulated in lung cancer protein 8) (URLC8) (tRNA-dihydrouridine synthase 2-like) (hDUS2)	DUS2	DUS2L
1110	-4.983728e-01	-1.6254700703	-3.1881277222	2.100785e-03	1.214558e-02	-1.712723999	Q14938	cluster2 - cluster1	TRUE	NFIX	reviewed	Nuclear factor 1 X-type (NF1-X) (Nuclear factor 1/X) (CCAAT-box-binding transcription factor) (CTF) (Nuclear factor I/X) (NF-I/X) (NFI-X) (TGGCA-binding protein)	NFIX
1111	3.197776e-01	1.3848532804	3.1932647227	1.989414e-03	1.166381e-02	-1.717215061	P20290	cluster2 - cluster1	TRUE	BTF3	reviewed	Transcription factor BTF3 (Nascent polypeptide-associated complex subunit beta) (NAC-beta) (RNA polymerase B transcription factor 3)	BTF3	NACB	OK/SW-cl.8
1112	-4.496967e-01	0.5674902920	-3.1927631975	1.992489e-03	1.167132e-02	-1.718619384	Q15599	cluster2 - cluster1	TRUE	NHRF2	reviewed	Na(+)/H(+) exchange regulatory cofactor NHE-RF2 (NHERF-2) (NHE3 kinase A regulatory protein E3KARP) (SRY-interacting protein 1) (SIP-1) (Sodium-hydrogen exchanger regulatory factor 2) (Solute carrier family 9 isoform A3 regulatory factor 2) (Tyrosine kinase activator protein 1) (TKA-1)	SLC9A3R2	NHERF2
1113	3.440660e-01	0.2948493334	3.1894595866	2.012854e-03	1.178000e-02	-1.727865568	Q96BN8	cluster2 - cluster1	TRUE	OTUL	reviewed	Ubiquitin thioesterase otulin (EC 3.4.19.12) (Deubiquitinating enzyme otulin) (OTU domain-containing deubiquitinase with linear linkage specificity) (Ubiquitin thioesterase Gumby)	OTULIN	FAM105B
1114	3.241309e-01	0.3473026333	3.1878684964	2.038772e-03	1.187822e-02	-1.731265340	Q9ULW3	cluster2 - cluster1	TRUE	ABT1	reviewed	Activator of basal transcription 1 (hABT1) (Basal transcriptional activator)	ABT1
1115	2.383405e-01	0.9447552049	3.1880806815	2.021412e-03	1.181944e-02	-1.731722668	Q8WYP5	cluster2 - cluster1	TRUE	ELYS	reviewed	Protein ELYS (Embryonic large molecule derived from yolk sac) (Protein MEL-28) (Putative AT-hook-containing transcription factor 1)	AHCTF1	ELYS	TMBS62	MSTP108
1116	2.963025e-01	-1.0928431679	3.1853999508	2.054266e-03	1.192943e-02	-1.734406121	Q9BZI7	cluster2 - cluster1	TRUE	REN3B	reviewed	Regulator of nonsense transcripts 3B (Nonsense mRNA reducing factor 3B) (Up-frameshift suppressor 3 homolog B) (hUpf3B) (Up-frameshift suppressor 3 homolog on chromosome X) (hUpf3p-X)	UPF3B	RENT3B	UPF3X
1117	3.074415e-01	0.1264836174	3.1870781224	2.027655e-03	1.183904e-02	-1.734526234	Q9H9A6	cluster2 - cluster1	TRUE	LRC40	reviewed	Leucine-rich repeat-containing protein 40	LRRC40
1118	3.092632e-01	-0.3536351373	3.1869578824	2.028405e-03	1.183904e-02	-1.734862428	Q5TA45	cluster2 - cluster1	TRUE	INT11	reviewed	Integrator complex subunit 11 (Int11) (EC 3.1.27.-) (Cleavage and polyadenylation-specific factor 3-like protein) (CPSF3-like protein) (Protein related to CPSF subunits of 68 kDa) (RC-68)	INTS11	CPSF3L	RC68
1119	-5.968081e-01	3.1892620992	-3.1838838360	2.047668e-03	1.191937e-02	-1.743454203	P02652	cluster2 - cluster1	TRUE	APOA2	reviewed	Apolipoprotein A-II (Apo-AII) (ApoA-II) (Apolipoprotein A2) [Cleaved into: Proapolipoprotein A-II (ProapoA-II); Truncated apolipoprotein A-II (Apolipoprotein A-II(1-76))]	APOA2
1120	2.707936e-01	3.1994740422	3.1830288302	2.053056e-03	1.192943e-02	-1.745842749	P17844	cluster2 - cluster1	TRUE	DDX5	reviewed	Probable ATP-dependent RNA helicase DDX5 (EC 3.6.4.13) (DEAD box protein 5) (RNA helicase p68)	DDX5	G17P1	HELR	HLR1
1121	2.393889e-01	-1.0587491097	3.1825022081	2.056381e-03	1.192943e-02	-1.747313674	Q9UK61	cluster2 - cluster1	TRUE	TASOR	reviewed	Protein TASOR (CTCL tumor antigen se89-1) (Retinoblastoma-associated protein RAP140) (Transgene activation suppressor protein)	TASOR	C3orf63	FAM208A	KIAA1105
1122	3.322668e-01	-0.3171247299	3.1824462134	2.056735e-03	1.192943e-02	-1.747470064	Q9BWU0	cluster2 - cluster1	TRUE	NADAP	reviewed	Kanadaptin (Human lung cancer oncogene 3 protein) (HLC-3) (Kidney anion exchanger adapter protein) (Solute carrier family 4 anion exchanger member 1 adapter protein)	SLC4A1AP	HLC3
1123	5.083980e-01	0.1725095524	3.1773894172	2.150401e-03	1.236243e-02	-1.750747181	P30405	cluster2 - cluster1	TRUE	PPIF	reviewed	Peptidyl-prolyl cis-trans isomerase F, mitochondrial (PPIase F) (EC 5.2.1.8) (Cyclophilin D) (CyP-D) (CypD) (Cyclophilin F) (Mitochondrial cyclophilin) (CyP-M) (Rotamase F)	PPIF	CYP3
1124	4.134537e-01	-2.5959777466	3.1799792482	2.097159e-03	1.214224e-02	-1.752623546	Q8IX18	cluster2 - cluster1	TRUE	DHX40	reviewed	Probable ATP-dependent RNA helicase DHX40 (EC 3.6.4.13) (DEAH box protein 40) (Protein PAD)	DHX40	DDX40	ARG147
1125	1.996029e-01	1.5214777806	3.1769887234	2.091497e-03	1.212024e-02	-1.762702215	O15372	cluster2 - cluster1	TRUE	EIF3H	reviewed	Eukaryotic translation initiation factor 3 subunit H (eIF3h) (Eukaryotic translation initiation factor 3 subunit 3) (eIF-3-gamma) (eIF3 p40 subunit)	EIF3H	EIF3S3
1126	4.739453e-01	-0.9767302647	3.1760660516	2.105531e-03	1.214713e-02	-1.764721507	Q9Y5V3	cluster2 - cluster1	TRUE	MAGD1	reviewed	Melanoma-associated antigen D1 (MAGE tumor antigen CCF) (MAGE-D1 antigen) (Neurotrophin receptor-interacting MAGE homolog)	MAGED1	NRAGE	PP2250	PRO2292
1127	3.118582e-01	2.8213525350	3.1752992890	2.102369e-03	1.214558e-02	-1.767413401	Q99733	cluster2 - cluster1	TRUE	NP1L4	reviewed	Nucleosome assembly protein 1-like 4 (Nucleosome assembly protein 2) (NAP-2)	NAP1L4	NAP2
1128	-5.214642e-01	2.3035924875	-3.1751486914	2.103341e-03	1.214558e-02	-1.767833266	P08603	cluster2 - cluster1	TRUE	CFAH	reviewed	Complement factor H (H factor 1)	CFH	HF	HF1	HF2
1129	4.802687e-01	5.2051970228	3.1745287218	2.107345e-03	1.214713e-02	-1.769561572	P29401	cluster2 - cluster1	TRUE	TKT	reviewed	Transketolase (TK) (EC 2.2.1.1)	TKT
1130	3.477758e-01	-0.8639132339	3.1693415508	2.141131e-03	1.232929e-02	-1.784011704	Q9H8Y5	cluster2 - cluster1	TRUE	ANKZ1	reviewed	Ankyrin repeat and zinc finger domain-containing protein 1 (Zinc finger protein 744)	ANKZF1	ZNF744
1131	2.961135e-01	-0.0216720098	3.1690963548	2.142740e-03	1.232929e-02	-1.784694303	Q8IYB3	cluster2 - cluster1	TRUE	SRRM1	reviewed	Serine/arginine repetitive matrix protein 1 (SR-related nuclear matrix protein of 160 kDa) (SRm160) (Ser/Arg-related nuclear matrix protein)	SRRM1	SRM160
1132	3.667994e-01	-0.6651194805	3.1660805901	2.188103e-03	1.253484e-02	-1.791180355	Q86Y79	cluster2 - cluster1	TRUE	PTH	reviewed	Probable peptidyl-tRNA hydrolase (PTH) (EC 3.1.1.29)	PTRH1	C9orf115
1133	2.701100e-01	-0.2057108021	3.1662353727	2.161604e-03	1.241585e-02	-1.792655922	O43264	cluster2 - cluster1	TRUE	ZW10	reviewed	Centromere/kinetochore protein zw10 homolog	ZW10
1134	3.587683e-01	0.0767518965	3.1648224251	2.170977e-03	1.245869e-02	-1.796585847	Q8IY67	cluster2 - cluster1	TRUE	RAVR1	reviewed	Ribonucleoprotein PTB-binding 1 (Protein raver-1)	RAVER1	KIAA1978
1135	1.936240e-01	2.9860287578	3.1633489467	2.180792e-03	1.250397e-02	-1.800682676	O00303	cluster2 - cluster1	TRUE	EIF3F	reviewed	Eukaryotic translation initiation factor 3 subunit F (eIF3f) (Deubiquitinating enzyme eIF3f) (EC 3.4.19.12) (Eukaryotic translation initiation factor 3 subunit 5) (eIF-3-epsilon) (eIF3 p47)	EIF3F	EIF3S5
1136	-6.136212e-01	1.0382487885	-3.1602783243	2.201379e-03	1.259979e-02	-1.809215396	Q13308	cluster2 - cluster1	TRUE	PTK7	reviewed	Inactive tyrosine-protein kinase 7 (Colon carcinoma kinase 4) (CCK-4) (Protein-tyrosine kinase 7) (Pseudo tyrosine kinase receptor 7) (Tyrosine-protein kinase-like 7)	PTK7	CCK4
1137	-6.037929e-01	2.8221396881	-3.1587549418	2.211659e-03	1.264097e-02	-1.813446212	P23142	cluster2 - cluster1	TRUE	FBLN1	reviewed	Fibulin-1 (FIBL-1)	FBLN1	PP213
1138	-3.611422e-01	-0.1894269710	-3.1586364177	2.212461e-03	1.264097e-02	-1.813775316	Q8N129	cluster2 - cluster1	TRUE	CNPY4	reviewed	Protein canopy homolog 4	CNPY4	PSEC0237	UNQ1909/PRO4354
1139	-5.757889e-01	0.5497202807	-3.1577688223	2.244236e-03	1.277760e-02	-1.814176150	Q03591	cluster2 - cluster1	TRUE	FHR1	reviewed	Complement factor H-related protein 1 (FHR-1) (H factor-like protein 1) (H-factor-like 1) (H36)	CFHR1	CFHL	CFHL1	CFHL1P	CFHR1P	FHR1	HFL1	HFL2
1140	3.323343e-01	-1.8980945043	3.1566863593	2.242761e-03	1.277760e-02	-1.817884537	Q7Z6M1	cluster2 - cluster1	TRUE	RABEK	reviewed	Rab9 effector protein with kelch motifs (40 kDa Rab9 effector protein) (p40)	RABEPK	RAB9P40
1141	-2.422981e-01	0.3532915156	-3.1561893611	2.229075e-03	1.272471e-02	-1.820567881	Q6QNY1	cluster2 - cluster1	TRUE	BL1S2	reviewed	Biogenesis of lysosome-related organelles complex 1 subunit 2 (BLOC-1 subunit 2) (Centrosome-associated protein)	BLOC1S2	BLOS2	CEAP
1142	3.795737e-01	-1.8404742261	3.1511697461	2.338596e-03	1.317639e-02	-1.822251525	Q9Y3A2	cluster2 - cluster1	TRUE	UTP11	reviewed	Probable U3 small nucleolar RNA-associated protein 11 (U3 snoRNA-associated protein 11) (UTP11-like protein)	UTP11	UTP11L	CGI-94	HDCMB12P
1143	-4.072497e-01	-2.1575032178	-3.1499701810	2.316883e-03	1.307671e-02	-1.822823261	Q92870	cluster2 - cluster1	TRUE	APBB2	reviewed	Amyloid beta precursor protein binding family B member 2 (Amyloid-beta (A4) precursor protein-binding family B member 2) (Protein Fe65-like 1)	APBB2	FE65L	FE65L1
1144	2.965309e-01	-0.4201106475	3.1547962251	2.238585e-03	1.276779e-02	-1.824433129	Q6PJG6	cluster2 - cluster1	TRUE	BRAT1	reviewed	BRCA1-associated ATM activator 1 (BRCA1-associated protein required for ATM activation protein 1)	BRAT1	BAAT1	C7orf27
1145	-1.000383e+00	2.2170194473	-3.1543270140	2.250257e-03	1.280068e-02	-1.825093999	P05062	cluster2 - cluster1	TRUE	ALDOB	reviewed	Fructose-bisphosphate aldolase B (EC 4.1.2.13) (Liver-type aldolase)	ALDOB	ALDB
1146	6.424772e-01	-0.6078692398	3.1515192641	2.278349e-03	1.292655e-02	-1.828407411	O95816	cluster2 - cluster1	TRUE	BAG2	reviewed	BAG family molecular chaperone regulator 2 (BAG-2) (Bcl-2-associated athanogene 2)	BAG2
1147	2.718191e-01	-1.1375715093	3.1524835005	2.254456e-03	1.281335e-02	-1.830846832	Q6P3X3	cluster2 - cluster1	TRUE	TTC27	reviewed	Tetratricopeptide repeat protein 27 (TPR repeat protein 27)	TTC27
1148	3.153309e-01	-0.5946225899	3.1519499827	2.258133e-03	1.282304e-02	-1.832325875	Q96ME1	cluster2 - cluster1	TRUE	FXL18	reviewed	F-box/LRR-repeat protein 18 (F-box and leucine-rich repeat protein 18)	FBXL18	FBL18
1149	4.964083e-01	-3.7865202880	3.1463298858	2.383728e-03	1.334500e-02	-1.834840036	O95628	cluster2 - cluster1	TRUE	CNOT4	reviewed	CCR4-NOT transcription complex subunit 4 (EC 2.3.2.27) (CCR4-associated factor 4) (E3 ubiquitin-protein ligase CNOT4) (Potential transcriptional repressor NOT4Hp) (RING-type E3 ubiquitin transferase CNOT4)	CNOT4	NOT4
1150	-5.533391e-01	-0.8567653910	-3.1433789584	2.373516e-03	1.332695e-02	-1.835877562	Q4ZHG4	cluster2 - cluster1	TRUE	FNDC1	reviewed	Fibronectin type III domain-containing protein 1 (Activation-associated cDNA protein) (Expressed in synovial lining protein)	FNDC1	FNDC2	KIAA1866	MEL4B3
1151	2.527784e-01	0.3201054992	3.1478312648	2.286701e-03	1.296263e-02	-1.843737406	O95071	cluster2 - cluster1	TRUE	UBR5	reviewed	E3 ubiquitin-protein ligase UBR5 (EC 2.3.2.26) (E3 ubiquitin-protein ligase, HECT domain-containing 1) (HECT-type E3 ubiquitin transferase UBR5) (Hyperplastic discs protein homolog) (hHYD) (Progestin-induced protein)	UBR5	EDD	EDD1	HYD	KIAA0896
1152	2.578119e-01	-1.2914813296	3.1444865429	2.386216e-03	1.334500e-02	-1.846191632	P49459	cluster2 - cluster1	TRUE	UBE2A	reviewed	Ubiquitin-conjugating enzyme E2 A (EC 2.3.2.23) (E2 ubiquitin-conjugating enzyme A) (RAD6 homolog A) (HR6A) (hHR6A) (Ubiquitin carrier protein A) (Ubiquitin-protein ligase A)	UBE2A	RAD6A
1153	4.406650e-01	-0.4016334745	3.1463167897	2.297291e-03	1.301064e-02	-1.847930560	O75674	cluster2 - cluster1	TRUE	TM1L1	reviewed	TOM1-like protein 1 (Src-activating and signaling molecule protein) (Target of Myb-like protein 1)	TOM1L1	SRCASM
1154	3.667399e-01	-1.0240467497	3.1460482706	2.299173e-03	1.301064e-02	-1.848673849	Q9NVU7	cluster2 - cluster1	TRUE	SDA1	reviewed	Protein SDA1 homolog (Nucleolar protein 130) (SDA1 domain-containing protein 1) (hSDA)	SDAD1	NUC130
1155	4.344301e-01	1.0377203970	3.1455839507	2.302431e-03	1.301569e-02	-1.849959018	Q9H3K2	cluster2 - cluster1	TRUE	GHITM	reviewed	Growth hormone-inducible transmembrane protein (Dermal papilla-derived protein 2) (Mitochondrial morphology and cristae structure 1) (MICS1) (Transmembrane BAX inhibitor motif-containing protein 5)	GHITM	DERP2	MICS1	TMBIM5	My021	UNQ244/PRO281
1156	2.183984e-01	2.1452596051	3.1453508571	2.304069e-03	1.301569e-02	-1.850604131	Q92973	cluster2 - cluster1	TRUE	TNPO1	reviewed	Transportin-1 (Importin beta-2) (Karyopherin beta-2) (M9 region interaction protein) (MIP)	TNPO1	KPNB2	MIP1	TRN
1157	1.835420e-01	3.5167520725	3.1428582379	2.321645e-03	1.309223e-02	-1.857500403	P20618	cluster2 - cluster1	TRUE	PSB1	reviewed	Proteasome subunit beta type-1 (Macropain subunit C5) (Multicatalytic endopeptidase complex subunit C5) (Proteasome component C5) (Proteasome gamma chain)	PSMB1	PSC5
1158	4.090399e-01	-0.3487011144	3.1403614663	2.357004e-03	1.324567e-02	-1.859194049	Q96GM8	cluster2 - cluster1	TRUE	TOE1	reviewed	Target of EGR1 protein 1	TOE1
1159	2.949336e-01	0.8910895368	3.1393298111	2.346739e-03	1.321082e-02	-1.867255117	P40222	cluster2 - cluster1	TRUE	TXLNA	reviewed	Alpha-taxilin	TXLNA	TXLN
1160	2.493185e-01	2.2646482426	3.1387851737	2.350635e-03	1.322131e-02	-1.868760063	O00443	cluster2 - cluster1	TRUE	P3C2A	reviewed	Phosphatidylinositol 4-phosphate 3-kinase C2 domain-containing subunit alpha (PI3K-C2-alpha) (PtdIns-3-kinase C2 subunit alpha) (EC 2.7.1.137) (EC 2.7.1.153) (EC 2.7.1.154) (Phosphoinositide 3-kinase-C2-alpha)	PIK3C2A
1161	4.673199e-01	-2.2879767947	3.1351271753	2.385746e-03	1.334500e-02	-1.878146557	Q9ULM3	cluster2 - cluster1	TRUE	YETS2	reviewed	YEATS domain-containing protein 2	YEATS2	KIAA1197
1162	5.201481e-01	-0.1955498335	3.1322983206	2.464686e-03	1.368910e-02	-1.880549528	Q96K49	cluster2 - cluster1	TRUE	TM87B	reviewed	Transmembrane protein 87B	TMEM87B
1163	-6.469439e-01	1.0169393598	-3.1343901136	2.382296e-03	1.334500e-02	-1.880897047	P45954	cluster2 - cluster1	TRUE	ACDSB	reviewed	Short/branched chain specific acyl-CoA dehydrogenase, mitochondrial (SBCAD) (EC 1.3.8.5) (2-methyl branched chain acyl-CoA dehydrogenase) (2-MEBCAD) (2-methylbutyryl-coenzyme A dehydrogenase) (2-methylbutyryl-CoA dehydrogenase)	ACADSB
1164	2.629148e-01	0.7437099556	3.1337426223	2.386994e-03	1.334500e-02	-1.882683974	Q9HCS7	cluster2 - cluster1	TRUE	SYF1	reviewed	Pre-mRNA-splicing factor SYF1 (Protein HCNP) (XPA-binding protein 2)	XAB2	HCNP	KIAA1177	SYF1	PP3898
1165	2.817247e-01	0.4476287201	3.1328781590	2.393279e-03	1.336864e-02	-1.885069244	Q9Y5Y2	cluster2 - cluster1	TRUE	NUBP2	reviewed	Cytosolic Fe-S cluster assembly factor NUBP2 (Nucleotide-binding protein 2) (NBP 2)	NUBP2
1166	3.551991e-01	0.9353960595	3.1312049560	2.414343e-03	1.347473e-02	-1.888953291	P82664	cluster2 - cluster1	TRUE	RT10	reviewed	28S ribosomal protein S10, mitochondrial (MRP-S10) (S10mt) (Mitochondrial small ribosomal subunit protein uS10m)	MRPS10	MSTP040
1167	3.129606e-01	-1.0341430822	3.1292815526	2.446984e-03	1.361017e-02	-1.892635941	Q9NXW9	cluster2 - cluster1	TRUE	ALKB4	reviewed	Alpha-ketoglutarate-dependent dioxygenase alkB homolog 4 (Alkylated DNA repair protein alkB homolog 4) (DNA N6-methyl adenine demethylase ALKBH4) (EC 1.14.11.51) (Lysine-specific demethylase ALKBH4) (EC 1.14.11.-)	ALKBH4	ABH4
1168	2.452332e-01	0.8922951225	3.1259507547	2.444207e-03	1.361017e-02	-1.904165070	Q93009	cluster2 - cluster1	TRUE	UBP7	reviewed	Ubiquitin carboxyl-terminal hydrolase 7 (EC 3.4.19.12) (Deubiquitinating enzyme 7) (Herpesvirus-associated ubiquitin-specific protease) (Ubiquitin thioesterase 7) (Ubiquitin-specific-processing protease 7)	USP7	HAUSP
1169	3.033081e-01	1.6701856224	3.1257880915	2.445415e-03	1.361017e-02	-1.904613063	P13693	cluster2 - cluster1	TRUE	TCTP	reviewed	Translationally-controlled tumor protein (TCTP) (Fortilin) (Histamine-releasing factor) (HRF) (p23)	TPT1
1170	3.033081e-01	1.6701856224	3.1257880915	2.445415e-03	1.361017e-02	-1.904613063	Q56UQ5;P13693	cluster2 - cluster1	TRUE	NA	NA	NA	NA
1171	2.301211e-01	3.5982778148	3.1231094363	2.465386e-03	1.368910e-02	-1.911987768	P26368	cluster2 - cluster1	TRUE	U2AF2	reviewed	Splicing factor U2AF 65 kDa subunit (U2 auxiliary factor 65 kDa subunit) (hU2AF(65)) (hU2AF65) (U2 snRNP auxiliary factor large subunit)	U2AF2	U2AF65
1172	3.451784e-01	-0.4289519250	3.1225810279	2.469344e-03	1.369938e-02	-1.913441963	P08397	cluster2 - cluster1	TRUE	HEM3	reviewed	Porphobilinogen deaminase (PBG-D) (EC 2.5.1.61) (Hydroxymethylbilane synthase) (HMBS) (Pre-uroporphyrinogen synthase)	HMBS	PBGD	UPS
1173	2.950989e-01	-1.2832135746	3.1143403870	2.686455e-03	1.456825e-02	-1.914558640	Q75N03	cluster2 - cluster1	TRUE	HAKAI	reviewed	E3 ubiquitin-protein ligase Hakai (EC 2.3.2.27) (Casitas B-lineage lymphoma-transforming sequence-like protein 1) (c-Cbl-like protein 1) (RING finger protein 188) (RING-type E3 ubiquitin transferase Hakai)	CBLL1	HAKAI	RNF188
1174	2.515449e-01	0.9283654468	3.1219472084	2.474099e-03	1.371406e-02	-1.915185998	O15042	cluster2 - cluster1	TRUE	SR140	reviewed	U2 snRNP-associated SURP motif-containing protein (140 kDa Ser/Arg-rich domain protein) (U2-associated protein SR140)	U2SURP	KIAA0332	SR140
1175	2.667031e-01	-0.0676054336	3.1203959342	2.485772e-03	1.376703e-02	-1.919453357	O75940	cluster2 - cluster1	TRUE	SPF30	reviewed	Survival of motor neuron-related-splicing factor 30 (30 kDa splicing factor SMNrp) (SMN-related protein) (Survival motor neuron domain-containing protein 1)	SMNDC1	SMNR	SPF30
1176	3.899909e-01	1.3118538949	3.1198945995	2.489555e-03	1.377625e-02	-1.920832110	P12931	cluster2 - cluster1	TRUE	SRC	reviewed	Proto-oncogene tyrosine-protein kinase Src (EC 2.7.10.2) (Proto-oncogene c-Src) (pp60c-src) (p60-Src)	SRC	SRC1
1177	3.680526e-01	-0.4883425079	3.1187560961	2.507240e-03	1.386231e-02	-1.923183162	Q9NVV4	cluster2 - cluster1	TRUE	PAPD1	reviewed	Poly(A) RNA polymerase, mitochondrial (PAP) (EC 2.7.7.19) (PAP-associated domain-containing protein 1) (Polynucleotide adenylyltransferase) (Terminal uridylyltransferase 1) (TUTase 1) (mtPAP)	MTPAP	PAPD1
1178	4.162260e-01	-0.7701148608	3.1172520935	2.509587e-03	1.386350e-02	-1.928096564	Q7Z4Q2	cluster2 - cluster1	TRUE	HEAT3	reviewed	HEAT repeat-containing protein 3	HEATR3
1179	2.925934e-01	0.2673724247	3.1153746170	2.523910e-03	1.393079e-02	-1.933254958	Q9ULU4	cluster2 - cluster1	TRUE	PKCB1	reviewed	Protein kinase C-binding protein 1 (Cutaneous T-cell lymphoma-associated antigen se14-3) (CTCL-associated antigen se14-3) (Rack7) (Zinc finger MYND domain-containing protein 8)	ZMYND8	KIAA1125	PRKCBP1	RACK7
1180	2.206617e-01	0.7540364394	3.1148928415	2.527598e-03	1.393931e-02	-1.934578250	Q7L2H7	cluster2 - cluster1	TRUE	EIF3M	reviewed	Eukaryotic translation initiation factor 3 subunit M (eIF3m) (Fetal lung protein B5) (hFL-B5) (PCI domain-containing protein 1)	EIF3M	HFLB5	PCID1	GA17	PNAS-125
1181	-3.220596e-01	2.1069479699	-3.1133341976	2.539563e-03	1.399342e-02	-1.938858275	P48059	cluster2 - cluster1	TRUE	LIMS1	reviewed	LIM and senescent cell antigen-like-containing domain protein 1 (Particularly interesting new Cys-His protein 1) (PINCH-1) (Renal carcinoma antigen NY-REN-48)	LIMS1	PINCH	PINCH1
1182	2.867833e-01	0.9110884430	3.1122526830	2.547896e-03	1.402745e-02	-1.941827118	Q969N2	cluster2 - cluster1	TRUE	PIGT	reviewed	GPI transamidase component PIG-T (Phosphatidylinositol-glycan biosynthesis class T protein)	PIGT	CGI-06	PSEC0163	UNQ716/PRO1379
1183	-4.973425e-01	-0.0464166597	-3.1063228282	2.622678e-03	1.430592e-02	-1.942972262	Q0ZGT2	cluster2 - cluster1	TRUE	NEXN	reviewed	Nexilin (F-actin-binding protein) (Nelin)	NEXN
1184	2.122719e-01	2.8216703848	3.1110268068	2.557373e-03	1.406240e-02	-1.945191266	P12270	cluster2 - cluster1	TRUE	TPR	reviewed	Nucleoprotein TPR (Megator) (NPC-associated intranuclear protein) (Translocated promoter region protein)	TPR
1185	-3.982041e-01	-0.1001533145	-3.1108722811	2.558570e-03	1.406240e-02	-1.945615254	P22830	cluster2 - cluster1	TRUE	HEMH	reviewed	Ferrochelatase, mitochondrial (EC 4.99.1.1) (Heme synthase) (Protoheme ferro-lyase)	FECH
1186	-4.317767e-01	2.4021480488	-3.1105870239	2.560780e-03	1.406266e-02	-1.946397900	P26440	cluster2 - cluster1	TRUE	IVD	reviewed	Isovaleryl-CoA dehydrogenase, mitochondrial (IVD) (EC 1.3.8.4) (Butyryl-CoA dehydrogenase) (EC 1.3.8.1)	IVD
1187	3.372305e-01	-0.1489273008	3.1099155245	2.565992e-03	1.407939e-02	-1.948240037	P53365	cluster2 - cluster1	TRUE	ARFP2	reviewed	Arfaptin-2 (ADP-ribosylation factor-interacting protein 2) (Partner of RAC1) (POR1)	ARFIP2	POR1
1188	3.377113e-01	-1.6721542325	3.1095949710	2.568483e-03	1.408118e-02	-1.949119307	Q9H9B1	cluster2 - cluster1	TRUE	EHMT1	reviewed	Histone-lysine N-methyltransferase EHMT1 (EC 2.1.1.-) (Euchromatic histone-lysine N-methyltransferase 1) (Eu-HMTase1) (G9a-like protein 1) (GLP) (GLP1) (Histone H3-K9 methyltransferase 5) (H3-K9-HMTase 5) (Lysine N-methyltransferase 1D)	EHMT1	EUHMTASE1	GLP	KIAA1876	KMT1D
1189	3.378587e-01	-2.2717371324	3.1088470183	2.583553e-03	1.414788e-02	-1.950353327	Q96F63	cluster2 - cluster1	TRUE	CCD97	reviewed	Coiled-coil domain-containing protein 97	CCDC97
1190	3.859986e-01	-1.4982562951	3.1086615953	2.585001e-03	1.414788e-02	-1.950861102	P29083	cluster2 - cluster1	TRUE	T2EA	reviewed	General transcription factor IIE subunit 1 (General transcription factor IIE 56 kDa subunit) (Transcription initiation factor IIE subunit alpha) (TFIIE-alpha)	GTF2E1	TF2E1
1191	3.919287e-01	3.5877394531	3.1050659887	2.603921e-03	1.423944e-02	-1.961534583	P15531	cluster2 - cluster1	TRUE	NDKA	reviewed	Nucleoside diphosphate kinase A (NDK A) (NDP kinase A) (EC 2.7.4.6) (Granzyme A-activated DNase) (GAAD) (Metastasis inhibition factor nm23) (NM23-H1) (Tumor metastatic process-associated protein)	NME1	NDPKA	NM23
1192	3.008461e-01	-1.0444375925	3.1021982192	2.655461e-03	1.444837e-02	-1.963098628	Q9ULX6	cluster2 - cluster1	TRUE	AKP8L	reviewed	A-kinase anchor protein 8-like (AKAP8-like protein) (Helicase A-binding protein 95) (HAP95) (Homologous to AKAP95 protein) (HA95) (Neighbor of A-kinase-anchoring protein 95) (Neighbor of AKAP95)	AKAP8L	NAKAP	NAKAP95	HRIHFB2018
1193	3.341846e-01	2.7856135019	3.1044071207	2.609115e-03	1.425585e-02	-1.963339550	Q9H3K6	cluster2 - cluster1	TRUE	BOLA2	reviewed	BolA-like protein 2	BOLA2	BOLA2A	My016;	BOLA2B
1194	-4.985051e-01	3.3014717144	-3.1038005532	2.613904e-03	1.427003e-02	-1.965000973	P02766	cluster2 - cluster1	TRUE	TTHY	reviewed	Transthyretin (ATTR) (Prealbumin) (TBPA)	TTR	PALB
1195	-3.987152e-01	1.5558305194	-3.1004850626	2.640229e-03	1.438704e-02	-1.974077783	Q8WUP2	cluster2 - cluster1	TRUE	FBLI1	reviewed	Filamin-binding LIM protein 1 (FBLP-1) (Migfilin) (Mitogen-inducible 2-interacting protein) (MIG2-interacting protein)	FBLIM1	FBLP1
1196	3.666999e-01	2.4601120044	3.1002661513	2.641975e-03	1.438704e-02	-1.974676827	P98194	cluster2 - cluster1	TRUE	AT2C1	reviewed	Calcium-transporting ATPase type 2C member 1 (ATPase 2C1) (EC 7.2.2.10) (ATP-dependent Ca(2+) pump PMR1) (Ca(2+)/Mn(2+)-ATPase 2C1) (Secretory pathway Ca(2+)-transporting ATPase type 1) (SPCA1)	ATP2C1	KIAA1347	PMR1L	HUSSY-28
1197	3.522542e-01	-2.4819675978	3.0980726554	2.678675e-03	1.453819e-02	-1.978913696	Q9NW08	cluster2 - cluster1	TRUE	RPC2	reviewed	DNA-directed RNA polymerase III subunit RPC2 (RNA polymerase III subunit C2) (EC 2.7.7.6) (C128) (DNA-directed RNA polymerase III 127.6 kDa polypeptide) (DNA-directed RNA polymerase III subunit B)	POLR3B
1198	-8.315791e-01	1.8616969416	-3.0979914174	2.669634e-03	1.450122e-02	-1.980041058	P08319	cluster2 - cluster1	TRUE	ADH4	reviewed	All-trans-retinol dehydrogenase [NAD(+)] ADH4 (EC 1.1.1.105) (Alcohol dehydrogenase 4) (Alcohol dehydrogenase class II pi chain)	ADH4
1199	2.937750e-01	-1.3223411694	3.0971566728	2.666904e-03	1.449850e-02	-1.983182230	P18074	cluster2 - cluster1	TRUE	ERCC2	reviewed	General transcription and DNA repair factor IIH helicase subunit XPD (TFIIH subunit XPD) (EC 3.6.4.12) (Basic transcription factor 2 80 kDa subunit) (BTF2 p80) (CXPD) (DNA excision repair protein ERCC-2) (DNA repair protein complementing XP-D cells) (TFIIH basal transcription factor complex 80 kDa subunit) (TFIIH 80 kDa subunit) (TFIIH p80) (Xeroderma pigmentosum group D-complementing protein)	ERCC2	XPD	XPDC
1200	4.350219e-01	-0.1422665800	3.0928636252	2.701680e-03	1.463860e-02	-1.994914029	Q8IWT0	cluster2 - cluster1	TRUE	ARCH	reviewed	Protein archease (Protein ZBTB8OS) (Zinc finger and BTB domain-containing opposite strand protein 8)	ZBTB8OS	ARCH
1201	2.474979e-01	-0.0205167580	3.0925761982	2.704023e-03	1.463910e-02	-1.995699035	Q92917	cluster2 - cluster1	TRUE	GPKOW	reviewed	G-patch domain and KOW motifs-containing protein (G-patch domain-containing protein 5) (Protein MOS2 homolog) (Protein T54)	GPKOW	GPATC5	GPATCH5	T54
1202	5.903220e-01	-2.1880836853	3.0818997324	2.971459e-03	1.581632e-02	-2.002103309	O43663	cluster2 - cluster1	TRUE	PRC1	reviewed	Protein regulator of cytokinesis 1	PRC1
1203	1.964318e-01	1.5459623753	3.0901812503	2.723623e-03	1.473294e-02	-2.002237767	A5YKK6	cluster2 - cluster1	TRUE	CNOT1	reviewed	CCR4-NOT transcription complex subunit 1 (CCR4-associated factor 1) (Negative regulator of transcription subunit 1 homolog) (NOT1H) (hNOT1)	CNOT1	CDC39	KIAA1007	NOT1	AD-005
1204	-3.151098e-01	-1.6821020180	-3.0880920295	2.750453e-03	1.483092e-02	-2.003047159	Q5HYK7	cluster2 - cluster1	TRUE	SH319	reviewed	SH3 domain-containing protein 19 (ADAM-binding protein Eve-1) (EEN-binding protein) (EBP)	SH3D19
1205	2.301312e-01	0.8486813706	3.0884419699	2.737939e-03	1.478843e-02	-2.006983881	O43395	cluster2 - cluster1	TRUE	PRPF3	reviewed	U4/U6 small nuclear ribonucleoprotein Prp3 (Pre-mRNA-splicing factor 3) (hPrp3) (U4/U6 snRNP 90 kDa protein)	PRPF3	HPRP3	PRP3
1206	3.402845e-01	-0.7496306838	3.0883825882	2.738429e-03	1.478843e-02	-2.007145883	Q6ZRP7	cluster2 - cluster1	TRUE	QSOX2	reviewed	Sulfhydryl oxidase 2 (EC 1.8.3.2) (Neuroblastoma-derived sulfhydryl oxidase) (Quiescin Q6-like protein 1)	QSOX2	QSCN6L1	SOXN
1207	3.403297e-01	1.2072287911	3.0868794873	2.750860e-03	1.483092e-02	-2.011245757	Q9P2X0	cluster2 - cluster1	TRUE	DPM3	reviewed	Dolichol-phosphate mannosyltransferase subunit 3 (Dolichol-phosphate mannose synthase subunit 3) (DPM synthase subunit 3) (Dolichyl-phosphate beta-D-mannosyltransferase subunit 3) (Mannose-P-dolichol synthase subunit 3) (MPD synthase subunit 3) (Prostin-1)	DPM3
1208	-4.635902e-01	0.8409412791	-3.0851347196	2.775035e-03	1.492413e-02	-2.015095934	O00479	cluster2 - cluster1	TRUE	HMGN4	reviewed	High mobility group nucleosome-binding domain-containing protein 4 (Non-histone chromosomal protein HMG-17-like 3) (Non-histone chromosomal protein)	HMGN4	HMG17L3	NHC
1209	2.747009e-01	0.1159590743	3.0846295278	2.769565e-03	1.490986e-02	-2.017379831	Q5T0F9	cluster2 - cluster1	TRUE	C2D1B	reviewed	Coiled-coil and C2 domain-containing protein 1B (Five prime repressor element under dual repression-binding protein 2) (FRE under dual repression-binding protein 2) (Freud-2)	CC2D1B	KIAA1836
1210	1.992465e-01	3.2166162312	3.0845669526	2.770087e-03	1.490986e-02	-2.017550379	P28070	cluster2 - cluster1	TRUE	PSB4	reviewed	Proteasome subunit beta type-4 (26 kDa prosomal protein) (HsBPROS26) (PROS-26) (Macropain beta chain) (Multicatalytic endopeptidase complex beta chain) (Proteasome beta chain) (Proteasome chain 3) (HsN3)	PSMB4	PROS26
1211	2.331497e-01	1.5922538352	3.0810894996	2.799235e-03	1.504184e-02	-2.027023883	Q13177	cluster2 - cluster1	TRUE	PAK2	reviewed	Serine/threonine-protein kinase PAK 2 (EC 2.7.11.1) (Gamma-PAK) (PAK65) (S6/H4 kinase) (p21-activated kinase 2) (PAK-2) (p58) [Cleaved into: PAK-2p27 (p27); PAK-2p34 (p34) (C-t-PAK2)]	PAK2
1212	5.041875e-01	-1.2450652362	3.0699066271	2.995124e-03	1.588168e-02	-2.037808819	Q9BUE6	cluster2 - cluster1	TRUE	ISCA1	reviewed	Iron-sulfur cluster assembly 1 homolog, mitochondrial (HESB-like domain-containing protein 2) (Iron-sulfur assembly protein IscA) (hIscA)	ISCA1	HBLD2	GK004
1213	3.568597e-01	-0.0657500937	3.0658561869	3.099804e-03	1.626709e-02	-2.040777376	Q9BUE0	cluster2 - cluster1	TRUE	MED18	reviewed	Mediator of RNA polymerase II transcription subunit 18 (Mediator complex subunit 18) (p28b)	MED18
1214	2.489688e-01	2.7975937133	3.0750242565	2.850758e-03	1.530605e-02	-2.043527031	P23588	cluster2 - cluster1	TRUE	IF4B	reviewed	Eukaryotic translation initiation factor 4B (eIF-4B)	EIF4B
1215	2.910410e-01	1.3691354092	3.0735027740	2.863820e-03	1.536350e-02	-2.047662862	Q9H845	cluster2 - cluster1	TRUE	ACAD9	reviewed	Complex I assembly factor ACAD9, mitochondrial (Acyl-CoA dehydrogenase family member 9) (ACAD-9) (EC 1.3.8.-)	ACAD9
1216	3.862649e-01	-0.3578257214	3.0727907638	2.869952e-03	1.538370e-02	-2.049597757	Q13426	cluster2 - cluster1	TRUE	XRCC4	reviewed	DNA repair protein XRCC4 (hXRCC4) (X-ray repair cross-complementing protein 4) [Cleaved into: Protein XRCC4, C-terminus (XRCC4/C)]	XRCC4
1217	3.637403e-01	1.4784416992	3.0712406490	2.883343e-03	1.543141e-02	-2.053808984	Q9Y2Q9	cluster2 - cluster1	TRUE	RT28	reviewed	28S ribosomal protein S28, mitochondrial (MRP-S28) (S28mt) (28S ribosomal protein S35, mitochondrial) (MRP-S35) (S35mt) (Mitochondrial small ribosomal subunit protein bS1m)	MRPS28	MRPS35	HSPC007
1218	2.199213e-01	1.1373495993	3.0709580259	2.885791e-03	1.543141e-02	-2.054576611	P98175	cluster2 - cluster1	TRUE	RBM10	reviewed	RNA-binding protein 10 (G patch domain-containing protein 9) (RNA-binding motif protein 10) (RNA-binding protein S1-1) (S1-1)	RBM10	DXS8237E	GPATC9	GPATCH9	KIAA0122
1219	3.593810e-01	-0.1322840194	3.0709371428	2.885972e-03	1.543141e-02	-2.054633329	Q9UNQ2	cluster2 - cluster1	TRUE	DIM1	reviewed	Probable dimethyladenosine transferase (EC 2.1.1.183) (DIM1 dimethyladenosine transferase 1 homolog) (DIM1 dimethyladenosine transferase 1-like) (Probable 18S rRNA (adenine(1779)-N(6)/adenine(1780)-N(6))-dimethyltransferase) (Probable 18S rRNA dimethylase) (Probable S-adenosylmethionine-6-N',N'-adenosyl(rRNA) dimethyltransferase)	DIMT1	DIMT1L	HUSSY-05
1220	-6.928487e-01	0.8747888180	-3.0692730630	2.900425e-03	1.549595e-02	-2.059151946	Q10588	cluster2 - cluster1	TRUE	BST1	reviewed	ADP-ribosyl cyclase/cyclic ADP-ribose hydrolase 2 (EC 3.2.2.6) (ADP-ribosyl cyclase 2) (Bone marrow stromal antigen 1) (BST-1) (Cyclic ADP-ribose hydrolase 2) (cADPr hydrolase 2) (CD antigen CD157)	BST1
1221	4.794211e-01	-0.8074859824	3.0672577130	2.959721e-03	1.577386e-02	-2.060414630	Q16831	cluster2 - cluster1	TRUE	UPP1	reviewed	Uridine phosphorylase 1 (UPase 1) (UrdPase 1) (EC 2.4.2.3)	UPP1	UP
1222	-5.573388e-01	-0.5165632693	-3.0623505106	3.014616e-03	1.590993e-02	-2.065365710	Q9Y625	cluster2 - cluster1	TRUE	GPC6	reviewed	Glypican-6 [Cleaved into: Secreted glypican-6]	GPC6	UNQ369/PRO705
1223	2.212719e-01	1.0768272757	3.0662031352	2.927266e-03	1.562650e-02	-2.067482902	P41091	cluster2 - cluster1	TRUE	IF2G	reviewed	Eukaryotic translation initiation factor 2 subunit 3 (EC 3.6.5.3) (Eukaryotic translation initiation factor 2 subunit gamma X) (eIF-2-gamma X) (eIF-2gX)	EIF2S3	EIF2G
1224	-4.946826e-01	0.5145863106	-3.0627288013	3.011223e-03	1.590993e-02	-2.068164413	P25940	cluster2 - cluster1	TRUE	CO5A3	reviewed	Collagen alpha-3(V) chain	COL5A3
1225	2.958446e-01	0.6955862723	3.0657595213	2.931163e-03	1.563447e-02	-2.068686205	P61956	cluster2 - cluster1	TRUE	SUMO2	reviewed	Small ubiquitin-related modifier 2 (SUMO-2) (HSMT3) (SMT3 homolog 2) (SUMO-3) (Sentrin-2) (Ubiquitin-like protein SMT3B) (Smt3B)	SUMO2	SMT3B	SMT3H2
1226	2.835172e-01	-1.9176817901	3.0615069200	3.045697e-03	1.604791e-02	-2.072068520	Q5T200	cluster2 - cluster1	TRUE	ZC3HD	reviewed	Zinc finger CCCH domain-containing protein 13	ZC3H13	KIAA0853
1227	-6.380036e-01	-1.0487273084	-3.0564061612	3.092137e-03	1.625309e-02	-2.075505290	Q96S86	cluster2 - cluster1	TRUE	HPLN3	reviewed	Hyaluronan and proteoglycan link protein 3	HAPLN3	EXLD1	UNQ238/PRO271
1228	2.421340e-01	-0.8793995799	3.0621954479	2.972763e-03	1.581632e-02	-2.077356835	Q96RN5	cluster2 - cluster1	TRUE	MED15	reviewed	Mediator of RNA polymerase II transcription subunit 15 (Activator-recruited cofactor 105 kDa component) (ARC105) (CTG repeat protein 7a) (Mediator complex subunit 15) (Positive cofactor 2 glutamine/Q-rich-associated protein) (PC2 glutamine/Q-rich-associated protein) (TPA-inducible gene 1 protein) (TIG-1) (Trinucleotide repeat-containing gene 7 protein)	MED15	ARC105	CTG7A	PCQAP	TIG1	TNRC7
1229	3.442703e-01	-0.5431707945	3.0608089176	2.974987e-03	1.581632e-02	-2.082105379	Q8NB90	cluster2 - cluster1	TRUE	AFG2H	reviewed	ATPase family protein 2 homolog (EC 3.6.4.10) (Spermatogenesis-associated factor protein) (Spermatogenesis-associated protein 5)	SPATA5	AFG2	SPAF
1230	-4.956659e-01	-2.1435662692	-3.0449528027	3.311297e-03	1.711365e-02	-2.082520702	Q96FE7	cluster2 - cluster1	TRUE	P3IP1	reviewed	Phosphoinositide-3-kinase-interacting protein 1 (PI3K-interacting protein 1) (Kringle domain-containing protein HGFL)	PIK3IP1	HGFL
1231	-4.319381e-01	-0.3560684487	-3.0600899831	2.981401e-03	1.583748e-02	-2.084052706	Q9UKS6	cluster2 - cluster1	TRUE	PACN3	reviewed	Protein kinase C and casein kinase substrate in neurons protein 3 (SH3 domain-containing protein 6511)	PACSIN3
1232	2.423958e-01	3.9890746007	3.0597698765	2.984261e-03	1.583973e-02	-2.084919639	P17987	cluster2 - cluster1	TRUE	TCPA	reviewed	T-complex protein 1 subunit alpha (TCP-1-alpha) (CCT-alpha)	TCP1	CCT1	CCTA
1233	2.909927e-01	-0.1612477675	3.0583420497	2.997050e-03	1.588168e-02	-2.088785698	Q86YP4	cluster2 - cluster1	TRUE	P66A	reviewed	Transcriptional repressor p66-alpha (Hp66alpha) (GATA zinc finger domain-containing protein 2A)	GATAD2A
1234	2.930717e-01	-0.8903047477	3.0576115406	3.003613e-03	1.590349e-02	-2.090763111	Q9Y478	cluster2 - cluster1	TRUE	AAKB1	reviewed	5'-AMP-activated protein kinase subunit beta-1 (AMPK subunit beta-1) (AMPKb)	PRKAB1	AMPK
1235	3.244528e-01	0.7940654206	3.0573028402	3.006390e-03	1.590525e-02	-2.091598618	Q99653	cluster2 - cluster1	TRUE	CHP1	reviewed	Calcineurin B homologous protein 1 (Calcineurin B-like protein) (Calcium-binding protein CHP) (Calcium-binding protein p22) (EF-hand calcium-binding domain-containing protein p22)	CHP1	CHP
1236	3.631449e-01	0.6390837743	3.0564435049	3.014134e-03	1.590993e-02	-2.093924085	Q96EL2	cluster2 - cluster1	TRUE	RT24	reviewed	28S ribosomal protein S24, mitochondrial (MRP-S24) (S24mt) (Mitochondrial small ribosomal subunit protein uS3m) (bMRP-47) (bMRP47)	MRPS24	HSPC335
1237	4.433320e-01	-1.9189904029	3.0460308668	3.316974e-03	1.711664e-02	-2.096279859	Q96ER3	cluster2 - cluster1	TRUE	SAAL1	reviewed	Protein SAAL1 (Synoviocyte proliferation-associated in collagen-induced arthritis protein 1) (SPACIA1)	SAAL1
1238	-3.219748e-01	1.2351177928	-3.0540417572	3.035876e-03	1.600913e-02	-2.100420763	P50148	cluster2 - cluster1	TRUE	GNAQ	reviewed	Guanine nucleotide-binding protein G(q) subunit alpha (Guanine nucleotide-binding protein alpha-q)	GNAQ	GAQ
1239	6.842896e-01	0.2992553399	3.0482625135	3.099169e-03	1.626709e-02	-2.110967327	P04920	cluster2 - cluster1	TRUE	B3A2	reviewed	Anion exchange protein 2 (AE 2) (Anion exchanger 2) (Non-erythroid band 3-like protein) (BND3L) (Solute carrier family 4 member 2)	SLC4A2	AE2	EPB3L1	HKB3	MPB3L
1240	-5.973286e-01	0.9018516901	-3.0499201295	3.073526e-03	1.618143e-02	-2.111560250	Q5K4L6	cluster2 - cluster1	TRUE	S27A3	reviewed	Solute carrier family 27 member 3 (EC 6.2.1.-) (Arachidonate--CoA ligase) (EC 6.2.1.15) (Long-chain fatty acid transport protein 3) (FATP-3) (Fatty acid transport protein 3) (Very long-chain acyl-CoA synthetase homolog 3) (VLCS-3)	SLC27A3	ACSVL3	FATP3	PSEC0067	UNQ367/PRO703
1241	-4.607737e-01	1.0141603521	-3.0495688635	3.076754e-03	1.618532e-02	-2.112509062	Q9H0R4	cluster2 - cluster1	TRUE	HDHD2	reviewed	Haloacid dehalogenase-like hydrolase domain-containing protein 2	HDHD2
1242	1.727380e-01	-1.2040752773	3.0468367758	3.112382e-03	1.629396e-02	-2.118837838	Q8IWR0	cluster2 - cluster1	TRUE	Z3H7A	reviewed	Zinc finger CCCH domain-containing protein 7A	ZC3H7A	ZC3H7	ZC3HDC7	HSPC055
1243	2.023365e-01	2.9971813002	3.0457598015	3.111969e-03	1.629396e-02	-2.122792236	P25788	cluster2 - cluster1	TRUE	PSA3	reviewed	Proteasome subunit alpha type-3 (Macropain subunit C8) (Multicatalytic endopeptidase complex subunit C8) (Proteasome component C8)	PSMA3	HC8	PSC8
1244	-8.285981e-01	1.7679639134	-3.0457088155	3.112443e-03	1.629396e-02	-2.122929812	P09455	cluster2 - cluster1	TRUE	RET1	reviewed	Retinol-binding protein 1 (Cellular retinol-binding protein) (CRBP) (Cellular retinol-binding protein I) (CRBP-I)	RBP1	CRBP1
1245	-1.013896e+00	4.7188770918	-3.0436006256	3.132096e-03	1.638366e-02	-2.128616751	P07148	cluster2 - cluster1	TRUE	FABPL	reviewed	Fatty acid-binding protein, liver (Fatty acid-binding protein 1) (Liver-type fatty acid-binding protein) (L-FABP)	FABP1	FABPL
1246	3.093495e-01	0.9583856559	3.0432731813	3.135159e-03	1.638650e-02	-2.129499766	P62633	cluster2 - cluster1	TRUE	CNBP	reviewed	CCHC-type zinc finger nucleic acid binding protein (Cellular nucleic acid-binding protein) (CNBP) (Zinc finger protein 9)	CNBP	RNF163	ZNF9
1247	-4.828543e-01	-0.7761297263	-3.0343875661	3.263691e-03	1.696285e-02	-2.131418641	O75881	cluster2 - cluster1	TRUE	CP7B1	reviewed	Cytochrome P450 7B1 (24-hydroxycholesterol 7-alpha-hydroxylase) (EC 1.14.14.26) (25/26-hydroxycholesterol 7-alpha-hydroxylase) (EC 1.14.14.29) (3-hydroxysteroid 7-alpha hydroxylase) (Oxysterol 7-alpha-hydroxylase)	CYP7B1
1248	3.416614e-01	2.0585554281	3.0411471845	3.155112e-03	1.647754e-02	-2.135231086	Q08945	cluster2 - cluster1	TRUE	SSRP1	reviewed	FACT complex subunit SSRP1 (Chromatin-specific transcription elongation factor 80 kDa subunit) (Facilitates chromatin transcription complex 80 kDa subunit) (FACT 80 kDa subunit) (FACTp80) (Facilitates chromatin transcription complex subunit SSRP1) (Recombination signal sequence recognition protein 1) (Structure-specific recognition protein 1) (hSSRP1) (T160)	SSRP1	FACT80
1249	-4.980878e-01	3.5454863226	-3.0404717805	3.161476e-03	1.649753e-02	-2.137051193	O00468	cluster2 - cluster1	TRUE	AGRIN	reviewed	Agrin [Cleaved into: Agrin N-terminal 110 kDa subunit; Agrin C-terminal 110 kDa subunit; Agrin C-terminal 90 kDa fragment (C90); Agrin C-terminal 22 kDa fragment (C22)]	AGRN	AGRIN
1250	2.775046e-01	-0.8471796608	3.0392812998	3.172722e-03	1.654293e-02	-2.140258568	Q9UKJ3	cluster2 - cluster1	TRUE	GPTC8	reviewed	G patch domain-containing protein 8	GPATCH8	GPATC8	KIAA0553
1251	3.185405e-01	0.4891834515	3.0374636035	3.189965e-03	1.661951e-02	-2.145153854	Q16540	cluster2 - cluster1	TRUE	RM23	reviewed	39S ribosomal protein L23, mitochondrial (L23mt) (MRP-L23) (L23 mitochondrial-related protein) (Mitochondrial large ribosomal subunit protein uL23m) (Ribosomal protein L23-like)	MRPL23	L23MRP	RPL23L
1252	-8.416631e-01	-0.7565802082	-2.9991914750	3.799851e-03	1.890331e-02	-2.145852236	Q7Z7G0	cluster2 - cluster1	TRUE	TARSH	reviewed	Target of Nesh-SH3 (Tarsh) (ABI gene family member 3-binding protein) (Nesh-binding protein) (NeshBP)	ABI3BP	NESHBP	TARSH
1253	-7.674828e-01	1.0479385937	-3.0328647566	3.302558e-03	1.709652e-02	-2.150068335	P21695	cluster2 - cluster1	TRUE	GPDA	reviewed	Glycerol-3-phosphate dehydrogenase [NAD(+)], cytoplasmic (GPD-C) (GPDH-C) (EC 1.1.1.8)	GPD1
1254	4.620553e-01	-0.8877726546	3.0316980277	3.266928e-03	1.696611e-02	-2.158407325	Q9NZM5	cluster2 - cluster1	TRUE	NOP53	reviewed	Ribosome biogenesis protein NOP53 (Glioma tumor suppressor candidate region gene 2 protein) (Protein interacting with carboxyl terminus 1) (PICT-1) (p60)	NOP53	GLT	GLTSCR2	PICT1
1255	2.145370e-01	3.0211445557	3.0325120643	3.237376e-03	1.685302e-02	-2.158477175	P49721	cluster2 - cluster1	TRUE	PSB2	reviewed	Proteasome subunit beta type-2 (Macropain subunit C7-I) (Multicatalytic endopeptidase complex subunit C7-I) (Proteasome component C7-I)	PSMB2
1256	-3.711247e-01	2.9200099243	-3.0314347135	3.247778e-03	1.689364e-02	-2.161373760	O14907	cluster2 - cluster1	TRUE	TX1B3	reviewed	Tax1-binding protein 3 (Glutaminase-interacting protein 3) (Tax interaction protein 1) (TIP-1) (Tax-interacting protein 1)	TAX1BP3	TIP1
1257	3.287031e-01	-0.4766136414	3.0299445665	3.272957e-03	1.697031e-02	-2.164270062	P56589	cluster2 - cluster1	TRUE	PEX3	reviewed	Peroxisomal biogenesis factor 3 (Peroxin-3) (Peroxisomal assembly protein PEX3)	PEX3
1258	4.594267e-01	-2.1841009879	3.0278509105	3.327494e-03	1.714371e-02	-2.166201597	A6NJ78	cluster2 - cluster1	TRUE	MET15	reviewed	12S rRNA N4-methylcytidine (m4C) methyltransferase (12S rRNA m4C methyltransferase) (EC 2.1.1.-) (Methyltransferase 5 domain-containing protein 1) (Methyltransferase-like protein 15)	METTL15	METT5D1
1259	2.928401e-01	0.8077302715	3.0289674456	3.271717e-03	1.697031e-02	-2.168004221	Q13505	cluster2 - cluster1	TRUE	MTX1	reviewed	Metaxin-1 (Mitochondrial outer membrane import complex protein 1)	MTX1	MTX	MTXN
1260	-5.083341e-01	0.2649510767	-3.0099280460	3.649919e-03	1.842529e-02	-2.168663383	P49746	cluster2 - cluster1	TRUE	TSP3	reviewed	Thrombospondin-3	THBS3	TSP3
1261	-8.477544e-01	3.3222477475	-3.0269692148	3.291225e-03	1.705143e-02	-2.173371059	P27338	cluster2 - cluster1	TRUE	AOFB	reviewed	Amine oxidase [flavin-containing] B (EC 1.4.3.4) (Monoamine oxidase type B) (MAO-B)	MAOB
1262	2.161174e-01	2.4844925260	3.0250039933	3.310515e-03	1.711365e-02	-2.178646491	P60228	cluster2 - cluster1	TRUE	EIF3E	reviewed	Eukaryotic translation initiation factor 3 subunit E (eIF3e) (Eukaryotic translation initiation factor 3 subunit 6) (Viral integration site protein INT-6 homolog) (eIF-3 p48)	EIF3E	EIF3S6	INT6
1263	3.377721e-01	-0.1692467964	3.0246742696	3.313762e-03	1.711365e-02	-2.179531333	Q9Y6I9	cluster2 - cluster1	TRUE	TX264	reviewed	Testis-expressed protein 264 (Putative secreted protein Zsig11)	TEX264	ZSIG11	UNQ337/PRO536
1264	2.807746e-01	-0.6561945689	3.0239502164	3.320903e-03	1.712332e-02	-2.181474123	Q9UKL0	cluster2 - cluster1	TRUE	RCOR1	reviewed	REST corepressor 1 (Protein CoREST)	RCOR1	KIAA0071	RCOR
1265	3.807870e-01	0.3854321824	3.0215883373	3.344293e-03	1.721662e-02	-2.187808977	Q9Y237	cluster2 - cluster1	TRUE	PIN4	reviewed	Peptidyl-prolyl cis-trans isomerase NIMA-interacting 4 (EC 5.2.1.8) (Parvulin-14) (Par14) (hPar14) (Parvulin-17) (Par17) (hPar17) (Peptidyl-prolyl cis-trans isomerase Pin4) (PPIase Pin4) (Peptidyl-prolyl cis/trans isomerase EPVH) (hEPVH) (Rotamase Pin4)	PIN4
1266	2.823301e-01	0.4729427991	3.0176547311	3.383589e-03	1.740514e-02	-2.198350649	Q9UN86	cluster2 - cluster1	TRUE	G3BP2	reviewed	Ras GTPase-activating protein-binding protein 2 (G3BP-2) (GAP SH3 domain-binding protein 2)	G3BP2	KIAA0660
1267	5.410408e-01	-0.9550235559	3.0151284669	3.467287e-03	1.776541e-02	-2.198722744	Q6IN84	cluster2 - cluster1	TRUE	MRM1	reviewed	rRNA methyltransferase 1, mitochondrial (EC 2.1.1.-) (16S rRNA (guanosine(1145)-2'-O)-methyltransferase) (16S rRNA [Gm1145] 2'-O-methyltransferase)	MRM1
1268	2.510200e-01	-0.8198013510	3.0160901067	3.399338e-03	1.747233e-02	-2.202540645	Q9P2N5	cluster2 - cluster1	TRUE	RBM27	reviewed	RNA-binding protein 27 (RNA-binding motif protein 27)	RBM27	KIAA1311
1269	7.692423e-01	3.7567791729	3.0147158912	3.413226e-03	1.752986e-02	-2.206219306	O60701	cluster2 - cluster1	TRUE	UGDH	reviewed	UDP-glucose 6-dehydrogenase (UDP-Glc dehydrogenase) (UDP-GlcDH) (UDPGDH) (EC 1.1.1.22)	UGDH
1270	3.376340e-01	5.5124120167	3.0117173482	3.443713e-03	1.766214e-02	-2.214241517	O00299	cluster2 - cluster1	TRUE	CLIC1	reviewed	Chloride intracellular channel protein 1 (Chloride channel ABP) (Nuclear chloride ion channel 27) (NCC27) (Regulatory nuclear chloride ion channel protein) (hRNCC)	CLIC1	G6	NCC27
1271	3.487923e-01	-0.2539812496	3.0116484592	3.444417e-03	1.766214e-02	-2.214425746	Q8IWW6	cluster2 - cluster1	TRUE	RHG12	reviewed	Rho GTPase-activating protein 12 (Rho-type GTPase-activating protein 12)	ARHGAP12
1272	2.515855e-01	-1.1803719984	3.0102199625	3.470171e-03	1.776618e-02	-2.217066464	P25440	cluster2 - cluster1	TRUE	BRD2	reviewed	Bromodomain-containing protein 2 (O27.1.1) (Really interesting new gene 3 protein)	BRD2	KIAA9001	RING3
1273	3.657572e-01	-1.0059085769	3.0088580331	3.495648e-03	1.786848e-02	-2.219462653	Q9NYH9	cluster2 - cluster1	TRUE	UTP6	reviewed	U3 small nucleolar RNA-associated protein 6 homolog (Hepatocellular carcinoma-associated antigen 66) (Multiple hat domains protein)	UTP6	C17orf40	HCA66	MHAT
1274	2.558340e-01	0.9460295336	3.0078901297	3.482992e-03	1.781779e-02	-2.224471493	P60510	cluster2 - cluster1	TRUE	PP4C	reviewed	Serine/threonine-protein phosphatase 4 catalytic subunit (PP4C) (Pp4) (EC 3.1.3.16) (Protein phosphatase X) (PP-X)	PPP4C	PPP4	PPX
1275	7.346860e-01	-0.7975491259	2.9970688432	3.740628e-03	1.870890e-02	-2.224780710	Q16890	cluster2 - cluster1	TRUE	TPD53	reviewed	Tumor protein D53 (hD53) (Tumor protein D52-like 1)	TPD52L1
1276	-4.216766e-01	-1.8024550137	-2.9841594319	3.883670e-03	1.917775e-02	-2.229113537	P33402	cluster2 - cluster1	TRUE	GCYA2	reviewed	Guanylate cyclase soluble subunit alpha-2 (GCS-alpha-2) (EC 4.6.1.2)	GUCY1A2	GUC1A2	GUCSA2
1277	2.972818e-01	-2.1488738882	2.9976273729	3.734551e-03	1.869288e-02	-2.230258028	Q9UPN4	cluster2 - cluster1	TRUE	CP131	reviewed	Centrosomal protein of 131 kDa (5-azacytidine-induced protein 1) (Pre-acrosome localization protein 1)	CEP131	AZI1	KIAA1118
1278	3.823429e-01	0.7502746484	3.0034366904	3.529221e-03	1.801883e-02	-2.236362260	P13807	cluster2 - cluster1	TRUE	GYS1	reviewed	Glycogen [starch] synthase, muscle (EC 2.4.1.11)	GYS1	GYS
1279	3.514092e-01	1.0005517820	3.0033042840	3.530604e-03	1.801883e-02	-2.236715572	Q15738	cluster2 - cluster1	TRUE	NSDHL	reviewed	Sterol-4-alpha-carboxylate 3-dehydrogenase, decarboxylating (EC 1.1.1.170) (Protein H105e3)	NSDHL	H105E3
1280	-4.359633e-01	2.3775831512	-3.0011949350	3.552705e-03	1.811740e-02	-2.242342467	Q6UW68	cluster2 - cluster1	TRUE	TM205	reviewed	Transmembrane protein 205	TMEM205	UNQ501/PRO1018
1281	4.117117e-01	0.4276212500	3.0005816268	3.559155e-03	1.813607e-02	-2.243977934	Q9HA77	cluster2 - cluster1	TRUE	SYCM	reviewed	Probable cysteine--tRNA ligase, mitochondrial (EC 6.1.1.16) (Cysteinyl-tRNA synthetase) (CysRS)	CARS2	OK/SW-cl.10
1282	-3.715932e-01	-0.6133950826	-2.9988923470	3.576978e-03	1.819926e-02	-2.248481240	P04150	cluster2 - cluster1	TRUE	GCR	reviewed	Glucocorticoid receptor (GR) (Nuclear receptor subfamily 3 group C member 1)	NR3C1	GRL
1283	3.196424e-01	3.9289391342	2.9988756300	3.577155e-03	1.819926e-02	-2.248525795	P31939	cluster2 - cluster1	TRUE	PUR9	reviewed	Bifunctional purine biosynthesis protein ATIC (AICAR transformylase/inosine monophosphate cyclohydrolase) (ATIC) [Cleaved into: Bifunctional purine biosynthesis protein ATIC, N-terminally processed] [Includes: Phosphoribosylaminoimidazolecarboxamide formyltransferase (EC 2.1.2.3) (5-aminoimidazole-4-carboxamide ribonucleotide formyltransferase) (AICAR formyltransferase) (AICAR transformylase); In…	ATIC	PURH	OK/SW-cl.86
1284	-8.556392e-01	1.5110815102	-2.9985555276	3.580541e-03	1.820225e-02	-2.249378896	P05089	cluster2 - cluster1	TRUE	ARGI1	reviewed	Arginase-1 (EC 3.5.3.1) (Liver-type arginase) (Type I arginase)	ARG1
1285	3.265246e-01	-1.1094820148	2.9973427479	3.604804e-03	1.829698e-02	-2.251386629	Q6NYC1	cluster2 - cluster1	TRUE	JMJD6	reviewed	Bifunctional arginine demethylase and lysyl-hydroxylase JMJD6 (EC 1.14.11.-) (Histone arginine demethylase JMJD6) (JmjC domain-containing protein 6) (Jumonji domain-containing protein 6) (Lysyl-hydroxylase JMJD6) (Peptide-lysine 5-dioxygenase JMJD6) (Phosphatidylserine receptor) (Protein PTDSR)	JMJD6	KIAA0585	PSR	PTDSR
1286	3.064563e-01	0.2136533977	2.9968568591	3.598563e-03	1.827957e-02	-2.253904782	Q13620	cluster2 - cluster1	TRUE	CUL4B	reviewed	Cullin-4B (CUL-4B)	CUL4B	KIAA0695
1287	3.553486e-01	0.5136213473	2.9954003058	3.614082e-03	1.832977e-02	-2.257783950	Q9H5X1	cluster2 - cluster1	TRUE	CIA2A	reviewed	Cytosolic iron-sulfur assembly component 2A (MIP18 family protein FAM96A)	CIAO2A	CIA2A	FAM96A
1288	-2.689790e-01	6.5547300525	-2.9948029784	3.620465e-03	1.833809e-02	-2.259374347	P35579	cluster2 - cluster1	TRUE	MYH9	reviewed	Myosin-9 (Cellular myosin heavy chain, type A) (Myosin heavy chain 9) (Myosin heavy chain, non-muscle IIa) (Non-muscle myosin heavy chain A) (NMMHC-A) (Non-muscle myosin heavy chain IIa) (NMMHC II-a) (NMMHC-IIA)	MYH9
1289	3.676327e-01	0.6074101947	2.9947189290	3.621364e-03	1.833809e-02	-2.259598110	Q5JTH9	cluster2 - cluster1	TRUE	RRP12	reviewed	RRP12-like protein	RRP12	KIAA0690
1290	2.981661e-01	1.6138858873	2.9943210312	3.625622e-03	1.834536e-02	-2.260657358	Q16186	cluster2 - cluster1	TRUE	ADRM1	reviewed	Proteasomal ubiquitin receptor ADRM1 (110 kDa cell membrane glycoprotein) (Gp110) (Adhesion-regulating molecule 1) (ARM-1) (Proteasome regulatory particle non-ATPase 13) (hRpn13) (Rpn13 homolog)	ADRM1	GP110
1291	3.840882e-01	-0.2204471549	2.9936459396	3.632857e-03	1.836768e-02	-2.262454267	Q9BXY0	cluster2 - cluster1	TRUE	MAK16	reviewed	Protein MAK16 homolog (NNP78) (Protein RBM13)	MAK16	RBM13
1292	3.300229e-01	-1.6223097143	2.9926555521	3.666804e-03	1.848183e-02	-2.262552640	Q71SY5	cluster2 - cluster1	TRUE	MED25	reviewed	Mediator of RNA polymerase II transcription subunit 25 (Activator interaction domain-containing protein 1) (Activator-recruited cofactor 92 kDa component) (ARC92) (Mediator complex subunit 25) (p78)	MED25	ACID1	ARC92	PTOV2	TCBAP0758
1293	4.790066e-01	0.0119311095	2.9929234109	3.640616e-03	1.839261e-02	-2.264377083	Q14244	cluster2 - cluster1	TRUE	MAP7	reviewed	Ensconsin (Epithelial microtubule-associated protein of 115 kDa) (E-MAP-115) (Microtubule-associated protein 7) (MAP-7)	MAP7
1294	3.123285e-01	-0.0711804077	2.9912129280	3.659045e-03	1.845703e-02	-2.268927592	Q00613	cluster2 - cluster1	TRUE	HSF1	reviewed	Heat shock factor protein 1 (HSF 1) (Heat shock transcription factor 1) (HSTF 1)	HSF1	HSTF1
1295	-4.153865e-01	2.6176537661	-2.9902182186	3.669801e-03	1.848261e-02	-2.271572926	Q14624	cluster2 - cluster1	TRUE	ITIH4	reviewed	Inter-alpha-trypsin inhibitor heavy chain H4 (ITI heavy chain H4) (ITI-HC4) (Inter-alpha-inhibitor heavy chain 4) (Inter-alpha-trypsin inhibitor family heavy chain-related protein) (IHRP) (Plasma kallikrein sensitive glycoprotein 120) (Gp120) (PK-120) [Cleaved into: 70 kDa inter-alpha-trypsin inhibitor heavy chain H4; 35 kDa inter-alpha-trypsin inhibitor heavy chain H4]	ITIH4	IHRP	ITIHL1	PK120	PRO1851
1296	2.776461e-01	-1.6029732980	2.9884241288	3.712764e-03	1.862685e-02	-2.273775521	Q14149	cluster2 - cluster1	TRUE	MORC3	reviewed	MORC family CW-type zinc finger protein 3 (Nuclear matrix protein 2) (Zinc finger CW-type coiled-coil domain protein 3)	MORC3	KIAA0136	NXP2	ZCWCC3
1297	2.968252e-01	-1.5176907145	2.9828795814	3.838968e-03	1.908331e-02	-2.274477548	Q7L3B6	cluster2 - cluster1	TRUE	CD37L	reviewed	Hsp90 co-chaperone Cdc37-like 1 (Hsp90-associating relative of Cdc37)	CDC37L1	CDC37B	HARC
1298	3.002364e-01	-1.3105189816	2.9886271348	3.698655e-03	1.858474e-02	-2.274548813	Q9Y2X0	cluster2 - cluster1	TRUE	MED16	reviewed	Mediator of RNA polymerase II transcription subunit 16 (Mediator complex subunit 16) (Thyroid hormone receptor-associated protein 5) (Thyroid hormone receptor-associated protein complex 95 kDa component) (Trap95) (Vitamin D3 receptor-interacting protein complex 92 kDa component) (DRIP92)	MED16	DRIP92	THRAP5
1299	3.458846e-01	-0.8819425635	2.9880979880	3.692827e-03	1.858309e-02	-2.277209126	P82673	cluster2 - cluster1	TRUE	RT35	reviewed	28S ribosomal protein S35, mitochondrial (MRP-S35) (S35mt) (28S ribosomal protein S28, mitochondrial) (MRP-S28) (S28mt) (Mitochondrial small ribosomal subunit protein mS35)	MRPS35	MRPS28	HDCMD11P	MDS023	PSEC0213
1300	-4.368956e-01	1.0925978466	-2.9878556009	3.695468e-03	1.858309e-02	-2.277853258	Q8IWA5	cluster2 - cluster1	TRUE	CTL2	reviewed	Choline transporter-like protein 2 (Solute carrier family 44 member 2)	SLC44A2	CTL2	PSEC0210
1301	-5.600582e-01	-1.3876773897	-2.9581481768	4.275867e-03	2.073206e-02	-2.280423245	O43556	cluster2 - cluster1	TRUE	SGCE	reviewed	Epsilon-sarcoglycan (Epsilon-SG)	SGCE	ESG	UNQ433/PRO840
1302	3.257267e-01	-0.4235895740	2.9864727318	3.710568e-03	1.862685e-02	-2.281527371	Q3KQU3	cluster2 - cluster1	TRUE	MA7D1	reviewed	MAP7 domain-containing protein 1 (Arginine/proline-rich coiled-coil domain-containing protein 1) (Proline/arginine-rich coiled-coil domain-containing protein 1)	MAP7D1	KIAA1187	PARCC1	RPRC1	PP2464
1303	2.579652e-01	5.1256929577	2.9836641501	3.765102e-03	1.880238e-02	-2.282491223	P05386	cluster2 - cluster1	TRUE	RLA1	reviewed	60S acidic ribosomal protein P1 (Large ribosomal subunit protein P1)	RPLP1	RRP1
1304	-3.080538e-01	4.7530917762	-2.9849800183	3.726931e-03	1.868350e-02	-2.285491798	P00387	cluster2 - cluster1	TRUE	NB5R3	reviewed	NADH-cytochrome b5 reductase 3 (B5R) (Cytochrome b5 reductase) (EC 1.6.2.2) (Diaphorase-1) [Cleaved into: NADH-cytochrome b5 reductase 3 membrane-bound form; NADH-cytochrome b5 reductase 3 soluble form]	CYB5R3	DIA1
1305	2.548318e-01	2.0619292294	2.9844673531	3.732566e-03	1.869288e-02	-2.286852995	Q5VZ89	cluster2 - cluster1	TRUE	DEN4C	reviewed	DENN domain-containing protein 4C	DENND4C	C9orf55	C9orf55B
1306	-2.790455e-01	2.9056171905	-2.9819705480	3.760125e-03	1.879195e-02	-2.293479682	Q96HC4	cluster2 - cluster1	TRUE	PDLI5	reviewed	PDZ and LIM domain protein 5 (Enigma homolog) (Enigma-like PDZ and LIM domains protein)	PDLIM5	ENH	L9
1307	3.480334e-01	1.2318311940	2.9810701632	3.770109e-03	1.881293e-02	-2.295868274	Q9Y606	cluster2 - cluster1	TRUE	TRUA	reviewed	tRNA pseudouridine synthase A (EC 5.4.99.12) (tRNA pseudouridine(38-40) synthase) (tRNA pseudouridylate synthase I) (tRNA-uridine isomerase I)	PUS1	PP8985
1308	4.135712e-01	1.9002164606	2.9806717660	3.774534e-03	1.882057e-02	-2.296924979	Q9UGI8	cluster2 - cluster1	TRUE	TES	reviewed	Testin (TESS)	TES
1309	2.967496e-01	-0.9511479364	2.9787005395	3.796502e-03	1.890331e-02	-2.302151782	Q9BWH6	cluster2 - cluster1	TRUE	RPAP1	reviewed	RNA polymerase II-associated protein 1	RPAP1	KIAA1403
1310	4.200060e-01	-0.7531496730	2.9786069806	3.797547e-03	1.890331e-02	-2.302399790	P38432	cluster2 - cluster1	TRUE	COIL	reviewed	Coilin (p80-coilin)	COIL	CLN80
1311	3.647578e-01	-1.8226179872	2.9651602628	4.072028e-03	1.995202e-02	-2.314437787	Q05932	cluster2 - cluster1	TRUE	FOLC	reviewed	Folylpolyglutamate synthase, mitochondrial (EC 6.3.2.17) (Folylpoly-gamma-glutamate synthetase) (FPGS) (Tetrahydrofolylpolyglutamate synthase) (Tetrahydrofolate synthase)	FPGS
1312	-6.289802e-01	1.9619897750	-2.9733675682	3.856527e-03	1.915511e-02	-2.316278521	P35749	cluster2 - cluster1	TRUE	MYH11	reviewed	Myosin-11 (Myosin heavy chain 11) (Myosin heavy chain, smooth muscle isoform) (SMMHC)	MYH11	KIAA0866
1313	3.004638e-01	0.9975706931	2.9731067526	3.859486e-03	1.915511e-02	-2.316968886	Q9UBB4	cluster2 - cluster1	TRUE	ATX10	reviewed	Ataxin-10 (Brain protein E46 homolog) (Spinocerebellar ataxia type 10 protein)	ATXN10	SCA10
1314	-3.514474e-01	-1.4723642535	-2.9728631378	3.862250e-03	1.915511e-02	-2.317613678	Q9H0Q0	cluster2 - cluster1	TRUE	CYRIA	reviewed	CYFIP-related Rac1 interactor A (Protein CYRIA)	CYRIA	FAM49A
1315	3.080144e-01	-0.5715784222	2.9719552192	3.884511e-03	1.917775e-02	-2.318705200	Q9UBP6	cluster2 - cluster1	TRUE	TRMB	reviewed	tRNA (guanine-N(7)-)-methyltransferase (EC 2.1.1.33) (Methyltransferase-like protein 1) (mRNA (guanine-N(7)-)-methyltransferase) (EC 2.1.1.-) (miRNA (guanine-N(7)-)-methyltransferase) (EC 2.1.1.-) (tRNA (guanine(46)-N(7))-methyltransferase) (tRNA(m7G46)-methyltransferase)	METTL1	C12orf1
1316	-3.217063e-01	3.9756038775	-2.9718378227	3.873907e-03	1.917609e-02	-2.320326983	P12814	cluster2 - cluster1	TRUE	ACTN1	reviewed	Alpha-actinin-1 (Alpha-actinin cytoskeletal isoform) (F-actin cross-linking protein) (Non-muscle alpha-actinin-1)	ACTN1
1317	2.441148e-01	2.9579428216	2.9716574602	3.875961e-03	1.917609e-02	-2.320804201	P05455	cluster2 - cluster1	TRUE	LA	reviewed	Lupus La protein (La autoantigen) (La ribonucleoprotein) (Sjoegren syndrome type B antigen) (SS-B)	SSB
1318	2.505342e-01	0.5122834065	2.9714822385	3.877957e-03	1.917609e-02	-2.321267795	Q9UPU5	cluster2 - cluster1	TRUE	UBP24	reviewed	Ubiquitin carboxyl-terminal hydrolase 24 (EC 3.4.19.12) (Deubiquitinating enzyme 24) (Ubiquitin thioesterase 24) (Ubiquitin-specific-processing protease 24)	USP24	KIAA1057
1319	-6.438606e-01	3.9046202470	-2.9714541079	3.878278e-03	1.917609e-02	-2.321342220	P19827	cluster2 - cluster1	TRUE	ITIH1	reviewed	Inter-alpha-trypsin inhibitor heavy chain H1 (ITI heavy chain H1) (ITI-HC1) (Inter-alpha-inhibitor heavy chain 1) (Inter-alpha-trypsin inhibitor complex component III) (Serum-derived hyaluronan-associated protein) (SHAP)	ITIH1	IGHEP1
1320	3.126244e-01	1.9661117553	2.9702221608	3.892341e-03	1.920182e-02	-2.324601008	O75844	cluster2 - cluster1	TRUE	FACE1	reviewed	CAAX prenyl protease 1 homolog (EC 3.4.24.84) (Farnesylated proteins-converting enzyme 1) (FACE-1) (Prenyl protein-specific endoprotease 1) (Zinc metalloproteinase Ste24 homolog)	ZMPSTE24	FACE1	STE24
1321	2.943991e-01	0.5117018034	2.9694827168	3.900805e-03	1.922899e-02	-2.326556489	P78346	cluster2 - cluster1	TRUE	RPP30	reviewed	Ribonuclease P protein subunit p30 (RNaseP protein p30) (EC 3.1.26.5) (RNase P subunit 2)	RPP30	RNASEP2
1322	-7.209956e-01	0.0601520328	-2.9641904339	3.999175e-03	1.965430e-02	-2.328347283	Q86YB7	cluster2 - cluster1	TRUE	ECHD2	reviewed	Enoyl-CoA hydratase domain-containing protein 2, mitochondrial	ECHDC2
1323	1.956737e-01	2.2300562018	2.9667097625	3.932697e-03	1.937151e-02	-2.333886167	Q12904	cluster2 - cluster1	TRUE	AIMP1	reviewed	Aminoacyl tRNA synthase complex-interacting multifunctional protein 1 (Multisynthase complex auxiliary component p43) [Cleaved into: Endothelial monocyte-activating polypeptide 2 (EMAP-2) (Endothelial monocyte-activating polypeptide II) (EMAP-II) (Small inducible cytokine subfamily E member 1)]	AIMP1	EMAP2	SCYE1
1324	3.496542e-01	-0.1849209975	2.9642134920	4.012009e-03	1.969201e-02	-2.334758042	Q9H501	cluster2 - cluster1	TRUE	ESF1	reviewed	ESF1 homolog (ABT1-associated protein)	ESF1	ABTAP	C20orf6	HDCMC28P
1325	-5.947125e-01	-0.4963373175	-2.9531525817	4.248214e-03	2.062874e-02	-2.342913011	P68133	cluster2 - cluster1	TRUE	ACTS	reviewed	Actin, alpha skeletal muscle (Alpha-actin-1) [Cleaved into: Actin, alpha skeletal muscle, intermediate form]	ACTA1	ACTA
1326	3.256261e-01	3.2583233562	2.9631526106	3.973961e-03	1.955995e-02	-2.343280644	P63279	cluster2 - cluster1	TRUE	UBC9	reviewed	SUMO-conjugating enzyme UBC9 (EC 2.3.2.-) (RING-type E3 SUMO transferase UBC9) (SUMO-protein ligase) (Ubiquitin carrier protein 9) (Ubiquitin carrier protein I) (Ubiquitin-conjugating enzyme E2 I) (Ubiquitin-protein ligase I) (p18)	UBE2I	UBC9	UBCE9
1327	-3.174701e-01	4.3449604220	-2.9622480602	3.984517e-03	1.959707e-02	-2.345668127	P50454	cluster2 - cluster1	TRUE	SERPH	reviewed	Serpin H1 (47 kDa heat shock protein) (Arsenic-transactivated protein 3) (AsTP3) (Cell proliferation-inducing gene 14 protein) (Collagen-binding protein) (Colligin) (Rheumatoid arthritis-related antigen RA-A47)	SERPINH1	CBP1	CBP2	HSP47	SERPINH2	PIG14
1328	7.515674e-01	-0.5375830508	2.9548336749	4.195680e-03	2.041940e-02	-2.347976749	P52789	cluster2 - cluster1	TRUE	HXK2	reviewed	Hexokinase-2 (EC 2.7.1.1) (Hexokinase type II) (HK II) (Hexokinase-B) (Muscle form hexokinase)	HK2
1329	2.561646e-01	0.8417099276	2.9598266147	4.012905e-03	1.969201e-02	-2.352056444	Q7L2E3	cluster2 - cluster1	TRUE	DHX30	reviewed	ATP-dependent RNA helicase DHX30 (EC 3.6.4.13) (DEAH box protein 30)	DHX30	DDX30	KIAA0890
1330	2.581013e-01	-1.4904759990	2.9539837409	4.175781e-03	2.036829e-02	-2.356445528	Q9NQT5	cluster2 - cluster1	TRUE	EXOS3	reviewed	Exosome complex component RRP40 (Exosome component 3) (Ribosomal RNA-processing protein 40) (p10)	EXOSC3	RRP40	CGI-102
1331	4.897526e-01	-1.4835557504	2.9476532940	4.316086e-03	2.084932e-02	-2.360315788	O14524	cluster2 - cluster1	TRUE	NEMP1	reviewed	Nuclear envelope integral membrane protein 1	NEMP1	KIAA0286	TMEM194	TMEM194A
1332	2.665996e-01	1.2087126200	2.9564943312	4.052276e-03	1.987021e-02	-2.360840890	P49585	cluster2 - cluster1	TRUE	PCY1A	reviewed	Choline-phosphate cytidylyltransferase A (EC 2.7.7.15) (CCT-alpha) (CTP:phosphocholine cytidylyltransferase A) (CCT A) (CT A) (Phosphorylcholine transferase A)	PCYT1A	CTPCT	PCYT1
1333	3.063150e-01	0.0556529745	2.9526236008	4.098457e-03	2.005373e-02	-2.371034779	Q8NCG7	cluster2 - cluster1	TRUE	DGLB	reviewed	Diacylglycerol lipase-beta (DAGL-beta) (DGL-beta) (EC 3.1.1.116) (KCCR13L) (PUFA-specific triacylglycerol lipase) (EC 3.1.1.3) (Sn1-specific diacylglycerol lipase beta)	DAGLB
1334	3.245678e-01	0.4102030558	2.9525821103	4.098955e-03	2.005373e-02	-2.371143990	P82932	cluster2 - cluster1	TRUE	RT06	reviewed	28S ribosomal protein S6, mitochondrial (MRP-S6) (S6mt) (Mitochondrial small ribosomal subunit protein bS6m)	MRPS6	C21orf101	RPMS6
1335	2.883606e-01	1.9118968680	2.9520232711	4.105663e-03	2.007144e-02	-2.372614835	Q13185	cluster2 - cluster1	TRUE	CBX3	reviewed	Chromobox protein homolog 3 (HECH) (Heterochromatin protein 1 homolog gamma) (HP1 gamma) (Modifier 2 protein)	CBX3
1336	2.608659e-01	-0.7954045745	2.9471696960	4.189642e-03	2.041940e-02	-2.382529436	O75817	cluster2 - cluster1	TRUE	POP7	reviewed	Ribonuclease P protein subunit p20 (RNaseP protein p20) (EC 3.1.26.5) (Ribonucleases P/MRP protein subunit POP7 homolog) (hPOP7)	POP7	RPP20
1337	2.287170e-01	-0.1883346395	2.9481373316	4.152590e-03	2.028561e-02	-2.382836296	Q9NRL3	cluster2 - cluster1	TRUE	STRN4	reviewed	Striatin-4 (Zinedin)	STRN4	ZIN
1338	3.015396e-01	-1.0180832100	2.9350736055	4.528655e-03	2.158690e-02	-2.384625198	L0R819	cluster2 - cluster1	TRUE	ASURF	reviewed	ASNSD1 upstream open reading frame protein (ASNSD1 small/short open reading frame-encoded polypeptide) (ASNSD1-SEP)	ASDURF
1339	-4.484348e-01	0.2608324094	-2.9354053174	4.391593e-03	2.108873e-02	-2.385020435	P11532	cluster2 - cluster1	TRUE	DMD	reviewed	Dystrophin	DMD
1340	2.276193e-01	1.3615782489	2.9463832372	4.173935e-03	2.036829e-02	-2.387446663	Q2TAY7	cluster2 - cluster1	TRUE	SMU1	reviewed	WD40 repeat-containing protein SMU1 (Smu-1 suppressor of mec-8 and unc-52 protein homolog) [Cleaved into: WD40 repeat-containing protein SMU1, N-terminally processed]	SMU1
1341	2.687171e-01	-0.9783778505	2.9447813279	4.193516e-03	2.041940e-02	-2.391655105	O75179	cluster2 - cluster1	TRUE	ANR17	reviewed	Ankyrin repeat domain-containing protein 17 (Gene trap ankyrin repeat protein) (Serologically defined breast cancer antigen NY-BR-16)	ANKRD17	GTAR	KIAA0697
1342	3.115152e-01	-1.5159224527	2.9380675537	4.372780e-03	2.101391e-02	-2.394970438	Q9BV68	cluster2 - cluster1	TRUE	RN126	reviewed	E3 ubiquitin-protein ligase RNF126 (EC 2.3.2.27) (RING finger protein 126)	RNF126
1343	1.858979e-01	1.2661318483	2.9434733035	4.209568e-03	2.047166e-02	-2.395090102	Q12874	cluster2 - cluster1	TRUE	SF3A3	reviewed	Splicing factor 3A subunit 3 (SF3a60) (Spliceosome-associated protein 61) (SAP 61)	SF3A3	SAP61
1344	2.203163e-01	3.8275412076	2.9430504821	4.214769e-03	2.048163e-02	-2.396200209	P51149	cluster2 - cluster1	TRUE	RAB7A	reviewed	Ras-related protein Rab-7a (EC 3.6.5.2)	RAB7A	RAB7
1345	2.823521e-01	-1.3847129451	2.9379488092	4.290677e-03	2.075920e-02	-2.404047919	Q15025	cluster2 - cluster1	TRUE	TNIP1	reviewed	TNFAIP3-interacting protein 1 (A20-binding inhibitor of NF-kappa-B activation 1) (ABIN-1) (HIV-1 Nef-interacting protein) (Nef-associated factor 1) (Naf1) (Nip40-1) (Virion-associated nuclear shuttling protein) (VAN) (hVAN)	TNIP1	KIAA0113	NAF1
1346	3.339639e-01	-0.7413753083	2.9321154963	4.404694e-03	2.112586e-02	-2.406338090	Q9BTE7	cluster2 - cluster1	TRUE	DCNL5	reviewed	DCN1-like protein 5 (DCNL5) (DCUN1 domain-containing protein 5) (Defective in cullin neddylation protein 1-like protein 5) (Squamous cell carcinoma-related oncogene 5)	DCUN1D5	SCCRO5
1347	2.134555e-01	5.3844584922	2.9386146106	4.269691e-03	2.071756e-02	-2.407838727	P23396	cluster2 - cluster1	TRUE	RS3	reviewed	40S ribosomal protein S3 (EC 4.2.99.18) (Small ribosomal subunit protein uS3)	RPS3	OK/SW-cl.26
1348	4.118031e-01	-0.9055957544	2.9331421000	4.405824e-03	2.112586e-02	-2.410976691	O43805	cluster2 - cluster1	TRUE	SSNA1	reviewed	Sjoegren syndrome nuclear autoantigen 1 (Nuclear autoantigen of 14 kDa)	SSNA1	NA14
1349	-4.875215e-01	2.1583779186	-2.9371763763	4.287639e-03	2.075920e-02	-2.411609224	P04196	cluster2 - cluster1	TRUE	HRG	reviewed	Histidine-rich glycoprotein (Histidine-proline-rich glycoprotein) (HPRG)	HRG
1350	-4.419083e-01	0.6707014184	-2.9369042088	4.291044e-03	2.075920e-02	-2.412322575	Q6PCB7	cluster2 - cluster1	TRUE	S27A1	reviewed	Long-chain fatty acid transport protein 1 (FATP-1) (Fatty acid transport protein 1) (EC 6.2.1.15) (Solute carrier family 27 member 1)	SLC27A1	ACSVL5	FATP1
1351	2.475418e-01	0.7105366360	2.9363674262	4.297765e-03	2.077626e-02	-2.413729326	P50750	cluster2 - cluster1	TRUE	CDK9	reviewed	Cyclin-dependent kinase 9 (EC 2.7.11.22) (EC 2.7.11.23) (C-2K) (Cell division cycle 2-like protein kinase 4) (Cell division protein kinase 9) (Serine/threonine-protein kinase PITALRE) (Tat-associated kinase complex catalytic subunit)	CDK9	CDC2L4	TAK
1352	2.159274e-01	0.5554651489	2.9341245774	4.325956e-03	2.088149e-02	-2.419604935	O95400	cluster2 - cluster1	TRUE	CD2B2	reviewed	CD2 antigen cytoplasmic tail-binding protein 2 (CD2 cytoplasmic domain-binding protein 2) (CD2 tail-binding protein 2) (U5 snRNP 52K protein) (U5-52K)	CD2BP2	KIAA1178
1353	2.620692e-01	1.0746639240	2.9328194259	4.342438e-03	2.094550e-02	-2.423022384	Q05048	cluster2 - cluster1	TRUE	CSTF1	reviewed	Cleavage stimulation factor subunit 1 (CF-1 50 kDa subunit) (Cleavage stimulation factor 50 kDa subunit) (CSTF 50 kDa subunit) (CstF-50)	CSTF1
1354	3.258666e-01	5.4233145760	2.9317248460	4.356307e-03	2.098190e-02	-2.425887520	P68371	cluster2 - cluster1	TRUE	TBB4B	reviewed	Tubulin beta-4B chain (Tubulin beta-2 chain) (Tubulin beta-2C chain)	TUBB4B	TUBB2C
1355	2.752496e-01	2.8904075047	2.9316163600	4.357683e-03	2.098190e-02	-2.426171442	Q15046	cluster2 - cluster1	TRUE	SYK	reviewed	Lysine--tRNA ligase (EC 2.7.7.-) (EC 6.1.1.6) (Lysyl-tRNA synthetase) (LysRS)	KARS1	KARS	KIAA0070
1356	-4.740989e-01	2.9635767271	-2.9314602760	4.359665e-03	2.098190e-02	-2.426579919	P19652	cluster2 - cluster1	TRUE	A1AG2	reviewed	Alpha-1-acid glycoprotein 2 (AGP 2) (Orosomucoid-2) (OMD 2)	ORM2	AGP2
1357	6.780229e-01	2.8642396325	2.9311099884	4.364115e-03	2.098778e-02	-2.427496572	Q01813	cluster2 - cluster1	TRUE	PFKAP	reviewed	ATP-dependent 6-phosphofructokinase, platelet type (ATP-PFK) (PFK-P) (EC 2.7.1.11) (6-phosphofructokinase type C) (Phosphofructo-1-kinase isozyme C) (PFK-C) (Phosphohexokinase)	PFKP	PFKF
1358	4.025105e-01	1.6208140652	2.9274369183	4.411029e-03	2.113523e-02	-2.437103140	Q8TEM1	cluster2 - cluster1	TRUE	PO210	reviewed	Nuclear pore membrane glycoprotein 210 (Nuclear pore protein gp210) (Nuclear envelope pore membrane protein POM 210) (POM210) (Nucleoporin Nup210) (Pore membrane protein of 210 kDa)	NUP210	KIAA0906	PSEC0245
1359	4.549687e-01	-1.2388393049	2.9253131094	4.478314e-03	2.141029e-02	-2.438060215	Q9NVN8	cluster2 - cluster1	TRUE	GNL3L	reviewed	Guanine nucleotide-binding protein-like 3-like protein	GNL3L
1360	3.165526e-01	4.3266436102	2.9268144445	4.419025e-03	2.115795e-02	-2.438730197	P36578	cluster2 - cluster1	TRUE	RL4	reviewed	60S ribosomal protein L4 (60S ribosomal protein L1) (Large ribosomal subunit protein uL4)	RPL4	RPL1
1361	2.788084e-01	5.0001337279	2.9264151197	4.424162e-03	2.116696e-02	-2.439773828	P07900	cluster2 - cluster1	TRUE	HS90A	reviewed	Heat shock protein HSP 90-alpha (EC 3.6.4.10) (Heat shock 86 kDa) (HSP 86) (HSP86) (Lipopolysaccharide-associated protein 2) (LAP-2) (LPS-associated protein 2) (Renal carcinoma antigen NY-REN-38)	HSP90AA1	HSP90A	HSPC1	HSPCA
1362	-7.191834e-01	1.1587014487	-2.9198403122	4.509536e-03	2.154372e-02	-2.456940470	P09668	cluster2 - cluster1	TRUE	CATH	reviewed	Pro-cathepsin H [Cleaved into: Cathepsin H mini chain; Cathepsin H (EC 3.4.22.16); Cathepsin H heavy chain; Cathepsin H light chain]	CTSH	CPSB
1363	2.502418e-01	2.5832668143	2.9191456563	4.518644e-03	2.157138e-02	-2.458752375	O60925	cluster2 - cluster1	TRUE	PFD1	reviewed	Prefoldin subunit 1	PFDN1	PFD1
1364	-5.416260e-01	0.9365048497	-2.9163241475	4.582512e-03	2.173267e-02	-2.459109302	P0C0L4	cluster2 - cluster1	TRUE	CO4A	reviewed	Complement C4-A (Acidic complement C4) (C3 and PZP-like alpha-2-macroglobulin domain-containing protein 2) [Cleaved into: Complement C4 beta chain; Complement C4-A alpha chain; C4a anaphylatoxin; C4b-A; C4d-A; Complement C4 gamma chain]	C4A	CO4	CPAMD2
1365	3.579691e-01	1.4638386802	2.9184439072	4.527863e-03	2.158690e-02	-2.460582427	P23193	cluster2 - cluster1	TRUE	TCEA1	reviewed	Transcription elongation factor A protein 1 (Transcription elongation factor S-II protein 1) (Transcription elongation factor TFIIS.o)	TCEA1	GTF2S	TFIIS
1366	6.943463e-01	2.8012092023	2.9181404649	4.531854e-03	2.158690e-02	-2.461373647	Q6PIU2	cluster2 - cluster1	TRUE	NCEH1	reviewed	Neutral cholesterol ester hydrolase 1 (NCEH) (EC 3.1.1.-) (Arylacetamide deacetylase-like 1)	NCEH1	AADACL1	KIAA1363
1367	-2.139675e-01	0.6707752768	-2.9172075757	4.544146e-03	2.162960e-02	-2.463805721	Q6VY07	cluster2 - cluster1	TRUE	PACS1	reviewed	Phosphofurin acidic cluster sorting protein 1 (PACS-1)	PACS1	KIAA1175
1368	2.561200e-01	0.5078630412	2.9169431425	4.547636e-03	2.163038e-02	-2.464494993	Q9Y282	cluster2 - cluster1	TRUE	ERGI3	reviewed	Endoplasmic reticulum-Golgi intermediate compartment protein 3 (Serologically defined breast cancer antigen NY-BR-84)	ERGIC3	C20orf47	ERV46	SDBCAG84	CGI-54	PRO0989
1369	3.020537e-01	2.3193576936	2.9166474856	4.551541e-03	2.163313e-02	-2.465265592	A6NHR9	cluster2 - cluster1	TRUE	SMHD1	reviewed	Structural maintenance of chromosomes flexible hinge domain-containing protein 1 (SMC hinge domain-containing protein 1) (EC 3.6.1.-)	SMCHD1	KIAA0650
1370	4.899799e-01	4.0026125356	2.9154682897	4.567145e-03	2.169144e-02	-2.468338419	P15311	cluster2 - cluster1	TRUE	EZRI	reviewed	Ezrin (Cytovillin) (Villin-2) (p81)	EZR	VIL2
1371	-5.624281e-01	-1.0357539511	-2.9149292750	4.574294e-03	2.170953e-02	-2.469742684	Q63HM1	cluster2 - cluster1	TRUE	KFA	reviewed	Kynurenine formamidase (KFA) (KFase) (EC 3.5.1.9) (Arylformamidase) (N-formylkynurenine formamidase) (FKF)	AFMID
1372	3.177019e-01	-1.7541263433	2.9129978423	4.640809e-03	2.194512e-02	-2.470056319	Q9BSV6	cluster2 - cluster1	TRUE	SEN34	reviewed	tRNA-splicing endonuclease subunit Sen34 (EC 4.6.1.16) (Leukocyte receptor cluster member 5) (tRNA-intron endonuclease Sen34) (HsSen34)	TSEN34	LENG5	SEN34
1373	4.538524e-01	-0.4102266060	2.9139688028	4.587059e-03	2.173838e-02	-2.472244429	O60825	cluster2 - cluster1	TRUE	F262	reviewed	6-phosphofructo-2-kinase/fructose-2,6-bisphosphatase 2 (6PF-2-K/Fru-2,6-P2ase 2) (PFK/FBPase 2) (6PF-2-K/Fru-2,6-P2ase heart-type isozyme) [Includes: 6-phosphofructo-2-kinase (EC 2.7.1.105); Fructose-2,6-bisphosphatase (EC 3.1.3.46)]	PFKFB2
1374	-4.568401e-01	1.8139614605	-2.9130529679	4.599262e-03	2.178033e-02	-2.474629286	P00747	cluster2 - cluster1	TRUE	PLMN	reviewed	Plasminogen (EC 3.4.21.7) [Cleaved into: Plasmin heavy chain A; Activation peptide; Angiostatin; Plasmin heavy chain A, short form; Plasmin light chain B]	PLG
1375	3.532868e-01	1.4410503095	2.9116090040	4.618561e-03	2.185581e-02	-2.478388171	Q9Y570	cluster2 - cluster1	TRUE	PPME1	reviewed	Protein phosphatase methylesterase 1 (PME-1) (EC 3.1.1.89)	PPME1	PME1	PP2593	PRO0750
1376	2.376756e-01	-0.4712773571	2.9036532207	4.767719e-03	2.243709e-02	-2.494262125	Q9BVC5	cluster2 - cluster1	TRUE	ASHWN	reviewed	Ashwin	C2orf49
1377	3.298776e-01	-0.2430522350	2.9053995566	4.702409e-03	2.222025e-02	-2.494535225	Q9BU61	cluster2 - cluster1	TRUE	NDUF3	reviewed	NADH dehydrogenase [ubiquinone] 1 alpha subcomplex assembly factor 3	NDUFAF3	C3orf60
1378	3.366024e-01	-1.9736576899	2.9024348516	4.742935e-03	2.238088e-02	-2.502234797	Q13568	cluster2 - cluster1	TRUE	IRF5	reviewed	Interferon regulatory factor 5 (IRF-5)	IRF5
1379	1.996239e-01	1.6822804510	2.9024091120	4.743288e-03	2.238088e-02	-2.502301617	O14776	cluster2 - cluster1	TRUE	TCRG1	reviewed	Transcription elongation regulator 1 (TATA box-binding protein-associated factor 2S) (Transcription factor CA150)	TCERG1	CA150	TAF2S
1380	-3.180011e-01	1.5547853263	-2.9019592092	4.749466e-03	2.239379e-02	-2.503469485	Q92930	cluster2 - cluster1	TRUE	RAB8B	reviewed	Ras-related protein Rab-8B	RAB8B
1381	2.863748e-01	0.4305435549	2.9016131072	4.754224e-03	2.239998e-02	-2.504367804	O43592	cluster2 - cluster1	TRUE	XPOT	reviewed	Exportin-T (Exportin(tRNA)) (tRNA exportin)	XPOT
1382	2.670811e-01	-0.4268967890	2.9005400526	4.769004e-03	2.243709e-02	-2.507152402	Q13439	cluster2 - cluster1	TRUE	GOGA4	reviewed	Golgin subfamily A member 4 (256 kDa golgin) (Golgin-245) (Protein 72.1) (Trans-Golgi p230)	GOLGA4
1383	2.988391e-01	0.4389727187	2.8990143664	4.790091e-03	2.252001e-02	-2.511110149	Q9Y5Q9	cluster2 - cluster1	TRUE	TF3C3	reviewed	General transcription factor 3C polypeptide 3 (Transcription factor IIIC 102 kDa subunit) (TFIIIC 102 kDa subunit) (TFIIIC102) (Transcription factor IIIC subunit gamma) (TF3C-gamma)	GTF3C3
1384	-4.425402e-01	-0.2394861505	-2.8956803135	4.850125e-03	2.272500e-02	-2.514047824	Q03135	cluster2 - cluster1	TRUE	CAV1	reviewed	Caveolin-1	CAV1	CAV
1385	2.013672e-01	0.9996671085	2.8977953868	4.807000e-03	2.258318e-02	-2.514271062	O43290	cluster2 - cluster1	TRUE	SNUT1	reviewed	U4/U6.U5 tri-snRNP-associated protein 1 (SNU66 homolog) (hSnu66) (Squamous cell carcinoma antigen recognized by T-cells 1) (SART-1) (hSART-1) (U4/U6.U5 tri-snRNP-associated 110 kDa protein) (allergen Hom s 1)	SART1
1386	2.952592e-01	0.2671595483	2.8967241698	4.821905e-03	2.263684e-02	-2.517047925	O75027	cluster2 - cluster1	TRUE	ABCB7	reviewed	Iron-sulfur clusters transporter ABCB7, mitochondrial (ATP-binding cassette sub-family B member 7, mitochondrial) (ATP-binding cassette transporter 7) (ABC transporter 7 protein)	ABCB7	ABC7
1387	3.568498e-01	-1.1726663265	2.8950770496	4.844907e-03	2.272500e-02	-2.521316048	Q96T23	cluster2 - cluster1	TRUE	RSF1	reviewed	Remodeling and spacing factor 1 (Rsf-1) (HBV pX-associated protein 8) (Hepatitis B virus X-associated protein) (p325 subunit of RSF chromatin-remodeling complex)	RSF1	HBXAP	XAP8
1388	2.842318e-01	-0.4945930099	2.8946299243	4.851168e-03	2.272500e-02	-2.522474327	Q9Y5Q8	cluster2 - cluster1	TRUE	TF3C5	reviewed	General transcription factor 3C polypeptide 5 (TF3C-epsilon) (Transcription factor IIIC 63 kDa subunit) (TFIIIC 63 kDa subunit) (TFIIIC63) (Transcription factor IIIC subunit epsilon)	GTF3C5	CDABP0017
1389	2.060317e-01	2.5915706278	2.8941959565	4.857252e-03	2.273712e-02	-2.523598384	O75533	cluster2 - cluster1	TRUE	SF3B1	reviewed	Splicing factor 3B subunit 1 (Pre-mRNA-splicing factor SF3b 155 kDa subunit) (SF3b155) (Spliceosome-associated protein 155) (SAP 155)	SF3B1	SAP155
1390	-8.530252e-01	-1.4738146265	-2.8770506284	5.281328e-03	2.438863e-02	-2.529452267	Q9P0Z9	cluster2 - cluster1	TRUE	SOX	reviewed	Peroxisomal sarcosine oxidase (PSO) (EC 1.5.3.1) (EC 1.5.3.7) (L-pipecolate oxidase) (L-pipecolic acid oxidase)	PIPOX	LPIPOX	PSO
1391	3.143276e-01	4.3574509144	2.8913404617	4.897462e-03	2.290885e-02	-2.530991229	P62263	cluster2 - cluster1	TRUE	RS14	reviewed	40S ribosomal protein S14 (Small ribosomal subunit protein uS11)	RPS14	PRO2640
1392	2.197885e-01	2.2459405657	2.8902243993	4.913261e-03	2.296623e-02	-2.533879092	O43402	cluster2 - cluster1	TRUE	EMC8	reviewed	ER membrane protein complex subunit 8 (Neighbor of COX4) (Protein FAM158B)	EMC8	C16orf2	C16orf4	COX4AL	COX4NB	FAM158B	NOC4
1393	2.398889e-01	-1.0389896911	2.8882422959	4.969457e-03	2.318693e-02	-2.535767253	Q96BH1	cluster2 - cluster1	TRUE	RNF25	reviewed	E3 ubiquitin-protein ligase RNF25 (EC 2.3.2.27) (RING finger protein 25) (RING-type E3 ubiquitin transferase RNF25)	RNF25
1394	3.990820e-01	-1.7968620408	2.8864405090	4.967175e-03	2.318693e-02	-2.543663343	Q9BVQ7	cluster2 - cluster1	TRUE	SPA5L	reviewed	Spermatogenesis-associated protein 5-like protein 1	SPATA5L1
1395	3.168227e-01	-1.4268216465	2.8820197430	5.120501e-03	2.369644e-02	-2.544366099	Q9Y294	cluster2 - cluster1	TRUE	ASF1A	reviewed	Histone chaperone ASF1A (Anti-silencing function protein 1 homolog A) (hAsf1) (hAsf1a) (CCG1-interacting factor A) (CIA) (hCIA)	ASF1A	CGI-98	HSPC146
1396	2.069670e-01	3.0925261722	2.8861612846	4.971175e-03	2.318693e-02	-2.544384939	P25398	cluster2 - cluster1	TRUE	RS12	reviewed	40S ribosomal protein S12 (Small ribosomal subunit protein eS12)	RPS12
1397	3.613504e-01	-3.3664567058	2.8742643919	5.323221e-03	2.444321e-02	-2.544990304	Q8N9M1	cluster2 - cluster1	TRUE	CS047	reviewed	Uncharacterized protein C19orf47	C19orf47
1398	4.689455e-01	-0.8089510263	2.8838300452	5.004687e-03	2.332651e-02	-2.550407319	Q14451	cluster2 - cluster1	TRUE	GRB7	reviewed	Growth factor receptor-bound protein 7 (B47) (Epidermal growth factor receptor GRB-7) (GRB7 adapter protein)	GRB7
1399	3.022810e-01	-1.3648973275	2.8813958560	5.082991e-03	2.355638e-02	-2.551664310	Q96IV0	cluster2 - cluster1	TRUE	NGLY1	reviewed	Peptide-N(4)-(N-acetyl-beta-glucosaminyl)asparagine amidase (PNGase) (hPNGase) (EC 3.5.1.52) (N-glycanase 1) (Peptide:N-glycanase)	NGLY1	PNG1
1400	3.763067e-01	2.1799256126	2.8827788584	5.019866e-03	2.338049e-02	-2.553121596	O76003	cluster2 - cluster1	TRUE	GLRX3	reviewed	Glutaredoxin-3 (PKC-interacting cousin of thioredoxin) (PICOT) (PKC-theta-interacting protein) (PKCq-interacting protein) (Thioredoxin-like protein 2)	GLRX3	PICOT	TXNL2	HUSSY-22
1401	-5.232971e-01	2.2258653726	-2.8822660852	5.027286e-03	2.339829e-02	-2.554445340	P01033	cluster2 - cluster1	TRUE	TIMP1	reviewed	Metalloproteinase inhibitor 1 (Erythroid-potentiating activity) (EPA) (Fibroblast collagenase inhibitor) (Collagenase inhibitor) (Tissue inhibitor of metalloproteinases 1) (TIMP-1)	TIMP1	CLGI	TIMP
1402	2.337284e-01	1.1541262446	2.8805939187	5.051552e-03	2.349441e-02	-2.558760771	Q6UN15	cluster2 - cluster1	TRUE	FIP1	reviewed	Pre-mRNA 3'-end-processing factor FIP1 (hFip1) (FIP1-like 1 protein) (Factor interacting with PAP) (Rearranged in hypereosinophilia)	FIP1L1	FIP1	RHE
1403	3.313232e-01	1.2396014128	2.8798261860	5.062729e-03	2.352957e-02	-2.560741409	O15269	cluster2 - cluster1	TRUE	SPTC1	reviewed	Serine palmitoyltransferase 1 (EC 2.3.1.50) (Long chain base biosynthesis protein 1) (LCB 1) (Serine-palmitoyl-CoA transferase 1) (SPT 1) (SPT1)	SPTLC1	LCB1
1404	3.845310e-01	0.5695591001	2.8793673774	5.069420e-03	2.353553e-02	-2.561924863	Q13895	cluster2 - cluster1	TRUE	BYST	reviewed	Bystin	BYSL	ENP1
1405	-4.412798e-01	-0.1803827097	-2.8792418620	5.071251e-03	2.353553e-02	-2.562248592	Q8IVH4	cluster2 - cluster1	TRUE	MMAA	reviewed	Methylmalonic aciduria type A protein, mitochondrial (EC 3.6.-.-)	MMAA
1406	4.633684e-01	-0.9521560601	2.8787066068	5.079070e-03	2.355500e-02	-2.563628991	Q96PY5	cluster2 - cluster1	TRUE	FMNL2	reviewed	Formin-like protein 2 (Formin homology 2 domain-containing protein 2)	FMNL2	FHOD2	KIAA1902
1407	4.496112e-01	0.1722652161	2.8776620777	5.108440e-03	2.365746e-02	-2.564702694	P07311	cluster2 - cluster1	TRUE	ACYP1	reviewed	Acylphosphatase-1 (EC 3.6.1.7) (Acylphosphatase, erythrocyte isozyme) (Acylphosphatase, organ-common type isozyme) (Acylphosphate phosphohydrolase 1)	ACYP1	ACYPE
1408	2.068473e-01	1.3525876299	2.8733809787	5.157465e-03	2.385052e-02	-2.577352165	O94906	cluster2 - cluster1	TRUE	PRP6	reviewed	Pre-mRNA-processing factor 6 (Androgen receptor N-terminal domain-transactivating protein 1) (ANT-1) (PRP6 homolog) (U5 snRNP-associated 102 kDa protein) (U5-102 kDa protein)	PRPF6	C20orf14
1409	-7.132464e-01	0.4184988022	-2.8656242395	5.273639e-03	2.437044e-02	-2.597302856	P80404	cluster2 - cluster1	TRUE	GABT	reviewed	4-aminobutyrate aminotransferase, mitochondrial (EC 2.6.1.19) ((S)-3-amino-2-methylpropionate transaminase) (EC 2.6.1.22) (GABA aminotransferase) (GABA-AT) (Gamma-amino-N-butyrate transaminase) (GABA transaminase) (GABA-T) (L-AIBAT)	ABAT	GABAT
1410	3.448268e-01	-1.7801083839	2.8627186827	5.377864e-03	2.454304e-02	-2.597675419	O60870	cluster2 - cluster1	TRUE	KIN17	reviewed	DNA/RNA-binding protein KIN17 (Binding to curved DNA) (KIN, antigenic determinant of recA protein homolog)	KIN	BTCD	KIN17
1411	-4.113417e-01	0.6450233575	-2.8647324318	5.287149e-03	2.439165e-02	-2.599593810	Q9Y4G6	cluster2 - cluster1	TRUE	TLN2	reviewed	Talin-2	TLN2	KIAA0320
1412	2.228324e-01	-0.6757547647	2.8645785247	5.289484e-03	2.439165e-02	-2.599989121	O94966	cluster2 - cluster1	TRUE	UBP19	reviewed	Ubiquitin carboxyl-terminal hydrolase 19 (EC 3.4.19.12) (Deubiquitinating enzyme 19) (Ubiquitin thioesterase 19) (Ubiquitin-specific-processing protease 19) (Zinc finger MYND domain-containing protein 9)	USP19	KIAA0891	ZMYND9
1413	3.221836e-01	-0.2926763154	2.8641849779	5.295459e-03	2.439720e-02	-2.600999870	Q9H4I3	cluster2 - cluster1	TRUE	TRABD	reviewed	TraB domain-containing protein (Protein TTG2)	TRABD	TTG2	PP2447
1414	3.016367e-01	0.2721981141	2.8639161618	5.299543e-03	2.439720e-02	-2.601690207	Q8TF05	cluster2 - cluster1	TRUE	PP4R1	reviewed	Serine/threonine-protein phosphatase 4 regulatory subunit 1	PPP4R1	MEG1	PP4R1
1415	-1.006193e+00	3.8097508742	-2.8637582243	5.301944e-03	2.439720e-02	-2.602095776	O43175	cluster2 - cluster1	TRUE	SERA	reviewed	D-3-phosphoglycerate dehydrogenase (3-PGDH) (EC 1.1.1.95) (2-oxoglutarate reductase) (EC 1.1.1.399) (Malate dehydrogenase) (EC 1.1.1.37)	PHGDH	PGDH3
1416	2.893589e-01	-1.8113989882	2.8623231405	5.353089e-03	2.451111e-02	-2.602377305	Q8IUH3	cluster2 - cluster1	TRUE	RBM45	reviewed	RNA-binding protein 45 (Developmentally-regulated RNA-binding protein 1) (RB-1) (RNA-binding motif protein 45)	RBM45	DRB1	DRBP1
1417	2.429126e-01	2.4285206936	2.8630699245	5.312420e-03	2.442811e-02	-2.603863054	O75822	cluster2 - cluster1	TRUE	EIF3J	reviewed	Eukaryotic translation initiation factor 3 subunit J (eIF3j) (Eukaryotic translation initiation factor 3 subunit 1) (eIF-3-alpha) (eIF3 p35)	EIF3J	EIF3S1	PRO0391
1418	-2.503740e-01	-0.5830325496	-2.8624168776	5.322377e-03	2.444321e-02	-2.605539496	P45985	cluster2 - cluster1	TRUE	MP2K4	reviewed	Dual specificity mitogen-activated protein kinase kinase 4 (MAP kinase kinase 4) (MAPKK 4) (EC 2.7.12.2) (JNK-activating kinase 1) (MAPK/ERK kinase 4) (MEK 4) (SAPK/ERK kinase 1) (SEK1) (Stress-activated protein kinase kinase 1) (SAPK kinase 1) (SAPKK-1) (SAPKK1) (c-Jun N-terminal kinase kinase 1) (JNKK)	MAP2K4	JNKK1	MEK4	MKK4	PRKMK4	SEK1	SERK1	SKK1
1419	2.105997e-01	-0.1709250628	2.8606390294	5.378934e-03	2.454304e-02	-2.606688495	O60573	cluster2 - cluster1	TRUE	IF4E2	reviewed	Eukaryotic translation initiation factor 4E type 2 (eIF-4E type 2) (eIF4E type 2) (Eukaryotic translation initiation factor 4E homologous protein) (Eukaryotic translation initiation factor 4E-like 3) (eIF4E-like protein 4E-LP) (mRNA cap-binding protein 4EHP) (h4EHP) (mRNA cap-binding protein type 3)	EIF4E2	EIF4EL3
1420	2.506960e-01	3.0318197874	2.8619600938	5.329351e-03	2.445409e-02	-2.606711924	Q9ULC4	cluster2 - cluster1	TRUE	MCTS1	reviewed	Malignant T-cell-amplified sequence 1 (MCT-1) (Multiple copies T-cell malignancies)	MCTS1	MCT1
1421	3.079632e-01	0.4845428718	2.8613989395	5.337931e-03	2.447618e-02	-2.608152032	Q96A35	cluster2 - cluster1	TRUE	RM24	reviewed	39S ribosomal protein L24, mitochondrial (L24mt) (MRP-L24) (Mitochondrial large ribosomal subunit protein uL24m)	MRPL24
1422	2.616989e-01	0.8431244500	2.8607086725	5.348502e-03	2.450737e-02	-2.609923170	Q96S52	cluster2 - cluster1	TRUE	PIGS	reviewed	GPI transamidase component PIG-S (Phosphatidylinositol-glycan biosynthesis class S protein)	PIGS	UNQ1873/PRO4316
1423	2.835873e-01	-0.3774086734	2.8600892444	5.358005e-03	2.451636e-02	-2.611512247	Q9H1Y0	cluster2 - cluster1	TRUE	ATG5	reviewed	Autophagy protein 5 (APG5-like) (Apoptosis-specific protein)	ATG5	APG5L	ASP
1424	2.449353e-01	1.3990182706	2.8589148158	5.376064e-03	2.454304e-02	-2.614524349	O60264	cluster2 - cluster1	TRUE	SMCA5	reviewed	SWI/SNF-related matrix-associated actin-dependent regulator of chromatin subfamily A member 5 (SWI/SNF-related matrix-associated actin-dependent regulator of chromatin A5) (EC 3.6.4.-) (Sucrose nonfermenting protein 2 homolog) (hSNF2H)	SMARCA5	SNF2H	WCRF135
1425	-3.763053e-01	6.2547865841	-2.8587963015	5.377890e-03	2.454304e-02	-2.614828251	P09382	cluster2 - cluster1	TRUE	LEG1	reviewed	Galectin-1 (Gal-1) (14 kDa laminin-binding protein) (HLBP14) (14 kDa lectin) (Beta-galactoside-binding lectin L-14-I) (Galaptin) (HBL) (HPL) (Lactose-binding lectin 1) (Lectin galactoside-binding soluble 1) (Putative MAPK-activating protein PM12) (S-Lac lectin 1)	LGALS1
1426	4.070531e-01	-0.4953746945	2.8579505549	5.390934e-03	2.458054e-02	-2.616996671	Q9H6Y2	cluster2 - cluster1	TRUE	WDR55	reviewed	WD repeat-containing protein 55	WDR55
1427	2.137297e-01	-1.0062983913	2.8572690765	5.401466e-03	2.461130e-02	-2.618743541	O60318	cluster2 - cluster1	TRUE	GANP	reviewed	Germinal-center associated nuclear protein (GANP) (EC 2.3.1.48) (80 kDa MCM3-associated protein) (MCM3 acetylating protein) (MCM3AP) (EC 2.3.1.-) (MCM3 acetyltransferase)	MCM3AP	GANP	KIAA0572	MAP80
1428	2.616671e-01	1.0533270039	2.8550781324	5.435453e-03	2.474882e-02	-2.624357403	P78406	cluster2 - cluster1	TRUE	RAE1L	reviewed	mRNA export factor (Rae1 protein homolog) (mRNA-associated protein mrnp 41)	RAE1	MRNP41
1429	-4.947551e-01	1.5751568108	-2.8534863008	5.460270e-03	2.484442e-02	-2.628433953	Q9BUT1	cluster2 - cluster1	TRUE	BDH2	reviewed	3-hydroxybutyrate dehydrogenase type 2 (EC 1.1.1.-) (EC 1.1.1.30) (Dehydrogenase/reductase SDR family member 6) (Oxidoreductase UCPA) (R-beta-hydroxybutyrate dehydrogenase) (Short chain dehydrogenase/reductase family 15C member 1)	BDH2	DHRS6	SDR15C1	UNQ6308/PRO20933
1430	-4.075492e-01	3.8086583396	-2.8530260973	5.467464e-03	2.485976e-02	-2.629612150	P11766	cluster2 - cluster1	TRUE	ADHX	reviewed	Alcohol dehydrogenase class-3 (EC 1.1.1.1) (Alcohol dehydrogenase 5) (Alcohol dehydrogenase class chi chain) (Alcohol dehydrogenase class-III) (Glutathione-dependent formaldehyde dehydrogenase) (FALDH) (FDH) (GSH-FDH) (EC 1.1.1.-) (S-(hydroxymethyl)glutathione dehydrogenase) (EC 1.1.1.284)	ADH5	ADHX	FDH
1431	3.033918e-01	-1.1297616650	2.8522994736	5.493538e-03	2.493490e-02	-2.629773952	Q93074	cluster2 - cluster1	TRUE	MED12	reviewed	Mediator of RNA polymerase II transcription subunit 12 (Activator-recruited cofactor 240 kDa component) (ARC240) (CAG repeat protein 45) (Mediator complex subunit 12) (OPA-containing protein) (Thyroid hormone receptor-associated protein complex 230 kDa component) (Trap230) (Trinucleotide repeat-containing gene 11 protein)	MED12	ARC240	CAGH45	HOPA	KIAA0192	TNRC11	TRAP230
1432	3.396893e-01	0.3541581631	2.8499248762	5.530927e-03	2.503391e-02	-2.631665970	A0AV96	cluster2 - cluster1	TRUE	RBM47	reviewed	RNA-binding protein 47 (RNA-binding motif protein 47)	RBM47
1433	3.171050e-01	0.2067429208	2.8518877460	5.485297e-03	2.492341e-02	-2.632525852	Q9BTE6	cluster2 - cluster1	TRUE	AASD1	reviewed	Alanyl-tRNA editing protein Aarsd1 (Alanyl-tRNA synthetase domain-containing protein 1)	AARSD1
1434	4.476642e-01	2.1643198717	2.8512381684	5.495496e-03	2.493490e-02	-2.634188073	Q96HS1	cluster2 - cluster1	TRUE	PGAM5	reviewed	Serine/threonine-protein phosphatase PGAM5, mitochondrial (EC 3.1.3.16) (Bcl-XL-binding protein v68) (Phosphoglycerate mutase family member 5)	PGAM5
1435	2.615101e-01	0.5321217371	2.8502111078	5.511659e-03	2.499080e-02	-2.636815614	Q9NR50	cluster2 - cluster1	TRUE	EI2BG	reviewed	Translation initiation factor eIF-2B subunit gamma (eIF-2B GDP-GTP exchange factor subunit gamma)	EIF2B3
1436	3.464177e-01	0.1273776752	2.8497151182	5.519480e-03	2.500882e-02	-2.638084233	Q8IXM3	cluster2 - cluster1	TRUE	RM41	reviewed	39S ribosomal protein L41, mitochondrial (L41mt) (MRP-L41) (39S ribosomal protein L27 homolog) (Bcl-2-interacting mitochondrial ribosomal protein L41) (Cell proliferation-inducing gene 3 protein) (MRP-L27 homolog) (Mitochondrial large ribosomal subunit protein mL41)	MRPL41	BMRP	MRPL27	RPML27	PIG3
1437	3.336690e-01	0.7407443799	2.8486509623	5.536294e-03	2.503391e-02	-2.640805473	Q8TDB6	cluster2 - cluster1	TRUE	DTX3L	reviewed	E3 ubiquitin-protein ligase DTX3L (EC 2.3.2.27) (B-lymphoma- and BAL-associated protein) (Protein deltex-3-like) (RING-type E3 ubiquitin transferase DTX3L) (Rhysin-2) (Rhysin2)	DTX3L	BBAP
1438	2.905027e-01	0.2555273087	2.8485063193	5.538583e-03	2.503391e-02	-2.641175287	Q8WUA4	cluster2 - cluster1	TRUE	TF3C2	reviewed	General transcription factor 3C polypeptide 2 (TF3C-beta) (Transcription factor IIIC 110 kDa subunit) (TFIIIC 110 kDa subunit) (TFIIIC110) (Transcription factor IIIC subunit beta)	GTF3C2	KIAA0011
1439	6.287119e-01	-1.2528018236	2.8338093729	5.987540e-03	2.675669e-02	-2.641272084	P53985	cluster2 - cluster1	TRUE	MOT1	reviewed	Monocarboxylate transporter 1 (MCT 1) (Solute carrier family 16 member 1)	SLC16A1	MCT1
1440	1.900941e-01	2.9727402418	2.8483904606	5.540417e-03	2.503391e-02	-2.641471496	Q15393	cluster2 - cluster1	TRUE	SF3B3	reviewed	Splicing factor 3B subunit 3 (Pre-mRNA-splicing factor SF3b 130 kDa subunit) (SF3b130) (STAF130) (Spliceosome-associated protein 130) (SAP 130)	SF3B3	KIAA0017	SAP130
1441	-5.570052e-01	2.3465389458	-2.8480772591	5.545378e-03	2.503892e-02	-2.642272191	Q14195	cluster2 - cluster1	TRUE	DPYL3	reviewed	Dihydropyrimidinase-related protein 3 (DRP-3) (Collapsin response mediator protein 4) (CRMP-4) (Unc-33-like phosphoprotein 1) (ULIP-1)	DPYSL3	CRMP4	DRP3	ULIP	ULIP1
1442	2.350516e-01	2.3706670652	2.8468722566	5.564503e-03	2.510784e-02	-2.645352092	Q9UBE0	cluster2 - cluster1	TRUE	SAE1	reviewed	SUMO-activating enzyme subunit 1 (Ubiquitin-like 1-activating enzyme E1A) [Cleaved into: SUMO-activating enzyme subunit 1, N-terminally processed]	SAE1	AOS1	SUA1	UBLE1A
1443	3.416921e-01	2.0118242799	2.8439929367	5.610448e-03	2.529760e-02	-2.652707115	Q9UJA5	cluster2 - cluster1	TRUE	TRM6	reviewed	tRNA (adenine(58)-N(1))-methyltransferase non-catalytic subunit TRM6 (mRNA methyladenosine-N(1)-methyltransferase non-catalytic subunit TRM6) (tRNA(m1A58)-methyltransferase subunit TRM6) (tRNA(m1A58)MTase subunit TRM6)	TRMT6	KIAA1153	TRM6	CGI-09
1444	4.098441e-01	2.6183462588	2.8403677904	5.668789e-03	2.554294e-02	-2.661958648	Q9H910	cluster2 - cluster1	TRUE	JUPI2	reviewed	Jupiter microtubule associated homolog 2 (Hematological and neurological expressed 1-like protein) (HN1-like protein)	JPT2	C16orf34	HN1L	L11
1445	1.975480e-01	2.7877990879	2.8396821831	5.679885e-03	2.556126e-02	-2.663707262	P31153	cluster2 - cluster1	TRUE	METK2	reviewed	S-adenosylmethionine synthase isoform type-2 (AdoMet synthase 2) (EC 2.5.1.6) (Methionine adenosyltransferase 2) (MAT 2) (Methionine adenosyltransferase II) (MAT-II)	MAT2A	AMS2	MATA2
1446	3.042113e-01	0.4757838745	2.8396309265	5.680716e-03	2.556126e-02	-2.663837976	Q92552	cluster2 - cluster1	TRUE	RT27	reviewed	28S ribosomal protein S27, mitochondrial (MRP-S27) (S27mt) (Mitochondrial ribosomal protein S27) (Mitochondrial small ribosomal subunit protein mS27)	MRPS27	KIAA0264
1447	2.982720e-01	-0.0076025445	2.8358064632	5.758095e-03	2.589152e-02	-2.671837270	Q9HAS0	cluster2 - cluster1	TRUE	NJMU	reviewed	Protein Njmu-R1	C17orf75
1448	-7.660596e-01	0.2298023865	-2.8224877417	6.100500e-03	2.714952e-02	-2.676234291	P32754	cluster2 - cluster1	TRUE	HPPD	reviewed	4-hydroxyphenylpyruvate dioxygenase (EC 1.13.11.27) (4-hydroxyphenylpyruvic acid oxidase) (4HPPD) (HPD) (HPPDase)	HPD	PPD
1449	-3.390602e-01	1.1884789939	-2.8343903641	5.766205e-03	2.590881e-02	-2.677192220	P22033	cluster2 - cluster1	TRUE	MUTA	reviewed	Methylmalonyl-CoA mutase, mitochondrial (MCM) (EC 5.4.99.2) (Methylmalonyl-CoA isomerase)	MMUT	MUT
1450	-3.115766e-01	2.4376982847	-2.8341647800	5.769911e-03	2.590881e-02	-2.677766610	P09497	cluster2 - cluster1	TRUE	CLCB	reviewed	Clathrin light chain B (Lcb)	CLTB
1451	2.981288e-01	-1.6114591072	2.8330694765	5.803113e-03	2.601089e-02	-2.678798350	P16383	cluster2 - cluster1	TRUE	GCFC2	reviewed	Intron Large complex component GCFC2 (GC-rich sequence DNA-binding factor) (GC-rich sequence DNA-binding factor 2) (Transcription factor 9) (TCF-9)	GCFC2	C2orf3	GCF	TCF9
1452	2.390928e-01	0.9961970471	2.8320667963	5.804485e-03	2.601089e-02	-2.683106782	P52298	cluster2 - cluster1	TRUE	NCBP2	reviewed	Nuclear cap-binding protein subunit 2 (20 kDa nuclear cap-binding protein) (Cell proliferation-inducing gene 55 protein) (NCBP 20 kDa subunit) (CBP20) (NCBP-interacting protein 1) (NIP1)	NCBP2	CBP20	PIG55
1453	3.055786e-01	1.5740775183	2.8320571902	5.804644e-03	2.601089e-02	-2.683131225	O95159	cluster2 - cluster1	TRUE	ZFPL1	reviewed	Zinc finger protein-like 1 (Zinc finger protein MCG4)	ZFPL1
1454	2.359255e-01	-1.4600099734	2.8283685867	5.912984e-03	2.644169e-02	-2.683171602	Q13490	cluster2 - cluster1	TRUE	BIRC2	reviewed	Baculoviral IAP repeat-containing protein 2 (EC 2.3.2.27) (Cellular inhibitor of apoptosis 1) (C-IAP1) (IAP homolog B) (Inhibitor of apoptosis protein 2) (hIAP-2) (hIAP2) (RING finger protein 48) (RING-type E3 ubiquitin transferase BIRC2) (TNFR2-TRAF-signaling complex protein 2)	BIRC2	API1	MIHB	RNF48
1455	2.378847e-01	0.8431948729	2.8317436288	5.809828e-03	2.601619e-02	-2.683929079	Q6P1J9	cluster2 - cluster1	TRUE	CDC73	reviewed	Parafibromin (Cell division cycle protein 73 homolog) (Hyperparathyroidism 2 protein)	CDC73	C1orf28	HRPT2
1456	3.620249e-01	-1.2917258972	2.8166959179	6.239879e-03	2.761858e-02	-2.691701559	Q6P4I2	cluster2 - cluster1	TRUE	WDR73	reviewed	WD repeat-containing protein 73	WDR73	HSPC264
1457	3.814195e-01	0.8280481844	2.8264858704	5.912727e-03	2.644169e-02	-2.695520187	Q9P032	cluster2 - cluster1	TRUE	NDUF4	reviewed	NADH dehydrogenase [ubiquinone] 1 alpha subcomplex assembly factor 4 (Hormone-regulated proliferation-associated protein of 20 kDa)	NDUFAF4	C6orf66	HRPAP20	HSPC125	My013
1458	4.674169e-01	-1.4176855430	2.8192460208	6.051387e-03	2.698636e-02	-2.712002379	Q07617	cluster2 - cluster1	TRUE	SPAG1	reviewed	Sperm-associated antigen 1 (HSD-3.8) (Infertility-related sperm protein Spag-1)	SPAG1
1459	2.713232e-01	-0.7590049942	2.8188510817	6.026686e-03	2.691313e-02	-2.716671327	Q6UX04	cluster2 - cluster1	TRUE	CWC27	reviewed	Spliceosome-associated protein CWC27 homolog (Antigen NY-CO-10) (Probable inactive peptidyl-prolyl cis-trans isomerase CWC27 homolog) (PPIase CWC27) (Serologically defined colon cancer antigen 10)	CWC27	SDCCAG10	UNQ438/PRO871
1460	3.490662e-01	1.3267581683	2.8182110128	6.037643e-03	2.694355e-02	-2.718293670	Q8N2F6	cluster2 - cluster1	TRUE	ARM10	reviewed	Armadillo repeat-containing protein 10 (Splicing variant involved in hepatocarcinogenesis protein)	ARMC10	SVH	PSEC0198
1461	-4.001413e-01	-0.7585784772	-2.7924227434	6.743634e-03	2.927043e-02	-2.721021624	Q9UK55	cluster2 - cluster1	TRUE	ZPI	reviewed	Protein Z-dependent protease inhibitor (PZ-dependent protease inhibitor) (PZI) (Serpin A10)	SERPINA10	ZPI	UNQ707/PRO1358
1462	-6.406192e-01	2.9478218282	-2.8157862731	6.079318e-03	2.707440e-02	-2.724436767	P30038	cluster2 - cluster1	TRUE	AL4A1	reviewed	Delta-1-pyrroline-5-carboxylate dehydrogenase, mitochondrial (P5C dehydrogenase) (EC 1.2.1.88) (Aldehyde dehydrogenase family 4 member A1) (L-glutamate gamma-semialdehyde dehydrogenase)	ALDH4A1	ALDH4	P5CDH
1463	3.282283e-01	0.1787288773	2.8157782834	6.079456e-03	2.707440e-02	-2.724457002	Q9H0U6	cluster2 - cluster1	TRUE	RM18	reviewed	39S ribosomal protein L18, mitochondrial (L18mt) (MRP-L18) (Mitochondrial large ribosomal subunit protein uL18m)	MRPL18	HSPC071
1464	-5.708709e-01	-0.9393579064	-2.8089769637	6.263439e-03	2.766845e-02	-2.730277368	P29279	cluster2 - cluster1	TRUE	CCN2	reviewed	CCN family member 2 (Cellular communication network factor 2) (Connective tissue growth factor) (Hypertrophic chondrocyte-specific protein 24) (Insulin-like growth factor-binding protein 8) (IBP-8) (IGF-binding protein 8) (IGFBP-8)	CCN2	CTGF	HCS24	IGFBP8
1465	2.087452e-01	1.0420137159	2.8130550701	6.126576e-03	2.724692e-02	-2.731351093	Q13573	cluster2 - cluster1	TRUE	SNW1	reviewed	SNW domain-containing protein 1 (Nuclear protein SkiP) (Nuclear receptor coactivator NCoA-62) (Ski-interacting protein)	SNW1	SKIIP	SKIP
1466	-5.835980e-01	3.4566044472	-2.8124046184	6.137880e-03	2.727854e-02	-2.732996968	Q16270	cluster2 - cluster1	TRUE	IBP7	reviewed	Insulin-like growth factor-binding protein 7 (IBP-7) (IGF-binding protein 7) (IGFBP-7) (IGFBP-rP1) (MAC25 protein) (PGI2-stimulating factor) (Prostacyclin-stimulating factor) (Tumor-derived adhesion factor) (TAF)	IGFBP7	MAC25	PSF
1467	2.334696e-01	1.2698114656	2.8119050024	6.146576e-03	2.729396e-02	-2.734260962	Q96I25	cluster2 - cluster1	TRUE	SPF45	reviewed	Splicing factor 45 (45 kDa-splicing factor) (RNA-binding motif protein 17)	RBM17	SPF45
1468	2.392492e-01	1.4421848024	2.8117230527	6.149746e-03	2.729396e-02	-2.734721236	Q8TAT6	cluster2 - cluster1	TRUE	NPL4	reviewed	Nuclear protein localization protein 4 homolog (Protein NPL4)	NPLOC4	KIAA1499	NPL4
1469	-2.704144e-01	-1.0498606439	-2.8103758196	6.189013e-03	2.741285e-02	-2.736304203	Q9H1H9	cluster2 - cluster1	TRUE	KI13A	reviewed	Kinesin-like protein KIF13A (Kinesin-like protein RBKIN)	KIF13A	RBKIN
1470	-6.012576e-01	1.2688682909	-2.8109436661	6.163340e-03	2.733563e-02	-2.736692558	P50895	cluster2 - cluster1	TRUE	BCAM	reviewed	Basal cell adhesion molecule (Auberger B antigen) (B-CAM cell surface glycoprotein) (F8/G253 antigen) (Lutheran antigen) (Lutheran blood group glycoprotein) (CD antigen CD239)	BCAM	LU	MSK19
1471	-3.976375e-01	1.4415135462	-2.8094664389	6.189182e-03	2.741285e-02	-2.740427713	O00142	cluster2 - cluster1	TRUE	KITM	reviewed	Thymidine kinase 2, mitochondrial (EC 2.7.1.21) (Mt-TK)	TK2
1472	2.873576e-01	0.2473111060	2.8062176355	6.246365e-03	2.762848e-02	-2.748636606	Q9NYK5	cluster2 - cluster1	TRUE	RM39	reviewed	39S ribosomal protein L39, mitochondrial (L39mt) (MRP-L39) (39S ribosomal protein L5, mitochondrial) (L5mt) (MRP-L5) (Mitochondrial large ribosomal subunit protein mL39)	MRPL39	C21orf92	MRPL5	RPML5	MSTP003	PRED22
1473	2.411840e-01	0.1395226237	2.8051301041	6.265614e-03	2.766845e-02	-2.751382776	Q8WUA2	cluster2 - cluster1	TRUE	PPIL4	reviewed	Peptidyl-prolyl cis-trans isomerase-like 4 (PPIase) (EC 5.2.1.8) (Cyclophilin-like protein PPIL4) (Rotamase PPIL4)	PPIL4
1474	2.520502e-01	0.1730158761	2.8049861159	6.268167e-03	2.766845e-02	-2.751746301	Q9UKX7	cluster2 - cluster1	TRUE	NUP50	reviewed	Nuclear pore complex protein Nup50 (50 kDa nucleoporin) (Nuclear pore-associated protein 60 kDa-like) (Nucleoporin Nup50)	NUP50	NPAP60L	PRO1146
1475	3.067670e-01	-1.6350068997	2.7885764250	6.815972e-03	2.940631e-02	-2.757888373	Q9UJX4	cluster2 - cluster1	TRUE	APC5	reviewed	Anaphase-promoting complex subunit 5 (APC5) (Cyclosome subunit 5)	ANAPC5	APC5
1476	3.332622e-01	-1.3568344796	2.7964542854	6.488154e-03	2.844638e-02	-2.761710574	Q92759	cluster2 - cluster1	TRUE	TF2H4	reviewed	General transcription factor IIH subunit 4 (Basic transcription factor 2 52 kDa subunit) (BTF2 p52) (General transcription factor IIH polypeptide 4) (TFIIH basal transcription factor complex p52 subunit)	GTF2H4
1477	-4.126429e-01	0.1089353298	-2.8003802615	6.350327e-03	2.801209e-02	-2.763366536	P78559	cluster2 - cluster1	TRUE	MAP1A	reviewed	Microtubule-associated protein 1A (MAP-1A) (Proliferation-related protein p80) [Cleaved into: MAP1A heavy chain; MAP1 light chain LC2]	MAP1A	MAP1L
1478	3.502356e-01	-0.1635924011	2.7993164113	6.385480e-03	2.812899e-02	-2.764191486	Q96ER9	cluster2 - cluster1	TRUE	MITOK	reviewed	Mitochondrial potassium channel (MITOK) (Coiled-coil domain-containing protein 51)	CCDC51	MITOK
1479	4.742380e-01	-1.7666576896	2.7893760063	6.714009e-03	2.918081e-02	-2.765431069	Q9UBV7	cluster2 - cluster1	TRUE	B4GT7	reviewed	Beta-1,4-galactosyltransferase 7 (Beta-1,4-GalTase 7) (Beta4Gal-T7) (b4Gal-T7) (EC 2.4.1.-) (Proteoglycan UDP-galactose:beta-xylose beta1,4-galactosyltransferase I) (UDP-Gal:beta-GlcNAc beta-1,4-galactosyltransferase 7) (UDP-galactose:beta-N-acetylglucosamine beta-1,4-galactosyltransferase 7) (UDP-galactose:beta-xylose beta-1,4-galactosyltransferase) (XGPT) (XGalT-1) (Xylosylprotein 4-beta-galact…	B4GALT7	XGALT1	UNQ748/PRO1478
1480	2.891593e-01	-1.9330143817	2.7913763523	6.617916e-03	2.887899e-02	-2.766550039	Q6P4R8	cluster2 - cluster1	TRUE	NFRKB	reviewed	Nuclear factor related to kappa-B-binding protein (DNA-binding protein R kappa-B) (INO80 complex subunit G)	NFRKB	INO80G
1481	4.016914e-01	0.7198111008	2.7985579770	6.383105e-03	2.812899e-02	-2.767959691	O00154	cluster2 - cluster1	TRUE	BACH	reviewed	Cytosolic acyl coenzyme A thioester hydrolase (EC 3.1.2.2) (Acyl-CoA thioesterase 7) (Brain acyl-CoA hydrolase) (BACH) (hBACH) (CTE-IIa) (CTE-II) (Long chain acyl-CoA thioester hydrolase)	ACOT7	BACH
1482	-5.583956e-01	-0.8811819653	-2.7963592146	6.422861e-03	2.825986e-02	-2.773498501	O15247	cluster2 - cluster1	TRUE	CLIC2	reviewed	Chloride intracellular channel protein 2 (XAP121)	CLIC2
1483	1.917147e-01	3.4169374572	2.7963030270	6.423880e-03	2.825986e-02	-2.773639994	P38919	cluster2 - cluster1	TRUE	IF4A3	reviewed	Eukaryotic initiation factor 4A-III (eIF-4A-III) (eIF4A-III) (EC 3.6.4.13) (ATP-dependent RNA helicase DDX48) (ATP-dependent RNA helicase eIF4A-3) (DEAD box protein 48) (Eukaryotic initiation factor 4A-like NUK-34) (Eukaryotic translation initiation factor 4A isoform 3) (Nuclear matrix protein 265) (NMP 265) (hNMP 265) [Cleaved into: Eukaryotic initiation factor 4A-III, N-terminally processed]	EIF4A3	DDX48	KIAA0111
1484	3.003564e-01	-0.3898580120	2.7932167589	6.496269e-03	2.846276e-02	-2.775316425	Q5TFE4	cluster2 - cluster1	TRUE	NT5D1	reviewed	5'-nucleotidase domain-containing protein 1 (EC 3.1.3.-)	NT5DC1	NT5C2L1	LP2642
1485	2.647276e-01	0.0158417832	2.7951826545	6.444227e-03	2.833020e-02	-2.776460853	Q9ULR0	cluster2 - cluster1	TRUE	ISY1	reviewed	Pre-mRNA-splicing factor ISY1 homolog	ISY1	KIAA1160
[truncated: 5,017 more rows]
[truncated: 23 more columns]
