# Supplementary material for: Proteomic characterization of intrahepatic cholangiocarcinoma identifies risk-stratifying subgroups and EIF4A1 as a therapeutic target
Source: Nat Commun. 2026 Mar 23;17:2741. doi: 10.1038/s41467-026-70817-1 (PMC13013968; doi:10.1038/s41467-026-70817-1)
Supplement: Supplementary file 14 — Source Data [file 41467_2026_70817_MOESM14_ESM.zip › Source Data/Fig3D.csv]

	ID	Description	setSize	enrichmentScore	NES	pvalue	p.adjust	qvalue	rank	leading_edge	core_enrichment
GO:0006364	GO:0006364	rRNA processing	174	0.677617158781762	3.20913983787333	1e-10	1.19710144927536e-09	5.50724637681159e-10	1170	tags=68%, list=18%, signal=58%	O75607/Q9NR30/Q8TDN6/P46087/Q9H0S4/Q9Y3A4/Q99848/O76021/Q86U38/Q8WVM0/Q9NY93/Q9BVI4/Q9H583/Q92979/Q8TED0/O75691/Q9BSC4/Q9Y5J1/Q14684/Q9NVP1/Q9H7B2/Q6IN84/Q9UKD2/O00541/Q14690/Q9H6R4/Q9BZE4/Q9H8H0/P78316/Q13206/Q9Y6V7/Q9NV06/Q15061/Q8IY81/P56182/Q9NQT4/Q8IY37/Q96GQ7/Q9Y2L1/Q14978/Q9BYG3/Q969X6/O95478/Q9NX58/Q8NEJ9/Q9Y2R4/Q8IWA0/Q8N8A6/Q8NI36/Q9NPD3/O00566/Q6DKI1/Q9Y3B9/P42677/Q14137/Q96P11/Q9NZM5/…
GO:0042254	GO:0042254	ribosome biogenesis	232	0.662682094458694	3.25526536506928	1e-10	1.19710144927536e-09	5.50724637681159e-10	1422	tags=72%, list=22%, signal=58%	O75607/O75616/Q9NR30/Q8TDN6/P46087/Q9H0S4/Q9Y3A4/Q99848/O76021/Q86U38/Q8WVM0/Q96GA3/Q9NY93/Q96D46/Q9BVI4/Q8IUF8/Q9H583/Q92979/Q9NVX2/Q8TED0/O75691/Q9BSC4/Q9Y3T9/Q13823/Q9Y5J1/Q9NY61/Q14684/Q9NVP1/Q9H7B2/Q6IN84/Q969S3/Q14146/Q9UKD2/O00541/Q14690/Q9H6R4/P06748/A4D1E9/Q9BZE4/Q9H8H0/P78316/Q13206/Q9Y6V7/Q9NV06/Q15061/Q8IY81/Q9Y221/P56182/Q9NQT4/Q8IY37/Q96GQ7/Q9H089/Q9Y2L1/Q14978/Q9BYG3/Q969X6/Q9Y3C1/…
GO:0016072	GO:0016072	rRNA metabolic process	197	0.647122217272288	3.09794431656194	1e-10	1.19710144927536e-09	5.50724637681159e-10	1205	tags=66%, list=19%, signal=56%	O75607/Q9NR30/Q8TDN6/P46087/Q9H0S4/Q9Y3A4/Q99848/O76021/Q86U38/Q8WVM0/Q9NY93/Q9BVI4/Q9H583/Q92979/Q8TED0/O75691/Q9BSC4/Q9Y5J1/Q14684/Q9NVP1/Q9H7B2/Q6IN84/O15446/Q9UKD2/O00541/Q14690/Q9H6R4/Q9BZE4/Q9H8H0/P78316/Q13206/Q9Y6V7/Q9NV06/Q15061/Q8IY81/P56182/Q9NQT4/Q8IY37/Q9H9Y6/Q96GQ7/Q9Y2L1/Q14978/Q9BYG3/Q969X6/O95478/Q9NX58/Q8NEJ9/Q9Y2R4/Q8IWA0/Q8N8A6/Q8NI36/Q9NPD3/O00566/Q6DKI1/Q9Y3B9/P42677/Q14137/…
GO:0034470	GO:0034470	ncRNA processing	291	0.608877775191041	3.06624300678147	1e-10	1.19710144927536e-09	5.50724637681159e-10	1581	tags=62%, list=24%, signal=49%	O75607/Q9NR30/O75127/Q8TDN6/P46087/Q9H0S4/Q9Y3A4/Q99848/O76021/Q86U38/Q8WVM0/Q9NY93/Q7Z7A3/Q9BVI4/Q9H583/Q92979/Q8TED0/O75691/Q9BSC4/Q9Y5J1/Q14684/Q9NVP1/Q9H7B2/Q6IN84/Q08J23/Q2VPK5/Q9UKD2/Q7Z4G4/O00541/Q14690/Q9H6R4/Q9BZE4/Q9H8H0/P78316/Q13206/Q9Y6V7/Q9NV06/Q15061/Q8IY81/P56182/Q9NQT4/Q8IY37/Q96GQ7/Q9Y2L1/Q14978/Q9BYG3/Q969X6/O95478/Q9NX58/Q8NEJ9/Q9Y2R4/Q8IWA0/Q8N8A6/Q8NI36/Q9NPD3/O00566/Q6DKI1/…
GO:0022613	GO:0022613	ribonucleoprotein complex biogenesis	318	0.604525939092703	3.08289922890399	1e-10	1.19710144927536e-09	5.50724637681159e-10	2056	tags=74%, list=32%, signal=53%	O75607/O75616/Q9NR30/Q8TDN6/P46087/Q9H0S4/Q9Y3A4/Q99848/O76021/Q86U38/Q8WVM0/Q96GA3/Q9NY93/Q96D46/Q9BVI4/Q8IUF8/Q9H583/Q92979/Q9NVX2/Q8TED0/O75691/Q9BSC4/Q9Y3T9/Q13823/Q9Y5J1/Q9NY61/Q14684/Q9NVP1/Q9H7B2/Q6IN84/Q969S3/Q14146/Q9UKD2/O00541/Q14690/Q9H6R4/P06748/A4D1E9/Q9BZE4/Q9H8H0/P78316/Q13206/Q9Y6V7/Q9NV06/Q15061/Q8IY81/Q96SB4/Q9Y221/P56182/Q9NQT4/Q8IY37/P54105/Q96GQ7/Q9H089/Q9Y2L1/Q14978/Q9BYG3/…
GO:0034660	GO:0034660	ncRNA metabolic process	369	0.58422395788117	3.01682663060228	1e-10	1.19710144927536e-09	5.50724637681159e-10	1655	tags=61%, list=25%, signal=48%	O75607/Q9NR30/O75127/Q8TDN6/P46087/Q9H0S4/Q9Y3A4/Q99848/O76021/Q86U38/Q8WVM0/Q9NY93/Q7Z7A3/Q9BVI4/Q9H583/Q92979/Q8TED0/O75691/Q9BSC4/Q9Y5J1/O43716/Q14684/Q9NVP1/Q9H7B2/Q6IN84/Q08J23/O15446/Q2VPK5/Q9UKD2/Q7Z4G4/O00541/Q14690/Q9H6R4/Q9BZE4/Q9H8H0/P78316/Q13206/Q9Y6V7/Q9NV06/Q15061/Q8IY81/P56182/Q9NQT4/Q8IY37/Q9H9Y6/Q96GQ7/Q9Y2L1/Q14978/Q9BYG3/Q969X6/O95478/Q9NX58/Q8NEJ9/Q8TCS8/Q9Y2R4/Q8IWA0/Q8N8A6/…
GO:0002181	GO:0002181	cytoplasmic translation	123	0.581767584237172	2.60691841705536	1e-10	1.19710144927536e-09	5.50724637681159e-10	2278	tags=83%, list=35%, signal=55%	Q6P5R6/P16989/P67809/Q9BZG8/Q9BQC3/P42677/P83881/Q9H2U1/Q9UET6/P47914/P14618/P62495/Q9H2P9/Q04637/P11940/P61254/P36578/Q9H074/P62263/P62633/P62917/P62266/Q9Y5A9/P26373/P08865/P62424/P18621/P62241/Q9Y295/Q07020/P20042/P46782/Q8WU90/P62888/P62280/P50914/P84098/P62841/Q9NR50/P62753/P46778/P05386/P35268/Q13347/Q02878/P55010/Q9ULC4/P61353/P46777/P23588/P41214/P18077/Q15056/O60524/P62273/O75534/P62829/…
GO:0006260	GO:0006260	DNA replication	128	0.577150742373481	2.59081396638157	1e-10	1.19710144927536e-09	5.50724637681159e-10	1573	tags=57%, list=24%, signal=44%	P06493/P33993/P33991/P49736/Q14566/Q9NR30/P31350/P33992/P25205/Q9BRX5/P49642/P49321/P49643/Q9BQP7/Q8WTT2/P12004/Q9NRG0/P23921/Q15054/P28340/Q9UJZ1/P49005/Q9BZE4/P40938/Q04837/Q9UBD5/P17096/P39748/Q9UFC0/P40937/P35249/P18858/P38935/P11387/O43913/O75312/P35250/Q13416/Q99543/Q16576/Q9BQ67/Q96EY1/O43929/Q9BY42/O60870/Q08945/Q9UNN5/P54098/Q9Y230/Q9Y265/Q96FV9/Q01105/P35251/O75844/Q14249/P24941/Q9Y5B9/…
GO:0030198	GO:0030198	extracellular matrix organization	132	-0.786395334499686	-3.37535367962993	1e-10	1.19710144927536e-09	5.50724637681159e-10	675	tags=59%, list=10%, signal=54%	O43278/P50454/P01137/Q16678/O95428/P26022/P24347/P07477/P51636/P09958/Q03135/P00747/P12107/P39060/Q14118/Q99715/P25940/Q96JB6/O94769/P08697/P61812/P08582/P58397/Q15582/P07942/Q07954/P29279/Q86UU1/P11047/P08311/P23142/Q6UY14/P35749/O95980/Q96RW7/P14543/Q9NS15/Q14112/O00391/Q07092/Q92626/Q6PCB0/P08572/Q9H6X2/P17813/Q15063/P02462/Q76M96/P39059/Q7Z7G0/Q96IY4/Q12884/P08253/P01019/Q08397/Q6UXI9/Q06828/…
GO:0043062	GO:0043062	extracellular structure organization	132	-0.786395334499686	-3.37535367962993	1e-10	1.19710144927536e-09	5.50724637681159e-10	675	tags=59%, list=10%, signal=54%	O43278/P50454/P01137/Q16678/O95428/P26022/P24347/P07477/P51636/P09958/Q03135/P00747/P12107/P39060/Q14118/Q99715/P25940/Q96JB6/O94769/P08697/P61812/P08582/P58397/Q15582/P07942/Q07954/P29279/Q86UU1/P11047/P08311/P23142/Q6UY14/P35749/O95980/Q96RW7/P14543/Q9NS15/Q14112/O00391/Q07092/Q92626/Q6PCB0/P08572/Q9H6X2/P17813/Q15063/P02462/Q76M96/P39059/Q7Z7G0/Q96IY4/Q12884/P08253/P01019/Q08397/Q6UXI9/Q06828/…
GO:0045229	GO:0045229	external encapsulating structure organization	133	-0.783504193001946	-3.37364564992028	1e-10	1.19710144927536e-09	5.50724637681159e-10	675	tags=59%, list=10%, signal=54%	O43278/P50454/P01137/Q16678/O95428/P26022/P24347/P07477/P51636/P09958/Q03135/P00747/P12107/P39060/Q14118/Q99715/P25940/Q96JB6/O94769/P08697/P61812/P08582/P58397/Q15582/P07942/Q07954/P29279/Q86UU1/P11047/P08311/P23142/Q6UY14/P35749/O95980/Q96RW7/P14543/Q9NS15/Q14112/O00391/Q07092/Q92626/Q6PCB0/P08572/Q9H6X2/P17813/Q15063/P02462/Q76M96/P39059/Q7Z7G0/Q96IY4/Q12884/P08253/P01019/Q08397/Q6UXI9/Q06828/…
GO:0006959	GO:0006959	humoral immune response	84	-0.674549143130991	-2.706854051244	1e-10	1.19710144927536e-09	5.50724637681159e-10	967	tags=55%, list=15%, signal=47%	P01591/P08575/P0C0L5/Q9NZP8/P04264/P15907/P01023/P02788/O43866/P06702/P49913/P13987/P05156/P02790/P04196/P00734/P02787/P06681/P00736/P08603/P08174/P61626/P13671/P00751/P0C0L4/P01031/P02748/P09871/Q03591/P01024/P08311/P05155/P02741/P60033/P10909/P07357/Q10588/P07358/P07360/P10643/Q99969/P03950/P00746/Q9BWP8/P02743/P55083
GO:0007596	GO:0007596	blood coagulation	119	-0.621140263476326	-2.65370267200692	1e-10	1.19710144927536e-09	5.50724637681159e-10	882	tags=40%, list=14%, signal=36%	P03952/P52824/P68871/P04264/P35579/P21333/Q9BXX0/P61764/P18206/P23743/Q5JWF2/P50148/P08758/P01008/P21291/Q9UK55/P13987/P03951/Q03135/Q13418/Q9UNN8/P04275/P02649/P00747/P04196/P00734/P49961/P08697/P05546/P08311/P23142/P05155/P07996/P01042/P01009/P24844/P00740/P02749/P00748/P80404/Q96IY4/Q12884/Q13976/P07093/P00488/P49747/P04004/P02461
GO:0050817	GO:0050817	coagulation	120	-0.615751680749618	-2.63631943260649	1e-10	1.19710144927536e-09	5.50724637681159e-10	882	tags=40%, list=14%, signal=35%	P03952/P52824/P68871/P04264/P35579/P21333/Q9BXX0/P61764/P18206/P23743/Q5JWF2/P50148/P08758/P01008/P21291/Q9UK55/P13987/P03951/Q03135/Q13418/Q9UNN8/P04275/P02649/P00747/P04196/P00734/P49961/P08697/P05546/P08311/P23142/P05155/P07996/P01042/P01009/P24844/P00740/P02749/P00748/P80404/Q96IY4/Q12884/Q13976/P07093/P00488/P49747/P04004/P02461
GO:0071559	GO:0071559	response to transforming growth factor beta	104	-0.615639015110161	-2.57332615883978	1e-10	1.19710144927536e-09	5.50724637681159e-10	669	tags=33%, list=10%, signal=30%	P83110/P48059/P01137/P02750/P04150/P51636/P98082/P09958/Q03135/P33151/P61812/O60315/Q9NR99/Q14392/Q96AC1/P07996/Q9NS15/P08572/P17813/O43294/P05089/Q14766/P05452/Q8N2S1/Q92743/Q6UXI9/Q06828/P02452/P08123/Q14767/P35555/Q9Y6C2/P02461/Q9BXN1
GO:0007179	GO:0007179	transforming growth factor beta receptor signaling pathway	82	-0.615167121319639	-2.45628130408968	1.16378705640977e-09	1.15817844408973e-08	5.32818170404475e-09	669	tags=33%, list=10%, signal=30%	P83110/P01137/P02750/P51636/P98082/P09958/Q03135/P33151/P61812/O60315/Q14392/Q96AC1/P07996/Q9NS15/P17813/O43294/Q14766/Q8N2S1/Q92743/Q6UXI9/Q06828/P08123/Q14767/P35555/Q9Y6C2/P02461/Q9BXN1
