# Supplementary material for: Proteomic characterization of intrahepatic cholangiocarcinoma identifies risk-stratifying subgroups and EIF4A1 as a therapeutic target
Source: Nat Commun. 2026 Mar 23;17:2741. doi: 10.1038/s41467-026-70817-1 (PMC13013968; doi:10.1038/s41467-026-70817-1)
Supplement: Supplementary file 14 — Source Data [file 41467_2026_70817_MOESM14_ESM.zip › Source Data/Fig3E.csv]

	Sample_ID	Patient_No	Group	Age..years.	Ethnicity	Sex	PSC	Hep.B.C	Tumor.Stage	Radiotherapy	Lymph.Node.Metastasis	Lymphangioinvasion	Satellite.Nodules	Liver.Capsule.Invasion	Portal.Spread	Overall.Tumor.Budding	intratumoral.Tumor.Budding	peritumoral.Tumor.Budding	Duct.Type	cluster	daystorecurrence	daystolastfu	censored	daystoevent	Alive	Liver.Cells..	Immune.Cells..	Necrotic.Cells..	Stromal.Cells..	ICC.Tumor.Cells..	clustertest
1	KB100	49	Tumor	72	W	M	NO	N	T2	No	NotTested	Yes	No	No	Yes	1	1	1	SDT	cluster1	1125	1942	1	1125	DOD	1.074	5.251	0.447	15.737	77.492	cluster1
2	KB103	205	Tumor	70	W	F	NO	NT	T1	No	NotTested	No	No	No	No	2	1	2	SDT	cluster2	306	1817	1	306	DOD	1.345	2.546	1.674	21.169	73.267	cluster1
3	KB105	43	Tumor	69	W	F	NO	N	T2	Yes	Yes	Yes	Yes	No	No	3	3	2	SDT	cluster2	160	160	1	160	DOD	2.195	5.317	3.756	37.503	51.229	cluster2
4	KB108	50	Tumor	64	W	F	NO	N	T3	Yes	No	Yes	No	Yes	No	3	3	2	LDT	cluster2	145	323	1	145	DOD	0.848	1.034	8.334	16.653	73.132	cluster2
5	KB110	206	Tumor	75	W	M	NO	N	T2	No	Yes	Yes	No	No	No	3	3	2	LDT	cluster1	363	368	1	363	DOD	NA	NA	NA	NA	NA	cluster1
6	KB112	51	Tumor	73	W	F	NO	NT	T1	No	No	No	No	No	No	2	2	2	SDT	cluster1	NA	2089	0	2089	NED	5.755	1.284	1.121	26.448	65.392	cluster1
7	KB114	52	Tumor	65	W	F	NO	NT	T2	No	No	No	Yes	No	No	2	2	2	LDT	cluster2	580	658	1	580	AWD	2.202	0.801	2.585	17.009	77.403	cluster1
8	KB116	59	Tumor	47	W	F	NO	NT	T2	Yes	Yes	Yes	No	No	No	2	2	2	SDT	cluster2	153	284	1	153	DOD	0.549	3.236	9.647	7.07	79.499	cluster2
9	KB142	329	Tumor	61	W	F	NO	NT	T2	No	NotTested	Yes	Yes	No	Yes	3	3	2	LDT	cluster2	186	609	1	186	DOD	1.017	9.437	1.952	20.845	66.75	cluster2
10	KB144	331	Tumor	46	A	F	NO	N	T2	No	No	Yes	No	No	No	2	2	2	SDT	cluster2	238	566	1	238	AWD	0.252	0.049	0.795	2.451	96.452	cluster2
11	KB146	510	Tumor	57	W	M	NO	NT	T2	No	Yes	Yes	No	No	No	3	2	NA	LDT	cluster1	953	953	1	953	DOD	0.311	1.608	0.842	34.399	62.838	cluster1
12	KB148	401	Tumor	65	W	F	NO	N	T1	Yes	NotTested	No	No	No	No	1	1	1	SDT	cluster1	NA	1797	0	1797	NED	0.253	3.109	0.872	46.177	49.589	cluster1
13	KB152	601	Tumor	79	W	F	NO	N	T2	No	No	Yes	No	No	NotTested	3	3	3	LDT	cluster2	586	1037	1	586	DOD	0.808	1.211	0.399	13.679	83.904	cluster1
14	KB154	344	Tumor	52	W	M	NO	N	T2	Yes	Yes	Yes	No	No	No	3	3	3	SDT	cluster2	216	391	1	216	DOD	0.907	4.603	10.272	34.606	49.612	cluster2
15	KB156	606	Tumor	73	W	F	NO	NT	T3	Yes	No	No	No	Yes	No	2	1	1	SDT	cluster2	300	1473	1	300	DOD	0.248	0.1	0.285	17.718	81.65	cluster2
16	KB158	605	Tumor	66	W	F	NO	N	T2	Yes	Yes	Yes	No	No	NotTested	3	3	NA	LDT	cluster2	308	500	1	308	DOD	2.633	9.951	0.449	30.898	56.069	cluster2
17	KB162	602	Tumor	76	W	M	NO	NT	T2	No	No	Yes	No	No	No	3	2	NA	SDT	cluster1	NA	1618	0	1618	NED	NA	NA	NA	NA	NA	cluster1
18	KB163	609	Tumor	81	W	M	NO	N	T2	No	No	Yes	No	No	NotTested	3	3	NA	LDT	cluster2	78	348	1	78	DOD	1.058	7.846	13.598	39.664	37.834	cluster2
19	KB164	512	Tumor	80	W	F	NO	N	T3	Yes	Yes	Yes	No	Yes	No	2	2	2	SDT	cluster2	252	826	1	252	DOD	0.7	7.173	25.318	13.612	53.198	cluster2
20	KB166	611	Tumor	68	W	M	NO	N	T2	Yes	Yes	Yes	No	No	NotTested	2	2	2	LDT	cluster2	229	436	1	229	DOD	3.623	2.441	2.021	16.847	75.067	cluster2
21	KB168	612	Tumor	73	W	M	NO	N	T1	No	NotTested	No	No	No	NotTested	2	2	2	LDT	cluster2	NA	925	0	925	NED	NA	NA	NA	NA	NA	cluster1
22	KB170	508	Tumor	54	W	F	NO	N	T1	No	NotTested	No	No	No	No	3	3	2	LDT	cluster1	NA	1208	0	1208	NED	0.341	0.097	0.208	7.897	91.457	cluster1
23	KB174	618	Tumor	69	A	M	NO	N	T1	Yes	No	Yes	No	No	NotTested	2	2	2	LDT	cluster2	618	723	1	618	AWD	0.465	1.412	0.676	16.306	81.141	cluster2
24	KB177	619	Tumor	69	W	F	NO	N	T2	No	Yes	Yes	No	No	NotTested	1	1	1	LDT	cluster2	679	1183	1	679	AWD	1.157	7.475	2.673	36.037	52.658	cluster2
25	KB179	620	Tumor	81	W	F	NO	N	T2	No	No	Yes	No	No	NotTested	1	1	1	SDT	cluster2	997	1100	1	997	AWD	1.24	3.75	0.349	22.712	71.949	cluster2
26	KB181	654	Tumor	71	W	M	NO	N	T2	No	NotTested	No	Yes	No	No	2	2	2	SDT	cluster2	397	654	1	397	AWD	0.717	4.883	0.486	36.167	57.747	cluster2
27	KB182	655	Tumor	58	W	F	NO	Y	T3	No	NotTested	No	No	No	NotTested	3	3	3	SDT	cluster1	NA	664	0	664	NED	2.71	40.204	0.141	16.977	39.968	cluster1
28	KB184	686	Tumor	73	W	M	NO	N	T1	No	No	No	No	No	No	2	2	2	LDT	cluster2	209	629	1	209	AWD	3.322	8.888	0.285	38.156	49.349	cluster2
29	KB186	621	Tumor	66	W	M	NO	N	T1	No	No	No	No	No	NotTested	2	2	2	SDT	cluster1	182	579	1	182	AWD	4.038	4.143	0.745	27.559	63.516	cluster2
30	KB188	623	Tumor	72	NR	M	NO	N	T3	Yes	NotTested	No	No	No	NotTested	1	1	1	SDT	cluster1	NA	483	0	483	NED	0.928	1.11	0.167	23.711	74.084	cluster1
31	KB190	506	Tumor	73	W	F	NO	N	T2	No	NotTested	No	No	No	No	1	1	1	LDT	cluster1	NA	667	0	667	NED	0.525	10.047	3.368	35.149	50.911	cluster1
32	KB192	665	Tumor	65	W	M	NO	N	T1	No	NotTested	No	No	No	No	3	3	2	LDT	cluster1	225	770	1	225	NED	NA	NA	NA	NA	NA	cluster1
33	KB193	622	Tumor	71	W	M	NO	N	T1	No	No	No	No	No	NotTested	1	1	1	SDT	cluster1	NA	414	0	414	NED	6.023	0.271	1.082	20.385	72.239	cluster1
34	KB195	518	Tumor	69	W	M	NO	N	T2	No	NotTested	No	Yes	No	No	3	3	NA	SDT	cluster1	121	327	1	121	DOD	0.636	0.178	0.306	73.353	25.528	cluster1
35	KB196	522	Tumor	61	W	F	NO	N	T1	No	Yes	No	No	Yes	No	2	2	2	SDT	cluster1	NA	238	0	238	NED	1.331	18.11	1.881	62.353	16.325	cluster1
36	KB199	624	Tumor	83	W	M	NO	N	T4	Yes	No	No	No	No	NotTested	2	2	2	SDT	cluster2	218	218	1	218	DOC	0.161	4.254	0.939	34.363	60.284	cluster1
37	KB201	675	Tumor	72	W	M	NO	NT	T1	No	NotTested	No	No	No	NotTested	2	1	2	SDT	cluster1	NA	173	0	173	NED	2.347	3.797	0.122	12.888	80.846	cluster1
38	KB203	524	Tumor	71	W	M	NO	N	T2	Yes	No	Yes	No	No	No	1	1	1	SDT	cluster2	NA	582	0	582	NED	3.15	3.835	2.121	9.169	81.725	cluster1
39	KB205	625	Tumor	77	W	F	NO	NT	T2	No	NotTested	No	Yes	No	NotTested	1	1	1	SDT	cluster2	86	86	1	86	NED	1.374	0.358	0.763	9.735	87.77	cluster1
40	KB207	678	Tumor	65	H	M	NO	NT	T2	Yes	NotTested	Yes	No	No	NotTested	2	2	1	SDT	cluster2	NA	110	0	110	NED	1.182	16.524	0.677	22.2	59.417	cluster1
41	KB217	62	Tumor	66	W	M	NO	NT	T3	Yes	Yes	Yes	Yes	Yes	Yes	3	3	2	LDT	cluster2	247	248	1	247	DOD	0.353	0.526	0.98	9.772	88.369	cluster2
42	KB218	58	Tumor	70	W	F	NO	NT	T2	No	Yes	Yes	Yes	No	Yes	2	2	2	SDT	cluster2	85	85	1	85	DOD	0.802	0.745	5.418	4.031	89.004	cluster2
43	KB219	525	Tumor	57	W	F	NO	N	T1	No	NotTested	Yes	No	No	No	3	3	2	SDT	cluster2	333	1325	1	333	DOD	0.794	0.311	0.588	12.759	85.548	cluster1
44	KB22	507	Tumor	65	W	F	NO	N	T1	No	No	No	No	Yes	No	2	2	2	SDT	cluster1	NA	1079	0	1079	NED	0.965	10.911	0.114	60.691	27.319	cluster1
45	KB220	207	Tumor	48	W	F	NO	NT	T2	Yes	Yes	Yes	No	No	No	3	3	2	SDT	cluster2	172	522	1	172	DOD	0.264	0.808	3.185	15.505	80.238	cluster2
46	KB24	7	Tumor	63	W	M	NO	N	T2	No	NotTested	Yes	No	No	No	1	1	1	LDT	cluster2	1823	3524	1	1823	AWD	0.114	1.14	1.038	21.407	76.302	cluster1
47	KB25	617	Tumor	81	W	M	NO	N	T1	No	NotTested	No	No	No	NotTested	3	3	2	SDT	cluster1	NA	14	0	14	DOD	1.53	12.917	2.094	21.294	62.165	cluster1
48	KB26	210	Tumor	86	B	M	NO	N	T2	Yes	Yes	Yes	Yes	No	No	2	2	2	LDT	cluster2	3	124	1	3	DOD	0.064	0.925	8.654	9.447	80.91	cluster2
49	KB27	316	Tumor	40	B	F	NO	N	T1	Yes	No	No	No	No	No	1	1	1	LDT	cluster1	731	2015	1	731	AWD	NA	NA	NA	NA	NA	cluster1
50	KB28	114	Tumor	79	W	F	NO	N	T1	No	NotTested	No	No	No	No	2	2	1	SDT	cluster1	NA	3111	0	2213	NED	NA	NA	NA	NA	NA	cluster1
51	KB29	608	Tumor	44	A	M	NO	Y	T1	Yes	NotTested	No	No	No	NotTested	1	1	1	SDT	cluster2	358	1276	1	358	AWD	1.089	1.742	1.004	13.362	82.803	cluster1
52	KB30	6	Tumor	67	A	F	NO	N	T1	Yes	No	No	No	No	No	3	3	1	SDT	cluster2	586	1435	1	586	DOD	0.632	6.606	4.099	8.923	79.739	cluster2
53	KB31	613	Tumor	77	W	M	NO	NT	T4	Yes	NotTested	Yes	No	Yes	NotTested	3	3	3	SDT	cluster1	95	174	1	95	DOD	5.152	4.903	2.461	38.177	49.306	cluster1
54	KB32	607	Tumor	48	W	M	NO	N	T1	Yes	No	No	No	No	No	1	1	1	SDT	cluster2	149	1738	1	149	NED	1.29	12.532	15.076	7.78	63.323	cluster2
55	KB33	209	Tumor	70	W	M	NO	NT	T1	No	NotTested	No	No	No	No	3	3	3	SDT	cluster1	NA	294	0	294	NED	0.026	9.487	0.117	31.386	58.984	cluster1
56	KB34	44	Tumor	77	W	M	NO	N	T1	No	No	No	No	No	No	1	1	1	LDT	cluster1	859	2652	1	859	AWD	1.843	1.111	0.313	13.761	82.973	cluster1
57	KB35	118	Tumor	66	W	F	NO	NT	T1	No	No	No	No	No	No	2	2	1	SDT	cluster1	NA	5	0	5	NED	0.618	0.799	0.373	44.7	53.511	cluster1
58	KB36	101	Tumor	28	B	M	YES	N	T2	Yes	No	Yes	Yes	No	No	2	2	2	SDT	cluster2	454	872	1	454	DOD	0.788	14.593	3.866	32.227	48.526	cluster2
59	KB37	211	Tumor	64	W	M	NO	NT	T1	No	No	No	No	No	Yes	3	3	2	SDT	cluster2	523	825	1	523	DOD	2.072	3.528	1.393	21.159	71.849	cluster1
60	KB38	339	Tumor	36	W	F	NO	N	T1	Yes	No	No	No	No	No	2	2	1	SDT	cluster2	NA	1761	0	1761	NED	0.361	0.482	3.185	20.011	75.961	cluster2
61	KB39	523	Tumor	86	W	F	NO	N	T2	No	Yes	Yes	Yes	Yes	Yes	1	1	1	SDT	cluster2	NA	142	0	142	NED	0.138	0.27	0.171	25.879	73.543	cluster2
62	KB40	18	Tumor	48	W	F	YES	N	T2	No	NotTested	Yes	No	No	Yes	1	1	1	LDT	cluster1	511	1603	1	511	DOD	2.224	8.176	1.427	43.326	44.847	cluster1
63	KB41	338	Tumor	68	W	F	NO	Y	T2	No	NotTested	Yes	No	No	No	2	2	2	SDT	cluster2	179	367	1	179	DOD	1.061	1.04	13.462	15.1	69.337	cluster2
64	KB49	31	Tumor	67	W	F	NO	NT	T4	No	No	Yes	No	No	No	2	2	1	SDT	cluster1	2022	3211	1	2022	NED	0.536	1.372	0.071	34.157	63.864	cluster1
65	KB50	8	Tumor	54	B	M	NO	N	T3	Yes	NotTested	Yes	No	Yes	No	2	2	1	SDT	cluster1	NA	245	0	245	NED	0.11	7.497	0.399	40.912	51.081	cluster1
66	KB52	9	Tumor	76	W	F	NO	NT	T2	No	No	Yes	No	No	No	1	1	NA	SDT	cluster2	NA	2591	0	2213	NED	0.173	0.359	0.209	19.865	79.394	cluster2
67	KB56	115	Tumor	58	W	F	NO	NT	T2	No	No	No	Yes	No	No	1	1	1	LDT	cluster1	NA	1896	0	1896	NED	1.004	3.074	1.214	30.891	63.817	cluster1
68	KB77	34	Tumor	68	W	F	NO	NT	T2	No	Yes	Yes	No	No	No	2	2	2	LDT	cluster2	729	1150	1	729	DOD	0.569	2.206	3.286	39.51	54.428	cluster1
69	KB78	36	Tumor	53	A	F	NO	Y	T1	No	No	No	No	No	No	1	1	1	LDT	cluster1	NA	308	0	308	NED	0.113	3.893	0.007	8.061	87.926	cluster1
70	KB80	19	Tumor	78	W	F	NO	N	T2	No	Yes	Yes	No	No	No	1	1	1	LDT	cluster2	1159	1309	1	1159	DOD	1.834	3.845	27.137	11.571	55.613	cluster2
71	KB82	47	Tumor	73	W	F	NO	N	T1	No	NotTested	No	No	No	Yes	1	1	1	LDT	cluster1	1013	2184	1	1013	DOD	3.863	22.593	0.125	21.397	52.022	cluster1
72	KB84	38	Tumor	57	A	F	NO	Y	T2	Yes	NotTested	Yes	No	No	No	2	2	1	SDT	cluster1	281	1003	1	281	DOD	1.346	3.429	3.354	29.034	62.837	cluster1
73	KB86	20	Tumor	77	W	F	NO	Y	T1	No	NotTested	No	No	No	No	2	2	1	LDT	cluster1	422	1625	1	422	DOD	1.671	7.563	1.922	24.365	64.479	cluster1
74	KB88	40	Tumor	62	W	F	NO	N	T1	Yes	No	No	No	No	No	1	1	1	LDT	cluster2	787	2525	1	787	AWD	1.314	0.611	0.859	15.552	81.664	cluster2
75	KB90	39	Tumor	60	W	M	NO	Y	T2	Yes	No	No	Yes	No	No	2	2	1	LDT	cluster1	2213	2227	1	2213	AWD	0.915	34.525	5.138	22.822	36.6	cluster1
76	KB92	13	Tumor	84	W	F	NO	N	T1	Yes	Yes	No	No	No	No	3	3	2	LDT	cluster2	91	742	1	91	DOD	1.226	2.99	1.499	27.903	66.382	cluster1
77	KB94	41	Tumor	74	A	M	NO	N	T2	No	No	Yes	No	No	No	2	2	2	LDT	cluster2	181	556	1	181	DOD	0.483	0.82	0.162	4.629	93.906	cluster2
78	KB95	14	Tumor	69	W	F	NO	N	T2	Yes	NotTested	Yes	No	No	No	2	2	2	LDT	cluster2	149	1412	1	149	DOD	1.019	0.8	1.312	9.553	87.316	cluster2
79	KB97	42	Tumor	66	W	M	YES	N	T1	No	No	No	No	No	No	1	1	1	LDT	cluster2	390	1253	1	390	DOD	3.113	6.311	2.039	36.993	51.545	cluster1
80	KB99	21	Tumor	65	A	F	NO	N	T2	No	No	Yes	No	No	No	2	1	2	SDT	cluster1	1302	2259	1	1302	DOD	1.382	0.227	0.544	24.291	73.556	cluster1
