# Supplementary material for: Proteomic characterization of intrahepatic cholangiocarcinoma identifies risk-stratifying subgroups and EIF4A1 as a therapeutic target
Source: Nat Commun. 2026 Mar 23;17:2741. doi: 10.1038/s41467-026-70817-1 (PMC13013968; doi:10.1038/s41467-026-70817-1)
Supplement: Supplementary file 14 — Source Data [file 41467_2026_70817_MOESM14_ESM.zip › Source Data/Fig4B.csv]

	Sample	Patient_No	Group	Age..years.	Ethnicity	Sex	PSC	Hep.B.C	Tumor Stage	Radiotherapy	Lymph.Node.Metastasis	Lymphangioinvasion	Satellite.Nodules	Liver.Capsule.Invasion	Portal.Spread	Overall.Tumor.Budding	intratumoral.Tumor.Budding	peritumoral.Tumor.Budding	Duct.Type	cluster	daystorecurrence	daystolastfu	censored	daystoevent	Alive	Liver.Cells..	Immune.Cells..	Necrotic.Cells..	Stromal.Cells..	ICC.Tumor.Cells..	clustertest
1	KB100	49	Tumor	72	W	M	NO	N	T2	No	NotTested	Yes	No	No	Yes	1	1	1	SDT	cluster1	1125	1942	1	1125	DOD	1.074	5.251	0.447	15.737	77.492	cluster1
2	KB103	205	Tumor	70	W	F	NO	NT	T1	No	NotTested	No	No	No	No	2	1	2	SDT	cluster2	306	1817	1	306	DOD	1.345	2.546	1.674	21.169	73.267	cluster1
3	KB105	43	Tumor	69	W	F	NO	N	T2	Yes	Yes	Yes	Yes	No	No	3	3	2	SDT	cluster2	160	160	1	160	DOD	2.195	5.317	3.756	37.503	51.229	cluster2
4	KB108	50	Tumor	64	W	F	NO	N	T3	Yes	No	Yes	No	Yes	No	3	3	2	LDT	cluster2	145	323	1	145	DOD	0.848	1.034	8.334	16.653	73.132	cluster2
5	KB110	206	Tumor	75	W	M	NO	N	T2	No	Yes	Yes	No	No	No	3	3	2	LDT	cluster1	363	368	1	363	DOD	NA	NA	NA	NA	NA	cluster1
6	KB112	51	Tumor	73	W	F	NO	NT	T1	No	No	No	No	No	No	2	2	2	SDT	cluster1	NA	2089	0	2089	NED	5.755	1.284	1.121	26.448	65.392	cluster1
7	KB114	52	Tumor	65	W	F	NO	NT	T2	No	No	No	Yes	No	No	2	2	2	LDT	cluster2	580	658	1	580	AWD	2.202	0.801	2.585	17.009	77.403	cluster1
8	KB116	59	Tumor	47	W	F	NO	NT	T2	Yes	Yes	Yes	No	No	No	2	2	2	SDT	cluster2	153	284	1	153	DOD	0.549	3.236	9.647	7.07	79.499	cluster2
9	KB142	329	Tumor	61	W	F	NO	NT	T2	No	NotTested	Yes	Yes	No	Yes	3	3	2	LDT	cluster2	186	609	1	186	DOD	1.017	9.437	1.952	20.845	66.75	cluster2
10	KB144	331	Tumor	46	A	F	NO	N	T2	No	No	Yes	No	No	No	2	2	2	SDT	cluster2	238	566	1	238	AWD	0.252	0.049	0.795	2.451	96.452	cluster2
11	KB146	510	Tumor	57	W	M	NO	NT	T2	No	Yes	Yes	No	No	No	3	2	NA	LDT	cluster1	953	953	1	953	DOD	0.311	1.608	0.842	34.399	62.838	cluster1
12	KB148	401	Tumor	65	W	F	NO	N	T1	Yes	NotTested	No	No	No	No	1	1	1	SDT	cluster1	NA	1797	0	1797	NED	0.253	3.109	0.872	46.177	49.589	cluster1
13	KB152	601	Tumor	79	W	F	NO	N	T2	No	No	Yes	No	No	NotTested	3	3	3	LDT	cluster2	586	1037	1	586	DOD	0.808	1.211	0.399	13.679	83.904	cluster1
14	KB154	344	Tumor	52	W	M	NO	N	T2	Yes	Yes	Yes	No	No	No	3	3	3	SDT	cluster2	216	391	1	216	DOD	0.907	4.603	10.272	34.606	49.612	cluster2
15	KB156	606	Tumor	73	W	F	NO	NT	T3	Yes	No	No	No	Yes	No	2	1	1	SDT	cluster2	300	1473	1	300	DOD	0.248	0.1	0.285	17.718	81.65	cluster2
16	KB158	605	Tumor	66	W	F	NO	N	T2	Yes	Yes	Yes	No	No	NotTested	3	3	NA	LDT	cluster2	308	500	1	308	DOD	2.633	9.951	0.449	30.898	56.069	cluster2
17	KB162	602	Tumor	76	W	M	NO	NT	T2	No	No	Yes	No	No	No	3	2	NA	SDT	cluster1	NA	1618	0	1618	NED	NA	NA	NA	NA	NA	cluster1
18	KB163	609	Tumor	81	W	M	NO	N	T2	No	No	Yes	No	No	NotTested	3	3	NA	LDT	cluster2	78	348	1	78	DOD	1.058	7.846	13.598	39.664	37.834	cluster2
19	KB164	512	Tumor	80	W	F	NO	N	T3	Yes	Yes	Yes	No	Yes	No	2	2	2	SDT	cluster2	252	826	1	252	DOD	0.7	7.173	25.318	13.612	53.198	cluster2
20	KB166	611	Tumor	68	W	M	NO	N	T2	Yes	Yes	Yes	No	No	NotTested	2	2	2	LDT	cluster2	229	436	1	229	DOD	3.623	2.441	2.021	16.847	75.067	cluster2
21	KB168	612	Tumor	73	W	M	NO	N	T1	No	NotTested	No	No	No	NotTested	2	2	2	LDT	cluster2	NA	925	0	925	NED	NA	NA	NA	NA	NA	cluster1
22	KB170	508	Tumor	54	W	F	NO	N	T1	No	NotTested	No	No	No	No	3	3	2	LDT	cluster1	NA	1208	0	1208	NED	0.341	0.097	0.208	7.897	91.457	cluster1
23	KB174	618	Tumor	69	A	M	NO	N	T1	Yes	No	Yes	No	No	NotTested	2	2	2	LDT	cluster2	618	723	1	618	AWD	0.465	1.412	0.676	16.306	81.141	cluster2
24	KB177	619	Tumor	69	W	F	NO	N	T2	No	Yes	Yes	No	No	NotTested	1	1	1	LDT	cluster2	679	1183	1	679	AWD	1.157	7.475	2.673	36.037	52.658	cluster2
25	KB179	620	Tumor	81	W	F	NO	N	T2	No	No	Yes	No	No	NotTested	1	1	1	SDT	cluster2	997	1100	1	997	AWD	1.24	3.75	0.349	22.712	71.949	cluster2
26	KB181	654	Tumor	71	W	M	NO	N	T2	No	NotTested	No	Yes	No	No	2	2	2	SDT	cluster2	397	654	1	397	AWD	0.717	4.883	0.486	36.167	57.747	cluster2
27	KB182	655	Tumor	58	W	F	NO	Y	T3	No	NotTested	No	No	No	NotTested	3	3	3	SDT	cluster1	NA	664	0	664	NED	2.71	40.204	0.141	16.977	39.968	cluster1
28	KB184	686	Tumor	73	W	M	NO	N	T1	No	No	No	No	No	No	2	2	2	LDT	cluster2	209	629	1	209	AWD	3.322	8.888	0.285	38.156	49.349	cluster2
29	KB186	621	Tumor	66	W	M	NO	N	T1	No	No	No	No	No	NotTested	2	2	2	SDT	cluster1	182	579	1	182	AWD	4.038	4.143	0.745	27.559	63.516	cluster2
30	KB188	623	Tumor	72	NR	M	NO	N	T3	Yes	NotTested	No	No	No	NotTested	1	1	1	SDT	cluster1	NA	483	0	483	NED	0.928	1.11	0.167	23.711	74.084	cluster1
31	KB190	506	Tumor	73	W	F	NO	N	T2	No	NotTested	No	No	No	No	1	1	1	LDT	cluster1	NA	667	0	667	NED	0.525	10.047	3.368	35.149	50.911	cluster1
32	KB192	665	Tumor	65	W	M	NO	N	T1	No	NotTested	No	No	No	No	3	3	2	LDT	cluster1	225	770	1	225	NED	NA	NA	NA	NA	NA	cluster1
33	KB193	622	Tumor	71	W	M	NO	N	T1	No	No	No	No	No	NotTested	1	1	1	SDT	cluster1	NA	414	0	414	NED	6.023	0.271	1.082	20.385	72.239	cluster1
34	KB195	518	Tumor	69	W	M	NO	N	T2	No	NotTested	No	Yes	No	No	3	3	NA	SDT	cluster1	121	327	1	121	DOD	0.636	0.178	0.306	73.353	25.528	cluster1
35	KB196	522	Tumor	61	W	F	NO	N	T1	No	Yes	No	No	Yes	No	2	2	2	SDT	cluster1	NA	238	0	238	NED	1.331	18.11	1.881	62.353	16.325	cluster1
36	KB199	624	Tumor	83	W	M	NO	N	T4	Yes	No	No	No	No	NotTested	2	2	2	SDT	cluster2	218	218	1	218	DOC	0.161	4.254	0.939	34.363	60.284	cluster1
37	KB201	675	Tumor	72	W	M	NO	NT	T1	No	NotTested	No	No	No	NotTested	2	1	2	SDT	cluster1	NA	173	0	173	NED	2.347	3.797	0.122	12.888	80.846	cluster1
38	KB203	524	Tumor	71	W	M	NO	N	T2	Yes	No	Yes	No	No	No	1	1	1	SDT	cluster2	NA	582	0	582	NED	3.15	3.835	2.121	9.169	81.725	cluster1
39	KB205	625	Tumor	77	W	F	NO	NT	T2	No	NotTested	No	Yes	No	NotTested	1	1	1	SDT	cluster2	86	86	1	86	NED	1.374	0.358	0.763	9.735	87.77	cluster1
40	KB207	678	Tumor	65	H	M	NO	NT	T2	Yes	NotTested	Yes	No	No	NotTested	2	2	1	SDT	cluster2	NA	110	0	110	NED	1.182	16.524	0.677	22.2	59.417	cluster1
41	KB217	62	Tumor	66	W	M	NO	NT	T3	Yes	Yes	Yes	Yes	Yes	Yes	3	3	2	LDT	cluster2	247	248	1	247	DOD	0.353	0.526	0.98	9.772	88.369	cluster2
42	KB218	58	Tumor	70	W	F	NO	NT	T2	No	Yes	Yes	Yes	No	Yes	2	2	2	SDT	cluster2	85	85	1	85	DOD	0.802	0.745	5.418	4.031	89.004	cluster2
43	KB219	525	Tumor	57	W	F	NO	N	T1	No	NotTested	Yes	No	No	No	3	3	2	SDT	cluster2	333	1325	1	333	DOD	0.794	0.311	0.588	12.759	85.548	cluster1
44	KB22	507	Tumor	65	W	F	NO	N	T1	No	No	No	No	Yes	No	2	2	2	SDT	cluster1	NA	1079	0	1079	NED	0.965	10.911	0.114	60.691	27.319	cluster1
45	KB220	207	Tumor	48	W	F	NO	NT	T2	Yes	Yes	Yes	No	No	No	3	3	2	SDT	cluster2	172	522	1	172	DOD	0.264	0.808	3.185	15.505	80.238	cluster2
46	KB24	7	Tumor	63	W	M	NO	N	T2	No	NotTested	Yes	No	No	No	1	1	1	LDT	cluster2	1823	3524	1	1823	AWD	0.114	1.14	1.038	21.407	76.302	cluster1
47	KB25	617	Tumor	81	W	M	NO	N	T1	No	NotTested	No	No	No	NotTested	3	3	2	SDT	cluster1	NA	14	0	14	DOD	1.53	12.917	2.094	21.294	62.165	cluster1
48	KB26	210	Tumor	86	B	M	NO	N	T2	Yes	Yes	Yes	Yes	No	No	2	2	2	LDT	cluster2	3	124	1	3	DOD	0.064	0.925	8.654	9.447	80.91	cluster2
49	KB27	316	Tumor	40	B	F	NO	N	T1	Yes	No	No	No	No	No	1	1	1	LDT	cluster1	731	2015	1	731	AWD	NA	NA	NA	NA	NA	cluster1
50	KB28	114	Tumor	79	W	F	NO	N	T1	No	NotTested	No	No	No	No	2	2	1	SDT	cluster1	NA	3111	0	2213	NED	NA	NA	NA	NA	NA	cluster1
51	KB29	608	Tumor	44	A	M	NO	Y	T1	Yes	NotTested	No	No	No	NotTested	1	1	1	SDT	cluster2	358	1276	1	358	AWD	1.089	1.742	1.004	13.362	82.803	cluster1
52	KB30	6	Tumor	67	A	F	NO	N	T1	Yes	No	No	No	No	No	3	3	1	SDT	cluster2	586	1435	1	586	DOD	0.632	6.606	4.099	8.923	79.739	cluster2
53	KB31	613	Tumor	77	W	M	NO	NT	T4	Yes	NotTested	Yes	No	Yes	NotTested	3	3	3	SDT	cluster1	95	174	1	95	DOD	5.152	4.903	2.461	38.177	49.306	cluster1
54	KB32	607	Tumor	48	W	M	NO	N	T1	Yes	No	No	No	No	No	1	1	1	SDT	cluster2	149	1738	1	149	NED	1.29	12.532	15.076	7.78	63.323	cluster2
55	KB33	209	Tumor	70	W	M	NO	NT	T1	No	NotTested	No	No	No	No	3	3	3	SDT	cluster1	NA	294	0	294	NED	0.026	9.487	0.117	31.386	58.984	cluster1
56	KB34	44	Tumor	77	W	M	NO	N	T1	No	No	No	No	No	No	1	1	1	LDT	cluster1	859	2652	1	859	AWD	1.843	1.111	0.313	13.761	82.973	cluster1
57	KB35	118	Tumor	66	W	F	NO	NT	T1	No	No	No	No	No	No	2	2	1	SDT	cluster1	NA	5	0	5	NED	0.618	0.799	0.373	44.7	53.511	cluster1
58	KB36	101	Tumor	28	B	M	YES	N	T2	Yes	No	Yes	Yes	No	No	2	2	2	SDT	cluster2	454	872	1	454	DOD	0.788	14.593	3.866	32.227	48.526	cluster2
59	KB37	211	Tumor	64	W	M	NO	NT	T1	No	No	No	No	No	Yes	3	3	2	SDT	cluster2	523	825	1	523	DOD	2.072	3.528	1.393	21.159	71.849	cluster1
60	KB38	339	Tumor	36	W	F	NO	N	T1	Yes	No	No	No	No	No	2	2	1	SDT	cluster2	NA	1761	0	1761	NED	0.361	0.482	3.185	20.011	75.961	cluster2
61	KB39	523	Tumor	86	W	F	NO	N	T2	No	Yes	Yes	Yes	Yes	Yes	1	1	1	SDT	cluster2	NA	142	0	142	NED	0.138	0.27	0.171	25.879	73.543	cluster2
62	KB40	18	Tumor	48	W	F	YES	N	T2	No	NotTested	Yes	No	No	Yes	1	1	1	LDT	cluster1	511	1603	1	511	DOD	2.224	8.176	1.427	43.326	44.847	cluster1
63	KB41	338	Tumor	68	W	F	NO	Y	T2	No	NotTested	Yes	No	No	No	2	2	2	SDT	cluster2	179	367	1	179	DOD	1.061	1.04	13.462	15.1	69.337	cluster2
64	KB49	31	Tumor	67	W	F	NO	NT	T4	No	No	Yes	No	No	No	2	2	1	SDT	cluster1	2022	3211	1	2022	NED	0.536	1.372	0.071	34.157	63.864	cluster1
65	KB50	8	Tumor	54	B	M	NO	N	T3	Yes	NotTested	Yes	No	Yes	No	2	2	1	SDT	cluster1	NA	245	0	245	NED	0.11	7.497	0.399	40.912	51.081	cluster1
66	KB52	9	Tumor	76	W	F	NO	NT	T2	No	No	Yes	No	No	No	1	1	NA	SDT	cluster2	NA	2591	0	2213	NED	0.173	0.359	0.209	19.865	79.394	cluster2
67	KB56	115	Tumor	58	W	F	NO	NT	T2	No	No	No	Yes	No	No	1	1	1	LDT	cluster1	NA	1896	0	1896	NED	1.004	3.074	1.214	30.891	63.817	cluster1
68	KB77	34	Tumor	68	W	F	NO	NT	T2	No	Yes	Yes	No	No	No	2	2	2	LDT	cluster2	729	1150	1	729	DOD	0.569	2.206	3.286	39.51	54.428	cluster1
69	KB78	36	Tumor	53	A	F	NO	Y	T1	No	No	No	No	No	No	1	1	1	LDT	cluster1	NA	308	0	308	NED	0.113	3.893	0.007	8.061	87.926	cluster1
70	KB80	19	Tumor	78	W	F	NO	N	T2	No	Yes	Yes	No	No	No	1	1	1	LDT	cluster2	1159	1309	1	1159	DOD	1.834	3.845	27.137	11.571	55.613	cluster2
71	KB82	47	Tumor	73	W	F	NO	N	T1	No	NotTested	No	No	No	Yes	1	1	1	LDT	cluster1	1013	2184	1	1013	DOD	3.863	22.593	0.125	21.397	52.022	cluster1
72	KB84	38	Tumor	57	A	F	NO	Y	T2	Yes	NotTested	Yes	No	No	No	2	2	1	SDT	cluster1	281	1003	1	281	DOD	1.346	3.429	3.354	29.034	62.837	cluster1
73	KB86	20	Tumor	77	W	F	NO	Y	T1	No	NotTested	No	No	No	No	2	2	1	LDT	cluster1	422	1625	1	422	DOD	1.671	7.563	1.922	24.365	64.479	cluster1
74	KB88	40	Tumor	62	W	F	NO	N	T1	Yes	No	No	No	No	No	1	1	1	LDT	cluster2	787	2525	1	787	AWD	1.314	0.611	0.859	15.552	81.664	cluster2
75	KB90	39	Tumor	60	W	M	NO	Y	T2	Yes	No	No	Yes	No	No	2	2	1	LDT	cluster1	2213	2227	1	2213	AWD	0.915	34.525	5.138	22.822	36.6	cluster1
76	KB92	13	Tumor	84	W	F	NO	N	T1	Yes	Yes	No	No	No	No	3	3	2	LDT	cluster2	91	742	1	91	DOD	1.226	2.99	1.499	27.903	66.382	cluster1
77	KB94	41	Tumor	74	A	M	NO	N	T2	No	No	Yes	No	No	No	2	2	2	LDT	cluster2	181	556	1	181	DOD	0.483	0.82	0.162	4.629	93.906	cluster2
78	KB95	14	Tumor	69	W	F	NO	N	T2	Yes	NotTested	Yes	No	No	No	2	2	2	LDT	cluster2	149	1412	1	149	DOD	1.019	0.8	1.312	9.553	87.316	cluster2
79	KB97	42	Tumor	66	W	M	YES	N	T1	No	No	No	No	No	No	1	1	1	LDT	cluster2	390	1253	1	390	DOD	3.113	6.311	2.039	36.993	51.545	cluster1
80	KB99	21	Tumor	65	A	F	NO	N	T2	No	No	Yes	No	No	No	2	1	2	SDT	cluster1	1302	2259	1	1302	DOD	1.382	0.227	0.544	24.291	73.556	cluster1
