# Supplementary material for: Proteomic characterization of intrahepatic cholangiocarcinoma identifies risk-stratifying subgroups and EIF4A1 as a therapeutic target
Source: Nat Commun. 2026 Mar 23;17:2741. doi: 10.1038/s41467-026-70817-1 (PMC13013968; doi:10.1038/s41467-026-70817-1)
Supplement: Supplementary file 14 — Source Data [file 41467_2026_70817_MOESM14_ESM.zip › Source Data/Fig4C.csv]

	Protein	HazardRatio	pvalue	lower95	upper95	type	adj.pvalue	Entry.name	Status	Protein.names	Gene.names	Organism	Keywords	Gene.ontology..GO.
1	Q9Y6Y8	1.03040736782966	0.929394749998284	0.531192767074817	1.99878351040895	Abundance	0.981528329821312	S23IP	reviewed	SEC23-interacting protein (p125)	SEC23IP	Homo sapiens (Human)	Alternative splicing;Cytoplasmic vesicle;Direct protein sequencing;Endoplasmic reticulum;Membrane;Phosphoprotein;Reference proteome	COPII-coated ER to Golgi transport vesicle [GO:0030134]; cytoplasm [GO:0005737]; cytosol [GO:0005829]; endoplasmic reticulum [GO:0005783]; endoplasmic reticulum-Golgi intermediate compartment [GO:0005793]; ER to Golgi transport vesicle membrane [GO:0012507]; Golgi apparatus [GO:0005794]; intracellular membrane-bounded organelle [GO:0043231]; metal ion binding [GO:0046872]; phospholipase activity …
2	Q9Y6Y0	1.63853948981304	0.0487754696644422	1.00265608269361	2.67769946845991	Abundance1	0.288307367052912	NS1BP	reviewed	Influenza virus NS1A-binding protein (NS1-BP) (NS1-binding protein) (Aryl hydrocarbon receptor-associated protein 3) (Kelch-like protein 39)	IVNS1ABP	Homo sapiens (Human)	3D-structure;Cytoplasm;Cytoskeleton;Host-virus interaction;Kelch repeat;Nucleus;Phosphoprotein;Reference proteome;Repeat	cytoskeleton [GO:0005856]; cytosol [GO:0005829]; nucleoplasm [GO:0005654]; spliceosomal complex [GO:0005681]; transcription regulator complex [GO:0005667]; negative regulation of intrinsic apoptotic signaling pathway [GO:2001243]; negative regulation of protein ubiquitination [GO:0031397]; response to virus [GO:0009615]; RNA splicing [GO:0008380]; transcription by RNA polymerase III [GO:0006383]
3	Q9Y6X9	0.78892174161586	0.365024908173408	0.472328804172437	1.31772085228784	Abundance2	0.713738255670155	MORC2	reviewed	ATPase MORC2 (EC 3.6.1.-) (MORC family CW-type zinc finger protein 2) (Zinc finger CW-type coiled-coil domain protein 1)	MORC2	Homo sapiens (Human)	3D-structure;ATP-binding;Acetylation;Alternative splicing;Charcot-Marie-Tooth disease;Chromosome;Coiled coil;Cytoplasm;Disease variant;Fatty acid metabolism;Hydrolase;Isopeptide bond;Lipid metabolism;Magnesium;Metal-binding;Neurodegeneration;Neuropathy;Nucleotide-binding;Nucleus;Phosphoprotein;Reference proteome;Ubl conjugation;Zinc;Zinc-finger	cytoplasm [GO:0005737]; cytosol [GO:0005829]; heterochromatin [GO:0000792]; nuclear matrix [GO:0016363]; nucleoplasm [GO:0005654]; nucleus [GO:0005634]; ATP binding [GO:0005524]; ATP hydrolysis activity [GO:0140603]; chromatin binding [GO:0003682]; identical protein binding [GO:0042802]; magnesium ion binding [GO:0000287]; protein homodimerization activity [GO:0042803]; zinc ion binding [GO:00082…
4	Q9Y6X8	0.749468455563531	0.244198771138799	0.461276692524161	1.21771373882144	Abundance3	0.607483776593182	ZHX2	reviewed	Zinc fingers and homeoboxes protein 2 (Alpha-fetoprotein regulator 1) (AFP regulator 1) (Regulator of AFP) (Zinc finger and homeodomain protein 2)	ZHX2	Homo sapiens (Human)	3D-structure;DNA-binding;Differentiation;Homeobox;Isopeptide bond;Metal-binding;Neurogenesis;Nucleus;Phosphoprotein;Reference proteome;Repeat;Repressor;Transcription;Transcription regulation;Ubl conjugation;Zinc;Zinc-finger	chromatin [GO:0000785]; cytosol [GO:0005829]; nucleoplasm [GO:0005654]; nucleus [GO:0005634]; DNA binding [GO:0003677]; DNA-binding transcription factor activity, RNA polymerase II-specific [GO:0000981]; identical protein binding [GO:0042802]; metal ion binding [GO:0046872]; protein heterodimerization activity [GO:0046982]; protein homodimerization activity [GO:0042803]; mRNA catabolic process [G…
5	Q9Y6X5	1.05792494466306	0.792048052602494	0.696081023349308	1.60786625550442	Abundance4	0.934306320395758	ENPP4	reviewed	Bis(5'-adenosyl)-triphosphatase ENPP4 (EC 3.6.1.29) (AP3A hydrolase) (AP3Aase) (Ectonucleotide pyrophosphatase/phosphodiesterase family member 4) (E-NPP 4) (NPP-4)	ENPP4	Homo sapiens (Human)	3D-structure;Blood coagulation;Cell membrane;Disulfide bond;Glycoprotein;Hemostasis;Hydrolase;Membrane;Metal-binding;Reference proteome;Signal;Transmembrane;Transmembrane helix;Zinc	extracellular exosome [GO:0070062]; ficolin-1-rich granule membrane [GO:0101003]; integral component of membrane [GO:0016021]; membrane [GO:0016020]; plasma membrane [GO:0005886]; bis(5'-adenosyl)-triphosphatase activity [GO:0047710]; metal ion binding [GO:0046872]; blood coagulation [GO:0007596]; positive regulation of blood coagulation [GO:0030194]; purine ribonucleoside catabolic process [GO:0…
6	Q9Y6X3	1.2964408249134	0.263149220556015	0.822733184305366	2.04289658490099	Abundance5	0.625717257301457	SCC4	reviewed	MAU2 chromatid cohesion factor homolog (MAU-2) (Cohesin loading complex subunit SCC4 homolog)	MAU2	Homo sapiens (Human)	Alternative splicing;Cell cycle;Cell division;Chromosome;Chromosome partition;Mitosis;Nucleus;Reference proteome;Repeat;TPR repeat	chromatin [GO:0000785]; nuclear body [GO:0016604]; nucleoplasm [GO:0005654]; nucleus [GO:0005634]; Scc2-Scc4 cohesin loading complex [GO:0090694]; SMC loading complex [GO:0032116]; double-stranded DNA binding [GO:0003690]; protein N-terminus binding [GO:0047485]; cell division [GO:0051301]; cohesin loading [GO:0071921]; maintenance of mitotic sister chromatid cohesion [GO:0034088]
7	Q9Y6W5	0.959377640320981	0.921823527745477	0.419074089389519	2.19628337816982	Abundance6	0.981120964779578	WASF2	reviewed	Wiskott-Aldrich syndrome protein family member 2 (WASP family protein member 2) (Protein WAVE-2) (Verprolin homology domain-containing protein 2)	WASF2	Homo sapiens (Human)	3D-structure;Actin-binding;Alternative splicing;Cell membrane;Cell projection;Cytoplasm;Cytoskeleton;Host-virus interaction;Membrane;Phosphoprotein;Reference proteome	actin cytoskeleton [GO:0015629]; basolateral plasma membrane [GO:0016323]; cell-cell junction [GO:0005911]; cytosol [GO:0005829]; early endosome [GO:0005769]; extracellular exosome [GO:0070062]; lamellipodium [GO:0030027]; protein-containing complex [GO:0032991]; ruffle [GO:0001726]; SCAR complex [GO:0031209]; synapse [GO:0045202]; actin binding [GO:0003779]; Arp2/3 complex binding [GO:0071933]; …
8	Q9Y6W3	0.8127728886017	0.474026009789739	0.460788265087579	1.43362975686978	Abundance7	0.781068570798048	CAN7	reviewed	Calpain-7 (EC 3.4.22.-) (PalB homolog) (PalBH)	CAPN7	Homo sapiens (Human)	3D-structure;Acetylation;Hydrolase;Nucleus;Phosphoprotein;Protease;Reference proteome;Repeat;Thiol protease	centrosome [GO:0005813]; cytosol [GO:0005829]; extracellular exosome [GO:0070062]; nucleus [GO:0005634]; calcium-dependent cysteine-type endopeptidase activity [GO:0004198]; endopeptidase activity [GO:0004175]; MIT domain binding [GO:0090541]; positive regulation of epithelial cell migration [GO:0010634]; self proteolysis [GO:0097264]
9	Q9Y6V7	1.19860871656707	0.330247039674798	0.832326588262849	1.72608069439308	Abundance8	0.685858131958431	DDX49	reviewed	Probable ATP-dependent RNA helicase DDX49 (EC 3.6.4.13) (DEAD box protein 49)	DDX49	Homo sapiens (Human)	ATP-binding;Alternative splicing;Helicase;Hydrolase;Nucleotide-binding;RNA-binding;Reference proteome	nucleoplasm [GO:0005654]; nucleus [GO:0005634]; ATP binding [GO:0005524]; ATP hydrolysis activity [GO:0140603]; RNA binding [GO:0003723]; RNA helicase activity [GO:0003724]; positive regulation of cell growth [GO:0030307]; regulation of rRNA stability [GO:0044357]; rRNA processing [GO:0006364]
10	Q9Y6R4	2.09209442618773	0.030049366987877	1.07387676676388	4.07575545309115	Abundance9	0.224318007066793	M3K4	reviewed	Mitogen-activated protein kinase kinase kinase 4 (EC 2.7.11.25) (MAP three kinase 1) (MAPK/ERK kinase kinase 4) (MEK kinase 4) (MEKK 4)	MAP3K4	Homo sapiens (Human)	ATP-binding;Alternative splicing;Cytoplasm;Kinase;Magnesium;Metal-binding;Nucleotide-binding;Phosphoprotein;Reference proteome;Serine/threonine-protein kinase;Transferase	cytoplasm [GO:0005737]; perinuclear region of cytoplasm [GO:0048471]; ATP binding [GO:0005524]; MAP kinase kinase kinase activity [GO:0004709]; metal ion binding [GO:0046872]; protein serine kinase activity [GO:0106310]; protein threonine kinase activity [GO:0106311]; activation of MAPKK activity [GO:0000186]; chorionic trophoblast cell differentiation [GO:0060718]; intracellular signal transduct…
11	Q9Y6R1	0.978151017559836	0.861539007455533	0.763121939611595	1.25377002480143	Abundance10	0.958424802195028	S4A4	reviewed	Electrogenic sodium bicarbonate cotransporter 1 (Sodium bicarbonate cotransporter) (Na(+)/HCO3(-) cotransporter) (Solute carrier family 4 member 4) (kNBC1)	SLC4A4	Homo sapiens (Human)	3D-structure;Alternative splicing;Cell membrane;Disease variant;Disulfide bond;Glycoprotein;Ion transport;Membrane;Phosphoprotein;Reference proteome;Retinitis pigmentosa;Sodium;Sodium transport;Symport;Transmembrane;Transmembrane helix;Transport	basolateral plasma membrane [GO:0016323]; cell surface [GO:0009986]; extracellular exosome [GO:0070062]; integral component of plasma membrane [GO:0005887]; membrane [GO:0016020]; plasma membrane [GO:0005886]; identical protein binding [GO:0042802]; inorganic anion exchanger activity [GO:0005452]; sodium:bicarbonate symporter activity [GO:0008510]; symporter activity [GO:0015293]; transmembrane t…
12	Q9Y6R0	0.676713773823651	0.0915092259695271	0.429957968433931	1.06508441592708	Abundance11	0.381271761973446	NUMBL	reviewed	Numb-like protein (Numb-related protein) (Numb-R)	NUMBL	Homo sapiens (Human)	3D-structure;Cytoplasm;Developmental protein;Neurogenesis;Phosphoprotein;Reference proteome;Ubl conjugation pathway	cytoplasm [GO:0005737]; adherens junction organization [GO:0034332]; axonogenesis [GO:0007409]; cytokine-mediated signaling pathway [GO:0019221]; lateral ventricle development [GO:0021670]; nervous system development [GO:0007399]; neuroblast division in subventricular zone [GO:0021849]; positive regulation of neurogenesis [GO:0050769]; protein metabolic process [GO:0019538]
13	Q9Y6Q5	1.2091615609174	0.351502162977227	0.810891878805363	1.80304146411502	Abundance12	0.700399728652847	AP1M2	reviewed	AP-1 complex subunit mu-2 (AP-mu chain family member mu1B) (Adaptor protein complex AP-1 subunit mu-2) (Adaptor-related protein complex 1 subunit mu-2) (Clathrin assembly protein complex 1 mu-2 medium chain 2) (Golgi adaptor HA1/AP1 adaptin mu-2 subunit) (Mu-adaptin 2) (Mu1B-adaptin)	AP1M2	Homo sapiens (Human)	Alternative splicing;Cytoplasmic vesicle;Golgi apparatus;Membrane;Phosphoprotein;Protein transport;Reference proteome;Transport	clathrin adaptor complex [GO:0030131]; clathrin-coated vesicle [GO:0030136]; clathrin-coated vesicle membrane [GO:0030665]; cytoplasmic vesicle [GO:0031410]; cytoplasmic vesicle membrane [GO:0030659]; cytosol [GO:0005829]; Golgi membrane [GO:0000139]; intracellular membrane-bounded organelle [GO:0043231]; lysosomal membrane [GO:0005765]; trans-Golgi network membrane [GO:0032588]; clathrin adaptor…
14	Q9Y6N7	1.08666951071452	0.710982848088484	0.70009781126959	1.68669378265178	Abundance13	0.902138190426595	ROBO1	reviewed	Roundabout homolog 1 (Deleted in U twenty twenty) (H-Robo-1)	ROBO1	Homo sapiens (Human)	3D-structure;Alternative splicing;Cell membrane;Cell projection;Chemotaxis;Developmental protein;Differentiation;Disulfide bond;Glycoprotein;Immunoglobulin domain;Membrane;Neurogenesis;Phosphoprotein;Receptor;Reference proteome;Repeat;Signal;Transmembrane;Transmembrane helix;Ubl conjugation	axon [GO:0030424]; cell surface [GO:0009986]; cytoplasm [GO:0005737]; endoplasmic reticulum-Golgi intermediate compartment membrane [GO:0033116]; integral component of plasma membrane [GO:0005887]; plasma membrane [GO:0005886]; axon guidance receptor activity [GO:0008046]; identical protein binding [GO:0042802]; LRR domain binding [GO:0030275]; activation of cysteine-type endopeptidase activity i…
15	Q9Y6N6	0.723773680180933	0.000745570375238504	0.599795754227942	0.873377873101068	Abundance14	0.0343808409914947	LAMC3	reviewed	Laminin subunit gamma-3 (Laminin-12 subunit gamma) (Laminin-14 subunit gamma) (Laminin-15 subunit gamma)	LAMC3	Homo sapiens (Human)	Basement membrane;Cell adhesion;Coiled coil;Disease variant;Disulfide bond;Extracellular matrix;Glycoprotein;Laminin EGF-like domain;Reference proteome;Repeat;Secreted;Signal	basement membrane [GO:0005604]; extracellular matrix [GO:0031012]; extracellular region [GO:0005576]; membrane [GO:0016020]; structural molecule activity [GO:0005198]; animal organ morphogenesis [GO:0009887]; astrocyte development [GO:0014002]; cell migration [GO:0016477]; retina development in camera-type eye [GO:0060041]; substrate adhesion-dependent cell spreading [GO:0034446]; tissue developm…
16	Q9Y6N5	1.42651917632165	0.156086199031012	0.873149238343155	2.33059466933146	Abundance15	0.488624201299779	SQOR	reviewed	Sulfide:quinone oxidoreductase, mitochondrial (SQOR) (EC 1.8.5.8) (Sulfide dehydrogenase-like) (Sulfide quinone oxidoreductase)	SQOR	Homo sapiens (Human)	3D-structure;Acetylation;Disulfide bond;FAD;Flavoprotein;Mitochondrion;Oxidoreductase;Phosphoprotein;Quinone;Reference proteome;Transit peptide	mitochondrial inner membrane [GO:0005743]; mitochondrion [GO:0005739]; FAD binding [GO:0071949]; quinone binding [GO:0048038]; sulfide:quinone oxidoreductase activity [GO:0070224]; hydrogen sulfide metabolic process [GO:0070813]; sulfide oxidation, using sulfide:quinone oxidoreductase [GO:0070221]
17	Q9Y6M9	0.839542336633022	0.48678404313023	0.512824883306469	1.37440938991648	Abundance16	0.788621716996177	NDUB9	reviewed	NADH dehydrogenase [ubiquinone] 1 beta subcomplex subunit 9 (Complex I-B22) (CI-B22) (LYR motif-containing protein 3) (NADH-ubiquinone oxidoreductase B22 subunit)	NDUFB9	Homo sapiens (Human)	3D-structure;Acetylation;Direct protein sequencing;Disease variant;Electron transport;Membrane;Mitochondrion;Mitochondrion inner membrane;Phosphoprotein;Primary mitochondrial disease;Reference proteome;Respiratory chain;Transport	mitochondrial inner membrane [GO:0005743]; mitochondrial respiratory chain complex I [GO:0005747]; mitochondrion [GO:0005739]; NADH dehydrogenase (ubiquinone) activity [GO:0008137]; mitochondrial electron transport, NADH to ubiquinone [GO:0006120]; mitochondrial respiratory chain complex I assembly [GO:0032981]; sensory perception of sound [GO:0007605]
18	Q9Y6M5	2.0390869891074	0.00484254588221046	1.2421290036695	3.34737836155815	Abundance17	0.0901585372030614	ZNT1	reviewed	Zinc transporter 1 (ZnT-1) (Solute carrier family 30 member 1)	SLC30A1	Homo sapiens (Human)	Cell membrane;Glycoprotein;Ion transport;Membrane;Phosphoprotein;Reference proteome;Repeat;Transmembrane;Transmembrane helix;Transport;Zinc;Zinc transport	cytoplasm [GO:0005737]; endoplasmic reticulum [GO:0005783]; Golgi apparatus [GO:0005794]; integral component of membrane [GO:0016021]; integral component of postsynaptic density membrane [GO:0099061]; nuclear membrane [GO:0031965]; plasma membrane [GO:0005886]; Schaffer collateral - CA1 synapse [GO:0098685]; T-tubule [GO:0030315]; calcium channel inhibitor activity [GO:0019855]; zinc ion transmem…
19	Q9Y6M1	1.1891910091275	0.17739881349217	0.924491306276264	1.52967934537514	Abundance18	0.521921758066104	IF2B2	reviewed	Insulin-like growth factor 2 mRNA-binding protein 2 (IGF2 mRNA-binding protein 2) (IMP-2) (Hepatocellular carcinoma autoantigen p62) (IGF-II mRNA-binding protein 2) (VICKZ family member 2)	IGF2BP2	Homo sapiens (Human)	3D-structure;Acetylation;Alternative initiation;Alternative splicing;Cytoplasm;Nucleus;Phosphoprotein;RNA-binding;Reference proteome;Repeat;Translation regulation;Transport;mRNA transport	cytoplasm [GO:0005737]; cytoskeleton [GO:0005856]; cytosol [GO:0005829]; nucleus [GO:0005634]; mRNA 3'-UTR binding [GO:0003730]; mRNA 5'-UTR binding [GO:0048027]; mRNA binding [GO:0003729]; RNA binding [GO:0003723]; translation regulator activity [GO:0045182]; anatomical structure morphogenesis [GO:0009653]; mRNA transport [GO:0051028]; negative regulation of translation [GO:0017148]; nervous sys…
20	Q9Y6K9	1.42971600662502	0.363806644304282	0.660975350898384	3.09253265923081	Abundance19	0.713410824967537	NEMO	reviewed	NF-kappa-B essential modulator (NEMO) (FIP-3) (IkB kinase-associated protein 1) (IKKAP1) (Inhibitor of nuclear factor kappa-B kinase subunit gamma) (I-kappa-B kinase subunit gamma) (IKK-gamma) (IKKG) (IkB kinase subunit gamma) (NF-kappa-B essential modifier)	IKBKG	Homo sapiens (Human)	3D-structure;Alternative splicing;Coiled coil;Cytoplasm;DNA damage;Direct protein sequencing;Disease variant;Disulfide bond;Ectodermal dysplasia;Host-virus interaction;Isopeptide bond;Metal-binding;Nucleus;Osteopetrosis;Phosphoprotein;Reference proteome;Transcription;Transcription regulation;Ubl conjugation;Zinc;Zinc-finger	cytoplasm [GO:0005737]; cytosol [GO:0005829]; IkappaB kinase complex [GO:0008385]; mitotic spindle [GO:0072686]; nucleoplasm [GO:0005654]; nucleus [GO:0005634]; protein-containing complex [GO:0032991]; spindle pole [GO:0000922]; ubiquitin ligase complex [GO:0000151]; identical protein binding [GO:0042802]; K63-linked polyubiquitin modification-dependent protein binding [GO:0070530]; linear polyub…
21	Q9Y6K5	1.33387601987332	0.0421696980972725	1.0102434245152	1.76118467412635	Abundance20	0.266719238354539	OAS3	reviewed	2'-5'-oligoadenylate synthase 3 ((2-5')oligo(A) synthase 3) (2-5A synthase 3) (EC 2.7.7.84) (p100 OAS) (p100OAS)	OAS3	Homo sapiens (Human)	3D-structure;ATP-binding;Acetylation;Antiviral defense;Cytoplasm;Direct protein sequencing;Immunity;Innate immunity;Magnesium;Metal-binding;Nucleotide-binding;Nucleotidyltransferase;Nucleus;Phosphoprotein;RNA-binding;Reference proteome;Repeat;Transferase	cytoplasm [GO:0005737]; cytosol [GO:0005829]; extracellular space [GO:0005615]; intracellular membrane-bounded organelle [GO:0043231]; membrane [GO:0016020]; nucleoplasm [GO:0005654]; plasma membrane [GO:0005886]; 2'-5'-oligoadenylate synthetase activity [GO:0001730]; ATP binding [GO:0005524]; double-stranded RNA binding [GO:0003725]; metal ion binding [GO:0046872]; defense response to bacterium …
22	Q9Y6K1	0.938737521450034	0.793977436699934	0.584095842996228	1.50870468390552	Abundance21	0.935329801046879	DNM3A	reviewed	DNA (cytosine-5)-methyltransferase 3A (Dnmt3a) (EC 2.1.1.37) (Cysteine methyltransferase DNMT3A) (EC 2.1.1.-) (DNA methyltransferase HsaIIIA) (DNA MTase HsaIIIA) (M.HsaIIIA)	DNMT3A	Homo sapiens (Human)	3D-structure;Alternative promoter usage;Alternative splicing;Chromatin regulator;Chromosome;Cytoplasm;DNA-binding;Disease variant;Dwarfism;Isopeptide bond;Mental retardation;Metal-binding;Methylation;Methyltransferase;Nucleus;Phosphoprotein;Reference proteome;Repressor;S-adenosyl-L-methionine;Transferase;Ubl conjugation;Zinc;Zinc-finger	chromosome, centromeric region [GO:0000775]; cytoplasm [GO:0005737]; euchromatin [GO:0000791]; heterochromatin [GO:0000792]; nuclear matrix [GO:0016363]; nucleoplasm [GO:0005654]; nucleus [GO:0005634]; XY body [GO:0001741]; chromatin binding [GO:0003682]; DNA (cytosine-5-)-methyltransferase activity [GO:0003886]; DNA binding [GO:0003677]; identical protein binding [GO:0042802]; metal ion binding …
23	Q9Y6K0	1.44541120980516	0.133860381481546	0.892909561895178	2.339781826276	Abundance22	0.454258977240612	CEPT1	reviewed	Choline/ethanolaminephosphotransferase 1 (hCEPT1) (EC 2.7.8.1) (EC 2.7.8.2) (1-alkenyl-2-acylglycerol choline phosphotransferase) (EC 2.7.8.22)	CEPT1	Homo sapiens (Human)	Endoplasmic reticulum;Glycoprotein;Lipid biosynthesis;Lipid metabolism;Magnesium;Manganese;Membrane;Metal-binding;Nucleus;Phospholipid biosynthesis;Phospholipid metabolism;Phosphoprotein;Reference proteome;Transferase;Transmembrane;Transmembrane helix	endoplasmic reticulum membrane [GO:0005789]; Golgi apparatus [GO:0005794]; integral component of membrane [GO:0016021]; nuclear membrane [GO:0031965]; 1-alkenyl-2-acylglycerol choline phosphotransferase activity [GO:0047359]; diacylglycerol cholinephosphotransferase activity [GO:0004142]; ethanolaminephosphotransferase activity [GO:0004307]; metal ion binding [GO:0046872]; lipid metabolic process…
24	Q9Y6J9	1.0102796147096	0.977933431114089	0.489455070159538	2.08530866697345	Abundance23	0.994166558323971	TAF6L	reviewed	TAF6-like RNA polymerase II p300/CBP-associated factor-associated factor 65 kDa subunit 6L (TAF6L) (PCAF-associated factor 65-alpha) (PAF65-alpha)	TAF6L	Homo sapiens (Human)	Direct protein sequencing;Methylation;Nucleus;Phosphoprotein;Reference proteome;Transcription;Transcription regulation	extracellular exosome [GO:0070062]; histone deacetylase complex [GO:0000118]; nucleoplasm [GO:0005654]; nucleus [GO:0005634]; SAGA complex [GO:0000124]; SLIK (SAGA-like) complex [GO:0046695]; STAGA complex [GO:0030914]; transcription factor TFIID complex [GO:0005669]; DNA binding [GO:0003677]; protein heterodimerization activity [GO:0046982]; RNA polymerase II general transcription initiation fac…
25	Q9Y6I9	1.60677460498151	0.0870091587511728	0.933438438793889	2.76582206594083	Abundance24	0.372396240605438	TX264	reviewed	Testis-expressed protein 264 (Putative secreted protein Zsig11)	TEX264	Homo sapiens (Human)	Autophagy;Chromosome;Cytoplasm;Cytoplasmic vesicle;DNA damage;DNA repair;Endoplasmic reticulum;Membrane;Nucleus;Phosphoprotein;Reference proteome;Transmembrane;Transmembrane helix	autophagosome membrane [GO:0000421]; cytosol [GO:0005829]; endoplasmic reticulum membrane [GO:0005789]; extracellular region [GO:0005576]; integral component of membrane [GO:0016021]; nucleus [GO:0005634]; platelet alpha granule lumen [GO:0031093]; replication fork [GO:0005657]; signaling receptor activity [GO:0038023]; protein-DNA covalent cross-linking repair [GO:0106300]; reticulophagy [GO:006…
26	Q9Y6I4	1.0804943495299	0.803929078272467	0.586388195427334	1.99094737661839	Abundance25	0.93790532090998	UBP3	reviewed	Ubiquitin carboxyl-terminal hydrolase 3 (EC 3.4.19.12) (Deubiquitinating enzyme 3) (Ubiquitin thioesterase 3) (Ubiquitin-specific-processing protease 3)	USP3	Homo sapiens (Human)	Acetylation;Alternative splicing;Cell cycle;Chromatin regulator;DNA damage;Hydrolase;Metal-binding;Nucleus;Protease;Reference proteome;Thiol protease;Ubl conjugation pathway;Zinc;Zinc-finger	chromatin [GO:0000785]; cytoplasm [GO:0005737]; cytoplasmic ribonucleoprotein granule [GO:0036464]; Flemming body [GO:0090543]; nucleoplasm [GO:0005654]; nucleus [GO:0005634]; histone binding [GO:0042393]; promoter-specific chromatin binding [GO:1990841]; RNA polymerase II cis-regulatory region sequence-specific DNA binding [GO:0000978]; thiol-dependent deubiquitinase [GO:0004843]; zinc ion bindi…
27	Q9Y6I3	0.790579191592571	0.543480732218301	0.370441949886294	1.68721565786761	Abundance26	0.816216238743994	EPN1	reviewed	Epsin-1 (EH domain-binding mitotic phosphoprotein) (EPS-15-interacting protein 1)	EPN1	Homo sapiens (Human)	3D-structure;Alternative splicing;Cell membrane;Coated pit;Cytoplasm;Endocytosis;Lipid-binding;Membrane;Methylation;Nucleus;Phosphoprotein;Reference proteome;Repeat;Ubl conjugation	clathrin vesicle coat [GO:0030125]; clathrin-coated pit [GO:0005905]; cytosol [GO:0005829]; endosome [GO:0005768]; intracellular membrane-bounded organelle [GO:0043231]; nucleus [GO:0005634]; plasma membrane [GO:0005886]; clathrin binding [GO:0030276]; phospholipid binding [GO:0005543]; embryonic organ development [GO:0048568]; endocytosis [GO:0006897]; female pregnancy [GO:0007565]; in utero emb…
28	Q9Y6H1	1.28053357067035	0.199341924609288	0.877790491254763	1.8680610486789	Abundance27	0.554894460472701	CHCH2	reviewed	Coiled-coil-helix-coiled-coil-helix domain-containing protein 2 (Aging-associated gene 10 protein) (HCV NS2 trans-regulated protein) (NS2TP)	CHCHD2	Homo sapiens (Human)	Activator;Disulfide bond;Mitochondrion;Neurodegeneration;Nucleus;Parkinson disease;Parkinsonism;Reference proteome;Transcription	mitochondrial intermembrane space [GO:0005758]; mitochondrion [GO:0005739]; nucleus [GO:0005634]; DNA-binding transcription factor binding [GO:0140297]; sequence-specific DNA binding [GO:0043565]; cellular response to oxidative stress [GO:0034599]; mitochondrion organization [GO:0007005]; positive regulation of mitochondrial ATP synthesis coupled electron transport [GO:1905448]; positive regulati…
29	Q9Y6G9	1.44642771190282	0.354544481370875	0.66213192895682	3.15972245751172	Abundance28	0.702605369665782	DC1L1	reviewed	Cytoplasmic dynein 1 light intermediate chain 1 (LIC1) (Dynein light chain A) (DLC-A) (Dynein light intermediate chain 1, cytosolic)	DYNC1LI1	Homo sapiens (Human)	3D-structure;ATP-binding;Cell cycle;Cell division;Centromere;Chromosome;Cytoplasm;Cytoskeleton;Dynein;Host-virus interaction;Kinetochore;Microtubule;Mitosis;Motor protein;Nucleotide-binding;Phosphoprotein;Reference proteome;Transport	centrosome [GO:0005813]; cytoplasmic dynein complex [GO:0005868]; cytosol [GO:0005829]; ficolin-1-rich granule membrane [GO:0101003]; kinetochore [GO:0000776]; membrane [GO:0016020]; microtubule [GO:0005874]; plasma membrane [GO:0005886]; secretory granule membrane [GO:0030667]; spindle pole [GO:0000922]; ATP binding [GO:0005524]; dynein heavy chain binding [GO:0045504]; GDP binding [GO:0019003];…
30	Q9Y6G5	1.73863810443787	0.185139847060138	0.767207282251582	3.94008572146487	Abundance29	0.535013015815563	COMDA	reviewed	COMM domain-containing protein 10	COMMD10	Homo sapiens (Human)	Acetylation;Cytoplasm;Nucleus;Phosphoprotein;Reference proteome;Transcription;Transcription regulation;Ubl conjugation pathway	cytoplasm [GO:0005737]; nucleoplasm [GO:0005654]
31	Q9Y6F6	0.57630153767491	0.00546632439944545	0.390653938516819	0.850173080520899	Abundance30	0.0971094023092741	IRAG1	reviewed	Inositol 1,4,5-triphosphate receptor associated 1 (Inositol 1,4,5-trisphosphate receptor-associated cGMP kinase substrate) (JAW1-related protein MRVI1) (Protein MRVI1)	IRAG1	Homo sapiens (Human)	Alternative splicing;Coiled coil;Cytoplasm;Membrane;Phosphoprotein;Reference proteome;Sarcoplasmic reticulum;Transmembrane;Transmembrane helix	endoplasmic reticulum membrane [GO:0005789]; integral component of membrane [GO:0016021]; perinuclear region of cytoplasm [GO:0048471]; platelet dense tubular network membrane [GO:0031095]; sarcoplasmic reticulum [GO:0016529]; cGMP-mediated signaling [GO:0019934]
32	Q9Y6E2	1.95425690649289	0.0104963348406549	1.16981950909264	3.26470880925675	Abundance31	0.127118254613643	BZW2	reviewed	Basic leucine zipper and W2 domain-containing protein 2	BZW2	Homo sapiens (Human)	Acetylation;Alternative splicing;Developmental protein;Differentiation;Neurogenesis;Phosphoprotein;Reference proteome	cytoplasm [GO:0005737]; membrane [GO:0016020]; cadherin binding [GO:0045296]; cell differentiation [GO:0030154]; nervous system development [GO:0007399]
33	Q9Y6E0	1.67691834597044	0.116556108362229	0.879278572236507	3.19813905154038	Abundance32	0.428646955074215	STK24	reviewed	Serine/threonine-protein kinase 24 (EC 2.7.11.1) (Mammalian STE20-like protein kinase 3) (MST-3) (STE20-like kinase MST3) [Cleaved into: Serine/threonine-protein kinase 24 36 kDa subunit (Mammalian STE20-like protein kinase 3 N-terminal) (MST3/N); Serine/threonine-protein kinase 24 12 kDa subunit (Mammalian STE20-like protein kinase 3 C-terminal) (MST3/C)]	STK24	Homo sapiens (Human)	3D-structure;ATP-binding;Acetylation;Alternative splicing;Apoptosis;Cytoplasm;Kinase;Magnesium;Membrane;Metal-binding;Nucleotide-binding;Nucleus;Phosphoprotein;Reference proteome;Serine/threonine-protein kinase;Transferase	cytoplasm [GO:0005737]; cytosol [GO:0005829]; extracellular exosome [GO:0070062]; Golgi apparatus [GO:0005794]; membrane [GO:0016020]; nucleolus [GO:0005730]; nucleoplasm [GO:0005654]; nucleus [GO:0005634]; ATP binding [GO:0005524]; cadherin binding [GO:0045296]; metal ion binding [GO:0046872]; protein kinase activity [GO:0004672]; protein serine kinase activity [GO:0106310]; protein serine/threo…
34	Q9Y6D9	1.62373589846869	0.29437596569768	0.656182637532966	4.01796408068396	Abundance33	0.657743137101827	MD1L1	reviewed	Mitotic spindle assembly checkpoint protein MAD1 (Mitotic arrest deficient 1-like protein 1) (MAD1-like protein 1) (Mitotic checkpoint MAD1 protein homolog) (HsMAD1) (hMAD1) (Tax-binding protein 181)	MAD1L1	Homo sapiens (Human)	3D-structure;Acetylation;Alternative splicing;Cell cycle;Cell division;Centromere;Chromosome;Coiled coil;Cytoplasm;Cytoskeleton;Disease variant;Isopeptide bond;Kinetochore;Mitosis;Nucleus;Phosphoprotein;Reference proteome;Ubl conjugation	centrosome [GO:0005813]; cytoplasm [GO:0005737]; cytosol [GO:0005829]; kinetochore [GO:0000776]; mitotic spindle [GO:0072686]; nuclear pore nuclear basket [GO:0044615]; nucleus [GO:0005634]; spindle [GO:0005819]; spindle pole [GO:0000922]; identical protein binding [GO:0042802]; kinetochore binding [GO:0043515]; attachment of mitotic spindle microtubules to kinetochore [GO:0051315]; cell division…
35	Q9Y6D6	1.36609368174069	0.231952026095284	0.819102302007589	2.27836247403751	Abundance34	0.594697189933571	BIG1	reviewed	Brefeldin A-inhibited guanine nucleotide-exchange protein 1 (Brefeldin A-inhibited GEP 1) (ADP-ribosylation factor guanine nucleotide-exchange factor 1) (p200 ARF guanine nucleotide exchange factor) (p200 ARF-GEP1)	ARFGEF1	Homo sapiens (Human)	3D-structure;Cytoplasm;Direct protein sequencing;Golgi apparatus;Guanine-nucleotide releasing factor;Membrane;Nucleus;Phosphoprotein;Protein transport;Reference proteome;Transport	cytosol [GO:0005829]; Golgi apparatus [GO:0005794]; Golgi membrane [GO:0000139]; nuclear matrix [GO:0016363]; nucleolus [GO:0005730]; nucleoplasm [GO:0005654]; perinuclear region of cytoplasm [GO:0048471]; small nuclear ribonucleoprotein complex [GO:0030532]; trans-Golgi network [GO:0005802]; guanyl-nucleotide exchange factor activity [GO:0005085]; myosin binding [GO:0017022]; protein kinase A re…
36	Q9Y6D5	1.26014482125672	0.462982664741325	0.679598364187737	2.33662270867601	Abundance35	0.772372051140426	BIG2	reviewed	Brefeldin A-inhibited guanine nucleotide-exchange protein 2 (Brefeldin A-inhibited GEP 2) (ADP-ribosylation factor guanine nucleotide-exchange factor 2)	ARFGEF2	Homo sapiens (Human)	3D-structure;Acetylation;Cell junction;Cell projection;Cytoplasm;Cytoplasmic vesicle;Cytoskeleton;Disease variant;Endosome;Golgi apparatus;Guanine-nucleotide releasing factor;Membrane;Phosphoprotein;Protein transport;Reference proteome;Synapse;Transport	asymmetric synapse [GO:0032279]; axonemal microtubule [GO:0005879]; cytoplasmic vesicle [GO:0031410]; cytosol [GO:0005829]; dendritic spine [GO:0043197]; Golgi apparatus [GO:0005794]; Golgi membrane [GO:0000139]; intracellular membrane-bounded organelle [GO:0043231]; membrane [GO:0016020]; microtubule organizing center [GO:0005815]; perinuclear region of cytoplasm [GO:0048471]; recycling endosome…
37	Q9Y6C9	1.12341080361646	0.619665658382923	0.709518569321474	1.7787439092526	Abundance36	0.858388786089333	MTCH2	reviewed	Mitochondrial carrier homolog 2 (Met-induced mitochondrial protein)	MTCH2	Homo sapiens (Human)	Acetylation;Direct protein sequencing;Membrane;Mitochondrion;Mitochondrion inner membrane;Reference proteome;Repeat;Transmembrane;Transmembrane helix;Transport	integral component of membrane [GO:0016021]; membrane [GO:0016020]; mitochondrial inner membrane [GO:0005743]; mitochondrion [GO:0005739]; nucleus [GO:0005634]; positive regulation of apoptotic process [GO:0043065]; protein localization to mitochondrion [GO:0070585]
38	Q9Y6C2	0.648181691811858	0.000211096987292351	0.515338817275736	0.815268502033457	Abundance37	0.0203981295231581	EMIL1	reviewed	EMILIN-1 (Elastin microfibril interface-located protein 1) (Elastin microfibril interfacer 1)	EMILIN1	Homo sapiens (Human)	3D-structure;Alternative splicing;Cell adhesion;Coiled coil;Collagen;Disulfide bond;Extracellular matrix;Glycoprotein;Reference proteome;Secreted;Signal	collagen trimer [GO:0005581]; collagen-containing extracellular matrix [GO:0062023]; EMILIN complex [GO:1990971]; extracellular exosome [GO:0070062]; extracellular region [GO:0005576]; extracellular space [GO:0005615]; integrin alpha4-beta1 complex [GO:0034668]; extracellular matrix constituent conferring elasticity [GO:0030023]; identical protein binding [GO:0042802]; integrin binding involved i…
39	Q9Y6B7	1.16772797931519	0.690512185112248	0.544312980244767	2.50515545865239	Abundance38	0.893546010048338	AP4B1	reviewed	AP-4 complex subunit beta-1 (AP-4 adaptor complex subunit beta) (Adaptor-related protein complex 4 subunit beta-1) (Beta subunit of AP-4) (Beta4-adaptin)	AP4B1	Homo sapiens (Human)	3D-structure;Alternative splicing;Golgi apparatus;Hereditary spastic paraplegia;Membrane;Neurodegeneration;Protein transport;Reference proteome;Transport	AP-4 adaptor complex [GO:0030124]; clathrin adaptor complex [GO:0030131]; cytosol [GO:0005829]; endosome lumen [GO:0031904]; extrinsic component of membrane [GO:0019898]; trans-Golgi network [GO:0005802]; trans-Golgi network membrane [GO:0032588]; clathrin binding [GO:0030276]; protein localization [GO:0008104]; protein targeting [GO:0006605]; vesicle-mediated transport [GO:0016192]
40	Q9Y6B6	1.34418985159451	0.212400071211636	0.844408040355994	2.13977872163311	Abundance39	0.57178272584852	SAR1B	reviewed	GTP-binding protein SAR1b (GTP-binding protein B) (GTBPB)	SAR1B	Homo sapiens (Human)	Disease variant;ER-Golgi transport;Endoplasmic reticulum;GTP-binding;Golgi apparatus;Magnesium;Membrane;Metal-binding;Nucleotide-binding;Phosphoprotein;Protein transport;Reference proteome;Transport	COPII vesicle coat [GO:0030127]; cytosol [GO:0005829]; endoplasmic reticulum exit site [GO:0070971]; endoplasmic reticulum membrane [GO:0005789]; ER to Golgi transport vesicle membrane [GO:0012507]; Golgi cisterna membrane [GO:0032580]; GTP binding [GO:0005525]; GTPase activity [GO:0003924]; metal ion binding [GO:0046872]; antigen processing and presentation of peptide antigen via MHC class I [GO…
41	Q9Y6A9	1.33351222294014	0.255472412734086	0.812001177492597	2.18996584983027	Abundance40	0.617864931239029	SPCS1	reviewed	Signal peptidase complex subunit 1 (EC 3.4.-.-) (Microsomal signal peptidase 12 kDa subunit) (SPase 12 kDa subunit)	SPCS1	Homo sapiens (Human)	Endoplasmic reticulum;Hydrolase;Membrane;Microsome;Protease;Reference proteome;Transmembrane;Transmembrane helix	endoplasmic reticulum membrane [GO:0005789]; integral component of endoplasmic reticulum membrane [GO:0030176]; signal peptidase complex [GO:0005787]; peptidase activity [GO:0008233]; protein targeting to ER [GO:0045047]; proteolysis [GO:0006508]; signal peptide processing [GO:0006465]; viral protein processing [GO:0019082]; virion assembly [GO:0019068]
42	Q9Y6A4	0.77628419942868	0.552391569134311	0.336699899235534	1.78977528550157	Abundance41	0.821509124072711	CFA20	reviewed	Cilia- and flagella-associated protein 20 (Basal body up-regulated protein 22) (Transcription factor IIB)	CFAP20	Homo sapiens (Human)	Cell projection;Cilium;Cytoplasm;Cytoskeleton;Microtubule;Nucleus;Reference proteome	centriole [GO:0005814]; ciliary basal body [GO:0036064]; cilium [GO:0005929]; cytoplasm [GO:0005737]; extracellular exosome [GO:0070062]; microtubule [GO:0005874]; motile cilium [GO:0031514]; nucleoplasm [GO:0005654]; RNA binding [GO:0003723]; cilium assembly [GO:0060271]; multicellular organism development [GO:0007275]; positive regulation of cell motility [GO:2000147]; positive regulation of fe…
43	Q9Y697	0.582675550603802	0.0981413075447457	0.307220242284411	1.10510555797668	Abundance42	0.394558110242905	NFS1	reviewed	Cysteine desulfurase, mitochondrial (EC 2.8.1.7)	NFS1	Homo sapiens (Human)	3D-structure;Alternative initiation;Alternative splicing;Cytoplasm;Iron;Iron-sulfur;Metal-binding;Mitochondrion;Molybdenum cofactor biosynthesis;Nucleus;Pyridoxal phosphate;Reference proteome;Transferase;Transit peptide	cytosol [GO:0005829]; mitochondrial matrix [GO:0005759]; mitochondrion [GO:0005739]; nucleoplasm [GO:0005654]; nucleus [GO:0005634]; cysteine desulfurase activity [GO:0031071]; iron-sulfur cluster binding [GO:0051536]; metal ion binding [GO:0046872]; protein homodimerization activity [GO:0042803]; pyridoxal phosphate binding [GO:0030170]; [2Fe-2S] cluster assembly [GO:0044571]; iron incorporation…
44	Q9Y696	0.686224498259847	0.177563016475881	0.396957304910459	1.18628390556561	Abundance43	0.521930807480107	CLIC4	reviewed	Chloride intracellular channel protein 4 (Intracellular chloride ion channel protein p64H1)	CLIC4	Homo sapiens (Human)	3D-structure;Acetylation;Cell junction;Cell membrane;Chloride;Chloride channel;Cytoplasm;Cytoplasmic vesicle;Cytoskeleton;Direct protein sequencing;Ion channel;Ion transport;Membrane;Mitochondrion;Nucleus;Phosphoprotein;Reference proteome;Transmembrane;Transmembrane helix;Transport;Voltage-gated channel	actin cytoskeleton [GO:0015629]; apical part of cell [GO:0045177]; cell surface [GO:0009986]; cell-cell junction [GO:0005911]; centrosome [GO:0005813]; chloride channel complex [GO:0034707]; cytoplasm [GO:0005737]; cytoplasmic vesicle membrane [GO:0030659]; cytosol [GO:0005829]; extracellular exosome [GO:0070062]; microvillus [GO:0005902]; midbody [GO:0030496]; mitochondrion [GO:0005739]; nuclear…
45	Q9Y692	0.639432163631176	0.160183238456582	0.342589678319776	1.19347872326849	Abundance44	0.494310116964735	GMEB1	reviewed	Glucocorticoid modulatory element-binding protein 1 (GMEB-1) (DNA-binding protein p96PIF) (Parvovirus initiation factor p96) (PIF p96)	GMEB1	Homo sapiens (Human)	3D-structure;Acetylation;Alternative splicing;Coiled coil;Cytoplasm;DNA-binding;Direct protein sequencing;Metal-binding;Nucleus;Reference proteome;Transcription;Transcription regulation;Zinc	chromatin [GO:0000785]; cytoplasm [GO:0005737]; nucleoplasm [GO:0005654]; nucleus [GO:0005634]; DNA-binding transcription activator activity, RNA polymerase II-specific [GO:0001228]; DNA-binding transcription factor activity, RNA polymerase II-specific [GO:0000981]; Hsp27 protein binding [GO:0051008]; identical protein binding [GO:0042802]; metal ion binding [GO:0046872]; RNA polymerase II cis-re…
46	Q9Y689	1.04923558743123	0.887523082325986	0.539050419035705	2.04228635959793	Abundance45	0.96629602015554	ARL5A	reviewed	ADP-ribosylation factor-like protein 5A	ARL5A	Homo sapiens (Human)	3D-structure;Alternative splicing;GTP-binding;Lipoprotein;Myristate;Nucleotide-binding;Reference proteome	trans-Golgi network [GO:0005802]; GTP binding [GO:0005525]; GTPase activity [GO:0003924]; intracellular protein transport [GO:0006886]; protein localization to Golgi membrane [GO:1903292]; vesicle-mediated transport [GO:0016192]
47	Q9Y680	0.623127399064516	0.022039297895937	0.41565746012395	0.934153221619358	Abundance46	0.190115471798229	FKBP7	reviewed	Peptidyl-prolyl cis-trans isomerase FKBP7 (PPIase FKBP7) (EC 5.2.1.8) (23 kDa FK506-binding protein) (23 kDa FKBP) (FKBP-23) (FK506-binding protein 7) (FKBP-7) (Rotamase)	FKBP7	Homo sapiens (Human)	Alternative splicing;Calcium;Endoplasmic reticulum;Glycoprotein;Isomerase;Metal-binding;Reference proteome;Repeat;Rotamase;Signal	endoplasmic reticulum [GO:0005783]; endoplasmic reticulum lumen [GO:0005788]; calcium ion binding [GO:0005509]; FK506 binding [GO:0005528]; peptidyl-prolyl cis-trans isomerase activity [GO:0003755]; peptidyl-proline modification [GO:0018208]
48	Q9Y679	1.15691478748497	0.549853090998593	0.717500608021845	1.8654365035195	Abundance47	0.819834257539073	AUP1	reviewed	Lipid droplet-regulating VLDL assembly factor AUP1 (Ancient ubiquitous protein 1)	AUP1	Homo sapiens (Human)	3D-structure;Acetylation;Alternative splicing;Cytoplasmic vesicle;Endoplasmic reticulum;Host-virus interaction;Lipid droplet;Membrane;Phosphoprotein;Reference proteome;Ubl conjugation	autophagosome [GO:0005776]; cytoplasmic vesicle [GO:0031410]; endoplasmic reticulum [GO:0005783]; extracellular exosome [GO:0070062]; Hrd1p ubiquitin ligase ERAD-L complex [GO:0000839]; integral component of endoplasmic reticulum membrane [GO:0030176]; lipid droplet [GO:0005811]; membrane [GO:0016020]; ubiquitin binding [GO:0043130]; ubiquitin conjugating enzyme binding [GO:0031624]; ubiquitin pr…
49	Q9Y678	1.51832799538911	0.34256385241246	0.640968024539208	3.59662231706427	Abundance48	0.695564519609243	COPG1	reviewed	Coatomer subunit gamma-1 (Gamma-1-coat protein) (Gamma-1-COP)	COPG1	Homo sapiens (Human)	3D-structure;Cytoplasm;Cytoplasmic vesicle;ER-Golgi transport;Golgi apparatus;Membrane;Phosphoprotein;Protein transport;Reference proteome;Repeat;Transport	COPI vesicle coat [GO:0030126]; cytosol [GO:0005829]; endoplasmic reticulum [GO:0005783]; endoplasmic reticulum membrane [GO:0005789]; endoplasmic reticulum-Golgi intermediate compartment [GO:0005793]; Golgi apparatus [GO:0005794]; Golgi membrane [GO:0000139]; transport vesicle [GO:0030133]; structural molecule activity [GO:0005198]; endoplasmic reticulum to Golgi vesicle-mediated transport [GO:0…
50	Q9Y676	1.03917771494932	0.867365318209762	0.661941938894187	1.63139734740379	Abundance49	0.959970766440722	RT18B	reviewed	28S ribosomal protein S18b, mitochondrial (MRP-S18-b) (Mrps18-b) (S18mt-b) (28S ribosomal protein S18-2, mitochondrial) (MRP-S18-2) (Mitochondrial small ribosomal subunit protein bS18b) (Mitochondrial small ribosomal subunit protein mS40)	MRPS18B	Homo sapiens (Human)	3D-structure;Mitochondrion;Phosphoprotein;Reference proteome;Ribonucleoprotein;Ribosomal protein;Transit peptide	cell junction [GO:0030054]; mitochondrial inner membrane [GO:0005743]; mitochondrial small ribosomal subunit [GO:0005763]; mitochondrion [GO:0005739]; nucleoplasm [GO:0005654]; structural constituent of ribosome [GO:0003735]; mitochondrial translation [GO:0032543]; translation [GO:0006412]
51	Q9Y673	1.30507465456296	0.30857700025265	0.781714350607486	2.17882638672171	Abundance50	0.668354094797851	ALG5	reviewed	Dolichyl-phosphate beta-glucosyltransferase (DolP-glucosyltransferase) (EC 2.4.1.117) (Asparagine-linked glycosylation protein 5 homolog)	ALG5	Homo sapiens (Human)	Alternative splicing;Endoplasmic reticulum;Glycoprotein;Glycosyltransferase;Membrane;Reference proteome;Signal-anchor;Transferase;Transmembrane;Transmembrane helix	endoplasmic reticulum membrane [GO:0005789]; integral component of membrane [GO:0016021]; membrane [GO:0016020]; dolichyl-phosphate beta-glucosyltransferase activity [GO:0004581]; oligosaccharyl transferase activity [GO:0004576]; determination of left/right symmetry [GO:0007368]; protein glycosylation [GO:0006486]; protein N-linked glycosylation [GO:0006487]; protein N-linked glycosylation via as…
52	Q9Y672	0.94699728445679	0.817900902241221	0.595686191751424	1.50549713790036	Abundance51	0.943051216191845	ALG6	reviewed	Dolichyl pyrophosphate Man9GlcNAc2 alpha-1,3-glucosyltransferase (EC 2.4.1.267) (Asparagine-linked glycosylation protein 6 homolog) (Dol-P-Glc:Man(9)GlcNAc(2)-PP-Dol alpha-1,3-glucosyltransferase) (Dolichyl-P-Glc:Man9GlcNAc2-PP-dolichyl glucosyltransferase)	ALG6	Homo sapiens (Human)	Congenital disorder of glycosylation;Disease variant;Endoplasmic reticulum;Glycosyltransferase;Membrane;Reference proteome;Transferase;Transmembrane;Transmembrane helix	endoplasmic reticulum membrane [GO:0005789]; integral component of membrane [GO:0016021]; membrane [GO:0016020]; dolichyl pyrophosphate Man9GlcNAc2 alpha-1,3-glucosyltransferase activity [GO:0042281]; dolichyl-phosphate-glucose-glycolipid alpha-glucosyltransferase activity [GO:0004583]; glucosyltransferase activity [GO:0046527]; dolichol-linked oligosaccharide biosynthetic process [GO:0006488]; o…
53	Q9Y666	2.14859239617137	0.000741374926080727	1.37782399426573	3.35053628337023	Abundance52	0.0343808409914947	S12A7	reviewed	Solute carrier family 12 member 7 (Electroneutral potassium-chloride cotransporter 4) (K-Cl cotransporter 4)	SLC12A7	Homo sapiens (Human)	3D-structure;Alternative splicing;Cell membrane;Chloride;Glycoprotein;Ion transport;Membrane;Phosphoprotein;Potassium;Potassium transport;Reference proteome;Symport;Transmembrane;Transmembrane helix;Transport	integral component of plasma membrane [GO:0005887]; plasma membrane [GO:0005886]; protein-containing complex [GO:0032991]; synapse [GO:0045202]; ammonium transmembrane transporter activity [GO:0008519]; potassium:chloride symporter activity [GO:0015379]; protein kinase binding [GO:0019901]; ammonium import across plasma membrane [GO:0140157]; cell volume homeostasis [GO:0006884]; chemical synapti…
54	Q9Y664	0.957044732384226	0.899302170227515	0.484842425386273	1.88913876308302	Abundance53	0.970017038954762	KPTN	reviewed	KICSTOR complex protein kaptin (Actin-associated protein 2E4)	KPTN	Homo sapiens (Human)	Acetylation;Actin-binding;Alternative splicing;Cell projection;Disease variant;Lysosome;Membrane;Mental retardation;Reference proteome	KICSTOR complex [GO:0140007]; lamellipodium [GO:0030027]; lysosomal membrane [GO:0005765]; postsynaptic actin cytoskeleton [GO:0098871]; stereocilium [GO:0032420]; actin filament binding [GO:0051015]; actin filament organization [GO:0007015]; cellular response to amino acid starvation [GO:0034198]; cellular response to glucose starvation [GO:0042149]; negative regulation of TORC1 signaling [GO:19…
55	Q9Y657	0.828952437451951	0.440746909649003	0.514523371651438	1.33553144797287	Abundance54	0.756134138600347	SPIN1	reviewed	Spindlin-1 (Ovarian cancer-related protein) (Spindlin1)	SPIN1	Homo sapiens (Human)	3D-structure;Acetylation;Cell cycle;Chromatin regulator;Developmental protein;Isopeptide bond;Meiosis;Nucleus;Phosphoprotein;Reference proteome;Repeat;Ubl conjugation;Wnt signaling pathway	cytosol [GO:0005829]; nuclear membrane [GO:0031965]; nucleolus [GO:0005730]; nucleoplasm [GO:0005654]; nucleus [GO:0005634]; methylated histone binding [GO:0035064]; chromatin organization [GO:0006325]; gamete generation [GO:0007276]; meiotic cell cycle [GO:0051321]; positive regulation of transcription, DNA-templated [GO:0045893]; positive regulation of Wnt signaling pathway [GO:0030177]; regula…
56	Q9Y653	0.974197812910036	0.860689993665965	0.727539965927927	1.30448006037474	Abundance55	0.958424802195028	AGRG1	reviewed	Adhesion G-protein coupled receptor G1 (G-protein coupled receptor 56) (Protein TM7XN1) [Cleaved into: ADGRG1 N-terminal fragment (ADGRG1 NT) (GPR56 N-terminal fragment) (GPR56 NT) (GPR56(N)) (GPR56 extracellular subunit) (GPR56 subunit alpha); ADGRG1 C-terminal fragment (ADGRG1 CT) (GPR56 C-terminal fragment) (GPR56 CT) (GPR56(C)) (GPR56 seven-transmembrane subunit) (GPR56 7TM) (GPR56 subunit be…	ADGRG1	Homo sapiens (Human)	Alternative splicing;Cell adhesion;Cell membrane;Developmental protein;Differentiation;Direct protein sequencing;Disease variant;G-protein coupled receptor;Glycoprotein;Heparin-binding;Membrane;Neurogenesis;Receptor;Reference proteome;Secreted;Signal;Transducer;Transmembrane;Transmembrane helix;Ubl conjugation	extracellular exosome [GO:0070062]; glial limiting end-foot [GO:0097451]; integral component of membrane [GO:0016021]; integral component of plasma membrane [GO:0005887]; membrane raft [GO:0045121]; collagen binding [GO:0005518]; extracellular matrix binding [GO:0050840]; G protein-coupled receptor activity [GO:0004930]; heparin binding [GO:0008201]; adenylate cyclase-activating G protein-coupled…
57	Q9Y646	0.763680206454525	0.0867581759513382	0.560948476501224	1.03968097278388	Abundance56	0.371853434433488	CBPQ	reviewed	Carboxypeptidase Q (EC 3.4.17.-) (Lysosomal dipeptidase) (Plasma glutamate carboxypeptidase)	CPQ	Homo sapiens (Human)	Carboxypeptidase;Direct protein sequencing;Endoplasmic reticulum;Glycoprotein;Golgi apparatus;Hydrolase;Lysosome;Metal-binding;Metalloprotease;Protease;Reference proteome;Secreted;Signal;Zinc;Zymogen	cytoplasm [GO:0005737]; endoplasmic reticulum [GO:0005783]; extracellular exosome [GO:0070062]; extracellular space [GO:0005615]; Golgi apparatus [GO:0005794]; intracellular membrane-bounded organelle [GO:0043231]; lysosome [GO:0005764]; carboxypeptidase activity [GO:0004180]; metal ion binding [GO:0046872]; metallodipeptidase activity [GO:0070573]; protein homodimerization activity [GO:0042803];…
58	Q9Y639	0.889502122851249	0.618994807069425	0.560679504531033	1.41116987541514	Abundance57	0.858388786089333	NPTN	reviewed	Neuroplastin (Stromal cell-derived receptor 1) (SDR-1)	NPTN	Homo sapiens (Human)	3D-structure;Alternative splicing;Cell adhesion;Cell junction;Cell membrane;Direct protein sequencing;Disulfide bond;Glycoprotein;Immunoglobulin domain;Membrane;Neurogenesis;Reference proteome;Repeat;Signal;Synapse;Transmembrane;Transmembrane helix	axon [GO:0030424]; cell surface [GO:0009986]; dendrite [GO:0030425]; GABA-ergic synapse [GO:0098982]; glutamatergic synapse [GO:0098978]; immunological synapse [GO:0001772]; inhibitory synapse [GO:0060077]; integral component of postsynaptic density membrane [GO:0099061]; integral component of presynaptic active zone membrane [GO:0099059]; plasma membrane [GO:0005886]; presynaptic membrane [GO:00…
59	Q9Y625	0.550550607285013	0.00021762755841166	0.401239894844617	0.755423314272567	Abundance58	0.0203981295231581	GPC6	reviewed	Glypican-6 [Cleaved into: Secreted glypican-6]	GPC6	Homo sapiens (Human)	Cell membrane;Dwarfism;GPI-anchor;Glycoprotein;Heparan sulfate;Lipoprotein;Membrane;Proteoglycan;Reference proteome;Secreted;Signal	anchored component of plasma membrane [GO:0046658]; cell surface [GO:0009986]; collagen-containing extracellular matrix [GO:0062023]; extracellular space [GO:0005615]; glutamatergic synapse [GO:0098978]; Golgi lumen [GO:0005796]; lysosomal lumen [GO:0043202]; nucleus [GO:0005634]; plasma membrane [GO:0005886]; synapse [GO:0045202]; coreceptor activity involved in Wnt signaling pathway, planar cel…
60	Q9Y624	1.16219807888967	0.595614947897037	0.667109780098845	2.02471079703659	Abundance59	0.846790941870772	JAM1	reviewed	Junctional adhesion molecule A (JAM-A) (Junctional adhesion molecule 1) (JAM-1) (Platelet F11 receptor) (Platelet adhesion molecule 1) (PAM-1) (CD antigen CD321)	F11R	Homo sapiens (Human)	3D-structure;Alternative splicing;Cell junction;Cell membrane;Direct protein sequencing;Disulfide bond;Glycoprotein;Host cell receptor for virus entry;Host-virus interaction;Immunoglobulin domain;Membrane;Phosphoprotein;Receptor;Reference proteome;Repeat;Signal;Tight junction;Transmembrane;Transmembrane helix	bicellular tight junction [GO:0005923]; cell junction [GO:0030054]; cell-cell junction [GO:0005911]; cytoplasmic vesicle [GO:0031410]; extracellular exosome [GO:0070062]; integral component of membrane [GO:0016021]; plasma membrane [GO:0005886]; protein-containing complex [GO:0032991]; slit diaphragm [GO:0036057]; tight junction [GO:0070160]; cadherin binding [GO:0045296]; integrin binding [GO:00…
61	Q9Y618	1.62954700634176	0.104059808279889	0.904403439703509	2.93610498291329	Abundance60	0.406608697978268	NCOR2	reviewed	Nuclear receptor corepressor 2 (N-CoR2) (CTG repeat protein 26) (SMAP270) (Silencing mediator of retinoic acid and thyroid hormone receptor) (SMRT) (T3 receptor-associating factor) (TRAC) (Thyroid-, retinoic-acid-receptor-associated corepressor)	NCOR2	Homo sapiens (Human)	3D-structure;Acetylation;Alternative splicing;Coiled coil;DNA-binding;Isopeptide bond;Methylation;Nucleus;Phosphoprotein;Reference proteome;Repeat;Repressor;Transcription;Transcription regulation;Ubl conjugation	chromatin [GO:0000785]; histone deacetylase complex [GO:0000118]; membrane [GO:0016020]; nuclear body [GO:0016604]; nuclear matrix [GO:0016363]; nucleoplasm [GO:0005654]; nucleus [GO:0005634]; transcription repressor complex [GO:0017053]; chromatin binding [GO:0003682]; DNA binding [GO:0003677]; glucocorticoid receptor binding [GO:0035259]; histone deacetylase binding [GO:0042826]; Notch binding …
62	Q9Y617	1.2167800691277	0.0960160572875467	0.965768455383241	1.53303178248755	Abundance61	0.391163160704028	SERC	reviewed	Phosphoserine aminotransferase (EC 2.6.1.52) (Phosphohydroxythreonine aminotransferase) (PSAT)	PSAT1	Homo sapiens (Human)	3D-structure;Acetylation;Alternative splicing;Amino-acid biosynthesis;Aminotransferase;Disease variant;Phosphoprotein;Pyridoxal phosphate;Reference proteome;Serine biosynthesis;Transferase	cytoplasm [GO:0005737]; cytosol [GO:0005829]; extracellular exosome [GO:0070062]; identical protein binding [GO:0042802]; O-phospho-L-serine:2-oxoglutarate aminotransferase activity [GO:0004648]; pyridoxal phosphate binding [GO:0030170]; L-serine biosynthetic process [GO:0006564]; pyridoxine biosynthetic process [GO:0008615]
63	Q9Y613	0.475196622553415	0.0288704029032812	0.243814371996133	0.926162917458181	Abundance62	0.219362011849875	FHOD1	reviewed	FH1/FH2 domain-containing protein 1 (Formin homolog overexpressed in spleen 1) (FHOS) (Formin homology 2 domain-containing protein 1)	FHOD1	Homo sapiens (Human)	3D-structure;Actin-binding;Cell projection;Coiled coil;Cytoplasm;Cytoskeleton;Direct protein sequencing;Phosphoprotein;Reference proteome	bleb [GO:0032059]; cytoplasm [GO:0005737]; cytoskeleton [GO:0005856]; cytosol [GO:0005829]; intercalated disc [GO:0014704]; membrane [GO:0016020]; nucleoplasm [GO:0005654]; nucleus [GO:0005634]; actin filament binding [GO:0051015]; identical protein binding [GO:0042802]; protein domain specific binding [GO:0019904]; protein self-association [GO:0043621]; actin filament network formation [GO:00516…
64	Q9Y608	1.93465744168981	0.152414640368797	0.783560878225007	4.77678189493651	Abundance63	0.484231240793189	LRRF2	reviewed	Leucine-rich repeat flightless-interacting protein 2 (LRR FLII-interacting protein 2)	LRRFIP2	Homo sapiens (Human)	Alternative splicing;Coiled coil;Direct protein sequencing;Phosphoprotein;Reference proteome;Wnt signaling pathway	LRR domain binding [GO:0030275]; regulation of transcription, DNA-templated [GO:0006355]; Wnt signaling pathway [GO:0016055]
65	Q9Y606	1.45365669963397	0.0875858203001139	0.946375231951451	2.23285408265962	Abundance64	0.373676511542874	TRUA	reviewed	tRNA pseudouridine synthase A (EC 5.4.99.12) (tRNA pseudouridine(38-40) synthase) (tRNA pseudouridylate synthase I) (tRNA-uridine isomerase I)	PUS1	Homo sapiens (Human)	3D-structure;Alternative splicing;Disease variant;Isomerase;Mitochondrion;Nucleus;Phosphoprotein;Primary mitochondrial disease;Reference proteome;Transit peptide;tRNA processing	mitochondrial matrix [GO:0005759]; mitochondrion [GO:0005739]; nucleoplasm [GO:0005654]; nucleus [GO:0005634]; pseudouridine synthase activity [GO:0009982]; RNA binding [GO:0003723]; steroid receptor RNA activator RNA binding [GO:0002153]; tRNA binding [GO:0000049]; tRNA pseudouridine synthase activity [GO:0106029]; mitochondrial tRNA pseudouridine synthesis [GO:0070902]; mRNA pseudouridine synth…
66	Q9Y5Z4	1.38629392022114	0.140287240810615	0.898098571781573	2.13986626148371	Abundance65	0.464197272137719	HEBP2	reviewed	Heme-binding protein 2 (Placental protein 23) (PP23) (Protein SOUL)	HEBP2	Homo sapiens (Human)	3D-structure;Acetylation;Alternative splicing;Cytoplasm;Direct protein sequencing;Mitochondrion;Phosphoprotein;Reference proteome	azurophil granule lumen [GO:0035578]; cytoplasm [GO:0005737]; extracellular exosome [GO:0070062]; extracellular region [GO:0005576]; mitochondrion [GO:0005739]; heme binding [GO:0020037]; negative regulation of mitochondrial membrane potential [GO:0010917]; positive regulation of mitochondrial membrane permeability [GO:0035794]; positive regulation of necrotic cell death [GO:0010940]
67	Q9Y5Y6	1.2669473727301	0.264080370929757	0.836409429301516	1.91910276120173	Abundance66	0.625948318888949	ST14	reviewed	Suppressor of tumorigenicity 14 protein (EC 3.4.21.109) (Matriptase) (Membrane-type serine protease 1) (MT-SP1) (Prostamin) (Serine protease 14) (Serine protease TADG-15) (Tumor-associated differentially-expressed gene 15 protein)	ST14	Homo sapiens (Human)	3D-structure;Disease variant;Disulfide bond;Glycoprotein;Hydrolase;Hypotrichosis;Ichthyosis;Membrane;Protease;Reference proteome;Repeat;Serine protease;Signal-anchor;Transmembrane;Transmembrane helix	basolateral plasma membrane [GO:0016323]; extracellular space [GO:0005615]; extrinsic component of plasma membrane [GO:0019897]; integral component of plasma membrane [GO:0005887]; plasma membrane [GO:0005886]; serine-type endopeptidase activity [GO:0004252]; serine-type peptidase activity [GO:0008236]; epithelial cell morphogenesis involved in placental branching [GO:0060672]; keratinocyte diffe…
68	Q9Y5Y5	1.34635181499843	0.246002844580288	0.814611201818462	2.22518817038504	Abundance67	0.608641741043011	PEX16	reviewed	Peroxisomal membrane protein PEX16 (Peroxin-16) (Peroxisomal biogenesis factor 16)	PEX16	Homo sapiens (Human)	Alternative splicing;Disease variant;Membrane;Peroxisome;Peroxisome biogenesis;Peroxisome biogenesis disorder;Reference proteome;Transmembrane;Transmembrane helix;Zellweger syndrome	cytosol [GO:0005829]; endoplasmic reticulum [GO:0005783]; endoplasmic reticulum membrane [GO:0005789]; integral component of peroxisomal membrane [GO:0005779]; membrane [GO:0016020]; peroxisomal membrane [GO:0005778]; peroxisome [GO:0005777]; protein C-terminus binding [GO:0008022]; ER-dependent peroxisome localization [GO:0106101]; ER-dependent peroxisome organization [GO:0032581]; peroxisome me…
69	Q9Y5Y2	1.82279146991218	0.107671379971123	0.877156168369925	3.78788733705098	Abundance68	0.412782613544954	NUBP2	reviewed	Cytosolic Fe-S cluster assembly factor NUBP2 (Nucleotide-binding protein 2) (NBP 2)	NUBP2	Homo sapiens (Human)	4Fe-4S;ATP-binding;Acetylation;Cell projection;Cilium;Cilium biogenesis/degradation;Cytoplasm;Cytoskeleton;Direct protein sequencing;Iron;Iron-sulfur;Metal-binding;Nucleotide-binding;Nucleus;Reference proteome	centriole [GO:0005814]; cilium [GO:0005929]; cytosol [GO:0005829]; nucleus [GO:0005634]; spindle pole centrosome [GO:0031616]; 4 iron, 4 sulfur cluster binding [GO:0051539]; ATP binding [GO:0005524]; iron-sulfur cluster binding [GO:0051536]; metal ion binding [GO:0046872]; nucleotide binding [GO:0000166]; cell projection organization [GO:0030030]; iron-sulfur cluster assembly [GO:0016226]
70	Q9Y5X3	0.425367434221869	0.0363588258066626	0.19103243081944	0.947155691420345	Abundance69	0.250960812521147	SNX5	reviewed	Sorting nexin-5	SNX5	Homo sapiens (Human)	3D-structure;Acetylation;Alternative splicing;Cell membrane;Cell projection;Cytoplasm;Cytoplasmic vesicle;Endocytosis;Endosome;Lipid-binding;Membrane;Phosphoprotein;Protein transport;Reference proteome;Transport	brush border [GO:0005903]; cytosol [GO:0005829]; early endosome membrane [GO:0031901]; endosome [GO:0005768]; extrinsic component of cytoplasmic side of plasma membrane [GO:0031234]; extrinsic component of endosome membrane [GO:0031313]; intracellular membrane-bounded organelle [GO:0043231]; macropinocytic cup [GO:0070685]; perinuclear region of cytoplasm [GO:0048471]; phagocytic cup [GO:0001891]…
71	Q9Y5X2	1.71059849281793	0.11495202499625	0.877519091170042	3.33456813996989	Abundance70	0.424910782561465	SNX8	reviewed	Sorting nexin-8	SNX8	Homo sapiens (Human)	Endosome;Lipid-binding;Membrane;Phosphoprotein;Protein transport;Reference proteome;Transport	cytosol [GO:0005829]; early endosome membrane [GO:0031901]; intracellular membrane-bounded organelle [GO:0043231]; identical protein binding [GO:0042802]; phosphatidylinositol binding [GO:0035091]; early endosome to Golgi transport [GO:0034498]; intracellular protein transport [GO:0006886]
72	Q9Y5X1	1.30603481463913	0.419775233804325	0.68276164767511	2.49827585198682	Abundance71	0.743294817591427	SNX9	reviewed	Sorting nexin-9 (SH3 and PX domain-containing protein 1) (Protein SDP1) (SH3 and PX domain-containing protein 3A)	SNX9	Homo sapiens (Human)	3D-structure;Acetylation;Cell cycle;Cell division;Cell membrane;Cell projection;Cytoplasm;Cytoplasmic vesicle;Endocytosis;Golgi apparatus;Lipid-binding;Membrane;Mitosis;Phosphoprotein;Protein transport;Reference proteome;SH3 domain;Transport;Ubl conjugation	clathrin-coated vesicle [GO:0030136]; cuticular plate [GO:0032437]; cytoplasm [GO:0005737]; cytoplasmic vesicle [GO:0031410]; cytoplasmic vesicle membrane [GO:0030659]; cytosol [GO:0005829]; extracellular exosome [GO:0070062]; extrinsic component of cytoplasmic side of plasma membrane [GO:0031234]; plasma membrane [GO:0005886]; ruffle [GO:0001726]; trans-Golgi network [GO:0005802]; 1-phosphatidyl…
73	Q9Y5W7	1.88947532408301	0.058177783850527	0.97820381364946	3.64966579612819	Abundance72	0.310058975898464	SNX14	reviewed	Sorting nexin-14	SNX14	Homo sapiens (Human)	3D-structure;Alternative splicing;Cell projection;Disease variant;Endosome;Lysosome;Membrane;Mental retardation;Neurodegeneration;Phosphoprotein;Protein transport;Reference proteome;Spinocerebellar ataxia;Transmembrane;Transmembrane helix;Transport	cytosol [GO:0005829]; dendrite [GO:0030425]; integral component of membrane [GO:0016021]; intracellular membrane-bounded organelle [GO:0043231]; late endosome [GO:0005770]; late endosome membrane [GO:0031902]; lysosomal membrane [GO:0005765]; lysosome [GO:0005764]; phosphatidylinositol-3,5-bisphosphate binding [GO:0080025]; autophagosome maturation [GO:0097352]; protein transport [GO:0015031]
74	Q9Y5V3	1.40470278956024	0.0847360771572365	0.954519681471783	2.06720716743716	Abundance73	0.367419315161225	MAGD1	reviewed	Melanoma-associated antigen D1 (MAGE tumor antigen CCF) (MAGE-D1 antigen) (Neurotrophin receptor-interacting MAGE homolog)	MAGED1	Homo sapiens (Human)	Alternative splicing;Biological rhythms;Cell membrane;Cytoplasm;Membrane;Nucleus;Phosphoprotein;Reference proteome;Repeat;Tumor antigen;Ubl conjugation pathway	chromatin [GO:0000785]; cytoplasm [GO:0005737]; nucleus [GO:0005634]; plasma membrane [GO:0005886]; protein-containing complex [GO:0032991]; identical protein binding [GO:0042802]; transcription coactivator activity [GO:0003713]; circadian regulation of gene expression [GO:0032922]; negative regulation of epithelial cell proliferation [GO:0050680]; negative regulation of protein localization to n…
75	Q9Y5V0	0.926704403325304	0.690728702385427	0.636923881973173	1.3483260330607	Abundance74	0.893546010048338	ZN706	reviewed	Zinc finger protein 706	ZNF706	Homo sapiens (Human)	Cytoplasm;Metal-binding;Nucleus;Reference proteome;Repressor;Translation regulation;Zinc;Zinc-finger	cytoplasm [GO:0005737]; nucleus [GO:0005634]; metal ion binding [GO:0046872]; negative regulation of stem cell population maintenance [GO:1902455]; negative regulation of transcription, DNA-templated [GO:0045892]; regulation of translation [GO:0006417]
76	Q9Y5U9	0.900178622426416	0.708432901879912	0.518754117096331	1.56205324559004	Abundance75	0.900700744059122	IR3IP	reviewed	Immediate early response 3-interacting protein 1	IER3IP1	Homo sapiens (Human)	Diabetes mellitus;Disease variant;Endoplasmic reticulum;Epilepsy;Membrane;Protein transport;Reference proteome;Transmembrane;Transmembrane helix;Transport	COPII-coated ER to Golgi transport vesicle [GO:0030134]; endoplasmic reticulum [GO:0005783]; endoplasmic reticulum membrane [GO:0005789]; Golgi apparatus [GO:0005794]; integral component of Golgi membrane [GO:0030173]; membrane [GO:0016020]; brain development [GO:0007420]; endoplasmic reticulum to Golgi vesicle-mediated transport [GO:0006888]; organ growth [GO:0035265]; positive regulation of ext…
77	Q9Y5U2	1.62257141585732	0.189551106421548	0.787342364301737	3.3438287064511	Abundance76	0.539849740520018	TSSC4	reviewed	Protein TSSC4 (Tumor-suppressing STF cDNA 4 protein) (Tumor-suppressing subchromosomal transferable fragment candidate gene 4 protein)	TSSC4	Homo sapiens (Human)	Acetylation;Alternative splicing;Phosphoprotein;Reference proteome
78	Q9Y5S9	1.42380486906468	0.261907218779516	0.768016563615815	2.63955284457429	Abundance77	0.624695794755838	RBM8A	reviewed	RNA-binding protein 8A (Binder of OVCA1-1) (BOV-1) (RNA-binding motif protein 8A) (RNA-binding protein Y14) (Ribonucleoprotein RBM8A)	RBM8A	Homo sapiens (Human)	3D-structure;Acetylation;Alternative splicing;Cytoplasm;Isopeptide bond;Nonsense-mediated mRNA decay;Nucleus;Phosphoprotein;RNA-binding;Reference proteome;Spliceosome;Translation regulation;Transport;Ubl conjugation;mRNA processing;mRNA splicing;mRNA transport	catalytic step 2 spliceosome [GO:0071013]; cytoplasm [GO:0005737]; cytosol [GO:0005829]; dendrite [GO:0030425]; exon-exon junction complex [GO:0035145]; neuronal cell body [GO:0043025]; nuclear speck [GO:0016607]; nucleoplasm [GO:0005654]; nucleus [GO:0005634]; U2-type catalytic step 1 spliceosome [GO:0071006]; mRNA binding [GO:0003729]; RNA binding [GO:0003723]; mRNA splicing, via spliceosome [G…
79	Q9Y5S2	1.1531197772497	0.690736166559767	0.571559842828409	2.32641470069754	Abundance78	0.893546010048338	MRCKB	reviewed	Serine/threonine-protein kinase MRCK beta (EC 2.7.11.1) (CDC42-binding protein kinase beta) (CDC42BP-beta) (DMPK-like beta) (Myotonic dystrophy kinase-related CDC42-binding kinase beta) (MRCK beta) (Myotonic dystrophy protein kinase-like beta)	CDC42BPB	Homo sapiens (Human)	3D-structure;ATP-binding;Cell junction;Cell membrane;Cell projection;Coiled coil;Cytoplasm;Kinase;Magnesium;Membrane;Metal-binding;Methylation;Nucleotide-binding;Phosphoprotein;Reference proteome;Serine/threonine-protein kinase;Transferase;Zinc;Zinc-finger	actomyosin [GO:0042641]; cell leading edge [GO:0031252]; cell-cell junction [GO:0005911]; cytoplasm [GO:0005737]; cytoskeleton [GO:0005856]; cytosol [GO:0005829]; extracellular exosome [GO:0070062]; lamellipodium [GO:0030027]; plasma membrane [GO:0005886]; ATP binding [GO:0005524]; magnesium ion binding [GO:0000287]; protein kinase activity [GO:0004672]; protein serine kinase activity [GO:0106310…
80	Q9Y5S1	0.804234268150064	0.373532816433368	0.497721335873997	1.29950779974321	Abundance79	0.715378607496247	TRPV2	reviewed	Transient receptor potential cation channel subfamily V member 2 (TrpV2) (Osm-9-like TRP channel 2) (OTRPC2) (Vanilloid receptor-like protein 1) (VRL-1)	TRPV2	Homo sapiens (Human)	3D-structure;ANK repeat;Calcium;Calcium channel;Calcium transport;Cell membrane;Cytoplasm;Glycoprotein;Ion channel;Ion transport;Membrane;Phosphoprotein;Reference proteome;Repeat;Transmembrane;Transmembrane helix;Transport	axonal growth cone [GO:0044295]; cell body [GO:0044297]; cell surface [GO:0009986]; growth cone membrane [GO:0032584]; integral component of plasma membrane [GO:0005887]; melanosome [GO:0042470]; plasma membrane [GO:0005886]; calcium channel activity [GO:0005262]; cation channel activity [GO:0005261]; ion channel activity [GO:0005216]; ion transmembrane transporter activity [GO:0015075]; calcium …
81	Q9Y5R8	0.783690422338458	0.584879067987152	0.326848634035048	1.8790675992214	Abundance80	0.840973839020889	TPPC1	reviewed	Trafficking protein particle complex subunit 1 (BET5 homolog) (Multiple myeloma protein 2) (MUM-2)	TRAPPC1	Homo sapiens (Human)	ER-Golgi transport;Endoplasmic reticulum;Golgi apparatus;Reference proteome;Transport	azurophil granule lumen [GO:0035578]; cytosol [GO:0005829]; endoplasmic reticulum [GO:0005783]; extracellular region [GO:0005576]; Golgi apparatus [GO:0005794]; TRAPP complex [GO:0030008]; endoplasmic reticulum to Golgi vesicle-mediated transport [GO:0006888]
82	Q9Y5Q9	1.43640187880117	0.169844263876553	0.856476465881591	2.40899830831869	Abundance81	0.509769839821891	TF3C3	reviewed	General transcription factor 3C polypeptide 3 (Transcription factor IIIC 102 kDa subunit) (TFIIIC 102 kDa subunit) (TFIIIC102) (Transcription factor IIIC subunit gamma) (TF3C-gamma)	GTF3C3	Homo sapiens (Human)	Acetylation;Alternative splicing;DNA-binding;Nucleus;Phosphoprotein;Reference proteome;Repeat;TPR repeat;Transcription	nuclear membrane [GO:0031965]; nucleolus [GO:0005730]; nucleoplasm [GO:0005654]; transcription factor TFIIIC complex [GO:0000127]; DNA binding [GO:0003677]; 5S class rRNA transcription by RNA polymerase III [GO:0042791]; transcription by RNA polymerase III [GO:0006383]; tRNA transcription by RNA polymerase III [GO:0042797]
83	Q9Y5Q8	1.28803174108659	0.378076292371437	0.733662560578958	2.2612926639426	Abundance82	0.719146029934754	TF3C5	reviewed	General transcription factor 3C polypeptide 5 (TF3C-epsilon) (Transcription factor IIIC 63 kDa subunit) (TFIIIC 63 kDa subunit) (TFIIIC63) (Transcription factor IIIC subunit epsilon)	GTF3C5	Homo sapiens (Human)	Acetylation;Alternative splicing;DNA-binding;Nucleus;Reference proteome;Transcription	nucleoplasm [GO:0005654]; transcription factor TFIIIC complex [GO:0000127]; DNA binding [GO:0003677]; 5S class rRNA transcription by RNA polymerase III [GO:0042791]; skeletal muscle cell differentiation [GO:0035914]; transcription by RNA polymerase III [GO:0006383]; transcription initiation from RNA polymerase III promoter [GO:0006384]; tRNA transcription by RNA polymerase III [GO:0042797]
84	Q9Y5P6	0.873072102230017	0.65992343511932	0.476948231253661	1.5981921008256	Abundance83	0.880939508007988	GMPPB	reviewed	Mannose-1-phosphate guanyltransferase beta (EC 2.7.7.13) (GDP-mannose pyrophosphorylase B) (GTP-mannose-1-phosphate guanylyltransferase beta)	GMPPB	Homo sapiens (Human)	3D-structure;Alternative splicing;Congenital muscular dystrophy;Cytoplasm;Disease variant;Dystroglycanopathy;GTP-binding;Limb-girdle muscular dystrophy;Nucleotide-binding;Nucleotidyltransferase;Reference proteome;Transferase	cytoplasm [GO:0005737]; GTP binding [GO:0005525]; mannose-1-phosphate guanylyltransferase activity [GO:0004475]; GDP-mannose biosynthetic process [GO:0009298]
85	Q9Y5P4	1.30700573384473	0.424482861401798	0.677528885183154	2.52131536479245	Abundance84	0.747154186473874	CERT	reviewed	Ceramide transfer protein (hCERT) (Collagen type IV alpha-3-binding protein) (Goodpasture antigen-binding protein) (GPBP) (START domain-containing protein 11) (StARD11) (StAR-related lipid transfer protein 11)	CERT1	Homo sapiens (Human)	3D-structure;Alternative splicing;Coiled coil;Cytoplasm;Disease variant;Endoplasmic reticulum;Golgi apparatus;Lipid transport;Lipid-binding;Mental retardation;Phosphoprotein;Reference proteome;Transport	cytosol [GO:0005829]; endoplasmic reticulum membrane [GO:0005789]; Golgi apparatus [GO:0005794]; membrane [GO:0016020]; mitochondrion [GO:0005739]; nucleoplasm [GO:0005654]; ceramide 1-phosphate binding [GO:1902387]; ceramide 1-phosphate transfer activity [GO:1902388]; ceramide binding [GO:0097001]; ceramide transfer activity [GO:0120017]; identical protein binding [GO:0042802]; kinase activity […
86	Q9Y5N5	0.76943204936304	0.238840669396287	0.497464240748745	1.19008690493197	Abundance85	0.60166829398434	N6MT1	reviewed	Methyltransferase N6AMT1 (HemK methyltransferase family member 2) (M.HsaHemK2P) (Lysine N-methyltransferase 9) (EC 2.1.1.-) (Methylarsonite methyltransferase N6AMT1) (EC 2.1.1.-) (Protein N(5)-glutamine methyltransferase) (EC 2.1.1.-)	N6AMT1	Homo sapiens (Human)	3D-structure;Alternative splicing;Chromatin regulator;Methyltransferase;Nucleus;Reference proteome;S-adenosyl-L-methionine;Transferase;Ubl conjugation	cytosol [GO:0005829]; eRF1 methyltransferase complex [GO:0035657]; nucleus [GO:0005634]; protein-containing complex [GO:0032991]; histone-lysine N-methyltransferase activity [GO:0018024]; methylarsonite methyltransferase activity [GO:0030792]; nucleic acid binding [GO:0003676]; protein methyltransferase activity [GO:0008276]; protein-glutamine N-methyltransferase activity [GO:0036009]; S-adenosyl…
87	Q9Y5M8	1.54051687281833	0.137116736175403	0.871456083903241	2.72324937455076	Abundance86	0.459553102377562	SRPRB	reviewed	Signal recognition particle receptor subunit beta (SR-beta) (Protein APMCF1)	SRPRB	Homo sapiens (Human)	3D-structure;Endoplasmic reticulum;GTP-binding;Membrane;Nucleotide-binding;Phosphoprotein;Receptor;Reference proteome;Transmembrane;Transmembrane helix	cytoplasm [GO:0005737]; cytoplasmic microtubule [GO:0005881]; endoplasmic reticulum membrane [GO:0005789]; integral component of membrane [GO:0016021]; membrane [GO:0016020]; signal recognition particle receptor complex [GO:0005785]; GTP binding [GO:0005525]; protein targeting to ER [GO:0045047]
88	Q9Y5L4	1.12778729085938	0.656060400761998	0.66432777525575	1.91457322845532	Abundance87	0.878259157042312	TIM13	reviewed	Mitochondrial import inner membrane translocase subunit Tim13	TIMM13	Homo sapiens (Human)	Acetylation;Chaperone;Disulfide bond;Membrane;Metal-binding;Mitochondrion;Mitochondrion inner membrane;Phosphoprotein;Protein transport;Reference proteome;Translocation;Transport;Zinc	fibrillar center [GO:0001650]; mitochondrial inner membrane [GO:0005743]; mitochondrial intermembrane space protein transporter complex [GO:0042719]; mitochondrion [GO:0005739]; zinc ion binding [GO:0008270]; protein insertion into mitochondrial inner membrane [GO:0045039]; protein targeting to mitochondrion [GO:0006626]; sensory perception of sound [GO:0007605]
89	Q9Y5L0	1.75031292633543	0.108733731355933	0.883142077277312	3.46897222872884	Abundance88	0.414819293491273	TNPO3	reviewed	Transportin-3 (Importin-12) (Imp12) (Transportin-SR) (TRN-SR)	TNPO3	Homo sapiens (Human)	3D-structure;Acetylation;Alternative splicing;Cytoplasm;Disease variant;Limb-girdle muscular dystrophy;Nucleus;Phosphoprotein;Protein transport;Reference proteome;Transport	annulate lamellae [GO:0005642]; cytoplasm [GO:0005737]; intracellular membrane-bounded organelle [GO:0043231]; nuclear envelope [GO:0005635]; identical protein binding [GO:0042802]; nuclear import signal receptor activity [GO:0061608]; small GTPase binding [GO:0031267]; protein import into nucleus [GO:0006606]
90	Q9Y5K8	2.29064545280639	0.0410610559691495	1.03422604502423	5.07341370458302	Abundance89	0.264860105070843	VATD	reviewed	V-type proton ATPase subunit D (V-ATPase subunit D) (V-ATPase 28 kDa accessory protein) (Vacuolar proton pump subunit D)	ATP6V1D	Homo sapiens (Human)	3D-structure;Cilium biogenesis/degradation;Hydrogen ion transport;Ion transport;Membrane;Reference proteome;Transport	cytosol [GO:0005829]; extracellular exosome [GO:0070062]; lysosomal membrane [GO:0005765]; membrane [GO:0016020]; plasma membrane [GO:0005886]; proton-transporting V-type ATPase complex [GO:0033176]; specific granule membrane [GO:0035579]; proton-transporting ATPase activity, rotational mechanism [GO:0046961]; cilium assembly [GO:0060271]; protein localization to cilium [GO:0061512]; regulation o…
91	Q9Y5K6	1.79998780340016	0.0314719319934809	1.05360303721536	3.07512030427746	Abundance90	0.230959934335906	CD2AP	reviewed	CD2-associated protein (Adapter protein CMS) (Cas ligand with multiple SH3 domains)	CD2AP	Homo sapiens (Human)	3D-structure;Cell cycle;Cell division;Cell junction;Cell projection;Coiled coil;Cytoplasm;Cytoskeleton;Host-virus interaction;Isopeptide bond;Mitosis;Phosphoprotein;Reference proteome;Repeat;SH3 domain;SH3-binding;Ubl conjugation	actin cytoskeleton [GO:0015629]; axon [GO:0030424]; cell-cell junction [GO:0005911]; centriolar satellite [GO:0034451]; cytoplasm [GO:0005737]; cytosol [GO:0005829]; dendrite [GO:0030425]; endocytic vesicle [GO:0030139]; extracellular exosome [GO:0070062]; fibrillar center [GO:0001650]; filamentous actin [GO:0031941]; perinuclear region of cytoplasm [GO:0048471]; plasma membrane [GO:0005886]; ruf…
92	Q9Y5K5	0.981842612001914	0.953673732498175	0.529117823049007	1.82192863810119	Abundance91	0.987952225813519	UCHL5	reviewed	Ubiquitin carboxyl-terminal hydrolase isozyme L5 (UCH-L5) (EC 3.4.19.12) (Ubiquitin C-terminal hydrolase UCH37) (Ubiquitin thioesterase L5)	UCHL5	Homo sapiens (Human)	3D-structure;Acetylation;Alternative splicing;Cytoplasm;DNA damage;DNA recombination;DNA repair;Hydrolase;Nucleus;Protease;Proteasome;Reference proteome;Thiol protease;Transcription;Transcription regulation;Ubl conjugation pathway	cytoplasm [GO:0005737]; cytosol [GO:0005829]; cytosolic proteasome complex [GO:0031597]; Ino80 complex [GO:0031011]; nucleolus [GO:0005730]; nucleoplasm [GO:0005654]; nucleus [GO:0005634]; endopeptidase inhibitor activity [GO:0004866]; proteasome binding [GO:0070628]; RNA binding [GO:0003723]; thiol-dependent deubiquitinase [GO:0004843]; DNA recombination [GO:0006310]; DNA repair [GO:0006281]; fo…
93	Q9Y5J9	1.01570780613563	0.943310246699691	0.661004476641671	1.56074941078517	Abundance92	0.985535022182	TIM8B	reviewed	Mitochondrial import inner membrane translocase subunit Tim8 B (DDP-like protein) (Deafness dystonia protein 2)	TIMM8B	Homo sapiens (Human)	Acetylation;Chaperone;Disulfide bond;Membrane;Metal-binding;Mitochondrion;Mitochondrion inner membrane;Protein transport;Reference proteome;Translocation;Transport;Zinc	extracellular space [GO:0005615]; mitochondrial inner membrane [GO:0005743]; mitochondrial intermembrane space protein transporter complex [GO:0042719]; protein transporter activity [GO:0140318]; zinc ion binding [GO:0008270]; protein insertion into mitochondrial inner membrane [GO:0045039]; protein targeting to mitochondrion [GO:0006626]; sensory perception of sound [GO:0007605]
94	Q9Y5J7	1.18676960788585	0.553222617657353	0.673825301439057	2.09018880590211	Abundance93	0.821807964361003	TIM9	reviewed	Mitochondrial import inner membrane translocase subunit Tim9	TIMM9	Homo sapiens (Human)	3D-structure;Acetylation;Chaperone;Disulfide bond;Membrane;Metal-binding;Mitochondrion;Mitochondrion inner membrane;Protein transport;Reference proteome;Translocation;Transport;Zinc	mitochondrial inner membrane [GO:0005743]; mitochondrial intermembrane space [GO:0005758]; mitochondrial intermembrane space protein transporter complex [GO:0042719]; mitochondrion [GO:0005739]; chaperone binding [GO:0051087]; membrane insertase activity [GO:0032977]; protein homodimerization activity [GO:0042803]; zinc ion binding [GO:0008270]; protein insertion into mitochondrial inner membrane…
95	Q9Y5J6	0.872204022266932	0.561410580584866	0.549806879509634	1.3836492135877	Abundance94	0.827918256965933	T10B	reviewed	Mitochondrial import inner membrane translocase subunit Tim10 B (Fracture callus protein 1) (FxC1) (Mitochondrial import inner membrane translocase subunit Tim9 B) (TIMM10B) (Tim10b)	TIMM10B	Homo sapiens (Human)	3D-structure;Disulfide bond;Membrane;Metal-binding;Mitochondrion;Mitochondrion inner membrane;Protein transport;Reference proteome;Translocation;Transport;Zinc	mitochondrial inner membrane [GO:0005743]; mitochondrial intermembrane space [GO:0005758]; mitochondrial intermembrane space protein transporter complex [GO:0042719]; TIM22 mitochondrial import inner membrane insertion complex [GO:0042721]; metal ion binding [GO:0046872]; protein transporter activity [GO:0140318]; unfolded protein binding [GO:0051082]; cell-matrix adhesion [GO:0007160]; protein i…
96	Q9Y5J5	0.850718637371108	0.565504109960512	0.490140934273677	1.47655939213282	Abundance95	0.830220432432869	PHLA3	reviewed	Pleckstrin homology-like domain family A member 3 (TDAG51/Ipl homolog 1)	PHLDA3	Homo sapiens (Human)	Apoptosis;Cytoplasm;Membrane;Reference proteome;Tumor suppressor	cytoplasm [GO:0005737]; plasma membrane [GO:0005886]; phosphatidylinositol-3,4,5-trisphosphate binding [GO:0005547]; phosphatidylinositol-3,4-bisphosphate binding [GO:0043325]; phosphatidylinositol-3,5-bisphosphate binding [GO:0080025]; phosphatidylinositol-3-phosphate binding [GO:0032266]; phosphatidylinositol-4,5-bisphosphate binding [GO:0005546]; phosphatidylinositol-5-phosphate binding [GO:00…
97	Q9Y5J1	1.44750852512713	0.118590394347463	0.909728060608704	2.30319479088484	Abundance96	0.43087784245315	UTP18	reviewed	U3 small nucleolar RNA-associated protein 18 homolog (WD repeat-containing protein 50)	UTP18	Homo sapiens (Human)	Isopeptide bond;Nucleus;Phosphoprotein;Reference proteome;Repeat;Ubl conjugation;WD repeat;rRNA processing	nuclear membrane [GO:0031965]; nucleolus [GO:0005730]; nucleoplasm [GO:0005654]; nucleus [GO:0005634]; Pwp2p-containing subcomplex of 90S preribosome [GO:0034388]; small-subunit processome [GO:0032040]; RNA binding [GO:0003723]; rRNA processing [GO:0006364]
98	Q9Y5B9	1.7798210238678	0.0513151643527417	0.996713109997492	3.17820930138042	Abundance97	0.295235096031034	SP16H	reviewed	FACT complex subunit SPT16 (Chromatin-specific transcription elongation factor 140 kDa subunit) (FACT 140 kDa subunit) (FACTp140) (Facilitates chromatin transcription complex subunit SPT16) (hSPT16)	SUPT16H	Homo sapiens (Human)	3D-structure;ADP-ribosylation;Acetylation;Chromosome;Coiled coil;DNA damage;DNA repair;DNA replication;Direct protein sequencing;Host-virus interaction;Isopeptide bond;Nucleus;Phosphoprotein;Reference proteome;Transcription;Transcription regulation;Ubl conjugation	FACT complex [GO:0035101]; nucleoplasm [GO:0005654]; nucleosome binding [GO:0031491]; RNA binding [GO:0003723]; DNA repair [GO:0006281]; DNA replication [GO:0006260]; DNA replication-independent nucleosome organization [GO:0034724]; nucleosome disassembly [GO:0006337]; positive regulation of DNA-templated transcription, elongation [GO:0032786]; positive regulation of transcription elongation from…
99	Q9Y5B8	1.46155280180188	0.240116684733525	0.775931880807185	2.75299500548004	Abundance98	0.602562209238664	NDK7	reviewed	Nucleoside diphosphate kinase 7 (NDK 7) (NDP kinase 7) (EC 2.7.4.6) (nm23-H7)	NME7	Homo sapiens (Human)	ATP-binding;Alternative splicing;Kinase;Magnesium;Metal-binding;Nucleotide metabolism;Nucleotide-binding;Reference proteome;Transferase	centrosome [GO:0005813]; cytosol [GO:0005829]; ATP binding [GO:0005524]; metal ion binding [GO:0046872]; nucleoside diphosphate kinase activity [GO:0004550]; CTP biosynthetic process [GO:0006241]; GTP biosynthetic process [GO:0006183]; UTP biosynthetic process [GO:0006228]
100	Q9Y5B6	0.674497980708214	0.247772095573879	0.345912786159776	1.31520875834095	Abundance99	0.611248760886916	PAXB1	reviewed	PAX3- and PAX7-binding protein 1 (GC-rich sequence DNA-binding factor 1)	PAXBP1	Homo sapiens (Human)	Alternative splicing;DNA-binding;Isopeptide bond;Myogenesis;Nucleus;Phosphoprotein;Reference proteome;Transcription;Transcription regulation;Ubl conjugation	cytosol [GO:0005829]; nucleus [GO:0005634]; DNA binding [GO:0003677]; mRNA splicing, via spliceosome [GO:0000398]; muscle organ development [GO:0007517]; positive regulation of histone methylation [GO:0031062]; positive regulation of myoblast proliferation [GO:2000288]; positive regulation of transcription by RNA polymerase II [GO:0045944]; regulation of skeletal muscle satellite cell proliferati…
101	Q9Y5B0	1.13384587852105	0.677098794085386	0.627751682064261	2.0479538533639	Abundance100	0.888616353379152	CTDP1	reviewed	RNA polymerase II subunit A C-terminal domain phosphatase (EC 3.1.3.16) (TFIIF-associating CTD phosphatase)	CTDP1	Homo sapiens (Human)	3D-structure;Acetylation;Alternative splicing;Cataract;Cell cycle;Cell division;Cytoplasm;Cytoskeleton;Hydrolase;Mitosis;Neuropathy;Nucleus;Phosphoprotein;Protein phosphatase;Reference proteome	centrosome [GO:0005813]; cytoplasm [GO:0005737]; intracellular membrane-bounded organelle [GO:0043231]; midbody [GO:0030496]; nucleoplasm [GO:0005654]; nucleus [GO:0005634]; protein-containing complex [GO:0032991]; spindle [GO:0005819]; spindle midzone [GO:0051233]; spindle pole [GO:0000922]; phosphoprotein phosphatase activity [GO:0004721]; protein serine phosphatase activity [GO:0106306]; prote…
102	Q9Y5A9	2.03952091178196	0.0474070751611676	1.00818669846865	4.12586830982204	Abundance101	0.284617546350796	YTHD2	reviewed	YTH domain-containing family protein 2 (DF2) (CLL-associated antigen KW-14) (High-glucose-regulated protein 8) (Renal carcinoma antigen NY-REN-2)	YTHDF2	Homo sapiens (Human)	3D-structure;Acetylation;Alternative splicing;Cell cycle;Cell division;Cytoplasm;Differentiation;Direct protein sequencing;Host-virus interaction;Immunity;Innate immunity;Mitosis;Nucleus;Oogenesis;Phosphoprotein;RNA-binding;Reference proteome;Spermatogenesis;Ubl conjugation	centriolar satellite [GO:0034451]; cytoplasm [GO:0005737]; cytoplasmic ribonucleoprotein granule [GO:0036464]; cytoplasmic stress granule [GO:0010494]; cytosol [GO:0005829]; nucleus [GO:0005634]; P-body [GO:0000932]; C5-methylcytidine-containing RNA binding [GO:0062153]; mRNA binding [GO:0003729]; N6-methyladenosine-containing RNA binding [GO:1990247]; RNA binding [GO:0003723]; cell cycle [GO:000…
103	Q9Y5A7	2.0990204645016	0.00362779370027841	1.27362849967324	3.4593187193337	Abundance102	0.0813310318609412	NUB1	reviewed	NEDD8 ultimate buster 1 (Negative regulator of ubiquitin-like proteins 1) (Renal carcinoma antigen NY-REN-18)	NUB1	Homo sapiens (Human)	3D-structure;Alternative splicing;Coiled coil;Nucleus;Reference proteome;Repeat	cytosol [GO:0005829]; nucleolus [GO:0005730]; nucleoplasm [GO:0005654]; positive regulation of proteasomal ubiquitin-dependent protein catabolic process [GO:0032436]; protein ubiquitination [GO:0016567]; regulation of ubiquitin-dependent protein catabolic process [GO:2000058]; response to interferon-gamma [GO:0034341]; response to tumor necrosis factor [GO:0034612]; ubiquitin-dependent protein ca…
104	Q9Y597	0.700400357389277	0.0993231591818331	0.458598956315018	1.06969423692725	Abundance103	0.396682543611965	KCTD3	reviewed	BTB/POZ domain-containing protein KCTD3 (Renal carcinoma antigen NY-REN-45)	KCTD3	Homo sapiens (Human)	Alternative splicing;Cell membrane;Membrane;Phosphoprotein;Reference proteome;Repeat;WD repeat	plasma membrane [GO:0005886]; protein homooligomerization [GO:0051260]
105	Q9Y587	1.39196532902662	0.340312795461011	0.705355634711682	2.74693698024283	Abundance104	0.694220551230903	AP4S1	reviewed	AP-4 complex subunit sigma-1 (AP-4 adaptor complex subunit sigma-1) (Adaptor-related protein complex 4 subunit sigma-1) (Sigma-1 subunit of AP-4) (Sigma-4-adaptin) (Sigma4-adaptin)	AP4S1	Homo sapiens (Human)	Alternative splicing;Golgi apparatus;Hereditary spastic paraplegia;Membrane;Neurodegeneration;Protein transport;Reference proteome;Transport	AP-4 adaptor complex [GO:0030124]; endosome lumen [GO:0031904]; intracellular membrane-bounded organelle [GO:0043231]; trans-Golgi network membrane [GO:0032588]; protein localization [GO:0008104]; protein targeting [GO:0006605]; vesicle-mediated transport [GO:0016192]
106	Q9Y584	0.93701349117019	0.776380256446465	0.598112585162954	1.46794149532189	Abundance105	0.927866460367787	TIM22	reviewed	Mitochondrial import inner membrane translocase subunit Tim22 (Testis-expressed protein 4)	TIMM22	Homo sapiens (Human)	3D-structure;Disease variant;Disulfide bond;Membrane;Mitochondrion;Mitochondrion inner membrane;Primary mitochondrial disease;Protein transport;Reference proteome;Translocation;Transmembrane;Transmembrane helix;Transport	integral component of membrane [GO:0016021]; mitochondrial inner membrane [GO:0005743]; TIM22 mitochondrial import inner membrane insertion complex [GO:0042721]; mitochondrion targeting sequence binding [GO:0030943]; protein transmembrane transporter activity [GO:0008320]; protein transporter activity [GO:0140318]; protein insertion into mitochondrial inner membrane [GO:0045039]
107	Q9Y580	1.52510008139284	0.196022153042973	0.804346022329796	2.89170356251328	Abundance106	0.549368982364401	RBM7	reviewed	RNA-binding protein 7 (RNA-binding motif protein 7)	RBM7	Homo sapiens (Human)	3D-structure;Acetylation;Disease variant;Meiosis;Methylation;Nucleus;Phosphoprotein;RNA-binding;Reference proteome	nucleoplasm [GO:0005654]; nucleus [GO:0005634]; 14-3-3 protein binding [GO:0071889]; pre-mRNA intronic binding [GO:0097157]; RNA binding [GO:0003723]; single-stranded RNA binding [GO:0003727]; snRNA binding [GO:0017069]; meiotic cell cycle [GO:0051321]; regulation of alternative mRNA splicing, via spliceosome [GO:0000381]; snRNA catabolic process [GO:0016076]
108	Q9Y570	1.27472215657158	0.299531706093424	0.805862349985047	2.01636988808902	Abundance107	0.663562232715313	PPME1	reviewed	Protein phosphatase methylesterase 1 (PME-1) (EC 3.1.1.89)	PPME1	Homo sapiens (Human)	3D-structure;Alternative splicing;Direct protein sequencing;Hydrolase;Methylation;Phosphoprotein;Reference proteome;Serine esterase	nucleoplasm [GO:0005654]; cadherin binding [GO:0045296]; protein C-terminal methylesterase activity [GO:0051722]; protein kinase binding [GO:0019901]; protein methylesterase activity [GO:0051723]; protein phosphatase 2A binding [GO:0051721]; protein phosphatase binding [GO:0019903]; protein phosphatase inhibitor activity [GO:0004864]; protein phosphatase regulator activity [GO:0019888]; G2/M tran…
109	Q9Y547	1.47809529002758	0.234277396139559	0.776353675347556	2.81413710758004	Abundance108	0.597361423411534	IFT25	reviewed	Intraflagellar transport protein 25 homolog (Heat shock protein beta-11) (Hspb11) (Placental protein 25) (PP25)	HSPB11	Homo sapiens (Human)	3D-structure;Calcium;Cell projection;Cilium;Differentiation;Metal-binding;Protein transport;Reference proteome;Spermatogenesis;Stress response;Transport	centrosome [GO:0005813]; ciliary tip [GO:0097542]; cilium [GO:0005929]; intraciliary transport particle B [GO:0030992]; metal ion binding [GO:0046872]; cell differentiation [GO:0030154]; heart development [GO:0007507]; intraciliary transport [GO:0042073]; kidney development [GO:0001822]; left/right axis specification [GO:0070986]; lung development [GO:0030324]; protein transport [GO:0015031]; ske…
110	Q9Y530	1.20469460341521	0.464854390407918	0.731126207473357	1.98500487694612	Abundance109	0.773398004377032	OARD1	reviewed	ADP-ribose glycohydrolase OARD1 (O-acetyl-ADP-ribose deacetylase 1) (EC 3.5.1.-) (Terminal ADP-ribose protein glycohydrolase 1) ([Protein ADP-ribosylglutamate] hydrolase OARD1) (EC 3.2.2.-)	OARD1	Homo sapiens (Human)	3D-structure;Acetylation;Chromosome;Disease variant;Hydrolase;Nucleus;Phosphoprotein;Reference proteome	nucleolus [GO:0005730]; nucleoplasm [GO:0005654]; site of DNA damage [GO:0090734]; ADP-ribosylglutamate hydrolase activity [GO:0140293]; O-acetyl-ADP-ribose deacetylase activity [GO:0061463]; purine nucleoside binding [GO:0001883]; cellular response to DNA damage stimulus [GO:0006974]; peptidyl-glutamate ADP-deribosylation [GO:0140291]; protein de-ADP-ribosylation [GO:0051725]; purine nucleoside …
111	Q9Y520	1.88342573556247	0.102891393175605	0.880122909764314	4.03045127223079	Abundance110	0.404688098845719	PRC2C	reviewed	Protein PRRC2C (BAT2 domain-containing protein 1) (HBV X-transactivated gene 2 protein) (HBV XAg-transactivated protein 2) (HLA-B-associated transcript 2-like 2) (Proline-rich and coiled-coil-containing protein 2C)	PRRC2C	Homo sapiens (Human)	Acetylation;Alternative splicing;Coiled coil;Cytoplasm;Direct protein sequencing;Isopeptide bond;Methylation;Phosphoprotein;Reference proteome;Ubl conjugation	cytoplasmic stress granule [GO:0010494]; cytosol [GO:0005829]; membrane [GO:0016020]; protein C-terminus binding [GO:0008022]; RNA binding [GO:0003723]; cell differentiation [GO:0030154]; hematopoietic progenitor cell differentiation [GO:0002244]; stress granule assembly [GO:0034063]
112	Q9Y512	1.29761632698974	0.446432228158836	0.663560975728477	2.53753338978654	Abundance111	0.760466949826762	SAM50	reviewed	Sorting and assembly machinery component 50 homolog (Transformation-related gene 3 protein) (TRG-3)	SAMM50	Homo sapiens (Human)	3D-structure;Cytoplasm;Membrane;Methylation;Mitochondrion;Mitochondrion outer membrane;Reference proteome;Transmembrane;Transmembrane beta strand	extracellular exosome [GO:0070062]; integral component of membrane [GO:0016021]; MIB complex [GO:0140275]; mitochondrial outer membrane [GO:0005741]; mitochondrion [GO:0005739]; SAM complex [GO:0001401]; cellular protein-containing complex assembly [GO:0034622]; cristae formation [GO:0042407]; inner mitochondrial membrane organization [GO:0007007]; mitochondrial respiratory chain complex assembly…
113	Q9Y508	1.51151007224185	0.288199053487414	0.705222007015697	3.23963613693312	Abundance112	0.651101544744672	RN114	reviewed	E3 ubiquitin-protein ligase RNF114 (EC 2.3.2.27) (RING finger protein 114) (RING-type E3 ubiquitin transferase RNF114) (Zinc finger protein 228) (Zinc finger protein 313)	RNF114	Homo sapiens (Human)	Acetylation;Alternative splicing;Cytoplasm;Developmental protein;Differentiation;Metal-binding;Nucleus;Reference proteome;Spermatogenesis;Transferase;Ubl conjugation;Ubl conjugation pathway;Zinc;Zinc-finger	cytosol [GO:0005829]; nucleus [GO:0005634]; plasma membrane [GO:0005886]; metal ion binding [GO:0046872]; ubiquitin protein ligase activity [GO:0061630]; cell differentiation [GO:0030154]; protein polyubiquitination [GO:0000209]; spermatogenesis [GO:0007283]; ubiquitin-dependent protein catabolic process [GO:0006511]
114	Q9Y4Z0	0.943953520227602	0.878346363018494	0.451024744642855	1.97560834285414	Abundance113	0.963232931750084	LSM4	reviewed	U6 snRNA-associated Sm-like protein LSm4 (Glycine-rich protein) (GRP)	LSM4	Homo sapiens (Human)	3D-structure;Acetylation;Direct protein sequencing;Isopeptide bond;Nucleus;RNA-binding;Reference proteome;Ribonucleoprotein;Spliceosome;Ubl conjugation;mRNA processing;mRNA splicing	cytosol [GO:0005829]; Lsm2-8 complex [GO:0120115]; membrane [GO:0016020]; neuron projection [GO:0043005]; nucleoplasm [GO:0005654]; nucleus [GO:0005634]; P-body [GO:0000932]; protein-containing complex [GO:0032991]; spliceosomal tri-snRNP complex [GO:0097526]; U2-type precatalytic spliceosome [GO:0071005]; U4/U6 x U5 tri-snRNP complex [GO:0046540]; U6 snRNP [GO:0005688]; PH domain binding [GO:004…
115	Q9Y4X5	1.13974273571098	0.682333415246533	0.60921477883662	2.13227510023082	Abundance114	0.891399604981112	ARI1	reviewed	E3 ubiquitin-protein ligase ARIH1 (EC 2.3.2.31) (H7-AP2) (HHARI) (Monocyte protein 6) (MOP-6) (Protein ariadne-1 homolog) (ARI-1) (UbcH7-binding protein) (UbcM4-interacting protein) (Ubiquitin-conjugating enzyme E2-binding protein 1)	ARIH1	Homo sapiens (Human)	3D-structure;Acetylation;Cytoplasm;Disease variant;Metal-binding;Nucleus;Reference proteome;Repeat;Transferase;Ubl conjugation pathway;Zinc;Zinc-finger	Cajal body [GO:0015030]; cytoplasm [GO:0005737]; cytosol [GO:0005829]; Lewy body [GO:0097413]; nuclear body [GO:0016604]; nucleus [GO:0005634]; ubiquitin ligase complex [GO:0000151]; ubiquitin conjugating enzyme binding [GO:0031624]; ubiquitin protein ligase activity [GO:0061630]; ubiquitin protein ligase binding [GO:0031625]; ubiquitin-like protein transferase activity [GO:0019787]; ubiquitin-pr…
116	Q9Y4W6	1.12394745809525	0.613325720473213	0.714371611432448	1.76834838946876	Abundance115	0.855393357897218	AFG32	reviewed	AFG3-like protein 2 (EC 3.4.24.-) (Paraplegin-like protein)	AFG3L2	Homo sapiens (Human)	3D-structure;ATP-binding;Disease variant;Hydrolase;Membrane;Metal-binding;Metalloprotease;Mitochondrion;Mitochondrion inner membrane;Neurodegeneration;Nucleotide-binding;Protease;Reference proteome;Spinocerebellar ataxia;Transit peptide;Transmembrane;Transmembrane helix;Zinc	m-AAA complex [GO:0005745]; mitochondrial inner membrane [GO:0005743]; mitochondrion [GO:0005739]; ATP binding [GO:0005524]; ATP-dependent peptidase activity [GO:0004176]; metalloendopeptidase activity [GO:0004222]; metallopeptidase activity [GO:0008237]; unfolded protein binding [GO:0051082]; zinc ion binding [GO:0008270]; axonogenesis [GO:0007409]; calcium import into the mitochondrion [GO:0036…
117	Q9Y4W2	1.04252059165691	0.868045449662657	0.637883185106722	1.70383733166886	Abundance116	0.960032575898383	LAS1L	reviewed	Ribosomal biogenesis protein LAS1L (Protein LAS1 homolog)	LAS1L	Homo sapiens (Human)	Alternative splicing;Cytoplasm;Disease variant;Isopeptide bond;Mental retardation;Nucleus;Obesity;Phosphoprotein;Reference proteome;Ubl conjugation;rRNA processing	Las1 complex [GO:0090730]; membrane [GO:0016020]; MLL1 complex [GO:0071339]; nucleolus [GO:0005730]; nucleoplasm [GO:0005654]; preribosome, large subunit precursor [GO:0030687]; endonuclease activity [GO:0004519]; RNA binding [GO:0003723]; maturation of 5.8S rRNA [GO:0000460]; maturation of LSU-rRNA [GO:0000470]
118	Q9Y4R8	1.53060264854555	0.0831509478818602	0.945696529274287	2.47726875928416	Abundance117	0.366289821453189	TELO2	reviewed	Telomere length regulation protein TEL2 homolog (Protein clk-2 homolog) (hCLK2)	TELO2	Homo sapiens (Human)	3D-structure;Acetylation;Chromosome;Cytoplasm;Disease variant;Hydroxylation;Membrane;Mental retardation;Nucleus;Phosphoprotein;Reference proteome;Telomere;Ubl conjugation	ASTRA complex [GO:0070209]; chromosome, telomeric region [GO:0000781]; cytoplasm [GO:0005737]; cytosol [GO:0005829]; membrane [GO:0016020]; nuclear body [GO:0016604]; nuclear periphery [GO:0034399]; nucleus [GO:0005634]; TORC1 complex [GO:0031931]; TORC2 complex [GO:0031932]; Hsp90 protein binding [GO:0051879]; molecular adaptor activity [GO:0060090]; protein kinase binding [GO:0019901]; protein-…
119	Q9Y4P8	1.20269065603055	0.653079139072529	0.537834096345377	2.68942564990213	Abundance118	0.87628215032756	WIPI2	reviewed	WD repeat domain phosphoinositide-interacting protein 2 (WIPI-2) (WIPI49-like protein 2)	WIPI2	Homo sapiens (Human)	Alternative splicing;Autophagy;Disease variant;Lipid-binding;Membrane;Mental retardation;Phosphoprotein;Reference proteome;Repeat;WD repeat	cytosol [GO:0005829]; extrinsic component of membrane [GO:0019898]; nucleoplasm [GO:0005654]; phagophore assembly site [GO:0000407]; phagophore assembly site membrane [GO:0034045]; protein-containing complex [GO:0032991]; phosphatidylinositol-3,5-bisphosphate binding [GO:0080025]; phosphatidylinositol-3-phosphate binding [GO:0032266]; phosphatidylinositol-5-phosphate binding [GO:0010314]; autopha…
120	Q9Y4P3	1.86267680163428	0.0675592110992079	0.956067329059385	3.62899637074725	Abundance119	0.335749561164906	TBL2	reviewed	Transducin beta-like protein 2 (WS beta-transducin repeats protein) (WS-betaTRP) (Williams-Beuren syndrome chromosomal region 13 protein)	TBL2	Homo sapiens (Human)	Isopeptide bond;Phosphoprotein;Reference proteome;Repeat;Ubl conjugation;WD repeat;Williams-Beuren syndrome	endoplasmic reticulum [GO:0005783]; integral component of endoplasmic reticulum membrane [GO:0030176]; phosphoprotein binding [GO:0051219]; protein kinase binding [GO:0019901]; RNA binding [GO:0003723]; translation initiation factor binding [GO:0031369]; cellular response to glucose starvation [GO:0042149]; cellular response to hypoxia [GO:0071456]; endoplasmic reticulum unfolded protein response…
121	Q9Y4P1	2.07930213631236	0.0290527556619569	1.07758465580418	4.01221133837195	Abundance120	0.220053483299575	ATG4B	reviewed	Cysteine protease ATG4B (EC 3.4.22.-) (AUT-like 1 cysteine endopeptidase) (Autophagin-1) (Autophagy-related cysteine endopeptidase 1) (Autophagy-related protein 4 homolog B) (hAPG4B)	ATG4B	Homo sapiens (Human)	3D-structure;Acetylation;Alternative splicing;Autophagy;Cytoplasm;Direct protein sequencing;Hydrolase;Phosphoprotein;Protease;Protein transport;Reference proteome;Thiol protease;Transport;Ubl conjugation pathway	cytosol [GO:0005829]; cysteine-type endopeptidase activity [GO:0004197]; cysteine-type peptidase activity [GO:0008234]; endopeptidase activity [GO:0004175]; scaffold protein binding [GO:0097110]; autophagy [GO:0006914]; macroautophagy [GO:0016236]; positive regulation of protein catabolic process [GO:0045732]; protein delipidation [GO:0051697]; protein transport [GO:0015031]; proteolysis [GO:0006…
122	Q9Y4L1	0.944332890416416	0.803155802385952	0.60191417948533	1.48154776597011	Abundance121	0.937750021654396	HYOU1	reviewed	Hypoxia up-regulated protein 1 (150 kDa oxygen-regulated protein) (ORP-150) (170 kDa glucose-regulated protein) (GRP-170)	HYOU1	Homo sapiens (Human)	ATP-binding;Acetylation;Alternative splicing;Chaperone;Direct protein sequencing;Disease variant;Endoplasmic reticulum;Glycoprotein;Nucleotide-binding;Phosphoprotein;Reference proteome;Signal;Stress response	endocytic vesicle lumen [GO:0071682]; endoplasmic reticulum [GO:0005783]; endoplasmic reticulum chaperone complex [GO:0034663]; endoplasmic reticulum lumen [GO:0005788]; extracellular exosome [GO:0070062]; extracellular region [GO:0005576]; focal adhesion [GO:0005925]; membrane [GO:0016020]; smooth endoplasmic reticulum [GO:0005790]; ATP binding [GO:0005524]; chaperone binding [GO:0051087]; unfol…
123	Q9Y4K4	1.01400409361238	0.94796896334133	0.66779213004933	1.53970712680714	Abundance122	0.986073819555978	M4K5	reviewed	Mitogen-activated protein kinase kinase kinase kinase 5 (EC 2.7.11.1) (Kinase homologous to SPS1/STE20) (KHS) (MAPK/ERK kinase kinase kinase 5) (MEK kinase kinase 5) (MEKKK 5)	MAP4K5	Homo sapiens (Human)	ATP-binding;Cytoplasm;Kinase;Nucleotide-binding;Phosphoprotein;Reference proteome;Serine/threonine-protein kinase;Transferase	cytoplasm [GO:0005737]; ATP binding [GO:0005524]; MAP kinase kinase kinase kinase activity [GO:0008349]; protein kinase activity [GO:0004672]; protein serine kinase activity [GO:0106310]; protein serine/threonine kinase activity [GO:0004674]; protein threonine kinase activity [GO:0106311]; activation of JUN kinase activity [GO:0007257]; intracellular signal transduction [GO:0035556]; protein phos…
124	Q9Y4K3	0.9539780349186	0.899154586303894	0.460345782463482	1.9769358725022	Abundance123	0.970017038954762	TRAF6	reviewed	TNF receptor-associated factor 6 (EC 2.3.2.27) (E3 ubiquitin-protein ligase TRAF6) (Interleukin-1 signal transducer) (RING finger protein 85) (RING-type E3 ubiquitin transferase TRAF6)	TRAF6	Homo sapiens (Human)	3D-structure;Coiled coil;Cytoplasm;DNA damage;Immunity;Isopeptide bond;Lipid droplet;Metal-binding;Nucleus;Osteogenesis;Reference proteome;Repeat;Transferase;Ubl conjugation;Ubl conjugation pathway;Zinc;Zinc-finger	CD40 receptor complex [GO:0035631]; cell cortex [GO:0005938]; cytoplasm [GO:0005737]; cytoplasmic side of plasma membrane [GO:0009898]; cytosol [GO:0005829]; endosome membrane [GO:0010008]; lipid droplet [GO:0005811]; nucleus [GO:0005634]; perinuclear region of cytoplasm [GO:0048471]; plasma membrane [GO:0005886]; protein-containing complex [GO:0032991]; histone deacetylase binding [GO:0042826]; …
125	Q9Y4K1	1.43557877521842	0.0331559474097038	1.02931476488928	2.00219261411187	Abundance124	0.237946986818868	CRBG1	reviewed	Beta/gamma crystallin domain-containing protein 1 (Absent in melanoma 1 protein)	CRYBG1	Homo sapiens (Human)	3D-structure;Alternative splicing;Lectin;Phosphoprotein;Reference proteome;Repeat	carbohydrate binding [GO:0030246]
126	Q9Y4K0	0.951401921710097	0.776577423987929	0.674424558553443	1.34213027262105	Abundance125	0.927866460367787	LOXL2	reviewed	Lysyl oxidase homolog 2 (EC 1.4.3.13) (Lysyl oxidase-like protein 2) (Lysyl oxidase-related protein 2) (Lysyl oxidase-related protein WS9-14)	LOXL2	Homo sapiens (Human)	3D-structure;Basement membrane;Calcium;Chromatin regulator;Chromosome;Copper;Disulfide bond;Endoplasmic reticulum;Extracellular matrix;Glycoprotein;LTQ;Metal-binding;Nucleus;Oxidoreductase;Reference proteome;Repeat;Repressor;Secreted;Signal;TPQ;Transcription;Transcription regulation	basement membrane [GO:0005604]; chromatin [GO:0000785]; collagen-containing extracellular matrix [GO:0062023]; endoplasmic reticulum [GO:0005783]; extracellular space [GO:0005615]; membrane [GO:0016020]; nucleoplasm [GO:0005654]; nucleus [GO:0005634]; calcium ion binding [GO:0005509]; copper ion binding [GO:0005507]; electron transfer activity [GO:0009055]; oligosaccharide binding [GO:0070492]; p…
127	Q9Y4I1	1.25526244401689	0.333485606260758	0.791842166669073	1.98989630722427	Abundance126	0.689035910721238	MYO5A	reviewed	Unconventional myosin-Va (Dilute myosin heavy chain, non-muscle) (Myosin heavy chain 12) (Myosin-12) (Myoxin)	MYO5A	Homo sapiens (Human)	3D-structure;ATP-binding;Acetylation;Actin-binding;Alternative splicing;Calmodulin-binding;Coiled coil;Motor protein;Myosin;Nucleotide-binding;Phosphoprotein;Protein transport;Reference proteome;Repeat;Transport	actin cytoskeleton [GO:0015629]; cytoplasm [GO:0005737]; cytosol [GO:0005829]; extracellular exosome [GO:0070062]; filopodium tip [GO:0032433]; growth cone [GO:0030426]; insulin-responsive compartment [GO:0032593]; melanosome [GO:0042470]; membrane [GO:0016020]; myosin complex [GO:0016459]; neuron projection [GO:0043005]; ruffle [GO:0001726]; actin filament binding [GO:0051015]; ATP binding [GO:0…
128	Q9Y4H4	0.914040835858607	0.550479395344226	0.680493228207235	1.22774278271388	Abundance127	0.820140270631834	GPSM3	reviewed	G-protein-signaling modulator 3 (Activator of G-protein signaling 4) (G18.1b) (Protein G18)	GPSM3	Homo sapiens (Human)	Cytoplasm;Phosphoprotein;Reference proteome;Repeat	cytoplasm [GO:0005737]; plasma membrane [GO:0005886]; GTPase regulator activity [GO:0030695]; positive regulation of cytokine production involved in inflammatory response [GO:1900017]; positive regulation of inflammatory response [GO:0050729]; positive regulation of leukocyte chemotaxis [GO:0002690]
129	Q9Y4H2	0.990463854511428	0.953901798953129	0.715727788215135	1.37065887792351	Abundance128	0.987952225813519	IRS2	reviewed	Insulin receptor substrate 2 (IRS-2)	IRS2	Homo sapiens (Human)	3D-structure;Cytoplasm;Methylation;Phosphoprotein;Reference proteome;Transducer	cytosol [GO:0005829]; plasma membrane [GO:0005886]; protein-containing complex [GO:0032991]; 14-3-3 protein binding [GO:0071889]; insulin receptor binding [GO:0005158]; phosphatidylinositol 3-kinase binding [GO:0043548]; protein domain specific binding [GO:0019904]; protein kinase binding [GO:0019901]; protein phosphatase binding [GO:0019903]; brain development [GO:0007420]; cellular response to …
130	Q9Y4G8	1.16713213422277	0.616400961840646	0.637554470423608	2.13659770565221	Abundance129	0.856375866215359	RPGF2	reviewed	Rap guanine nucleotide exchange factor 2 (Cyclic nucleotide ras GEF) (CNrasGEF) (Neural RAP guanine nucleotide exchange protein) (nRap GEP) (PDZ domain-containing guanine nucleotide exchange factor 1) (PDZ-GEF1) (RA-GEF-1) (Ras/Rap1-associating GEF-1)	RAPGEF2	Homo sapiens (Human)	3D-structure;Cell junction;Cell membrane;Cytoplasm;Developmental protein;Differentiation;Endosome;Epilepsy;GTPase activation;Guanine-nucleotide releasing factor;Membrane;Neurogenesis;Phosphoprotein;Reference proteome;Ubl conjugation	apical plasma membrane [GO:0016324]; bicellular tight junction [GO:0005923]; cell-cell junction [GO:0005911]; cytoplasm [GO:0005737]; cytosol [GO:0005829]; endocytic vesicle [GO:0030139]; integral component of plasma membrane [GO:0005887]; late endosome [GO:0005770]; membrane [GO:0016020]; neuron projection [GO:0043005]; neuronal cell body [GO:0043025]; perinuclear region of cytoplasm [GO:0048471…
131	Q9Y4G6	0.446177008220783	0.000648193896800498	0.280601654917498	0.709453843824906	Abundance130	0.0324660644171682	TLN2	reviewed	Talin-2	TLN2	Homo sapiens (Human)	3D-structure;Cell junction;Cell membrane;Cytoplasm;Cytoskeleton;Disease variant;Membrane;Phosphoprotein;Reference proteome;Synapse	actin cytoskeleton [GO:0015629]; cytoplasm [GO:0005737]; focal adhesion [GO:0005925]; plasma membrane [GO:0005886]; ruffle [GO:0001726]; synapse [GO:0045202]; actin binding [GO:0003779]; actin filament binding [GO:0051015]; integrin binding [GO:0005178]; structural constituent of cytoskeleton [GO:0005200]; structural molecule activity [GO:0005198]; cell adhesion [GO:0007155]; cell-cell adhesion […
132	Q9Y4F5	2.09551960664787	0.0113464723545307	1.18187530272339	3.71545323920978	Abundance131	0.131906708101876	C170B	reviewed	Centrosomal protein of 170 kDa protein B (Centrosomal protein 170B) (Cep170B)	CEP170B	Homo sapiens (Human)	Alternative splicing;Cytoplasm;Cytoskeleton;Microtubule;Phosphoprotein;Reference proteome	cytoplasm [GO:0005737]; microtubule [GO:0005874]
133	Q9Y4F3	1.24880061391454	0.459387384197186	0.693221021217772	2.24964755190745	Abundance132	0.771481114945785	MARF1	reviewed	Meiosis regulator and mRNA stability factor 1 (Limkain-b1) (Meiosis arrest female protein 1)	MARF1	Homo sapiens (Human)	3D-structure;Alternative splicing;Differentiation;Meiosis;Oogenesis;Peroxisome;Phosphoprotein;RNA-binding;Reference proteome;Repeat	cytoplasm [GO:0005737]; Golgi apparatus [GO:0005794]; intracellular membrane-bounded organelle [GO:0043231]; membrane [GO:0016020]; peroxisome [GO:0005777]; CCR4-NOT complex binding [GO:1905762]; mRNA binding involved in posttranscriptional gene silencing [GO:1903231]; double-strand break repair [GO:0006302]; female meiotic nuclear division [GO:0007143]; oogenesis [GO:0048477]; posttranscriptiona…
134	Q9Y4F1	0.530830647254355	0.00157993817478414	0.358376742046806	0.786270823422114	Abundance133	0.0525179448110713	FARP1	reviewed	FERM, ARHGEF and pleckstrin domain-containing protein 1 (Chondrocyte-derived ezrin-like protein) (FERM, RhoGEF and pleckstrin domain-containing protein 1) (Pleckstrin homology domain-containing family C member 2) (PH domain-containing family C member 2)	FARP1	Homo sapiens (Human)	3D-structure;Alternative splicing;Cell junction;Cell membrane;Cell projection;Cytoplasm;Developmental protein;Guanine-nucleotide releasing factor;Membrane;Phosphoprotein;Reference proteome;Repeat;Synapse;Synaptosome	cytoskeleton [GO:0005856]; cytosol [GO:0005829]; dendrite [GO:0030425]; dendritic spine [GO:0043197]; extrinsic component of cytoplasmic side of plasma membrane [GO:0031234]; extrinsic component of postsynaptic membrane [GO:0098890]; filopodium [GO:0030175]; glutamatergic synapse [GO:0098978]; cytoskeletal protein binding [GO:0008092]; guanyl-nucleotide exchange factor activity [GO:0005085]; smal…
135	Q9Y4E8	2.46443668497451	0.00822128795411064	1.26245317732195	4.81083043977266	Abundance134	0.114709901883321	UBP15	reviewed	Ubiquitin carboxyl-terminal hydrolase 15 (EC 3.4.19.12) (Deubiquitinating enzyme 15) (Ubiquitin thioesterase 15) (Ubiquitin-specific-processing protease 15) (Unph-2) (Unph4)	USP15	Homo sapiens (Human)	3D-structure;Acetylation;Alternative splicing;Cytoplasm;Direct protein sequencing;Host-virus interaction;Hydrolase;Mitochondrion;Nucleus;Phosphoprotein;Protease;Reference proteome;Thiol protease;Ubl conjugation;Ubl conjugation pathway	cytoplasm [GO:0005737]; cytosol [GO:0005829]; mitochondrion [GO:0005739]; nucleus [GO:0005634]; plasma membrane [GO:0005886]; cysteine-type endopeptidase activity [GO:0004197]; identical protein binding [GO:0042802]; Lys48-specific deubiquitinase activity [GO:1990380]; SMAD binding [GO:0046332]; thiol-dependent deubiquitinase [GO:0004843]; transforming growth factor beta receptor binding [GO:0005…
136	Q9Y4E6	1.23700129561766	0.602113140395171	0.556061799028892	2.75180242201868	Abundance135	0.849043513088138	WDR7	reviewed	WD repeat-containing protein 7 (Rabconnectin-3 beta) (TGF-beta resistance-associated protein TRAG)	WDR7	Homo sapiens (Human)	Alternative splicing;Phosphoprotein;Reference proteome;Repeat;WD repeat	synaptic vesicle [GO:0008021]
137	Q9Y4D8	0.947547388407129	0.83341905599692	0.573514614883821	1.56551555963234	Abundance136	0.947888638360285	HECD4	reviewed	Probable E3 ubiquitin-protein ligase HECTD4 (EC 2.3.2.26) (HECT domain-containing protein 4) (HECT-type E3 ubiquitin transferase HECTD4)	HECTD4	Homo sapiens (Human)	Alternative splicing;Membrane;Phosphoprotein;Reference proteome;Transferase;Transmembrane;Transmembrane helix;Ubl conjugation pathway	integral component of membrane [GO:0016021]; ubiquitin-protein transferase activity [GO:0004842]; glucose homeostasis [GO:0042593]; glucose metabolic process [GO:0006006]
138	Q9Y4D7	0.651740977434611	0.261271546384039	0.308812145866996	1.37548444046746	Abundance137	0.623866175023511	PLXD1	reviewed	Plexin-D1	PLXND1	Homo sapiens (Human)	3D-structure;Alternative splicing;Angiogenesis;Cell membrane;Cell projection;Developmental protein;Disulfide bond;Glycoprotein;Membrane;Receptor;Reference proteome;Repeat;Signal;Transmembrane;Transmembrane helix	integral component of plasma membrane [GO:0005887]; lamellipodium [GO:0030027]; lamellipodium membrane [GO:0031258]; plasma membrane [GO:0005886]; semaphorin receptor complex [GO:0002116]; protein domain specific binding [GO:0019904]; semaphorin receptor activity [GO:0017154]; angiogenesis [GO:0001525]; aorta development [GO:0035904]; branching involved in blood vessel morphogenesis [GO:0001569];…
139	Q9Y4D1	0.467451422059474	0.0110757741267161	0.259969351713324	0.840525356336553	Abundance138	0.129522811819979	DAAM1	reviewed	Disheveled-associated activator of morphogenesis 1	DAAM1	Homo sapiens (Human)	3D-structure;Actin-binding;Alternative splicing;Cell projection;Coiled coil;Cytoplasm;Cytoskeleton;Phosphoprotein;Reference proteome;Wnt signaling pathway	ciliary basal body [GO:0036064]; cytosol [GO:0005829]; membrane [GO:0016020]; motile cilium [GO:0031514]; plasma membrane [GO:0005886]; stress fiber [GO:0001725]; actin binding [GO:0003779]; identical protein binding [GO:0042802]; small GTPase binding [GO:0031267]; actin cytoskeleton organization [GO:0030036]; Wnt signaling pathway, planar cell polarity pathway [GO:0060071]
140	Q9Y4C8	1.32763532658151	0.137603770079995	0.913291868764625	1.92995867002673	Abundance139	0.460236477911588	RBM19	reviewed	Probable RNA-binding protein 19 (RNA-binding motif protein 19)	RBM19	Homo sapiens (Human)	3D-structure;Chromosome;Cytoplasm;Developmental protein;Isopeptide bond;Nucleus;Phosphoprotein;RNA-binding;Reference proteome;Repeat;Ubl conjugation	chromosome [GO:0005694]; cytoplasm [GO:0005737]; membrane [GO:0016020]; nuclear speck [GO:0016607]; nucleolus [GO:0005730]; nucleoplasm [GO:0005654]; RNA binding [GO:0003723]; mRNA splicing, via spliceosome [GO:0000398]; positive regulation of embryonic development [GO:0040019]
141	Q9Y4C2	1.46907375184427	0.139072164569789	0.882503338425074	2.44551787442448	Abundance140	0.461350619404474	TCAF1	reviewed	TRPM8 channel-associated factor 1 (TRP channel-associated factor 1)	TCAF1	Homo sapiens (Human)	Alternative splicing;Cell membrane;Membrane;Reference proteome;Transport	plasma membrane [GO:0005886]; transmembrane transporter binding [GO:0044325]; negative regulation of cell migration [GO:0030336]; positive regulation of anion channel activity [GO:1901529]; positive regulation of protein targeting to membrane [GO:0090314]; regulation of anion channel activity [GO:0010359]
142	Q9Y4B6	1.46502921889586	0.183845423965176	0.834186670229364	2.57293803511445	Abundance141	0.532886110348472	DCAF1	reviewed	DDB1- and CUL4-associated factor 1 (HIV-1 Vpr-binding protein) (VprBP) (Serine/threonine-protein kinase VPRBP) (EC 2.7.11.1) (Vpr-interacting protein)	DCAF1	Homo sapiens (Human)	3D-structure;ATP-binding;Acetylation;Alternative splicing;Chromatin regulator;Cytoplasm;Direct protein sequencing;Host-virus interaction;Kinase;Nucleotide-binding;Nucleus;Phosphoprotein;Reference proteome;Repeat;Serine/threonine-protein kinase;Transcription;Transcription regulation;Transferase;Ubl conjugation pathway;WD repeat	Cul4-RING E3 ubiquitin ligase complex [GO:0080008]; cytoplasm [GO:0005737]; fibrillar center [GO:0001650]; nucleoplasm [GO:0005654]; nucleus [GO:0005634]; ATP binding [GO:0005524]; estrogen receptor binding [GO:0030331]; histone kinase activity (H2A-T120 specific) [GO:1990244]; protein serine kinase activity [GO:0106310]; protein threonine kinase activity [GO:0106311]; B cell differentiation [GO:…
143	Q9Y4B5	0.952667045809897	0.789877100702121	0.666879352558888	1.36092757511489	Abundance142	0.933424376599104	MTCL1	reviewed	Microtubule cross-linking factor 1 (Coiled-coil domain-containing protein 165) (PAR-1-interacting protein) (SOGA family member 2)	MTCL1	Homo sapiens (Human)	Alternative splicing;Cell membrane;Coiled coil;Cytoplasm;Cytoskeleton;Membrane;Phosphoprotein;Reference proteome	apical plasma membrane [GO:0016324]; apicolateral plasma membrane [GO:0016327]; cytoplasm [GO:0005737]; cytoskeleton [GO:0005856]; extracellular space [GO:0005615]; lateral plasma membrane [GO:0016328]; microtubule bundle [GO:0097427]; midbody [GO:0030496]; spindle pole [GO:0000922]; microtubule binding [GO:0008017]; protein homodimerization activity [GO:0042803]; RNA binding [GO:0003723]; establ…
144	Q9Y4A5	1.11186526290714	0.781634348344209	0.525321106365027	2.35331180849327	Abundance143	0.930121986261722	TRRAP	reviewed	Transformation/transcription domain-associated protein (350/400 kDa PCAF-associated factor) (PAF350/400) (STAF40) (Tra1 homolog)	TRRAP	Homo sapiens (Human)	Acetylation;Activator;Alternative splicing;Autism spectrum disorder;Chromatin regulator;Deafness;Direct protein sequencing;Disease variant;Isopeptide bond;Mental retardation;Non-syndromic deafness;Nucleus;Phosphoprotein;Reference proteome;Transcription;Transcription regulation;Ubl conjugation	Golgi apparatus [GO:0005794]; NuA4 histone acetyltransferase complex [GO:0035267]; nucleoplasm [GO:0005654]; nucleus [GO:0005634]; PCAF complex [GO:0000125]; SAGA complex [GO:0000124]; STAGA complex [GO:0030914]; Swr1 complex [GO:0000812]; transcription factor TFTC complex [GO:0033276]; transcription coregulator activity [GO:0003712]; DNA repair [GO:0006281]; histone acetylation [GO:0016573]; his…
145	Q9Y496	0.986737932779511	0.968537965504246	0.508249951048403	1.91569472063413	Abundance144	0.992999629863461	KIF3A	reviewed	Kinesin-like protein KIF3A (Microtubule plus end-directed kinesin motor 3A)	KIF3A	Homo sapiens (Human)	ATP-binding;Cell projection;Cilium;Cilium biogenesis/degradation;Coiled coil;Cytoplasm;Cytoskeleton;Microtubule;Motor protein;Nucleotide-binding;Phosphoprotein;Reference proteome	axon cytoplasm [GO:1904115]; centriole [GO:0005814]; centrosome [GO:0005813]; ciliary tip [GO:0097542]; cilium [GO:0005929]; cytosol [GO:0005829]; extracellular exosome [GO:0070062]; kinesin complex [GO:0005871]; kinesin II complex [GO:0016939]; microtubule [GO:0005874]; microtubule cytoskeleton [GO:0015630]; ATP binding [GO:0005524]; ATP-dependent microtubule motor activity, plus-end-directed [G…
146	Q9Y490	0.512944983793726	0.0777012565404122	0.244324187195164	1.07689934189354	Abundance145	0.357546758687728	TLN1	reviewed	Talin-1	TLN1	Homo sapiens (Human)	3D-structure;Acetylation;Cell junction;Cell membrane;Cell projection;Cytoplasm;Cytoskeleton;Direct protein sequencing;Host-virus interaction;Membrane;Phosphoprotein;Reference proteome	adherens junction [GO:0005912]; cell surface [GO:0009986]; cytoskeleton [GO:0005856]; cytosol [GO:0005829]; extracellular exosome [GO:0070062]; extracellular region [GO:0005576]; focal adhesion [GO:0005925]; plasma membrane [GO:0005886]; ruffle [GO:0001726]; ruffle membrane [GO:0032587]; actin filament binding [GO:0051015]; cadherin binding [GO:0045296]; integrin binding [GO:0005178]; LIM domain …
147	Q9Y487	1.77873474072957	0.0893055331443651	0.915367693631021	3.45642226603821	Abundance146	0.37754523829952	VPP2	reviewed	V-type proton ATPase 116 kDa subunit a2 (V-ATPase 116 kDa subunit a2) (Lysosomal H(+)-transporting ATPase V0 subunit a2) (TJ6) (Vacuolar proton translocating ATPase 116 kDa subunit a isoform 2)	ATP6V0A2	Homo sapiens (Human)	Cell membrane;Endosome;Glycoprotein;Hydrogen ion transport;Ion transport;Membrane;Phosphoprotein;Reference proteome;Transmembrane;Transmembrane helix;Transport	acrosomal vesicle [GO:0001669]; endosome membrane [GO:0010008]; integral component of membrane [GO:0016021]; lysosomal membrane [GO:0005765]; perinuclear region of cytoplasm [GO:0048471]; phagocytic vesicle membrane [GO:0030670]; plasma membrane [GO:0005886]; vacuolar proton-transporting V-type ATPase complex [GO:0016471]; vacuolar proton-transporting V-type ATPase, V0 domain [GO:0000220]; ATPase…
148	Q9Y485	0.911596978160463	0.818703434761041	0.413126952937235	2.01151012947233	Abundance147	0.943193943212336	DMXL1	reviewed	DmX-like protein 1 (X-like 1 protein)	DMXL1	Homo sapiens (Human)	Phosphoprotein;Reference proteome;Repeat;WD repeat	RAVE complex [GO:0043291]; vacuolar acidification [GO:0007035]
149	Q9Y484	0.844138857955392	0.547650636862041	0.485903981047625	1.46648399540565	Abundance148	0.818956863127183	WIPI4	reviewed	WD repeat domain phosphoinositide-interacting protein 4 (WIPI-4) (WD repeat-containing protein 45)	WDR45	Homo sapiens (Human)	Alternative splicing;Autophagy;Cytoplasm;Disease variant;Lipid-binding;Neurodegeneration;Reference proteome;Repeat;WD repeat	cytosol [GO:0005829]; extrinsic component of membrane [GO:0019898]; phagophore assembly site [GO:0000407]; phagophore assembly site membrane [GO:0034045]; phosphatidylinositol phosphate binding [GO:1901981]; phosphatidylinositol-3,5-bisphosphate binding [GO:0080025]; phosphatidylinositol-3-phosphate binding [GO:0032266]; protein kinase binding [GO:0019901]; autophagosome assembly [GO:0000045]; au…
150	Q9Y478	3.61520372862548	0.000810176821230061	1.70420035005031	7.66910885746603	Abundance149	0.0355930384570125	AAKB1	reviewed	5'-AMP-activated protein kinase subunit beta-1 (AMPK subunit beta-1) (AMPKb)	PRKAB1	Homo sapiens (Human)	3D-structure;Fatty acid biosynthesis;Fatty acid metabolism;Lipid biosynthesis;Lipid metabolism;Lipoprotein;Myristate;Phosphoprotein;Reference proteome	cytoplasm [GO:0005737]; cytosol [GO:0005829]; nucleoplasm [GO:0005654]; nucleotide-activated protein kinase complex [GO:0031588]; nucleus [GO:0005634]; protein kinase activity [GO:0004672]; protein kinase binding [GO:0019901]; fatty acid biosynthetic process [GO:0006633]; nail development [GO:0035878]; positive regulation of cold-induced thermogenesis [GO:0120162]; positive regulation of gene exp…
151	Q9Y450	2.78672900699829	0.00269254819182453	1.42686928155412	5.44258584779907	Abundance150	0.0697276883411805	HBS1L	reviewed	HBS1-like protein (ERFS)	HBS1L	Homo sapiens (Human)	3D-structure;Acetylation;Alternative splicing;Cytoplasm;Elongation factor;GTP-binding;Nucleotide-binding;Phosphoprotein;Protein biosynthesis;Reference proteome;Translation regulation	cytosol [GO:0005829]; extracellular exosome [GO:0070062]; membrane [GO:0016020]; GTP binding [GO:0005525]; GTPase activity [GO:0003924]; translation elongation factor activity [GO:0003746]; signal transduction [GO:0007165]; translation [GO:0006412]
152	Q9Y3Z3	0.954631283830515	0.814728065952791	0.647410029042342	1.40764098050186	Abundance151	0.941251223316462	SAMH1	reviewed	Deoxynucleoside triphosphate triphosphohydrolase SAMHD1 (dNTPase) (EC 3.1.5.-) (Dendritic cell-derived IFNG-induced protein) (DCIP) (Monocyte protein 5) (MOP-5) (SAM domain and HD domain-containing protein 1) (hSAMHD1)	SAMHD1	Homo sapiens (Human)	3D-structure;Acetylation;Aicardi-Goutieres syndrome;Allosteric enzyme;Alternative splicing;Antiviral defense;Chromosome;DNA damage;DNA repair;DNA replication;Direct protein sequencing;Disease variant;GTP-binding;Host-virus interaction;Hydrolase;Immunity;Innate immunity;Isopeptide bond;Metal-binding;Nucleotide-binding;Nucleus;Phosphoprotein;Reference proteome;Ubl conjugation;Zinc	nucleoplasm [GO:0005654]; nucleus [GO:0005634]; plasma membrane [GO:0005886]; site of double-strand break [GO:0035861]; tetraspanin-enriched microdomain [GO:0097197]; deoxynucleoside triphosphate hydrolase activity [GO:0106375]; dGTP binding [GO:0032567]; dGTPase activity [GO:0008832]; GTP binding [GO:0005525]; identical protein binding [GO:0042802]; nucleic acid binding [GO:0003676]; ribonucleas…
153	Q9Y3Y2	0.905782942810768	0.706543446257275	0.541133051401911	1.51615713984097	Abundance152	0.899715136616687	CHTOP	reviewed	Chromatin target of PRMT1 protein (Friend of PRMT1 protein) (Small arginine- and glycine-rich protein) (SRAG)	CHTOP	Homo sapiens (Human)	Acetylation;Alternative splicing;Isopeptide bond;Methylation;Nucleus;Phosphoprotein;RNA-binding;Reference proteome;Transcription;Transcription regulation;Transport;Ubl conjugation;mRNA transport	cytoplasmic ribonucleoprotein granule [GO:0036464]; nuclear speck [GO:0016607]; nucleolus [GO:0005730]; nucleoplasm [GO:0005654]; transcription export complex [GO:0000346]; methyl-CpG binding [GO:0008327]; RNA binding [GO:0003723]; in utero embryonic development [GO:0001701]; mRNA export from nucleus [GO:0006406]; positive regulation of ATPase activity [GO:0032781]; positive regulation of cell po…
154	Q9Y3X0	1.97604124692974	0.115570870967304	0.846024186821694	4.61539879165486	Abundance153	0.425987416683339	CCDC9	reviewed	Coiled-coil domain-containing protein 9	CCDC9	Homo sapiens (Human)	Coiled coil;Methylation;Phosphoprotein;Reference proteome	RNA binding [GO:0003723]
155	Q9Y3U8	0.969193657408665	0.896675992533648	0.604378421250624	1.5542188677376	Abundance154	0.968497425525338	RL36	reviewed	60S ribosomal protein L36 (Large ribosomal subunit protein eL36)	RPL36	Homo sapiens (Human)	3D-structure;Acetylation;Cytoplasm;Direct protein sequencing;Reference proteome;Ribonucleoprotein;Ribosomal protein	cytoplasm [GO:0005737]; cytosol [GO:0005829]; cytosolic large ribosomal subunit [GO:0022625]; cytosolic ribosome [GO:0022626]; membrane [GO:0016020]; nucleolus [GO:0005730]; polysomal ribosome [GO:0042788]; RNA binding [GO:0003723]; structural constituent of ribosome [GO:0003735]; cytoplasmic translation [GO:0002181]; translation [GO:0006412]
156	Q9Y3T9	1.34420226235727	0.229366790782878	0.829832771244323	2.17740222456751	Abundance155	0.591716386637994	NOC2L	reviewed	Nucleolar complex protein 2 homolog (Protein NOC2 homolog) (NOC2-like protein) (Novel INHAT repressor)	NOC2L	Homo sapiens (Human)	Apoptosis;Nucleus;Phosphoprotein;Reference proteome;Repressor;Transcription;Transcription regulation	chromosome [GO:0005694]; cytosol [GO:0005829]; Noc1p-Noc2p complex [GO:0030690]; Noc2p-Noc3p complex [GO:0030691]; nucleolus [GO:0005730]; nucleoplasm [GO:0005654]; nucleus [GO:0005634]; chromatin binding [GO:0003682]; DNA-binding transcription factor binding [GO:0140297]; histone binding [GO:0042393]; nucleosome binding [GO:0031491]; RNA binding [GO:0003723]; transcription corepressor activity […
157	Q9Y3T6	1.06275245143188	0.80359192053023	0.65784858697424	1.71687344989114	Abundance156	0.937750021654396	R3HC1	reviewed	R3H and coiled-coil domain-containing protein 1	R3HCC1	Homo sapiens (Human)	Alternative splicing;Coiled coil;Phosphoprotein;Reference proteome	nucleic acid binding [GO:0003676]
158	Q9Y3S1	0.955825692305186	0.774461342790752	0.701728146330955	1.30193260573562	Abundance157	0.927463449897644	WNK2	reviewed	Serine/threonine-protein kinase WNK2 (EC 2.7.11.1) (Antigen NY-CO-43) (Protein kinase lysine-deficient 2) (Protein kinase with no lysine 2) (Serologically defined colon cancer antigen 43)	WNK2	Homo sapiens (Human)	3D-structure;ATP-binding;Alternative splicing;Cell membrane;Cytoplasm;Kinase;Membrane;Methylation;Nucleotide-binding;Phosphoprotein;Reference proteome;Serine/threonine-protein kinase;Transferase	cytoplasm [GO:0005737]; cytosol [GO:0005829]; plasma membrane [GO:0005886]; ATP binding [GO:0005524]; chloride channel inhibitor activity [GO:0019869]; potassium channel inhibitor activity [GO:0019870]; protein serine kinase activity [GO:0106310]; protein serine/threonine kinase activity [GO:0004674]; protein threonine kinase activity [GO:0106311]; intracellular signal transduction [GO:0035556]; …
159	Q9Y3R5	0.878917238016965	0.558403038914822	0.570456155809809	1.35417157552932	Abundance158	0.825918234536891	DOP2	reviewed	Protein dopey-2	DOP1B	Homo sapiens (Human)	Alternative splicing;Endosome;Golgi apparatus;Membrane;Phosphoprotein;Protein transport;Reference proteome;Transport	cytosol [GO:0005829]; early endosome membrane [GO:0031901]; endosome [GO:0005768]; extracellular exosome [GO:0070062]; Golgi membrane [GO:0000139]; trans-Golgi network [GO:0005802]; cognition [GO:0050890]; endoplasmic reticulum organization [GO:0007029]; Golgi to endosome transport [GO:0006895]; multicellular organism development [GO:0007275]; protein transport [GO:0015031]
160	Q9Y3Q8	1.86506649472273	0.0925822647107514	0.902095695528911	3.85599116255382	Abundance159	0.382350128972327	T22D4	reviewed	TSC22 domain family protein 4 (TSC22-related-inducible leucine zipper protein 2) (Tsc-22-like protein THG-1)	TSC22D4	Homo sapiens (Human)	Alternative splicing;Nucleus;Phosphoprotein;Reference proteome;Repressor;Transcription;Transcription regulation	nucleus [GO:0005634]; negative regulation of transcription, DNA-templated [GO:0045892]; regulation of transcription by RNA polymerase II [GO:0006357]; response to osmotic stress [GO:0006970]
161	Q9Y3Q3	1.14361092193432	0.454621917678488	0.804486029872196	1.62569130128366	Abundance160	0.767580293104526	TMED3	reviewed	Transmembrane emp24 domain-containing protein 3 (Membrane protein p24B) (p24 family protein gamma-4) (p24gamma4) (p26)	TMED3	Homo sapiens (Human)	Alternative splicing;Cytoplasmic vesicle;Endoplasmic reticulum;Golgi apparatus;Membrane;Protein transport;Reference proteome;Signal;Transmembrane;Transmembrane helix;Transport	COPI vesicle coat [GO:0030126]; COPII-coated ER to Golgi transport vesicle [GO:0030134]; endoplasmic reticulum [GO:0005783]; endoplasmic reticulum membrane [GO:0005789]; endoplasmic reticulum-Golgi intermediate compartment [GO:0005793]; endoplasmic reticulum-Golgi intermediate compartment membrane [GO:0033116]; Golgi apparatus [GO:0005794]; Golgi cisterna membrane [GO:0032580]; Golgi membrane [GO…
162	Q9Y3P9	2.64778978575686	0.0518571822521806	0.992194744263505	7.06594223572751	Abundance161	0.296589392954534	RBGP1	reviewed	Rab GTPase-activating protein 1 (GAP and centrosome-associated protein) (Rab6 GTPase-activating protein GAPCenA)	RABGAP1	Homo sapiens (Human)	3D-structure;Alternative splicing;Cell cycle;Coiled coil;Cytoplasm;Cytoskeleton;GTPase activation;Phosphoprotein;Reference proteome	centrosome [GO:0005813]; cytosol [GO:0005829]; microtubule associated complex [GO:0005875]; GTPase activator activity [GO:0005096]; small GTPase binding [GO:0031267]; tubulin binding [GO:0015631]; activation of GTPase activity [GO:0090630]; cell cycle [GO:0007049]; intracellular protein transport [GO:0006886]; regulation of GTPase activity [GO:0043087]
163	Q9Y3P4	0.926310050407118	0.788712952298917	0.529199913661326	1.62141052433045	Abundance162	0.932989836136824	RHBD3	reviewed	Rhomboid domain-containing protein 3	RHBDD3	Homo sapiens (Human)	Membrane;Reference proteome;Transmembrane;Transmembrane helix	integral component of membrane [GO:0016021]; serine-type endopeptidase activity [GO:0004252]; liver development [GO:0001889]; MAPK cascade [GO:0000165]; negative regulation of natural killer cell activation [GO:0032815]; positive regulation of protein catabolic process [GO:0045732]; regulation of acute inflammatory response [GO:0002673]; regulation of protein secretion [GO:0050708]; response to x…
164	Q9Y3L5	1.27554868593411	0.40870330113688	0.716059407927208	2.27219198878767	Abundance163	0.738096441909343	RAP2C	reviewed	Ras-related protein Rap-2c (EC 3.6.5.2)	RAP2C	Homo sapiens (Human)	Cytoplasm;Endosome;GTP-binding;Hydrolase;Lipoprotein;Membrane;Methylation;Nucleotide-binding;Palmitate;Prenylation;Reference proteome	bicellular tight junction [GO:0005923]; cell-cell contact zone [GO:0044291]; cytoplasm [GO:0005737]; cytosol [GO:0005829]; extracellular exosome [GO:0070062]; plasma membrane [GO:0005886]; recycling endosome membrane [GO:0055038]; tertiary granule membrane [GO:0070821]; G protein activity [GO:0003925]; GDP binding [GO:0019003]; GTP binding [GO:0005525]; GTPase activity [GO:0003924]; transcription…
165	Q9Y3L3	1.08503015747556	0.733941583418458	0.677744602231821	1.73707092429008	Abundance164	0.911331453759706	3BP1	reviewed	SH3 domain-binding protein 1	SH3BP1	Homo sapiens (Human)	3D-structure;Alternative initiation;Alternative splicing;Cell junction;Cell projection;Cytoplasm;GTPase activation;Nucleus;Phagocytosis;Phosphoprotein;Reference proteome;SH3-binding;Tight junction	adherens junction [GO:0005912]; bicellular tight junction [GO:0005923]; cell leading edge [GO:0031252]; cytosol [GO:0005829]; lamellipodium [GO:0030027]; nucleus [GO:0005634]; phagocytic cup [GO:0001891]; GTPase activator activity [GO:0005096]; semaphorin receptor binding [GO:0030215]; SH3 domain binding [GO:0017124]; actin filament organization [GO:0007015]; cell junction assembly [GO:0034329]; …
166	Q9Y3I1	1.33449469452195	0.397018384637983	0.68441336570408	2.60204750366787	Abundance165	0.731921207557865	FBX7	reviewed	F-box only protein 7	FBXO7	Homo sapiens (Human)	3D-structure;Alternative splicing;Cytoplasm;Disease variant;Methylation;Mitochondrion;Neurodegeneration;Nucleus;Parkinson disease;Parkinsonism;Reference proteome;Ubl conjugation pathway	classical Lewy body [GO:0097414]; cytoplasm [GO:0005737]; cytosol [GO:0005829]; glial cytoplasmic inclusion [GO:0097409]; Lewy body core [GO:1990037]; Lewy body corona [GO:1990038]; Lewy neurite [GO:0097462]; mitochondrion [GO:0005739]; nucleoplasm [GO:0005654]; nucleus [GO:0005634]; protein-containing complex [GO:0032991]; SCF ubiquitin ligase complex [GO:0019005]; ubiquitin ligase complex [GO:0…
167	Q9Y3I0	0.750629382214218	0.494582505542056	0.329580833038151	1.70957899538435	Abundance166	0.791327955754161	RTCB	reviewed	RNA-splicing ligase RtcB homolog (EC 6.5.1.8) (3'-phosphate/5'-hydroxy nucleic acid ligase)	RTCB	Homo sapiens (Human)	Cytoplasm;Direct protein sequencing;GTP-binding;Isopeptide bond;Ligase;Manganese;Metal-binding;Nucleotide-binding;Nucleus;Phosphoprotein;Reference proteome;Ubl conjugation;tRNA processing	cytoplasm [GO:0005737]; cytosol [GO:0005829]; intracellular membrane-bounded organelle [GO:0043231]; nucleoplasm [GO:0005654]; nucleus [GO:0005634]; tRNA-splicing ligase complex [GO:0072669]; GTP binding [GO:0005525]; metal ion binding [GO:0046872]; RNA binding [GO:0003723]; RNA ligase (ATP) activity [GO:0003972]; vinculin binding [GO:0017166]; tRNA exon ligation utilizing 2',3' cyclic phosphate …
168	Q9Y3F4	3.43030823255587	0.00501230432674915	1.4502415203399	8.11383097594851	Abundance167	0.0920621546116468	STRAP	reviewed	Serine-threonine kinase receptor-associated protein (MAP activator with WD repeats) (UNR-interacting protein) (WD-40 repeat protein PT-WD)	STRAP	Homo sapiens (Human)	Alternative splicing;Cytoplasm;Direct protein sequencing;Nucleus;Phosphoprotein;Reference proteome;Repeat;WD repeat;mRNA processing;mRNA splicing	cytoplasm [GO:0005737]; cytosol [GO:0005829]; nucleus [GO:0005634]; SMN complex [GO:0032797]; SMN-Sm protein complex [GO:0034719]; mRNA binding [GO:0003729]; RNA binding [GO:0003723]; signaling receptor binding [GO:0005102]; U2 snRNP binding [GO:1990447]; alternative mRNA splicing, via spliceosome [GO:0000380]; maintenance of gastrointestinal epithelium [GO:0030277]; negative regulation of transc…
169	Q9Y3E7	1.97967113524009	0.0762770571148923	0.930400895446463	4.21226787601293	Abundance168	0.355239934512104	CHMP3	reviewed	Charged multivesicular body protein 3 (Chromatin-modifying protein 3) (Neuroendocrine differentiation factor) (Vacuolar protein sorting-associated protein 24) (hVps24)	CHMP3	Homo sapiens (Human)	3D-structure;Alternative splicing;Apoptosis;Cell cycle;Cell division;Coiled coil;Cytoplasm;Endosome;Isopeptide bond;Lipoprotein;Membrane;Myristate;Phosphoprotein;Protein transport;Reference proteome;Transport;Ubl conjugation	cytoplasmic vesicle [GO:0031410]; cytosol [GO:0005829]; early endosome [GO:0005769]; ESCRT III complex [GO:0000815]; extracellular exosome [GO:0070062]; late endosome [GO:0005770]; late endosome membrane [GO:0031902]; midbody [GO:0030496]; multivesicular body [GO:0005771]; plasma membrane [GO:0005886]; identical protein binding [GO:0042802]; phosphatidylcholine binding [GO:0031210]; phosphatidyli…
170	Q9Y3E5	1.39202846855007	0.15593355592676	0.881496522014557	2.19824265764017	Abundance169	0.488624201299779	PTH2	reviewed	Peptidyl-tRNA hydrolase 2, mitochondrial (PTH 2) (EC 3.1.1.29) (Bcl-2 inhibitor of transcription 1)	PTRH2	Homo sapiens (Human)	3D-structure;Apoptosis;Disease variant;Hydrolase;Isopeptide bond;Mitochondrion;Reference proteome;Transit peptide;Ubl conjugation	cytosol [GO:0005829]; membrane [GO:0016020]; mitochondrion [GO:0005739]; aminoacyl-tRNA hydrolase activity [GO:0004045]; apoptotic process [GO:0006915]; negative regulation of anoikis [GO:2000811]; negative regulation of gene expression [GO:0010629]; positive regulation of anoikis [GO:2000210]
171	Q9Y3E2	0.748607428024642	0.286357588534916	0.439630217873229	1.27473740091103	Abundance170	0.649919211510906	BOLA1	reviewed	BolA-like protein 1 (hBolA)	BOLA1	Homo sapiens (Human)	3D-structure;Mitochondrion;Phosphoprotein;Reference proteome	mitochondrion [GO:0005739]
172	Q9Y3E1	0.610486358822761	0.00631948676318331	0.428396652653441	0.869973170892562	Abundance171	0.101455068973377	HDGR3	reviewed	Hepatoma-derived growth factor-related protein 3 (HRP-3) (Hepatoma-derived growth factor 2) (HDGF-2)	HDGFL3	Homo sapiens (Human)	3D-structure;Growth factor;Nucleus;Phosphoprotein;Reference proteome	cytosol [GO:0005829]; extracellular region [GO:0005576]; nucleoplasm [GO:0005654]; nucleus [GO:0005634]; double-stranded DNA binding [GO:0003690]; growth factor activity [GO:0008083]; microtubule binding [GO:0008017]; transcription coregulator activity [GO:0003712]; tubulin binding [GO:0015631]; microtubule polymerization [GO:0046785]; negative regulation of microtubule depolymerization [GO:00070…
173	Q9Y3E0	0.968664337821257	0.880836838130483	0.638848049513786	1.46875395499888	Abundance172	0.963996770520195	GOT1B	reviewed	Vesicle transport protein GOT1B (Germ cell tumor 2) (Golgi transport 1 homolog B) (Putative NF-kappa-B-activating protein 470) (hGOT1a)	GOLT1B	Homo sapiens (Human)	Acetylation;Golgi apparatus;Membrane;Protein transport;Reference proteome;Transmembrane;Transmembrane helix;Transport	endoplasmic reticulum [GO:0005783]; Golgi membrane [GO:0000139]; integral component of membrane [GO:0016021]; membrane [GO:0016020]; protein-containing complex [GO:0032991]; positive regulation of I-kappaB kinase/NF-kappaB signaling [GO:0043123]; protein transport [GO:0015031]; vesicle-mediated transport [GO:0016192]
174	Q9Y3D9	1.00727294938331	0.976816756589976	0.617852373631823	1.64213789225312	Abundance173	0.994166558323971	RT23	reviewed	28S ribosomal protein S23, mitochondrial (MRP-S23) (S23mt) (Mitochondrial small ribosomal subunit protein mS23)	MRPS23	Homo sapiens (Human)	3D-structure;Acetylation;Disease variant;Mitochondrion;Primary mitochondrial disease;Reference proteome;Ribonucleoprotein;Ribosomal protein	mitochondrial inner membrane [GO:0005743]; mitochondrion [GO:0005739]; nuclear membrane [GO:0031965]; ribosome [GO:0005840]; RNA binding [GO:0003723]; structural constituent of ribosome [GO:0003735]; translation [GO:0006412]
175	Q9Y3D8	0.791363361582766	0.521598546381162	0.386889444346544	1.61869489903846	Abundance174	0.805506311085475	KAD6	reviewed	Adenylate kinase isoenzyme 6 (AK6) (EC 2.7.4.3) (Adrenal gland protein AD-004) (Coilin-interacting nuclear ATPase protein) (hCINAP) (Dual activity adenylate kinase/ATPase) (AK/ATPase)	AK6	Homo sapiens (Human)	3D-structure;ATP-binding;Alternative splicing;Kinase;Nucleotide-binding;Nucleus;Reference proteome;Transferase	Cajal body [GO:0015030]; centrosome [GO:0005813]; cytoplasm [GO:0005737]; cytosol [GO:0005829]; membrane [GO:0016020]; nuclear speck [GO:0016607]; nucleoplasm [GO:0005654]; nucleus [GO:0005634]; adenylate kinase activity [GO:0004017]; ATP binding [GO:0005524]; nucleoside monophosphate kinase activity [GO:0050145]; nucleobase-containing small molecule interconversion [GO:0015949]
176	Q9Y3D7	1.03702300811079	0.877602481722118	0.652921419378163	1.64708445370864	Abundance175	0.962904376671821	TIM16	reviewed	Mitochondrial import inner membrane translocase subunit TIM16 (Mitochondria-associated granulocyte macrophage CSF-signaling molecule) (Presequence translocated-associated motor subunit PAM16)	PAM16	Homo sapiens (Human)	Disease variant;Dwarfism;Membrane;Mitochondrion;Mitochondrion inner membrane;Phosphoprotein;Protein transport;Reference proteome;Translocation;Transport	extrinsic component of mitochondrial inner membrane [GO:0031314]; mitochondrial matrix [GO:0005759]; PAM complex, Tim23 associated import motor [GO:0001405]; protein-containing complex [GO:0032991]; TIM23 mitochondrial import inner membrane translocase complex [GO:0005744]; negative regulation of apoptotic DNA fragmentation [GO:1902511]; negative regulation of ATPase activity [GO:0032780]; negati…
177	Q9Y3D6	1.79370453949168	0.0734417797493981	0.946057583443911	3.4008246763172	Abundance176	0.348808219087353	FIS1	reviewed	Mitochondrial fission 1 protein (FIS1 homolog) (hFis1) (Tetratricopeptide repeat protein 11) (TPR repeat protein 11)	FIS1	Homo sapiens (Human)	3D-structure;Acetylation;Apoptosis;Direct protein sequencing;Membrane;Mitochondrion;Mitochondrion outer membrane;Peroxisome;Phosphoprotein;Reference proteome;TPR repeat;Transmembrane;Transmembrane helix;Ubl conjugation	cytosol [GO:0005829]; endoplasmic reticulum [GO:0005783]; integral component of mitochondrial outer membrane [GO:0031307]; integral component of peroxisomal membrane [GO:0005779]; membrane [GO:0016020]; mitochondrion [GO:0005739]; peroxisomal membrane [GO:0005778]; peroxisome [GO:0005777]; protein-containing complex [GO:0032991]; identical protein binding [GO:0042802]; protein-containing complex …
178	Q9Y3D3	0.93527409364645	0.783794311198816	0.579891394693966	1.50845078621631	Abundance177	0.931073722366037	RT16	reviewed	28S ribosomal protein S16, mitochondrial (MRP-S16) (S16mt) (Mitochondrial small ribosomal subunit protein bS16m)	MRPS16	Homo sapiens (Human)	3D-structure;Alternative splicing;Mitochondrion;Phosphoprotein;Primary mitochondrial disease;Reference proteome;Ribonucleoprotein;Ribosomal protein;Transit peptide	cytosol [GO:0005829]; mitochondrial inner membrane [GO:0005743]; mitochondrial small ribosomal subunit [GO:0005763]; mitochondrion [GO:0005739]; small ribosomal subunit [GO:0015935]; structural constituent of ribosome [GO:0003735]; mitochondrial translation [GO:0032543]; translation [GO:0006412]
179	Q9Y3D2	0.991657094799945	0.969926816343447	0.641509652108294	1.53292127473876	Abundance178	0.993769959008051	MSRB2	reviewed	Methionine-R-sulfoxide reductase B2, mitochondrial (MsrB2) (EC 1.8.4.12) (EC 1.8.4.14)	MSRB2	Homo sapiens (Human)	Metal-binding;Mitochondrion;Oxidoreductase;Reference proteome;Transit peptide;Zinc	cytoplasm [GO:0005737]; cytosol [GO:0005829]; mitochondrion [GO:0005739]; actin binding [GO:0003779]; L-methionine-(R)-S-oxide reductase activity [GO:0033745]; peptide-methionine (R)-S-oxide reductase activity [GO:0033743]; zinc ion binding [GO:0008270]; actin filament polymerization [GO:0030041]; protein repair [GO:0030091]; response to oxidative stress [GO:0006979]
180	Q9Y3D0	1.11083151315925	0.733816121167768	0.606102602027678	2.03587090122957	Abundance179	0.911331453759706	CIA2B	reviewed	Cytosolic iron-sulfur assembly component 2B (MSS19-interacting protein of 18 kDa) (Mitotic spindle-associated MMXD complex subunit MIP18) (Protein FAM96B)	CIAO2B	Homo sapiens (Human)	Chromosome partition;Cytoplasm;Cytoskeleton;Direct protein sequencing;Nucleus;Reference proteome	CIA complex [GO:0097361]; cytoplasm [GO:0005737]; cytosol [GO:0005829]; midbody [GO:0030496]; MMXD complex [GO:0071817]; nucleoplasm [GO:0005654]; nucleus [GO:0005634]; spindle [GO:0005819]; chromosome segregation [GO:0007059]; iron-sulfur cluster assembly [GO:0016226]; protein maturation by [4Fe-4S] cluster transfer [GO:0106035]; protein maturation by iron-sulfur cluster transfer [GO:0097428]
181	Q9Y3C8	0.735678576883658	0.22444148205397	0.44833485210549	1.20718468783734	Abundance180	0.585993615917815	UFC1	reviewed	Ubiquitin-fold modifier-conjugating enzyme 1 (Ufm1-conjugating enzyme 1)	UFC1	Homo sapiens (Human)	3D-structure;Disease variant;Reference proteome;Ubl conjugation pathway	extracellular exosome [GO:0070062]; UFM1 conjugating enzyme activity [GO:0061657]; UFM1 transferase activity [GO:0071568]; brain development [GO:0007420]; protein K69-linked ufmylation [GO:1990592]; protein ufmylation [GO:0071569]; response to endoplasmic reticulum stress [GO:0034976]; reticulophagy [GO:0061709]
182	Q9Y3C6	0.813926687447858	0.546426423627846	0.416884106048646	1.58911467942253	Abundance181	0.818066913752764	PPIL1	reviewed	Peptidyl-prolyl cis-trans isomerase-like 1 (PPIase) (EC 5.2.1.8) (Rotamase PPIL1)	PPIL1	Homo sapiens (Human)	3D-structure;Isomerase;Nucleus;Phosphoprotein;Reference proteome;Rotamase;Spliceosome;mRNA processing;mRNA splicing	catalytic step 2 spliceosome [GO:0071013]; nucleoplasm [GO:0005654]; nucleus [GO:0005634]; U2-type catalytic step 2 spliceosome [GO:0071007]; cyclosporin A binding [GO:0016018]; disordered domain specific binding [GO:0097718]; peptidyl-prolyl cis-trans isomerase activity [GO:0003755]; mRNA splicing, via spliceosome [GO:0000398]; protein folding [GO:0006457]; protein peptidyl-prolyl isomerization …
183	Q9Y3C4	1.05183563607059	0.891206080329633	0.509853852456222	2.16995164394294	Abundance182	0.96629602015554	TPRKB	reviewed	EKC/KEOPS complex subunit TPRKB (PRPK-binding protein) (TP53RK-binding protein)	TPRKB	Homo sapiens (Human)	3D-structure;Alternative splicing;Cytoplasm;Disease variant;Epilepsy;Mental retardation;Nucleus;Reference proteome;tRNA processing	cytoplasm [GO:0005737]; cytosol [GO:0005829]; EKC/KEOPS complex [GO:0000408]; nucleus [GO:0005634]; protein kinase binding [GO:0019901]; telomere maintenance via recombination [GO:0000722]; tRNA threonylcarbamoyladenosine modification [GO:0002949]
184	Q9Y3C1	1.2377206716521	0.293551383626897	0.831361524635767	1.84270310284818	Abundance183	0.656803543132169	NOP16	reviewed	Nucleolar protein 16 (HBV pre-S2 trans-regulated protein 3)	NOP16	Homo sapiens (Human)	Acetylation;Alternative splicing;Isopeptide bond;Nucleus;Phosphoprotein;Reference proteome;Ubl conjugation	intracellular membrane-bounded organelle [GO:0043231]; nucleolus [GO:0005730]; nucleoplasm [GO:0005654]; RNA binding [GO:0003723]; ribosomal large subunit biogenesis [GO:0042273]
185	Q9Y3C0	2.09868909881276	0.0854438376116841	0.901717249973883	4.8845643505246	Abundance184	0.369140087808086	WASC3	reviewed	WASH complex subunit 3 (Coiled-coil domain-containing protein 53)	WASHC3	Homo sapiens (Human)	Acetylation;Coiled coil;Endosome;Protein transport;Reference proteome;Transport	early endosome [GO:0005769]; WASH complex [GO:0071203]; actin filament polymerization [GO:0030041]; exocytosis [GO:0006887]; protein transport [GO:0015031]
186	Q9Y3B9	1.26557405767694	0.355181308732511	0.768166636073157	2.08506542753873	Abundance185	0.703010310313177	RRP15	reviewed	RRP15-like protein (Ribosomal RNA-processing protein 15)	RRP15	Homo sapiens (Human)	Acetylation;Citrullination;Coiled coil;Isopeptide bond;Phosphoprotein;Reference proteome;Ubl conjugation	preribosome, large subunit precursor [GO:0030687]; maturation of 5.8S rRNA [GO:0000460]; maturation of LSU-rRNA [GO:0000470]
187	Q9Y3B8	1.37515356571834	0.264022414330683	0.786278717230723	2.40505979351461	Abundance186	0.625948318888949	ORN	reviewed	Oligoribonuclease, mitochondrial (EC 3.1.-.-) (RNA exonuclease 2 homolog) (Small fragment nuclease)	REXO2	Homo sapiens (Human)	3D-structure;Acetylation;Alternative initiation;Cytoplasm;Exonuclease;Hydrolase;Magnesium;Manganese;Metal-binding;Mitochondrion;Nuclease;Nucleus;Phosphoprotein;Reference proteome;Transit peptide	focal adhesion [GO:0005925]; mitochondrial intermembrane space [GO:0005758]; mitochondrial matrix [GO:0005759]; mitochondrion [GO:0005739]; nucleolus [GO:0005730]; nucleus [GO:0005634]; 3'-5' exonuclease activity [GO:0008408]; 3'-5'-exoribonuclease activity [GO:0000175]; nucleic acid binding [GO:0003676]; nucleobase-containing compound metabolic process [GO:0006139]; nucleotide metabolic process …
188	Q9Y3B7	0.86617086639826	0.636710285223713	0.477167583425936	1.57230288866336	Abundance187	0.868265577710692	RM11	reviewed	39S ribosomal protein L11, mitochondrial (L11mt) (MRP-L11) (Mitochondrial large ribosomal subunit protein uL11m)	MRPL11	Homo sapiens (Human)	3D-structure;Alternative splicing;Mitochondrion;Reference proteome;Ribonucleoprotein;Ribosomal protein;Transit peptide	large ribosomal subunit [GO:0015934]; mitochondrial inner membrane [GO:0005743]; mitochondrial large ribosomal subunit [GO:0005762]; mitochondrial ribosome [GO:0005761]; mitochondrion [GO:0005739]; large ribosomal subunit rRNA binding [GO:0070180]; RNA binding [GO:0003723]; structural constituent of ribosome [GO:0003735]; translation [GO:0006412]
189	Q9Y3B6	1.09444261789028	0.582704116708414	0.793201281271845	1.51008914399877	Abundance188	0.840387983232892	EMC9	reviewed	ER membrane protein complex subunit 9 (Protein FAM158A)	EMC9	Homo sapiens (Human)	3D-structure;Endoplasmic reticulum;Membrane;Reference proteome	cytoplasm [GO:0005737]; EMC complex [GO:0072546]; protein insertion into ER membrane by stop-transfer membrane-anchor sequence [GO:0045050]; tail-anchored membrane protein insertion into ER membrane [GO:0071816]
190	Q9Y3B4	0.903714656383108	0.81300818095494	0.390588085128169	2.09095006032671	Abundance189	0.940433942816051	SF3B6	reviewed	Splicing factor 3B subunit 6 (Pre-mRNA branch site protein p14) (SF3b 14 kDa subunit) (SF3B14a) (Spliceosome-associated protein, 14-kDa) (Splicing factor 3b, subunit 6, 14kDa)	SF3B6	Homo sapiens (Human)	3D-structure;Acetylation;Direct protein sequencing;Isopeptide bond;Nucleus;RNA-binding;Reference proteome;Spliceosome;Ubl conjugation;mRNA processing;mRNA splicing	catalytic step 2 spliceosome [GO:0071013]; nucleoplasm [GO:0005654]; nucleus [GO:0005634]; precatalytic spliceosome [GO:0071011]; U12-type spliceosomal complex [GO:0005689]; U2 snRNP [GO:0005686]; U2-type spliceosomal complex [GO:0005684]; mRNA binding [GO:0003729]; RNA binding [GO:0003723]; blastocyst formation [GO:0001825]; mRNA splicing, via spliceosome [GO:0000398]
191	Q9Y3B3	1.05576482537666	0.837239029610177	0.629091274049107	1.7718245546919	Abundance190	0.950371538150379	TMED7	reviewed	Transmembrane emp24 domain-containing protein 7 (p24 family protein gamma-3) (p24gamma3) (p27)	TMED7	Homo sapiens (Human)	Alternative splicing;Cytoplasmic vesicle;Endoplasmic reticulum;Glycoprotein;Golgi apparatus;Membrane;Protein transport;Reference proteome;Signal;Transmembrane;Transmembrane helix;Transport	COPI vesicle coat [GO:0030126]; COPII vesicle coat [GO:0030127]; COPII-coated ER to Golgi transport vesicle [GO:0030134]; endoplasmic reticulum [GO:0005783]; endoplasmic reticulum membrane [GO:0005789]; endoplasmic reticulum-Golgi intermediate compartment [GO:0005793]; endoplasmic reticulum-Golgi intermediate compartment membrane [GO:0033116]; Golgi apparatus [GO:0005794]; Golgi membrane [GO:0000…
192	Q9Y3B2	1.12723627064451	0.599351808248946	0.721028454562212	1.76229051962736	Abundance191	0.848397709683455	EXOS1	reviewed	Exosome complex component CSL4 (Exosome component 1)	EXOSC1	Homo sapiens (Human)	3D-structure;Cytoplasm;Exosome;Nucleus;Phosphoprotein;RNA-binding;Reference proteome;rRNA processing	cytoplasm [GO:0005737]; cytosol [GO:0005829]; exosome (RNase complex) [GO:0000178]; nuclear exosome (RNase complex) [GO:0000176]; nucleolus [GO:0005730]; nucleoplasm [GO:0005654]; RNA binding [GO:0003723]; RNA phosphodiester bond hydrolysis, exonucleolytic [GO:0090503]; rRNA processing [GO:0006364]
193	Q9Y3A6	1.36891673536523	0.178345649162763	0.86650943133869	2.16262277199675	Abundance192	0.52333043643898	TMED5	reviewed	Transmembrane emp24 domain-containing protein 5 (p24 family protein gamma-2) (p24gamma2) (p28)	TMED5	Homo sapiens (Human)	Alternative splicing;Endoplasmic reticulum;Golgi apparatus;Membrane;Protein transport;Reference proteome;Signal;Transmembrane;Transmembrane helix;Transport	cis-Golgi network [GO:0005801]; COPII-coated ER to Golgi transport vesicle [GO:0030134]; endoplasmic reticulum [GO:0005783]; endoplasmic reticulum exit site [GO:0070971]; endoplasmic reticulum membrane [GO:0005789]; endoplasmic reticulum-Golgi intermediate compartment [GO:0005793]; endoplasmic reticulum-Golgi intermediate compartment membrane [GO:0033116]; Golgi apparatus [GO:0005794]; integral c…
194	Q9Y3A5	1.07749032013696	0.820597122006636	0.565294229653511	2.05377187504719	Abundance193	0.943922233738337	SBDS	reviewed	Ribosome maturation protein SBDS (Shwachman-Bodian-Diamond syndrome protein)	SBDS	Homo sapiens (Human)	3D-structure;Acetylation;Cytoplasm;Cytoskeleton;Direct protein sequencing;Disease variant;Nucleus;Reference proteome;Ribosome biogenesis	cytoplasm [GO:0005737]; cytosol [GO:0005829]; nucleolus [GO:0005730]; nucleoplasm [GO:0005654]; nucleus [GO:0005634]; spindle pole [GO:0000922]; microtubule binding [GO:0008017]; ribosome binding [GO:0043022]; RNA binding [GO:0003723]; rRNA binding [GO:0019843]; bone marrow development [GO:0048539]; bone mineralization [GO:0030282]; hematopoietic progenitor cell differentiation [GO:0002244]; inne…
195	Q9Y3A4	1.59537961462335	0.0346065533331514	1.0343954457892	2.46060259170402	Abundance194	0.244033304247092	RRP7A	reviewed	Ribosomal RNA-processing protein 7 homolog A (Gastric cancer antigen Zg14)	RRP7A	Homo sapiens (Human)	Phosphoprotein;RNA-binding;Reference proteome	CURI complex [GO:0032545]; cytoplasm [GO:0005737]; nucleoplasm [GO:0005654]; UTP-C complex [GO:0034456]; RNA binding [GO:0003723]; blastocyst formation [GO:0001825]; ribosomal small subunit assembly [GO:0000028]; rRNA processing [GO:0006364]
196	Q9Y3A3	1.28559713567777	0.560320183943726	0.551963375896581	2.99432909398784	Abundance195	0.82668523621559	PHOCN	reviewed	MOB-like protein phocein (2C4D) (Class II mMOB1) (Mob1 homolog 3) (Mob3) (Mps one binder kinase activator-like 3) (Preimplantation protein 3)	MOB4	Homo sapiens (Human)	3D-structure;Alternative splicing;Cytoplasm;Direct protein sequencing;Golgi apparatus;Membrane;Metal-binding;Phosphoprotein;Reference proteome;Transport;Zinc	cytoplasm [GO:0005737]; Golgi apparatus [GO:0005794]; Golgi cisterna membrane [GO:0032580]; perinuclear region of cytoplasm [GO:0048471]; metal ion binding [GO:0046872]
197	Q9Y3A2	0.844082846638621	0.531369840868766	0.496444683480161	1.43515657574371	Abundance196	0.809712743421637	UTP11	reviewed	Probable U3 small nucleolar RNA-associated protein 11 (U3 snoRNA-associated protein 11) (UTP11-like protein)	UTP11	Homo sapiens (Human)	Alternative splicing;Isopeptide bond;Nucleus;Phosphoprotein;Reference proteome;Ubl conjugation;rRNA processing	cytoplasm [GO:0005737]; extracellular space [GO:0005615]; nucleolus [GO:0005730]; nucleoplasm [GO:0005654]; small-subunit processome [GO:0032040]; RNA binding [GO:0003723]; nervous system development [GO:0007399]; positive regulation of apoptotic process [GO:0043065]; rRNA processing [GO:0006364]
198	Q9Y399	1.12193096380584	0.641600557127491	0.69114497777166	1.82122293878862	Abundance197	0.871643715512525	RT02	reviewed	28S ribosomal protein S2, mitochondrial (MRP-S2) (S2mt) (Mitochondrial small ribosomal subunit protein uS2m)	MRPS2	Homo sapiens (Human)	3D-structure;Disease variant;Mitochondrion;Primary mitochondrial disease;Reference proteome;Ribonucleoprotein;Ribosomal protein	mitochondrial inner membrane [GO:0005743]; mitochondrial small ribosomal subunit [GO:0005763]; mitochondrion [GO:0005739]; structural constituent of ribosome [GO:0003735]; mitochondrial ribosome assembly [GO:0061668]; mitochondrial translation [GO:0032543]
199	Q9Y394	0.938017394086108	0.756474078495226	0.626008123925354	1.40553548425357	Abundance198	0.920421443673641	DHRS7	reviewed	Dehydrogenase/reductase SDR family member 7 (EC 1.1.-.-) (Retinal short-chain dehydrogenase/reductase 4) (retSDR4) (Short chain dehydrogenase/reductase family 34C member 1)	DHRS7	Homo sapiens (Human)	Alternative splicing;NAD;Oxidoreductase;Reference proteome;Signal	membrane [GO:0016020]; oxidoreductase activity [GO:0016491]
200	Q9Y388	2.15694739576431	0.0332461442378107	1.06296750900183	4.37682434194368	Abundance199	0.238297846241932	RBMX2	reviewed	RNA-binding motif protein, X-linked 2	RBMX2	Homo sapiens (Human)	3D-structure;Isopeptide bond;Nucleus;Phosphoprotein;RNA-binding;Reference proteome;Spliceosome;Ubl conjugation;mRNA processing;mRNA splicing	nucleus [GO:0005634]; precatalytic spliceosome [GO:0071011]; U2 snRNP [GO:0005686]; U2-type precatalytic spliceosome [GO:0071005]; RNA binding [GO:0003723]; mRNA splicing, via spliceosome [GO:0000398]
201	Q9Y385	1.04545578103485	0.865242419094708	0.625661429475062	1.74691572567645	Abundance200	0.959380322127181	UB2J1	reviewed	Ubiquitin-conjugating enzyme E2 J1 (EC 2.3.2.23) (E2 ubiquitin-conjugating enzyme J1) (Non-canonical ubiquitin-conjugating enzyme 1) (NCUBE-1) (Yeast ubiquitin-conjugating enzyme UBC6 homolog E) (HsUBC6e)	UBE2J1	Homo sapiens (Human)	ATP-binding;Endoplasmic reticulum;Membrane;Nucleotide-binding;Phosphoprotein;Reference proteome;Transferase;Transmembrane;Transmembrane helix;Ubl conjugation pathway	endoplasmic reticulum membrane [GO:0005789]; integral component of membrane [GO:0016021]; nucleus [GO:0005634]; ATP binding [GO:0005524]; ubiquitin conjugating enzyme activity [GO:0061631]; ubiquitin protein ligase binding [GO:0031625]; negative regulation of retrograde protein transport, ER to cytosol [GO:1904153]; protein N-linked glycosylation via asparagine [GO:0018279]; protein polyubiquitin…
202	Q9Y383	1.0973835406801	0.747919215708212	0.622633117019256	1.93412557481799	Abundance201	0.915922830789219	LC7L2	reviewed	Putative RNA-binding protein Luc7-like 2	LUC7L2	Homo sapiens (Human)	Alternative splicing;Coiled coil;Hydroxylation;Nucleus;Phosphoprotein;Reference proteome	nuclear speck [GO:0016607]; U1 snRNP [GO:0005685]; U2-type prespliceosome [GO:0071004]; enzyme binding [GO:0019899]; mRNA binding [GO:0003729]; RNA binding [GO:0003723]; mRNA splice site selection [GO:0006376]
203	Q9Y376	2.16769044629917	0.0297688445734529	1.07885151173307	4.35544819641434	Abundance202	0.223506960065347	CAB39	reviewed	Calcium-binding protein 39 (MO25alpha) (Protein Mo25)	CAB39	Homo sapiens (Human)	3D-structure;Cytoplasm;Reference proteome	cytosol [GO:0005829]; extracellular exosome [GO:0070062]; extracellular region [GO:0005576]; ficolin-1-rich granule lumen [GO:1904813]; membrane [GO:0016020]; secretory granule lumen [GO:0034774]; serine/threonine protein kinase complex [GO:1902554]; Z disc [GO:0030018]; kinase binding [GO:0019900]; protein kinase activator activity [GO:0030295]; protein serine/threonine kinase activator activity…
204	Q9Y375	0.529179577462274	0.0417017485046781	0.286808280127757	0.976370086241628	Abundance203	0.265735891005732	CIA30	reviewed	Complex I intermediate-associated protein 30, mitochondrial (NADH dehydrogenase [ubiquinone] 1 alpha subcomplex assembly factor 1)	NDUFAF1	Homo sapiens (Human)	Chaperone;Disease variant;Mitochondrion;Phosphoprotein;Primary mitochondrial disease;Reference proteome;Transit peptide	cytosol [GO:0005829]; mitochondrial inner membrane [GO:0005743]; mitochondrial matrix [GO:0005759]; mitochondrial respiratory chain complex I [GO:0005747]; mitochondrion [GO:0005739]; unfolded protein binding [GO:0051082]; chaperone-mediated protein complex assembly [GO:0051131]; mitochondrial electron transport, NADH to ubiquinone [GO:0006120]; mitochondrial respiratory chain complex I assembly …
205	Q9Y371	1.30140162647583	0.414198186986957	0.691484657484889	2.44928961917125	Abundance204	0.74130692729298	SHLB1	reviewed	Endophilin-B1 (Bax-interacting factor 1) (Bif-1) (SH3 domain-containing GRB2-like protein B1)	SH3GLB1	Homo sapiens (Human)	3D-structure;Acetylation;Alternative splicing;Apoptosis;Autophagy;Coiled coil;Cytoplasm;Cytoplasmic vesicle;Golgi apparatus;Lipid-binding;Membrane;Mitochondrion;Mitochondrion outer membrane;Phosphoprotein;Reference proteome;SH3 domain	autophagosome membrane [GO:0000421]; cytoplasm [GO:0005737]; cytoplasmic vesicle [GO:0031410]; cytosol [GO:0005829]; Golgi membrane [GO:0000139]; midbody [GO:0030496]; mitochondrial outer membrane [GO:0005741]; protein-containing complex [GO:0032991]; cadherin binding [GO:0045296]; identical protein binding [GO:0042802]; lipid binding [GO:0008289]; protein homodimerization activity [GO:0042803]; …
206	Q9Y365	1.02440914106908	0.863328257244012	0.778436953029589	1.34810415181563	Abundance205	0.958666954390975	STA10	reviewed	START domain-containing protein 10 (StARD10) (Antigen NY-CO-28) (PCTP-like protein) (PCTP-L) (Serologically defined colon cancer antigen 28) (StAR-related lipid transfer protein 10)	STARD10	Homo sapiens (Human)	3D-structure;Acetylation;Cell projection;Cilium;Cytoplasm;Flagellum;Lipid transport;Lipid-binding;Membrane;Phosphoprotein;Reference proteome;Transport	cytosol [GO:0005829]; intercellular canaliculus [GO:0046581]; membrane [GO:0016020]; microvillus [GO:0005902]; motile cilium [GO:0031514]; lipid binding [GO:0008289]; lipid transport [GO:0006869]
207	Q9Y343	1.01342399125511	0.957212560212504	0.622633628532036	1.64949038887096	Abundance206	0.988176348282663	SNX24	reviewed	Sorting nexin-24	SNX24	Homo sapiens (Human)	3D-structure;Acetylation;Alternative splicing;Cytoplasmic vesicle;Lipid-binding;Membrane;Phosphoprotein;Protein transport;Reference proteome;Transport	cytoplasmic vesicle membrane [GO:0030659]; phosphatidylinositol phosphate binding [GO:1901981]; phosphatidylinositol-3-phosphate binding [GO:0032266]; phosphatidylinositol-4-phosphate binding [GO:0070273]; phosphatidylinositol-5-phosphate binding [GO:0010314]; protein transport [GO:0015031]
208	Q9Y342	1.10819480080478	0.379962107805082	0.881080303738628	1.39385219635446	Abundance207	0.719394329377704	PLLP	reviewed	Plasmolipin (Plasma membrane proteolipid)	PLLP	Homo sapiens (Human)	Ion channel;Ion transport;Membrane;Phosphoprotein;Reference proteome;Transmembrane;Transmembrane helix;Transport	compact myelin [GO:0043218]; integral component of membrane [GO:0016021]; membrane raft [GO:0045121]; structural constituent of myelin sheath [GO:0019911]; ion transport [GO:0006811]; myelination [GO:0042552]; response to wounding [GO:0009611]
209	Q9Y333	0.720436718966933	0.458545797776988	0.302731026807103	1.7144891671991	Abundance208	0.770907078392735	LSM2	reviewed	U6 snRNA-associated Sm-like protein LSm2 (Protein G7b) (Small nuclear ribonuclear protein D homolog) (snRNP core Sm-like protein Sm-x5)	LSM2	Homo sapiens (Human)	3D-structure;Direct protein sequencing;Nucleus;Phosphoprotein;RNA-binding;Reference proteome;Ribonucleoprotein;Spliceosome;mRNA processing;mRNA splicing	catalytic step 2 spliceosome [GO:0071013]; cytoplasm [GO:0005737]; cytosol [GO:0005829]; Lsm1-7-Pat1 complex [GO:1990726]; Lsm2-8 complex [GO:0120115]; nucleoplasm [GO:0005654]; nucleus [GO:0005634]; P-body [GO:0000932]; precatalytic spliceosome [GO:0071011]; U2-type precatalytic spliceosome [GO:0071005]; U4/U6 x U5 tri-snRNP complex [GO:0046540]; U6 snRNP [GO:0005688]; RNA binding [GO:0003723]; …
210	Q9Y320	1.63942374096317	0.0418009117544891	1.01851333180153	2.63885618235326	Abundance209	0.265735891005732	TMX2	reviewed	Thioredoxin-related transmembrane protein 2 (Cell proliferation-inducing gene 26 protein) (Thioredoxin domain-containing protein 14)	TMX2	Homo sapiens (Human)	3D-structure;Alternative splicing;Disease variant;Disulfide bond;Endoplasmic reticulum;Lissencephaly;Membrane;Mental retardation;Mitochondrion;Neurodegeneration;Phosphoprotein;Reference proteome;Signal;Transmembrane;Transmembrane helix	endoplasmic reticulum membrane [GO:0005789]; integral component of membrane [GO:0016021]; membrane-bounded organelle [GO:0043227]; mitochondria-associated endoplasmic reticulum membrane [GO:0044233]; mitochondrial membrane [GO:0031966]; mitochondrion [GO:0005739]; disulfide oxidoreductase activity [GO:0015036]; identical protein binding [GO:0042802]; brain development [GO:0007420]
211	Q9Y316	1.59558784109846	0.165826583887913	0.823973745522161	3.08978359140299	Abundance210	0.503128534036029	MEMO1	reviewed	Protein MEMO1 (C21orf19-like protein) (Hepatitis C virus NS5A-transactivated protein 7) (HCV NS5A-transactivated protein 7) (Mediator of ErbB2-driven cell motility 1) (Mediator of cell motility 1) (Memo-1)	MEMO1	Homo sapiens (Human)	3D-structure;Alternative splicing;Phosphoprotein;Reference proteome	cytosol [GO:0005829]; nucleus [GO:0005634]; regulation of microtubule-based process [GO:0032886]
212	Q9Y315	1.49139679818982	0.224898076359923	0.782062838743456	2.84409934785364	Abundance211	0.586557277373534	DEOC	reviewed	Deoxyribose-phosphate aldolase (DERA) (EC 4.1.2.4) (2-deoxy-D-ribose 5-phosphate aldolase) (Phosphodeoxyriboaldolase) (Deoxyriboaldolase)	DERA	Homo sapiens (Human)	Cytoplasm;Lyase;Nucleus;Reference proteome;Schiff base	cytosol [GO:0005829]; extracellular region [GO:0005576]; ficolin-1-rich granule lumen [GO:1904813]; nucleoplasm [GO:0005654]; secretory granule lumen [GO:0034774]; deoxyribose-phosphate aldolase activity [GO:0004139]; carbohydrate catabolic process [GO:0016052]; deoxyribonucleoside catabolic process [GO:0046121]; deoxyribonucleotide catabolic process [GO:0009264]; deoxyribose phosphate catabolic …
213	Q9Y314	1.0939134800023	0.758674962046509	0.617000139425626	1.93945937004928	Abundance212	0.921125079338479	NOSIP	reviewed	Nitric oxide synthase-interacting protein (E3 ubiquitin-protein ligase NOSIP) (EC 2.3.2.27) (RING-type E3 ubiquitin transferase NOSIP) (eNOS-interacting protein)	NOSIP	Homo sapiens (Human)	Cytoplasm;Developmental protein;Nucleus;Phosphoprotein;Reference proteome;Transferase;Ubl conjugation pathway	cytoplasm [GO:0005737]; cytosol [GO:0005829]; Golgi membrane [GO:0000139]; nucleoplasm [GO:0005654]; nucleus [GO:0005634]; RNA binding [GO:0003723]; ubiquitin protein ligase activity [GO:0061630]; negative regulation of catalytic activity [GO:0043086]; negative regulation of nitric-oxide synthase activity [GO:0051001]
214	Q9Y312	0.732051548823856	0.499886281607591	0.295818185428304	1.81158392733529	Abundance213	0.793410111418091	AAR2	reviewed	Protein AAR2 homolog (AAR2 splicing factor homolog)	AAR2	Homo sapiens (Human)	Acetylation;Reference proteome;Spliceosome;mRNA processing;mRNA splicing	spliceosomal complex [GO:0005681]; U5 snRNP [GO:0005682]; spliceosomal tri-snRNP complex assembly [GO:0000244]
215	Q9Y305	1.36258832191961	0.307424833295226	0.752212402360612	2.4682482357445	Abundance214	0.668354094797851	ACOT9	reviewed	Acyl-coenzyme A thioesterase 9, mitochondrial (Acyl-CoA thioesterase 9) (EC 3.1.2.-) (Acyl-CoA thioester hydrolase 9)	ACOT9	Homo sapiens (Human)	Acetylation;Alternative splicing;Hydrolase;Mitochondrion;Reference proteome;Repeat;Serine esterase;Transit peptide	mitochondrial matrix [GO:0005759]; mitochondrion [GO:0005739]; acetyl-CoA hydrolase activity [GO:0003986]; acyl-CoA hydrolase activity [GO:0047617]; carboxylic ester hydrolase activity [GO:0052689]; acyl-CoA metabolic process [GO:0006637]
216	Q9Y303	0.734743279443356	0.286108966052343	0.417033744962001	1.29449401447446	Abundance215	0.649919211510906	NAGA	reviewed	N-acetylglucosamine-6-phosphate deacetylase (GlcNAc 6-P deacetylase) (EC 3.5.1.25) (Amidohydrolase domain-containing protein 2)	AMDHD2	Homo sapiens (Human)	3D-structure;Alternative splicing;Carbohydrate metabolism;Hydrolase;Metal-binding;Reference proteome	cytosol [GO:0005829]; nucleus [GO:0005634]; metal ion binding [GO:0046872]; N-acetylgalactosamine-6-phosphate deacetylase activity [GO:0047419]; N-acetylglucosamine-6-phosphate deacetylase activity [GO:0008448]; carbohydrate metabolic process [GO:0005975]; N-acetylglucosamine catabolic process [GO:0006046]; N-acetylneuraminate catabolic process [GO:0019262]; UDP-N-acetylglucosamine biosynthetic p…
217	Q9Y2Z9	1.30519701212217	0.466445894544663	0.637328550659771	2.67293727652575	Abundance216	0.774534858271574	COQ6	reviewed	Ubiquinone biosynthesis monooxygenase COQ6, mitochondrial (EC 1.14.13.-) (Coenzyme Q10 monooxygenase 6)	COQ6	Homo sapiens (Human)	Alternative splicing;Cell projection;Deafness;Disease variant;FAD;Flavoprotein;Golgi apparatus;Membrane;Mitochondrion;Mitochondrion inner membrane;Monooxygenase;Oxidoreductase;Primary mitochondrial disease;Reference proteome;Transit peptide;Ubiquinone biosynthesis	cell projection [GO:0042995]; extrinsic component of mitochondrial inner membrane [GO:0031314]; Golgi apparatus [GO:0005794]; mitochondrion [GO:0005739]; 2-octaprenyl-6-methoxyphenol hydroxylase activity [GO:0008681]; 4-hydroxy-3-all-trans-hexaprenylbenzoate oxygenase activity [GO:0106364]; FAD binding [GO:0071949]; oxidoreductase activity [GO:0016491]; oxidoreductase activity, acting on paired d…
218	Q9Y2Z4	1.0307324933745	0.890491279856041	0.66989714732177	1.58592923875777	Abundance217	0.96629602015554	SYYM	reviewed	Tyrosine--tRNA ligase, mitochondrial (EC 6.1.1.1) (Tyrosyl-tRNA synthetase) (TyrRS)	YARS2	Homo sapiens (Human)	3D-structure;ATP-binding;Acetylation;Aminoacyl-tRNA synthetase;Disease variant;Ligase;Mitochondrion;Nucleotide-binding;Primary mitochondrial disease;Protein biosynthesis;Reference proteome;Transit peptide	cytosol [GO:0005829]; mitochondrial matrix [GO:0005759]; mitochondrion [GO:0005739]; nuclear body [GO:0016604]; ATP binding [GO:0005524]; protein homodimerization activity [GO:0042803]; RNA binding [GO:0003723]; tRNA binding [GO:0000049]; tyrosine binding [GO:0072545]; tyrosine-tRNA ligase activity [GO:0004831]; mitochondrial tyrosyl-tRNA aminoacylation [GO:0070184]; translation [GO:0006412]; tRN…
219	Q9Y2Z2	1.36265564883094	0.295264368122113	0.763364586766493	2.43242933911323	Abundance218	0.659024947768924	MTO1	reviewed	Protein MTO1 homolog, mitochondrial	MTO1	Homo sapiens (Human)	Alternative splicing;Cardiomyopathy;Disease variant;FAD;Flavoprotein;Methylation;Mitochondrion;Primary mitochondrial disease;Reference proteome;Transit peptide;tRNA processing	mitochondrion [GO:0005739]; flavin adenine dinucleotide binding [GO:0050660]; RNA binding [GO:0003723]; mitochondrial tRNA wobble uridine modification [GO:0070899]; tRNA methylation [GO:0030488]; tRNA wobble uridine modification [GO:0002098]
220	Q9Y2Z0	1.88132053889679	0.0523087998383878	0.993708438160241	3.561776104697	Abundance219	0.297821205384586	SGT1	reviewed	Protein SGT1 homolog (Protein 40-6-3) (Sgt1) (Suppressor of G2 allele of SKP1 homolog)	SUGT1	Homo sapiens (Human)	3D-structure;Acetylation;Alternative splicing;Cytoplasm;Direct protein sequencing;Isopeptide bond;Nucleus;Phosphoprotein;Reference proteome;Repeat;TPR repeat;Ubl conjugation;Ubl conjugation pathway	cytosol [GO:0005829]; kinetochore [GO:0000776]; nucleus [GO:0005634]; protein-containing complex [GO:0032991]; ubiquitin ligase complex [GO:0000151]; chaperone binding [GO:0051087]; mitotic cell cycle [GO:0000278]; positive regulation by host of symbiont catalytic activity [GO:0043947]; protein stabilization [GO:0050821]; regulation of protein stability [GO:0031647]
221	Q9Y2Y9	0.621496204165072	0.150228701251755	0.325118095732605	1.18805300861897	Abundance220	0.480702271426629	KLF13	reviewed	Krueppel-like factor 13 (Basic transcription element-binding protein 3) (BTE-binding protein 3) (Novel Sp1-like zinc finger transcription factor 1) (RANTES factor of late activated T-lymphocytes 1) (RFLAT-1) (Transcription factor BTEB3) (Transcription factor NSLP1)	KLF13	Homo sapiens (Human)	Activator;DNA-binding;Metal-binding;Nucleus;Phosphoprotein;Reference proteome;Repeat;Repressor;Transcription;Transcription regulation;Zinc;Zinc-finger	chromatin [GO:0000785]; nucleus [GO:0005634]; DNA-binding transcription activator activity, RNA polymerase II-specific [GO:0001228]; DNA-binding transcription factor activity, RNA polymerase II-specific [GO:0000981]; metal ion binding [GO:0046872]; RNA polymerase II cis-regulatory region sequence-specific DNA binding [GO:0000978]; sequence-specific double-stranded DNA binding [GO:1990837]; negati…
222	Q9Y2Y0	1.31328236276708	0.279752723956527	0.801194362338422	2.15267436395986	Abundance221	0.643876888908084	AR2BP	reviewed	ADP-ribosylation factor-like protein 2-binding protein (ARF-like 2-binding protein) (ARL2-binding protein) (Binder of ARF2 protein 1)	ARL2BP	Homo sapiens (Human)	3D-structure;Alternative splicing;Cell projection;Ciliopathy;Cilium;Cytoplasm;Cytoskeleton;Disease variant;Mitochondrion;Nucleus;Reference proteome	centrosome [GO:0005813]; cilium [GO:0005929]; cytosol [GO:0005829]; midbody [GO:0030496]; mitochondrial intermembrane space [GO:0005758]; mitochondrial matrix [GO:0005759]; nucleus [GO:0005634]; spindle [GO:0005819]; GTPase regulator activity [GO:0030695]; transcription coactivator activity [GO:0003713]; maintenance of protein location in nucleus [GO:0051457]; positive regulation of tyrosine phos…
223	Q9Y2X9	0.731587576703781	0.209542901922384	0.449011945092532	1.19199586611669	Abundance222	0.568960036254147	ZN281	reviewed	Zinc finger protein 281 (GC-box-binding zinc finger protein 1) (Transcription factor ZBP-99) (Zinc finger DNA-binding protein 99)	ZNF281	Homo sapiens (Human)	Alternative splicing;DNA-binding;Differentiation;Isopeptide bond;Metal-binding;Nucleus;Phosphoprotein;Reference proteome;Repeat;Repressor;Transcription;Transcription regulation;Ubl conjugation;Zinc;Zinc-finger	nucleoplasm [GO:0005654]; nucleus [GO:0005634]; DNA-binding transcription factor activity [GO:0003700]; DNA-binding transcription factor activity, RNA polymerase II-specific [GO:0000981]; DNA-binding transcription repressor activity, RNA polymerase II-specific [GO:0001227]; metal ion binding [GO:0046872]; RNA polymerase II cis-regulatory region sequence-specific DNA binding [GO:0000978]; sequence…
224	Q9Y2X7	1.68287116266442	0.154400726706909	0.822154961662369	3.44467342798877	Abundance223	0.48615667072558	GIT1	reviewed	ARF GTPase-activating protein GIT1 (ARF GAP GIT1) (Cool-associated and tyrosine-phosphorylated protein 1) (CAT-1) (CAT1) (G protein-coupled receptor kinase-interactor 1) (GRK-interacting protein 1) (p95-APP1)	GIT1	Homo sapiens (Human)	ANK repeat;Alternative splicing;Cell junction;Cell projection;Coiled coil;Cytoplasm;Cytoskeleton;GTPase activation;Metal-binding;Phosphoprotein;Reference proteome;Repeat;Synapse;Zinc;Zinc-finger	calyx of Held [GO:0044305]; centrosome [GO:0005813]; cytosol [GO:0005829]; focal adhesion [GO:0005925]; lamellipodium [GO:0030027]; membrane [GO:0016020]; mitochondrion [GO:0005739]; mitotic spindle pole [GO:0097431]; postsynapse [GO:0098794]; postsynaptic density [GO:0014069]; gamma-tubulin binding [GO:0043015]; GTPase activator activity [GO:0005096]; metal ion binding [GO:0046872]; protein-cont…
225	Q9Y2X3	0.808413113788138	0.438869630690359	0.471811860740697	1.38515331411689	Abundance224	0.755357387906536	NOP58	reviewed	Nucleolar protein 58 (Nucleolar protein 5)	NOP58	Homo sapiens (Human)	Isopeptide bond;Nucleus;Phosphoprotein;Reference proteome;Ribonucleoprotein;Ribosome biogenesis;Ubl conjugation	box C/D RNP complex [GO:0031428]; Cajal body [GO:0015030]; cytosol [GO:0005829]; fibrillar center [GO:0001650]; membrane [GO:0016020]; nucleolus [GO:0005730]; nucleoplasm [GO:0005654]; pre-snoRNP complex [GO:0070761]; small-subunit processome [GO:0032040]; sno(s)RNA-containing ribonucleoprotein complex [GO:0005732]; ATPase binding [GO:0051117]; RNA binding [GO:0003723]; snoRNA binding [GO:0030515…
226	Q9Y2X0	0.962158395228636	0.891989383343215	0.551348857780636	1.6790617490991	Abundance225	0.966619161749597	MED16	reviewed	Mediator of RNA polymerase II transcription subunit 16 (Mediator complex subunit 16) (Thyroid hormone receptor-associated protein 5) (Thyroid hormone receptor-associated protein complex 95 kDa component) (Trap95) (Vitamin D3 receptor-interacting protein complex 92 kDa component) (DRIP92)	MED16	Homo sapiens (Human)	3D-structure;Activator;Alternative splicing;Direct protein sequencing;Nucleus;Reference proteome;Repeat;Transcription;Transcription regulation;WD repeat	mediator complex [GO:0016592]; membrane [GO:0016020]; nucleoplasm [GO:0005654]; nucleus [GO:0005634]; catalytic activity [GO:0003824]; thyroid hormone receptor binding [GO:0046966]; transcription coactivator activity [GO:0003713]; vitamin D receptor binding [GO:0042809]; positive regulation of transcription initiation from RNA polymerase II promoter [GO:0060261]; positive regulation of transcript…
227	Q9Y2W6	1.32217095525642	0.170664448824587	0.886704570526181	1.97149771528334	Abundance226	0.509954157287438	TDRKH	reviewed	Tudor and KH domain-containing protein (Tudor domain-containing protein 2)	TDRKH	Homo sapiens (Human)	3D-structure;Alternative splicing;Cytoplasm;Differentiation;Isopeptide bond;Mitochondrion;Phosphoprotein;RNA-binding;RNA-mediated gene silencing;Reference proteome;Repeat;Spermatogenesis;Ubl conjugation	mitochondrion [GO:0005739]; pi-body [GO:0071546]; piP-body [GO:0071547]; RNA binding [GO:0003723]; cell differentiation [GO:0030154]; DNA methylation involved in gamete generation [GO:0043046]; fertilization [GO:0009566]; gene silencing by RNA [GO:0031047]; male meiotic nuclear division [GO:0007140]; piRNA metabolic process [GO:0034587]; spermatogenesis [GO:0007283]
228	Q9Y2W2	1.38411237357236	0.340469536548878	0.709426217097361	2.7004458201651	Abundance227	0.694220551230903	WBP11	reviewed	WW domain-binding protein 11 (WBP-11) (Npw38-binding protein) (NpwBP) (SH3 domain-binding protein SNP70) (Splicing factor that interacts with PQBP-1 and PP1)	WBP11	Homo sapiens (Human)	3D-structure;Acetylation;Coiled coil;Cytoplasm;Direct protein sequencing;Isopeptide bond;Methylation;Nucleus;Phosphoprotein;Reference proteome;Ubl conjugation;mRNA processing;mRNA splicing;rRNA processing	cytosol [GO:0005829]; intracellular membrane-bounded organelle [GO:0043231]; nucleoplasm [GO:0005654]; nucleus [GO:0005634]; spliceosomal complex [GO:0005681]; RNA binding [GO:0003723]; single-stranded DNA binding [GO:0003697]; WW domain binding [GO:0050699]; mRNA cis splicing, via spliceosome [GO:0045292]; rRNA processing [GO:0006364]
229	Q9Y2W1	1.30282801785892	0.368506511922975	0.731966602060361	2.31890476879739	Abundance228	0.714202537455303	TR150	reviewed	Thyroid hormone receptor-associated protein 3 (BCLAF1 and THRAP3 family member 2) (Thyroid hormone receptor-associated protein complex 150 kDa component) (Trap150)	THRAP3	Homo sapiens (Human)	ADP-ribosylation;ATP-binding;Acetylation;Activator;Biological rhythms;Direct protein sequencing;Isopeptide bond;Methylation;Nucleotide-binding;Nucleus;Phosphoprotein;Receptor;Reference proteome;Transcription;Transcription regulation;Ubl conjugation;mRNA processing;mRNA splicing	extracellular exosome [GO:0070062]; mediator complex [GO:0016592]; nuclear speck [GO:0016607]; nucleoplasm [GO:0005654]; nucleus [GO:0005634]; ATP binding [GO:0005524]; DNA binding [GO:0003677]; nuclear receptor coactivator activity [GO:0030374]; phosphoprotein binding [GO:0051219]; RNA binding [GO:0003723]; RNA polymerase II cis-regulatory region sequence-specific DNA binding [GO:0000978]; thyro…
230	Q9Y2V7	1.90958621171919	0.0524773962140975	0.993096276534362	3.67186906863997	Abundance229	0.297998279636735	COG6	reviewed	Conserved oligomeric Golgi complex subunit 6 (COG complex subunit 6) (Component of oligomeric Golgi complex 6)	COG6	Homo sapiens (Human)	Alternative splicing;Congenital disorder of glycosylation;Disease variant;Golgi apparatus;Membrane;Mental retardation;Protein transport;Reference proteome;Transport	Golgi membrane [GO:0000139]; Golgi transport complex [GO:0017119]; trans-Golgi network membrane [GO:0032588]; glycosylation [GO:0070085]; intra-Golgi vesicle-mediated transport [GO:0006891]; protein transport [GO:0015031]
231	Q9Y2V2	1.25401549675505	0.441810969723184	0.704371424973194	2.23256482353988	Abundance230	0.756758410205517	CHSP1	reviewed	Calcium-regulated heat-stable protein 1 (Calcium-regulated heat-stable protein of 24 kDa) (CRHSP-24)	CARHSP1	Homo sapiens (Human)	3D-structure;Acetylation;Cytoplasm;Phosphoprotein;RNA-binding;Reference proteome	cytoplasm [GO:0005737]; cytoplasmic exosome (RNase complex) [GO:0000177]; cytosol [GO:0005829]; P granule [GO:0043186]; P-body [GO:0000932]; mRNA 3'-UTR binding [GO:0003730]; phosphatase binding [GO:0019902]; intracellular signal transduction [GO:0035556]; regulation of mRNA stability [GO:0043488]
232	Q9Y2U8	1.01682379133447	0.94449632455564	0.635713966121524	1.62640853862593	Abundance231	0.985535022182	MAN1	reviewed	Inner nuclear membrane protein Man1 (LEM domain-containing protein 3)	LEMD3	Homo sapiens (Human)	3D-structure;Acetylation;DNA-binding;Disease variant;Membrane;Nucleus;Phosphoprotein;Reference proteome;Transmembrane;Transmembrane helix	integral component of membrane [GO:0016021]; integral component of nuclear inner membrane [GO:0005639]; membrane [GO:0016020]; nuclear inner membrane [GO:0005637]; nuclear membrane [GO:0031965]; chromatin DNA binding [GO:0031490]; negative regulation of activin receptor signaling pathway [GO:0032926]; negative regulation of BMP signaling pathway [GO:0030514]; negative regulation of transforming g…
233	Q9Y2U5	1.79244205866059	0.0940827923921017	0.905207022686517	3.54929695984919	Abundance232	0.384975655212993	M3K2	reviewed	Mitogen-activated protein kinase kinase kinase 2 (EC 2.7.11.25) (MAPK/ERK kinase kinase 2) (MEK kinase 2) (MEKK 2)	MAP3K2	Homo sapiens (Human)	3D-structure;ATP-binding;Cytoplasm;Kinase;Magnesium;Metal-binding;Nucleotide-binding;Nucleus;Phosphoprotein;Reference proteome;Serine/threonine-protein kinase;Transferase;Ubl conjugation	cytosol [GO:0005829]; nucleoplasm [GO:0005654]; ATP binding [GO:0005524]; MAP kinase kinase kinase activity [GO:0004709]; metal ion binding [GO:0046872]; protein kinase activity [GO:0004672]; protein kinase binding [GO:0019901]; protein serine kinase activity [GO:0106310]; protein serine/threonine kinase activity [GO:0004674]; protein threonine kinase activity [GO:0106311]; activation of JUN kina…
234	Q9Y2T3	1.1409391415607	0.157165003329447	0.950446875355748	1.36961061001755	Abundance233	0.490460267647008	GUAD	reviewed	Guanine deaminase (Guanase) (Guanine aminase) (EC 3.5.4.3) (Guanine aminohydrolase) (GAH) (p51-nedasin)	GDA	Homo sapiens (Human)	3D-structure;Alternative splicing;Hydrolase;Metal-binding;Phosphoprotein;Reference proteome;Zinc	cytosol [GO:0005829]; intracellular anatomical structure [GO:0005622]; deaminase activity [GO:0019239]; guanine deaminase activity [GO:0008892]; zinc ion binding [GO:0008270]; allantoin metabolic process [GO:0000255]; deoxyguanosine catabolic process [GO:0006161]; dGMP catabolic process [GO:0046055]; GMP catabolic process [GO:0046038]; guanine catabolic process [GO:0006147]; guanine metabolic pro…
235	Q9Y2T2	0.890549457714857	0.752716223242601	0.432996561615177	1.83160423648137	Abundance234	0.919525035526036	AP3M1	reviewed	AP-3 complex subunit mu-1 (AP-3 adaptor complex mu3A subunit) (Adaptor-related protein complex 3 subunit mu-1) (Mu-adaptin 3A) (Mu3A-adaptin)	AP3M1	Homo sapiens (Human)	Cytoplasmic vesicle;Golgi apparatus;Host-virus interaction;Membrane;Protein transport;Reference proteome;Transport	axon cytoplasm [GO:1904115]; clathrin adaptor complex [GO:0030131]; cytoplasmic vesicle [GO:0031410]; cytoplasmic vesicle membrane [GO:0030659]; Golgi apparatus [GO:0005794]; intracellular membrane-bounded organelle [GO:0043231]; lysosomal membrane [GO:0005765]; lysosome [GO:0005764]; small GTPase binding [GO:0031267]; anterograde axonal transport [GO:0008089]; anterograde synaptic vesicle transp…
236	Q9Y2S7	1.65345348898876	0.178719542739665	0.794469475817897	3.44117492674539	Abundance235	0.52333043643898	PDIP2	reviewed	Polymerase delta-interacting protein 2 (38 kDa DNA polymerase delta interaction protein) (p38)	POLDIP2	Homo sapiens (Human)	3D-structure;DNA damage;DNA repair;Mitochondrion;Nucleus;Phosphoprotein;Reference proteome;Transit peptide	cell-cell junction [GO:0005911]; midbody [GO:0030496]; mitochondrial matrix [GO:0005759]; mitochondrial nucleoid [GO:0042645]; mitochondrion [GO:0005739]; mitotic spindle [GO:0072686]; nucleus [GO:0005634]; plasma membrane [GO:0005886]; DNA binding [GO:0003677]; error-free translesion synthesis [GO:0070987]; mitochondrion morphogenesis [GO:0070584]; mitotic spindle assembly [GO:0090307]; negative…
237	Q9Y2S2	1.01678772121498	0.936846617293086	0.673563489507039	1.53490693322793	Abundance236	0.984096684014231	CRYL1	reviewed	Lambda-crystallin homolog (EC 1.1.1.45) (L-gulonate 3-dehydrogenase) (Gul3DH)	CRYL1	Homo sapiens (Human)	3D-structure;Acetylation;Alternative splicing;Cytoplasm;NAD;Oxidoreductase;Phosphoprotein;Reference proteome	cytosol [GO:0005829]; extracellular exosome [GO:0070062]; L-gulonate 3-dehydrogenase activity [GO:0050104]; NAD+ binding [GO:0070403]; oxidoreductase activity, acting on the CH-OH group of donors, NAD or NADP as acceptor [GO:0016616]; protein homodimerization activity [GO:0042803]; fatty acid metabolic process [GO:0006631]
238	Q9Y2R9	1.08311171627606	0.756158345357954	0.654374894101222	1.79275060903088	Abundance237	0.920421443673641	RT07	reviewed	28S ribosomal protein S7, mitochondrial (MRP-S7) (S7mt) (Mitochondrial small ribosomal subunit protein uS7m) (bMRP-27a) (bMRP27a)	MRPS7	Homo sapiens (Human)	3D-structure;Acetylation;Disease variant;Mitochondrion;Primary mitochondrial disease;Reference proteome;Ribonucleoprotein;Ribosomal protein;Transit peptide	mitochondrial inner membrane [GO:0005743]; mitochondrial small ribosomal subunit [GO:0005763]; ribosome [GO:0005840]; mRNA binding [GO:0003729]; RNA binding [GO:0003723]; rRNA binding [GO:0019843]; structural constituent of ribosome [GO:0003735]; mitochondrial translation [GO:0032543]; ribosomal small subunit assembly [GO:0000028]; translation [GO:0006412]
239	Q9Y2R4	1.16841545708942	0.497355274647017	0.745377068955098	1.8315490739194	Abundance238	0.792628082031126	DDX52	reviewed	Probable ATP-dependent RNA helicase DDX52 (EC 3.6.4.13) (ATP-dependent RNA helicase ROK1-like) (DEAD box protein 52)	DDX52	Homo sapiens (Human)	3D-structure;ATP-binding;Acetylation;Helicase;Hydrolase;Nucleotide-binding;Nucleus;Phosphoprotein;RNA-binding;Reference proteome	membrane [GO:0016020]; nucleolus [GO:0005730]; nucleoplasm [GO:0005654]; ATP binding [GO:0005524]; ATP hydrolysis activity [GO:0140603]; RNA binding [GO:0003723]; RNA helicase activity [GO:0003724]; maturation of SSU-rRNA [GO:0030490]
240	Q9Y2R0	0.984195053794492	0.946577741858175	0.617587604427141	1.56842510596052	Abundance239	0.985535022182	COA3	reviewed	Cytochrome c oxidase assembly factor 3 homolog, mitochondrial (Coiled-coil domain-containing protein 56) (Mitochondrial translation regulation assembly intermediate of cytochrome c oxidase protein of 12 kDa)	COA3	Homo sapiens (Human)	Acetylation;Coiled coil;Direct protein sequencing;Membrane;Mitochondrion;Mitochondrion inner membrane;Primary mitochondrial disease;Reference proteome;Transmembrane;Transmembrane helix	integral component of mitochondrial inner membrane [GO:0031305]; mitochondrion [GO:0005739]; mitochondrial cytochrome c oxidase assembly [GO:0033617]; positive regulation of mitochondrial translation [GO:0070131]
241	Q9Y2Q9	1.07118755549969	0.766683344168033	0.680124130039698	1.68710787983722	Abundance240	0.924196381184765	RT28	reviewed	28S ribosomal protein S28, mitochondrial (MRP-S28) (S28mt) (28S ribosomal protein S35, mitochondrial) (MRP-S35) (S35mt) (Mitochondrial small ribosomal subunit protein bS1m)	MRPS28	Homo sapiens (Human)	3D-structure;Acetylation;Disease variant;Mitochondrion;Phosphoprotein;Primary mitochondrial disease;Reference proteome;Ribonucleoprotein;Ribosomal protein;Transit peptide	mitochondrial inner membrane [GO:0005743]; mitochondrial small ribosomal subunit [GO:0005763]; mitochondrion [GO:0005739]; RNA binding [GO:0003723]; mitochondrial translation [GO:0032543]
242	Q9Y2Q5	1.41027112549261	0.387944812485268	0.646187090573184	3.07784645718319	Abundance241	0.72390812304231	LTOR2	reviewed	Ragulator complex protein LAMTOR2 (Endosomal adaptor protein p14) (Late endosomal/lysosomal Mp1-interacting protein) (Late endosomal/lysosomal adaptor and MAPK and MTOR activator 2) (Mitogen-activated protein-binding protein-interacting protein) (MAPBP-interacting protein) (Roadblock domain-containing protein 3)	LAMTOR2	Homo sapiens (Human)	3D-structure;Alternative splicing;Endosome;Lysosome;Membrane;Reference proteome	endosome membrane [GO:0010008]; late endosome [GO:0005770]; lysosomal membrane [GO:0005765]; plasma membrane [GO:0005886]; Ragulator complex [GO:0071986]; specific granule membrane [GO:0035579]; tertiary granule membrane [GO:0070821]; guanyl-nucleotide exchange factor activity [GO:0005085]; molecular adaptor activity [GO:0060090]; cellular protein localization [GO:0034613]; cellular response to a…
243	Q9Y2Q3	0.926972776197215	0.761698896927618	0.5678254475255	1.51327935645608	Abundance242	0.923125112362232	GSTK1	reviewed	Glutathione S-transferase kappa 1 (EC 2.5.1.18) (GST 13-13) (GST class-kappa) (GSTK1-1) (hGSTK1) (Glutathione S-transferase subunit 13)	GSTK1	Homo sapiens (Human)	3D-structure;Acetylation;Alternative splicing;Peroxisome;Reference proteome;Transferase	cytosol [GO:0005829]; extracellular exosome [GO:0070062]; membrane [GO:0016020]; mitochondrial matrix [GO:0005759]; mitochondrion [GO:0005739]; peroxisomal matrix [GO:0005782]; peroxisome [GO:0005777]; glutathione peroxidase activity [GO:0004602]; glutathione transferase activity [GO:0004364]; epithelial cell differentiation [GO:0030855]; glutathione metabolic process [GO:0006749]
244	Q9Y2P8	1.04312027158399	0.848810583068329	0.675826831702501	1.61002767269299	Abundance243	0.95586879629837	RCL1	reviewed	RNA 3'-terminal phosphate cyclase-like protein	RCL1	Homo sapiens (Human)	Alternative splicing;Nucleus;Reference proteome;Ribosome biogenesis	nucleolus [GO:0005730]; nucleoplasm [GO:0005654]; endoribonuclease activity [GO:0004521]; endonucleolytic cleavage in 5'-ETS of tricistronic rRNA transcript (SSU-rRNA, 5.8S rRNA, LSU-rRNA) [GO:0000480]; endonucleolytic cleavage in ITS1 to separate SSU-rRNA from 5.8S rRNA and LSU-rRNA from tricistronic rRNA transcript (SSU-rRNA, 5.8S rRNA, LSU-rRNA) [GO:0000447]; endonucleolytic cleavage of tricis…
245	Q9Y2L9	1.74982899536241	0.0527556840621589	0.993364059276402	3.08235584367872	Abundance244	0.298239890924561	LRCH1	reviewed	Leucine-rich repeat and calponin homology domain-containing protein 1 (Calponin homology domain-containing protein 1) (Neuronal protein 81) (NP81)	LRCH1	Homo sapiens (Human)	Alternative splicing;Cytoplasm;Leucine-rich repeat;Phosphoprotein;Reference proteome;Repeat	cytoplasm [GO:0005737]; cellular response to chemokine [GO:1990869]; negative regulation of GTPase activity [GO:0034260]; negative regulation of T cell migration [GO:2000405]
246	Q9Y2L5	1.05385009840285	0.896913686900325	0.47663607859082	2.33007965571387	Abundance245	0.968497425525338	TPPC8	reviewed	Trafficking protein particle complex subunit 8 (Protein TRS85 homolog)	TRAPPC8	Homo sapiens (Human)	Alternative splicing;ER-Golgi transport;Golgi apparatus;Phosphoprotein;Reference proteome;Transport	cytoplasmic vesicle [GO:0031410]; cytosol [GO:0005829]; phagophore assembly site [GO:0000407]; TRAPP complex [GO:0030008]; TRAPPIII protein complex [GO:1990072]; autophagy of peroxisome [GO:0030242]; endoplasmic reticulum to Golgi vesicle-mediated transport [GO:0006888]; Golgi organization [GO:0007030]; protein localization to phagophore assembly site [GO:0034497]
247	Q9Y2L1	1.56729331875965	0.102118941537219	0.914461143285215	2.68618121728384	Abundance246	0.402410519924241	RRP44	reviewed	Exosome complex exonuclease RRP44 (EC 3.1.13.-) (EC 3.1.26.-) (Protein DIS3 homolog) (Ribosomal RNA-processing protein 44)	DIS3	Homo sapiens (Human)	3D-structure;Acetylation;Alternative splicing;Cytoplasm;Endonuclease;Exonuclease;Exosome;Hydrolase;Magnesium;Manganese;Nuclease;Nucleus;Phosphoprotein;RNA-binding;Reference proteome;rRNA processing	cytoplasmic exosome (RNase complex) [GO:0000177]; cytosol [GO:0005829]; exosome (RNase complex) [GO:0000178]; membrane [GO:0016020]; nuclear exosome (RNase complex) [GO:0000176]; nucleoplasm [GO:0005654]; 3'-5'-exoribonuclease activity [GO:0000175]; endonuclease activity [GO:0004519]; guanyl-nucleotide exchange factor activity [GO:0005085]; RNA binding [GO:0003723]; CUT catabolic process [GO:0071…
248	Q9Y2K7	1.15021713137448	0.699940432811992	0.564524459608638	2.34356444045757	Abundance247	0.895868640579443	KDM2A	reviewed	Lysine-specific demethylase 2A (EC 1.14.11.27) (CXXC-type zinc finger protein 8) (F-box and leucine-rich repeat protein 11) (F-box protein FBL7) (F-box protein Lilina) (F-box/LRR-repeat protein 11) (JmjC domain-containing histone demethylation protein 1A) ([Histone-H3]-lysine-36 demethylase 1A)	KDM2A	Homo sapiens (Human)	3D-structure;Alternative splicing;Biological rhythms;Chromatin regulator;DNA-binding;Dioxygenase;Iron;Isopeptide bond;Leucine-rich repeat;Metal-binding;Nucleus;Oxidoreductase;Phosphoprotein;Reference proteome;Repeat;Repressor;Transcription;Transcription regulation;Ubl conjugation;Ubl conjugation pathway;Zinc;Zinc-finger	nucleoplasm [GO:0005654]; histone demethylase activity [GO:0032452]; histone demethylase activity (H3-K36 specific) [GO:0051864]; transcription coregulator activity [GO:0003712]; unmethylated CpG binding [GO:0045322]; zinc ion binding [GO:0008270]; circadian regulation of gene expression [GO:0032922]; double-strand break repair via nonhomologous end joining [GO:0006303]; histone H3-K36 demethylat…
249	Q9Y2J8	1.10118975454324	0.399448008585808	0.880010475805672	1.37795959122058	Abundance248	0.733690159358712	PADI2	reviewed	Protein-arginine deiminase type-2 (EC 3.5.3.15) (PAD-H19) (Peptidylarginine deiminase II) (Protein-arginine deiminase type II)	PADI2	Homo sapiens (Human)	3D-structure;Alternative splicing;Calcium;Cytoplasm;Hydrolase;Metal-binding;Reference proteome	azurophil granule lumen [GO:0035578]; cytoplasm [GO:0005737]; cytosol [GO:0005829]; extracellular exosome [GO:0070062]; extracellular region [GO:0005576]; nucleus [GO:0005634]; transcriptionally active chromatin [GO:0035327]; calcium ion binding [GO:0005509]; estrogen receptor binding [GO:0030331]; protein homodimerization activity [GO:0042803]; protein-arginine deiminase activity [GO:0004668]; c…
250	Q9Y2J2	1.21307396294657	0.314112498724595	0.832825795548306	1.76693427058185	Abundance249	0.672271055532362	E41L3	reviewed	Band 4.1-like protein 3 (4.1B) (Differentially expressed in adenocarcinoma of the lung protein 1) (DAL-1) (Erythrocyte membrane protein band 4.1-like 3) [Cleaved into: Band 4.1-like protein 3, N-terminally processed]	EPB41L3	Homo sapiens (Human)	3D-structure;Acetylation;Actin-binding;Alternative splicing;Apoptosis;Cell junction;Cell membrane;Cytoplasm;Cytoskeleton;Membrane;Phosphoprotein;Reference proteome;Tumor suppressor	cell junction [GO:0030054]; cell-cell junction [GO:0005911]; cytoskeleton [GO:0005856]; cytosol [GO:0005829]; juxtaparanode region of axon [GO:0044224]; paranode region of axon [GO:0033270]; plasma membrane [GO:0005886]; actin binding [GO:0003779]; cytoskeletal protein-membrane anchor activity [GO:0106006]; structural constituent of cytoskeleton [GO:0005200]; actomyosin structure organization [GO…
251	Q9Y2I8	0.734660097864392	0.406506404059767	0.354719038819872	1.52155762822811	Abundance250	0.736881690482842	WDR37	reviewed	WD repeat-containing protein 37	WDR37	Homo sapiens (Human)	Alternative splicing;Cytoplasm;Disease variant;Nucleus;Reference proteome;Repeat;WD repeat	cytoplasm [GO:0005737]; nucleus [GO:0005634]; preribosome, large subunit precursor [GO:0030687]
252	Q9Y2I7	0.875209833079513	0.779393332702137	0.344400413641728	2.2241327872385	Abundance251	0.929255784440791	FYV1	reviewed	1-phosphatidylinositol 3-phosphate 5-kinase (Phosphatidylinositol 3-phosphate 5-kinase) (EC 2.7.1.150) (FYVE finger-containing phosphoinositide kinase) (PIKfyve) (Phosphatidylinositol 3-phosphate 5-kinase type III) (PIPkin-III) (Type III PIP kinase) (Serine-protein kinase PIKFYVE) (EC 2.7.11.1)	PIKFYVE	Homo sapiens (Human)	3D-structure;ATP-binding;Acetylation;Alternative splicing;Corneal dystrophy;Cytoplasmic vesicle;Disease variant;Endosome;Kinase;Lipid metabolism;Membrane;Metal-binding;Nucleotide-binding;Phosphoprotein;Reference proteome;Transferase;Zinc;Zinc-finger	cell-cell junction [GO:0005911]; cytosol [GO:0005829]; early endosome membrane [GO:0031901]; endosome membrane [GO:0010008]; Golgi membrane [GO:0000139]; intracellular membrane-bounded organelle [GO:0043231]; late endosome membrane [GO:0031902]; membrane raft [GO:0045121]; perinuclear region of cytoplasm [GO:0048471]; phagocytic vesicle membrane [GO:0030670]; 1-phosphatidylinositol-3-phosphate 5-…
253	Q9Y2I1	0.839582373106984	0.554635539665256	0.470064336459396	1.49957890135076	Abundance252	0.82285144333414	NISCH	reviewed	Nischarin (Imidazoline receptor 1) (I-1) (IR1) (Imidazoline receptor antisera-selected protein) (hIRAS) (Imidazoline-1 receptor) (I1R) (Imidazoline-1 receptor candidate protein) (I-1 receptor candidate protein) (I1R candidate protein)	NISCH	Homo sapiens (Human)	3D-structure;Acetylation;Alternative splicing;Apoptosis;Cell membrane;Coiled coil;Cytoplasm;Endosome;Leucine-rich repeat;Membrane;Phosphoprotein;Receptor;Reference proteome;Repeat	cytoplasm [GO:0005737]; cytosol [GO:0005829]; early endosome [GO:0005769]; intercellular bridge [GO:0045171]; intracellular membrane-bounded organelle [GO:0043231]; membrane [GO:0016020]; microtubule cytoskeleton [GO:0015630]; nucleoplasm [GO:0005654]; plasma membrane [GO:0005886]; recycling endosome [GO:0055037]; identical protein binding [GO:0042802]; integrin binding [GO:0005178]; phosphatidyl…
254	Q9Y2H6	0.663726501729104	0.131572015004785	0.389597401088491	1.13073872635381	Abundance253	0.452638529594865	FND3A	reviewed	Fibronectin type-III domain-containing protein 3A (Human gene expressed in odontoblasts)	FNDC3A	Homo sapiens (Human)	3D-structure;Acetylation;Alternative promoter usage;Golgi apparatus;Membrane;Phosphoprotein;Reference proteome;Repeat;Transmembrane;Transmembrane helix	acrosomal vesicle [GO:0001669]; cytosol [GO:0005829]; Golgi apparatus [GO:0005794]; Golgi membrane [GO:0000139]; integral component of membrane [GO:0016021]; membrane [GO:0016020]; vesicle membrane [GO:0012506]; RNA binding [GO:0003723]; cell-cell adhesion [GO:0098609]; fertilization [GO:0009566]; Sertoli cell development [GO:0060009]; spermatid development [GO:0007286]
255	Q9Y2H5	1.18359562116285	0.390703818639209	0.805468486789283	1.73923451682146	Abundance254	0.724987508216934	PKHA6	reviewed	Pleckstrin homology domain-containing family A member 6 (PH domain-containing family A member 6) (Phosphoinositol 3-phosphate-binding protein 3) (PEPP-3)	PLEKHA6	Homo sapiens (Human)	3D-structure;Phosphoprotein;Reference proteome
256	Q9Y2H1	1.18966557114709	0.562367813567049	0.661073646099707	2.14091755059809	Abundance255	0.828390467560705	ST38L	reviewed	Serine/threonine-protein kinase 38-like (EC 2.7.11.1) (NDR2 protein kinase) (Nuclear Dbf2-related kinase 2)	STK38L	Homo sapiens (Human)	3D-structure;ATP-binding;Acetylation;Actin-binding;Alternative splicing;Cytoplasm;Cytoskeleton;Direct protein sequencing;Kinase;Magnesium;Membrane;Metal-binding;Nucleotide-binding;Phosphoprotein;Reference proteome;Serine/threonine-protein kinase;Transferase	actin cytoskeleton [GO:0015629]; cytoplasm [GO:0005737]; cytosol [GO:0005829]; membrane [GO:0016020]; actin binding [GO:0003779]; ATP binding [GO:0005524]; magnesium ion binding [GO:0000287]; protein serine kinase activity [GO:0106310]; protein serine/threonine kinase activity [GO:0004674]; protein threonine kinase activity [GO:0106311]; intracellular signal transduction [GO:0035556]; peptidyl-se…
257	Q9Y2H0	1.22472743756204	0.494289576362174	0.68483123912263	2.19025828646331	Abundance256	0.791327955754161	DLGP4	reviewed	Disks large-associated protein 4 (DAP-4) (PSD-95/SAP90-binding protein 4) (SAP90/PSD-95-associated protein 4) (SAPAP-4)	DLGAP4	Homo sapiens (Human)	Alternative splicing;Membrane;Methylation;Phosphoprotein;Reference proteome	cholinergic synapse [GO:0098981]; glutamatergic synapse [GO:0098978]; neuromuscular junction [GO:0031594]; plasma membrane [GO:0005886]; postsynaptic specialization [GO:0099572]; molecular adaptor activity [GO:0060090]; regulation of postsynaptic neurotransmitter receptor activity [GO:0098962]; signaling [GO:0023052]
258	Q9Y2G8	1.70286884077615	0.11851916945165	0.872806126447911	3.32234410485586	Abundance257	0.43087784245315	DJC16	reviewed	DnaJ homolog subfamily C member 16	DNAJC16	Homo sapiens (Human)	Alternative splicing;Glycoprotein;Membrane;Reference proteome;Signal;Transmembrane;Transmembrane helix	integral component of membrane [GO:0016021]
259	Q9Y2G5	1.4735431475138	0.230710400566789	0.781696518110395	2.77771405817907	Abundance258	0.593151057526794	OFUT2	reviewed	GDP-fucose protein O-fucosyltransferase 2 (EC 2.4.1.221) (Peptide-O-fucosyltransferase 2) (O-FucT-2)	POFUT2	Homo sapiens (Human)	3D-structure;Alternative splicing;Carbohydrate metabolism;Disulfide bond;Endoplasmic reticulum;Fucose metabolism;Glycoprotein;Glycosyltransferase;Golgi apparatus;Reference proteome;Signal;Transferase	endoplasmic reticulum membrane [GO:0005789]; Golgi apparatus [GO:0005794]; peptide-O-fucosyltransferase activity [GO:0046922]; fucose metabolic process [GO:0006004]; mesoderm formation [GO:0001707]; positive regulation of protein folding [GO:1903334]; protein O-linked fucosylation [GO:0036066]; regulation of epithelial to mesenchymal transition [GO:0010717]; regulation of gene expression [GO:0010…
260	Q9Y2G3	1.26231013165042	0.35048168334306	0.774095441648598	2.05843721941285	Abundance259	0.699672061742885	AT11B	reviewed	Phospholipid-transporting ATPase IF (EC 7.6.2.1) (ATPase IR) (ATPase class VI type 11B) (P4-ATPase flippase complex alpha subunit ATP11B)	ATP11B	Homo sapiens (Human)	ATP-binding;Endoplasmic reticulum;Endosome;Golgi apparatus;Lipid transport;Magnesium;Membrane;Metal-binding;Nucleotide-binding;Phosphoprotein;Reference proteome;Translocase;Transmembrane;Transmembrane helix;Transport	azurophil granule membrane [GO:0035577]; early endosome [GO:0005769]; endoplasmic reticulum [GO:0005783]; integral component of membrane [GO:0016021]; membrane [GO:0016020]; nuclear inner membrane [GO:0005637]; plasma membrane [GO:0005886]; recycling endosome [GO:0055037]; recycling endosome membrane [GO:0055038]; trans-Golgi network [GO:0005802]; ATP binding [GO:0005524]; ATPase-coupled intramem…
261	Q9Y2G2	0.83864357625174	0.390662527411243	0.561160322313809	1.25333709462623	Abundance260	0.724987508216934	CARD8	reviewed	Caspase recruitment domain-containing protein 8 (EC 3.4.-.-) (CARD-inhibitor of NF-kappa-B-activating ligand) (CARDINAL) (Tumor up-regulated CARD-containing antagonist of CASP9) (TUCAN) [Cleaved into: Caspase recruitment domain-containing protein 8, C-terminus (CARD8-CT); Caspase recruitment domain-containing protein 8, N-terminus (CARD8-NT)]	CARD8	Homo sapiens (Human)	3D-structure;Alternative splicing;Cytoplasm;Direct protein sequencing;Disease variant;Host-virus interaction;Hydrolase;Immunity;Inflammasome;Inflammatory response;Innate immunity;Necrosis;Nucleus;Protease;Reference proteome;Ubl conjugation	CARD8 inflammasome complex [GO:0140634]; cytoplasm [GO:0005737]; cytosol [GO:0005829]; inflammasome complex [GO:0061702]; NLRP3 inflammasome complex [GO:0072559]; nucleoplasm [GO:0005654]; nucleus [GO:0005634]; protein-containing complex [GO:0032991]; CARD domain binding [GO:0050700]; cysteine-type endopeptidase activator activity [GO:0140608]; cysteine-type endopeptidase activator activity invol…
262	Q9Y2E5	0.873443680598343	0.596682635749469	0.529152649181135	1.44174627937283	Abundance261	0.847450960603549	MA2B2	reviewed	Epididymis-specific alpha-mannosidase (EC 3.2.1.24) (Alpha-1,6-mannosidase) (Mannosidase alpha class 2B member 2)	MAN2B2	Homo sapiens (Human)	Alternative splicing;Glycoprotein;Glycosidase;Hydrolase;Metal-binding;Reference proteome;Secreted;Signal;Zinc	extracellular exosome [GO:0070062]; lysosomal lumen [GO:0043202]; lysosome [GO:0005764]; vacuolar membrane [GO:0005774]; alpha-mannosidase activity [GO:0004559]; carbohydrate binding [GO:0030246]; metal ion binding [GO:0046872]; mannose metabolic process [GO:0006013]
263	Q9Y2E4	0.892220821894206	0.689966192090586	0.509474806855453	1.56250708437371	Abundance262	0.893546010048338	DIP2C	reviewed	Disco-interacting protein 2 homolog C (DIP2 homolog C)	DIP2C	Homo sapiens (Human)	Alternative splicing;Phosphoprotein;Reference proteome
264	Q9Y2D5	0.303715447391628	0.000251853654220111	0.160454139014189	0.574887463489737	Abundance263	0.0218340327965222	AKAP2	reviewed	A-kinase anchor protein 2 (AKAP-2) (AKAP-KL) (Protein kinase A-anchoring protein 2) (PRKA2)	AKAP2	Homo sapiens (Human)	Alternative splicing;Coiled coil;Isopeptide bond;Phosphoprotein;Reference proteome;Ubl conjugation
265	Q9Y2D4	1.18266625392499	0.564172322063876	0.668674280453999	2.09175006286066	Abundance264	0.829545101325039	EXC6B	reviewed	Exocyst complex component 6B (Exocyst complex component Sec15B) (SEC15-like protein 2)	EXOC6B	Homo sapiens (Human)	Alternative splicing;Coiled coil;Disease variant;Dwarfism;Exocytosis;Protein transport;Reference proteome;Transport	exocyst [GO:0000145]; membrane [GO:0016020]; exocytosis [GO:0006887]; Golgi to plasma membrane transport [GO:0006893]; intracellular protein transport [GO:0006886]; vesicle tethering involved in exocytosis [GO:0090522]
266	Q9Y2D0	0.549199215932489	0.0128876749847527	0.342455082627389	0.880757197314078	Abundance265	0.142509630528677	CAH5B	reviewed	Carbonic anhydrase 5B, mitochondrial (EC 4.2.1.1) (Carbonate dehydratase VB) (Carbonic anhydrase VB) (CA-VB)	CA5B	Homo sapiens (Human)	Lyase;Metal-binding;Mitochondrion;Reference proteome;Transit peptide;Zinc	cytoplasm [GO:0005737]; mitochondrial matrix [GO:0005759]; mitochondrion [GO:0005739]; carbonate dehydratase activity [GO:0004089]; hydro-lyase activity [GO:0016836]; zinc ion binding [GO:0008270]; one-carbon metabolic process [GO:0006730]; response to bacterium [GO:0009617]
267	Q9Y2C4	0.988990052672638	0.97212944322577	0.531452228236111	1.8404313169064	Abundance266	0.994092379262322	EXOG	reviewed	Nuclease EXOG, mitochondrial (EC 3.1.30.-) (Endonuclease G-like 1) (Endo G-like 1)	EXOG	Homo sapiens (Human)	3D-structure;Alternative splicing;Endonuclease;Hydrolase;Membrane;Metal-binding;Mitochondrion;Mitochondrion inner membrane;Nuclease;Reference proteome;Transit peptide	mitochondrial inner membrane [GO:0005743]; mitochondrion [GO:0005739]; nucleus [GO:0005634]; protein-containing complex [GO:0032991]; 5'-3' exonuclease activity [GO:0008409]; endonuclease activity [GO:0004519]; endoribonuclease activity [GO:0004521]; metal ion binding [GO:0046872]; nucleic acid binding [GO:0003676]; single-stranded DNA endodeoxyribonuclease activity [GO:0000014]; apoptotic DNA fr…
268	Q9Y2B0	1.15915656224813	0.49035092176285	0.761866493509022	1.76362124762084	Abundance267	0.789672720568115	CNPY2	reviewed	Protein canopy homolog 2 (MIR-interacting saposin-like protein) (Putative secreted protein Zsig9) (Transmembrane protein 4)	CNPY2	Homo sapiens (Human)	Alternative splicing;Disulfide bond;Endoplasmic reticulum;Phosphoprotein;Reference proteome;Signal	endoplasmic reticulum [GO:0005783]; negative regulation of gene expression [GO:0010629]; positive regulation of low-density lipoprotein receptor activity [GO:1905599]; regulation of low-density lipoprotein particle clearance [GO:0010988]
269	Q9Y2A9	1.45392842978156	0.0149556027296042	1.07554050191422	1.96543772658008	Abundance268	0.152415876093866	B3GN3	reviewed	N-acetyllactosaminide beta-1,3-N-acetylglucosaminyltransferase 3 (EC 2.4.1.149) (Beta-1,3-galactosyl-O-glycosyl-glycoprotein beta-1,3-N-acetylglucosaminyltransferase) (EC 2.4.1.146) (Beta-1,3-galactosyltransferase 8) (Beta-1,3-GalTase 8) (Beta3Gal-T8) (Beta3GalT8) (b3Gal-T8) (Beta-3-Gx-T8) (Core 1 extending beta-1,3-N-acetylglucosaminyltransferase) (Core1-beta3GlcNAcT) (Transmembrane protein 3) (…	B3GNT3	Homo sapiens (Human)	Glycoprotein;Glycosyltransferase;Golgi apparatus;Membrane;Reference proteome;Signal-anchor;Transferase;Transmembrane;Transmembrane helix	Golgi apparatus [GO:0005794]; Golgi membrane [GO:0000139]; integral component of plasma membrane [GO:0005887]; acetylgalactosaminyltransferase activity [GO:0008376]; acetylglucosaminyltransferase activity [GO:0008375]; beta-1,3-galactosyl-O-glycosyl-glycoprotein beta-1,3-N-acetylglucosaminyltransferase activity [GO:0047223]; beta-galactosyl-N-acetylglucosaminylgalactosylglucosyl-ceramide beta-1,3…
270	Q9Y2A7	1.08073451870239	0.873014363790284	0.417091470187117	2.80031403996564	Abundance269	0.96160247219455	NCKP1	reviewed	Nck-associated protein 1 (NAP 1) (Membrane-associated protein HEM-2) (p125Nap1)	NCKAP1	Homo sapiens (Human)	3D-structure;Acetylation;Alternative splicing;Cell membrane;Cell projection;Host-virus interaction;Membrane;Reference proteome;Transmembrane;Transmembrane helix	cytosol [GO:0005829]; extracellular exosome [GO:0070062]; filamentous actin [GO:0031941]; focal adhesion [GO:0005925]; integral component of membrane [GO:0016021]; lamellipodium [GO:0030027]; lamellipodium membrane [GO:0031258]; ruffle [GO:0001726]; SCAR complex [GO:0031209]; apoptotic process [GO:0006915]; cell migration [GO:0016477]; cell morphogenesis [GO:0000902]; cell projection assembly [GO…
271	Q9Y296	0.620294921247755	0.314263947213513	0.24470861282145	1.57234265230582	Abundance270	0.672373867977052	TPPC4	reviewed	Trafficking protein particle complex subunit 4 (Hematopoietic stem/progenitor cell protein 172) (Synbindin) (TRS23 homolog)	TRAPPC4	Homo sapiens (Human)	3D-structure;Alternative splicing;Cell junction;Cell membrane;ER-Golgi transport;Endoplasmic reticulum;Golgi apparatus;Membrane;Postsynaptic cell membrane;Reference proteome;Synapse;Transport	cytosol [GO:0005829]; dendrite [GO:0030425]; endoplasmic reticulum [GO:0005783]; Golgi membrane [GO:0000139]; Golgi stack [GO:0005795]; postsynaptic membrane [GO:0045211]; synapse [GO:0045202]; synaptic vesicle [GO:0008021]; TRAPP complex [GO:0030008]; autophagy [GO:0006914]; dendrite development [GO:0016358]; endoplasmic reticulum to Golgi vesicle-mediated transport [GO:0006888]
272	Q9Y295	2.06449236115106	0.0574296901149389	0.977392410082821	4.36071394179327	Abundance271	0.308601524898622	DRG1	reviewed	Developmentally-regulated GTP-binding protein 1 (DRG-1) (Neural precursor cell expressed developmentally down-regulated protein 3) (NEDD-3) (Translation factor GTPase DRG1) (TRAFAC GTPase DRG1) (EC 3.6.5.-)	DRG1	Homo sapiens (Human)	3D-structure;Acetylation;Cytoplasm;GTP-binding;Hydrolase;Hydroxylation;Magnesium;Metal-binding;Nucleotide-binding;Nucleus;Phosphoprotein;Reference proteome;Ubl conjugation	cytoplasm [GO:0005737]; cytosol [GO:0005829]; membrane [GO:0016020]; nuclear body [GO:0016604]; nucleus [GO:0005634]; polysome [GO:0005844]; GTP binding [GO:0005525]; GTPase activity [GO:0003924]; identical protein binding [GO:0042802]; microtubule binding [GO:0008017]; potassium ion binding [GO:0030955]; transcription factor binding [GO:0008134]; cytoplasmic translation [GO:0002181]; multicellul…
273	Q9Y294	1.62563359508161	0.143177321538378	0.84824814059303	3.11546168979562	Abundance272	0.466791566026562	ASF1A	reviewed	Histone chaperone ASF1A (Anti-silencing function protein 1 homolog A) (hAsf1) (hAsf1a) (CCG1-interacting factor A) (CIA) (hCIA)	ASF1A	Homo sapiens (Human)	3D-structure;Chaperone;Chromatin regulator;Nucleus;Phosphoprotein;Reference proteome;Transcription;Transcription regulation	chromatin [GO:0000785]; nucleoplasm [GO:0005654]; nucleus [GO:0005634]; protein-containing complex [GO:0032991]; chromatin binding [GO:0003682]; histone binding [GO:0042393]; DNA repair [GO:0006281]; DNA replication-dependent nucleosome assembly [GO:0006335]; DNA replication-independent nucleosome assembly [GO:0006336]; muscle cell differentiation [GO:0042692]; negative regulation of chromatin si…
274	Q9Y291	0.885906000645174	0.572799765054489	0.581476271011663	1.34971877805721	Abundance273	0.833799720992034	RT33	reviewed	28S ribosomal protein S33, mitochondrial (MRP-S33) (S33mt) (Mitochondrial small ribosomal subunit protein mS33)	MRPS33	Homo sapiens (Human)	3D-structure;Acetylation;Mitochondrion;Reference proteome;Ribonucleoprotein;Ribosomal protein	mitochondrial inner membrane [GO:0005743]; mitochondrial small ribosomal subunit [GO:0005763]; mitochondrion [GO:0005739]; structural constituent of ribosome [GO:0003735]; translation [GO:0006412]
275	Q9Y287	1.11992983978753	0.574714580041463	0.753998155989039	1.66345611867087	Abundance274	0.835086166529141	ITM2B	reviewed	Integral membrane protein 2B (Immature BRI2) (imBRI2) (Protein E25B) (Transmembrane protein BRI) (Bri) [Cleaved into: BRI2, membrane form (Mature BRI2) (mBRI2); BRI2 intracellular domain (BRI2 ICD); BRI2C, soluble form; Bri23 peptide (Bri2-23) (ABri23) (C-terminal peptide) (P23 peptide)]	ITM2B	Homo sapiens (Human)	Alternative splicing;Amyloid;Amyloidosis;Cell membrane;Cleavage on pair of basic residues;Deafness;Disease variant;Disulfide bond;Endosome;Glycoprotein;Golgi apparatus;Membrane;Neurodegeneration;Reference proteome;Secreted;Signal-anchor;Transmembrane;Transmembrane helix	endosome membrane [GO:0010008]; extracellular exosome [GO:0070062]; extracellular region [GO:0005576]; extracellular space [GO:0005615]; Golgi apparatus [GO:0005794]; Golgi membrane [GO:0000139]; Golgi-associated vesicle membrane [GO:0030660]; integral component of organelle membrane [GO:0031301]; intracellular membrane-bounded organelle [GO:0043231]; membrane [GO:0016020]; plasma membrane [GO:00…
276	Q9Y285	1.05431357170512	0.876437098411916	0.541288479738488	2.05357614117085	Abundance275	0.962762969061375	SYFA	reviewed	Phenylalanine--tRNA ligase alpha subunit (EC 6.1.1.20) (CML33) (Phenylalanyl-tRNA synthetase alpha subunit) (PheRS)	FARSA	Homo sapiens (Human)	3D-structure;ATP-binding;Acetylation;Alternative splicing;Aminoacyl-tRNA synthetase;Cytoplasm;Direct protein sequencing;Disease variant;Ligase;Nucleotide-binding;Phosphoprotein;Protein biosynthesis;Reference proteome	cytoplasm [GO:0005737]; cytosol [GO:0005829]; membrane [GO:0016020]; phenylalanine-tRNA ligase complex [GO:0009328]; ATP binding [GO:0005524]; phenylalanine-tRNA ligase activity [GO:0004826]; RNA binding [GO:0003723]; tRNA binding [GO:0000049]; phenylalanyl-tRNA aminoacylation [GO:0006432]; protein heterotetramerization [GO:0051290]
277	Q9Y282	2.26029254662241	0.0355538834264558	1.05664832475646	4.8350262586129	Abundance276	0.248037929226197	ERGI3	reviewed	Endoplasmic reticulum-Golgi intermediate compartment protein 3 (Serologically defined breast cancer antigen NY-BR-84)	ERGIC3	Homo sapiens (Human)	Acetylation;Alternative splicing;ER-Golgi transport;Endoplasmic reticulum;Glycoprotein;Golgi apparatus;Membrane;Phosphoprotein;Reference proteome;Transmembrane;Transmembrane helix;Transport	COPII-coated ER to Golgi transport vesicle [GO:0030134]; endoplasmic reticulum [GO:0005783]; endoplasmic reticulum-Golgi intermediate compartment membrane [GO:0033116]; integral component of endoplasmic reticulum membrane [GO:0030176]; integral component of Golgi membrane [GO:0030173]; membrane [GO:0016020]; endoplasmic reticulum to Golgi vesicle-mediated transport [GO:0006888]; retrograde vesicl…
278	Q9Y281	1.47316391498722	0.140454647016318	0.88012506097655	2.46579948310131	Abundance277	0.464514809206561	COF2	reviewed	Cofilin-2 (Cofilin, muscle isoform)	CFL2	Homo sapiens (Human)	Acetylation;Actin-binding;Alternative splicing;Cytoplasm;Cytoskeleton;Direct protein sequencing;Disease variant;Nemaline myopathy;Nucleus;Phosphoprotein;Reference proteome	actin cytoskeleton [GO:0015629]; cytoplasm [GO:0005737]; extracellular exosome [GO:0070062]; extracellular space [GO:0005615]; I band [GO:0031674]; nuclear matrix [GO:0016363]; Z disc [GO:0030018]; actin filament binding [GO:0051015]; actin filament depolymerization [GO:0030042]; actin filament fragmentation [GO:0030043]; actin filament severing [GO:0051014]; cell motility [GO:0048870]; muscle ce…
279	Q9Y279	1.26510887878236	0.139056995040662	0.926439373516568	1.72758252825417	Abundance278	0.461350619404474	VSIG4	reviewed	V-set and immunoglobulin domain-containing protein 4 (Protein Z39Ig)	VSIG4	Homo sapiens (Human)	3D-structure;Alternative splicing;Complement alternate pathway;Direct protein sequencing;Disulfide bond;Immunity;Immunoglobulin domain;Innate immunity;Membrane;Reference proteome;Repeat;Signal;Transmembrane;Transmembrane helix	integral component of membrane [GO:0016021]; protein-containing complex [GO:0032991]; complement component C3b binding [GO:0001851]; complement activation, alternative pathway [GO:0006957]; negative regulation of complement activation, alternative pathway [GO:0045957]; negative regulation of interleukin-2 production [GO:0032703]; negative regulation of macrophage activation [GO:0043031]; negative…
280	Q9Y277	1.38130764726765	0.2280549567135	0.816915525768068	2.33562804992129	Abundance279	0.590069576068044	VDAC3	reviewed	Voltage-dependent anion-selective channel protein 3 (VDAC-3) (hVDAC3) (Outer mitochondrial membrane protein porin 3)	VDAC3	Homo sapiens (Human)	Acetylation;Alternative splicing;Ion transport;Isopeptide bond;Membrane;Mitochondrion;Mitochondrion outer membrane;NAD;Nucleotide-binding;Phosphoprotein;Porin;Reference proteome;Transmembrane;Transmembrane beta strand;Transport;Ubl conjugation	extracellular exosome [GO:0070062]; membrane [GO:0016020]; mitochondrial outer membrane [GO:0005741]; mitochondrion [GO:0005739]; nucleus [GO:0005634]; pore complex [GO:0046930]; nucleotide binding [GO:0000166]; porin activity [GO:0015288]; voltage-gated anion channel activity [GO:0008308]; adenine transport [GO:0015853]; regulation of cilium assembly [GO:1902017]
281	Q9Y276	0.780792533634022	0.276982971618606	0.499791614491902	1.21978233107893	Abundance280	0.642964398951866	BCS1	reviewed	Mitochondrial chaperone BCS1 (h-BCS1) (BCS1-like protein)	BCS1L	Homo sapiens (Human)	ATP-binding;Chaperone;Deafness;Disease variant;Membrane;Mitochondrion;Mitochondrion inner membrane;Nucleotide-binding;Phosphoprotein;Primary mitochondrial disease;Reference proteome;Transmembrane;Transmembrane helix	mitochondrial inner membrane [GO:0005743]; mitochondrial respiratory chain complex III [GO:0005750]; mitochondrion [GO:0005739]; ATP binding [GO:0005524]; mitochondrial cytochrome c oxidase assembly [GO:0033617]; mitochondrial respiratory chain complex I assembly [GO:0032981]; mitochondrial respiratory chain complex III assembly [GO:0034551]; mitochondrion organization [GO:0007005]; protein inser…
282	Q9Y266	2.89184477717555	0.00149178672589072	1.50176085575444	5.56864042848973	Abundance281	0.0510505120617972	NUDC	reviewed	Nuclear migration protein nudC (Nuclear distribution protein C homolog)	NUDC	Homo sapiens (Human)	3D-structure;Acetylation;Cell cycle;Cell division;Coiled coil;Cytoplasm;Cytoskeleton;Microtubule;Mitosis;Nucleus;Phosphoprotein;Reference proteome	cytoplasm [GO:0005737]; cytosol [GO:0005829]; microtubule [GO:0005874]; midbody [GO:0030496]; mitotic spindle [GO:0072686]; nucleoplasm [GO:0005654]; spindle [GO:0005819]; cadherin binding [GO:0045296]; unfolded protein binding [GO:0051082]; cell division [GO:0051301]; mitotic metaphase plate congression [GO:0007080]; mitotic spindle organization [GO:0007052]; protein folding [GO:0006457]
283	Q9Y265	1.81855074848495	0.0725869466922384	0.946666334363198	3.49344505531593	Abundance282	0.346906564972795	RUVB1	reviewed	RuvB-like 1 (EC 3.6.4.12) (49 kDa TATA box-binding protein-interacting protein) (49 kDa TBP-interacting protein) (54 kDa erythrocyte cytosolic protein) (ECP-54) (INO80 complex subunit H) (Nuclear matrix protein 238) (NMP 238) (Pontin 52) (TIP49a) (TIP60-associated protein 54-alpha) (TAP54-alpha)	RUVBL1	Homo sapiens (Human)	3D-structure;ATP-binding;Acetylation;Activator;Alternative splicing;Cell cycle;Cell division;Chromatin regulator;Cytoplasm;Cytoskeleton;DNA damage;DNA recombination;DNA repair;Direct protein sequencing;Growth regulation;Helicase;Hydrolase;Isopeptide bond;Membrane;Mitosis;Nucleotide-binding;Nucleus;Reference proteome;Transcription;Transcription regulation;Ubl conjugation	cytosol [GO:0005829]; dynein axonemal particle [GO:0120293]; extracellular exosome [GO:0070062]; Ino80 complex [GO:0031011]; membrane [GO:0016020]; microtubule organizing center [GO:0005815]; MLL1 complex [GO:0071339]; NuA4 histone acetyltransferase complex [GO:0035267]; nuclear matrix [GO:0016363]; nucleoplasm [GO:0005654]; nucleus [GO:0005634]; R2TP complex [GO:0097255]; ribonucleoprotein compl…
284	Q9Y263	1.44399984945085	0.18935202644736	0.834227101455215	2.49948192953311	Abundance283	0.539849740520018	PLAP	reviewed	Phospholipase A-2-activating protein (PLA2P) (PLAP)	PLAA	Homo sapiens (Human)	3D-structure;Acetylation;Cell junction;Cytoplasm;Developmental protein;Disease variant;Mental retardation;Neurogenesis;Nucleus;Phosphoprotein;Reference proteome;Repeat;Synapse;WD repeat	cytoplasm [GO:0005737]; extracellular exosome [GO:0070062]; nucleus [GO:0005634]; synapse [GO:0045202]; phospholipase A2 activator activity [GO:0016005]; ubiquitin binding [GO:0043130]; cellular response to lipopolysaccharide [GO:0071222]; inflammatory response [GO:0006954]; macroautophagy [GO:0016236]; negative regulation of protein K63-linked ubiquitination [GO:1900045]; nervous system developm…
285	Q9Y262	1.32996760356397	0.592075757012797	0.468656258380811	3.77422427397187	Abundance284	0.844875827136584	EIF3L	reviewed	Eukaryotic translation initiation factor 3 subunit L (eIF3l) (Eukaryotic translation initiation factor 3 subunit 6-interacting protein) (Eukaryotic translation initiation factor 3 subunit E-interacting protein)	EIF3L	Homo sapiens (Human)	3D-structure;Acetylation;Alternative splicing;Cytoplasm;Initiation factor;Phosphoprotein;Protein biosynthesis;Reference proteome	cytosol [GO:0005829]; eukaryotic 43S preinitiation complex [GO:0016282]; eukaryotic 48S preinitiation complex [GO:0033290]; eukaryotic translation initiation factor 3 complex [GO:0005852]; fibrillar center [GO:0001650]; membrane [GO:0016020]; nucleoplasm [GO:0005654]; RNA binding [GO:0003723]; translation initiation factor activity [GO:0003743]; formation of cytoplasmic translation initiation com…
286	Q9Y259	0.665008461978369	0.130333686879231	0.391996726208777	1.1281631323301	Abundance285	0.449803414059851	CHKB	reviewed	Choline/ethanolamine kinase (Choline kinase beta) (CK) (CKB) (EC 2.7.1.32) (Choline kinase-like protein) (Ethanolamine kinase) (EK) (EC 2.7.1.82) (Ethanolamine kinase beta) (EKB) (choline/ethanolamine kinase beta) (CKEKB)	CHKB	Homo sapiens (Human)	3D-structure;ATP-binding;Acetylation;Alternative splicing;Congenital muscular dystrophy;Direct protein sequencing;Disease variant;Kinase;Lipid biosynthesis;Lipid metabolism;Nucleotide-binding;Phospholipid biosynthesis;Phospholipid metabolism;Reference proteome;Transferase	cytosol [GO:0005829]; ATP binding [GO:0005524]; choline kinase activity [GO:0004103]; ethanolamine kinase activity [GO:0004305]; phosphatidylethanolamine biosynthetic process [GO:0006646]
287	Q9Y256	0.776886942590431	0.422793080604987	0.419054546540161	1.44027388928392	Abundance286	0.745997451857157	FACE2	reviewed	CAAX prenyl protease 2 (EC 3.4.22.-) (Farnesylated proteins-converting enzyme 2) (FACE-2) (Prenyl protein-specific endoprotease 2) (RCE1 homolog) (hRCE1)	RCE1	Homo sapiens (Human)	Acetylation;Endoplasmic reticulum;Hydrolase;Membrane;Protease;Reference proteome;Transmembrane;Transmembrane helix;Ubl conjugation	cytosol [GO:0005829]; endoplasmic reticulum membrane [GO:0005789]; integral component of endoplasmic reticulum membrane [GO:0030176]; integral component of plasma membrane [GO:0005887]; membrane [GO:0016020]; cysteine-type endopeptidase activity [GO:0004197]; endopeptidase activity [GO:0004175]; exopeptidase activity [GO:0008238]; metalloendopeptidase activity [GO:0004222]; CAAX-box protein proce…
288	Q9Y243	0.769700212762962	0.227508356755491	0.503149265974287	1.17746056208621	Abundance287	0.589938720615298	AKT3	reviewed	RAC-gamma serine/threonine-protein kinase (EC 2.7.11.1) (Protein kinase Akt-3) (Protein kinase B gamma) (PKB gamma) (RAC-PK-gamma) (STK-2)	AKT3	Homo sapiens (Human)	3D-structure;ATP-binding;Acetylation;Alternative splicing;Cytoplasm;Disease variant;Disulfide bond;Glycoprotein;Kinase;Membrane;Nucleotide-binding;Nucleus;Phosphoprotein;Reference proteome;Serine/threonine-protein kinase;Transferase;Ubl conjugation	cytoplasm [GO:0005737]; membrane [GO:0016020]; nucleus [GO:0005634]; ATP binding [GO:0005524]; protein kinase activity [GO:0004672]; protein serine kinase activity [GO:0106310]; protein serine/threonine kinase activity [GO:0004674]; protein threonine kinase activity [GO:0106311]; brain morphogenesis [GO:0048854]; homeostasis of number of cells within a tissue [GO:0048873]; intracellular signal tr…
289	Q9Y240	0.67421636807829	0.00332920291452674	0.518198201371027	0.877208199067471	Abundance288	0.077585940323487	CLC11	reviewed	C-type lectin domain family 11 member A (C-type lectin superfamily member 3) (Lymphocyte secreted C-type lectin) (Osteolectin) (Stem cell growth factor) (p47)	CLEC11A	Homo sapiens (Human)	Cytoplasm;Direct protein sequencing;Disulfide bond;Glycoprotein;Growth factor;Lectin;Osteogenesis;Reference proteome;Secreted;Signal	cytoplasm [GO:0005737]; extracellular region [GO:0005576]; extracellular space [GO:0005615]; carbohydrate binding [GO:0030246]; growth factor activity [GO:0008083]; ossification [GO:0001503]; positive regulation of cell population proliferation [GO:0008284]
290	Q9Y237	0.910581785773693	0.696485075320205	0.568736223864509	1.45789762246679	Abundance289	0.895333433824029	PIN4	reviewed	Peptidyl-prolyl cis-trans isomerase NIMA-interacting 4 (EC 5.2.1.8) (Parvulin-14) (Par14) (hPar14) (Parvulin-17) (Par17) (hPar17) (Peptidyl-prolyl cis-trans isomerase Pin4) (PPIase Pin4) (Peptidyl-prolyl cis/trans isomerase EPVH) (hEPVH) (Rotamase Pin4)	PIN4	Homo sapiens (Human)	3D-structure;Alternative promoter usage;Cytoplasm;Cytoskeleton;DNA-binding;Direct protein sequencing;Isomerase;Mitochondrion;Nucleus;Phosphoprotein;Reference proteome;Rotamase;Ubl conjugation	chromosome [GO:0005694]; cytoplasm [GO:0005737]; mitochondrial matrix [GO:0005759]; nucleolus [GO:0005730]; nucleoplasm [GO:0005654]; nucleus [GO:0005634]; preribosome [GO:0030684]; spindle [GO:0005819]; bent DNA binding [GO:0003681]; DNA binding [GO:0003677]; double-stranded DNA binding [GO:0003690]; peptidyl-prolyl cis-trans isomerase activity [GO:0003755]; RNA binding [GO:0003723]; rRNA proces…
291	Q9Y230	1.72559781176602	0.0895063047398326	0.919277619543971	3.23916055897111	Abundance290	0.377902593128826	RUVB2	reviewed	RuvB-like 2 (EC 3.6.4.12) (48 kDa TATA box-binding protein-interacting protein) (48 kDa TBP-interacting protein) (51 kDa erythrocyte cytosolic protein) (ECP-51) (INO80 complex subunit J) (Repressing pontin 52) (Reptin 52) (TIP49b) (TIP60-associated protein 54-beta) (TAP54-beta)	RUVBL2	Homo sapiens (Human)	3D-structure;ATP-binding;Acetylation;Activator;Alternative splicing;Chromatin regulator;Cytoplasm;DNA damage;DNA recombination;DNA repair;Direct protein sequencing;Growth regulation;Helicase;Hydrolase;Isopeptide bond;Membrane;Nucleotide-binding;Nucleus;Phosphoprotein;Reference proteome;Transcription;Transcription regulation;Ubl conjugation	centrosome [GO:0005813]; cytoplasm [GO:0005737]; cytosol [GO:0005829]; dynein axonemal particle [GO:0120293]; euchromatin [GO:0000791]; extracellular exosome [GO:0070062]; Ino80 complex [GO:0031011]; membrane [GO:0016020]; MLL1 complex [GO:0071339]; NuA4 histone acetyltransferase complex [GO:0035267]; nuclear matrix [GO:0016363]; nucleoplasm [GO:0005654]; nucleus [GO:0005634]; R2TP complex [GO:00…
292	Q9Y224	0.731112504504723	0.403690641375133	0.350540229137114	1.52486205523101	Abundance291	0.736240664876796	RTRAF	reviewed	RNA transcription, translation and transport factor protein (CLE7 homolog) (CLE) (hCLE)	RTRAF	Homo sapiens (Human)	Acetylation;Cytoplasm;Cytoskeleton;Host-virus interaction;Nucleus;RNA-binding;Reference proteome;Transcription;Transcription regulation	centrosome [GO:0005813]; cytoplasm [GO:0005737]; cytosol [GO:0005829]; mitotic spindle [GO:0072686]; nucleoplasm [GO:0005654]; nucleus [GO:0005634]; perinuclear region of cytoplasm [GO:0048471]; tRNA-splicing ligase complex [GO:0072669]; identical protein binding [GO:0042802]; RNA binding [GO:0003723]; RNA polymerase II complex binding [GO:0000993]; negative regulation of protein kinase activity …
293	Q9Y223	1.27054444170666	0.155227241841166	0.91324917088418	1.76762621836141	Abundance292	0.487667708508267	GLCNE	reviewed	Bifunctional UDP-N-acetylglucosamine 2-epimerase/N-acetylmannosamine kinase (UDP-GlcNAc-2-epimerase/ManAc kinase) [Includes: UDP-N-acetylglucosamine 2-epimerase (hydrolyzing) (EC 3.2.1.183) (UDP-GlcNAc-2-epimerase) (Uridine diphosphate-N-acetylglucosamine-2-epimerase); N-acetylmannosamine kinase (EC 2.7.1.60) (ManAc kinase)]	GNE	Homo sapiens (Human)	3D-structure;ATP-binding;Allosteric enzyme;Alternative splicing;Cytoplasm;Disease variant;Hydrolase;Kinase;Metal-binding;Multifunctional enzyme;Nucleotide-binding;Phosphoprotein;Reference proteome;Transferase;Zinc	cytoplasm [GO:0005737]; cytosol [GO:0005829]; ATP binding [GO:0005524]; hydrolase activity, hydrolyzing O-glycosyl compounds [GO:0004553]; metal ion binding [GO:0046872]; N-acylmannosamine kinase activity [GO:0009384]; UDP-N-acetylglucosamine 2-epimerase activity [GO:0008761]; cell adhesion [GO:0007155]; N-acetylglucosamine biosynthetic process [GO:0006045]; N-acetylneuraminate metabolic process …
294	Q9Y221	1.55487904063694	0.113994054114915	0.899444286411474	2.68793617074135	Abundance293	0.423294882841335	NIP7	reviewed	60S ribosome subunit biogenesis protein NIP7 homolog (KD93) (Nucleolar pre-rRNA processing protein NIP7)	NIP7	Homo sapiens (Human)	3D-structure;Alternative splicing;Nucleus;RNA-binding;Reference proteome;Ribosome biogenesis	cytosol [GO:0005829]; nucleolus [GO:0005730]; nucleoplasm [GO:0005654]; preribosome, large subunit precursor [GO:0030687]; RNA binding [GO:0003723]; ribosomal large subunit biogenesis [GO:0042273]; ribosome assembly [GO:0042255]
295	Q9Y217	1.26345856275801	0.540974140727851	0.596973988997271	2.67403198334967	Abundance294	0.815082377154274	MTMR6	reviewed	Myotubularin-related protein 6 (Phosphatidylinositol-3,5-bisphosphate 3-phosphatase) (EC 3.1.3.95) (Phosphatidylinositol-3-phosphate phosphatase) (EC 3.1.3.64)	MTMR6	Homo sapiens (Human)	3D-structure;Alternative splicing;Cell membrane;Cell projection;Cytoplasm;Endocytosis;Endoplasmic reticulum;Hydrolase;Lipid metabolism;Membrane;Phosphoprotein;Reference proteome	cytoplasm [GO:0005737]; cytosol [GO:0005829]; endoplasmic reticulum [GO:0005783]; endoplasmic reticulum-Golgi intermediate compartment [GO:0005793]; nuclear envelope [GO:0005635]; perinuclear region of cytoplasm [GO:0048471]; ruffle membrane [GO:0032587]; phosphatidylinositol-3,5-bisphosphate 3-phosphatase activity [GO:0052629]; phosphatidylinositol-3,5-bisphosphate phosphatase activity [GO:01060…
296	Q9UQR1	1.12123783636441	0.78541029322369	0.491983347391233	2.55531877727445	Abundance295	0.93113624299369	ZN148	reviewed	Zinc finger protein 148 (Transcription factor ZBP-89) (Zinc finger DNA-binding protein 89)	ZNF148	Homo sapiens (Human)	Acetylation;Alternative splicing;DNA-binding;Dwarfism;Isopeptide bond;Mental retardation;Metal-binding;Nucleus;Phosphoprotein;Reference proteome;Repeat;Repressor;Transcription;Transcription regulation;Ubl conjugation;Zinc;Zinc-finger	Golgi apparatus [GO:0005794]; nucleoplasm [GO:0005654]; DNA-binding transcription factor activity [GO:0003700]; DNA-binding transcription repressor activity, RNA polymerase II-specific [GO:0001227]; metal ion binding [GO:0046872]; RNA polymerase II cis-regulatory region sequence-specific DNA binding [GO:0000978]; sequence-specific DNA binding [GO:0043565]; cellular defense response [GO:0006968]; …
297	Q9UQN3	1.49151796583438	0.0628900031528556	0.978735597375876	2.2729589568125	Abundance296	0.322612264372542	CHM2B	reviewed	Charged multivesicular body protein 2b (CHMP2.5) (Chromatin-modifying protein 2b) (CHMP2b) (Vacuolar protein sorting-associated protein 2-2) (Vps2-2) (hVps2-2)	CHMP2B	Homo sapiens (Human)	3D-structure;Acetylation;Alternative splicing;Amyotrophic lateral sclerosis;Coiled coil;Cytoplasm;Disease variant;Endosome;Membrane;Neurodegeneration;Phosphoprotein;Protein transport;Reference proteome;Transport	cytoplasm [GO:0005737]; cytosol [GO:0005829]; ESCRT III complex [GO:0000815]; extracellular exosome [GO:0070062]; glutamatergic synapse [GO:0098978]; late endosome membrane [GO:0031902]; multivesicular body [GO:0005771]; postsynaptic density [GO:0014069]; cadherin binding [GO:0045296]; protein domain specific binding [GO:0019904]; autophagy [GO:0006914]; cognition [GO:0050890]; endosome organizat…
298	Q9UQE7	1.23407541005914	0.562181326017308	0.605989119021729	2.51315092946087	Abundance297	0.828390467560705	SMC3	reviewed	Structural maintenance of chromosomes protein 3 (SMC protein 3) (SMC-3) (Basement membrane-associated chondroitin proteoglycan) (Bamacan) (Chondroitin sulfate proteoglycan 6) (Chromosome-associated polypeptide) (hCAP)	SMC3	Homo sapiens (Human)	3D-structure;ATP-binding;Acetylation;Cell cycle;Cell division;Centromere;Chromosome;Coiled coil;DNA damage;DNA repair;Direct protein sequencing;Disease variant;Meiosis;Mental retardation;Mitosis;Nucleotide-binding;Nucleus;Phosphoprotein;Reference proteome;Ubl conjugation	chromatin [GO:0000785]; chromosome [GO:0005694]; chromosome, centromeric region [GO:0000775]; cohesin complex [GO:0008278]; cytosol [GO:0005829]; lateral element [GO:0000800]; meiotic cohesin complex [GO:0030893]; mitotic spindle pole [GO:0097431]; nuclear matrix [GO:0016363]; nuclear meiotic cohesin complex [GO:0034991]; nucleoplasm [GO:0005654]; ATP binding [GO:0005524]; beta-tubulin binding [G…
299	Q9UQB8	1.36785878725584	0.0201009475108782	1.05034601958327	1.78135359870775	Abundance298	0.180701483768272	BAIP2	reviewed	Brain-specific angiogenesis inhibitor 1-associated protein 2 (BAI-associated protein 2) (BAI1-associated protein 2) (Protein BAP2) (Fas ligand-associated factor 3) (FLAF3) (Insulin receptor substrate p53/p58) (IRS-58) (IRSp53/58) (Insulin receptor substrate protein of 53 kDa) (IRSp53) (Insulin receptor substrate p53)	BAIAP2	Homo sapiens (Human)	3D-structure;Alternative splicing;Cell projection;Coiled coil;Cytoplasm;Cytoskeleton;Membrane;Phosphoprotein;Reference proteome;SH3 domain	adherens junction [GO:0005912]; cytoplasm [GO:0005737]; cytosol [GO:0005829]; dendritic shaft [GO:0043198]; dendritic spine cytoplasm [GO:0061846]; excitatory synapse [GO:0060076]; extracellular exosome [GO:0070062]; filopodium [GO:0030175]; glutamatergic synapse [GO:0098978]; Golgi apparatus [GO:0005794]; lamellipodium [GO:0030027]; microtubule [GO:0005874]; neuron projection branch point [GO:00…
300	Q9UQ90	1.04669121948914	0.863591456559007	0.621907395191672	1.76161678961545	Abundance299	0.958666954390975	SPG7	reviewed	Paraplegin (EC 3.4.24.-) (Cell matrix adhesion regulator) (Spastic paraplegia 7 protein)	SPG7	Homo sapiens (Human)	3D-structure;ATP-binding;Alternative splicing;Disease variant;Hereditary spastic paraplegia;Hydrolase;Membrane;Metal-binding;Metalloprotease;Mitochondrion;Mitochondrion inner membrane;Neurodegeneration;Nitration;Nucleotide-binding;Osteogenesis imperfecta;Protease;Reference proteome;Transit peptide;Transmembrane;Transmembrane helix;Zinc	axon cytoplasm [GO:1904115]; m-AAA complex [GO:0005745]; mitochondrial inner membrane [GO:0005743]; mitochondrial permeability transition pore complex [GO:0005757]; mitochondrion [GO:0005739]; ATP binding [GO:0005524]; ATP-dependent peptidase activity [GO:0004176]; metalloendopeptidase activity [GO:0004222]; peptidase activity [GO:0008233]; unfolded protein binding [GO:0051082]; zinc ion binding …
301	Q9UQ80	1.45654649506563	0.138737900762468	0.885335816312829	2.39629714871755	Abundance300	0.461350619404474	PA2G4	reviewed	Proliferation-associated protein 2G4 (Cell cycle protein p38-2G4 homolog) (hG4-1) (ErbB3-binding protein 1)	PA2G4	Homo sapiens (Human)	3D-structure;Acetylation;Alternative splicing;Cytoplasm;Direct protein sequencing;Isopeptide bond;Nucleus;Phosphoprotein;RNA-binding;Reference proteome;Repressor;Ribonucleoprotein;Transcription;Transcription regulation;Translation regulation;Ubl conjugation;rRNA processing	azurophil granule lumen [GO:0035578]; cytoplasm [GO:0005737]; extracellular exosome [GO:0070062]; extracellular region [GO:0005576]; membrane [GO:0016020]; nucleolus [GO:0005730]; nucleus [GO:0005634]; nucleic acid binding [GO:0003676]; RNA binding [GO:0003723]; transcription corepressor activity [GO:0003714]; ubiquitin protein ligase binding [GO:0031625]; negative regulation of apoptotic process…
302	Q9UQ35	1.41768689221789	0.282483113003847	0.750159223309474	2.67921270833629	Abundance301	0.646727183363033	SRRM2	reviewed	Serine/arginine repetitive matrix protein 2 (300 kDa nuclear matrix antigen) (Serine/arginine-rich splicing factor-related nuclear matrix protein of 300 kDa) (SR-related nuclear matrix protein of 300 kDa) (Ser/Arg-related nuclear matrix protein of 300 kDa) (Splicing coactivator subunit SRm300) (Tax-responsive enhancer element-binding protein 803) (TaxREB803)	SRRM2	Homo sapiens (Human)	3D-structure;Acetylation;Alternative splicing;Coiled coil;Direct protein sequencing;Isopeptide bond;Methylation;Nucleus;Phosphoprotein;RNA-binding;Reference proteome;Spliceosome;Ubl conjugation;mRNA processing;mRNA splicing	Cajal body [GO:0015030]; catalytic step 2 spliceosome [GO:0071013]; nuclear speck [GO:0016607]; nucleoplasm [GO:0005654]; nucleus [GO:0005634]; U2-type catalytic step 2 spliceosome [GO:0071007]; U2-type precatalytic spliceosome [GO:0071005]; C2H2 zinc finger domain binding [GO:0070742]; mRNA binding [GO:0003729]; protein N-terminus binding [GO:0047485]; RNA binding [GO:0003723]; mRNA splicing, vi…
303	Q9UQ16	1.66682396709344	0.163789073905971	0.812013674935978	3.42149673464077	Abundance302	0.499498440788222	DYN3	reviewed	Dynamin-3 (EC 3.6.5.5) (Dynamin, testicular) (T-dynamin)	DNM3	Homo sapiens (Human)	3D-structure;Acetylation;Alternative splicing;Cytoplasm;Cytoskeleton;Endocytosis;GTP-binding;Hydrolase;Microtubule;Motor protein;Nucleotide-binding;Phosphoprotein;Reference proteome	apical tubulobulbar complex [GO:0061828]; axon [GO:0030424]; basal tubulobulbar complex [GO:0061829]; cytoplasm [GO:0005737]; cytoplasmic vesicle [GO:0031410]; dendritic spine [GO:0043197]; dendritic spine head [GO:0044327]; extracellular exosome [GO:0070062]; glutamatergic synapse [GO:0098978]; Golgi apparatus [GO:0005794]; membrane [GO:0016020]; microtubule [GO:0005874]; microtubule cytoskeleto…
304	Q9UQ13	0.619500410622865	0.201913797010811	0.296922069561839	1.29253025660314	Abundance303	0.557470704103734	SHOC2	reviewed	Leucine-rich repeat protein SHOC-2 (Protein soc-2 homolog) (Protein sur-8 homolog)	SHOC2	Homo sapiens (Human)	Alternative splicing;Cytoplasm;Disease variant;Leucine-rich repeat;Nucleus;Reference proteome;Repeat	cytoplasm [GO:0005737]; cytosol [GO:0005829]; nucleoplasm [GO:0005654]; nucleus [GO:0005634]; protein phosphatase type 1 complex [GO:0000164]; protein phosphatase 1 binding [GO:0008157]; protein phosphatase binding [GO:0019903]; protein phosphatase regulator activity [GO:0019888]; fibroblast growth factor receptor signaling pathway [GO:0008543]; positive regulation of Ras protein signal transduct…
305	Q9UPZ3	1.79642282090156	0.118860548897461	0.860370736648559	3.75086554434282	Abundance304	0.431508257359738	HPS5	reviewed	Hermansky-Pudlak syndrome 5 protein (Alpha-integrin-binding protein 63) (Ruby-eye protein 2 homolog) (Ru2)	HPS5	Homo sapiens (Human)	Albinism;Alternative splicing;Cytoplasm;Disease variant;Hermansky-Pudlak syndrome;Phosphoprotein;Reference proteome	BLOC-2 complex [GO:0031084]; cytosol [GO:0005829]; blood coagulation [GO:0007596]; organelle organization [GO:0006996]; pigmentation [GO:0043473]
306	Q9UPY8	0.884794747706097	0.707244084846936	0.46711683520945	1.675944189032	Abundance305	0.900189496657623	MARE3	reviewed	Microtubule-associated protein RP/EB family member 3 (EB1 protein family member 3) (EBF3) (End-binding protein 3) (EB3) (RP3)	MAPRE3	Homo sapiens (Human)	3D-structure;Alternative splicing;Cell cycle;Cell division;Cytoplasm;Cytoskeleton;Microtubule;Mitosis;Phosphoprotein;Reference proteome	cytoplasm [GO:0005737]; microtubule cytoskeleton [GO:0015630]; microtubule organizing center [GO:0005815]; microtubule plus-end [GO:0035371]; midbody [GO:0030496]; mitotic spindle astral microtubule end [GO:1905721]; perinuclear region of cytoplasm [GO:0048471]; spindle midzone [GO:0051233]; identical protein binding [GO:0042802]; microtubule binding [GO:0008017]; microtubule plus-end binding [GO…
307	Q9UPY3	2.00832753756065	0.0477598354075909	1.006905227615	4.00571909600478	Abundance306	0.285680219096183	DICER	reviewed	Endoribonuclease Dicer (EC 3.1.26.3) (Helicase with RNase motif) (Helicase MOI)	DICER1	Homo sapiens (Human)	3D-structure;ATP-binding;Alternative splicing;Cytoplasm;Disease variant;Endonuclease;Helicase;Host-virus interaction;Hydrolase;Magnesium;Manganese;Metal-binding;Nuclease;Nucleotide-binding;Phosphoprotein;RNA-binding;RNA-mediated gene silencing;Reference proteome;Repeat	ARC complex [GO:0033167]; cytoplasm [GO:0005737]; cytosol [GO:0005829]; dendrite [GO:0030425]; endoplasmic reticulum-Golgi intermediate compartment [GO:0005793]; extracellular exosome [GO:0070062]; growth cone [GO:0030426]; nucleus [GO:0005634]; perinuclear region of cytoplasm [GO:0048471]; RISC complex [GO:0016442]; RISC-loading complex [GO:0070578]; ATP binding [GO:0005524]; deoxyribonuclease I…
308	Q9UPX8	0.578332206194274	0.00414121263719888	0.397746443720058	0.840907935199393	Abundance307	0.0865317478973218	SHAN2	reviewed	SH3 and multiple ankyrin repeat domains protein 2 (Shank2) (Cortactin-binding protein 1) (CortBP1) (Proline-rich synapse-associated protein 1)	SHANK2	Homo sapiens (Human)	Alternative splicing;Autism;Autism spectrum disorder;Cell junction;Cell membrane;Cell projection;Cytoplasm;Glycoprotein;Membrane;Phosphoprotein;Reference proteome;SH3 domain;SH3-binding;Synapse	apical plasma membrane [GO:0016324]; brush border membrane [GO:0031526]; ciliary membrane [GO:0060170]; cytosol [GO:0005829]; dendritic spine [GO:0043197]; growth cone [GO:0030426]; neuron projection [GO:0043005]; neuronal cell body [GO:0043025]; photoreceptor inner segment [GO:0001917]; photoreceptor outer segment [GO:0001750]; plasma membrane [GO:0005886]; postsynaptic density [GO:0014069]; ion…
309	Q9UPU7	0.562367968198397	0.0422741037090676	0.322672556465803	0.98011970748157	Abundance308	0.26673337493679	TBD2B	reviewed	TBC1 domain family member 2B	TBC1D2B	Homo sapiens (Human)	Alternative splicing;Coiled coil;GTPase activation;Phosphoprotein;Reference proteome	cytosol [GO:0005829]; GTPase activator activity [GO:0005096]; activation of GTPase activity [GO:0090630]; intracellular protein transport [GO:0006886]
310	Q9UPU5	2.04205323115819	0.0581659367440107	0.975610432494828	4.27422797050269	Abundance309	0.310058975898464	UBP24	reviewed	Ubiquitin carboxyl-terminal hydrolase 24 (EC 3.4.19.12) (Deubiquitinating enzyme 24) (Ubiquitin thioesterase 24) (Ubiquitin-specific-processing protease 24)	USP24	Homo sapiens (Human)	Host-virus interaction;Hydrolase;Phosphoprotein;Protease;Reference proteome;Thiol protease;Ubl conjugation pathway	cytosol [GO:0005829]; nucleoplasm [GO:0005654]; nucleus [GO:0005634]; cysteine-type endopeptidase activity [GO:0004197]; thiol-dependent deubiquitinase [GO:0004843]; protein deubiquitination [GO:0016579]; ubiquitin-dependent protein catabolic process [GO:0006511]
311	Q9UPT8	0.969707031002427	0.924837033702558	0.5117976327165	1.83731159713359	Abundance310	0.981120964779578	ZC3H4	reviewed	Zinc finger CCCH domain-containing protein 4	ZC3H4	Homo sapiens (Human)	3D-structure;Coiled coil;Metal-binding;Methylation;Phosphoprotein;Reference proteome;Repeat;Zinc;Zinc-finger	cytosol [GO:0005829]; nucleoplasm [GO:0005654]; nucleus [GO:0005634]; DNA-binding transcription factor activity, RNA polymerase II-specific [GO:0000981]; metal ion binding [GO:0046872]; RNA binding [GO:0003723]
312	Q9UPT5	0.955095400374307	0.911632258059592	0.424289157207698	2.14996590961577	Abundance311	0.976351991748224	EXOC7	reviewed	Exocyst complex component 7 (Exocyst complex component Exo70)	EXOC7	Homo sapiens (Human)	Alternative splicing;Cell membrane;Coiled coil;Cytoplasm;Epilepsy;Exocytosis;Membrane;Phosphoprotein;Protein transport;Reference proteome;Transport	centriolar satellite [GO:0034451]; cytosol [GO:0005829]; exocyst [GO:0000145]; Flemming body [GO:0090543]; growth cone membrane [GO:0032584]; membrane [GO:0016020]; microtubule organizing center [GO:0005815]; plasma membrane [GO:0005886]; exocytosis [GO:0006887]; protein transport [GO:0015031]; regulation of entry of bacterium into host cell [GO:2000535]; regulation of macroautophagy [GO:0016241]
313	Q9UPR3	0.88974023652259	0.67340157527503	0.516808579714512	1.53178124272739	Abundance312	0.887765012659823	SMG5	reviewed	Protein SMG5 (EST1-like protein B) (LPTS-RP1) (LPTS-interacting protein) (SMG-5 homolog) (hSMG-5)	SMG5	Homo sapiens (Human)	3D-structure;Acetylation;Coiled coil;Cytoplasm;Nonsense-mediated mRNA decay;Nucleus;Phosphoprotein;Reference proteome	cytoplasm [GO:0005737]; cytosol [GO:0005829]; nucleus [GO:0005634]; telomerase holoenzyme complex [GO:0005697]; histone deacetylase binding [GO:0042826]; protein phosphatase 2A binding [GO:0051721]; telomerase RNA binding [GO:0070034]; telomeric DNA binding [GO:0042162]; ubiquitin protein ligase binding [GO:0031625]; mRNA export from nucleus [GO:0006406]; nuclear-transcribed mRNA catabolic proces…
314	Q9UPQ9	0.473336849486433	0.0913326831507187	0.198653752663075	1.12783055984719	Abundance313	0.380914115359829	TNR6B	reviewed	Trinucleotide repeat-containing gene 6B protein	TNRC6B	Homo sapiens (Human)	Alternative splicing;Coiled coil;Cytoplasm;Disease variant;Phosphoprotein;RNA-binding;RNA-mediated gene silencing;Reference proteome;Translation regulation	cytosol [GO:0005829]; nucleoplasm [GO:0005654]; P-body [GO:0000932]; RNA binding [GO:0003723]; gene silencing by miRNA [GO:0035195]; gene silencing by RNA [GO:0031047]; miRNA mediated inhibition of translation [GO:0035278]; positive regulation of miRNA mediated inhibition of translation [GO:1905618]; positive regulation of nuclear-transcribed mRNA catabolic process, deadenylation-dependent decay …
315	Q9UPQ0	1.02082603031527	0.890435165496787	0.76135298526796	1.36872883450043	Abundance314	0.96629602015554	LIMC1	reviewed	LIM and calponin homology domains-containing protein 1	LIMCH1	Homo sapiens (Human)	Alternative splicing;Coiled coil;Cytoplasm;Cytoskeleton;LIM domain;Metal-binding;Phosphoprotein;Reference proteome;Zinc	cytoplasm [GO:0005737]; stress fiber [GO:0001725]; actin binding [GO:0003779]; metal ion binding [GO:0046872]; myosin II head/neck binding [GO:0032034]; actomyosin structure organization [GO:0031032]; cytoplasmic actin-based contraction involved in cell motility [GO:0060327]; negative regulation of cell migration [GO:0030336]; positive regulation of protein phosphorylation [GO:0001934]; positive …
316	Q9UPN9	1.10556111983626	0.712175768229578	0.648709234745673	1.88414982279818	Abundance315	0.902449818321863	TRI33	reviewed	E3 ubiquitin-protein ligase TRIM33 (EC 2.3.2.27) (Ectodermin homolog) (RET-fused gene 7 protein) (Protein Rfg7) (RING-type E3 ubiquitin transferase TRIM33) (Transcription intermediary factor 1-gamma) (TIF1-gamma) (Tripartite motif-containing protein 33)	TRIM33	Homo sapiens (Human)	3D-structure;Acetylation;Alternative splicing;Bromodomain;Chromosomal rearrangement;Coiled coil;DNA-binding;Isopeptide bond;Metal-binding;Methylation;Nucleus;Phosphoprotein;Reference proteome;Repeat;Repressor;Transcription;Transcription regulation;Transferase;Ubl conjugation;Ubl conjugation pathway;Zinc;Zinc-finger	nucleoplasm [GO:0005654]; nucleus [GO:0005634]; co-SMAD binding [GO:0070410]; DNA binding [GO:0003677]; R-SMAD binding [GO:0070412]; ubiquitin-protein transferase activity [GO:0004842]; zinc ion binding [GO:0008270]; negative regulation of BMP signaling pathway [GO:0030514]; negative regulation of transcription by RNA polymerase II [GO:0000122]; negative regulation of transcription, DNA-templated…
317	Q9UPN7	2.32873616480593	0.0167855263300664	1.16474060978397	4.6559826966803	Abundance316	0.163220086360516	PP6R1	reviewed	Serine/threonine-protein phosphatase 6 regulatory subunit 1 (SAPS domain family member 1)	PPP6R1	Homo sapiens (Human)	Cytoplasm;Phosphoprotein;Reference proteome	cytosol [GO:0005829]; nucleus [GO:0005634]; protein phosphatase binding [GO:0019903]; protein phosphatase regulator activity [GO:0019888]; small GTPase binding [GO:0031267]; regulation of phosphoprotein phosphatase activity [GO:0043666]
318	Q9UPN6	1.15483266496558	0.686618839683572	0.573851073638067	2.32401496718755	Abundance317	0.892879139124517	SCAF8	reviewed	SR-related and CTD-associated factor 8 (CDC5L complex-associated protein 7) (RNA-binding motif protein 16)	SCAF8	Homo sapiens (Human)	3D-structure;Alternative splicing;Isopeptide bond;Methylation;Nucleus;Phosphoprotein;RNA-binding;Reference proteome;Transcription;Transcription regulation;Ubl conjugation	cytoplasm [GO:0005737]; mRNA cleavage factor complex [GO:0005849]; nuclear matrix [GO:0016363]; nucleoplasm [GO:0005654]; nucleus [GO:0005634]; mRNA binding [GO:0003729]; RNA binding [GO:0003723]; RNA polymerase core enzyme binding [GO:0043175]; RNA polymerase II C-terminal domain phosphoserine binding [GO:1990269]; RNA polymerase II complex binding [GO:0000993]; mRNA polyadenylation [GO:0006378]…
319	Q9UPN4	1.68231539868508	0.125147536395872	0.865325394186377	3.27065993863963	Abundance318	0.442066260073535	CP131	reviewed	Centrosomal protein of 131 kDa (5-azacytidine-induced protein 1) (Pre-acrosome localization protein 1)	CEP131	Homo sapiens (Human)	Alternative splicing;Cell cycle;Cell projection;Cilium biogenesis/degradation;Cytoplasm;Cytoplasmic vesicle;Cytoskeleton;Developmental protein;Differentiation;Phosphoprotein;Reference proteome;Spermatogenesis;Transport;Ubl conjugation	acrosomal vesicle [GO:0001669]; centriolar satellite [GO:0034451]; centriole [GO:0005814]; centrosome [GO:0005813]; ciliary basal body [GO:0036064]; ciliary transition zone [GO:0035869]; cytosol [GO:0005829]; intercellular bridge [GO:0045171]; intracellular membrane-bounded organelle [GO:0043231]; manchette [GO:0002177]; microtubule cytoskeleton [GO:0015630]; sperm head-tail coupling apparatus [G…
320	Q9UPN3	1.20317229781709	0.508377316705297	0.695465804086071	2.08151654578735	Abundance319	0.799774815683	MACF1	reviewed	Microtubule-actin cross-linking factor 1, isoforms 1/2/3/5 (620 kDa actin-binding protein) (ABP620) (Actin cross-linking family protein 7) (Macrophin-1) (Trabeculin-alpha)	MACF1	Homo sapiens (Human)	3D-structure;Acetylation;Actin-binding;Alternative splicing;Calcium;Cell membrane;Cell projection;Cytoplasm;Cytoskeleton;Disease variant;Golgi apparatus;Leucine-rich repeat;Lissencephaly;Membrane;Metal-binding;Microtubule;Phosphoprotein;Reference proteome;Repeat;SH3 domain;Wnt signaling pathway	actin cytoskeleton [GO:0015629]; cytoplasm [GO:0005737]; cytoskeleton [GO:0005856]; Golgi apparatus [GO:0005794]; membrane [GO:0016020]; microtubule [GO:0005874]; plasma membrane [GO:0005886]; ruffle membrane [GO:0032587]; actin binding [GO:0003779]; actin filament binding [GO:0051015]; cadherin binding [GO:0045296]; calcium ion binding [GO:0005509]; microtubule minus-end binding [GO:0051011]; RN…
321	Q9UPM8	1.35519342680705	0.329087862505624	0.73605248382716	2.49513351889223	Abundance320	0.685151867438862	AP4E1	reviewed	AP-4 complex subunit epsilon-1 (AP-4 adaptor complex subunit epsilon) (Adaptor-related protein complex 4 subunit epsilon-1) (Epsilon subunit of AP-4) (Epsilon-adaptin)	AP4E1	Homo sapiens (Human)	Alternative splicing;Golgi apparatus;Hereditary spastic paraplegia;Membrane;Neurodegeneration;Phosphoprotein;Protein transport;Reference proteome;Transport	AP-4 adaptor complex [GO:0030124]; endosome lumen [GO:0031904]; trans-Golgi network membrane [GO:0032588]; cargo adaptor activity [GO:0140312]; protein localization [GO:0008104]; protein targeting [GO:0006605]; receptor-mediated endocytosis [GO:0006898]
322	Q9UP95	0.818275385180248	0.494599281888971	0.460210759025511	1.45493036149285	Abundance321	0.791327955754161	S12A4	reviewed	Solute carrier family 12 member 4 (Electroneutral potassium-chloride cotransporter 1) (Erythroid K-Cl cotransporter 1) (hKCC1)	SLC12A4	Homo sapiens (Human)	3D-structure;Alternative splicing;Chloride;Glycoprotein;Ion transport;Membrane;Phosphoprotein;Potassium;Potassium transport;Reference proteome;Symport;Transmembrane;Transmembrane helix;Transport	integral component of plasma membrane [GO:0005887]; lysosomal membrane [GO:0005765]; membrane [GO:0016020]; plasma membrane [GO:0005886]; synapse [GO:0045202]; ammonium transmembrane transporter activity [GO:0008519]; potassium:chloride symporter activity [GO:0015379]; protein kinase binding [GO:0019901]; ammonium import across plasma membrane [GO:0140157]; cell volume homeostasis [GO:0006884]; c…
323	Q9UP83	1.53848628252037	0.177063905771354	0.823069158256852	2.87574867525859	Abundance322	0.52145822247791	COG5	reviewed	Conserved oligomeric Golgi complex subunit 5 (COG complex subunit 5) (13S Golgi transport complex 90 kDa subunit) (GTC-90) (Component of oligomeric Golgi complex 5) (Golgi transport complex 1)	COG5	Homo sapiens (Human)	Alternative splicing;Congenital disorder of glycosylation;Cytoplasm;Golgi apparatus;Membrane;Phosphoprotein;Protein transport;Reference proteome;Transport	cytosol [GO:0005829]; Golgi apparatus [GO:0005794]; Golgi membrane [GO:0000139]; Golgi transport complex [GO:0017119]; membrane [GO:0016020]; nucleoplasm [GO:0005654]; trans-Golgi network membrane [GO:0032588]; inter-Golgi cisterna vesicle-mediated transport [GO:0048219]; intra-Golgi vesicle-mediated transport [GO:0006891]; protein transport [GO:0015031]
324	Q9UNZ2	0.94369476200607	0.850908846027947	0.515684997734584	1.72694534017849	Abundance323	0.956797296851526	NSF1C	reviewed	NSFL1 cofactor p47 (UBX domain-containing protein 2C) (p97 cofactor p47)	NSFL1C	Homo sapiens (Human)	3D-structure;Alternative splicing;Chromosome;Cytoplasm;Cytoskeleton;Direct protein sequencing;Golgi apparatus;Lipid-binding;Nucleus;Phosphoprotein;Reference proteome	chromosome [GO:0005694]; cytosol [GO:0005829]; Golgi stack [GO:0005795]; intermediate filament cytoskeleton [GO:0045111]; nucleoplasm [GO:0005654]; nucleus [GO:0005634]; plasma membrane [GO:0005886]; spindle pole centrosome [GO:0031616]; VCP-NSFL1C complex [GO:1990730]; ATPase binding [GO:0051117]; phospholipid binding [GO:0005543]; ubiquitin binding [GO:0043130]; autophagosome assembly [GO:00000…
325	Q9UNX4	1.10097826200535	0.680094821285092	0.696931371100723	1.73927187621626	Abundance324	0.890091893718935	WDR3	reviewed	WD repeat-containing protein 3	WDR3	Homo sapiens (Human)	Isopeptide bond;Nucleus;Phosphoprotein;Reference proteome;Repeat;Ubl conjugation;WD repeat	nuclear membrane [GO:0031965]; nucleolus [GO:0005730]; nucleoplasm [GO:0005654]; Pwp2p-containing subcomplex of 90S preribosome [GO:0034388]; small-subunit processome [GO:0032040]; RNA binding [GO:0003723]; snoRNA binding [GO:0030515]; maturation of SSU-rRNA [GO:0030490]
326	Q9UNW1	1.70312551404431	0.0418098764224645	1.01993218882819	2.84395036097571	Abundance325	0.265735891005732	MINP1	reviewed	Multiple inositol polyphosphate phosphatase 1 (EC 3.1.3.62) (2,3-bisphosphoglycerate 3-phosphatase) (2,3-BPG phosphatase) (EC 3.1.3.80) (Inositol (1,3,4,5)-tetrakisphosphate 3-phosphatase) (Ins(1,3,4,5)P(4) 3-phosphatase)	MINPP1	Homo sapiens (Human)	Alternative splicing;Disease variant;Endoplasmic reticulum;Glycoprotein;Hydrolase;Reference proteome;Signal	endoplasmic reticulum [GO:0005783]; endoplasmic reticulum lumen [GO:0005788]; extracellular exosome [GO:0070062]; acid phosphatase activity [GO:0003993]; bisphosphoglycerate 3-phosphatase activity [GO:0034417]; inositol hexakisphosphate 2-phosphatase activity [GO:0052826]; inositol phosphate phosphatase activity [GO:0052745]; inositol-1,3,4,5,6-pentakisphosphate 3-phosphatase activity [GO:0030351…
327	Q9UNS2	1.01292844130192	0.978815898552214	0.392463099356426	2.61431973829095	Abundance326	0.99441577693539	CSN3	reviewed	COP9 signalosome complex subunit 3 (SGN3) (Signalosome subunit 3) (JAB1-containing signalosome subunit 3)	COPS3	Homo sapiens (Human)	3D-structure;Acetylation;Alternative splicing;Cytoplasm;Direct protein sequencing;Nucleus;Phosphoprotein;Reference proteome;Signalosome	COP9 signalosome [GO:0008180]; cytoplasm [GO:0005737]; cytosol [GO:0005829]; nucleoplasm [GO:0005654]; in utero embryonic development [GO:0001701]; protein deneddylation [GO:0000338]; response to light stimulus [GO:0009416]; signal transduction [GO:0007165]; ubiquitin-dependent protein catabolic process [GO:0006511]
328	Q9UNQ2	1.01270149619969	0.95996687991226	0.618654036381546	1.65773479213605	Abundance327	0.989416763657841	DIM1	reviewed	Probable dimethyladenosine transferase (EC 2.1.1.183) (DIM1 dimethyladenosine transferase 1 homolog) (DIM1 dimethyladenosine transferase 1-like) (Probable 18S rRNA (adenine(1779)-N(6)/adenine(1780)-N(6))-dimethyltransferase) (Probable 18S rRNA dimethylase) (Probable S-adenosylmethionine-6-N',N'-adenosyl(rRNA) dimethyltransferase)	DIMT1	Homo sapiens (Human)	3D-structure;Methyltransferase;Nucleus;RNA-binding;Reference proteome;S-adenosyl-L-methionine;Transferase;rRNA processing	cytosol [GO:0005829]; mitochondrial matrix [GO:0005759]; nucleolus [GO:0005730]; nucleoplasm [GO:0005654]; 18S rRNA (adenine(1779)-N(6)/adenine(1780)-N(6))-dimethyltransferase activity [GO:0052909]; RNA binding [GO:0003723]; rRNA (adenine-N6,N6-)-dimethyltransferase activity [GO:0000179]; positive regulation of rRNA processing [GO:2000234]; rRNA methylation [GO:0031167]
329	Q9UNP9	1.29426894102884	0.365337480355405	0.740418124514179	2.26241367715173	Abundance328	0.713738255670155	PPIE	reviewed	Peptidyl-prolyl cis-trans isomerase E (PPIase E) (EC 5.2.1.8) (Cyclophilin E) (Cyclophilin-33) (Rotamase E)	PPIE	Homo sapiens (Human)	3D-structure;Alternative splicing;Isomerase;Nucleus;Phosphoprotein;RNA-binding;Reference proteome;Rotamase;Spliceosome;mRNA processing;mRNA splicing	catalytic step 2 spliceosome [GO:0071013]; cytoplasm [GO:0005737]; cytosol [GO:0005829]; extracellular region [GO:0005576]; ficolin-1-rich granule lumen [GO:1904813]; nuclear speck [GO:0016607]; nucleoplasm [GO:0005654]; nucleus [GO:0005634]; secretory granule lumen [GO:0034774]; U2-type catalytic step 2 spliceosome [GO:0071007]; cyclosporin A binding [GO:0016018]; mRNA binding [GO:0003729]; pept…
330	Q9UNN8	0.999068001467929	0.993901889483124	0.786590766063149	1.2689404892874	Abundance329	0.998334121367911	EPCR	reviewed	Endothelial protein C receptor (Activated protein C receptor) (APC receptor) (Endothelial cell protein C receptor) (CD antigen CD201)	PROCR	Homo sapiens (Human)	3D-structure;Blood coagulation;Disulfide bond;Glycoprotein;Hemostasis;Membrane;Receptor;Reference proteome;Signal;Transmembrane;Transmembrane helix	cell surface [GO:0009986]; centrosome [GO:0005813]; extracellular exosome [GO:0070062]; extracellular region [GO:0005576]; extracellular space [GO:0005615]; focal adhesion [GO:0005925]; integral component of plasma membrane [GO:0005887]; perinuclear region of cytoplasm [GO:0048471]; plasma membrane [GO:0005886]; signaling receptor activity [GO:0038023]; blood coagulation [GO:0007596]; negative re…
331	Q9UNN5	1.6749792935296	0.101172748270915	0.903991222786324	3.10352087833939	Abundance330	0.400659774806079	FAF1	reviewed	FAS-associated factor 1 (hFAF1) (UBX domain-containing protein 12) (UBX domain-containing protein 3A)	FAF1	Homo sapiens (Human)	3D-structure;Alternative splicing;Apoptosis;Nucleus;Phosphoprotein;Reference proteome	CD95 death-inducing signaling complex [GO:0031265]; cytosol [GO:0005829]; nuclear envelope [GO:0005635]; nucleoplasm [GO:0005654]; nucleus [GO:0005634]; perinuclear region of cytoplasm [GO:0048471]; VCP-NPL4-UFD1 AAA ATPase complex [GO:0034098]; heat shock protein binding [GO:0031072]; NF-kappaB binding [GO:0051059]; protein domain specific binding [GO:0019904]; protein kinase binding [GO:0019901…
332	Q9UNM6	5.69193556328803	0.00952618019210727	1.5285827103859	21.1948821849778	Abundance331	0.122620159718708	PSD13	reviewed	26S proteasome non-ATPase regulatory subunit 13 (26S proteasome regulatory subunit RPN9) (26S proteasome regulatory subunit S11) (26S proteasome regulatory subunit p40.5)	PSMD13	Homo sapiens (Human)	3D-structure;Acetylation;Alternative splicing;Proteasome;Reference proteome	cytosol [GO:0005829]; extracellular region [GO:0005576]; ficolin-1-rich granule lumen [GO:1904813]; membrane [GO:0016020]; nucleoplasm [GO:0005654]; nucleus [GO:0005634]; proteasome accessory complex [GO:0022624]; proteasome complex [GO:0000502]; proteasome regulatory particle [GO:0005838]; proteasome regulatory particle, lid subcomplex [GO:0008541]; secretory granule lumen [GO:0034774]; structur…
333	Q9UNL2	0.561846979233664	0.062043423356683	0.306637902668323	1.02946186797867	Abundance332	0.320418060893688	SSRG	reviewed	Translocon-associated protein subunit gamma (TRAP-gamma) (Signal sequence receptor subunit gamma) (SSR-gamma)	SSR3	Homo sapiens (Human)	Acetylation;Alternative splicing;Endoplasmic reticulum;Membrane;Phosphoprotein;Reference proteome;Transmembrane;Transmembrane helix	endoplasmic reticulum [GO:0005783]; endoplasmic reticulum membrane [GO:0005789]; integral component of membrane [GO:0016021]; SRP-dependent cotranslational protein targeting to membrane [GO:0006614]
334	Q9UNK0	1.50347814688637	0.417397453836523	0.561142123930552	4.02829593745601	Abundance333	0.742408767997368	STX8	reviewed	Syntaxin-8	STX8	Homo sapiens (Human)	Coiled coil;Membrane;Phosphoprotein;Reference proteome;Transmembrane;Transmembrane helix;Transport;Ubl conjugation	cytosol [GO:0005829]; early endosome [GO:0005769]; endomembrane system [GO:0012505]; endoplasmic reticulum [GO:0005783]; endosome [GO:0005768]; integral component of membrane [GO:0016021]; integral component of plasma membrane [GO:0005887]; late endosome [GO:0005770]; late endosome membrane [GO:0031902]; lysosomal membrane [GO:0005765]; perinuclear region of cytoplasm [GO:0048471]; phagocytic ves…
335	Q9UNI6	1.04569090343052	0.866244265999402	0.621748127986615	1.7587016611667	Abundance334	0.959442377051411	DUS12	reviewed	Dual specificity protein phosphatase 12 (EC 3.1.3.16) (EC 3.1.3.48) (Dual specificity tyrosine phosphatase YVH1)	DUSP12	Homo sapiens (Human)	3D-structure;Acetylation;Cytoplasm;Hydrolase;Metal-binding;Nucleus;Phosphoprotein;Protein phosphatase;Reference proteome;Zinc	cytoplasm [GO:0005737]; cytosol [GO:0005829]; nucleoplasm [GO:0005654]; nucleus [GO:0005634]; kinase binding [GO:0019900]; phosphatase activity [GO:0016791]; protein serine phosphatase activity [GO:0106306]; protein threonine phosphatase activity [GO:0106307]; protein tyrosine phosphatase activity [GO:0004725]; protein tyrosine/serine/threonine phosphatase activity [GO:0008138]; zinc ion binding …
336	Q9UNH7	0.984128319241494	0.973054339351275	0.388934834520936	2.49015635209439	Abundance335	0.994092379262322	SNX6	reviewed	Sorting nexin-6 (TRAF4-associated factor 2) [Cleaved into: Sorting nexin-6, N-terminally processed]	SNX6	Homo sapiens (Human)	Acetylation;Alternative splicing;Cytoplasm;Cytoplasmic vesicle;Endosome;Lipid-binding;Membrane;Nucleus;Phosphoprotein;Protein transport;Reference proteome;Transport	cytoplasm [GO:0005737]; cytosol [GO:0005829]; early endosome membrane [GO:0031901]; endosome [GO:0005768]; nucleus [GO:0005634]; retromer complex [GO:0030904]; retromer, tubulation complex [GO:0030905]; tubular endosome [GO:0097422]; dynactin binding [GO:0034452]; phosphatidylinositol binding [GO:0035091]; protein homodimerization activity [GO:0042803]; type I transforming growth factor beta rece…
337	Q9UNH6	1.81985987380562	0.00910348337819834	1.16044613070146	2.8539799243295	Abundance336	0.12126633525731	SNX7	reviewed	Sorting nexin-7	SNX7	Homo sapiens (Human)	3D-structure;Alternative splicing;Endosome;Lipid-binding;Membrane;Protein transport;Reference proteome;Transport	cytoplasmic vesicle membrane [GO:0030659]; phosphatidylinositol binding [GO:0035091]; protein transport [GO:0015031]
338	Q9UNF1	1.20806442170801	0.459175552839785	0.732363206701961	1.99275391450764	Abundance337	0.771481114945785	MAGD2	reviewed	Melanoma-associated antigen D2 (11B6) (Breast cancer-associated gene 1 protein) (BCG-1) (Hepatocellular carcinoma-associated protein JCL-1) (MAGE-D2 antigen)	MAGED2	Homo sapiens (Human)	Acetylation;Alternative splicing;Bartter syndrome;Direct protein sequencing;Disease variant;Phosphoprotein;Reference proteome;Tumor antigen	cytosol [GO:0005829]; extracellular region [GO:0005576]; membrane [GO:0016020]; nucleolus [GO:0005730]; nucleoplasm [GO:0005654]; platelet alpha granule lumen [GO:0031093]; female pregnancy [GO:0007565]; renal sodium ion absorption [GO:0070294]
339	Q9UNF0	1.34919702905086	0.210427917318305	0.844325864321937	2.15595980192026	Abundance338	0.569609624647635	PACN2	reviewed	Protein kinase C and casein kinase substrate in neurons protein 2 (Syndapin-2) (Syndapin-II) (SdpII)	PACSIN2	Homo sapiens (Human)	3D-structure;Acetylation;Alternative splicing;Cell membrane;Cell projection;Coiled coil;Cytoplasm;Cytoplasmic vesicle;Cytoskeleton;Endocytosis;Endosome;Lipid-binding;Membrane;Phosphoprotein;Reference proteome;SH3 domain	caveola [GO:0005901]; cell-cell junction [GO:0005911]; cytoplasm [GO:0005737]; cytoskeleton [GO:0005856]; cytosol [GO:0005829]; early endosome [GO:0005769]; endosome [GO:0005768]; extracellular exosome [GO:0070062]; extrinsic component of membrane [GO:0019898]; focal adhesion [GO:0005925]; glutamatergic synapse [GO:0098978]; intracellular membrane-bounded organelle [GO:0043231]; nuclear speck [GO…
340	Q9UNE7	1.28983286592282	0.298357881776504	0.798392585371514	2.08377288629319	Abundance339	0.662541990201786	CHIP	reviewed	E3 ubiquitin-protein ligase CHIP (EC 2.3.2.27) (Antigen NY-CO-7) (CLL-associated antigen KW-8) (Carboxy terminus of Hsp70-interacting protein) (RING-type E3 ubiquitin transferase CHIP) (STIP1 homology and U box-containing protein 1)	STUB1	Homo sapiens (Human)	3D-structure;Alternative splicing;Cytoplasm;DNA damage;DNA repair;Direct protein sequencing;Disease variant;Isopeptide bond;Neurodegeneration;Nucleus;Phosphoprotein;Reference proteome;Repeat;Spinocerebellar ataxia;TPR repeat;Transferase;Ubl conjugation;Ubl conjugation pathway	chaperone complex [GO:0101031]; cytoplasm [GO:0005737]; cytosol [GO:0005829]; endoplasmic reticulum [GO:0005783]; nuclear inclusion body [GO:0042405]; nucleoplasm [GO:0005654]; nucleus [GO:0005634]; ubiquitin conjugating enzyme complex [GO:0031371]; ubiquitin ligase complex [GO:0000151]; Z disc [GO:0030018]; chaperone binding [GO:0051087]; enzyme binding [GO:0019899]; G protein-coupled receptor b…
341	Q9UNA1	1.66144455134323	0.00737033809841368	1.14608217208583	2.40855155452272	Abundance340	0.108922402296619	RHG26	reviewed	Rho GTPase-activating protein 26 (GTPase regulator associated with focal adhesion kinase) (Oligophrenin-1-like protein) (Rho-type GTPase-activating protein 26)	ARHGAP26	Homo sapiens (Human)	3D-structure;Alternative splicing;Cell junction;Chromosomal rearrangement;Cytoplasm;Cytoskeleton;Disease variant;GTPase activation;Proto-oncogene;Reference proteome;SH3 domain	cytoskeleton [GO:0005856]; cytosol [GO:0005829]; focal adhesion [GO:0005925]; GTPase activator activity [GO:0005096]; phospholipid binding [GO:0005543]; actin cytoskeleton organization [GO:0030036]; nervous system development [GO:0007399]; regulation of small GTPase mediated signal transduction [GO:0051056]; signal transduction [GO:0007165]
342	Q9UN86	2.61807236585947	0.0138351609643618	1.21665292601921	5.63373725266392	Abundance341	0.14746920752505	G3BP2	reviewed	Ras GTPase-activating protein-binding protein 2 (G3BP-2) (GAP SH3 domain-binding protein 2)	G3BP2	Homo sapiens (Human)	3D-structure;Alternative splicing;Cytoplasm;Direct protein sequencing;Host-virus interaction;Immunity;Innate immunity;Isopeptide bond;Methylation;Phosphoprotein;RNA-binding;Reference proteome;Transport;Ubl conjugation;mRNA transport	cytoplasm [GO:0005737]; cytoplasmic stress granule [GO:0010494]; cytosol [GO:0005829]; ribonucleoprotein complex [GO:1990904]; mRNA binding [GO:0003729]; RNA binding [GO:0003723]; signaling receptor complex adaptor activity [GO:0030159]; cytoplasmic sequestering of NF-kappaB [GO:0007253]; innate immune response [GO:0045087]; mRNA transport [GO:0051028]; positive regulation of stress granule assem…
343	Q9UN37	2.15170443096985	0.0884665581440463	0.891063732161173	5.19584827790728	Abundance342	0.375485771906879	VPS4A	reviewed	Vacuolar protein sorting-associated protein 4A (EC 3.6.4.6) (Protein SKD2) (VPS4-1) (hVPS4)	VPS4A	Homo sapiens (Human)	3D-structure;ATP-binding;Acetylation;Cell cycle;Cell division;Disease variant;Endosome;Hydrolase;Membrane;Nucleotide-binding;Phosphoprotein;Protein transport;Reference proteome;Transport	centrosome [GO:0005813]; cytoplasm [GO:0005737]; cytosol [GO:0005829]; early endosome [GO:0005769]; endosome [GO:0005768]; endosome membrane [GO:0010008]; extracellular exosome [GO:0070062]; Flemming body [GO:0090543]; late endosome [GO:0005770]; late endosome membrane [GO:0031902]; lysosome [GO:0005764]; midbody [GO:0030496]; nucleus [GO:0005634]; perinuclear region of cytoplasm [GO:0048471]; pl…
344	Q9UN36	0.786043396745847	0.285597041125724	0.505291975342697	1.2227865307948	Abundance343	0.649738265010307	NDRG2	reviewed	Protein NDRG2 (N-myc downstream-regulated gene 2 protein) (Protein Syld709613)	NDRG2	Homo sapiens (Human)	3D-structure;Acetylation;Alternative splicing;Cell projection;Cytoplasm;Developmental protein;Differentiation;Neurogenesis;Phosphoprotein;Reference proteome;Tumor suppressor;Wnt signaling pathway	cytoplasm [GO:0005737]; cytosol [GO:0005829]; extracellular exosome [GO:0070062]; Golgi apparatus [GO:0005794]; growth cone [GO:0030426]; nucleus [GO:0005634]; perinuclear region of cytoplasm [GO:0048471]; cell differentiation [GO:0030154]; negative regulation of cytokine production [GO:0001818]; negative regulation of ERK1 and ERK2 cascade [GO:0070373]; negative regulation of smooth muscle cell …
345	Q9UMZ2	1.33362793048297	0.40515160266552	0.677093406010598	2.62676233615019	Abundance344	0.736453933612304	SYNRG	reviewed	Synergin gamma (AP1 subunit gamma-binding protein 1) (Gamma-synergin)	SYNRG	Homo sapiens (Human)	3D-structure;Acetylation;Alternative splicing;Coiled coil;Cytoplasm;Cytoplasmic vesicle;Endocytosis;Golgi apparatus;Membrane;Phosphoprotein;Protein transport;Reference proteome;Repeat;Transport	AP-1 adaptor complex [GO:0030121]; clathrin coat of trans-Golgi network vesicle [GO:0030130]; cytoplasm [GO:0005737]; Golgi apparatus [GO:0005794]; perinuclear region of cytoplasm [GO:0048471]; endocytosis [GO:0006897]; intracellular protein transport [GO:0006886]
346	Q9UMY4	0.914387366349222	0.81266956640711	0.436173262727108	1.91690854801931	Abundance345	0.940251125346449	SNX12	reviewed	Sorting nexin-12	SNX12	Homo sapiens (Human)	3D-structure;Acetylation;Alternative splicing;Lipid-binding;Membrane;Phosphoprotein;Protein transport;Reference proteome;Transport	early endosome [GO:0005769]; early endosome membrane [GO:0031901]; retromer complex [GO:0030904]; enzyme binding [GO:0019899]; phosphatidylinositol binding [GO:0035091]; phosphatidylinositol-3-phosphate binding [GO:0032266]; endocytic recycling [GO:0032456]; late endosome to Golgi transport [GO:0034499]; negative regulation of early endosome to late endosome transport [GO:2000642]; negative regul…
347	Q9UMY1	1.15560750525409	0.549029158934011	0.720053938422601	1.85462315382242	Abundance346	0.819774359657496	NOL7	reviewed	Nucleolar protein 7 (Nucleolar protein of 27 kDa)	NOL7	Homo sapiens (Human)	Alternative splicing;Coiled coil;Isopeptide bond;Nucleus;Phosphoprotein;Reference proteome;Ubl conjugation	chromosome [GO:0005694]; mitochondrion [GO:0005739]; nucleolus [GO:0005730]; RNA binding [GO:0003723]
348	Q9UMX5	0.577933030454117	0.0359216399433953	0.346259972244314	0.964612182935806	Abundance347	0.249294008423371	NENF	reviewed	Neudesin (Cell immortalization-related protein 2) (Neuron-derived neurotrophic factor) (Protein GIG47) (Secreted protein of unknown function) (SPUF protein)	NENF	Homo sapiens (Human)	Acetylation;Endoplasmic reticulum;Heme;Iron;Metal-binding;Mitochondrion;Reference proteome;Secreted;Signal	endomembrane system [GO:0012505]; endoplasmic reticulum [GO:0005783]; extracellular space [GO:0005615]; membrane [GO:0016020]; mitochondrion [GO:0005739]; growth factor activity [GO:0008083]; metal ion binding [GO:0046872]; negative regulation of appetite [GO:0032099]; negative regulation of neuron death [GO:1901215]; positive regulation of MAPK cascade [GO:0043410]
349	Q9UMX3	0.487143062086133	0.0360569601250381	0.248670697210291	0.954307707345073	Abundance348	0.249337373064013	BOK	reviewed	Bcl-2-related ovarian killer protein (hBOK) (Bcl-2-like protein 9) (Bcl2-L-9)	BOK	Homo sapiens (Human)	3D-structure;Alternative splicing;Apoptosis;Cytoplasm;Endoplasmic reticulum;Endosome;Golgi apparatus;Isopeptide bond;Membrane;Mitochondrion;Mitochondrion inner membrane;Mitochondrion outer membrane;Nucleus;Phosphoprotein;Reference proteome;Transmembrane;Transmembrane helix;Ubl conjugation	cis-Golgi network membrane [GO:0033106]; cytoplasm [GO:0005737]; early endosome membrane [GO:0031901]; endoplasmic reticulum [GO:0005783]; endoplasmic reticulum membrane [GO:0005789]; Golgi apparatus [GO:0005794]; integral component of membrane [GO:0016021]; membrane [GO:0016020]; mitochondrial inner membrane [GO:0005743]; mitochondrial membrane [GO:0031966]; mitochondrial outer membrane [GO:0005…
350	Q9UMX0	1.3476850863432	0.442891598964273	0.628898755729428	2.88799282142848	Abundance349	0.757424653919858	UBQL1	reviewed	Ubiquilin-1 (Protein linking IAP with cytoskeleton 1) (PLIC-1) (hPLIC-1)	UBQLN1	Homo sapiens (Human)	3D-structure;Acetylation;Alternative splicing;Autophagy;Cell membrane;Cytoplasm;Cytoplasmic vesicle;Direct protein sequencing;Endoplasmic reticulum;Membrane;Nucleus;Phosphoprotein;Proteasome;Reference proteome;Ubl conjugation	aggresome [GO:0016235]; autophagosome [GO:0005776]; cytoplasm [GO:0005737]; cytoplasmic vesicle [GO:0031410]; cytosol [GO:0005829]; endoplasmic reticulum [GO:0005783]; nucleoplasm [GO:0005654]; perinuclear region of cytoplasm [GO:0048471]; plasma membrane [GO:0005886]; proteasome complex [GO:0000502]; protein-containing complex [GO:0032991]; identical protein binding [GO:0042802]; kinase binding …
351	Q9UMS6	0.631170119348222	0.0028329518313728	0.466589690505135	0.853803090091344	Abundance350	0.0708455877214844	SYNP2	reviewed	Synaptopodin-2 (Genethonin-2) (Myopodin)	SYNPO2	Homo sapiens (Human)	Actin-binding;Alternative promoter usage;Alternative splicing;Cell junction;Cytoplasm;Cytoskeleton;Muscle protein;Nucleus;Phosphoprotein;Reference proteome;Tumor suppressor	actin cytoskeleton [GO:0015629]; cytosol [GO:0005829]; focal adhesion [GO:0005925]; intracellular membrane-bounded organelle [GO:0043231]; nucleoplasm [GO:0005654]; nucleus [GO:0005634]; stress fiber [GO:0001725]; vesicle tethering complex [GO:0099023]; Z disc [GO:0030018]; 14-3-3 protein binding [GO:0071889]; actin binding [GO:0003779]; alpha-actinin binding [GO:0051393]; filamin binding [GO:003…
352	Q9UMS4	1.08230905938668	0.878657953971886	0.392061764516536	2.98777643230514	Abundance351	0.963412144473053	PRP19	reviewed	Pre-mRNA-processing factor 19 (EC 2.3.2.27) (Nuclear matrix protein 200) (PRP19/PSO4 homolog) (hPso4) (RING-type E3 ubiquitin transferase PRP19) (Senescence evasion factor)	PRPF19	Homo sapiens (Human)	3D-structure;Acetylation;Cytoplasm;Cytoskeleton;DNA damage;DNA repair;Direct protein sequencing;Lipid droplet;Nucleus;Reference proteome;Repeat;Spliceosome;Transferase;Ubl conjugation pathway;WD repeat;mRNA processing;mRNA splicing	catalytic step 2 spliceosome [GO:0071013]; cytoplasm [GO:0005737]; lipid droplet [GO:0005811]; membrane [GO:0016020]; nuclear speck [GO:0016607]; nucleoplasm [GO:0005654]; nucleus [GO:0005634]; Prp19 complex [GO:0000974]; site of double-strand break [GO:0035861]; spindle [GO:0005819]; U2-type catalytic step 1 spliceosome [GO:0071006]; U2-type catalytic step 2 spliceosome [GO:0071007]; identical p…
353	Q9UMS0	1.18921932468252	0.462545483163983	0.74898773374972	1.88820529158484	Abundance352	0.772372051140426	NFU1	reviewed	NFU1 iron-sulfur cluster scaffold homolog, mitochondrial (HIRA-interacting protein 5)	NFU1	Homo sapiens (Human)	3D-structure;Alternative splicing;Cytoplasm;Disease variant;Iron;Iron-sulfur;Metal-binding;Mitochondrion;Primary mitochondrial disease;Reference proteome;Transit peptide	cytosol [GO:0005829]; mitochondrion [GO:0005739]; nucleoplasm [GO:0005654]; nucleus [GO:0005634]; 4 iron, 4 sulfur cluster binding [GO:0051539]; iron ion binding [GO:0005506]; iron-sulfur cluster assembly [GO:0016226]; protein maturation by iron-sulfur cluster transfer [GO:0097428]
354	Q9UM54	1.80219901327474	0.0062072726516097	1.1819457920723	2.74794436871243	Abundance353	0.100647597957023	MYO6	reviewed	Unconventional myosin-VI (Unconventional myosin-6)	MYO6	Homo sapiens (Human)	3D-structure;ATP-binding;Actin-binding;Alternative splicing;Calmodulin-binding;Cardiomyopathy;Cell membrane;Cell projection;Coated pit;Cytoplasm;Cytoplasmic vesicle;Deafness;Disease variant;Endocytosis;Golgi apparatus;Hearing;Membrane;Motor protein;Myosin;Non-syndromic deafness;Nucleotide-binding;Nucleus;Phosphoprotein;Protein transport;Reference proteome;Transport	actin cytoskeleton [GO:0015629]; actin filament [GO:0005884]; apical part of cell [GO:0045177]; cell cortex [GO:0005938]; clathrin-coated pit [GO:0005905]; clathrin-coated vesicle membrane [GO:0030665]; cytoplasm [GO:0005737]; cytoplasmic vesicle [GO:0031410]; cytosol [GO:0005829]; endocytic vesicle [GO:0030139]; extracellular exosome [GO:0070062]; filamentous actin [GO:0031941]; filopodium [GO:0…
355	Q9UM47	0.463944414989179	0.00438569489636287	0.273534313121326	0.786900984170787	Abundance354	0.0883482409427438	NOTC3	reviewed	Neurogenic locus notch homolog protein 3 (Notch 3) [Cleaved into: Notch 3 extracellular truncation; Notch 3 intracellular domain]	NOTCH3	Homo sapiens (Human)	3D-structure;ANK repeat;Activator;Cell membrane;Developmental protein;Differentiation;Disease variant;Disulfide bond;EGF-like domain;Glycoprotein;Membrane;Methylation;Notch signaling pathway;Nucleus;Phosphoprotein;Receptor;Reference proteome;Repeat;Signal;Transcription;Transcription regulation;Transmembrane;Transmembrane helix	actin cytoskeleton [GO:0015629]; cell surface [GO:0009986]; cytosol [GO:0005829]; endoplasmic reticulum membrane [GO:0005789]; extracellular region [GO:0005576]; Golgi membrane [GO:0000139]; integral component of membrane [GO:0016021]; nucleoplasm [GO:0005654]; plasma membrane [GO:0005886]; receptor complex [GO:0043235]; cadherin binding [GO:0045296]; calcium ion binding [GO:0005509]; identical p…
356	Q9UM22	1.12538581428905	0.418128426431512	0.845506008087654	1.49791156879839	Abundance355	0.742735214521279	EPDR1	reviewed	Mammalian ependymin-related protein 1 (MERP-1) (Upregulated in colorectal cancer gene 1 protein)	EPDR1	Homo sapiens (Human)	3D-structure;Alternative splicing;Disulfide bond;Glycoprotein;Lipid-binding;Lysosome;Reference proteome;Secreted;Signal	extracellular region [GO:0005576]; lysosomal lumen [GO:0043202]; lysosome [GO:0005764]; calcium ion binding [GO:0005509]; ganglioside GM1 binding [GO:1905573]; identical protein binding [GO:0042802]; phospholipid binding [GO:0005543]; cell-matrix adhesion [GO:0007160]; myofibroblast contraction [GO:1990764]
357	Q9UM07	0.910723709878359	0.385271562651562	0.737402215979365	1.12478326991875	Abundance356	0.723737305803639	PADI4	reviewed	Protein-arginine deiminase type-4 (EC 3.5.3.15) (HL-60 PAD) (Peptidylarginine deiminase IV) (Protein-arginine deiminase type IV)	PADI4	Homo sapiens (Human)	3D-structure;Calcium;Chromatin regulator;Citrullination;Cytoplasm;Hydrolase;Immunity;Innate immunity;Metal-binding;Nucleus;Reference proteome;Transcription;Transcription regulation	cytoplasm [GO:0005737]; cytosol [GO:0005829]; nucleoplasm [GO:0005654]; nucleus [GO:0005634]; protein-containing complex [GO:0032991]; arginine binding [GO:0034618]; calcium ion binding [GO:0005509]; identical protein binding [GO:0042802]; protein-arginine deiminase activity [GO:0004668]; cellular protein modification process [GO:0006464]; chromatin organization [GO:0006325]; chromatin remodeling…
358	Q9UM00	3.45421606985609	8.4006624574488e-06	2.00211411738344	5.95950478229755	Abundance357	0.00780301532833316	TMCO1	reviewed	Calcium load-activated calcium channel (CLAC channel) (Transmembrane and coiled-coil domain-containing protein 1) (Transmembrane and coiled-coil domains protein 4) (Xenogeneic cross-immune protein PCIA3)	TMCO1	Homo sapiens (Human)	3D-structure;Alternative initiation;Alternative splicing;Calcium;Calcium channel;Calcium transport;Coiled coil;Disease variant;Endoplasmic reticulum;Glaucoma;Golgi apparatus;Ion channel;Ion transport;Membrane;Mental retardation;Phosphoprotein;Reference proteome;Transmembrane;Transmembrane helix;Transport	cytoplasm [GO:0005737]; endoplasmic reticulum [GO:0005783]; Golgi membrane [GO:0000139]; integral component of endoplasmic reticulum membrane [GO:0030176]; calcium channel activity [GO:0005262]; ribosome binding [GO:0043022]; calcium ion transmembrane transport [GO:0070588]; cellular calcium ion homeostasis [GO:0006874]; endoplasmic reticulum calcium ion homeostasis [GO:0032469]; ER overload resp…
359	Q9ULZ3	1.25291209557472	0.34465592990061	0.78493011590522	1.99990889307014	Abundance358	0.697000156879298	ASC	reviewed	Apoptosis-associated speck-like protein containing a CARD (hASC) (Caspase recruitment domain-containing protein 5) (PYD and CARD domain-containing protein) (Target of methylation-induced silencing 1)	PYCARD	Homo sapiens (Human)	3D-structure;Alternative splicing;Apoptosis;Cytoplasm;Endoplasmic reticulum;Golgi apparatus;Immunity;Inflammasome;Inflammatory response;Innate immunity;Membrane;Mitochondrion;Nucleus;Phosphoprotein;Reference proteome;Tumor suppressor	AIM2 inflammasome complex [GO:0097169]; azurophil granule lumen [GO:0035578]; cytoplasm [GO:0005737]; cytosol [GO:0005829]; endoplasmic reticulum [GO:0005783]; extracellular region [GO:0005576]; Golgi membrane [GO:0000139]; IkappaB kinase complex [GO:0008385]; mitochondrion [GO:0005739]; neuronal cell body [GO:0043025]; NLRP1 inflammasome complex [GO:0072558]; NLRP3 inflammasome complex [GO:00725…
360	Q9ULX9	1.00156083857091	0.994730268704364	0.630486015831587	1.59103308903017	Abundance359	0.998503454134685	MAFF	reviewed	Transcription factor MafF (U-Maf) (V-maf musculoaponeurotic fibrosarcoma oncogene homolog F)	MAFF	Homo sapiens (Human)	Alternative splicing;DNA-binding;Nucleus;Reference proteome;Repressor;Stress response;Transcription;Transcription regulation	chromatin [GO:0000785]; mitochondrion [GO:0005739]; nucleoplasm [GO:0005654]; nucleus [GO:0005634]; DNA-binding transcription activator activity, RNA polymerase II-specific [GO:0001228]; DNA-binding transcription factor activity, RNA polymerase II-specific [GO:0000981]; RNA polymerase II cis-regulatory region sequence-specific DNA binding [GO:0000978]; sequence-specific DNA binding [GO:0043565]; …
361	Q9ULX6	0.928890436745123	0.833126773906377	0.467687166808373	1.84490297085718	Abundance360	0.947888638360285	AKP8L	reviewed	A-kinase anchor protein 8-like (AKAP8-like protein) (Helicase A-binding protein 95) (HAP95) (Homologous to AKAP95 protein) (HA95) (Neighbor of A-kinase-anchoring protein 95) (Neighbor of AKAP95)	AKAP8L	Homo sapiens (Human)	Acetylation;Alternative splicing;Cytoplasm;Host-virus interaction;Metal-binding;Methylation;Nucleus;Phosphoprotein;Reference proteome;Repeat;Transcription;Transcription regulation;Zinc;Zinc-finger;mRNA processing;mRNA splicing	chromatin [GO:0000785]; cytoplasm [GO:0005737]; nuclear matrix [GO:0016363]; nuclear speck [GO:0016607]; nucleus [GO:0005634]; PML body [GO:0016605]; ribonucleoprotein complex [GO:1990904]; DEAD/H-box RNA helicase binding [GO:0017151]; DNA binding [GO:0003677]; histone deacetylase binding [GO:0042826]; lamin binding [GO:0005521]; metal ion binding [GO:0046872]; protein kinase A regulatory subunit…
362	Q9ULX3	1.12547969400409	0.477354766709225	0.812328669127453	1.55934979246288	Abundance361	0.782987056797018	NOB1	reviewed	RNA-binding protein NOB1 (EC 3.1.-.-) (Phosphorylation regulatory protein HP-10) (Protein ART-4)	NOB1	Homo sapiens (Human)	3D-structure;Direct protein sequencing;Endonuclease;Hydrolase;Metal-binding;Nuclease;Nucleus;Phosphoprotein;Reference proteome;Zinc;Zinc-finger	cytosol [GO:0005829]; nucleoplasm [GO:0005654]; preribosome, small subunit precursor [GO:0030688]; endoribonuclease activity [GO:0004521]; metal ion binding [GO:0046872]; cleavage involved in rRNA processing [GO:0000469]; maturation of SSU-rRNA [GO:0030490]; rRNA processing [GO:0006364]; visual perception [GO:0007601]
363	Q9ULW3	0.963924623817531	0.893562559545512	0.562722964860575	1.65116893822164	Abundance362	0.967662299014333	ABT1	reviewed	Activator of basal transcription 1 (hABT1) (Basal transcriptional activator)	ABT1	Homo sapiens (Human)	Acetylation;Coiled coil;DNA-binding;Nucleus;RNA-binding;Reference proteome;Transcription;Transcription regulation	nucleolus [GO:0005730]; nucleus [GO:0005634]; DNA binding [GO:0003677]; RNA binding [GO:0003723]; transcription coactivator activity [GO:0003713]; endonucleolytic cleavage in 5'-ETS of tricistronic rRNA transcript (SSU-rRNA, 5.8S rRNA, LSU-rRNA) [GO:0000480]; endonucleolytic cleavage in ITS1 to separate SSU-rRNA from 5.8S rRNA and LSU-rRNA from tricistronic rRNA transcript (SSU-rRNA, 5.8S rRNA, L…
364	Q9ULV4	1.82610367912854	0.0857128004282436	0.918853848046461	3.62914586908078	Abundance363	0.369552397929086	COR1C	reviewed	Coronin-1C (Coronin-3) (hCRNN4)	CORO1C	Homo sapiens (Human)	Acetylation;Actin-binding;Alternative splicing;Cell junction;Cell membrane;Cell projection;Coiled coil;Cytoplasm;Cytoskeleton;Endosome;Membrane;Reference proteome;Repeat;Synapse;WD repeat	actin cytoskeleton [GO:0015629]; cell cortex [GO:0005938]; endosome membrane [GO:0010008]; flotillin complex [GO:0016600]; focal adhesion [GO:0005925]; lamellipodium [GO:0030027]; lateral plasma membrane [GO:0016328]; ruffle membrane [GO:0032587]; sarcolemma [GO:0042383]; sarcomere [GO:0030017]; synapse [GO:0045202]; actin filament binding [GO:0051015]; small GTPase binding [GO:0031267]; actin fi…
365	Q9ULV3	1.12657403510402	0.757182864274382	0.529230840970971	2.39813888064806	Abundance364	0.920421443673641	CIZ1	reviewed	Cip1-interacting zinc finger protein (CDKN1A-interacting zinc finger protein 1) (Nuclear protein NP94) (Zinc finger protein 356)	CIZ1	Homo sapiens (Human)	Alternative splicing;Disease variant;Dystonia;Isopeptide bond;Metal-binding;Nucleus;Phosphoprotein;Reference proteome;Ubl conjugation;Zinc;Zinc-finger	nucleoplasm [GO:0005654]; nucleus [GO:0005634]; plasma membrane [GO:0005886]; cyclin binding [GO:0030332]; nucleic acid binding [GO:0003676]; zinc ion binding [GO:0008270]; maintenance of protein location in nucleus [GO:0051457]; positive regulation of DNA-dependent DNA replication initiation [GO:0032298]
366	Q9ULV0	1.44797063495641	0.0579170519913569	0.987654542387973	2.12282622082293	Abundance365	0.309939647775969	MYO5B	reviewed	Unconventional myosin-Vb	MYO5B	Homo sapiens (Human)	3D-structure;ATP-binding;Acetylation;Actin-binding;Alternative splicing;Calmodulin-binding;Coiled coil;Cytoplasm;Disease variant;Motor protein;Myosin;Nucleotide-binding;Phosphoprotein;Protein transport;Reference proteome;Repeat;Transport	actin cytoskeleton [GO:0015629]; apical cortex [GO:0045179]; cytoplasm [GO:0005737]; cytoplasmic vesicle membrane [GO:0030659]; extracellular exosome [GO:0070062]; myosin complex [GO:0016459]; protein-containing complex [GO:0032991]; vesicle [GO:0031982]; actin filament binding [GO:0051015]; ATP binding [GO:0005524]; calmodulin binding [GO:0005516]; microfilament motor activity [GO:0000146]; smal…
367	Q9ULU4	1.38696452819126	0.33380699437555	0.714436290192466	2.69257123254834	Abundance366	0.689426880732041	PKCB1	reviewed	Protein kinase C-binding protein 1 (Cutaneous T-cell lymphoma-associated antigen se14-3) (CTCL-associated antigen se14-3) (Rack7) (Zinc finger MYND domain-containing protein 8)	ZMYND8	Homo sapiens (Human)	3D-structure;Acetylation;Alternative splicing;Bromodomain;Cytoplasm;Isopeptide bond;Metal-binding;Nucleus;Phosphoprotein;Reference proteome;Transcription;Transcription regulation;Ubl conjugation;Zinc;Zinc-finger	cytoplasm [GO:0005737]; dendritic shaft [GO:0043198]; dendritic spine [GO:0043197]; Golgi apparatus [GO:0005794]; nucleoplasm [GO:0005654]; nucleus [GO:0005634]; DNA-binding transcription factor binding [GO:0140297]; lysine-acetylated histone binding [GO:0070577]; methylated histone binding [GO:0035064]; protein domain specific binding [GO:0019904]; protein N-terminus binding [GO:0047485]; transc…
368	Q9ULT8	1.63493179579363	0.221650216729682	0.743208084086734	3.59657279586998	Abundance367	0.582014431851687	HECD1	reviewed	E3 ubiquitin-protein ligase HECTD1 (EC 2.3.2.26) (E3 ligase for inhibin receptor) (EULIR) (HECT domain-containing protein 1) (HECT-type E3 ubiquitin transferase HECTD1)	HECTD1	Homo sapiens (Human)	3D-structure;ANK repeat;Phosphoprotein;Reference proteome;Repeat;Transferase;Ubl conjugation pathway	metal ion binding [GO:0046872]; ubiquitin protein ligase activity [GO:0061630]; anatomical structure development [GO:0048856]; aorta development [GO:0035904]; heart valve development [GO:0003170]; natural killer cell differentiation [GO:0001779]; negative regulation of protein localization to plasma membrane [GO:1903077]; neural tube closure [GO:0001843]; positive regulation of proteasomal ubiqui…
369	Q9ULT0	1.82339893956499	0.0270768747360915	1.07043040865066	3.10602507733111	Abundance368	0.210447285960124	TTC7A	reviewed	Tetratricopeptide repeat protein 7A (TPR repeat protein 7A)	TTC7A	Homo sapiens (Human)	Alternative splicing;Cell membrane;Cytoplasm;Disease variant;Membrane;Phosphoprotein;Reference proteome;Repeat;TPR repeat	cytoplasm [GO:0005737]; plasma membrane [GO:0005886]; cellular iron ion homeostasis [GO:0006879]; hemopoiesis [GO:0030097]; phosphatidylinositol phosphate biosynthetic process [GO:0046854]; protein localization to plasma membrane [GO:0072659]
370	Q9ULR3	1.01845915345373	0.941628173661956	0.624192023273679	1.66176274059641	Abundance369	0.985535022182	PPM1H	reviewed	Protein phosphatase 1H (EC 3.1.3.16)	PPM1H	Homo sapiens (Human)	Cytoplasm;Hydrolase;Methylation;Nucleus;Phosphoprotein;Protein phosphatase;Reference proteome	cytoplasm [GO:0005737]; glutamatergic synapse [GO:0098978]; nucleoplasm [GO:0005654]; nucleus [GO:0005634]; identical protein binding [GO:0042802]; phosphoprotein phosphatase activity [GO:0004721]; protein serine phosphatase activity [GO:0106306]; protein serine/threonine phosphatase activity [GO:0004722]; protein threonine phosphatase activity [GO:0106307]; protein dephosphorylation [GO:0006470]
371	Q9ULR0	1.14167528785699	0.689786332090555	0.59564171415927	2.18826591878826	Abundance370	0.893546010048338	ISY1	reviewed	Pre-mRNA-splicing factor ISY1 homolog	ISY1	Homo sapiens (Human)	3D-structure;Acetylation;Alternative splicing;Nucleus;Phosphoprotein;Reference proteome;Spliceosome;mRNA processing;mRNA splicing	catalytic step 2 spliceosome [GO:0071013]; nucleoplasm [GO:0005654]; nucleus [GO:0005634]; post-mRNA release spliceosomal complex [GO:0071014]; post-spliceosomal complex [GO:0071020]; Prp19 complex [GO:0000974]; U2-type catalytic step 1 spliceosome [GO:0071006]; RNA binding [GO:0003723]; generation of catalytic spliceosome for second transesterification step [GO:0000350]; mRNA 3'-splice site reco…
372	Q9ULQ1	0.875503391581712	0.521517073842178	0.583047506439416	1.31465477547793	Abundance371	0.805506311085475	TPC1	reviewed	Two pore channel protein 1 (Two pore calcium channel protein 1) (Voltage-dependent calcium channel protein TPC1)	TPCN1	Homo sapiens (Human)	Alternative splicing;Calcium;Calcium channel;Calcium transport;Coiled coil;Endosome;Glycoprotein;Ion channel;Ion transport;Lysosome;Membrane;Reference proteome;Repeat;Transmembrane;Transmembrane helix;Transport;Voltage-gated channel	endolysosome [GO:0036019]; endosome [GO:0005768]; endosome membrane [GO:0010008]; integral component of membrane [GO:0016021]; lysosomal membrane [GO:0005765]; lysosome [GO:0005764]; identical protein binding [GO:0042802]; intracellular phosphatidylinositol-3,5-bisphosphate-sensitive cation channel activity [GO:0097682]; ligand-gated sodium channel activity [GO:0015280]; NAADP-sensitive calcium-r…
373	Q9ULP9	0.588217914957741	0.0138324959436556	0.385513731649097	0.897504516887533	Abundance372	0.14746920752505	TBC24	reviewed	TBC1 domain family member 24	TBC1D24	Homo sapiens (Human)	Alternative splicing;Cell junction;Cell membrane;Cell projection;Cytoplasm;Cytoplasmic vesicle;Deafness;Disease variant;Epilepsy;GTPase activation;Membrane;Mental retardation;Non-syndromic deafness;Phosphoprotein;Reference proteome;Synapse	cell junction [GO:0030054]; cytoplasm [GO:0005737]; cytoplasmic vesicle membrane [GO:0030659]; neuromuscular junction [GO:0031594]; plasma membrane [GO:0005886]; postsynapse [GO:0098794]; terminal bouton [GO:0043195]; GTPase activator activity [GO:0005096]; GTPase activity [GO:0003924]; dendrite development [GO:0016358]; neuromuscular synaptic transmission [GO:0007274]; neuron death in response t…
374	Q9ULM3	1.14468444432186	0.476328919712214	0.789201262177344	1.66028938354385	Abundance373	0.78209359494162	YETS2	reviewed	YEATS domain-containing protein 2	YEATS2	Homo sapiens (Human)	3D-structure;Coiled coil;Epilepsy;Isopeptide bond;Nucleus;Phosphoprotein;Reference proteome;Ubl conjugation	Ada2/Gcn5/Ada3 transcription activator complex [GO:0005671]; mitotic spindle [GO:0072686]; histone binding [GO:0042393]; modification-dependent protein binding [GO:0140030]; TBP-class protein binding [GO:0017025]; histone H3 acetylation [GO:0043966]; negative regulation of transcription by RNA polymerase II [GO:0000122]; negative regulation of transcription, DNA-templated [GO:0045892]
375	Q9ULK4	1.39479652646584	0.278687735421513	0.76391907647936	2.54667989076425	Abundance374	0.643509638409898	MED23	reviewed	Mediator of RNA polymerase II transcription subunit 23 (Activator-recruited cofactor 130 kDa component) (ARC130) (Cofactor required for Sp1 transcriptional activation subunit 3) (CRSP complex subunit 3) (Mediator complex subunit 23) (Protein sur-2 homolog) (hSur-2) (Transcriptional coactivator CRSP130) (Vitamin D3 receptor-interacting protein complex 130 kDa component) (DRIP130)	MED23	Homo sapiens (Human)	3D-structure;Activator;Alternative splicing;Direct protein sequencing;Disease variant;Mental retardation;Nucleus;Reference proteome;Transcription;Transcription regulation	mediator complex [GO:0016592]; nucleoplasm [GO:0005654]; transcription regulator complex [GO:0005667]; transcription coactivator activity [GO:0003713]; positive regulation of gene expression [GO:0010628]; regulation of transcription by RNA polymerase II [GO:0006357]; regulation of transcription, DNA-templated [GO:0006355]; transcription initiation from RNA polymerase II promoter [GO:0006367]
376	Q9ULJ8	0.690465032714833	0.125680288564718	0.429795347397475	1.10923015869924	Abundance375	0.442066260073535	NEB1	reviewed	Neurabin-1 (Neurabin-I) (Neural tissue-specific F-actin-binding protein I) (Protein phosphatase 1 regulatory subunit 9A)	PPP1R9A	Homo sapiens (Human)	3D-structure;Actin-binding;Alternative splicing;Cell junction;Coiled coil;Cytoplasm;Cytoskeleton;Developmental protein;Differentiation;Neurogenesis;Phosphoprotein;Reference proteome;Synapse;Synaptosome	actin cytoskeleton [GO:0015629]; cortical actin cytoskeleton [GO:0030864]; cytoplasm [GO:0005737]; cytosol [GO:0005829]; dendrite [GO:0030425]; dendritic spine neck [GO:0044326]; filopodium [GO:0030175]; glutamatergic synapse [GO:0098978]; growth cone lamellipodium [GO:1990761]; neuromuscular junction [GO:0031594]; neuronal cell body [GO:0043025]; postsynaptic actin cytoskeleton [GO:0098871]; pos…
377	Q9ULH7	1.15137514620092	0.532333690591355	0.73973216596962	1.79208744498969	Abundance376	0.809888150091726	MRTFB	reviewed	Myocardin-related transcription factor B (MRTF-B) (MKL/myocardin-like protein 2) (Megakaryoblastic leukemia 2)	MRTFB	Homo sapiens (Human)	Activator;Alternative splicing;Chromosomal rearrangement;Coiled coil;Developmental protein;Differentiation;Glycoprotein;Isopeptide bond;Myogenesis;Nucleus;Phosphoprotein;Reference proteome;Repeat;Transcription;Transcription regulation;Ubl conjugation	nucleus [GO:0005634]; cadherin binding [GO:0045296]; transcription coactivator activity [GO:0003713]; muscle organ development [GO:0007517]; positive regulation of striated muscle tissue development [GO:0045844]; positive regulation of transcription by RNA polymerase II [GO:0045944]; smooth muscle cell differentiation [GO:0051145]
378	Q9ULH1	0.528146000904731	0.0250984662437048	0.302103402799858	0.923320279369559	Abundance377	0.203987784395711	ASAP1	reviewed	Arf-GAP with SH3 domain, ANK repeat and PH domain-containing protein 1 (130 kDa phosphatidylinositol 4,5-bisphosphate-dependent ARF1 GTPase-activating protein) (ADP-ribosylation factor-directed GTPase-activating protein 1) (ARF GTPase-activating protein 1) (Development and differentiation-enhancing factor 1) (DEF-1) (Differentiation-enhancing factor 1) (PIP2-dependent ARF1 GAP)	ASAP1	Homo sapiens (Human)	3D-structure;ANK repeat;Alternative splicing;Cilium biogenesis/degradation;Cytoplasm;GTPase activation;Membrane;Metal-binding;Phosphoprotein;Reference proteome;Repeat;SH3 domain;Zinc;Zinc-finger	cell projection membrane [GO:0031253]; cytosol [GO:0005829]; dendritic spine [GO:0043197]; podosome [GO:0002102]; cadherin binding [GO:0045296]; GTPase activator activity [GO:0005096]; metal ion binding [GO:0046872]; phosphatidylinositol-3,4,5-trisphosphate binding [GO:0005547]; phosphatidylinositol-4,5-bisphosphate binding [GO:0005546]; phosphatidylserine binding [GO:0001786]; cilium assembly [G…
379	Q9ULH0	1.38796290373102	0.15398606829155	0.884363506906604	2.17833617860591	Abundance378	0.485085957379679	KDIS	reviewed	Kinase D-interacting substrate of 220 kDa (Ankyrin repeat-rich membrane-spanning protein)	KIDINS220	Homo sapiens (Human)	ANK repeat;Alternative splicing;Disease variant;Endosome;Hereditary spastic paraplegia;Membrane;Mental retardation;Neurodegeneration;Neurogenesis;Obesity;Phosphoprotein;Reference proteome;Repeat;Transmembrane;Transmembrane helix	cytosol [GO:0005829]; integral component of membrane [GO:0016021]; late endosome [GO:0005770]; membrane [GO:0016020]; protein-containing complex [GO:0032991]; PDZ domain binding [GO:0030165]; protein kinase regulator activity [GO:0019887]; cellular response to nerve growth factor stimulus [GO:1990090]; dendrite morphogenesis [GO:0048813]; in utero embryonic development [GO:0001701]; nerve growth …
380	Q9ULG6	1.28926480941306	0.136247627489816	0.922971083104071	1.80092722211912	Abundance379	0.458160362512152	CCPG1	reviewed	Cell cycle progression protein 1 (Cell cycle progression restoration protein 8)	CCPG1	Homo sapiens (Human)	3D-structure;Alternative splicing;Cell cycle;Coiled coil;Membrane;Phosphoprotein;Reference proteome;Signal-anchor;Transmembrane;Transmembrane helix	integral component of membrane [GO:0016021]; membrane [GO:0016020]; cell cycle [GO:0007049]; positive regulation of cell cycle [GO:0045787]; positive regulation of cell population proliferation [GO:0008284]; positive regulation of transcription by RNA polymerase II [GO:0045944]; regulation of Rho guanyl-nucleotide exchange factor activity [GO:2001106]
381	Q9ULG1	1.13807481872981	0.742512397686209	0.526091964058683	2.46195414777788	Abundance380	0.914492910343594	INO80	reviewed	Chromatin-remodeling ATPase INO80 (hINO80) (EC 3.6.4.-) (DNA helicase-related INO80 complex homolog 1) (DNA helicase-related protein INO80) (INO80 complex subunit A)	INO80	Homo sapiens (Human)	3D-structure;ATP-binding;Acetylation;Actin-binding;Cell cycle;Cell division;Chromosome;Cytoplasm;Cytoskeleton;DNA damage;DNA recombination;DNA repair;DNA-binding;Hydrolase;Microtubule;Mitosis;Nucleotide-binding;Nucleus;Phosphoprotein;Reference proteome	cytosol [GO:0005829]; Ino80 complex [GO:0031011]; microtubule [GO:0005874]; nuclear body [GO:0016604]; nucleoplasm [GO:0005654]; nucleus [GO:0005634]; spindle [GO:0005819]; actin binding [GO:0003779]; alpha-tubulin binding [GO:0043014]; ATP binding [GO:0005524]; ATP hydrolysis activity [GO:0140603]; ATPase, acting on DNA [GO:0008094]; DNA binding [GO:0003677]; histone binding [GO:0042393]; nucleo…
382	Q9ULF5	0.914105449854692	0.764291724313926	0.508216961214714	1.64415758863472	Abundance381	0.924173315473309	S39AA	reviewed	Zinc transporter ZIP10 (Solute carrier family 39 member 10) (Zrt- and Irt-like protein 10) (ZIP-10)	SLC39A10	Homo sapiens (Human)	Alternative splicing;Glycoprotein;Ion transport;Membrane;Phosphoprotein;Reference proteome;Signal;Transmembrane;Transmembrane helix;Transport;Zinc;Zinc transport	integral component of plasma membrane [GO:0005887]; zinc ion transmembrane transporter activity [GO:0005385]; cellular zinc ion homeostasis [GO:0006882]; negative regulation of B cell apoptotic process [GO:0002903]; positive regulation of B cell proliferation [GO:0030890]; positive regulation of B cell receptor signaling pathway [GO:0050861]; positive regulation of protein tyrosine phosphatase ac…
383	Q9ULE6	0.648107088514803	0.0704491289413755	0.405113318751755	1.03685260084112	Abundance382	0.343441654538816	PALD	reviewed	Paladin	PALD1	Homo sapiens (Human)	Cytoplasm;Lipoprotein;Myristate;Phosphoprotein;Reference proteome	cytoplasm [GO:0005737]; cytosol [GO:0005829]; protein tyrosine phosphatase activity [GO:0004725]
384	Q9ULD2	0.943737891467094	0.77927122268524	0.629481918788084	1.41487973078793	Abundance383	0.929255784440791	MTUS1	reviewed	Microtubule-associated tumor suppressor 1 (AT2 receptor-binding protein) (Angiotensin-II type 2 receptor-interacting protein) (Mitochondrial tumor suppressor 1)	MTUS1	Homo sapiens (Human)	Alternative splicing;Cell membrane;Coiled coil;Cytoplasm;Cytoskeleton;Disease variant;Golgi apparatus;Membrane;Microtubule;Mitochondrion;Nucleus;Phosphoprotein;Reference proteome;Tumor suppressor	extracellular space [GO:0005615]; Golgi apparatus [GO:0005794]; microtubule [GO:0005874]; microtubule cytoskeleton [GO:0015630]; microtubule organizing center [GO:0005815]; mitochondrion [GO:0005739]; nucleolus [GO:0005730]; nucleus [GO:0005634]; plasma membrane [GO:0005886]; spindle [GO:0005819]; microtubule binding [GO:0008017]; regulation of macrophage chemotaxis [GO:0010758]
385	Q9ULC5	1.40933695633258	0.00918990374936806	1.08866502931807	1.8244644615148	Abundance384	0.12126633525731	ACSL5	reviewed	Long-chain-fatty-acid--CoA ligase 5 (EC 6.2.1.3) (Arachidonate--CoA ligase) (EC 6.2.1.15) (Long-chain acyl-CoA synthetase 5) (LACS 5)	ACSL5	Homo sapiens (Human)	ATP-binding;Acetylation;Alternative splicing;Cell membrane;Endoplasmic reticulum;Fatty acid metabolism;Ligase;Lipid metabolism;Magnesium;Membrane;Mitochondrion;Mitochondrion outer membrane;Nucleotide-binding;Phosphoprotein;Reference proteome;Signal-anchor;Transmembrane;Transmembrane helix	endoplasmic reticulum [GO:0005783]; endoplasmic reticulum membrane [GO:0005789]; integral component of membrane [GO:0016021]; membrane [GO:0016020]; mitochondrial outer membrane [GO:0005741]; mitochondrion [GO:0005739]; nucleolus [GO:0005730]; nucleoplasm [GO:0005654]; plasma membrane [GO:0005886]; arachidonate-CoA ligase activity [GO:0047676]; ATP binding [GO:0005524]; long-chain fatty acid-CoA …
386	Q9ULC4	2.59644056108374	0.00426575905106196	1.34954192896711	4.99540135992704	Abundance385	0.0877720422468508	MCTS1	reviewed	Malignant T-cell-amplified sequence 1 (MCT-1) (Multiple copies T-cell malignancies)	MCTS1	Homo sapiens (Human)	3D-structure;Alternative splicing;Cell cycle;Cytoplasm;DNA damage;Growth regulation;Initiation factor;Phosphoprotein;Protein biosynthesis;Reference proteome;Transcription;Transcription regulation;Tumor suppressor	cytosol [GO:0005829]; plasma membrane [GO:0005886]; translation initiation factor activity [GO:0003743]; cell cycle [GO:0007049]; cellular response to DNA damage stimulus [GO:0006974]; formation of translation preinitiation complex [GO:0001731]; IRES-dependent viral translational initiation [GO:0075522]; positive regulation of cell population proliferation [GO:0008284]; regulation of growth [GO:0…
387	Q9ULC3	0.780166750477055	0.368347179444416	0.454243451139446	1.33994261672488	Abundance386	0.714202537455303	RAB23	reviewed	Ras-related protein Rab-23	RAB23	Homo sapiens (Human)	Cell membrane;Craniosynostosis;Cytoplasm;Cytoplasmic vesicle;Developmental protein;Disease variant;Endosome;GTP-binding;Lipoprotein;Membrane;Methylation;Nucleotide-binding;Phosphoprotein;Prenylation;Protein transport;Reference proteome;Transport	autophagosome [GO:0005776]; cell junction [GO:0030054]; centrosome [GO:0005813]; cytoplasm [GO:0005737]; cytosol [GO:0005829]; endomembrane system [GO:0012505]; endosome membrane [GO:0010008]; phagocytic vesicle [GO:0045335]; phagocytic vesicle membrane [GO:0030670]; plasma membrane [GO:0005886]; GTP binding [GO:0005525]; GTPase activity [GO:0003924]; autophagosome assembly [GO:0000045]; cellular…
388	Q9ULA0	0.79496920221003	0.404529728991208	0.463491614356696	1.36351125432896	Abundance387	0.736240664876796	DNPEP	reviewed	Aspartyl aminopeptidase (EC 3.4.11.21)	DNPEP	Homo sapiens (Human)	3D-structure;Acetylation;Alternative initiation;Aminopeptidase;Cytoplasm;Hydrolase;Metal-binding;Metalloprotease;Phosphoprotein;Protease;Reference proteome;Zinc	blood microparticle [GO:0072562]; cytoplasm [GO:0005737]; cytosol [GO:0005829]; nucleus [GO:0005634]; aminopeptidase activity [GO:0004177]; identical protein binding [GO:0042802]; metallopeptidase activity [GO:0008237]; zinc ion binding [GO:0008270]; peptide metabolic process [GO:0006518]
389	Q9UL54	1.48083685769102	0.281969595783865	0.724262907795992	3.02773726983943	Abundance388	0.646690057067616	TAOK2	reviewed	Serine/threonine-protein kinase TAO2 (EC 2.7.11.1) (Kinase from chicken homolog C) (hKFC-C) (Prostate-derived sterile 20-like kinase 1) (PSK-1) (PSK1) (Prostate-derived STE20-like kinase 1) (Thousand and one amino acid protein kinase 2)	TAOK2	Homo sapiens (Human)	ATP-binding;Alternative splicing;Cell projection;Coiled coil;Cytoplasm;Cytoplasmic vesicle;Cytoskeleton;Kinase;Magnesium;Membrane;Nucleotide-binding;Nucleus;Phosphoprotein;Reference proteome;Serine/threonine-protein kinase;Transferase;Transmembrane;Transmembrane helix	actin cytoskeleton [GO:0015629]; axon [GO:0030424]; axonal growth cone [GO:0044295]; cytoplasm [GO:0005737]; cytoplasmic vesicle [GO:0031410]; cytoplasmic vesicle membrane [GO:0030659]; cytosol [GO:0005829]; dendritic growth cone [GO:0044294]; integral component of membrane [GO:0016021]; neuron projection [GO:0043005]; nucleolus [GO:0005730]; nucleoplasm [GO:0005654]; receptor complex [GO:0043235…
390	Q9UL46	2.21620228710732	0.0046280120461007	1.27763808152663	3.84424403780368	Abundance389	0.0899169501532974	PSME2	reviewed	Proteasome activator complex subunit 2 (11S regulator complex subunit beta) (REG-beta) (Activator of multicatalytic protease subunit 2) (Proteasome activator 28 subunit beta) (PA28b) (PA28beta)	PSME2	Homo sapiens (Human)	3D-structure;Acetylation;Direct protein sequencing;Phosphoprotein;Proteasome;Reference proteome	cytoplasm [GO:0005737]; cytosol [GO:0005829]; extracellular exosome [GO:0070062]; membrane [GO:0016020]; nucleoplasm [GO:0005654]; proteasome activator complex [GO:0008537]; proteasome complex [GO:0000502]; endopeptidase activator activity [GO:0061133]; identical protein binding [GO:0042802]; positive regulation of endopeptidase activity [GO:0010950]; regulation of G1/S transition of mitotic cell…
391	Q9UL40	0.829796979226981	0.616289092862033	0.399995448310561	1.72142715534006	Abundance390	0.856375866215359	ZN346	reviewed	Zinc finger protein 346 (Just another zinc finger protein)	ZNF346	Homo sapiens (Human)	3D-structure;Acetylation;Alternative splicing;Cytoplasm;Isopeptide bond;Metal-binding;Nucleus;RNA-binding;Reference proteome;Repeat;Ubl conjugation;Zinc;Zinc-finger	cytoplasm [GO:0005737]; nucleolus [GO:0005730]; nucleoplasm [GO:0005654]; nucleus [GO:0005634]; double-stranded RNA binding [GO:0003725]; enzyme binding [GO:0019899]; miRNA binding [GO:0035198]; RNA binding [GO:0003723]; zinc ion binding [GO:0008270]
392	Q9UL33	0.95505270623031	0.906388238552201	0.443754531982958	2.05547347900183	Abundance391	0.973143385128325	TPC2L	reviewed	Trafficking protein particle complex subunit 2-like protein	TRAPPC2L	Homo sapiens (Human)	Alternative splicing;Cytoplasm;Disease variant;ER-Golgi transport;Endoplasmic reticulum;Epilepsy;Golgi apparatus;Reference proteome;Transport	cytoplasm [GO:0005737]; cytosol [GO:0005829]; endoplasmic reticulum [GO:0005783]; Golgi apparatus [GO:0005794]; intracellular membrane-bounded organelle [GO:0043231]; nucleus [GO:0005634]; perinuclear region of cytoplasm [GO:0048471]; TRAPP complex [GO:0030008]; endoplasmic reticulum to Golgi vesicle-mediated transport [GO:0006888]
393	Q9UL26	0.599128005155198	0.122979082989113	0.312468725950406	1.14876893829759	Abundance392	0.438142464435733	RB22A	reviewed	Ras-related protein Rab-22A (Rab-22)	RAB22A	Homo sapiens (Human)	Cell membrane;Cell projection;Cytoplasmic vesicle;Endocytosis;Endosome;GTP-binding;Lipoprotein;Membrane;Nucleotide-binding;Prenylation;Protein transport;Reference proteome;Transport	actin cytoskeleton [GO:0015629]; early endosome [GO:0005769]; endomembrane system [GO:0012505]; endosome membrane [GO:0010008]; extracellular exosome [GO:0070062]; late endosome [GO:0005770]; phagocytic vesicle [GO:0045335]; phagocytic vesicle membrane [GO:0030670]; plasma membrane [GO:0005886]; ruffle [GO:0001726]; GDP binding [GO:0019003]; GTP binding [GO:0005525]; GTPase activity [GO:0003924];…
394	Q9UL25	1.59096765641228	0.18768630955635	0.797355087820602	3.17446784050557	Abundance393	0.539017837780648	RAB21	reviewed	Ras-related protein Rab-21	RAB21	Homo sapiens (Human)	3D-structure;Acetylation;Cell projection;Cytoplasmic vesicle;Direct protein sequencing;Endoplasmic reticulum;Endosome;GTP-binding;Golgi apparatus;Lipoprotein;Membrane;Methylation;Nucleotide-binding;Prenylation;Protein transport;Reference proteome;Transport	axon cytoplasm [GO:1904115]; cleavage furrow [GO:0032154]; cytoplasmic side of early endosome membrane [GO:0098559]; cytoplasmic side of plasma membrane [GO:0009898]; cytosol [GO:0005829]; early endosome [GO:0005769]; early endosome membrane [GO:0031901]; endomembrane system [GO:0012505]; endoplasmic reticulum membrane [GO:0005789]; endosome [GO:0005768]; extracellular exosome [GO:0070062]; focal…
395	Q9UL18	0.429011291656271	0.00648095295519456	0.233275110143039	0.788985538387385	Abundance394	0.102528360376338	AGO1	reviewed	Protein argonaute-1 (Argonaute1) (hAgo1) (Argonaute RISC catalytic component 1) (Eukaryotic translation initiation factor 2C 1) (eIF-2C 1) (eIF2C 1) (Putative RNA-binding protein Q99)	AGO1	Homo sapiens (Human)	3D-structure;Cytoplasm;Disease variant;RNA-binding;RNA-mediated gene silencing;Reference proteome;Repressor;Ribonucleoprotein;Transcription;Transcription regulation;Translation regulation;Ubl conjugation	cytoplasm [GO:0005737]; cytoplasmic ribonucleoprotein granule [GO:0036464]; cytosol [GO:0005829]; nucleoplasm [GO:0005654]; nucleus [GO:0005634]; P-body [GO:0000932]; polysome [GO:0005844]; ribonucleoprotein complex [GO:1990904]; RISC complex [GO:0016442]; RISC-loading complex [GO:0070578]; core promoter sequence-specific DNA binding [GO:0001046]; double-stranded RNA binding [GO:0003725]; miRNA b…
396	Q9UL15	1.683831260587	0.144384874744369	0.836439049565221	3.38971227563296	Abundance395	0.46876938092882	BAG5	reviewed	BAG family molecular chaperone regulator 5 (BAG-5) (Bcl-2-associated athanogene 5)	BAG5	Homo sapiens (Human)	3D-structure;Alternative splicing;Chaperone;Reference proteome;Repeat	cytoplasm [GO:0005737]; cytosol [GO:0005829]; inclusion body [GO:0016234]; membrane [GO:0016020]; mitochondrion [GO:0005739]; nucleus [GO:0005634]; perinuclear region of cytoplasm [GO:0048471]; adenyl-nucleotide exchange factor activity [GO:0000774]; chaperone binding [GO:0051087]; heat shock protein binding [GO:0031072]; protein kinase binding [GO:0019901]; ubiquitin protein ligase binding [GO:0…
397	Q9UL12	0.881590575932992	0.45672361474084	0.632600159345389	1.22858322447802	Abundance396	0.769605574352051	SARDH	reviewed	Sarcosine dehydrogenase, mitochondrial (SarDH) (EC 1.5.8.3) (BPR-2)	SARDH	Homo sapiens (Human)	Acetylation;Alternative splicing;Disease variant;FAD;Flavoprotein;Mitochondrion;Oxidoreductase;Phosphoprotein;Reference proteome;Transit peptide	cytoplasm [GO:0005737]; mitochondrial matrix [GO:0005759]; mitochondrion [GO:0005739]; oxidoreductase activity [GO:0016491]; sarcosine dehydrogenase activity [GO:0008480]; sarcosine catabolic process [GO:1901053]
398	Q9UL03	0.932206955686696	0.815524823524225	0.516879423066078	1.68126214635471	Abundance397	0.941812976718236	INT6	reviewed	Integrator complex subunit 6 (Int6) (DBI-1) (Protein DDX26) (Protein deleted in cancer 1) (DICE1)	INTS6	Homo sapiens (Human)	3D-structure;Alternative splicing;Nucleus;Phosphoprotein;Reference proteome	actin cytoskeleton [GO:0015629]; integrator complex [GO:0032039]; nucleoplasm [GO:0005654]; nucleus [GO:0005634]; transmembrane signaling receptor activity [GO:0004888]; snRNA 3'-end processing [GO:0034472]; snRNA processing [GO:0016180]
399	Q9UKZ1	1.49136258840935	0.224021356988441	0.783028548691002	2.8404614031317	Abundance398	0.585915874150782	CNO11	reviewed	CCR4-NOT transcription complex subunit 11	CNOT11	Homo sapiens (Human)	Cytoplasm;Methylation;Nucleus;RNA-mediated gene silencing;Reference proteome;Transcription;Transcription regulation;Translation regulation	CCR4-NOT complex [GO:0030014]; cytosol [GO:0005829]; nucleus [GO:0005634]; gene silencing by RNA [GO:0031047]; regulation of translation [GO:0006417]
400	Q9UKY7	2.09488967646937	0.0470188071410957	1.00979035214454	4.34601375152547	Abundance399	0.283332978713072	CDV3	reviewed	Protein CDV3 homolog	CDV3	Homo sapiens (Human)	Acetylation;Alternative splicing;Cytoplasm;Phosphoprotein;Reference proteome	cytoplasm [GO:0005737]; cytosol [GO:0005829]; plasma membrane [GO:0005886]
401	Q9UKX7	1.05282637914099	0.898200424019285	0.478466158701963	2.31665994439867	Abundance400	0.969471971609129	NUP50	reviewed	Nuclear pore complex protein Nup50 (50 kDa nucleoporin) (Nuclear pore-associated protein 60 kDa-like) (Nucleoporin Nup50)	NUP50	Homo sapiens (Human)	3D-structure;Acetylation;Alternative splicing;Isopeptide bond;Membrane;Nuclear pore complex;Nucleus;Phosphoprotein;Protein transport;Reference proteome;Repeat;Translocation;Transport;Ubl conjugation;mRNA transport	nuclear membrane [GO:0031965]; nuclear pore [GO:0005643]; nucleoplasm [GO:0005654]; mRNA transport [GO:0051028]; protein import into nucleus [GO:0006606]
402	Q9UKX5	0.918890828454515	0.641811788681276	0.643395210249687	1.31235101095973	Abundance401	0.87174853770747	ITA11	reviewed	Integrin alpha-11	ITGA11	Homo sapiens (Human)	Alternative splicing;Calcium;Cell adhesion;Disulfide bond;Glycoprotein;Integrin;Magnesium;Membrane;Metal-binding;Receptor;Reference proteome;Repeat;Signal;Transmembrane;Transmembrane helix	focal adhesion [GO:0005925]; integrin alpha11-beta1 complex [GO:0034681]; integrin complex [GO:0008305]; membrane [GO:0016020]; plasma membrane [GO:0005886]; collagen binding [GO:0005518]; collagen binding involved in cell-matrix adhesion [GO:0098639]; collagen receptor activity [GO:0038064]; metal ion binding [GO:0046872]; cell adhesion [GO:0007155]; cell adhesion mediated by integrin [GO:003362…
403	Q9UKV8	0.919789923915972	0.795153380761136	0.489289756637752	1.72906440950428	Abundance402	0.935462621049041	AGO2	reviewed	Protein argonaute-2 (Argonaute2) (hAgo2) (EC 3.1.26.n2) (Argonaute RISC catalytic component 2) (Eukaryotic translation initiation factor 2C 2) (eIF-2C 2) (eIF2C 2) (PAZ Piwi domain protein) (PPD) (Protein slicer)	AGO2	Homo sapiens (Human)	3D-structure;Alternative splicing;Cytoplasm;Endonuclease;Hydrolase;Hydroxylation;Magnesium;Manganese;Metal-binding;Nitration;Nuclease;Nucleus;Phosphoprotein;RNA-binding;RNA-mediated gene silencing;Reference proteome;Repressor;Ribonucleoprotein;Transcription;Transcription regulation;Translation regulation;Ubl conjugation	cytoplasm [GO:0005737]; cytoplasmic ribonucleoprotein granule [GO:0036464]; cytosol [GO:0005829]; dendrite [GO:0030425]; extracellular exosome [GO:0070062]; membrane [GO:0016020]; mRNA cap binding complex [GO:0005845]; nucleoplasm [GO:0005654]; nucleus [GO:0005634]; P-body [GO:0000932]; polysome [GO:0005844]; ribonucleoprotein complex [GO:1990904]; RISC complex [GO:0016442]; RISC-loading complex …
404	Q9UKV5	2.04146385798276	0.039719442210098	1.03412130698195	4.03006364467317	Abundance403	0.260601224268473	AMFR	reviewed	E3 ubiquitin-protein ligase AMFR (EC 2.3.2.36) (Autocrine motility factor receptor) (AMF receptor) (RING finger protein 45) (gp78)	AMFR	Homo sapiens (Human)	3D-structure;Endoplasmic reticulum;Lipoprotein;Membrane;Metal-binding;Palmitate;Phosphoprotein;Receptor;Reference proteome;Transferase;Transmembrane;Transmembrane helix;Ubl conjugation pathway;Wnt signaling pathway;Zinc;Zinc-finger	cytosol [GO:0005829]; dendrite [GO:0030425]; Derlin-1 retrotranslocation complex [GO:0036513]; endoplasmic reticulum [GO:0005783]; endoplasmic reticulum membrane [GO:0005789]; endoplasmic reticulum quality control compartment [GO:0044322]; Golgi apparatus [GO:0005794]; growth cone [GO:0030426]; integral component of endoplasmic reticulum membrane [GO:0030176]; integral component of membrane [GO:0…
405	Q9UKV3	1.60607041295653	0.262539435065424	0.701156047382424	3.67887031853194	Abundance404	0.62528622959538	ACINU	reviewed	Apoptotic chromatin condensation inducer in the nucleus (Acinus)	ACIN1	Homo sapiens (Human)	3D-structure;Acetylation;Alternative splicing;Apoptosis;Direct protein sequencing;Isopeptide bond;Methylation;Nucleus;Phosphoprotein;RNA-binding;Reference proteome;Ubl conjugation;mRNA processing;mRNA splicing	ASAP complex [GO:0061574]; cytosol [GO:0005829]; nuclear speck [GO:0016607]; nucleoplasm [GO:0005654]; nucleus [GO:0005634]; plasma membrane [GO:0005886]; ATPase [GO:0016887]; enzyme binding [GO:0019899]; nucleic acid binding [GO:0003676]; RNA binding [GO:0003723]; apoptotic chromosome condensation [GO:0030263]; erythrocyte differentiation [GO:0030218]; mRNA processing [GO:0006397]; negative regu…
406	Q9UKU9	0.579879044613536	0.0105963586209852	0.381806771642611	0.880706502232135	Abundance405	0.127118254613643	ANGL2	reviewed	Angiopoietin-related protein 2 (Angiopoietin-like protein 2)	ANGPTL2	Homo sapiens (Human)	3D-structure;Alternative splicing;Coiled coil;Disulfide bond;Glycoprotein;Reference proteome;Secreted;Signal	collagen-containing extracellular matrix [GO:0062023]; extracellular exosome [GO:0070062]; extracellular space [GO:0005615]; signaling receptor binding [GO:0005102]; angiogenesis [GO:0001525]; multicellular organism development [GO:0007275]
407	Q9UKU7	0.956799791637686	0.878049593537376	0.544305507898569	1.68189707433296	Abundance406	0.963121432306906	ACAD8	reviewed	Isobutyryl-CoA dehydrogenase, mitochondrial (IBDH) (EC 1.3.8.-) (Activator-recruited cofactor 42 kDa component) (ARC42) (Acyl-CoA dehydrogenase family member 8) (ACAD-8)	ACAD8	Homo sapiens (Human)	3D-structure;Acetylation;Activator;Alternative splicing;Branched-chain amino acid catabolism;Direct protein sequencing;Disease variant;FAD;Flavoprotein;Mitochondrion;Oxidoreductase;Reference proteome;Transcription;Transcription regulation;Transit peptide	mitochondrial matrix [GO:0005759]; acyl-CoA dehydrogenase activity [GO:0003995]; flavin adenine dinucleotide binding [GO:0050660]; branched-chain amino acid catabolic process [GO:0009083]; lipid metabolic process [GO:0006629]; valine catabolic process [GO:0006574]
408	Q9UKT5	1.52339036679667	0.0797944045671996	0.951231367506637	2.43969899324487	Abundance407	0.359978540614072	FBX4	reviewed	F-box only protein 4	FBXO4	Homo sapiens (Human)	3D-structure;Alternative splicing;Cytoplasm;Phosphoprotein;Reference proteome;Ubl conjugation pathway	cytoplasm [GO:0005737]; cytosol [GO:0005829]; SCF ubiquitin ligase complex [GO:0019005]; ubiquitin ligase complex [GO:0000151]; protein homodimerization activity [GO:0042803]; ubiquitin protein ligase activity [GO:0061630]; ubiquitin-protein transferase activity [GO:0004842]; aging [GO:0007568]; cellular homeostasis [GO:0019725]; cellular response to ionizing radiation [GO:0071479]; common myeloi…
409	Q9UKS6	0.866939937479799	0.495543518862487	0.574980284228218	1.30714891590815	Abundance408	0.791963071314973	PACN3	reviewed	Protein kinase C and casein kinase substrate in neurons protein 3 (SH3 domain-containing protein 6511)	PACSIN3	Homo sapiens (Human)	Cell membrane;Coiled coil;Cytoplasm;Endocytosis;Lipid-binding;Membrane;Phosphoprotein;Reference proteome;SH3 domain	cytoplasm [GO:0005737]; cytosol [GO:0005829]; endosome [GO:0005768]; extracellular exosome [GO:0070062]; plasma membrane [GO:0005886]; calcium channel inhibitor activity [GO:0019855]; cytoskeletal protein binding [GO:0008092]; identical protein binding [GO:0042802]; lipid binding [GO:0008289]; phospholipid binding [GO:0005543]; cytoskeleton organization [GO:0007010]; endocytosis [GO:0006897]; neg…
410	Q9UKR5	1.73485678081491	0.0188350531061855	1.09548783861432	2.74738609033438	Abundance409	0.175975958425578	ERG28	reviewed	Ergosterol biosynthetic protein 28 homolog	ERG28	Homo sapiens (Human)	Endoplasmic reticulum;Lipid biosynthesis;Lipid metabolism;Membrane;Reference proteome;Steroid biosynthesis;Steroid metabolism;Sterol biosynthesis;Sterol metabolism;Transmembrane;Transmembrane helix	endoplasmic reticulum [GO:0005783]; endoplasmic reticulum membrane [GO:0005789]; integral component of membrane [GO:0016021]; transport vesicle [GO:0030133]; identical protein binding [GO:0042802]; protein-macromolecule adaptor activity [GO:0030674]; sterol biosynthetic process [GO:0016126]
411	Q9UKN8	1.22182266315069	0.414353068462354	0.755244603376095	1.9766452001316	Abundance410	0.74130692729298	TF3C4	reviewed	General transcription factor 3C polypeptide 4 (EC 2.3.1.48) (TF3C-delta) (Transcription factor IIIC 90 kDa subunit) (TFIIIC 90 kDa subunit) (TFIIIC90) (Transcription factor IIIC subunit delta)	GTF3C4	Homo sapiens (Human)	Acetylation;Acyltransferase;DNA-binding;Direct protein sequencing;Isopeptide bond;Nucleus;Phosphoprotein;Reference proteome;Transcription;Transferase;Ubl conjugation	mitochondrion [GO:0005739]; nucleoplasm [GO:0005654]; transcription factor TFIIIC complex [GO:0000127]; DNA binding [GO:0003677]; enzyme activator activity [GO:0008047]; histone acetyltransferase activity [GO:0004402]; 5S class rRNA transcription by RNA polymerase III [GO:0042791]; transcription by RNA polymerase III [GO:0006383]; transcription initiation from RNA polymerase III promoter [GO:0006…
412	Q9UKM9	0.807883518980991	0.515118190967056	0.424968037784433	1.53582322012692	Abundance411	0.803141154187898	RALY	reviewed	RNA-binding protein Raly (Autoantigen p542) (Heterogeneous nuclear ribonucleoprotein C-like 2) (hnRNP core protein C-like 2) (hnRNP associated with lethal yellow protein homolog)	RALY	Homo sapiens (Human)	3D-structure;Acetylation;Alternative splicing;Coiled coil;Direct protein sequencing;Isopeptide bond;Nucleus;Phosphoprotein;RNA-binding;Reference proteome;Ribonucleoprotein;Spliceosome;Transcription;Transcription regulation;Ubl conjugation;mRNA processing;mRNA splicing	catalytic step 2 spliceosome [GO:0071013]; nucleus [GO:0005634]; RNA binding [GO:0003723]; transcription coregulator activity [GO:0003712]; cholesterol homeostasis [GO:0042632]; mRNA splicing, via spliceosome [GO:0000398]; regulation of nucleic acid-templated transcription [GO:1903506]
413	Q9UKM7	2.13356723278478	0.026427898771346	1.09277743848023	4.16563243028123	Abundance412	0.207529224409773	MA1B1	reviewed	Endoplasmic reticulum mannosyl-oligosaccharide 1,2-alpha-mannosidase (EC 3.2.1.113) (ER alpha-1,2-mannosidase) (ER mannosidase 1) (ERMan1) (Man9GlcNAc2-specific-processing alpha-mannosidase) (Mannosidase alpha class 1B member 1)	MAN1B1	Homo sapiens (Human)	3D-structure;Calcium;Disease variant;Disulfide bond;Endoplasmic reticulum;Glycosidase;Hydrolase;Membrane;Mental retardation;Metal-binding;Reference proteome;Signal-anchor;Transmembrane;Transmembrane helix	cytoplasmic vesicle [GO:0031410]; endoplasmic reticulum [GO:0005783]; endoplasmic reticulum membrane [GO:0005789]; endoplasmic reticulum quality control compartment [GO:0044322]; extracellular vesicle [GO:1903561]; Golgi apparatus [GO:0005794]; integral component of membrane [GO:0016021]; membrane [GO:0016020]; calcium ion binding [GO:0005509]; mannosyl-oligosaccharide 1,2-alpha-mannosidase activ…
414	Q9UKL6	1.13915982938733	0.672817718986234	0.622237201310581	2.08551516070806	Abundance413	0.887709508350821	PPCT	reviewed	Phosphatidylcholine transfer protein (PC-TP) (START domain-containing protein 2) (StARD2) (StAR-related lipid transfer protein 2)	PCTP	Homo sapiens (Human)	3D-structure;Acetylation;Alternative splicing;Cytoplasm;Lipid transport;Lipid-binding;Phosphoprotein;Reference proteome;Transport	cytosol [GO:0005829]; phosphatidylcholine binding [GO:0031210]; phosphatidylcholine transporter activity [GO:0008525]; lipid transport [GO:0006869]; negative regulation of cold-induced thermogenesis [GO:0120163]; phospholipid transport [GO:0015914]
415	Q9UKL0	1.68382857319954	0.117894939029214	0.876289379394278	3.23555064182454	Abundance414	0.430069025703723	RCOR1	reviewed	REST corepressor 1 (Protein CoREST)	RCOR1	Homo sapiens (Human)	3D-structure;Chromatin regulator;Coiled coil;Host-virus interaction;Isopeptide bond;Nucleus;Phosphoprotein;Reference proteome;Repeat;Repressor;Transcription;Transcription regulation;Ubl conjugation	DNA repair complex [GO:1990391]; histone deacetylase complex [GO:0000118]; nucleoplasm [GO:0005654]; nucleus [GO:0005634]; transcription regulator complex [GO:0005667]; transcription repressor complex [GO:0017053]; chromatin binding [GO:0003682]; enzyme binding [GO:0019899]; transcription corepressor activity [GO:0003714]; erythrocyte differentiation [GO:0030218]; histone deacetylation [GO:001657…
416	Q9UKK9	1.08514178388641	0.771240245807127	0.625564810282246	1.88235123168917	Abundance415	0.925716093453561	NUDT5	reviewed	ADP-sugar pyrophosphatase (EC 3.6.1.13) (8-oxo-dGDP phosphatase) (EC 3.6.1.58) (Nuclear ATP-synthesis protein NUDIX5) (EC 2.7.7.96) (Nucleoside diphosphate-linked moiety X motif 5) (Nudix motif 5) (hNUDT5) (YSA1H)	NUDT5	Homo sapiens (Human)	3D-structure;Acetylation;Hydrolase;Isopeptide bond;Magnesium;Metal-binding;Nucleus;Phosphoprotein;RNA-binding;Reference proteome;Transferase;Ubl conjugation	cytosol [GO:0005829]; extracellular exosome [GO:0070062]; nucleus [GO:0005634]; 8-oxo-dGDP phosphatase activity [GO:0044715]; 8-oxo-GDP phosphatase activity [GO:0044716]; ADP-ribose diphosphatase activity [GO:0047631]; ADP-sugar diphosphatase activity [GO:0019144]; identical protein binding [GO:0042802]; magnesium ion binding [GO:0000287]; nucleotidyltransferase activity [GO:0016779]; protein hom…
417	Q9UKK3	1.74168592827314	0.0154581796735696	1.11154148143705	2.72906582741552	Abundance416	0.154799453733893	PARP4	reviewed	Protein mono-ADP-ribosyltransferase PARP4 (EC 2.4.2.-) (193 kDa vault protein) (ADP-ribosyltransferase diphtheria toxin-like 4) (ARTD4) (PARP-related/IalphaI-related H5/proline-rich) (PH5P) (Poly [ADP-ribose] polymerase 4) (PARP-4) (Vault poly(ADP-ribose) polymerase) (VPARP)	PARP4	Homo sapiens (Human)	Cytoplasm;Cytoskeleton;Direct protein sequencing;Glycosyltransferase;Methylation;NAD;Nucleus;Phosphoprotein;Reference proteome;Ribonucleoprotein;Transferase	cytoplasm [GO:0005737]; cytosol [GO:0005829]; extracellular exosome [GO:0070062]; membrane [GO:0016020]; nucleus [GO:0005634]; ribonucleoprotein complex [GO:1990904]; spindle microtubule [GO:0005876]; DNA binding [GO:0003677]; enzyme binding [GO:0019899]; NAD+ ADP-ribosyltransferase activity [GO:0003950]; protein ADP-ribosylase activity [GO:1990404]; cell death [GO:0008219]; cellular protein modi…
418	Q9UKJ3	1.16156598874295	0.637057285093247	0.623514702609774	2.16391937600996	Abundance417	0.868374521525428	GPTC8	reviewed	G patch domain-containing protein 8	GPATCH8	Homo sapiens (Human)	Acetylation;Alternative splicing;Coiled coil;Isopeptide bond;Metal-binding;Phosphoprotein;Reference proteome;Ubl conjugation;Zinc;Zinc-finger	nucleus [GO:0005634]; metal ion binding [GO:0046872]; RNA binding [GO:0003723]
419	Q9UKG9	1.70260918427219	0.0161471660043133	1.1036000980426	2.62674680757059	Abundance418	0.159453305219779	OCTC	reviewed	Peroxisomal carnitine O-octanoyltransferase (COT) (EC 2.3.1.137)	CROT	Homo sapiens (Human)	Acetylation;Acyltransferase;Alternative splicing;Fatty acid metabolism;Lipid metabolism;Peroxisome;Reference proteome;Transferase;Transport	cytosol [GO:0005829]; intracellular membrane-bounded organelle [GO:0043231]; peroxisomal matrix [GO:0005782]; peroxisome [GO:0005777]; carnitine O-octanoyltransferase activity [GO:0008458]; carnitine metabolic process [GO:0009437]; coenzyme A metabolic process [GO:0015936]; fatty acid beta-oxidation [GO:0006635]; fatty acid beta-oxidation using acyl-CoA oxidase [GO:0033540]; fatty acid metabolic …
420	Q9UKG1	0.631726514303908	0.139041874301537	0.343761333736118	1.16091703664645	Abundance419	0.461350619404474	DP13A	reviewed	DCC-interacting protein 13-alpha (Dip13-alpha) (Adapter protein containing PH domain, PTB domain and leucine zipper motif 1)	APPL1	Homo sapiens (Human)	3D-structure;Cell cycle;Cell projection;Coiled coil;Cytoplasm;Cytoplasmic vesicle;Diabetes mellitus;Disease variant;Endosome;Membrane;Nucleus;Phosphoprotein;Reference proteome	cytoplasm [GO:0005737]; cytoplasmic vesicle [GO:0031410]; cytosol [GO:0005829]; early endosome [GO:0005769]; early endosome membrane [GO:0031901]; early phagosome [GO:0032009]; endosome [GO:0005768]; endosome membrane [GO:0010008]; extracellular exosome [GO:0070062]; intracellular vesicle [GO:0097708]; macropinosome [GO:0044354]; membrane [GO:0016020]; nucleus [GO:0005634]; plasma membrane [GO:00…
421	Q9UKF6	2.15497798851523	0.0756640064261079	0.923735258029733	5.0273388296235	Abundance420	0.353933359555794	CPSF3	reviewed	Cleavage and polyadenylation specificity factor subunit 3 (EC 3.1.27.-) (Cleavage and polyadenylation specificity factor 73 kDa subunit) (CPSF 73 kDa subunit) (mRNA 3'-end-processing endonuclease CPSF-73)	CPSF3	Homo sapiens (Human)	3D-structure;Acetylation;Endonuclease;Hydrolase;Isopeptide bond;Metal-binding;Nuclease;Nucleus;Phosphoprotein;RNA-binding;Reference proteome;Ribonucleoprotein;Ubl conjugation;Zinc;mRNA processing	mRNA cleavage and polyadenylation specificity factor complex [GO:0005847]; nucleoplasm [GO:0005654]; 5'-3' exonuclease activity [GO:0008409]; 5'-3' exoribonuclease activity [GO:0004534]; endoribonuclease activity [GO:0004521]; metal ion binding [GO:0046872]; RNA binding [GO:0003723]; mRNA 3'-end processing by stem-loop binding and cleavage [GO:0006398]; mRNA cleavage [GO:0006379]; mRNA polyadenyl…
422	Q9UKE5	1.3113940058075	0.202147062543667	0.864600785656601	1.98907318498653	Abundance421	0.557641154288894	TNIK	reviewed	TRAF2 and NCK-interacting protein kinase (EC 2.7.11.1)	TNIK	Homo sapiens (Human)	3D-structure;ATP-binding;Alternative splicing;Cytoplasm;Cytoskeleton;Endosome;Kinase;Mental retardation;Neurogenesis;Nucleotide-binding;Nucleus;Phosphoprotein;Reference proteome;Serine/threonine-protein kinase;Transferase;Wnt signaling pathway	apical plasma membrane [GO:0016324]; cytoplasm [GO:0005737]; cytoskeleton [GO:0005856]; cytosol [GO:0005829]; extracellular exosome [GO:0070062]; glutamatergic synapse [GO:0098978]; nucleoplasm [GO:0005654]; nucleus [GO:0005634]; postsynaptic density, intracellular component [GO:0099092]; presynapse [GO:0098793]; recycling endosome [GO:0055037]; ATP binding [GO:0005524]; protein kinase activity […
423	Q9UKD2	1.41391631322175	0.143335070346259	0.889138534218525	2.2484227866152	Abundance422	0.466791566026562	MRT4	reviewed	mRNA turnover protein 4 homolog (Ribosome assembly factor MRTO4)	MRTO4	Homo sapiens (Human)	Cytoplasm;Nucleus;Phosphoprotein;Reference proteome;Ribosome biogenesis	cytoplasm [GO:0005737]; nucleolus [GO:0005730]; preribosome, large subunit precursor [GO:0030687]; RNA binding [GO:0003723]; nuclear-transcribed mRNA catabolic process [GO:0000956]; ribosomal large subunit assembly [GO:0000027]; ribosomal large subunit biogenesis [GO:0042273]; rRNA processing [GO:0006364]
424	Q9UKD1	0.645951216344838	0.27659738436312	0.293957646073732	1.41943228716942	Abundance423	0.642298640403216	GMEB2	reviewed	Glucocorticoid modulatory element-binding protein 2 (GMEB-2) (DNA-binding protein p79PIF) (Parvovirus initiation factor p79) (PIF p79)	GMEB2	Homo sapiens (Human)	Coiled coil;Cytoplasm;DNA-binding;Direct protein sequencing;Isopeptide bond;Metal-binding;Nucleus;Phosphoprotein;Reference proteome;Transcription;Transcription regulation;Ubl conjugation;Zinc	chromatin [GO:0000785]; cytosol [GO:0005829]; nucleoplasm [GO:0005654]; nucleus [GO:0005634]; DNA-binding transcription activator activity, RNA polymerase II-specific [GO:0001228]; DNA-binding transcription factor activity, RNA polymerase II-specific [GO:0000981]; identical protein binding [GO:0042802]; metal ion binding [GO:0046872]; RNA polymerase II cis-regulatory region sequence-specific DNA …
425	Q9UKB1	0.730672761981733	0.367590091766454	0.369211703354158	1.44600693924889	Abundance424	0.714202537455303	FBW1B	reviewed	F-box/WD repeat-containing protein 11 (F-box and WD repeats protein beta-TrCP2) (F-box/WD repeat-containing protein 1B) (Homologous to Slimb protein) (HOS)	FBXW11	Homo sapiens (Human)	3D-structure;Alternative splicing;Biological rhythms;Cell cycle;Cytoplasm;Disease variant;Host-virus interaction;Nucleus;Reference proteome;Repeat;Ubl conjugation pathway;WD repeat;Wnt signaling pathway	axon cytoplasm [GO:1904115]; centrosome [GO:0005813]; cytoplasmic microtubule [GO:0005881]; cytosol [GO:0005829]; kinetochore [GO:0000776]; microtubule associated complex [GO:0005875]; neuron projection [GO:0043005]; neuronal cell body [GO:0043025]; nuclear envelope [GO:0005635]; nucleus [GO:0005634]; SCF ubiquitin ligase complex [GO:0019005]; ubiquitin ligase complex [GO:0000151]; dynein complex…
426	Q9UKA9	1.09361330458461	0.685455853894592	0.709250082016738	1.68627412289285	Abundance425	0.892370171823933	PTBP2	reviewed	Polypyrimidine tract-binding protein 2 (Neural polypyrimidine tract-binding protein) (Neurally-enriched homolog of PTB) (PTB-like protein)	PTBP2	Homo sapiens (Human)	3D-structure;Acetylation;Alternative splicing;Direct protein sequencing;Nucleus;Phosphoprotein;RNA-binding;Reference proteome;Repeat;mRNA processing;mRNA splicing	nucleus [GO:0005634]; mRNA binding [GO:0003729]; RNA binding [GO:0003723]; mRNA processing [GO:0006397]; negative regulation of RNA splicing [GO:0033119]; regulation of RNA splicing [GO:0043484]; RNA splicing [GO:0008380]
427	Q9UK99	0.79524226809883	0.336752747283252	0.498291377553084	1.26915755210635	Abundance426	0.691587606707424	FBX3	reviewed	F-box only protein 3	FBXO3	Homo sapiens (Human)	3D-structure;Alternative splicing;Nucleus;Reference proteome;Ubl conjugation pathway	cytosol [GO:0005829]; nucleoplasm [GO:0005654]; ubiquitin-protein transferase activity [GO:0004842]; proteolysis [GO:0006508]
428	Q9UK76	2.07719820521725	3.34894091863625e-05	1.47054840183973	2.93411109648604	Abundance427	0.0113238116097539	JUPI1	reviewed	Jupiter microtubule associated homolog 1 (Androgen-regulated protein 2) (Hematological and neurological expressed 1 protein) [Cleaved into: Jupiter microtubule associated homolog 1, N-terminally processed]	JPT1	Homo sapiens (Human)	Acetylation;Alternative splicing;Cytoplasm;Direct protein sequencing;Nucleus;Phosphoprotein;Reference proteome	cytoplasm [GO:0005737]; nuclear membrane [GO:0031965]; nucleolus [GO:0005730]; nucleoplasm [GO:0005654]; nucleus [GO:0005634]
429	Q9UK61	1.51730152320652	0.28035494841498	0.711738685351083	3.23461961490713	Abundance428	0.644229195161325	TASOR	reviewed	Protein TASOR (CTCL tumor antigen se89-1) (Retinoblastoma-associated protein RAP140) (Transgene activation suppressor protein)	TASOR	Homo sapiens (Human)	3D-structure;Acetylation;Alternative splicing;Chromosome;Isopeptide bond;Nucleus;Phosphoprotein;Reference proteome;Repressor;Transcription;Transcription regulation;Ubl conjugation	heterochromatin [GO:0000792]; nucleoplasm [GO:0005654]; chromatin binding [GO:0003682]; RNA binding [GO:0003723]; anterior/posterior axis specification, embryo [GO:0008595]; mesodermal to mesenchymal transition involved in gastrulation [GO:0060809]; negative regulation of gene expression, epigenetic [GO:0045814]; negative regulation of single stranded viral RNA replication via double stranded DNA…
430	Q9UK59	0.891538921314133	0.675737930132066	0.520610193299056	1.52675006837867	Abundance429	0.888556588594816	DBR1	reviewed	Lariat debranching enzyme (EC 3.1.-.-)	DBR1	Homo sapiens (Human)	Acetylation;Alternative splicing;Hydrolase;Metal-binding;Nucleus;Phosphoprotein;Reference proteome;mRNA processing	nucleoplasm [GO:0005654]; nucleus [GO:0005634]; metal ion binding [GO:0046872]; RNA binding [GO:0003723]; RNA lariat debranching enzyme activity [GO:0008419]; mRNA splicing, via spliceosome [GO:0000398]; RNA splicing, via transesterification reactions [GO:0000375]
431	Q9UK58	1.16275155454425	0.575438183524566	0.68598029676692	1.97088922811211	Abundance430	0.835218662926173	CCNL1	reviewed	Cyclin-L1 (Cyclin-L)	CCNL1	Homo sapiens (Human)	Alternative splicing;Cyclin;Isopeptide bond;Nucleus;Phosphoprotein;Proto-oncogene;Reference proteome;Repeat;Transcription;Transcription regulation;Ubl conjugation	nuclear speck [GO:0016607]; nucleus [GO:0005634]; cyclin-dependent protein serine/threonine kinase regulator activity [GO:0016538]; regulation of cyclin-dependent protein serine/threonine kinase activity [GO:0000079]; regulation of transcription by RNA polymerase II [GO:0006357]; RNA processing [GO:0006396]
432	Q9UK55	0.607020574322133	0.0772341772295653	0.348920808705529	1.05603898780753	Abundance431	0.356007863451784	ZPI	reviewed	Protein Z-dependent protease inhibitor (PZ-dependent protease inhibitor) (PZI) (Serpin A10)	SERPINA10	Homo sapiens (Human)	3D-structure;Blood coagulation;Direct protein sequencing;Glycoprotein;Hemostasis;Heparin-binding;Phosphoprotein;Protease inhibitor;Reference proteome;Secreted;Serine protease inhibitor;Signal	endoplasmic reticulum lumen [GO:0005788]; extracellular exosome [GO:0070062]; extracellular space [GO:0005615]; heparin binding [GO:0008201]; serine-type endopeptidase inhibitor activity [GO:0004867]; blood coagulation [GO:0007596]; negative regulation of endopeptidase activity [GO:0010951]
433	Q9UK45	0.653829659267623	0.478318859667082	0.201994887238743	2.11635665229858	Abundance432	0.784024856356959	LSM7	reviewed	U6 snRNA-associated Sm-like protein LSm7	LSM7	Homo sapiens (Human)	3D-structure;Acetylation;Direct protein sequencing;Nucleus;RNA-binding;Reference proteome;Ribonucleoprotein;Spliceosome;mRNA processing;mRNA splicing	catalytic step 2 spliceosome [GO:0071013]; cytosol [GO:0005829]; Lsm1-7-Pat1 complex [GO:1990726]; Lsm2-8 complex [GO:0120115]; nucleoplasm [GO:0005654]; nucleus [GO:0005634]; ribonucleoprotein complex [GO:1990904]; spliceosomal tri-snRNP complex [GO:0097526]; U12-type spliceosomal complex [GO:0005689]; U2-type precatalytic spliceosome [GO:0071005]; U2-type prespliceosome [GO:0071004]; U4/U6 x U5…
434	Q9UK41	1.56796065963401	0.325791564829184	0.63931665646506	3.84551318239317	Abundance433	0.681856810843569	VPS28	reviewed	Vacuolar protein sorting-associated protein 28 homolog (H-Vps28) (ESCRT-I complex subunit VPS28)	VPS28	Homo sapiens (Human)	3D-structure;Acetylation;Alternative splicing;Cell membrane;Endosome;Membrane;Protein transport;Reference proteome;Transport	cytoplasm [GO:0005737]; cytosol [GO:0005829]; early endosome [GO:0005769]; endosome [GO:0005768]; endosome membrane [GO:0010008]; ESCRT I complex [GO:0000813]; extracellular exosome [GO:0070062]; late endosome membrane [GO:0031902]; plasma membrane [GO:0005886]; protein-containing complex binding [GO:0044877]; ubiquitin binding [GO:0043130]; macroautophagy [GO:0016236]; multivesicular body assemb…
435	Q9UK23	1.42332565656841	0.191636998130279	0.837897627306878	2.41778453431988	Abundance434	0.542866959985736	NAGPA	reviewed	N-acetylglucosamine-1-phosphodiester alpha-N-acetylglucosaminidase (EC 3.1.4.45) (Mannose 6-phosphate-uncovering enzyme) (Phosphodiester alpha-GlcNAcase)	NAGPA	Homo sapiens (Human)	Alternative splicing;Direct protein sequencing;Disulfide bond;EGF-like domain;Glycoprotein;Golgi apparatus;Hydrolase;Membrane;Reference proteome;Signal;Transmembrane;Transmembrane helix;Zymogen	Golgi cisterna membrane [GO:0032580]; integral component of membrane [GO:0016021]; N-acetylglucosamine-1-phosphodiester alpha-N-acetylglucosaminidase activity [GO:0003944]; carbohydrate metabolic process [GO:0005975]; cellular protein modification process [GO:0006464]; lysosome organization [GO:0007040]; protein glycosylation [GO:0006486]; protein targeting to lysosome [GO:0006622]; secretion of …
436	Q9UK22	1.08776268203358	0.408732853752399	0.890958982847676	1.32803829940976	Abundance435	0.738096441909343	FBX2	reviewed	F-box only protein 2	FBXO2	Homo sapiens (Human)	Cytoplasm;Endoplasmic reticulum;Lectin;Membrane;Microsome;Reference proteome;Ubl conjugation pathway	cytoplasm [GO:0005737]; cytosol [GO:0005829]; dendritic spine [GO:0043197]; endoplasmic reticulum [GO:0005783]; membrane [GO:0016020]; SCF ubiquitin ligase complex [GO:0019005]; amyloid-beta binding [GO:0001540]; carbohydrate binding [GO:0030246]; ubiquitin-protein transferase activity [GO:0004842]; cellular protein modification process [GO:0006464]; glycoprotein catabolic process [GO:0006516]; n…
437	Q9UJZ1	1.30859113874871	0.178866796326962	0.884097071366066	1.93690356395559	Abundance436	0.523398699242982	STML2	reviewed	Stomatin-like protein 2, mitochondrial (SLP-2) (EPB72-like protein 2) (Paraprotein target 7) (Paratarg-7)	STOML2	Homo sapiens (Human)	Acetylation;Alternative splicing;Cell membrane;Coiled coil;Cytoplasm;Cytoskeleton;Direct protein sequencing;Lipid-binding;Lipoprotein;Membrane;Mitochondrion;Mitochondrion inner membrane;Phosphoprotein;Reference proteome;Transit peptide	cytoskeleton [GO:0005856]; extrinsic component of plasma membrane [GO:0019897]; membrane raft [GO:0045121]; mitochondrial inner membrane [GO:0005743]; mitochondrial intermembrane space [GO:0005758]; cardiolipin binding [GO:1901612]; GTPase binding [GO:0051020]; signaling receptor binding [GO:0005102]; CD4-positive, alpha-beta T cell activation [GO:0035710]; cellular calcium ion homeostasis [GO:00…
438	Q9UJY5	1.29773185155088	0.463242509682207	0.646776407327915	2.60384877903537	Abundance437	0.772372051140426	GGA1	reviewed	ADP-ribosylation factor-binding protein GGA1 (Gamma-adaptin-related protein 1) (Golgi-localized, gamma ear-containing, ARF-binding protein 1)	GGA1	Homo sapiens (Human)	3D-structure;Acetylation;Alternative splicing;Endosome;Golgi apparatus;Membrane;Phosphoprotein;Protein transport;Reference proteome;Transport;Ubl conjugation	cytosol [GO:0005829]; early endosome [GO:0005769]; early endosome membrane [GO:0031901]; endosome membrane [GO:0010008]; Golgi apparatus [GO:0005794]; intracellular membrane-bounded organelle [GO:0043231]; membrane [GO:0016020]; nucleoplasm [GO:0005654]; protein-containing complex [GO:0032991]; phosphatidylinositol binding [GO:0035091]; small GTPase binding [GO:0031267]; ubiquitin binding [GO:004…
439	Q9UJY4	1.1572788322253	0.663814598065988	0.598934306636149	2.2361288720273	Abundance438	0.882958430672599	GGA2	reviewed	ADP-ribosylation factor-binding protein GGA2 (Gamma-adaptin-related protein 2) (Golgi-localized, gamma ear-containing, ARF-binding protein 2) (VHS domain and ear domain of gamma-adaptin) (Vear)	GGA2	Homo sapiens (Human)	3D-structure;Endosome;Golgi apparatus;Membrane;Phosphoprotein;Protein transport;Reference proteome;Transport;Ubl conjugation	clathrin-coated vesicle [GO:0030136]; early endosome membrane [GO:0031901]; endosome membrane [GO:0010008]; Golgi apparatus [GO:0005794]; trans-Golgi network [GO:0005802]; phosphatidylinositol binding [GO:0035091]; small GTPase binding [GO:0031267]; ubiquitin binding [GO:0043130]; Golgi to plasma membrane protein transport [GO:0043001]; intracellular protein transport [GO:0006886]; protein locali…
440	Q9UJY1	1.00345996520284	0.98342391658422	0.724422811671007	1.38997818061833	Abundance439	0.99619131377361	HSPB8	reviewed	Heat shock protein beta-8 (HspB8) (Alpha-crystallin C chain) (E2-induced gene 1 protein) (Protein kinase H11) (Small stress protein-like protein HSP22)	HSPB8	Homo sapiens (Human)	Chaperone;Charcot-Marie-Tooth disease;Cytoplasm;Disease variant;Methylation;Neurodegeneration;Neuropathy;Nucleus;Phosphoprotein;Reference proteome;Stress response	chaperone complex [GO:0101031]; cytoplasm [GO:0005737]; cytosol [GO:0005829]; nuclear body [GO:0016604]; nucleoplasm [GO:0005654]; nucleus [GO:0005634]; identical protein binding [GO:0042802]; protein homodimerization activity [GO:0042803]; cellular response to unfolded protein [GO:0034620]; positive regulation of aggrephagy [GO:1905337]; protein phosphorylation [GO:0006468]
441	Q9UJX6	1.33058833598614	0.407693375560692	0.676713343329639	2.61627074050458	Abundance440	0.737408208986435	ANC2	reviewed	Anaphase-promoting complex subunit 2 (APC2) (Cyclosome subunit 2)	ANAPC2	Homo sapiens (Human)	3D-structure;Alternative splicing;Cell cycle;Cell division;Differentiation;Mitosis;Neurogenesis;Phosphoprotein;Reference proteome;Ubl conjugation pathway	anaphase-promoting complex [GO:0005680]; cytosol [GO:0005829]; nucleoplasm [GO:0005654]; ubiquitin protein ligase binding [GO:0031625]; cell cycle [GO:0007049]; cell division [GO:0051301]; negative regulation of gene expression [GO:0010629]; positive regulation of axon extension [GO:0045773]; positive regulation of dendrite morphogenesis [GO:0050775]; positive regulation of synapse maturation [GO…
442	Q9UJX5	1.71436714037776	0.199359190966507	0.752632267257272	3.90503413136598	Abundance441	0.554894460472701	APC4	reviewed	Anaphase-promoting complex subunit 4 (APC4) (Cyclosome subunit 4)	ANAPC4	Homo sapiens (Human)	3D-structure;Alternative splicing;Cell cycle;Cell division;Isopeptide bond;Mitosis;Nucleus;Phosphoprotein;Reference proteome;Ubl conjugation;Ubl conjugation pathway	anaphase-promoting complex [GO:0005680]; cytosol [GO:0005829]; nuclear periphery [GO:0034399]; nucleoplasm [GO:0005654]; nucleus [GO:0005634]; protein phosphatase binding [GO:0019903]; ubiquitin-protein transferase activity [GO:0004842]; anaphase-promoting complex-dependent catabolic process [GO:0031145]; cell cycle [GO:0007049]; cell division [GO:0051301]; positive regulation of mitotic metaphas…
443	Q9UJX4	1.2212491923046	0.557474711003778	0.626281678032256	2.38143576927031	Abundance442	0.825296122710966	APC5	reviewed	Anaphase-promoting complex subunit 5 (APC5) (Cyclosome subunit 5)	ANAPC5	Homo sapiens (Human)	3D-structure;Alternative splicing;Cell cycle;Cell division;Cytoplasm;Cytoskeleton;Mitosis;Nucleus;Phosphoprotein;Reference proteome;Repeat;TPR repeat;Ubl conjugation pathway	anaphase-promoting complex [GO:0005680]; cytosol [GO:0005829]; nucleoplasm [GO:0005654]; nucleus [GO:0005634]; spindle [GO:0005819]; protein phosphatase binding [GO:0019903]; anaphase-promoting complex-dependent catabolic process [GO:0031145]; cell cycle [GO:0007049]; cell division [GO:0051301]; positive regulation of mitotic metaphase/anaphase transition [GO:0045842]; protein K11-linked ubiquiti…
444	Q9UJX3	2.05962710809187	0.0243700619974362	1.09799402934986	3.86346711456954	Abundance443	0.20225944363319	APC7	reviewed	Anaphase-promoting complex subunit 7 (APC7) (Cyclosome subunit 7)	ANAPC7	Homo sapiens (Human)	3D-structure;Acetylation;Alternative splicing;Cell cycle;Cell division;Cytoplasm;Cytoskeleton;Mitosis;Nucleus;Reference proteome;Repeat;TPR repeat;Ubl conjugation pathway	anaphase-promoting complex [GO:0005680]; cytoplasm [GO:0005737]; cytosol [GO:0005829]; microtubule cytoskeleton [GO:0015630]; nucleoplasm [GO:0005654]; nucleus [GO:0005634]; spindle [GO:0005819]; protein phosphatase binding [GO:0019903]; anaphase-promoting complex-dependent catabolic process [GO:0031145]; cell division [GO:0051301]; metaphase/anaphase transition of mitotic cell cycle [GO:0007091]…
445	Q9UJX2	1.15483694330472	0.67964729263239	0.583146899002183	2.28698526546808	Abundance444	0.890043644853132	CDC23	reviewed	Cell division cycle protein 23 homolog (Anaphase-promoting complex subunit 8) (APC8) (Cyclosome subunit 8)	CDC23	Homo sapiens (Human)	3D-structure;Acetylation;Alternative splicing;Cell cycle;Cell division;Isopeptide bond;Mitosis;Phosphoprotein;Reference proteome;Repeat;TPR repeat;Ubl conjugation;Ubl conjugation pathway	anaphase-promoting complex [GO:0005680]; cytoplasm [GO:0005737]; cytosol [GO:0005829]; nucleoplasm [GO:0005654]; ubiquitin-protein transferase activity [GO:0004842]; anaphase-promoting complex-dependent catabolic process [GO:0031145]; cell division [GO:0051301]; metaphase/anaphase transition of mitotic cell cycle [GO:0007091]; mitotic cell cycle [GO:0000278]; mitotic metaphase plate congression […
446	Q9UJW0	0.467391012946284	0.103101473477154	0.18728091033466	1.16645288936597	Abundance445	0.404810253954381	DCTN4	reviewed	Dynactin subunit 4 (Dyn4) (Dynactin subunit p62)	DCTN4	Homo sapiens (Human)	Acetylation;Alternative splicing;Coiled coil;Cytoplasm;Cytoskeleton;Isopeptide bond;Phosphoprotein;Reference proteome;Ubl conjugation	cell cortex [GO:0005938]; centrosome [GO:0005813]; cytoplasm [GO:0005737]; cytoplasmic dynein complex [GO:0005868]; cytosol [GO:0005829]; dynactin complex [GO:0005869]; focal adhesion [GO:0005925]; kinetochore [GO:0000776]; nucleus [GO:0005634]; sarcomere [GO:0030017]; spindle pole [GO:0000922]; stress fiber [GO:0001725]; protein N-terminus binding [GO:0047485]
447	Q9UJV9	1.49410293632113	0.221515753899596	0.784888525641038	2.84415367456187	Abundance446	0.582014431851687	DDX41	reviewed	Probable ATP-dependent RNA helicase DDX41 (EC 3.6.4.13) (DEAD box protein 41) (DEAD box protein abstrakt homolog)	DDX41	Homo sapiens (Human)	3D-structure;ATP-binding;Disease variant;Helicase;Hydrolase;Isopeptide bond;Metal-binding;Nucleotide-binding;Nucleus;Phosphoprotein;RNA-binding;Reference proteome;Spliceosome;Ubl conjugation;Zinc;Zinc-finger;mRNA processing;mRNA splicing	catalytic step 2 spliceosome [GO:0071013]; cytosol [GO:0005829]; membrane [GO:0016020]; nucleus [GO:0005634]; ATP binding [GO:0005524]; ATP hydrolysis activity [GO:0140603]; metal ion binding [GO:0046872]; RNA binding [GO:0003723]; RNA helicase activity [GO:0003724]; apoptotic process [GO:0006915]; cell differentiation [GO:0030154]; cell population proliferation [GO:0008283]; mRNA splicing, via s…
448	Q9UJU6	1.25709484439763	0.596029001885115	0.539490038330654	2.92922451858608	Abundance447	0.846873382487905	DBNL	reviewed	Drebrin-like protein (Cervical SH3P7) (Cervical mucin-associated protein) (Drebrin-F) (HPK1-interacting protein of 55 kDa) (HIP-55) (SH3 domain-containing protein 7)	DBNL	Homo sapiens (Human)	3D-structure;Acetylation;Actin-binding;Adaptive immunity;Alternative splicing;Cell junction;Cell membrane;Cell projection;Coiled coil;Cytoplasm;Cytoplasmic vesicle;Cytoskeleton;Endocytosis;Endosome;Golgi apparatus;Immunity;Membrane;Phosphoprotein;Reference proteome;SH3 domain;Synapse;Transport	cell cortex [GO:0005938]; clathrin-coated vesicle membrane [GO:0030665]; cortical actin cytoskeleton [GO:0030864]; cytoplasm [GO:0005737]; cytosol [GO:0005829]; dendrite [GO:0030425]; early endosome [GO:0005769]; extracellular exosome [GO:0070062]; extracellular region [GO:0005576]; ficolin-1-rich granule lumen [GO:1904813]; Golgi membrane [GO:0000139]; lamellipodium [GO:0030027]; perikaryon [GO:…
449	Q9UJS0	1.37715463692238	0.221719967554981	0.824256908371819	2.3009269012293	Abundance448	0.582014431851687	CMC2	reviewed	Calcium-binding mitochondrial carrier protein Aralar2 (Citrin) (Mitochondrial aspartate glutamate carrier 2) (Solute carrier family 25 member 13)	SLC25A13	Homo sapiens (Human)	3D-structure;Acetylation;Alternative splicing;Calcium;Disease variant;Intrahepatic cholestasis;Membrane;Metal-binding;Methylation;Mitochondrion;Mitochondrion inner membrane;Phosphoprotein;Reference proteome;Repeat;Transmembrane;Transmembrane helix;Transport	integral component of plasma membrane [GO:0005887]; mitochondrial inner membrane [GO:0005743]; mitochondrion [GO:0005739]; acidic amino acid transmembrane transporter activity [GO:0015172]; calcium ion binding [GO:0005509]; identical protein binding [GO:0042802]; L-aspartate transmembrane transporter activity [GO:0015183]; L-glutamate transmembrane transporter activity [GO:0005313]; transmembrane…
450	Q9UJJ9	1.2413582320923	0.538063360125547	0.623756255226171	2.47046862852635	Abundance449	0.81372784369113	GNPTG	reviewed	N-acetylglucosamine-1-phosphotransferase subunit gamma (GlcNAc-1-phosphotransferase subunit gamma) (UDP-N-acetylglucosamine-1-phosphotransferase subunit gamma)	GNPTG	Homo sapiens (Human)	Disease variant;Disulfide bond;Glycoprotein;Golgi apparatus;Mucolipidosis;Reference proteome;Secreted;Signal	extracellular exosome [GO:0070062]; Golgi apparatus [GO:0005794]; Golgi membrane [GO:0000139]; protein homodimerization activity [GO:0042803]; UDP-N-acetylglucosamine-lysosomal-enzyme N-acetylglucosaminephosphotransferase activity [GO:0003976]; carbohydrate phosphorylation [GO:0046835]
451	Q9UJF2	0.765442396869725	0.19987446377576	0.508652952340833	1.15186997387774	Abundance450	0.555821594378179	NGAP	reviewed	Ras GTPase-activating protein nGAP (RAS protein activator-like 2)	RASAL2	Homo sapiens (Human)	Alternative splicing;GTPase activation;Phosphoprotein;Reference proteome	cytosol [GO:0005829]; GTPase activator activity [GO:0005096]; regulation of GTPase activity [GO:0043087]; signal transduction [GO:0007165]
452	Q9UJC5	1.3227455585706	0.0536042580630344	0.995669869275527	1.75726499988529	Abundance451	0.301196885035745	SH3L2	reviewed	SH3 domain-binding glutamic acid-rich-like protein 2 (Fovea-associated SH3 domain-binding protein)	SH3BGRL2	Homo sapiens (Human)	3D-structure;Nucleus;Reference proteome;SH3-binding	nuclear membrane [GO:0031965]; nucleoplasm [GO:0005654]; SH3 domain binding [GO:0017124]
453	Q9UJC3	1.3009158786747	0.25576093470211	0.826444720560639	2.04778623576891	Abundance452	0.617864931239029	HOOK1	reviewed	Protein Hook homolog 1 (h-hook1) (hHK1)	HOOK1	Homo sapiens (Human)	Acetylation;Alternative splicing;Coiled coil;Cytoplasm;Cytoskeleton;Developmental protein;Differentiation;Microtubule;Phosphoprotein;Protein transport;Reference proteome;Spermatogenesis;Transport	centrosome [GO:0005813]; cytoplasm [GO:0005737]; cytosol [GO:0005829]; FHF complex [GO:0070695]; microtubule [GO:0005874]; actin binding [GO:0003779]; dynein light intermediate chain binding [GO:0051959]; identical protein binding [GO:0042802]; microtubule binding [GO:0008017]; protein homodimerization activity [GO:0042803]; cytoplasmic microtubule organization [GO:0031122]; cytoskeleton-dependen…
454	Q9UJA5	1.22593769121301	0.419770617775439	0.747406260076596	2.0108517991041	Abundance453	0.743294817591427	TRM6	reviewed	tRNA (adenine(58)-N(1))-methyltransferase non-catalytic subunit TRM6 (mRNA methyladenosine-N(1)-methyltransferase non-catalytic subunit TRM6) (tRNA(m1A58)-methyltransferase subunit TRM6) (tRNA(m1A58)MTase subunit TRM6)	TRMT6	Homo sapiens (Human)	3D-structure;Alternative splicing;Nucleus;Phosphoprotein;Reference proteome;tRNA processing	nucleoplasm [GO:0005654]; nucleus [GO:0005634]; tRNA (m1A) methyltransferase complex [GO:0031515]; RNA binding [GO:0003723]; mRNA methylation [GO:0080009]; tRNA methylation [GO:0030488]
455	Q9UJ70	0.844403098875944	0.570596575684653	0.47068473634583	1.51484961872105	Abundance454	0.832702772787608	NAGK	reviewed	N-acetyl-D-glucosamine kinase (N-acetylglucosamine kinase) (EC 2.7.1.59) (GlcNAc kinase)	NAGK	Homo sapiens (Human)	3D-structure;ATP-binding;Acetylation;Alternative splicing;Direct protein sequencing;Kinase;Nucleotide-binding;Phosphoprotein;Reference proteome;Transferase	cytosol [GO:0005829]; extracellular exosome [GO:0070062]; ATP binding [GO:0005524]; N-acetylglucosamine kinase activity [GO:0045127]; N-acetylglucosamine metabolic process [GO:0006044]; N-acetylmannosamine metabolic process [GO:0006051]; N-acetylneuraminate catabolic process [GO:0019262]
456	Q9UJ68	1.24789899372961	0.371557832287292	0.767743378737588	2.02834950020929	Abundance455	0.714847197639887	MSRA	reviewed	Mitochondrial peptide methionine sulfoxide reductase (EC 1.8.4.11) (Peptide-methionine (S)-S-oxide reductase) (Peptide Met(O) reductase) (Protein-methionine-S-oxide reductase) (PMSR)	MSRA	Homo sapiens (Human)	Acetylation;Alternative initiation;Alternative promoter usage;Alternative splicing;Cytoplasm;Disulfide bond;Lipoprotein;Membrane;Mitochondrion;Myristate;Nucleus;Oxidoreductase;Redox-active center;Reference proteome;Transit peptide	actin cytoskeleton [GO:0015629]; cytoplasm [GO:0005737]; cytosol [GO:0005829]; extracellular exosome [GO:0070062]; mitochondrion [GO:0005739]; nucleoplasm [GO:0005654]; plasma membrane [GO:0005886]; L-methionine-(S)-S-oxide reductase activity [GO:0036456]; peptide-methionine (S)-S-oxide reductase activity [GO:0008113]; cellular protein modification process [GO:0006464]; cellular response to oxida…
457	Q9UJ41	0.253086903447149	0.00577527318775509	0.0954013796113895	0.671405182581022	Abundance456	0.0994745049106078	RABX5	reviewed	Rab5 GDP/GTP exchange factor (RAP1) (Rabaptin-5-associated exchange factor for Rab5) (Rabex-5)	RABGEF1	Homo sapiens (Human)	3D-structure;Acetylation;Alternative splicing;Cytoplasm;Endocytosis;Endosome;Metal-binding;Phosphoprotein;Protein transport;Reference proteome;Transport;Ubl conjugation;Ubl conjugation pathway;Zinc;Zinc-finger	cytosol [GO:0005829]; early endosome [GO:0005769]; early endosome membrane [GO:0031901]; nucleolus [GO:0005730]; recycling endosome [GO:0055037]; DNA binding [GO:0003677]; guanyl-nucleotide exchange factor activity [GO:0005085]; small GTPase binding [GO:0031267]; zinc ion binding [GO:0008270]; endocytosis [GO:0006897]; protein targeting to membrane [GO:0006612]
458	Q9UJ14	1.01404941940379	0.950219856400294	0.654391477900053	1.5713777757207	Abundance457	0.986247604405925	GGT7	reviewed	Glutathione hydrolase 7 (EC 3.4.19.13) (Gamma-glutamyltransferase 7) (GGT 7) (EC 2.3.2.2) (Gamma-glutamyltransferase-like 3) (Gamma-glutamyltransferase-like 5) (Gamma-glutamyltranspeptidase 7) [Cleaved into: Glutathione hydrolase 7 heavy chain; Glutathione hydrolase 7 light chain]	GGT7	Homo sapiens (Human)	Acyltransferase;Alternative splicing;Glutathione biosynthesis;Glycoprotein;Hydrolase;Membrane;Phosphoprotein;Reference proteome;Signal-anchor;Transferase;Transmembrane;Transmembrane helix;Zymogen	integral component of membrane [GO:0016021]; plasma membrane [GO:0005886]; glutathione hydrolase activity [GO:0036374]; hypoglycin A gamma-glutamyl transpeptidase activity [GO:0102953]; leukotriene C4 gamma-glutamyl transferase activity [GO:0103068]; peptidyltransferase activity [GO:0000048]; glutathione biosynthetic process [GO:0006750]; glutathione catabolic process [GO:0006751]; leukotriene D4…
459	Q9UIW2	1.25414120796572	0.440486353396304	0.705439810432846	2.2296305740849	Abundance458	0.756121558238363	PLXA1	reviewed	Plexin-A1 (Semaphorin receptor NOV)	PLXNA1	Homo sapiens (Human)	Cell membrane;Coiled coil;Disulfide bond;Glycoprotein;Membrane;Reference proteome;Repeat;Signal;Transmembrane;Transmembrane helix	cytosol [GO:0005829]; extracellular exosome [GO:0070062]; integral component of plasma membrane [GO:0005887]; nucleoplasm [GO:0005654]; plasma membrane [GO:0005886]; semaphorin receptor complex [GO:0002116]; semaphorin receptor activity [GO:0017154]; signaling receptor activity [GO:0038023]; dichotomous subdivision of terminal units involved in salivary gland branching [GO:0060666]; multicellular…
460	Q9UIV1	1.38271606676156	0.414844163371106	0.634533788671427	3.01308418151171	Abundance459	0.74130692729298	CNOT7	reviewed	CCR4-NOT transcription complex subunit 7 (EC 3.1.13.4) (BTG1-binding factor 1) (CCR4-associated factor 1) (CAF-1) (Caf1a)	CNOT7	Homo sapiens (Human)	3D-structure;Alternative splicing;Cytoplasm;Exonuclease;Hydrolase;Magnesium;Metal-binding;Nuclease;Nucleus;RNA-binding;RNA-mediated gene silencing;Reference proteome;Repressor;Transcription;Transcription regulation;Translation regulation	CCR4-NOT complex [GO:0030014]; CCR4-NOT core complex [GO:0030015]; cytoplasm [GO:0005737]; cytosol [GO:0005829]; membrane [GO:0016020]; nuclear body [GO:0016604]; nuclear speck [GO:0016607]; nucleus [GO:0005634]; P-body [GO:0000932]; 3'-5'-exoribonuclease activity [GO:0000175]; exoribonuclease activity [GO:0004532]; metal ion binding [GO:0046872]; poly(A)-specific ribonuclease activity [GO:000453…
461	Q9UIS9	0.908269507407022	0.785335197930059	0.454499005552311	1.81508317511697	Abundance460	0.93113624299369	MBD1	reviewed	Methyl-CpG-binding domain protein 1 (CXXC-type zinc finger protein 3) (Methyl-CpG-binding protein MBD1) (Protein containing methyl-CpG-binding domain 1)	MBD1	Homo sapiens (Human)	3D-structure;Alternative splicing;Chromosome;DNA-binding;Isopeptide bond;Metal-binding;Nucleus;Phosphoprotein;Reference proteome;Repeat;Transcription;Transcription regulation;Ubl conjugation;Zinc;Zinc-finger	chromatin [GO:0000785]; cytoplasm [GO:0005737]; nuclear matrix [GO:0016363]; nuclear speck [GO:0016607]; nucleoplasm [GO:0005654]; nucleus [GO:0005634]; chromatin binding [GO:0003682]; DNA binding [GO:0003677]; double-stranded methylated DNA binding [GO:0010385]; methyl-CpG binding [GO:0008327]; unmethylated CpG binding [GO:0045322]; zinc ion binding [GO:0008270]; aging [GO:0007568]; heart develo…
462	Q9UIQ6	1.32350235844734	0.300184312303385	0.778838544607794	2.24906497623045	Abundance461	0.664133723418989	LCAP	reviewed	Leucyl-cystinyl aminopeptidase (Cystinyl aminopeptidase) (EC 3.4.11.3) (Insulin-regulated membrane aminopeptidase) (Insulin-responsive aminopeptidase) (IRAP) (Oxytocinase) (OTase) (Placental leucine aminopeptidase) (P-LAP) [Cleaved into: Leucyl-cystinyl aminopeptidase, pregnancy serum form]	LNPEP	Homo sapiens (Human)	3D-structure;Acetylation;Alternative splicing;Aminopeptidase;Cell membrane;Direct protein sequencing;Glycoprotein;Hydrolase;Membrane;Metal-binding;Metalloprotease;Phosphoprotein;Protease;Reference proteome;Secreted;Signal-anchor;Transmembrane;Transmembrane helix;Zinc	cytoplasm [GO:0005737]; cytosol [GO:0005829]; early endosome lumen [GO:0031905]; extracellular region [GO:0005576]; integral component of plasma membrane [GO:0005887]; lysosomal membrane [GO:0005765]; membrane [GO:0016020]; plasma membrane [GO:0005886]; aminopeptidase activity [GO:0004177]; metalloaminopeptidase activity [GO:0070006]; metallopeptidase activity [GO:0008237]; peptide binding [GO:00…
463	Q9UIM3	0.839295040364796	0.552744737516295	0.470669641663938	1.49662545111398	Abundance462	0.821509124072711	FKBPL	reviewed	FK506-binding protein-like (WAF-1/CIP1 stabilizing protein 39) (WISp39)	FKBPL	Homo sapiens (Human)	Phosphoprotein;Reference proteome;Repeat;TPR repeat	cytosol [GO:0005829]; extracellular region [GO:0005576]; regulation of blood vessel branching [GO:1905553]; response to radiation [GO:0009314]
464	Q9UIJ7	1.09046611404987	0.753733808029344	0.634790213170655	1.87324303560322	Abundance463	0.91967256462251	KAD3	reviewed	GTP:AMP phosphotransferase AK3, mitochondrial (EC 2.7.4.10) (Adenylate kinase 3) (AK 3) (Adenylate kinase 3 alpha-like 1)	AK3	Homo sapiens (Human)	3D-structure;Acetylation;Alternative splicing;GTP-binding;Kinase;Mitochondrion;Nucleotide-binding;Phosphoprotein;Reference proteome;Transferase	cytoplasm [GO:0005737]; mitochondrial matrix [GO:0005759]; mitochondrion [GO:0005739]; ATP binding [GO:0005524]; GTP binding [GO:0005525]; nucleoside triphosphate adenylate kinase activity [GO:0046899]; ADP biosynthetic process [GO:0006172]; AMP metabolic process [GO:0046033]; blood coagulation [GO:0007596]; GTP metabolic process [GO:0046039]; ITP metabolic process [GO:0046041]; nucleoside monoph…
465	Q9UII2	1.27649795977578	0.286698394775759	0.814664372041556	2.00014520977309	Abundance464	0.650423224993714	ATIF1	reviewed	ATPase inhibitor, mitochondrial (ATP synthase F1 subunit epsilon) (Inhibitor of F(1)F(o)-ATPase) (IF(1)) (IF1)	ATP5IF1	Homo sapiens (Human)	Alternative splicing;Coiled coil;Direct protein sequencing;Mitochondrion;Phosphoprotein;Reference proteome;Transit peptide	cell surface [GO:0009986]; mitochondrion [GO:0005739]; protein-containing complex [GO:0032991]; angiostatin binding [GO:0043532]; ATPase binding [GO:0051117]; ATPase inhibitor activity [GO:0042030]; calmodulin binding [GO:0005516]; enzyme binding [GO:0019899]; enzyme inhibitor activity [GO:0004857]; identical protein binding [GO:0042802]; mitochondrial proton-transporting ATP synthase complex bin…
466	Q9UIG0	1.4205328878331	0.234771452104854	0.796104794778465	2.53473374190262	Abundance465	0.59798934990434	BAZ1B	reviewed	Tyrosine-protein kinase BAZ1B (EC 2.7.10.2) (Bromodomain adjacent to zinc finger domain protein 1B) (Williams syndrome transcription factor) (Williams-Beuren syndrome chromosomal region 10 protein) (Williams-Beuren syndrome chromosomal region 9 protein) (hWALp2)	BAZ1B	Homo sapiens (Human)	3D-structure;ATP-binding;Acetylation;Alternative splicing;Bromodomain;Coiled coil;DNA damage;Isopeptide bond;Kinase;Metal-binding;Nucleotide-binding;Nucleus;Phosphoprotein;Reference proteome;Transcription;Transcription regulation;Transferase;Tyrosine-protein kinase;Ubl conjugation;Williams-Beuren syndrome;Zinc;Zinc-finger	condensed chromosome [GO:0000793]; nuclear body [GO:0016604]; nucleoplasm [GO:0005654]; pericentric heterochromatin [GO:0005721]; ATP binding [GO:0005524]; histone binding [GO:0042393]; histone kinase activity [GO:0035173]; non-membrane spanning protein tyrosine kinase activity [GO:0004715]; protein tyrosine kinase activity [GO:0004713]; transmembrane receptor protein tyrosine kinase activity [GO…
467	Q9UIF9	1.74668613024577	0.0345941817672951	1.04123994956832	2.93007624117556	Abundance466	0.244033304247092	BAZ2A	reviewed	Bromodomain adjacent to zinc finger domain protein 2A (Transcription termination factor I-interacting protein 5) (TTF-I-interacting protein 5) (Tip5) (hWALp3)	BAZ2A	Homo sapiens (Human)	3D-structure;Acetylation;Alternative splicing;Bromodomain;Chromatin regulator;Coiled coil;DNA-binding;Isopeptide bond;Metal-binding;Nucleus;Phosphoprotein;RNA-binding;Reference proteome;Repeat;Repressor;Transcription;Transcription regulation;Ubl conjugation;Zinc;Zinc-finger	chromatin silencing complex [GO:0005677]; cytosol [GO:0005829]; nuclear speck [GO:0016607]; nucleolus [GO:0005730]; rDNA heterochromatin [GO:0033553]; DNA binding [GO:0003677]; histone binding [GO:0042393]; lysine-acetylated histone binding [GO:0070577]; metal ion binding [GO:0046872]; nuclear receptor binding [GO:0016922]; RNA binding [GO:0003723]; chromatin remodeling [GO:0006338]; DNA methylat…
468	Q9UID3	1.21812526031411	0.631464666013493	0.543933980737143	2.72795817574117	Abundance467	0.864841501796184	VPS51	reviewed	Vacuolar protein sorting-associated protein 51 homolog (Another new gene 2 protein) (Protein fat-free homolog)	VPS51	Homo sapiens (Human)	3D-structure;Acetylation;Alternative splicing;Coiled coil;Disease variant;Endosome;Golgi apparatus;Lipid transport;Mental retardation;Phosphoprotein;Protein transport;Reference proteome;Transport	cytosol [GO:0005829]; EARP complex [GO:1990745]; GARP complex [GO:0000938]; Golgi apparatus [GO:0005794]; integral component of membrane [GO:0016021]; intracellular membrane-bounded organelle [GO:0043231]; membrane [GO:0016020]; nucleolus [GO:0005730]; recycling endosome [GO:0055037]; trans-Golgi network membrane [GO:0032588]; autophagy [GO:0006914]; brain morphogenesis [GO:0048854]; endocytic re…
469	Q9UIC8	1.13278813275675	0.709091671549551	0.588406444176366	2.18082070041013	Abundance468	0.900974784608349	LCMT1	reviewed	Leucine carboxyl methyltransferase 1 (EC 2.1.1.233) (Protein-leucine O-methyltransferase) ([Phosphatase 2A protein]-leucine-carboxy methyltransferase 1)	LCMT1	Homo sapiens (Human)	3D-structure;Alternative splicing;Methyltransferase;Reference proteome;S-adenosyl-L-methionine;Transferase	cytosol [GO:0005829]; nucleoplasm [GO:0005654]; protein C-terminal carboxyl O-methyltransferase activity [GO:0003880]; protein C-terminal leucine carboxyl O-methyltransferase activity [GO:0018423]; S-adenosylmethionine-dependent methyltransferase activity [GO:0008757]; C-terminal protein methylation [GO:0006481]; cellular protein modification process [GO:0006464]; G2/M transition of mitotic cell …
470	Q9UIB8	1.53106272675828	0.0891713276934824	0.936879914113407	2.50208488617971	Abundance469	0.377223144217972	SLAF5	reviewed	SLAM family member 5 (Cell surface antigen MAX.3) (Hly9-beta) (Leukocyte differentiation antigen CD84) (Signaling lymphocytic activation molecule 5) (CD antigen CD84)	CD84	Homo sapiens (Human)	3D-structure;Adaptive immunity;Alternative splicing;Autophagy;Cell adhesion;Cell membrane;Direct protein sequencing;Disulfide bond;Glycoprotein;Immunity;Immunoglobulin domain;Innate immunity;Membrane;Phosphoprotein;Receptor;Reference proteome;Repeat;Signal;Transmembrane;Transmembrane helix	integral component of plasma membrane [GO:0005887]; intracellular membrane-bounded organelle [GO:0043231]; plasma membrane [GO:0005886]; identical protein binding [GO:0042802]; adaptive immune response [GO:0002250]; autophagy [GO:0006914]; defense response [GO:0006952]; homophilic cell adhesion via plasma membrane adhesion molecules [GO:0007156]; innate immune response [GO:0045087]; negative regu…
471	Q9UIA9	1.2862427462002	0.388855132304564	0.725542960443427	2.28025147007354	Abundance470	0.72390812304231	XPO7	reviewed	Exportin-7 (Exp7) (Ran-binding protein 16)	XPO7	Homo sapiens (Human)	Acetylation;Cytoplasm;Direct protein sequencing;Nucleus;Phosphoprotein;Protein transport;Reference proteome;Transport	cytoplasm [GO:0005737]; nuclear pore [GO:0005643]; nucleus [GO:0005634]; nuclear export signal receptor activity [GO:0005049]; small GTPase binding [GO:0031267]; protein export from nucleus [GO:0006611]
472	Q9UIA0	0.886755732992016	0.600830032536686	0.565294622410403	1.39101930006213	Abundance471	0.848706685108306	CYH4	reviewed	Cytohesin-4 (PH, SEC7 and coiled-coil domain-containing protein 4)	CYTH4	Homo sapiens (Human)	Cell membrane;Coiled coil;Guanine-nucleotide releasing factor;Lipid-binding;Membrane;Reference proteome	centriolar satellite [GO:0034451]; cytosol [GO:0005829]; Golgi membrane [GO:0000139]; intercellular bridge [GO:0045171]; plasma membrane [GO:0005886]; guanyl-nucleotide exchange factor activity [GO:0005085]; lipid binding [GO:0008289]; regulation of ARF protein signal transduction [GO:0032012]
473	Q9UI30	1.68156766508429	0.145011862885402	0.835913114678539	3.38273172486888	Abundance472	0.470023495753182	TR112	reviewed	Multifunctional methyltransferase subunit TRM112-like protein (tRNA methyltransferase 112 homolog)	TRMT112	Homo sapiens (Human)	3D-structure;Alternative splicing;Cytoplasm;Nucleus;Phosphoprotein;Reference proteome;rRNA processing	cytosol [GO:0005829]; nucleoplasm [GO:0005654]; perinuclear region of cytoplasm [GO:0048471]; protein-containing complex [GO:0032991]; protein heterodimerization activity [GO:0046982]; protein methyltransferase activity [GO:0008276]; histone lysine methylation [GO:0034968]; peptidyl-glutamine methylation [GO:0018364]; positive regulation of rRNA processing [GO:2000234]; rRNA (guanine-N7)-methylat…
474	Q9UI26	2.0455628861599	0.0330244557539022	1.05937934999721	3.9497914710588	Abundance473	0.237265205869472	IPO11	reviewed	Importin-11 (Imp11) (Ran-binding protein 11) (RanBP11)	IPO11	Homo sapiens (Human)	Acetylation;Alternative splicing;Cytoplasm;Nucleus;Phosphoprotein;Protein transport;Reference proteome;Repeat;Transport	cytosol [GO:0005829]; nuclear envelope [GO:0005635]; nucleoplasm [GO:0005654]; nuclear import signal receptor activity [GO:0061608]; small GTPase binding [GO:0031267]; protein import into nucleus [GO:0006606]; ribosomal protein import into nucleus [GO:0006610]
475	Q9UI15	1.17855618020565	0.435070688458296	0.780167917040658	1.78037912039461	Abundance474	0.753919705532833	TAGL3	reviewed	Transgelin-3 (Neuronal protein 22) (NP22) (Neuronal protein NP25)	TAGLN3	Homo sapiens (Human)	Direct protein sequencing;Phosphoprotein;Reference proteome	nucleus [GO:0005634]; central nervous system development [GO:0007417]; negative regulation of transcription by RNA polymerase II [GO:0000122]
476	Q9UI12	3.02245965228538	0.00415466506060004	1.41865730234188	6.43937216874917	Abundance475	0.0865317478973218	VATH	reviewed	V-type proton ATPase subunit H (V-ATPase subunit H) (Nef-binding protein 1) (NBP1) (Protein VMA13 homolog) (V-ATPase 50/57 kDa subunits) (Vacuolar proton pump subunit H) (Vacuolar proton pump subunit SFD)	ATP6V1H	Homo sapiens (Human)	3D-structure;Alternative splicing;Host-virus interaction;Hydrogen ion transport;Ion transport;Phosphoprotein;Reference proteome;Transport	cytosol [GO:0005829]; extracellular exosome [GO:0070062]; lysosomal membrane [GO:0005765]; plasma membrane [GO:0005886]; vacuolar proton-transporting V-type ATPase, V1 domain [GO:0000221]; enzyme regulator activity [GO:0030234]; proton-transporting ATPase activity, rotational mechanism [GO:0046961]; endocytosis [GO:0006897]; proton transmembrane transport [GO:1902600]; regulation of macroautophag…
477	Q9UI10	1.26150264582145	0.518483647239273	0.623223679132537	2.553479559104	Abundance476	0.804385749069376	EI2BD	reviewed	Translation initiation factor eIF-2B subunit delta (eIF-2B GDP-GTP exchange factor subunit delta)	EIF2B4	Homo sapiens (Human)	3D-structure;Acetylation;Alternative splicing;Disease variant;Initiation factor;Leukodystrophy;Phosphoprotein;Protein biosynthesis;Reference proteome	cytoplasm [GO:0005737]; cytosol [GO:0005829]; eukaryotic translation initiation factor 2B complex [GO:0005851]; translation initiation factor activity [GO:0003743]; translation initiation factor binding [GO:0031369]; myelination [GO:0042552]; oligodendrocyte development [GO:0014003]; ovarian follicle development [GO:0001541]; regulation of catalytic activity [GO:0050790]; regulation of translatio…
478	Q9UI09	0.879731413847648	0.628241974054058	0.523708367989392	1.47778307129524	Abundance477	0.863550433534591	NDUAC	reviewed	NADH dehydrogenase [ubiquinone] 1 alpha subcomplex subunit 12 (13 kDa differentiation-associated protein) (Complex I-B17.2) (CI-B17.2) (CIB17.2) (NADH-ubiquinone oxidoreductase subunit B17.2)	NDUFA12	Homo sapiens (Human)	3D-structure;Acetylation;Alternative splicing;Disease variant;Electron transport;Membrane;Mitochondrion;Mitochondrion inner membrane;Primary mitochondrial disease;Reference proteome;Respiratory chain;Transport	cytosol [GO:0005829]; mitochondrial inner membrane [GO:0005743]; mitochondrial respiratory chain complex I [GO:0005747]; mitochondrion [GO:0005739]; NADH dehydrogenase (ubiquinone) activity [GO:0008137]; mitochondrial ATP synthesis coupled electron transport [GO:0042775]; mitochondrial respiratory chain complex I assembly [GO:0032981]; respiratory gaseous exchange by respiratory system [GO:000758…
479	Q9UI08	0.785220164102875	0.256198721109418	0.517280066222424	1.19194754713132	Abundance478	0.617864931239029	EVL	reviewed	Ena/VASP-like protein (Ena/vasodilator-stimulated phosphoprotein-like)	EVL	Homo sapiens (Human)	Actin-binding;Alternative splicing;Cell projection;Cytoplasm;Cytoskeleton;Phosphoprotein;Reference proteome;SH3-binding	cytoplasm [GO:0005737]; cytoskeleton [GO:0005856]; cytosol [GO:0005829]; focal adhesion [GO:0005925]; lamellipodium [GO:0030027]; membrane [GO:0016020]; actin binding [GO:0003779]; profilin binding [GO:0005522]; SH3 domain binding [GO:0017124]; actin filament organization [GO:0007015]; actin nucleation [GO:0045010]; actin polymerization or depolymerization [GO:0008154]; animal organ morphogenesis…
480	Q9UHY8	1.20731202016202	0.485588106743064	0.710978095072776	2.05013673997721	Abundance479	0.788500851252346	FEZ2	reviewed	Fasciculation and elongation protein zeta-2 (Zygin II) (Zygin-2)	FEZ2	Homo sapiens (Human)	Alternative splicing;Coiled coil;Disulfide bond;Phosphoprotein;Reference proteome	axon [GO:0030424]; cytoplasm [GO:0005737]; axon guidance [GO:0007411]; negative regulation of autophagosome assembly [GO:1902902]; nervous system development [GO:0007399]; signal transduction [GO:0007165]
481	Q9UHY7	1.50781679930052	0.209926264906644	0.793493958353487	2.86519068774062	Abundance480	0.569196654641929	ENOPH	reviewed	Enolase-phosphatase E1 (EC 3.1.3.77) (2,3-diketo-5-methylthio-1-phosphopentane phosphatase) (MASA homolog)	ENOPH1	Homo sapiens (Human)	3D-structure;Alternative splicing;Amino-acid biosynthesis;Cytoplasm;Hydrolase;Magnesium;Metal-binding;Methionine biosynthesis;Nucleus;Reference proteome	cytosol [GO:0005829]; nucleus [GO:0005634]; 2,3-diketo-5-methylthiopentyl-1-phosphate enolase activity [GO:0043715]; 2-hydroxy-3-keto-5-methylthiopentenyl-1-phosphate phosphatase activity [GO:0043716]; acireductone synthase activity [GO:0043874]; magnesium ion binding [GO:0000287]; L-methionine salvage from methylthioadenosine [GO:0019509]; L-methionine salvage from S-adenosylmethionine [GO:00192…
482	Q9UHY1	3.10660758436142	0.00933560884449847	1.3216471222545	7.30225982465649	Abundance481	0.121931273001183	NRBP	reviewed	Nuclear receptor-binding protein	NRBP1	Homo sapiens (Human)	Acetylation;Cell projection;Cytoplasm;Membrane;Phosphoprotein;Reference proteome	cell cortex [GO:0005938]; cytoplasm [GO:0005737]; endomembrane system [GO:0012505]; lamellipodium [GO:0030027]; membrane [GO:0016020]; nucleoplasm [GO:0005654]; ATP binding [GO:0005524]; protein homodimerization activity [GO:0042803]; endoplasmic reticulum to Golgi vesicle-mediated transport [GO:0006888]; intracellular signal transduction [GO:0035556]; protein phosphorylation [GO:0006468]
483	Q9UHX1	1.03871479216952	0.917313299103777	0.507068616460424	2.12777597439019	Abundance482	0.979559840604195	PUF60	reviewed	Poly(U)-binding-splicing factor PUF60 (60 kDa poly(U)-binding-splicing factor) (FUSE-binding protein-interacting repressor) (FBP-interacting repressor) (Ro-binding protein 1) (RoBP1) (Siah-binding protein 1) (Siah-BP1)	PUF60	Homo sapiens (Human)	3D-structure;Acetylation;Alternative splicing;Apoptosis;DNA-binding;Direct protein sequencing;Disease variant;Isopeptide bond;Nucleus;Phosphoprotein;RNA-binding;Reference proteome;Repeat;Repressor;Ribonucleoprotein;Transcription;Transcription regulation;Ubl conjugation;mRNA processing;mRNA splicing	cell junction [GO:0030054]; nucleoplasm [GO:0005654]; cadherin binding [GO:0045296]; DNA binding [GO:0003677]; identical protein binding [GO:0042802]; RNA binding [GO:0003723]; alternative mRNA splicing, via spliceosome [GO:0000380]; apoptotic process [GO:0006915]; mRNA splice site selection [GO:0006376]; regulation of alternative mRNA splicing, via spliceosome [GO:0000381]
484	Q9UHV9	2.4212883768165	0.0403829486307081	1.03952117577836	5.63974793425151	Abundance483	0.263669387941734	PFD2	reviewed	Prefoldin subunit 2	PFDN2	Homo sapiens (Human)	3D-structure;Chaperone;Cytoplasm;Mitochondrion;Nucleus;Reference proteome	cytoplasm [GO:0005737]; cytosol [GO:0005829]; mitochondrion [GO:0005739]; nucleus [GO:0005634]; prefoldin complex [GO:0016272]; amyloid-beta binding [GO:0001540]; protein folding chaperone [GO:0044183]; unfolded protein binding [GO:0051082]; negative regulation of amyloid fibril formation [GO:1905907]; positive regulation of cytoskeleton organization [GO:0051495]; protein folding [GO:0006457]
485	Q9UHV7	0.811400022377686	0.494656738522326	0.445391667185826	1.47818211434976	Abundance484	0.791327955754161	MED13	reviewed	Mediator of RNA polymerase II transcription subunit 13 (Activator-recruited cofactor 250 kDa component) (ARC250) (Mediator complex subunit 13) (Thyroid hormone receptor-associated protein 1) (Thyroid hormone receptor-associated protein complex 240 kDa component) (Trap240) (Vitamin D3 receptor-interacting protein complex component DRIP250) (DRIP250)	MED13	Homo sapiens (Human)	Activator;Direct protein sequencing;Disease variant;Mental retardation;Nucleus;Phosphoprotein;Reference proteome;Repeat;Repressor;Transcription;Transcription regulation	mediator complex [GO:0016592]; membrane [GO:0016020]; nucleoplasm [GO:0005654]; nucleus [GO:0005634]; nuclear receptor coactivator activity [GO:0030374]; thyroid hormone receptor binding [GO:0046966]; transcription coactivator activity [GO:0003713]; transcription coregulator activity [GO:0003712]; vitamin D receptor binding [GO:0042809]; positive regulation of transcription by RNA polymerase II […
486	Q9UHR6	1.19055967056253	0.490066364784253	0.725506427344915	1.95371436522932	Abundance485	0.789672720568115	ZNHI2	reviewed	Zinc finger HIT domain-containing protein 2 (Protein FON)	ZNHIT2	Homo sapiens (Human)	3D-structure;Acetylation;Metal-binding;Phosphoprotein;Reference proteome;Zinc;Zinc-finger	metal ion binding [GO:0046872]
487	Q9UHR5	1.81222601221514	0.0711128382703379	0.950153819600585	3.4564541567909	Abundance486	0.344833607723653	S30BP	reviewed	SAP30-binding protein (Transcriptional regulator protein HCNGP)	SAP30BP	Homo sapiens (Human)	Alternative splicing;Isopeptide bond;Nucleus;Phosphoprotein;Reference proteome;Repressor;Transcription;Transcription regulation;Ubl conjugation	intermediate filament cytoskeleton [GO:0045111]; nucleoplasm [GO:0005654]; nucleus [GO:0005634]; apoptotic process [GO:0006915]; modulation by host of symbiont transcription [GO:0052472]; positive regulation of histone deacetylation [GO:0031065]; regulation of transcription, DNA-templated [GO:0006355]; response to virus [GO:0009615]
488	Q9UHR4	1.72946402283054	0.0107560911693044	1.13523866515805	2.63472862408961	Abundance487	0.127826278022982	BI2L1	reviewed	Brain-specific angiogenesis inhibitor 1-associated protein 2-like protein 1 (BAI1-associated protein 2-like protein 1) (Insulin receptor tyrosine kinase substrate)	BAIAP2L1	Homo sapiens (Human)	3D-structure;Actin-binding;Coiled coil;Cytoplasm;Cytoskeleton;Phosphoprotein;Reference proteome;SH3 domain	adherens junction [GO:0005912]; cytoskeleton [GO:0005856]; cytosol [GO:0005829]; extracellular exosome [GO:0070062]; nucleoplasm [GO:0005654]; plasma membrane [GO:0005886]; actin binding [GO:0003779]; cadherin binding involved in cell-cell adhesion [GO:0098641]; proline-rich region binding [GO:0070064]; actin crosslink formation [GO:0051764]; actin filament bundle assembly [GO:0051017]; plasma me…
489	Q9UHQ9	0.705893610358444	0.10942007835166	0.4608307333219	1.0812772523937	Abundance488	0.416052251135961	NB5R1	reviewed	NADH-cytochrome b5 reductase 1 (b5R.1) (EC 1.6.2.2) (Humb5R2) (NAD(P)H:quinone oxidoreductase type 3 polypeptide A2)	CYB5R1	Homo sapiens (Human)	Direct protein sequencing;FAD;Flavoprotein;Lipid biosynthesis;Lipid metabolism;Membrane;NAD;Oxidoreductase;Reference proteome;Steroid biosynthesis;Steroid metabolism;Sterol biosynthesis;Sterol metabolism;Transmembrane;Transmembrane helix	endoplasmic reticulum membrane [GO:0005789]; extracellular exosome [GO:0070062]; integral component of membrane [GO:0016021]; membrane [GO:0016020]; mitochondrion [GO:0005739]; plasma membrane [GO:0005886]; platelet alpha granule membrane [GO:0031092]; cytochrome-b5 reductase activity, acting on NAD(P)H [GO:0004128]; FAD binding [GO:0071949]; bicarbonate transport [GO:0015701]; sterol biosyntheti…
490	Q9UHQ4	1.0256892606174	0.917339260141332	0.635310061384349	1.65594490515933	Abundance489	0.979559840604195	BAP29	reviewed	B-cell receptor-associated protein 29 (BCR-associated protein 29) (Bap29)	BCAP29	Homo sapiens (Human)	3D-structure;Alternative splicing;Apoptosis;Coiled coil;ER-Golgi transport;Endoplasmic reticulum;Membrane;Protein transport;Reference proteome;Transmembrane;Transmembrane helix;Transport	endoplasmic reticulum membrane [GO:0005789]; integral component of membrane [GO:0016021]; membrane [GO:0016020]; apoptotic process [GO:0006915]; endoplasmic reticulum to Golgi vesicle-mediated transport [GO:0006888]; intracellular protein transport [GO:0006886]; osteoblast differentiation [GO:0001649]; protein localization to endoplasmic reticulum exit site [GO:0070973]
491	Q9UHP3	1.01440737874801	0.966924541796708	0.515906549576699	1.9945905530812	Abundance490	0.992257476446054	UBP25	reviewed	Ubiquitin carboxyl-terminal hydrolase 25 (EC 3.4.19.12) (Deubiquitinating enzyme 25) (USP on chromosome 21) (Ubiquitin thioesterase 25) (Ubiquitin-specific-processing protease 25)	USP25	Homo sapiens (Human)	3D-structure;Alternative splicing;Coiled coil;Cytoplasm;Hydrolase;Isopeptide bond;Nucleus;Phosphoprotein;Protease;Reference proteome;Repeat;Thiol protease;Ubl conjugation;Ubl conjugation pathway	cytosol [GO:0005829]; endoplasmic reticulum [GO:0005783]; nucleus [GO:0005634]; ATPase binding [GO:0051117]; cysteine-type endopeptidase activity [GO:0004197]; peptidase activity [GO:0008233]; SUMO binding [GO:0032183]; thiol-dependent deubiquitinase [GO:0004843]; ubiquitin binding [GO:0043130]; ubiquitin protein ligase binding [GO:0031625]; ubiquitin-like protein-specific protease activity [GO:0…
492	Q9UHN6	1.07928872629306	0.747041043517384	0.678849970721994	1.71593754871109	Abundance491	0.915910789685222	CEIP2	reviewed	Cell surface hyaluronidase (EC 3.2.1.35) (Cell migration-inducing hyaluronidase 2) (Transmembrane protein 2)	CEMIP2	Homo sapiens (Human)	Alternative splicing;Angiogenesis;Cell membrane;Developmental protein;Glycoprotein;Glycosidase;Hydrolase;Membrane;Phosphoprotein;Reference proteome;Repeat;Signal-anchor;Transmembrane;Transmembrane helix	extracellular exosome [GO:0070062]; integral component of membrane [GO:0016021]; integral component of plasma membrane [GO:0005887]; intracellular membrane-bounded organelle [GO:0043231]; plasma membrane [GO:0005886]; cadherin binding [GO:0045296]; calcium ion binding [GO:0005509]; hyalurononglucosaminidase activity [GO:0004415]; angiogenesis [GO:0001525]; hyaluronan catabolic process [GO:0030214…
493	Q9UHN1	1.37616129592861	0.276070113854677	0.774708132500738	2.44455922554822	Abundance492	0.641532480444285	DPOG2	reviewed	DNA polymerase subunit gamma-2, mitochondrial (DNA polymerase gamma accessory 55 kDa subunit) (p55) (Mitochondrial DNA polymerase accessory subunit) (MtPolB) (PolG-beta)	POLG2	Homo sapiens (Human)	3D-structure;DNA replication;DNA-binding;Disease variant;Mitochondrion;Phosphoprotein;Primary mitochondrial disease;Progressive external ophthalmoplegia;Reference proteome;Transit peptide	cytoplasm [GO:0005737]; gamma DNA polymerase complex [GO:0005760]; mitochondrial matrix [GO:0005759]; mitochondrial nucleoid [GO:0042645]; mitochondrion [GO:0005739]; DNA polymerase binding [GO:0070182]; DNA polymerase processivity factor activity [GO:0030337]; DNA-directed DNA polymerase activity [GO:0003887]; double-stranded DNA binding [GO:0003690]; identical protein binding [GO:0042802]; DNA …
494	Q9UHL4	0.888687326475756	0.397254681862766	0.67622084537268	1.1679101134532	Abundance493	0.731921207557865	DPP2	reviewed	Dipeptidyl peptidase 2 (EC 3.4.14.2) (Dipeptidyl aminopeptidase II) (Dipeptidyl peptidase 7) (Dipeptidyl peptidase II) (DPP II) (Quiescent cell proline dipeptidase)	DPP7	Homo sapiens (Human)	3D-structure;Aminopeptidase;Cleavage on pair of basic residues;Cytoplasmic vesicle;Direct protein sequencing;Glycoprotein;Hydrolase;Lysosome;Protease;Reference proteome;Secreted;Serine protease;Signal;Zymogen	azurophil granule lumen [GO:0035578]; cytosol [GO:0005829]; extracellular exosome [GO:0070062]; extracellular region [GO:0005576]; Golgi apparatus [GO:0005794]; intracellular membrane-bounded organelle [GO:0043231]; vesicle [GO:0031982]; aminopeptidase activity [GO:0004177]; dipeptidyl-peptidase activity [GO:0008239]; serine-type peptidase activity [GO:0008236]; proteolysis [GO:0006508]
495	Q9UHK6	1.36990023467506	0.0157624140950322	1.06102621681847	1.76869018240654	Abundance494	0.156948264082541	AMACR	reviewed	Alpha-methylacyl-CoA racemase (EC 5.1.99.4) (2-methylacyl-CoA racemase)	AMACR	Homo sapiens (Human)	Acetylation;Alternative splicing;Disease variant;Intrahepatic cholestasis;Isomerase;Mitochondrion;Peroxisome;Reference proteome	cytoplasm [GO:0005737]; cytosol [GO:0005829]; intracellular membrane-bounded organelle [GO:0043231]; mitochondrion [GO:0005739]; peroxisomal matrix [GO:0005782]; peroxisome [GO:0005777]; plasma membrane [GO:0005886]; alpha-methylacyl-CoA racemase activity [GO:0008111]; CoA-transferase activity [GO:0008410]; signaling receptor binding [GO:0005102]; bile acid biosynthetic process [GO:0006699]; bile…
496	Q9UHJ6	0.51689072737715	0.0114248520852329	0.309971398317139	0.861937667471906	Abundance495	0.131943851257876	SHPK	reviewed	Sedoheptulokinase (SHK) (EC 2.7.1.14) (Carbohydrate kinase-like protein)	SHPK	Homo sapiens (Human)	ATP-binding;Cytoplasm;Kinase;Nucleotide-binding;Reference proteome;Transferase	cytoplasm [GO:0005737]; cytosol [GO:0005829]; ATP binding [GO:0005524]; phosphotransferase activity, alcohol group as acceptor [GO:0016773]; sedoheptulokinase activity [GO:0050277]; carbohydrate metabolic process [GO:0005975]; cellular response to interleukin-13 [GO:0035963]; cellular response to interleukin-4 [GO:0071353]; cellular response to lipopolysaccharide [GO:0071222]; pentose-phosphate s…
497	Q9UHI6	1.059113707681	0.838009433901495	0.610686935289076	1.83681978601164	Abundance496	0.950839416696372	DDX20	reviewed	Probable ATP-dependent RNA helicase DDX20 (EC 3.6.4.13) (Component of gems 3) (DEAD box protein 20) (DEAD box protein DP 103) (Gemin-3)	DDX20	Homo sapiens (Human)	3D-structure;ATP-binding;Alternative splicing;Cytoplasm;DNA-binding;Helicase;Hydrolase;Nucleotide-binding;Nucleus;Phosphoprotein;Reference proteome;mRNA processing;mRNA splicing	cytoplasm [GO:0005737]; cytoskeleton [GO:0005856]; cytosol [GO:0005829]; Gemini of coiled bodies [GO:0097504]; membrane [GO:0016020]; nucleoplasm [GO:0005654]; nucleus [GO:0005634]; RNA polymerase II transcription repressor complex [GO:0090571]; SMN complex [GO:0032797]; SMN-Sm protein complex [GO:0034719]; ATP binding [GO:0005524]; ATP hydrolysis activity [GO:0140603]; DNA binding [GO:0003677]; …
498	Q9UHG3	0.611409754028098	0.041426908280487	0.38103974539148	0.981057466686669	Abundance497	0.265344915549696	PCYOX	reviewed	Prenylcysteine oxidase 1 (EC 1.8.3.5) (Prenylcysteine lyase)	PCYOX1	Homo sapiens (Human)	Alternative splicing;Direct protein sequencing;FAD;Flavoprotein;Glycoprotein;Lysosome;Oxidoreductase;Reference proteome;Signal	extracellular exosome [GO:0070062]; lysosome [GO:0005764]; plasma membrane [GO:0005886]; very-low-density lipoprotein particle [GO:0034361]; prenylcysteine oxidase activity [GO:0001735]; chloride transmembrane transport [GO:1902476]; prenylated protein catabolic process [GO:0030327]; prenylcysteine catabolic process [GO:0030328]
499	Q9UHG0	0.69084887850878	0.00361174416808337	0.53853181385368	0.886246941515909	Abundance498	0.0812579950895435	DCDC2	reviewed	Doublecortin domain-containing protein 2 (Protein RU2S)	DCDC2	Homo sapiens (Human)	3D-structure;Alternative splicing;Cell projection;Ciliopathy;Cilium biogenesis/degradation;Cytoplasm;Cytoskeleton;Deafness;Disease variant;Nephronophthisis;Neurogenesis;Non-syndromic deafness;Phosphoprotein;Reference proteome;Repeat	axoneme [GO:0005930]; centriolar satellite [GO:0034451]; cilium [GO:0005929]; cytoplasm [GO:0005737]; cytosol [GO:0005829]; kinocilium [GO:0060091]; microtubule [GO:0005874]; microtubule cytoskeleton [GO:0015630]; microtubule organizing center [GO:0005815]; mitotic spindle [GO:0072686]; nucleoplasm [GO:0005654]; kinesin binding [GO:0019894]; cellular defense response [GO:0006968]; cilium assembly…
500	Q9UHF1	0.592836405535934	0.014313457974627	0.390152240979368	0.900815032733217	Abundance499	0.150566929537952	EGFL7	reviewed	Epidermal growth factor-like protein 7 (EGF-like protein 7) (Multiple epidermal growth factor-like domains protein 7) (Multiple EGF-like domains protein 7) (NOTCH4-like protein) (Vascular endothelial statin) (VE-statin) (Zneu1)	EGFL7	Homo sapiens (Human)	Angiogenesis;Calcium;Cell adhesion;Coiled coil;Developmental protein;Differentiation;Disulfide bond;EGF-like domain;Reference proteome;Repeat;Secreted;Signal	cell surface [GO:0009986]; collagen-containing extracellular matrix [GO:0062023]; extracellular region [GO:0005576]; extracellular space [GO:0005615]; calcium ion binding [GO:0005509]; signaling receptor binding [GO:0005102]; anatomical structure development [GO:0048856]; angiogenesis [GO:0001525]; blood vessel development [GO:0001568]; cell adhesion [GO:0007155]; negative regulation of Notch sig…
501	Q9UHD9	1.07610768492584	0.768366319484009	0.660476897494167	1.75329031787472	Abundance500	0.924616015686699	UBQL2	reviewed	Ubiquilin-2 (Chap1) (DSK2 homolog) (Protein linking IAP with cytoskeleton 2) (PLIC-2) (hPLIC-2) (Ubiquitin-like product Chap1/Dsk2)	UBQLN2	Homo sapiens (Human)	3D-structure;Acetylation;Amyotrophic lateral sclerosis;Autophagy;Cytoplasm;Cytoplasmic vesicle;Disease variant;Membrane;Neurodegeneration;Nucleus;Reference proteome;Repeat	autophagosome [GO:0005776]; cytoplasm [GO:0005737]; cytoplasmic vesicle [GO:0031410]; cytosol [GO:0005829]; nucleus [GO:0005634]; plasma membrane [GO:0005886]; identical protein binding [GO:0042802]; polyubiquitin modification-dependent protein binding [GO:0031593]; autophagosome assembly [GO:0000045]; negative regulation of clathrin-dependent endocytosis [GO:1900186]; negative regulation of G pr…
502	Q9UHD8	0.748914268029189	0.384665874593898	0.390239437766776	1.43725243165428	Abundance501	0.72348785554224	SEPT9	reviewed	Septin-9 (MLL septin-like fusion protein MSF-A) (MLL septin-like fusion protein) (Ovarian/Breast septin) (Ov/Br septin) (Septin D1)	SEPTIN9	Homo sapiens (Human)	3D-structure;Acetylation;Alternative splicing;Cell cycle;Cell division;Chromosomal rearrangement;Cytoplasm;Cytoskeleton;Disease variant;GTP-binding;Nucleotide-binding;Phosphoprotein;Reference proteome	actin cytoskeleton [GO:0015629]; axoneme [GO:0005930]; cell division site [GO:0032153]; cytoplasm [GO:0005737]; microtubule [GO:0005874]; microtubule cytoskeleton [GO:0015630]; non-motile cilium [GO:0097730]; perinuclear region of cytoplasm [GO:0048471]; septin complex [GO:0031105]; septin ring [GO:0005940]; stress fiber [GO:0001725]; cadherin binding [GO:0045296]; GTP binding [GO:0005525]; GTPas…
503	Q9UHD2	2.19962206355495	0.0345269239980432	1.0590698532969	4.56847790295976	Abundance502	0.244015282429649	TBK1	reviewed	Serine/threonine-protein kinase TBK1 (EC 2.7.11.1) (NF-kappa-B-activating kinase) (T2K) (TANK-binding kinase 1)	TBK1	Homo sapiens (Human)	3D-structure;ATP-binding;Amyotrophic lateral sclerosis;Antiviral defense;Coiled coil;Cytoplasm;Disease variant;Glaucoma;Host-virus interaction;Immunity;Innate immunity;Isopeptide bond;Kinase;Neurodegeneration;Nucleotide-binding;Phosphoprotein;Reference proteome;Serine/threonine-protein kinase;Transferase;Ubl conjugation	cytoplasm [GO:0005737]; cytosol [GO:0005829]; intracellular membrane-bounded organelle [GO:0043231]; nucleoplasm [GO:0005654]; ATP binding [GO:0005524]; identical protein binding [GO:0042802]; nucleic acid binding [GO:0003676]; phosphoprotein binding [GO:0051219]; protein kinase activity [GO:0004672]; protein phosphatase binding [GO:0019903]; protein serine kinase activity [GO:0106310]; protein s…
[truncated: 5,999 more rows]
