# Supplementary material for: Proteomic characterization of intrahepatic cholangiocarcinoma identifies risk-stratifying subgroups and EIF4A1 as a therapeutic target
Source: Nat Commun. 2026 Mar 23;17:2741. doi: 10.1038/s41467-026-70817-1 (PMC13013968; doi:10.1038/s41467-026-70817-1)
Supplement: Supplementary file 14 — Source Data [file 41467_2026_70817_MOESM14_ESM.zip › Source Data/Fig4D.csv]

	ID	Description	setSize	enrichmentScore	NES	pvalue	p.adjust	qvalue	rank	leading_edge	core_enrichment
GO:0005201	GO:0005201	extracellular matrix structural constituent	96	-0.748997315244459	-3.60800321351971	1e-10	7.775e-09	5.63157894736842e-09	1158	tags=77%, list=18%, signal=64%	1893/1300/255743/2331/127435/27286/25890/79875/2006/7059/50509/4256/165/83872/2202/5549/4240/1634/81578/2199/1306/7373/3490/3911/1462/4239/2192/1805/10631/8076/4052/54829/10516/1307/4969/11117/1295/7450/1290/1292/1291/4237/1282/80781/3913/4053/1293/7148/1284/3908/4060/375790/7837/1278/25878/3339/3912/1289/633/10875/30008/2200/5118/1281/1277/8425/7448/6678/79812/22795/3915/4811/64856/3910
GO:0015453	GO:0015453	oxidoreduction-driven active transmembrane transporter activity	55	-0.680470610858742	-2.90516199319562	1e-10	7.775e-09	5.63157894736842e-09	1704	tags=89%, list=26%, signal=66%	7388/4728/4701/4519/4700/1337/1537/4720/55967/7386/4709/4719/6834/4713/4722/4512/4702/4715/7384/4704/4712/4725/4540/79901/4714/4723/4695/4707/374291/4726/4718/4538/1355/4729/4711/4705/4541/4710/4696/1329/4716/4535/1327/1349/9167/1340/4697/9377/4513
GO:0005539	GO:0005539	glycosaminoglycan binding	86	-0.59164952912375	-2.8471601620167	1e-10	7.775e-09	5.63157894736842e-09	994	tags=50%, list=15%, signal=43%	7059/5621/6649/23213/50509/309/5549/3697/3075/1634/351/1462/3273/10631/283/5048/708/3026/1490/151887/2022/4053/7148/3053/23166/51156/114770/375790/1289/633/30008/2200/5104/5118/2160/2147/8425/7448/3827/8829/7123/350/3698
GO:0008135	GO:0008135	translation factor activity, RNA binding	66	0.680184681663547	2.36945047221009	1e-10	7.775e-09	5.63157894736842e-09	1060	tags=55%, list=16%, signal=46%	1965/8894/1981/7458/10480/10985/1968/8662/10767/1982/85476/28985/9669/2935/1977/1937/1983/3692/1975/8666/60678/8668/9470/8664/10209/8667/1936/8661/8562/83939/8893/1973/79631/2107/8665/1967
GO:0003743	GO:0003743	translation initiation factor activity	45	0.699685541696433	2.27833762337052	1.96528219721828e-09	1.01867127222481e-07	7.37842789832829e-08	1060	tags=60%, list=16%, signal=51%	1965/8894/1981/7458/10480/1968/8662/1982/28985/9669/1977/1983/3692/1975/8666/8668/9470/8664/10209/8667/8661/8562/83939/8893/1973/8665/1967
GO:0090079	GO:0090079	translation regulator activity, nucleic acid binding	76	0.619449886764096	2.18725057469244	1.67576586305509e-09	1.01867127222481e-07	7.37842789832829e-08	1200	tags=53%, list=19%, signal=43%	1965/8894/1981/7458/10480/10985/1968/8662/10767/1982/85476/28985/9669/2935/1977/1937/1983/3692/1975/8666/60678/8668/9470/8664/10209/8667/1936/8661/8562/83939/8893/1973/10605/79631/2107/8665/1967/23367/26986/8892
GO:0003955	GO:0003955	NAD(P)H dehydrogenase (quinone) activity	39	-0.664406188446641	-2.73075681462023	9.81137637628548e-09	4.35905436146398e-07	3.15734517973698e-07	1704	tags=82%, list=26%, signal=61%	4700/4720/55967/4709/4719/4713/4722/4702/4715/4704/4712/4725/4540/84869/4714/4723/4695/4707/4835/374291/4726/4718/4538/4729/4711/4705/4541/4710/4696/4716/4535/4697
GO:0008201	GO:0008201	heparin binding	62	-0.569384174490673	-2.56933178485672	1.12362705942868e-08	4.36810019352898e-07	3.16389724628601e-07	994	tags=50%, list=15%, signal=43%	56925/11167/348/7059/6649/50509/5549/3075/351/3273/10631/283/5048/1490/151887/4053/7148/3053/51156/1289/30008/2200/5104/5118/2160/2147/7448/3827/8829/7123/350
GO:0008137	GO:0008137	NADH dehydrogenase (ubiquinone) activity	36	-0.685923997004377	-2.76576140794953	1.84547969195021e-08	5.82528173759277e-07	4.21936128564851e-07	1704	tags=83%, list=26%, signal=62%	4700/4720/55967/4709/4719/4713/4722/4702/4715/4704/4712/4725/4540/4714/4723/4695/4707/374291/4726/4718/4538/4729/4711/4705/4541/4710/4696/4716/4535/4697
GO:0005178	GO:0005178	integrin binding	86	-0.497317962619555	-2.39321392365977	1.87308094456359e-08	5.82528173759277e-07	4.21936128564851e-07	765	tags=40%, list=12%, signal=35%	87/4240/3676/3678/3911/2191/310/3481/6387/2192/10516/1307/3688/11117/7450/1490/3913/1525/7148/3912/1289/2200/975/1281/8425/7448/7402/3672/7094/4771/7070/83660/4627/10979
GO:0045182	GO:0045182	translation regulator activity	99	0.556417986227448	2.02972080465862	3.57382024622468e-08	1.01041645143261e-06	7.31863667647925e-07	1200	tags=46%, list=19%, signal=38%	1965/8894/1981/7458/10480/10985/1968/8662/10767/1982/85476/28985/9669/2935/1977/1937/1983/3692/1975/8666/60678/8668/9470/8664/10209/8667/1936/8661/8562/8087/83939/8893/9451/1973/10605/3658/7555/79631/2107/8665/1967/23191/23367/26986/5610/8892
GO:0050136	GO:0050136	NADH dehydrogenase (quinone) activity	37	-0.659798844317443	-2.68106909189685	6.21312138060207e-08	1.61023395780604e-06	1.16632278548144e-06	1704	tags=81%, list=26%, signal=60%	4700/4720/55967/4709/4719/4713/4722/4702/4715/4704/4712/4725/4540/4714/4723/4695/4707/374291/4726/4718/4538/4729/4711/4705/4541/4710/4696/4716/4535/4697
GO:0004867	GO:0004867	serine-type endopeptidase inhibitor activity	41	-0.636390814890153	-2.61104176935806	1.00876943834691e-07	2.23960818013107e-06	1.62219038939939e-06	1107	tags=63%, list=17%, signal=53%	89932/2/12/710/5045/3697/5265/3699/6906/351/5037/3273/8434/1293/3053/51156/3700/871/183/5104/5267/5176/5345/3698/259/866
GO:0005509	GO:0005509	calcium ion binding	232	-0.331247195080954	-1.80955351608725	1.08019687144585e-07	2.23960818013107e-06	1.62219038939939e-06	1001	tags=32%, list=15%, signal=28%	716/7059/5621/9104/6709/5358/3708/23213/1953/8639/182/4256/10398/83872/2202/309/87/2009/663/388697/3697/2199/57333/25891/5444/6453/8291/1462/310/2060/2192/30846/2158/4052/54829/30844/10516/4054/78989/1009/715/3026/10645/51661/4053/325/23166/23061/375790/2159/3339/51162/30008/2200/57124/5333/2147/2161/7171/8425/1012/57048/7123/2621/6678/4637/58513/22795/4854/4811/30845/1003/1605/22918
GO:0016887	GO:0016887	ATP hydrolysis activity	196	0.469050744487322	1.8079273915479	9.86134362201862e-08	2.23960818013107e-06	1.62219038939939e-06	1832	tags=46%, list=28%, signal=34%	5700/5704/5705/5706/170506/10575/5701/5702/22948/7203/51606/10576/10694/6950/10574/51182/83858/908/10973/3320/6683/27183/4682/10808/1659/3312/1861/10051/3329/1105/10592/3336/9550/27348/10101/8607/3796/5189/10856/81570/23078/8886/4292/29789/10058/9525/8467/1973/7415/10845/90957/22985/3508/23195/55210/3326/1654/79132/54606/8449/1106/51428/1655/80224/5825/2071/57674/51202/57062/1107/1665/55661/23517…
GO:0003954	GO:0003954	NADH dehydrogenase activity	38	-0.641071394196254	-2.59868312784396	1.30702262154836e-07	2.54052522063462e-06	1.84015026981151e-06	1704	tags=79%, list=26%, signal=59%	4700/4720/55967/4709/4719/4713/4722/4702/4715/4704/4712/4725/4540/4714/4723/4695/4707/374291/4726/4718/4538/4729/4711/4705/4541/4710/4696/4716/4535/4697
GO:0044183	GO:0044183	protein folding chaperone	30	0.727664398932085	2.20148523551332	4.13511086143487e-07	7.56482045827202e-06	5.47934194642143e-06	552	tags=53%, list=9%, signal=49%	10575/22948/7203/10576/10694/6950/10574/79031/51182/5202/908/3320/3312/1861/57003/5201
GO:0003779	GO:0003779	actin binding	248	-0.313728138115911	-1.77371706390486	4.77657992829545e-07	8.25286865388825e-06	5.97770821435805e-06	1064	tags=29%, list=16%, signal=25%	51466/10580/5747/4846/4430/1266/22837/55201/25802/6709/134549/5358/9260/4650/57553/3636/2316/84448/800/309/3192/2241/87/4628/6641/10486/7414/1730/2275/55607/54899/283/3688/29767/64601/5962/171024/2037/9696/4643/5216/23345/4642/23164/84168/4130/3092/29780/4638/57617/7171/1756/64236/7402/55742/7094/6645/2638/6840/7145/4771/29109/23002/83660/4627/2010/10979/11346/91010/4641/1605/161176
GO:0005518	GO:0005518	collagen binding	44	-0.556399625676794	-2.30264418580177	2.61738576825376e-06	4.1713104230598e-05	3.02135870886714e-05	855	tags=55%, list=13%, signal=48%	50509/5479/165/10609/1634/4089/64175/7373/10491/54829/3688/7450/9902/1292/1291/7148/4060/871/84168/5118/3672/6678/22795/4811
GO:0140104	GO:0140104	molecular carrier activity	55	0.600644589701492	2.05023829220506	2.68251474151756e-06	4.1713104230598e-05	3.02135870886714e-05	834	tags=40%, list=13%, signal=35%	23065/10328/7514/9694/3840/55831/56851/3842/3836/3837/23633/3312/51194/51234/3839/83460/5901/79711/11097/23534/5824/1434
GO:0016655	GO:0016655	oxidoreductase activity, acting on NAD(P)H, quinone or similar compound as acceptor	51	-0.517830332007138	-2.24755729972536	3.65745206779018e-06	5.41651234801307e-05	3.92328191732881e-05	1704	tags=67%, list=26%, signal=50%	4700/4720/55967/4709/4719/4713/873/4722/4702/4715/4704/4712/4725/4540/84869/4714/4723/4695/4707/4835/374291/4726/4718/4538/4729/4711/4705/4541/4710/4696/4716/9946/4535/4697
GO:0043021	GO:0043021	ribonucleoprotein complex binding	117	0.497118208754134	1.84178182520781	3.86890461235512e-06	5.46922424746564e-05	3.96146213896648e-05	1989	tags=49%, list=31%, signal=34%	1965/6059/6730/54499/11171/7458/10985/80155/6731/27000/9147/8260/10419/9793/51068/3692/57003/1975/60678/10209/6729/90850/253260/91875/83939/29789/10399/55364/3508/79631/2107/10465/84295/23367/6185/1654/27044/1655/55759/79139/1938/4869/8531/23246/3309/26121/7917/6728/10196/23481/10952/6629/115416/4528/27335/54915/92609
GO:1901681	GO:1901681	sulfur compound binding	111	-0.402783470485008	-1.92970256697038	4.27260009796661e-06	5.77729839333746e-05	4.18460604560574e-05	1285	tags=41%, list=20%, signal=33%	56922/5095/3141/56925/4035/2639/11167/348/2946/7059/1104/29104/6649/50509/309/5549/3075/4089/351/37/3273/10631/283/5048/1490/10314/151887/4053/7148/3053/51156/375790/1289/5306/30008/2200/5104/5118/2160/2147/7448/3827/8829/7123/350
GO:0140657	GO:0140657	ATP-dependent activity	281	0.412922502352004	1.62029360258886	5.28252523988039e-06	6.84527229001167e-05	4.95815965497545e-05	1789	tags=40%, list=28%, signal=30%	5700/5704/5705/5706/170506/10575/5701/5702/22948/1778/7203/51606/10576/10694/6950/10574/9114/51182/523/83858/9296/908/488/10973/3320/6683/27183/4682/10808/1659/3312/1861/27032/23405/10051/3329/526/1105/10592/3336/9550/1781/27348/10101/8607/57169/4646/3796/5189/10856/81570/7153/23078/8886/4292/529/85441/29789/10058/9525/8467/55754/1973/7415/10845/10928/90957/22985/3508/23195/55210/3326/528/83658/1…
GO:0004866	GO:0004866	endopeptidase inhibitor activity	81	-0.430033497538573	-2.0375404051502	6.32483095259712e-06	7.56547087022194e-05	5.47981305204771e-05	990	tags=45%, list=15%, signal=39%	5621/12/710/721/5045/7076/7078/3697/5265/3699/25824/6906/351/5037/3273/26998/727/8434/1293/3053/51156/3700/197/871/183/5104/5267/5176/3827/2621/718/5345/720/721/3698/259/866
GO:0030414	GO:0030414	peptidase inhibitor activity	81	-0.430033497538573	-2.0375404051502	6.32483095259712e-06	7.56547087022194e-05	5.47981305204771e-05	990	tags=45%, list=15%, signal=39%	5621/12/710/721/5045/7076/7078/3697/5265/3699/25824/6906/351/5037/3273/26998/727/8434/1293/3053/51156/3700/197/871/183/5104/5267/5176/3827/2621/718/5345/720/721/3698/259/866
GO:0038023	GO:0038023	signaling receptor activity	145	-0.338314563270595	-1.73152008408215	8.61342202269357e-06	9.56705088949179e-05	6.92959516111438e-05	838	tags=26%, list=13%, signal=23%	7026/2321/5819/2202/2350/114908/3676/4059/2239/4052/3688/23129/9902/10314/5175/2022/8434/5364/114770/405/8455/1464/2982/84168/3643/2147/10082/8425/7182/8829/5159/19/2983/5793/4854/5786/2908/22918
GO:0060089	GO:0060089	molecular transducer activity	145	-0.338314563270595	-1.73152008408215	8.61342202269357e-06	9.56705088949179e-05	6.92959516111438e-05	838	tags=26%, list=13%, signal=23%	7026/2321/5819/2202/2350/114908/3676/4059/2239/4052/3688/23129/9902/10314/5175/2022/8434/5364/114770/405/8455/1464/2982/84168/3643/2147/10082/8425/7182/8829/5159/19/2983/5793/4854/5786/2908/22918
GO:0016651	GO:0016651	oxidoreductase activity, acting on NAD(P)H	66	-0.460198214104738	-2.07625387349263	1.28473340755883e-05	0.000137776582672688	9.97941739446785e-05	1635	tags=55%, list=25%, signal=41%	4720/55967/4709/4719/4713/873/4722/4702/4715/4704/4712/4725/4540/84869/4714/4723/4695/4707/4835/374291/4726/4718/4538/1355/4729/4711/4705/4541/4710/4696/51706/4716/9946/4535/4697/1727
GO:0030545	GO:0030545	signaling receptor regulator activity	56	-0.497108563401159	-2.1580289775633	1.53864507357105e-05	0.000159506205960199	0.000115533349383931	1034	tags=43%, list=16%, signal=36%	3603/3626/335/182/7076/2202/7276/351/6320/3481/6387/7040/4969/1490/727/50810/7837/183/29937/2200/2147/2621/4282/9135
GO:0048018	GO:0048018	receptor ligand activity	51	-0.493073692119962	-2.14010518026487	1.66722648154883e-05	0.000167260463148931	0.000121149903922394	1034	tags=43%, list=16%, signal=37%	3603/3626/335/182/7076/2202/7276/6320/3481/6387/7040/4969/1490/727/50810/183/29937/2200/2147/2621/4282/9135
GO:0030546	GO:0030546	signaling receptor activator activity	54	-0.491230703097086	-2.15227228305846	2.13063332882306e-05	0.000207070926644991	0.000149985372489518	1034	tags=43%, list=16%, signal=36%	3603/3626/335/182/7076/2202/7276/351/6320/3481/6387/7040/4969/1490/727/50810/183/29937/2200/2147/2621/4282/9135
GO:0051082	GO:0051082	unfolded protein binding	79	0.531463427505212	1.890803630824	2.34990081571758e-05	0.000221460349602475	0.000160407902572109	957	tags=37%, list=15%, signal=32%	3301/10575/10471/22948/7203/10576/10694/6950/10574/10726/51182/7265/5202/908/3320/7411/3312/1861/3329/10383/3336/5201/4676/11140/5204/10856/84317/10728/10845
GO:0050840	GO:0050840	extracellular matrix binding	30	-0.597075336250853	-2.27237334453988	2.82761445326685e-05	0.000258643557342938	0.000187340400309321	1203	tags=57%, list=19%, signal=46%	284297/1893/59339/2006/1634/2199/4059/3956/3688/375790/633/57124/7448/2817/6678/4811/1605
GO:0009055	GO:0009055	electron transfer activity	96	-0.383947483929876	-1.84951765199542	4.87118089625068e-05	0.000432839216781132	0.000313513597533127	1659	tags=53%, list=26%, signal=40%	1337/1537/4720/55967/7386/4709/5860/4719/6834/128/4713/4129/4722/4512/4702/112812/4715/7384/4704/4712/4725/4540/4714/4723/4695/4707/4835/374291/4726/4718/4538/1355/4729/4711/8659/4705/4541/4710/4696/1329/4716/1347/4535/1327/8574/1349/9167/1340/4697/9377/4513
GO:0043022	GO:0043022	ribosome binding	54	0.56625577604457	1.92043523078037	5.01170666328776e-05	0.00043295577007847	0.000313598019281749	1130	tags=39%, list=17%, signal=32%	1965/6730/54499/10985/80155/6731/27000/8260/3692/57003/90850/253260/91875/83939/29789/10399/55364/3508/79631/2107/6185
GO:0017111	GO:0017111	ribonucleoside triphosphate phosphatase activity	366	0.374601675224318	1.48610956411319	7.19919475618184e-05	0.000605121505181771	0.000438300904074798	1845	tags=38%, list=28%, signal=29%	5700/5704/5705/5706/7879/170506/10575/4976/5701/5702/1968/22948/394/7203/51606/10576/10694/6950/10574/10767/6009/51182/85476/83858/9669/5898/908/2935/10973/3320/6683/998/64225/55341/27183/4682/10808/1659/3312/4733/1861/10051/3329/1105/60678/10383/10592/3336/9550/5901/27348/10101/8607/6729/3796/10890/11321/7283/84790/5189/378/10856/81570/5899/23078/8886/26052/4292/29789/10058/9525/8467/381/1973/74…
GO:0016817	GO:0016817	hydrolase activity, acting on acid anhydrides	401	0.367424345766285	1.46366628877232	0.000101163734745239	0.000806715936045364	0.000584319547516358	1845	tags=37%, list=28%, signal=28%	5700/5704/5705/5706/7879/170506/10575/4976/5701/5702/1968/22948/394/7203/51606/4521/10576/10694/6950/10574/10767/6009/51182/85476/83858/9669/5898/124583/908/2935/10973/3320/6683/998/64225/55341/27183/4682/10808/1659/3312/4733/1861/10051/8833/3329/27068/1105/60678/10383/10592/3336/9550/5901/27348/131870/10101/8607/6729/3796/10890/11321/7283/84790/5189/2617/378/10856/81570/5899/23078/8886/26052/429…
GO:0016818	GO:0016818	hydrolase activity, acting on acid anhydrides, in phosphorus-containing anhydrides	401	0.367424345766285	1.46366628877232	0.000101163734745239	0.000806715936045364	0.000584319547516358	1845	tags=37%, list=28%, signal=28%	5700/5704/5705/5706/7879/170506/10575/4976/5701/5702/1968/22948/394/7203/51606/4521/10576/10694/6950/10574/10767/6009/51182/85476/83858/9669/5898/124583/908/2935/10973/3320/6683/998/64225/55341/27183/4682/10808/1659/3312/4733/1861/10051/8833/3329/27068/1105/60678/10383/10592/3336/9550/5901/27348/131870/10101/8607/6729/3796/10890/11321/7283/84790/5189/2617/378/10856/81570/5899/23078/8886/26052/429…
GO:0016462	GO:0016462	pyrophosphatase activity	398	0.368548777898779	1.46952612502781	0.000106708467517737	0.000829658334950404	0.000600937159178834	1845	tags=37%, list=28%, signal=28%	5700/5704/5705/5706/7879/170506/10575/4976/5701/5702/1968/22948/394/7203/51606/4521/10576/10694/6950/10574/10767/6009/51182/85476/83858/9669/5898/124583/908/2935/10973/3320/6683/998/64225/55341/27183/4682/10808/1659/3312/4733/1861/10051/8833/3329/27068/1105/60678/10383/10592/3336/9550/5901/27348/131870/10101/8607/6729/3796/10890/11321/7283/84790/5189/2617/378/10856/81570/5899/23078/8886/26052/429…
GO:0019838	GO:0019838	growth factor binding	54	-0.46310244238876	-2.02903146054576	0.000111148539471485	0.000843102335991017	0.000610674902359376	1085	tags=54%, list=17%, signal=45%	6272/27286/2/114990/5045/2321/3483/3490/4052/4054/2615/1291/1282/1490/2022/4053/3488/7837/1278/1289/1281/3643/5654/1277/8425/3487/2817/8829/5159
GO:0005507	GO:0005507	copper ion binding	32	-0.533324908217837	-2.10152519682765	0.000161905215179161	0.00117098888187719	0.000848169303508948	1250	tags=50%, list=19%, signal=41%	388753/11315/6341/26002/5621/6649/8639/51596/475/283/4016/51076/9616/213/4513/2817
GO:0044389	GO:0044389	ubiquitin-like protein ligase binding	175	0.42128085585603	1.61341965553869	0.000158750391302539	0.00117098888187719	0.000848169303508948	1266	tags=31%, list=20%, signal=26%	5684/8454/7251/5707/3301/51035/9325/10576/6950/23197/7319/5898/7167/8678/3320/5970/8452/10010/3312/841/3329/9470/11146/7874/10128/11160/8915/843/4088/8450/151636/9978/5899/8451/9529/292/11124/27101/65992/10013/7415/5002/5925/3093/7334/3326/7009/7186/6613/10869/10613/6923/9482/55072
GO:0004252	GO:0004252	serine-type endopeptidase activity	54	-0.455663396349182	-1.9964381138709	0.000177570689785446	0.00122921355422546	0.000890342530391767	889	tags=41%, list=14%, signal=35%	716/5045/3818/4313/51279/5644/2191/8192/2158/27429/715/3026/5340/629/2159/717/2160/2147/5654/2161/1675/3426
GO:0046982	GO:0046982	protein heterodimerization activity	132	-0.328814319187791	-1.65703267064706	0.000177860482122654	0.00122921355422546	0.000890342530391767	645	tags=25%, list=10%, signal=23%	83860/6874/6642/81890/3688/9513/578/5048/581/4209/2131/405/8294/8359/8360/8361/8362/8363/8364/8365/8366/8367/8368/8370/121504/554313/10300/3092/336/7171/666/6643/9555
GO:0016772	GO:0016772	transferase activity, transferring phosphorus-containing groups	405	0.357899540382936	1.42579426716978	0.00018969590512708	0.00128250927162004	0.000928945622361444	1727	tags=35%, list=27%, signal=27%	65125/5564/2064/4233/64852/1453/1841/5584/83440/1459/5289/6885/9475/1452/23049/6714/5315/29110/221830/80347/27347/5062/3654/2580/2987/7444/4216/8396/6732/5286/8812/10243/9414/1460/1716/5261/7371/87178/5634/8844/57410/9064/6046/10553/25885/10298/79670/10746/51251/613/9533/64425/84172/3735/5586/9677/8536/51231/3984/54974/6198/4831/8428/51082/6195/55750/8732/5130/7011/10728/9451/57551/5424/7525/8767…
GO:0031625	GO:0031625	ubiquitin protein ligase binding	163	0.428040380340345	1.63656256490326	0.000198937466491463	0.00131637344848607	0.000953474083520115	1266	tags=31%, list=20%, signal=26%	5684/8454/7251/5707/3301/51035/10576/6950/23197/7319/5898/7167/8678/3320/5970/8452/10010/3312/841/3329/9470/11146/7874/10128/11160/8915/843/4088/8450/9978/5899/8451/9529/292/11124/27101/10013/7415/5002/5925/3093/7334/3326/7009/7186/6613/10869/10613/6923/9482/55072
GO:0061135	GO:0061135	endopeptidase regulator activity	88	-0.374280157608591	-1.80224883307256	0.000261227987317406	0.00169253966782736	0.00122593836153344	990	tags=42%, list=15%, signal=36%	5621/12/710/721/5045/7076/7078/3697/5265/3699/25824/6906/351/5037/3273/26998/727/8434/1293/3053/51156/3700/197/871/183/5104/5267/5176/3827/2621/718/5345/720/721/3698/259/866
GO:0004843	GO:0004843	cysteine-type deubiquitinase activity	34	0.608263672901663	1.87687865874734	0.000267086946518844	0.00169518449729307	0.0012278540613326	1134	tags=44%, list=18%, signal=37%	8239/9097/9958/10010/23358/7375/7347/9736/54726/7874/51633/8665/57646/8078/10869
GO:0004712	GO:0004712	protein serine/threonine/tyrosine kinase activity	170	0.404742576644939	1.55334409598748	0.000580675756486753	0.0036118032053476	0.00261609709238242	1727	tags=40%, list=27%, signal=30%	65125/2064/4233/1453/5584/1459/6885/9475/1452/23049/6714/29110/27347/5062/3654/2580/7444/4216/6732/8844/9064/10298/10746/613/5586/8536/3984/6198/8428/6195/9451/57551/7525/8767/5603/2444/1021/2931/6093/5610/4140/30849/1022/207/4486/983/51765/1025/9344/5604/5290/5058/9730/3551/5595/440275/51755/7204/51347/1017/9031/1956/673/5562/9748/9943/6850/55589
GO:0101005	GO:0101005	deubiquitinase activity	39	0.573695637994799	1.83148813874181	0.000621099371638444	0.00378748832508933	0.00274334913375907	1134	tags=44%, list=18%, signal=36%	8239/9097/9958/10010/23358/7375/7347/9736/54726/8667/10213/7874/51633/8665/57646/8078/10869
GO:0019783	GO:0019783	ubiquitin-like protein peptidase activity	43	0.559567892463621	1.81485518680325	0.000638759291598084	0.00382027191705777	0.00276709490692287	1134	tags=42%, list=18%, signal=35%	8239/9097/9958/23192/10010/23358/7375/7347/9736/54726/8667/10213/7874/51633/8665/57646/8078/10869
GO:0000049	GO:0000049	tRNA binding	54	0.521898286417555	1.76999846804439	0.000651140939568385	0.00382084589067486	0.00276751064682491	1417	tags=41%, list=22%, signal=32%	1968/55140/833/9147/8518/60678/6897/129450/5917/54931/3735/54974/83939/6741/3508/54888/8565/348180/55226/3028/440275/80324
GO:0008234	GO:0008234	cysteine-type peptidase activity	69	0.491015720182907	1.7178949185748	0.000734882239161937	0.00423237734035856	0.00306559062730321	1275	tags=36%, list=20%, signal=29%	8239/9097/9958/23192/10010/841/23358/7375/7347/9736/1514/54726/7874/843/51633/826/8733/1508/8665/57646/8078/824/10869/10026/836
GO:0005048	GO:0005048	signal sequence binding	32	0.595230917492256	1.81611282871475	0.000774522412187102	0.00437957218527616	0.00317220662599119	1184	tags=47%, list=18%, signal=38%	6730/3840/9818/3842/3836/3837/23633/9868/3839/6729/79711/4928/5824/3838/8315
GO:0061134	GO:0061134	peptidase regulator activity	107	-0.328744247785719	-1.59305863490664	0.0008259599998029	0.00458702785604825	0.00332247067589888	990	tags=37%, list=15%, signal=32%	5621/12/710/721/5045/7076/9166/7078/3697/5265/3699/25824/6906/351/5037/3273/2192/26998/727/8434/1293/3053/51156/3700/197/871/183/5104/5118/5267/5176/3827/2621/718/5345/720/721/3698/259/866
GO:0106310	GO:0106310	protein serine kinase activity	142	0.420791736263959	1.59265923648964	0.000954201380685487	0.00520625665602082	0.00377098975931107	1727	tags=42%, list=27%, signal=31%	65125/1453/5584/1459/6885/9475/1452/23049/29110/27347/5062/3654/2580/7444/4216/6732/8844/9064/10298/10746/613/5586/8536/3984/6198/8428/6195/9451/57551/8767/5603/1021/2931/6093/5610/4140/30849/1022/207/983/51765/1025/9344/5604/5290/5058/9730/3551/5595/440275/51755/7204/51347/1017/673/5562/9748/9943/55589
GO:0008236	GO:0008236	serine-type peptidase activity	64	-0.386386506330772	-1.74420949941159	0.000977585999799353	0.00524188355064826	0.00379679499014631	889	tags=34%, list=14%, signal=30%	5045/3818/4313/5476/51279/5644/2191/8192/2158/27429/715/3026/5340/629/2159/717/2160/2147/5654/2161/1675/3426
GO:0017171	GO:0017171	serine hydrolase activity	65	-0.3754797249478	-1.69845049380717	0.00119840803432676	0.00631703218094276	0.00457554539421815	889	tags=34%, list=14%, signal=29%	5045/3818/4313/5476/51279/5644/2191/8192/2158/27429/715/3026/5340/629/2159/717/2160/2147/5654/2161/1675/3426
GO:0004674	GO:0004674	protein serine/threonine kinase activity	172	0.393033706033502	1.50595720613992	0.00149895166779347	0.00776956614472948	0.00562764310364566	1727	tags=41%, list=27%, signal=31%	65125/1453/5584/1459/6885/9475/1452/23049/29110/27347/5062/3654/2580/7444/4216/6732/8812/1460/5261/8844/9064/6046/10553/10298/10746/613/5586/8536/51231/3984/6198/8428/6195/9451/57551/8767/5603/1021/1147/2931/6093/5610/4140/30849/1022/207/983/51765/7150/1025/9344/5604/5290/5058/9730/3551/23476/5595/440275/51755/7204/51347/1017/1956/673/5562/9748/9943/6850/55589
GO:0045296	GO:0045296	cadherin binding	275	0.365046975971734	1.4303748474653	0.00189492923377176	0.00966103265086912	0.00699766792108983	1823	tags=41%, list=28%, signal=31%	56829/7458/55854/10985/1968/9689/10652/9208/10694/10726/7706/10598/1453/1982/128866/51510/5756/6714/5315/8826/2023/1937/3939/226/7430/5062/1983/471/10190/9793/3312/2802/1192/9414/682/28969/6520/26058/5902/57410/5052/5901/8607/55357/10298/23607/10890/27237/1936/4690/5663/302/9685/3655/5917/55971/9798/5586/26136/10606/8650/8428/2317/83939/29789/55379/23042/10399/3895/2801/57175/55324/3326/93663/921…
GO:0035091	GO:0035091	phosphatidylinositol binding	150	-0.27404305797247	-1.39658628966031	0.00204972825213666	0.0102817013937823	0.00744722998229617	780	tags=23%, list=12%, signal=21%	117583/55062/64853/257364/51028/54899/10043/153090/6642/81609/8724/26060/112574/146691/4643/5216/8301/401548/9644/55803/5306/5333/3092/50807/7094/81846/6840/8411/54828/7070/116985/27131/10979/6643/51479
GO:0140098	GO:0140098	catalytic activity, acting on RNA	260	0.362517608304679	1.41915288651358	0.00223489352468228	0.0110325696218442	0.00799109798299093	1817	tags=37%, list=28%, signal=27%	170506/23351/833/64852/221830/51692/23019/5188/55278/1659/57038/80153/79042/23405/51110/51567/87178/283459/6897/129450/131870/25885/79670/51251/9533/64425/84172/5917/2617/54931/3735/5073/51082/51106/8886/85441/51010/1973/23016/90957/9692/3508/57470/1615/5557/57570/22894/5437/5441/5393/1654/79132/54888/54606/27044/79587/8449/51428/1655/8565/54913/391356/56915/80324/80222/4848/79731/51202/57062/166…
GO:0016301	GO:0016301	kinase activity	313	0.352514339322807	1.39110490750673	0.00269854735536429	0.0131132535549733	0.0094981765468414	1727	tags=35%, list=27%, signal=27%	65125/5564/2064/4233/1453/1841/5584/83440/1459/5289/6885/9475/1452/23049/6714/5315/29110/80347/27347/5062/3654/2580/2987/7444/4216/8396/6732/5286/8812/9414/1460/1716/5261/7371/5634/8844/57410/9064/6046/10553/10298/10746/613/5586/9677/8536/51231/3984/6198/4831/8428/6195/55750/9451/57551/7525/8767/55361/84433/5603/2444/80271/1021/790/3099/1147/5230/2931/6093/5610/4140/30849/79837/1022/205/207/4486/…
GO:0004672	GO:0004672	protein kinase activity	218	0.371064735843987	1.44127531663557	0.0027748106743901	0.0132764018420818	0.00961634792420212	1727	tags=38%, list=27%, signal=29%	65125/5564/2064/4233/1453/5584/1459/5289/6885/9475/1452/23049/6714/29110/27347/5062/3654/2580/7444/4216/6732/8812/1460/5261/8844/57410/9064/6046/10553/10298/10746/613/5586/8536/51231/3984/6198/4831/8428/6195/9451/57551/7525/8767/5603/2444/1021/790/1147/2931/6093/5610/4140/30849/1022/207/4486/983/51765/7150/1025/9344/5604/5290/5058/9730/3551/23476/5595/440275/51755/7204/51347/1017/9031/3482/1956/6…
GO:0016773	GO:0016773	phosphotransferase activity, alcohol group as acceptor	278	0.350583128640093	1.37528698581555	0.00361729549247735	0.017045134820613	0.0123461122071795	1727	tags=36%, list=27%, signal=27%	65125/5564/2064/4233/1453/5584/83440/1459/5289/6885/9475/1452/23049/6714/5315/29110/80347/27347/5062/3654/2580/7444/4216/8396/6732/5286/8812/1460/5261/8844/57410/9064/6046/10553/10298/10746/51251/613/5586/8536/51231/3984/6198/4831/8428/6195/55750/9451/57551/7525/8767/55361/5603/2444/80271/1021/790/3099/1147/2931/6093/5610/4140/30849/79837/1022/207/4486/983/3098/51765/7150/1025/9344/5604/5290/5058…
GO:0004197	GO:0004197	cysteine-type endopeptidase activity	44	0.529716238740621	1.72188262886867	0.00382451557947191	0.0177526021673995	0.0128585441320815	1275	tags=41%, list=20%, signal=33%	8239/9097/9958/23192/841/23358/9736/1514/7874/843/826/8733/1508/57646/8078/824/10026/836
GO:0043130	GO:0043130	ubiquitin binding	61	0.461729251417637	1.5974620268804	0.00736043609556799	0.0336631709664948	0.0243828687995596	2084	tags=52%, list=32%, signal=36%	7251/23636/51035/23197/7319/55293/267/7347/84164/51366/4088/7153/11124/10013/7334/51160/8078/23163/55072/10040/9373/8517/9683/329/81858/9146/25793/57599/3315/26088/10254/26043
GO:0051117	GO:0051117	ATPase binding	48	0.491309795176134	1.62463182152619	0.00765750065133378	0.0343001631043204	0.0248442542031632	1094	tags=42%, list=17%, signal=35%	51035/29082/5898/6714/7430/54431/9550/8607/23545/5663/10856/5899/5824/529/23385/535/5530/5311/55011/55829
GO:0140640	GO:0140640	catalytic activity, acting on a nucleic acid	352	0.332195712647448	1.31763438607212	0.00772029394631006	0.0343001631043204	0.0248442542031632	2582	tags=49%, list=40%, signal=31%	170506/23351/833/64852/10973/221830/51692/23019/5188/55278/1659/57038/80153/79042/23405/1105/5111/51110/51567/87178/283459/6897/129450/131870/8607/25885/57169/79670/51251/9533/64425/84172/5917/2617/54931/10856/3735/7153/5073/51082/51106/8886/85441/51010/7011/10728/8467/1973/23016/90957/9692/5424/3508/57470/1615/5557/57570/22894/5437/5441/5393/1654/79132/1022/54888/54606/27044/54108/79587/8449/110…
GO:0016747	GO:0016747	acyltransferase activity, transferring groups other than amino-acyl groups	89	0.42509166105255	1.53343775192893	0.00825710306222267	0.0361684373570598	0.0261974804346279	1451	tags=31%, list=22%, signal=25%	80218/60481/10652/55140/80155/253558/129642/8260/63874/10558/80018/79143/39/51126/9517/8520/253832/54677/64172/253782/10162/2959/8443/8888/137964/55226/254531/54503
