# Supplementary material for: Proteomic characterization of intrahepatic cholangiocarcinoma identifies risk-stratifying subgroups and EIF4A1 as a therapeutic target
Source: Nat Commun. 2026 Mar 23;17:2741. doi: 10.1038/s41467-026-70817-1 (PMC13013968; doi:10.1038/s41467-026-70817-1)
Supplement: Supplementary file 14 — Source Data [file 41467_2026_70817_MOESM14_ESM.zip › Source Data/Fig4E.csv]

	ID	Description	setSize	enrichmentScore	NES	pvalue	p.adjust	qvalue	rank	leading_edge	core_enrichment
GO:0051603	GO:0051603	proteolysis involved in protein catabolic process	299	0.494752899730189	1.49053652081813	1.38135894688373e-10	1.91594485932774e-07	1.70997697003713e-07	981	tags=41%, list=25%, signal=34%	5700/5689/5708/5719/5684/5686/5685/23352/5682/5704/5705/5706/5717/9861/5714/5687/5688/8454/7251/5713/5707/7514/5701/8239/5702/51035/29082/9325/5709/7706/23197/9097/79031/57414/7110/1453/5691/7319/5690/128866/9320/1459/5710/9958/9147/51510/7337/84236/1452/7328/83590/10973/5721/130507/5692/27183/11253/8452/51667/5715/51434/79720/841/23358/267/10197/54788/57092/1861/5720/57003/7375/51652/7347/54926/…
GO:0010498	GO:0010498	proteasomal protein catabolic process	204	0.516399575053422	1.54166513090757	5.02609451235614e-10	3.48559654431899e-07	3.11088797185833e-07	921	tags=43%, list=23%, signal=34%	5700/5689/5708/5684/5686/5685/5682/5704/5705/5706/9861/5714/5687/5688/8454/5713/5707/7514/5701/5702/51035/9325/7706/23197/9097/57414/7110/1453/5691/7319/5690/9320/5710/9147/84236/1452/7328/83590/10973/5721/130507/5692/11253/8452/51667/51434/267/10197/54788/57092/1861/5720/57003/54431/23198/84164/996/5683/8667/23376/10213/23607/10134/2876/11146/64682/55768/7874/10075/90850/5663/11160/8450/337867/9…
GO:0044265	GO:0044265	cellular macromolecule catabolic process	451	0.452632086993355	1.38146780063466	4.59483579616071e-09	2.1243457497583e-06	1.89597434957368e-06	1248	tags=44%, list=32%, signal=34%	5700/5689/23230/5708/5719/5684/5686/5685/23352/5682/5704/5705/5706/5717/9861/5714/5687/7879/5688/56829/8454/7251/5713/5707/170506/7514/5701/8239/5702/51035/29082/9325/5709/4615/7706/23197/9097/79031/57414/7110/1453/5691/7319/5690/128866/9320/1459/5710/9958/9147/51510/9475/7337/84236/2935/1452/7328/53918/23049/7812/83590/10973/8882/3320/5721/130507/5692/27183/23019/7430/11253/8452/51667/5715/51434…
GO:0030163	GO:0030163	protein catabolic process	368	0.464631786099383	1.41012697541634	6.45844949543106e-09	2.23946736254072e-06	1.99872015963866e-06	1248	tags=45%, list=32%, signal=34%	5700/5689/23230/5708/5719/5684/5686/5685/23352/5682/5704/5705/5706/5717/9861/5714/5687/7879/5688/8454/7251/5713/5707/7514/5701/8239/5702/51035/29082/9325/5709/7706/23197/9097/79031/57414/7110/1453/5691/7319/5690/128866/9320/1459/5710/9958/9147/51510/7337/84236/1452/7328/83590/10973/3320/5721/130507/5692/27183/5970/7430/11253/8452/51667/5715/3312/51434/79720/841/23358/267/10197/54788/57092/1861/57…
GO:0043632	GO:0043632	modification-dependent macromolecule catabolic process	252	0.481139349908126	1.44410748579102	4.09582114695734e-08	1.13618078616597e-05	1.01403908817302e-05	1248	tags=49%, list=32%, signal=36%	5700/5708/5719/23352/5704/5705/5706/5717/9861/5714/8454/7251/5713/5707/7514/5701/8239/5702/51035/29082/9325/5709/7706/23197/9097/79031/57414/1453/7319/128866/9320/1459/5710/9958/9147/51510/7337/1452/7328/83590/10973/130507/27183/11253/8452/51667/5715/51434/79720/23358/267/54788/57092/57003/7375/51652/7347/54926/9690/9736/54431/84164/996/87178/5683/8667/23376/10213/23607/10134/79670/11146/64682/73…
GO:0019941	GO:0019941	modification-dependent protein catabolic process	243	0.483244947844111	1.45082848177195	8.02236178226053e-08	1.85450263199923e-05	1.65513990455059e-05	1248	tags=49%, list=32%, signal=36%	5700/5708/5719/23352/5704/5705/5706/5717/9861/5714/8454/7251/5713/5707/7514/5701/8239/5702/51035/29082/9325/5709/7706/23197/9097/79031/57414/1453/7319/128866/9320/1459/5710/9958/9147/51510/7337/1452/7328/83590/10973/130507/27183/11253/8452/51667/5715/51434/79720/23358/267/54788/57092/57003/7375/51652/7347/54926/9690/9736/54431/84164/996/5683/8667/23376/10213/23607/10134/11146/64682/7317/7874/1007…
GO:0006511	GO:0006511	ubiquitin-dependent protein catabolic process	239	0.485086146438314	1.45499321944619	1.67562577942488e-07	3.32013279437473e-05	2.96321190466716e-05	1248	tags=49%, list=32%, signal=36%	5700/5708/5719/23352/5704/5705/5706/5717/9861/5714/8454/7251/5713/5707/7514/5701/8239/5702/51035/29082/9325/5709/7706/23197/9097/79031/57414/1453/7319/128866/9320/1459/5710/9958/9147/51510/7337/1452/7328/83590/10973/130507/27183/11253/8452/51667/5715/51434/79720/23358/267/54788/57092/57003/7375/51652/7347/54926/9690/9736/54431/84164/996/5683/8667/23376/10213/23607/10134/11146/64682/7317/7874/1007…
GO:0043161	GO:0043161	proteasome-mediated ubiquitin-dependent protein catabolic process	161	0.493878530991793	1.46312191653578	2.14965612759177e-06	0.000331285894329976	0.000295672000707359	1248	tags=52%, list=32%, signal=37%	5700/5708/5704/5705/5706/9861/5714/8454/5713/5707/7514/5701/5702/51035/9325/7706/23197/9097/57414/1453/7319/9320/5710/9147/1452/7328/83590/10973/130507/11253/8452/51667/51434/267/54788/57092/57003/54431/84164/996/5683/8667/23376/10213/23607/10134/11146/64682/7874/10075/90850/5663/11160/8450/9978/29945/8451/9529/80267/11124/79718/55139/8881/201595/65992/25831/6500/7415/10399/3093/3326/55829/2931/8…
GO:1901565	GO:1901565	organonitrogen compound catabolic process	461	0.424512806908217	1.29648612479279	2.012081170476e-06	0.000331285894329976	0.000295672000707359	1173	tags=38%, list=30%, signal=30%	5700/5689/23230/5708/5719/5684/5686/5685/23352/5682/5704/5705/5706/5717/9861/5714/5687/7879/5688/8454/7251/5713/5707/7514/5701/8239/5702/51035/29082/9325/4521/5709/7706/23197/9097/79031/57414/7110/1453/5691/7319/5690/128866/9320/1459/5710/9958/9147/51510/7337/84236/1452/7328/83590/10973/3320/11112/5721/130507/5692/27183/5970/7430/11253/8452/51667/5715/3312/51434/79720/841/23358/267/10197/54788/57…
GO:0006914	GO:0006914	autophagy	221	0.458932101835219	1.37151670657084	1.22961336597625e-05	0.00155043067146278	0.00138375628553882	1204	tags=48%, list=31%, signal=35%	23230/1981/1213/7879/7251/2597/29082/51606/4233/6009/1982/9114/128866/523/1459/5289/6885/51510/8678/23049/6714/488/51382/10558/3320/29110/10456/27183/23192/8673/22930/3312/8396/79720/3691/5286/51652/203228/526/57231/9550/83460/83636/9776/23256/79065/51375/23376/9919/64419/11140/51024/23545/10075/9517/10490/5119/5663/55054/8723/60412/56270/5899/79876/9179/292/826/9474/529/4864/51534/26073/9525/659…
GO:0061919	GO:0061919	process utilizing autophagic mechanism	221	0.458932101835219	1.37151670657084	1.22961336597625e-05	0.00155043067146278	0.00138375628553882	1204	tags=48%, list=31%, signal=35%	23230/1981/1213/7879/7251/2597/29082/51606/4233/6009/1982/9114/128866/523/1459/5289/6885/51510/8678/23049/6714/488/51382/10558/3320/29110/10456/27183/23192/8673/22930/3312/8396/79720/3691/5286/51652/203228/526/57231/9550/83460/83636/9776/23256/79065/51375/23376/9919/64419/11140/51024/23545/10075/9517/10490/5119/5663/55054/8723/60412/56270/5899/79876/9179/292/826/9474/529/4864/51534/26073/9525/659…
GO:0006403	GO:0006403	RNA localization	105	0.514713408491477	1.49303460582738	2.16419821716528e-05	0.00230903302092942	0.00206080737116305	669	tags=37%, list=17%, signal=32%	170506/10575/7514/23636/22948/7203/10576/10694/6950/10574/9818/9908/908/57122/53371/23049/3837/9984/79023/9688/57187/9631/3267/9793/23165/8086/81929/8563/22916/87178/6830/5901/55746/8607/4686/84321/11097/55706/10128
GO:0033365	GO:0033365	protein localization to organelle	349	0.430257151535511	1.30384484470448	2.13627346883416e-05	0.00230903302092942	0.00206080737116305	1297	tags=45%, list=33%, signal=33%	23065/23230/10328/7879/6730/7251/3301/10575/7514/23636/9694/51341/2804/22948/29082/7203/10576/10694/6950/10574/6731/3840/9818/55831/56851/1453/128866/5898/55125/9648/3842/1459/10527/9475/908/57122/9670/1729/53371/4074/7295/3836/3837/6714/5195/51382/8882/3320/9183/9688/10456/23633/9631/27183/7430/2580/11079/11261/22930/3312/79720/9868/51194/51068/1861/57003/3329/91949/51234/3839/55704/10452/83460/…
GO:0006413	GO:0006413	translational initiation	73	0.551150538027497	1.56273529129434	3.00276779217528e-05	0.00288035292675859	0.00257070924894175	1200	tags=59%, list=31%, signal=42%	1965/6059/8894/1981/7458/10480/1968/8662/9689/1982/28985/9669/7812/1983/51441/3692/1975/28969/8666/8668/22916/9470/8664/10209/8872/8667/4686/8661/4690/8562/6198/83939/8893/9451/1973/10605/55364/8665/1967/23367/5610/1654/8892
GO:0016236	GO:0016236	macroautophagy	151	0.48136433579527	1.42110397060634	3.11501758481462e-05	0.00288035292675859	0.00257070924894175	1346	tags=56%, list=34%, signal=38%	7879/7251/2597/29082/51606/6009/9114/128866/523/5289/6885/51510/8678/23049/6714/488/51382/10558/29110/27183/23192/8673/22930/8396/79720/51652/203228/526/57231/9550/83460/9776/23256/79065/51375/23376/64419/11140/23545/10075/9517/10490/5119/5663/55054/8723/60412/56270/5899/79876/9179/292/826/9474/529/4864/51534/26073/9525/65992/535/10013/7415/51368/7416/8767/57103/23673/51160/528/54832/23367/11331/…
GO:0072594	GO:0072594	establishment of protein localization to organelle	203	0.458875956639782	1.36936539687662	3.56401774733836e-05	0.00308955788472395	0.00275742425715126	1297	tags=49%, list=33%, signal=35%	23230/7879/6730/7251/3301/10575/23636/22948/29082/7203/10576/10694/6950/10574/6731/3840/9818/128866/5898/9648/3842/1459/10527/908/57122/9670/53371/4074/3836/3837/5195/8882/3320/9688/10456/23633/9631/27183/11261/22930/3312/79720/9868/51194/3329/3839/10452/9776/5901/55746/11231/51366/8841/6729/10953/10134/79711/51024/10075/10890/23534/5663/10526/4088/5189/10856/4928/8504/5824/9179/602/1434/55750/55…
GO:0009894	GO:0009894	regulation of catabolic process	365	0.422498125606625	1.28214203548187	4.96714943970179e-05	0.00405260957227434	0.00361694596971474	1248	tags=42%, list=32%, signal=32%	5700/5708/5704/1981/5705/5706/7879/56829/5707/170506/7514/2597/5701/5702/51341/51035/29082/51606/5709/4615/4233/9097/79031/221955/7110/1453/6009/1982/9114/128866/523/1459/5289/6885/9475/7337/8678/1452/23049/7812/51382/10558/3320/5721/29110/10456/5223/5970/23019/7430/51667/22930/8396/10197/51441/3692/5286/5720/203228/526/5261/26058/9550/87178/23256/8667/51375/23376/10213/4085/10134/79670/2876/1114…
GO:0051656	GO:0051656	establishment of organelle localization	142	0.479368908508628	1.41318427996934	6.37360414673655e-05	0.00491121608417978	0.004383250571089	746	tags=36%, list=19%, signal=30%	6059/7879/7251/7514/23636/4976/10652/29082/1778/55435/10726/1453/10342/83930/85440/128866/51510/8678/3837/5195/9183/6683/81/998/11235/55341/27183/7430/8452/8673/55773/51068/81929/1861/3692/51652/157769/161424/55717/84364/10016/5901/26958/9919/4085/4646/10128/5119/5663/8723/6813
GO:0031329	GO:0031329	regulation of cellular catabolic process	324	0.422377543835555	1.27712529404733	0.000148506620004731	0.0108409832603453	0.00967555596263509	1223	tags=42%, list=31%, signal=32%	5700/5704/1981/5705/5706/56829/170506/7514/2597/5701/5702/51035/29082/51606/4615/4233/9097/79031/221955/7110/1453/6009/1982/9114/128866/523/1459/5289/6885/9475/7337/8678/1452/23049/7812/51382/10558/3320/5721/29110/10456/5223/23019/7430/51667/22930/8396/10197/51441/5286/5720/203228/526/5261/26058/9550/87178/23256/8667/51375/23376/10213/10134/79670/2876/11146/23545/7874/9517/10128/9698/5663/55054/8…
GO:0034248	GO:0034248	regulation of cellular amide metabolic process	188	0.44958889474546	1.33884378663344	0.000171178975219408	0.0118712619314659	0.0105950776241065	1511	tags=55%, list=38%, signal=35%	1965/6059/1981/51714/170506/2597/7458/10985/1968/8662/9689/2064/10767/1982/9669/55005/9475/2935/1977/53918/7812/5315/5223/5970/23019/1983/51441/9125/3692/136319/1975/6895/28969/60678/26058/22916/9470/87178/8664/10209/8872/8667/4686/79670/90850/10128/113251/9698/4690/54931/4076/274/8087/602/6198/5073/6195/4292/83939/51010/8893/9451/23016/10399/6311/10605/219988/55364/3658/7555/2107/6622/57103/2289…
GO:0010608	GO:0010608	post-transcriptional regulation of gene expression	220	0.439578937671418	1.31336046011583	0.000196118616961965	0.0129531677012498	0.0115606763682842	1511	tags=53%, list=38%, signal=35%	1965/29066/6059/1981/51714/170506/2597/7458/10985/1968/8662/9689/2064/4615/10767/1982/9669/55005/9475/2935/1977/53918/7812/5315/23424/23019/1983/8575/51441/9125/23405/3692/136319/1975/6895/28969/60678/26058/22916/9470/87178/8664/10209/8872/5901/8667/4686/11140/79670/90850/10128/113251/9698/4690/4088/54931/4076/8087/602/6198/5073/6195/4292/83939/51010/8893/55795/5530/9451/9612/23016/10399/6311/106…
GO:0033044	GO:0033044	regulation of chromosome organization	82	0.515576607516782	1.47309442405272	0.000214256561493138	0.013507902308681	0.0120557759002838	947	tags=48%, list=24%, signal=37%	29844/170506/10575/22948/7203/10576/10694/6950/10574/8260/908/8678/23049/6714/9183/8452/4216/51434/10051/10592/996/6742/8607/4085/64682/7874/9918/9735/64151/10856/29945/4331/7153/5073/8881/55795/8467/8379/56252
GO:0016241	GO:0016241	regulation of macroautophagy	78	0.520297909230837	1.47987466507085	0.000262025126322415	0.0151428687587162	0.0135149801997877	1275	tags=59%, list=32%, signal=41%	2597/29082/51606/6009/9114/128866/523/5289/6885/8678/23049/51382/10558/29110/22930/8396/203228/526/9550/23256/51375/23545/9517/8723/60412/5899/292/826/9474/529/4864/26073/535/10013/7416/8767/57103/528/54832/23367/3162/30849/79837/207/55072/836
GO:0034504	GO:0034504	protein localization to nucleus	130	0.471017994327403	1.38219104313238	0.000262025126322415	0.0151428687587162	0.0135149801997877	923	tags=39%, list=24%, signal=31%	10575/7514/23636/51341/22948/7203/10576/10694/6950/10574/3840/9818/3842/10527/908/57122/9670/53371/7295/3836/3837/6714/8882/9688/23633/9631/11261/51194/51068/1861/3839/5901/55746/51366/27348/8841/25885/23607/79711/23534/5663/10526/4088/151636/23515/4928/602/1434/5530/6500/9451
GO:0010256	GO:0010256	endomembrane system organization	203	0.44322447661721	1.32265866743766	0.000280252516753494	0.0155484096294839	0.0138769246190362	1310	tags=48%, list=33%, signal=34%	23065/10328/9659/7879/7251/9897/23325/9694/2804/10142/29082/55831/56851/7110/1453/128866/9648/5289/51510/10228/1452/488/9183/6683/10419/998/9688/64225/11235/1182/84522/9631/27183/2580/22930/9950/79720/1861/57003/51652/23141/26276/81562/91949/51234/57511/83460/221035/27348/79065/23603/9919/10075/53407/10890/10490/5119/55971/9798/83548/274/9144/222068/23204/8729/9529/26003/84272/51534/9525/84342/94…
GO:0006417	GO:0006417	regulation of translation	173	0.452655530627555	1.34339227653087	0.000339491694894532	0.0181105761853352	0.0161636531658288	1511	tags=55%, list=38%, signal=35%	1965/6059/1981/51714/170506/2597/7458/10985/1968/8662/9689/2064/10767/1982/9669/55005/9475/2935/1977/53918/7812/5315/23019/1983/51441/9125/3692/136319/1975/6895/28969/60678/26058/22916/9470/87178/8664/10209/8872/8667/4686/79670/90850/10128/113251/9698/4690/54931/4076/8087/602/6198/5073/6195/4292/83939/51010/8893/9451/23016/10399/6311/10605/219988/55364/3658/7555/2107/22894/23191/23367/81554/5393/…
GO:0051640	GO:0051640	organelle localization	193	0.445105183321337	1.32604242368661	0.000403287909862777	0.0207170492955434	0.018489925224118	818	tags=34%, list=21%, signal=28%	6059/7879/7251/7514/23636/4976/10142/10652/29082/1778/55435/10726/1453/10342/83930/85440/128866/51510/8678/10228/3837/90809/5195/488/9183/6683/81/998/11235/55341/79803/27183/7430/8452/8673/55773/51068/81929/1861/3692/51652/26276/157769/161424/55717/84364/10016/5901/26958/9919/9043/4085/4646/10890/10128/10490/5119/5663/8723/5189/6813/274/5899/25940/8729
GO:2000112	GO:2000112	regulation of cellular macromolecule biosynthetic process	195	0.441992070269703	1.31761287681843	0.000439742942360323	0.021249788108937	0.0189653935537585	1511	tags=54%, list=38%, signal=35%	1965/6059/1981/51714/170506/2597/7458/10985/1968/8662/9689/2064/10767/1982/9669/55005/9475/2935/1977/53918/7812/5315/1622/23019/1983/11261/22930/51441/9125/3692/136319/1975/6895/28969/60678/26058/22916/9470/87178/9375/9776/8664/10209/8872/8667/4686/79670/90850/10128/113251/9698/4690/54931/4076/8087/602/6198/5073/6195/4292/83939/51010/23385/8893/9451/23016/10399/6311/10605/219988/55364/3658/7555/2…
GO:0034645	GO:0034645	cellular macromolecule biosynthetic process	433	0.401027164818066	1.2227692212617	0.000444299823474529	0.021249788108937	0.0189653935537585	1513	tags=46%, list=39%, signal=32%	1965/6059/8894/1981/51714/170506/2597/7458/10480/55854/10985/1968/8662/9689/2064/9325/833/10767/1982/6184/85476/28985/55858/9669/55005/5289/9147/9475/124583/2935/1977/53918/7812/10973/5315/1622/1937/54480/6206/23019/11253/1983/5188/55278/4247/11261/22930/57038/4733/51441/9125/3692/136319/1975/6895/28969/91949/8666/152002/60678/8668/5261/26058/84164/22916/9470/87178/9375/283459/9776/178/6897/2530/…
GO:0018209	GO:0018209	peptidyl-serine modification	87	0.499742125387347	1.43361020547689	0.000535796781333576	0.0247716711903223	0.0221086671876591	1391	tags=59%, list=35%, signal=39%	65125/1981/10142/1453/85440/5584/1459/8260/9475/1452/23049/7295/6714/3320/11235/29110/10456/51719/27347/5062/7444/9125/2590/4690/11137/5586/23515/253260/8536/51231/6198/6195/9451/10013/10399/8767/5603/6622/2591/3326/1147/8693/6093/4140/207/983/7150/5290/5058/3551/960
GO:2000278	GO:2000278	regulation of DNA biosynthetic process	34	0.598552867918023	1.60748692966363	0.000627383907463009	0.0252303043018122	0.0225179963259827	468	tags=38%, list=12%, signal=34%	10575/22948/7203/10576/10694/6950/10574/27000/908/6714/3320/4216/5111
GO:0000280	GO:0000280	nuclear division	108	0.477367375953202	1.38720566711921	0.000609066459329393	0.0252303043018122	0.0225179963259827	938	tags=45%, list=24%, signal=36%	5719/9897/80218/23636/29082/10726/128866/55125/8260/51510/8678/3837/9183/6683/10419/998/27183/8452/4733/8086/51434/81929/10051/51652/23141/10592/996/5902/221035/5901/4085/64682/3796/55706/7283/5119/9918/9735/64151/4288/29945/7153/4292/26073/9525/8881/55795/8467/8379
GO:0006457	GO:0006457	protein folding	111	0.472796632009987	1.37715591657903	0.000645701365101155	0.0252303043018122	0.0225179963259827	824	tags=38%, list=21%, signal=31%	3301/10575/10471/22948/7203/10576/10694/6950/10574/10726/79031/10598/27000/51182/7265/5202/908/3320/7411/7266/10808/2580/10190/6904/3312/54788/1861/57003/81562/3329/54431/3336/5201/27348/11140/55768/5204/6902/10856/23071/5824/9529
GO:0006913	GO:0006913	nucleocytoplasmic transport	149	0.459262679259038	1.35521487272387	0.000654860097235212	0.0252303043018122	0.0225179963259827	1297	tags=47%, list=33%, signal=33%	6059/7514/23636/23325/3840/9818/3842/10527/9147/57122/9670/53371/23049/7295/3836/3837/8882/9984/9688/55341/57187/23633/9631/3267/11261/23165/8086/51194/51068/3692/161424/3839/8563/22916/6830/5901/55746/51366/8841/10553/4686/84321/79711/11097/23534/5663/10526/4088/4928/8536/602/1434/6741/55795/5530/6774/3326/80145/79902/11331/3838/54888/207/51496/868/64328/23279/5903/983/23511
GO:0051169	GO:0051169	nuclear transport	149	0.459262679259038	1.35521487272387	0.000654860097235212	0.0252303043018122	0.0225179963259827	1297	tags=47%, list=33%, signal=33%	6059/7514/23636/23325/3840/9818/3842/10527/9147/57122/9670/53371/23049/7295/3836/3837/8882/9984/9688/55341/57187/23633/9631/3267/11261/23165/8086/51194/51068/3692/161424/3839/8563/22916/6830/5901/55746/51366/8841/10553/4686/84321/79711/11097/23534/5663/10526/4088/4928/8536/602/1434/6741/55795/5530/6774/3326/80145/79902/11331/3838/54888/207/51496/868/64328/23279/5903/983/23511
GO:0006412	GO:0006412	translation	308	0.413574262412472	1.24825218570362	0.000645701365101155	0.0252303043018122	0.0225179963259827	1181	tags=36%, list=30%, signal=28%	1965/6059/8894/1981/51714/170506/2597/7458/10480/55854/10985/1968/8662/9689/2064/9325/833/10767/1982/85476/28985/9669/55005/9147/9475/2935/1977/53918/7812/10973/5315/1937/6206/23019/1983/5188/55278/57038/4733/51441/9125/3692/136319/1975/6895/28969/8666/60678/8668/26058/84164/22916/9470/87178/283459/6897/8664/10209/8872/8667/4686/79670/90850/10128/113251/9698/1936/8661/4690/8562/5917/2617/54931/37…
GO:0061077	GO:0061077	chaperone-mediated protein folding	41	0.576267423880194	1.56652618236389	0.000682336305829537	0.025578390707718	0.0228286627498019	564	tags=44%, list=14%, signal=38%	10575/22948/7203/10576/10694/6950/10574/79031/51182/908/7266/10808/2580/3312/54788/1861/3336/27348
GO:0140014	GO:0140014	mitotic nuclear division	93	0.484454785339992	1.39613316265529	0.000892987677723624	0.0325940502369123	0.0290901249031297	1151	tags=54%, list=29%, signal=39%	80218/23636/29082/10726/128866/55125/8260/51510/8678/3837/9183/6683/10419/998/27183/8452/4733/8086/51434/81929/10051/51652/23141/10592/996/5902/221035/5901/4085/64682/3796/7283/5119/9918/9735/64151/4288/29945/26073/9525/8881/55795/8467/8379/5925/2801/3550/27338/11331/9055
GO:0048285	GO:0048285	organelle fission	127	0.46217866090733	1.35440796401265	0.00104006956604479	0.0367027038668939	0.0327570900826982	1022	tags=46%, list=26%, signal=35%	5719/9897/80218/23636/4976/29082/10726/128866/5898/55125/8260/51510/8678/3837/9183/6683/10419/998/27183/8452/4733/8086/51434/64423/81929/10051/51652/23141/10592/996/5902/221035/5901/23603/4085/51024/64682/3796/55706/7283/5119/9918/9735/64151/4288/29945/5824/7153/4292/26073/9525/8881/55795/8467/8379/10928/5925/2801
GO:0000003	GO:0000003	reproduction	234	0.418820224607104	1.25523548409904	0.0010584774006314	0.0367027038668939	0.0327570900826982	1456	tags=49%, list=37%, signal=33%	23230/5719/8894/29844/170506/10575/9897/7458/8239/22948/7203/4521/10576/10694/6950/10574/7110/7319/1459/10844/7337/57122/84236/6714/7812/9183/79084/23424/10426/26292/226/23633/3267/151195/4216/8086/6732/841/51441/3691/2802/9125/10051/682/6895/2885/7372/5111/23198/10592/3074/5901/6046/8607/10134/79670/55339/55706/7283/9698/51/2120/9918/84172/5515/8879/7153/10653/6198/22994/3726/5073/4292/26003/889…
GO:0000723	GO:0000723	telomere maintenance	41	0.56539913747617	1.5369818171893	0.00124255613114105	0.038298341197614	0.0341811932215642	1202	tags=56%, list=31%, signal=39%	170506/10575/22948/7203/10576/10694/6950/10574/908/23049/6714/3320/4216/5111/7874/5073/7011/10728/56252/3326/55183/9894/26272
GO:0032200	GO:0032200	telomere organization	41	0.56539913747617	1.5369818171893	0.00124255613114105	0.038298341197614	0.0341811932215642	1202	tags=56%, list=31%, signal=39%	170506/10575/22948/7203/10576/10694/6950/10574/908/23049/6714/3320/4216/5111/7874/5073/7011/10728/56252/3326/55183/9894/26272
GO:0018105	GO:0018105	peptidyl-serine phosphorylation	80	0.500834728801305	1.42789485156645	0.00115051668685812	0.038298341197614	0.0341811932215642	1391	tags=59%, list=35%, signal=39%	65125/1981/10142/1453/85440/5584/1459/9475/1452/23049/7295/6714/3320/11235/29110/10456/51719/27347/5062/7444/9125/4690/11137/5586/23515/253260/8536/51231/6198/6195/9451/10013/10399/8767/5603/6622/3326/1147/6093/4140/207/983/7150/5290/5058/3551/960
GO:0010506	GO:0010506	regulation of autophagy	128	0.460179624621366	1.34920241889167	0.001224148231351	0.038298341197614	0.0341811932215642	1275	tags=49%, list=32%, signal=34%	1981/2597/29082/51606/4233/6009/1982/9114/128866/523/1459/5289/6885/8678/23049/51382/10558/29110/10456/22930/8396/5286/203228/526/9550/23256/51375/23376/23545/9517/55054/8723/60412/5899/292/826/9474/529/4864/26073/535/10013/29919/6774/10269/7416/8767/706/2801/6622/57103/528/54832/2931/23367/55255/6093/3162/30849/79837/207/55072/836
GO:0043043	GO:0043043	peptide biosynthetic process	313	0.409810402232901	1.2370384897772	0.00118733244766263	0.038298341197614	0.0341811932215642	1181	tags=36%, list=30%, signal=27%	1965/6059/8894/1981/51714/170506/2597/7458/10480/55854/10985/1968/8662/9689/2064/9325/833/10767/1982/85476/28985/9669/55005/9147/9475/2935/1977/53918/7812/10973/5315/1937/6206/23019/1983/5188/55278/57038/4733/51441/9125/3692/136319/1975/6895/28969/8666/60678/8668/26058/84164/22916/9470/87178/283459/6897/8664/10209/8872/8667/4686/79670/90850/10128/113251/9698/1936/8661/4690/8562/5917/2617/54931/37…
GO:0032984	GO:0032984	protein-containing complex disassembly	90	0.482048785047611	1.38579238173562	0.0015002671684057	0.0438833832990338	0.0391658321706552	1408	tags=51%, list=36%, signal=34%	6059/2314/7251/29082/128866/5289/51510/8678/2935/5756/5195/488/6683/27183/2580/1659/9793/8673/3312/136319/51652/57231/3796/11198/444/5119/9798/9474/51534/9525/10013/57551/7415/10269/6749/2107/8775/30849/822/81671/25978/29766/5290/1073/157922/2059
GO:0051726	GO:0051726	regulation of cell cycle	274	0.410705738358585	1.23597669594618	0.00148185921466055	0.0438833832990338	0.0391658321706552	1526	tags=50%, list=39%, signal=33%	1981/29844/1213/7251/7514/23636/29082/1778/6009/1982/128866/1459/10527/5289/8260/51510/9475/8678/1977/6714/8826/9183/6683/10419/9984/998/5721/331/51692/27183/4682/8452/151195/3312/4733/51434/10197/51441/84936/1192/5720/8812/51652/55660/26058/23503/8563/996/5902/87178/8872/11319/131870/8607/4085/11140/64682/58525/613/9698/5119/6241/8450/9735/10856/5515/4288/5586/29945/274/4331/8451/8729/28964/6198…
GO:0060341	GO:0060341	regulation of cellular localization	261	0.407805084549868	1.225864375007	0.00151867512498459	0.0438833832990338	0.0391658321706552	1266	tags=43%, list=32%, signal=31%	1213/7879/7251/3301/170506/10575/7514/7260/23636/22948/1778/2064/7203/10576/10694/6950/10574/9818/5584/9648/1459/9475/908/8678/1729/53371/7295/6714/27236/8882/51614/998/11235/10456/84522/27183/7430/11079/11261/8673/8086/51068/1861/27032/51652/55704/22916/6830/9776/23256/5901/51366/8841/25885/23607/10134/51024/7874/10075/53407/27237/10490/5663/8723/302/4088/151636/6717/6813/337867/5899/8536/8650/8…
GO:0007032	GO:0007032	endosome organization	40	0.562857971064067	1.52709713864795	0.00161071494698483	0.0455930945197544	0.0406917460290905	1077	tags=57%, list=27%, signal=42%	7879/7251/9897/23325/29082/128866/5289/51510/10228/1182/27183/79720/51652/26276/23603/5119/9798/51534/9525/10015/55361/51160/55004
GO:0043604	GO:0043604	amide biosynthetic process	346	0.401773768189642	1.21720248082809	0.00179479475442993	0.0497876064878864	0.0444353396044127	1181	tags=36%, list=30%, signal=27%	1965/6059/8894/1981/51714/170506/2597/7458/60481/10480/55854/10985/1968/8662/9689/2064/9325/833/10767/1982/85476/28985/9669/55005/9147/9475/2935/1977/53918/7812/10973/5315/10558/1937/6206/23019/1983/5188/55278/57038/4733/55902/51441/9125/3692/136319/1975/6895/28969/8666/60678/8668/26058/84164/22916/9470/87178/283459/6897/8664/10209/8872/8667/4686/79670/90850/9517/10128/113251/9698/1936/8661/4690/…
GO:0010564	GO:0010564	regulation of cell cycle process	192	0.428864962960229	1.2773935461214	0.00183161073760236	0.049812629275578	0.0444576723925775	1526	tags=52%, list=39%, signal=33%	1981/1213/7514/23636/29082/1778/128866/1459/5289/8260/51510/9475/8678/9183/6683/10419/9984/998/5721/51692/27183/4682/8452/4733/51434/10197/51441/84936/5720/51652/55660/26058/23503/8563/996/5902/11319/131870/4085/64682/58525/5119/6241/8450/9735/5515/4288/5586/29945/274/4331/8451/28964/22994/26073/9525/8881/65992/55795/8467/5311/8379/57551/60561/10015/10269/5925/57646/3550/10869/26057/11331/9055/16…
GO:1900182	GO:1900182	positive regulation of protein localization to nucleus	37	0.56370741062194	1.52027527502477	0.00197941884935215	0.0499173444372987	0.0445511304658014	731	tags=49%, list=19%, signal=40%	10575/22948/7203/10576/10694/6950/10574/908/6714/8882/51068/5901/51366/8841/23607/5663/4088/151636
GO:1900180	GO:1900180	regulation of protein localization to nucleus	54	0.524746729979491	1.45597073247919	0.00197941884935215	0.0499173444372987	0.0445511304658014	731	tags=41%, list=19%, signal=34%	10575/22948/7203/10576/10694/6950/10574/9818/908/53371/6714/8882/11261/51068/5901/51366/8841/25885/23607/5663/4088/151636
GO:0006518	GO:0006518	peptide metabolic process	361	0.397142731469875	1.20584473360291	0.00190542407897014	0.0499173444372987	0.0445511304658014	1200	tags=36%, list=31%, signal=28%	1965/6059/8894/1981/51714/170506/2597/7458/10480/55854/10985/1968/8662/9689/2064/9325/833/10767/1982/85476/28985/9669/55005/9147/9475/8678/2935/1977/53918/7812/10973/5315/1937/6206/5970/23019/1983/5188/55278/57038/4733/51441/9125/1192/3692/7511/136319/1975/6895/28969/8666/60678/8668/26058/1514/84164/22916/55676/9470/87178/283459/6897/8664/10209/8872/8667/4686/2539/79670/2876/90850/10128/113251/96…
GO:0016310	GO:0016310	phosphorylation	442	0.387807100294191	1.18273718340775	0.00194242145350745	0.0499173444372987	0.0445511304658014	1413	tags=44%, list=36%, signal=32%	1965/65125/1981/5564/7251/3301/2597/23636/9989/10985/51341/10142/2064/4233/79031/5531/1453/1841/85440/151987/5584/83440/1459/9958/10527/5289/6885/7167/9475/8678/1452/23049/7295/5756/6714/5315/3320/8826/7532/998/2023/11235/29110/3939/10456/5223/226/51719/80347/27347/5062/3654/2580/151195/2987/7444/4216/11261/8575/8396/6732/9125/5771/3692/5286/8812/23141/6895/203228/1460/1716/55704/54431/5261/7371/…
GO:0000070	GO:0000070	mitotic sister chromatid segregation	64	0.504723831465238	1.4182010659674	0.0020164162653316	0.0499423100002666	0.0445734121810143	938	tags=50%, list=24%, signal=39%	80218/23636/29082/10726/128866/8260/51510/8678/3837/9183/27183/8452/51434/81929/10051/51652/10592/996/5901/4085/64682/7283/5119/9918/9735/64151/29945/9525/8881/55795/8467/8379
