# Supplementary material for: Proteomic characterization of intrahepatic cholangiocarcinoma identifies risk-stratifying subgroups and EIF4A1 as a therapeutic target
Source: Nat Commun. 2026 Mar 23;17:2741. doi: 10.1038/s41467-026-70817-1 (PMC13013968; doi:10.1038/s41467-026-70817-1)
Supplement: Supplementary file 14 — Source Data [file 41467_2026_70817_MOESM14_ESM.zip › Source Data/Fig5B.csv]

	Proteins	Sensitivity	Specificity	AUC
1	P51888_Q6UWY5_Q15021_P49736	0.833333333	0.875	0.848958333
2	P02452_P20908_Q9NTJ3_Q8TDN6	0.75	1	0.942708333
3	P02743_O60504_Q15021_P06400	1	0.625	0.802083333
4	O95967_P22352_Q15645_Q13085	0.833333333	0.875	0.916666667
5	P08123_P04004_O76021_Q9H0S4	0.916666667	0.75	0.890625
6	Q05707_P07585_Q9Y3A4_P06400	0.75	0.875	0.859375
7	Q13361_P20908_O60678_Q9Y3T9	1	0.5	0.640625
8	P08294_P36269_Q9NR30_P33993	1	0.875	0.942708333
9	Q7Z5L7_P05154_P52292_Q15645	0.666666667	1	0.895833333
10	P08294_Q9Y6N6_Q03701_P33992	0.916666667	0.75	0.90625
11	P36269_O60504_Q13085_Q8TDN6	0.916666667	1	0.958333333
12	P15502_Q16853_Q9BPX3_Q9Y5J1	0.833333333	0.875	0.895833333
13	Q05707_P24043_Q13085_P33993	0.916666667	0.875	0.911458333
14	P55001_P05154_P33991_P32322	0.666666667	0.75	0.739583333
15	Q15113_P05154_Q13085_P06493	0.75	0.875	0.848958333
16	Q07507_Q13361_P11166_O14929	1	0.875	0.890625
17	Q9BXN1_P02743_Q15645_Q14566	0.666666667	0.875	0.807291667
18	P51888_Q07507_P06493_Q9Y3A4	0.916666667	0.875	0.859375
19	Q9Y240_P22352_Q96C36_Q9BZX2	1	0.625	0.869791667
20	P20774_O14558_O75127_P46087	0.833333333	1	0.96875
21	P35555_Q13361_Q14566_P33992	1	0.75	0.885416667
22	P35555_O14558_Q9NTJ3_Q9NPL8	0.75	0.875	0.828125
23	P08294_O14558_P33991_P33993	1	0.875	0.96875
24	P07585_P04004_P32322_Q9Y3T9	0.833333333	0.875	0.869791667
25	P00325_P55001_Q9UK76_Q92598	0.75	1	0.921875
26	P35555_P04216_Q9BPX3_P33993	0.833333333	0.875	0.911458333
27	P58166_P05154_P32322_P46087	0.666666667	0.875	0.8125
28	Q7Z5L7_Q92629_P25205_Q96C36	0.833333333	0.875	0.833333333
29	P02452_P13611_P33993_Q96RP9	0.75	0.875	0.875
30	P22352_Q16853_O95347_P08195	0.916666667	0.875	0.90625
31	Q9BXN1_Q9Y6C2_Q9Y3A4_Q9Y5J1	0.916666667	0.75	0.864583333
32	Q07507_Q9BXN1_Q99615_P40692	0.916666667	0.75	0.901041667
33	P21810_P15502_P11166_P33993	1	0.875	0.932291667
34	P27658_Q9Y240_Q9NR30_Q9Y5J1	0.916666667	0.75	0.848958333
35	P07585_P24043_Q9BPX3_P49736	0.833333333	1	0.921875
36	P09619_Q9BRK3_P06493_Q96C36	1	1	1
37	P02452_P05997_Q15021_Q99615	0.916666667	0.875	0.942708333
38	Q9BXN1_P04004_Q9BZX2_Q9Y3T9	0.916666667	0.875	0.942708333
39	P21810_Q9Y6N6_O14929_Q9Y3A4	0.833333333	0.875	0.869791667
40	Q6UWY5_P55001_Q99615_Q15645	0.666666667	0.875	0.833333333
41	P20774_P36269_P11166_Q96Q15	0.916666667	0.875	0.895833333
42	P22105_Q8WWM9_O75127_Q96Q15	0.916666667	0.875	0.916666667
43	Q13361_P09619_Q8TDN6_Q9H583	0.833333333	1	0.96875
44	P21810_P05154_Q9NY93_P33992	0.916666667	0.875	0.890625
45	P00325_Q15113_P40692_Q9NPL8	0.75	0.875	0.854166667
46	Q7Z5L7_P24043_Q03701_P08195	0.666666667	1	0.895833333
47	P21810_P05452_O95347_P33992	0.916666667	0.875	0.880208333
48	P05997_P22352_P32322_P25205	0.833333333	0.875	0.890625
49	P07585_P05452_Q9NR30_Q9Y3T9	0.833333333	1	0.921875
50	Q15113_P02743_Q9H0S4_Q9H583	0.833333333	0.75	0.765625
51	Q9Y240_O60504_P17812_O76021	0.916666667	0.875	0.90625
52	P02452_P05154_Q9BPX3_Q9H0S4	0.75	1	0.901041667
53	Q6UWY5_O95967_Q15645_O75616	0.75	1	0.901041667
54	Q9Y240_O95967_Q99848_Q9NPL8	0.833333333	0.875	0.859375
55	P20774_Q14767_Q9NTJ3_P11166	0.916666667	0.875	0.901041667
56	Q9Y6C2_P04216_Q13085_O75607	0.583333333	1	0.84375
57	O14558_Q6UWY5_P06400_Q92598	0.75	0.875	0.838541667
58	P51888_P08294_P32322_Q9Y3A4	0.916666667	0.75	0.817708333
59	Q14767_P04004_Q99848_Q9BZX2	1	0.625	0.854166667
60	P22105_P02743_Q15645_O14929	0.916666667	0.875	0.864583333
61	Q9UBX5_Q16853_P17812_Q9H583	0.916666667	0.875	0.901041667
62	Q16853_O60504_Q9BPX3_P40692	0.833333333	1	0.942708333
63	P35555_O14558_Q99615_P06400	0.75	1	0.927083333
64	P51888_P22105_Q9NR30_Q14566	0.916666667	0.875	0.942708333			P51888
65	O95967_P24043_Q14566_Q9Y5J1	0.916666667	0.875	0.947916667			Q9BXN1
66	P58166_Q9UMS6_O76021_P40692	1	0.75	0.9375			P20774
67	Q9BXN1_P22105_Q15645_P06400	0.833333333	0.875	0.890625			P07585
68	P08294_P36269_Q99848_P40692	0.833333333	1	0.973958333			Q9UBX5
69	P51888_Q9Y6C2_Q14566_Q9BZX2	0.75	0.875	0.864583333			Q05707
70	O14558_O14498_Q86U38_Q9H583	0.916666667	0.875	0.838541667			P55083
71	Q05707_P05452_Q15021_P40692	0.75	1	0.9375			Q07507
72	P02461_O14558_Q9BPX3_P33991	0.916666667	0.875	0.916666667			P02461
73	P02461_Q9UBX5_Q92598_Q9H0S4	0.916666667	0.875	0.885416667			Q13361
74	P51884_P02452_Q9NR30_Q9Y5J1	0.916666667	0.875	0.880208333			Q9Y6N6
75	P05997_Q9Y240_P32322_P08195	0.666666667	1	0.864583333			P51884
76	Q6UWY5_Q9Y6C2_Q14566_Q86U38	0.916666667	0.875	0.869791667			Q6UWY5
77	Q6UWY5_O60504_P11388_P33992	0.583333333	1	0.880208333			Q9Y6C2
78	Q9Y6N6_Q15113_Q92598_Q9BZX2	0.833333333	0.875	0.864583333			P27658
79	P07585_P20908_Q9NY93_P33992	0.75	1	0.921875			P35555
80	Q9BRK3_P05154_Q13085_P08243	1	0.75	0.9375			Q14767
81	P20774_Q9Y6N6_Q99615_Q96Q15	1	0.75	0.859375			P08123
82	O95967_Q92629_P49736_Q92598	0.833333333	0.75	0.807291667			P55001
83	P13611_Q9UMS6_P40692_Q9BZX2	1	0.875	0.958333333			P24043
84	P08294_Q9Y6C2_Q9UK76_P06400	0.583333333	1	0.765625			P05154
85	Q9Y6C2_P13611_O76021_Q9NPL8	0.666666667	0.875	0.770833333			O43236
86	P20774_Q9UMS6_P11166_Q9UK76	0.916666667	1	0.932291667			P04004
87	Q9Y240_Q16853_Q9NTJ3_P40692	0.916666667	0.875	0.947916667			Q8WWM9
88	P07585_Q92629_Q15021_O75127	0.833333333	1	0.916666667			P98095
89	P13611_Q8WWM9_P17812_Q99848	1	0.75	0.916666667			Q9NRN5
90	Q15113_P24043_Q9NY93_Q9BZX2	0.833333333	1	0.9375			P55268
91	Q9Y6N6_Q15113_Q9NTJ3_Q96D46	0.833333333	0.875	0.854166667			Q92743
92	P09619_Q14767_Q8TDN6_P46087	0.833333333	1	0.958333333			Q86SF2
93	Q15113_Q9UMS6_Q8TDN6_P49736	0.916666667	0.875	0.953125			Q96SQ9
94	P27658_Q9UMS6_Q15645_P11166	0.75	0.875	0.885416667			P11413
95	P51884_P20908_Q92598_Q9BZX2	0.916666667	0.875	0.869791667			P11388
96	Q14767_Q8WWM9_Q15021_Q9NR30	0.916666667	0.75	0.911458333			P11166
97	Q9UBX5_P05154_P06493_Q9NY93	0.75	1	0.895833333
98	Q13361_P05154_P11388_Q03701	1	0.75	0.890625
99	P22105_P05452_P33991_P06493	0.916666667	0.875	0.958333333
100	P02461_P13611_P11388_P33991	1	0.875	0.901041667
