# Supplementary material for: Proteomic characterization of intrahepatic cholangiocarcinoma identifies risk-stratifying subgroups and EIF4A1 as a therapeutic target
Source: Nat Commun. 2026 Mar 23;17:2741. doi: 10.1038/s41467-026-70817-1 (PMC13013968; doi:10.1038/s41467-026-70817-1)
Supplement: Supplementary file 14 — Source Data [file 41467_2026_70817_MOESM14_ESM.zip › Source Data/Fig5C.csv]

	FPR	TPR_Mean	TPR_Lower	TPR_Upper
1	0	0.232339790519938	0	0.490104166666667
2	0.0101010101010101	0.291733717209267	0.0721064814814814	0.552441077441077
3	0.0202020202020202	0.351127643898596	0.116533497366831	0.614809553872054
4	0.0303030303030303	0.410521570587925	0.166734654234654	0.683041863439591
5	0.0404040404040404	0.469915497277255	0.213646885521885	0.751894417661463
6	0.0505050505050505	0.527323756044686	0.251572671156005	0.820751071319253
7	0.0606060606060606	0.569893820118698	0.272470538720539	0.84845041322314
8	0.0707070707070707	0.59774765607074	0.301191239316239	0.861275088547816
9	0.0808080808080808	0.622109167015974	0.346780303030303	0.87260101010101
10	0.0909090909090909	0.645514573810028	0.391818181818182	0.884753787878788
11	0.101010101010101	0.66785702784416	0.409616755793226	0.902156986531986
12	0.111111111111111	0.688742196528961	0.419305555555556	0.919560185185185
13	0.121212121212121	0.707196480441968	0.445641711229947	0.935763888888889
14	0.131313131313131	0.724411587426405	0.464714795008913	0.944103917967554
15	0.141414141414141	0.740499884846866	0.483787878787879	0.9598427456382
16	0.151515151515152	0.755440148186137	0.503989898989899	0.970557851239669
17	0.161616161616162	0.76923962091871	0.524671717171717	0.975129132231405
18	0.171717171717172	0.782107633066412	0.542664141414141	0.97970041322314
19	0.181818181818182	0.794082194283732	0.555307486631016	0.988046328671329
20	0.191919191919192	0.805309796511668	0.572082590612002	0.995571095571095
21	0.202020202020202	0.816420514996161	0.589687314319667	1
22	0.212121212121212	0.827206038490129	0.601679292929293	1
23	0.222222222222222	0.83730926360767	0.61162037037037	1
24	0.232323232323232	0.847472287337093	0.615794402356902	1
25	0.242424242424242	0.857679903819443	0.619968434343434	1
26	0.252525252525253	0.867520967035951	0.624142466329966	1
27	0.262626262626263	0.876489643182212	0.628316498316498	1
28	0.272727272727273	0.885142081644588	0.632924414600551	1
29	0.282828282828283	0.892980397818577	0.65109778338945	1
30	0.292929292929293	0.899519592449127	0.655241652637486	1
31	0.303030303030303	0.905093860031416	0.663893097643098	1
32	0.313131313131313	0.909784157767614	0.67358305274972	1
33	0.323232323232323	0.913582356861713	0.683000841750842	1
34	0.333333333333333	0.917078269157313	0.692222222222222	1
35	0.343434343434343	0.920200908484052	0.701443602693603	1
36	0.353535353535354	0.923409713425645	0.709969008264463	1
37	0.363636363636364	0.926888778154654	0.721229338842975	1
38	0.373737373737374	0.930450260991649	0.735397535965718	1
39	0.383838383838384	0.933608918539456	0.74956573308846	1
40	0.393939393939394	0.93641480301858	0.763733930211203	1
41	0.404040404040404	0.93897187531596	0.769920033670034	1
42	0.414141414141414	0.9414286069261	0.776696127946128	1
43	0.424242424242424	0.943875124213527	0.789217171717172	1
44	0.434343434343434	0.946049154728466	0.801572671156005	1
45	0.444444444444444	0.948221880863629	0.811176470588235	1
46	0.454545454545455	0.950400693081676	0.813716577540107	1
47	0.464646464646465	0.952738946620928	0.819361259655377	1
48	0.474747474747475	0.954951252505802	0.825165032679739	1
49	0.484848484848485	0.956957407714917	0.828813311688312	1
50	0.494949494949495	0.958963562924032	0.830324675324675	1
51	0.505050505050505	0.96069636774616	0.831836038961039	1
52	0.515151515151515	0.962155822181301	0.833347402597403	1
53	0.525252525252525	0.963621589747756	0.834858766233766	1
54	0.535353535353535	0.964973159783346	0.83637012987013	1
55	0.545454545454546	0.966234943062483	0.837881493506494	1
56	0.555555555555556	0.96706853717875	0.839392857142857	1
57	0.565656565656566	0.967709137364556	0.840904220779221	1
58	0.575757575757576	0.968349737550361	0.842415584415584	1
59	0.585858585858586	0.968990337736167	0.843926948051948	1
60	0.595959595959596	0.96965500798771	0.845438311688312	1
61	0.606060606060606	0.970368971357173	0.846949675324675	1
62	0.616161616161616	0.971092174337183	0.848461038961039	1
63	0.626262626262626	0.971804795306611	0.849972402597403	1
64	0.636363636363636	0.972569216327839	0.851483766233766	1
65	0.646464646464647	0.973389322404752	0.85299512987013	1
66	0.656565656565657	0.974233008508514	0.854506493506493	1
67	0.666666666666667	0.97509159305201	0.856017857142857	1
68	0.676767676767677	0.975950177595506	0.857492424242424	1
69	0.686868686868687	0.976808762139002	0.858859848484848	1
70	0.696969696969697	0.977723247571732	0.860227272727273	1
71	0.707070707070707	0.978571076410028	0.863972643097643	1
72	0.717171717171717	0.979336413665833	0.867844276094276	1
73	0.727272727272727	0.980053350248237	0.871715909090909	1
74	0.737373737373737	0.980766401826755	0.875546015712682	1
75	0.747474747474748	0.981409523335344	0.879323092031425	1
76	0.757575757575758	0.982049488278276	0.883100168350168	1
77	0.767676767676768	0.982688401032656	0.886877244668911	1
78	0.777777777777778	0.983370048829771	0.890654320987654	1
79	0.787878787878788	0.984059466634656	0.894431397306397	1
80	0.797979797979798	0.984748884439541	0.896022727272727	1
81	0.808080808080808	0.985438302244426	0.897534090909091	1
82	0.818181818181818	0.986074495496086	0.899045454545455	1
83	0.828282828282828	0.986669291873017	0.9	1
84	0.838383838383838	0.987264088249947	0.9	1
85	0.848484848484849	0.987815372583365	0.9	1
86	0.858585858585859	0.988273805323932	0.9	1
87	0.868686868686869	0.988712036044296	0.903395493395493	1
88	0.878787878787879	0.989150266764661	0.907340909090909	1
89	0.888888888888889	0.989574608596136	0.908708333333333	1
90	0.898989898989899	0.990250633929296	0.919621212121212	1
91	0.909090909090909	0.990963696299492	0.923558566433566	1
92	0.919191919191919	0.991673391666321	0.924925990675991	1
93	0.929292929292929	0.992341905991969	0.926293414918415	1
94	0.939393939393939	0.993071081878279	0.927660839160839	1
95	0.94949494949495	0.993849375313706	0.930659965034965	1
96	0.95959595959596	0.994653309774774	0.939654817404817	1
97	0.96969696969697	0.995457244235843	0.947025252525252	1
98	0.97979797979798	0.996261178696911	0.949336279461279	1
99	0.98989898989899	0.997065113157979	0.951647306397306	1
100	1	0.997869047619048	0.953958333333333	1
