# Supplementary material for: Proteomic characterization of intrahepatic cholangiocarcinoma identifies risk-stratifying subgroups and EIF4A1 as a therapeutic target
Source: Nat Commun. 2026 Mar 23;17:2741. doi: 10.1038/s41467-026-70817-1 (PMC13013968; doi:10.1038/s41467-026-70817-1)
Supplement: Supplementary file 14 — Source Data [file 41467_2026_70817_MOESM14_ESM.zip › Source Data/Fig5F.csv]

	Protein	avg.adj.P	MSKCC	Fudan	Score_clust1	Score_clust2	Category	Entry.name	Protein.names	Gene.names.1	Gene.names.2	Gene.names.3	Gene.names.4	Gene.names.5	Gene.names.6	Gene.names.7	Gene.names.8	Gene.names.9	Gene.names.10	Gene.names.11	Gene.names.12	Gene.names.13	Gene.names.14	Gene.names.15	Gene.names.16	Gene.names.17	Gene.names.18	Gene.names.19	Gene.names.20	Gene.names.21	Gene.names.22	Gene.names.23	Gene.names.24	Gene.names.25	Gene.names.26	Gene.names.27	Gene.names.28	Gene.names.29	Gene.names.30	Gene.names.31	Gene.names.32	Gene.names.33	Gene.names.34	Gene.names.35	Gene.names.36	Gene.names.37	Gene.names.38	Gene.names.39	Gene.names.40
1	P36955	2.815020e-09	-1.206413e+00	-7.643790e-01	9.221568e-01	NA	NA	PEDF	Pigment epithelium-derived factor (PEDF) (Cell proliferation-inducing gene 35 protein) (EPC-1) (Serpin F1)	SERPINF1	PEDF	PIG35
2	P02461	2.434130e-08	-1.610664e+00	-1.010961e+00	1.628318e+00	NA	topright	CO3A1	Collagen alpha-1(III) chain	COL3A1
3	Q99615	2.562369e-08	7.147627e-01	3.539724e-01	NA	2.530063e-01	NA	DNJC7	DnaJ homolog subfamily C member 7 (Tetratricopeptide repeat protein 2) (TPR repeat protein 2)	DNAJC7	TPR2	TTC2
4	P51884	2.562369e-08	-1.554242e+00	-1.239478e+00	1.926449e+00	NA	topright	LUM	Lumican (Keratan sulfate proteoglycan lumican) (KSPG lumican)	LUM	LDC	SLRR2D
5	P22105	2.562377e-08	-1.287577e+00	-8.570649e-01	1.103537e+00	NA	NA	TENX	Tenascin-X (TN-X) (Hexabrachion-like protein)	TNXB	HXBL	TNX	TNXB1	TNXB2	XB
6	Q07507	2.562369e-08	-1.659843e+00	-1.219312e+00	2.023866e+00	NA	topright	DERM	Dermatopontin (Tyrosine-rich acidic matrix protein) (TRAMP)	DPT
7	Q05707	2.562369e-08	-1.691290e+00	-1.042037e+00	1.762388e+00	NA	topright	COEA1	Collagen alpha-1(XIV) chain (Undulin)	COL14A1	UND
8	P20908	2.562371e-08	-1.219007e+00	-9.249541e-01	1.127525e+00	NA	NA	CO5A1	Collagen alpha-1(V) chain	COL5A1
9	P02452	2.564855e-08	-1.230483e+00	-1.131519e+00	1.392315e+00	NA	topright	CO1A1	Collagen alpha-1(I) chain (Alpha-1 type I collagen)	COL1A1
10	P52292	4.354551e-08	1.228129e+00	7.462962e-01	NA	9.165480e-01	lowleft	IMA1	Importin subunit alpha-1 (Karyopherin subunit alpha-2) (RAG cohort protein 1) (SRP1-alpha)	KPNA2	RCH1	SRP1
11	P21810	4.801802e-08	-1.234736e+00	-1.058985e+00	1.307567e+00	NA	topright	PGS1	Biglycan (Bone/cartilage proteoglycan I) (PG-S1)	BGN	SLRR1A
12	P08123	7.502670e-08	-1.277890e+00	-1.036487e+00	1.324516e+00	NA	topright	CO1A2	Collagen alpha-2(I) chain (Alpha-2 type I collagen)	COL1A2
13	P20774	8.632470e-08	-1.862778e+00	-1.408488e+00	2.623701e+00	NA	topright	MIME	Mimecan (Osteoglycin) (Osteoinductive factor) (OIF)	OGN	OIF	SLRR3A
14	Q96AC1	8.632470e-08	-6.577022e-01	-7.156585e-01	4.706902e-01	NA	NA	FERM2	Fermitin family homolog 2 (Kindlin-2) (Mitogen-inducible gene 2 protein) (MIG-2) (Pleckstrin homology domain-containing family C member 1) (PH domain-containing family C member 1)	FERMT2	KIND2	MIG2	PLEKHC1
15	P09619	8.632470e-08	-1.160134e+00	-7.104384e-01	8.242038e-01	NA	NA	PGFRB	Platelet-derived growth factor receptor beta (PDGF-R-beta) (PDGFR-beta) (EC 2.7.10.1) (Beta platelet-derived growth factor receptor) (Beta-type platelet-derived growth factor receptor) (CD140 antigen-like family member B) (Platelet-derived growth factor receptor 1) (PDGFR-1) (CD antigen CD140b)	PDGFRB	PDGFR	PDGFR1
16	O95347	9.755445e-08	9.707122e-01	7.135760e-01	NA	6.926770e-01	lowleft	SMC2	Structural maintenance of chromosomes protein 2 (SMC protein 2) (SMC-2) (Chromosome-associated protein E) (hCAP-E) (XCAP-E homolog)	SMC2	CAPE	SMC2L1	PRO0324
17	P35555	9.755445e-08	-1.394184e+00	-1.255395e+00	1.750252e+00	NA	topright	FBN1	Fibrillin-1 [Cleaved into: Asprosin]	FBN1	FBN
18	Q7Z5L7	1.632484e-07	-1.508067e+00	-8.282138e-01	1.249002e+00	NA	topright	PODN	Podocan	PODN	SLRR5A	UNQ293/PRO332
19	P07585	1.632484e-07	-1.862627e+00	-1.405764e+00	2.618414e+00	NA	topright	PGS2	Decorin (Bone proteoglycan II) (PG-S2) (PG40)	DCN	SLRR1B
20	Q9BRK3	2.013004e-07	-8.748447e-01	-7.139168e-01	6.245663e-01	NA	NA	MXRA8	Matrix remodeling-associated protein 8 (Limitrin)	MXRA8
21	P51888	2.013004e-07	-2.000043e+00	-1.630100e+00	3.260269e+00	NA	topright	PRELP	Prolargin (Proline-arginine-rich end leucine-rich repeat protein)	PRELP	SLRR2A
22	Q9BXN1	2.268077e-07	-1.895536e+00	-1.229273e+00	2.330131e+00	NA	topright	ASPN	Asporin (Periodontal ligament-associated protein 1) (PLAP-1)	ASPN	PLAP1	SLRR1C	UNQ215/PRO241
23	P04216	2.330803e-07	-9.968890e-01	-5.093405e-01	5.077560e-01	NA	NA	THY1	Thy-1 membrane glycoprotein (CDw90) (Thy-1 antigen) (CD antigen CD90)	THY1
24	O60504	2.787121e-07	-8.098714e-01	-7.094018e-01	5.745242e-01	NA	NA	VINEX	Vinexin (SH3-containing adapter molecule 1) (SCAM-1) (Sorbin and SH3 domain-containing protein 3)	SORBS3	SCAM1
25	Q96D46	5.474580e-07	5.858214e-01	1.952206e-01	NA	1.143644e-01	NA	NMD3	60S ribosomal export protein NMD3 (hNMD3)	NMD3	CGI-07
26	Q96Q15	8.009170e-04	4.834345e-01	8.036250e-02	NA	3.885000e-02	NA	SMG1	Serine/threonine-protein kinase SMG1 (SMG-1) (hSMG-1) (EC 2.7.11.1) (61E3.4) (Lambda/iota protein kinase C-interacting protein) (Lambda-interacting protein)	SMG1	ATX	KIAA0421	LIP
27	Q9NTJ3	3.884411e-07	8.402375e-01	7.464289e-01	NA	6.271775e-01	lowleft	SMC4	Structural maintenance of chromosomes protein 4 (SMC protein 4) (SMC-4) (Chromosome-associated polypeptide C) (hCAP-C) (XCAP-C homolog)	SMC4	CAPC	SMC4L1
28	Q03701	3.884840e-07	6.975233e-01	2.879271e-01	NA	2.008359e-01	NA	CEBPZ	CCAAT/enhancer-binding protein zeta (CCAAT-box-binding transcription factor) (CBF) (CCAAT-binding factor)	CEBPZ	CBF2
29	P08294	4.352883e-07	-1.635538e+00	-8.434044e-01	1.379420e+00	NA	topright	SODE	Extracellular superoxide dismutase [Cu-Zn] (EC-SOD) (EC 1.15.1.1)	SOD3
30	O60678	6.768614e-07	7.442344e-01	3.281179e-01	NA	2.441966e-01	NA	ANM3	Protein arginine N-methyltransferase 3 (EC 2.1.1.-) (Heterogeneous nuclear ribonucleoprotein methyltransferase-like protein 3)	PRMT3	HRMT1L3
31	P05997	8.237440e-07	-1.219960e+00	-9.179488e-01	1.119861e+00	NA	NA	CO5A2	Collagen alpha-2(V) chain	COL5A2
32	O14558	9.801325e-07	-1.506673e+00	-7.848064e-01	1.182447e+00	NA	NA	HSPB6	Heat shock protein beta-6 (HspB6) (Heat shock 20 kDa-like protein p20)	HSPB6
33	Q96RP9	1.178956e-06	5.915098e-01	2.747743e-01	NA	1.625317e-01	NA	EFGM	Elongation factor G, mitochondrial (EF-Gmt) (Elongation factor G 1, mitochondrial) (mEF-G 1) (Elongation factor G1) (hEFG1)	GFM1	EFG	EFG1	GFM
34	Q13361	1.150313e-06	-1.581206e+00	-1.061813e+00	1.678945e+00	NA	topright	MFAP5	Microfibrillar-associated protein 5 (MFAP-5) (MP25) (Microfibril-associated glycoprotein 2) (MAGP-2)	MFAP5	MAGP2
35	O75616	2.461051e-05	8.762665e-01	2.891012e-01	NA	2.533297e-01	NA	ERAL1	GTPase Era, mitochondrial (H-ERA) (hERA) (Conserved ERA-like GTPase) (CEGA) (ERA-W) (ERA-like protein 1)	ERAL1	HERA
36	Q9Y6C2	1.894194e-06	-1.431395e+00	-7.956475e-01	1.138886e+00	NA	NA	EMIL1	EMILIN-1 (Elastin microfibril interface-located protein 1) (Elastin microfibril interfacer 1)	EMILIN1	EMI
37	Q63HR2	1.957880e-06	-7.224938e-01	-6.498720e-01	4.695285e-01	NA	NA	TNS2	Tensin-2 (EC 3.1.3.48) (C1 domain-containing phosphatase and tensin homolog) (C1-TEN) (Tensin-like C1 domain-containing phosphatase)	TNS2	KIAA1075	TENC1
38	P27658	2.034005e-06	-1.399207e+00	-6.981563e-01	9.768652e-01	NA	NA	CO8A1	Collagen alpha-1(VIII) chain (Endothelial collagen) [Cleaved into: Vastatin]	COL8A1	C3orf7
39	Q9NR30	2.174001e-06	8.751560e-01	3.749924e-01	NA	3.281769e-01	lowleft	DDX21	Nucleolar RNA helicase 2 (EC 3.6.4.13) (DEAD box protein 21) (Gu-alpha) (Nucleolar RNA helicase Gu) (Nucleolar RNA helicase II) (RH II/Gu)	DDX21
40	P05452	2.172662e-06	-9.568146e-01	-9.357572e-01	8.953462e-01	NA	NA	TETN	Tetranectin (TN) (C-type lectin domain family 3 member B) (Plasminogen kringle 4-binding protein)	CLEC3B	TNA
41	Q9UMS6	2.172652e-06	-9.924206e-01	-7.990699e-01	7.930134e-01	NA	NA	SYNP2	Synaptopodin-2 (Genethonin-2) (Myopodin)	SYNPO2
42	Q15021	2.244392e-06	1.014189e+00	7.308975e-01	NA	7.412682e-01	lowleft	CND1	Condensin complex subunit 1 (Chromosome condensation-related SMC-associated protein 1) (Chromosome-associated protein D2) (hCAP-D2) (Non-SMC condensin I complex subunit D2) (XCAP-D2 homolog)	NCAPD2	CAPD2	CNAP1	KIAA0159
43	Q15113	2.674765e-06	-1.131593e+00	-8.897498e-01	1.006835e+00	NA	NA	PCOC1	Procollagen C-endopeptidase enhancer 1 (Procollagen COOH-terminal proteinase enhancer 1) (PCPE-1) (Procollagen C-proteinase enhancer 1) (Type 1 procollagen C-proteinase enhancer protein) (Type I procollagen COOH-terminal proteinase enhancer)	PCOLCE	PCPE1
44	Q9NY93	2.957913e-06	5.903698e-01	2.297850e-01	NA	1.356581e-01	NA	DDX56	Probable ATP-dependent RNA helicase DDX56 (EC 3.6.4.13) (ATP-dependent 61 kDa nucleolar RNA helicase) (DEAD box protein 21) (DEAD box protein 56)	DDX56	DDX21	NOH61
45	Q6UWY5	2.827858e-06	-1.480305e+00	-1.359350e+00	2.012253e+00	NA	topright	OLFL1	Olfactomedin-like protein 1	OLFML1	UNQ564/PRO1126
46	Q8TDN6	5.176913e-03	7.089543e-01	1.815440e-01	NA	1.287064e-01	NA	BRX1	Ribosome biogenesis protein BRX1 homolog (Brix domain-containing protein 2)	BRIX1	BRIX	BXDC2
47	Q0VDF9	3.374040e-06	4.830893e-01	2.616695e-01	NA	1.264098e-01	NA	HSP7E	Heat shock 70 kDa protein 14 (HSP70-like protein 1) (Heat shock protein HSP60)	HSPA14	HSP60	HSP70L1
48	Q9UKU9	3.526030e-06	-8.358016e-01	-9.856830e-01	8.238354e-01	NA	NA	ANGL2	Angiopoietin-related protein 2 (Angiopoietin-like protein 2)	ANGPTL2	ARP2	UNQ170/PRO196
49	P36269	3.526030e-06	-1.320734e+00	-8.281746e-01	1.093798e+00	NA	NA	GGT5	Glutathione hydrolase 5 proenzyme (EC 3.4.19.13) (Gamma-glutamyl transpeptidase-related enzyme) (GGT-rel) (Gamma-glutamyltransferase 5) (GGT 5) (EC 2.3.2.2) (Gamma-glutamyltransferase-like activity 1) (Gamma-glutamyltranspeptidase 5) (Leukotriene-C4 hydrolase) (EC 3.4.19.14) [Cleaved into: Glutathione hydrolase 5 heavy chain; Glutathione hydrolase 5 light chain]	GGT5	GGTLA1
50	O76021	1.995715e-05	6.261162e-01	2.118032e-01	NA	1.326134e-01	NA	RL1D1	Ribosomal L1 domain-containing protein 1 (CATX-11) (Cellular senescence-inhibited gene protein) (Protein PBK1)	RSL1D1	CATX11	CSIG	PBK1	L12
51	O14498	3.747540e-06	-1.235679e+00	-1.005506e+00	1.242482e+00	NA	topright	ISLR	Immunoglobulin superfamily containing leucine-rich repeat protein	ISLR	UNQ189/PRO215
52	O95967	3.905757e-06	-1.108429e+00	-8.250144e-01	9.144699e-01	NA	NA	FBLN4	EGF-containing fibulin-like extracellular matrix protein 2 (Fibulin-4) (FIBL-4) (Protein UPH1)	EFEMP2	FBLN4	UNQ200/PRO226
53	Q9BPX3	4.307569e-06	8.998106e-01	6.689295e-01	NA	6.019098e-01	lowleft	CND3	Condensin complex subunit 3 (Chromosome-associated protein G) (Condensin subunit CAP-G) (hCAP-G) (Melanoma antigen NY-MEL-3) (Non-SMC condensin I complex subunit G) (XCAP-G homolog)	NCAPG	CAPG	NYMEL3
54	Q9NRG9	2.167272e-02	4.609472e-01	1.020282e-01	NA	4.702959e-02	NA	AAAS	Aladin (Adracalin)	AAAS	ADRACALA	GL003
55	P00746	5.005954e-06	-9.306978e-01	-5.041089e-01	4.691731e-01	NA	NA	CFAD	Complement factor D (EC 3.4.21.46) (Adipsin) (C3 convertase activator) (Properdin factor D)	CFD	DF	PFD
56	P40692	2.209258e-03	5.588862e-01	1.422675e-01	NA	7.951136e-02	NA	MLH1	DNA mismatch repair protein Mlh1 (MutL protein homolog 1)	MLH1	COCA2
57	Q9UBX5	4.626085e-06	-1.695613e+00	-9.036820e-01	1.532295e+00	NA	topright	FBLN5	Fibulin-5 (FIBL-5) (Developmental arteries and neural crest EGF-like protein) (Dance) (Urine p50 protein) (UP50)	FBLN5	DANCE	UNQ184/PRO210
58	Q13976	4.781378e-06	-8.706376e-01	-9.017236e-01	7.850745e-01	NA	NA	KGP1	cGMP-dependent protein kinase 1 (cGK 1) (cGK1) (EC 2.7.11.12) (cGMP-dependent protein kinase I) (cGKI)	PRKG1	PRKG1B	PRKGR1A	PRKGR1B
59	P54289	4.781378e-06	-9.089171e-01	-7.896050e-01	7.176855e-01	NA	NA	CA2D1	Voltage-dependent calcium channel subunit alpha-2/delta-1 (Voltage-gated calcium channel subunit alpha-2/delta-1) [Cleaved into: Voltage-dependent calcium channel subunit alpha-2-1; Voltage-dependent calcium channel subunit delta-1]	CACNA2D1	CACNL2A	CCHL2A	MHS3
60	Q02108	5.640388e-06	-9.199271e-01	-4.342299e-01	3.994599e-01	NA	NA	GCYA1	Guanylate cyclase soluble subunit alpha-1 (GCS-alpha-1) (EC 4.6.1.2) (Guanylate cyclase soluble subunit alpha-3) (GCS-alpha-3) (Soluble guanylate cyclase large subunit)	GUCY1A1	GUC1A3	GUCSA3	GUCY1A3
61	P22352	6.094145e-06	-1.075985e+00	-7.253667e-01	7.804837e-01	NA	NA	GPX3	Glutathione peroxidase 3 (GPx-3) (GSHPx-3) (EC 1.11.1.9) (Extracellular glutathione peroxidase) (Plasma glutathione peroxidase) (GPx-P) (GSHPx-P)	GPX3	GPXP
62	P61289	7.166111e-06	4.781187e-01	3.132146e-01	NA	1.497538e-01	NA	PSME3	Proteasome activator complex subunit 3 (11S regulator complex subunit gamma) (REG-gamma) (Activator of multicatalytic protease subunit 3) (Ki nuclear autoantigen) (Proteasome activator 28 subunit gamma) (PA28g) (PA28gamma)	PSME3
63	Q9HBL0	7.165760e-06	-8.312152e-01	-7.147432e-01	5.941055e-01	NA	NA	TENS1	Tensin-1	TNS1	TNS
64	Q9Y240	7.165760e-06	-1.325998e+00	-1.150940e+00	1.526144e+00	NA	topright	CLC11	C-type lectin domain family 11 member A (C-type lectin superfamily member 3) (Lymphocyte secreted C-type lectin) (Osteolectin) (Stem cell growth factor) (p47)	CLEC11A	CLECSF3	LSLCL	SCGF
65	Q8N2S1	7.165765e-06	-1.015843e+00	-7.551625e-01	7.671266e-01	NA	NA	LTBP4	Latent-transforming growth factor beta-binding protein 4 (LTBP-4)	LTBP4
66	Q9Y5J1	7.172179e-06	5.525154e-01	2.740596e-01	NA	1.514221e-01	NA	UTP18	U3 small nucleolar RNA-associated protein 18 homolog (WD repeat-containing protein 50)	UTP18	WDR50	CDABP0061	CGI-48
67	O95602	1.738008e-03	5.184168e-01	1.166317e-01	NA	6.046382e-02	NA	RPA1	DNA-directed RNA polymerase I subunit RPA1 (RNA polymerase I subunit A1) (EC 2.7.7.6) (A190) (DNA-directed RNA polymerase I largest subunit) (DNA-directed RNA polymerase I subunit A) (RNA polymerase I 194 kDa subunit) (RPA194)	POLR1A
68	Q99848	1.487963e-04	6.426874e-01	2.046248e-01	NA	1.315098e-01	NA	EBP2	Probable rRNA-processing protein EBP2 (EBNA1-binding protein 2) (Nucleolar protein p40)	EBNA1BP2	EBP2
69	Q9Y3A4	1.579460e-04	6.532932e-01	1.707123e-01	NA	1.115252e-01	NA	RRP7A	Ribosomal RNA-processing protein 7 homolog A (Gastric cancer antigen Zg14)	RRP7A	CGI-96
70	Q13085	7.354430e-06	8.165286e-01	4.705313e-01	NA	3.842022e-01	lowleft	ACACA	Acetyl-CoA carboxylase 1 (ACC1) (EC 6.4.1.2) (Acetyl-Coenzyme A carboxylase alpha) (ACC-alpha)	ACACA	ACAC	ACC1	ACCA
71	Q96GP6	7.451995e-06	-8.374581e-01	-8.932981e-01	7.480997e-01	NA	NA	SREC2	Scavenger receptor class F member 2 (SRECRP-1) (Scavenger receptor expressed by endothelial cells 2 protein) (SREC-II)	SCARF2	SREC2	SREPCR
72	P02462	7.452074e-06	-8.261549e-01	-6.226446e-01	5.144009e-01	NA	NA	CO4A1	Collagen alpha-1(IV) chain [Cleaved into: Arresten]	COL4A1
73	P56199	7.451995e-06	-7.527695e-01	-7.120543e-01	5.360127e-01	NA	NA	ITA1	Integrin alpha-1 (CD49 antigen-like family member A) (Laminin and collagen receptor) (VLA-1) (CD antigen CD49a)	ITGA1
74	P02743	1.042740e-05	-1.156915e+00	-6.690793e-01	7.740678e-01	NA	NA	SAMP	Serum amyloid P-component (SAP) (9.5S alpha-1-glycoprotein) [Cleaved into: Serum amyloid P-component(1-203)]	APCS	PTX2
75	Q92629	8.267235e-06	-1.156915e+00	-8.519287e-01	9.856091e-01	NA	NA	SGCD	Delta-sarcoglycan (Delta-SG) (35 kDa dystrophin-associated glycoprotein) (35DAG)	SGCD
76	Q9H583	8.440456e-06	5.631191e-01	2.148741e-01	NA	1.209997e-01	NA	HEAT1	HEAT repeat-containing protein 1 (Protein BAP28) (U3 small nucleolar RNA-associated protein 10 homolog) [Cleaved into: HEAT repeat-containing protein 1, N-terminally processed]	HEATR1	BAP28	UTP10
77	Q9Y3T9	8.698608e-06	5.537152e-01	2.430831e-01	NA	1.345988e-01	NA	NOC2L	Nucleolar complex protein 2 homolog (Protein NOC2 homolog) (NOC2-like protein) (Novel INHAT repressor)	NOC2L	NIR
78	P46087	8.628101e-06	6.597669e-01	3.621168e-01	NA	2.389127e-01	NA	NOP2	Probable 28S rRNA (cytosine(4447)-C(5))-methyltransferase (EC 2.1.1.-) (Nucleolar protein 1) (Nucleolar protein 2 homolog) (Proliferating-cell nucleolar antigen p120) (Proliferation-associated nucleolar protein p120)	NOP2	NOL1	NSUN1
79	Q9H9Y6	1.613135e-05	4.989019e-01	2.018702e-01	NA	1.007134e-01	NA	RPA2	DNA-directed RNA polymerase I subunit RPA2 (RNA polymerase I subunit 2) (EC 2.7.7.6) (DNA-directed RNA polymerase I 135 kDa polypeptide) (RPA135)	POLR1B
80	P51114	9.640880e-06	4.866494e-01	1.908254e-01	NA	9.286507e-02	NA	FXR1	Fragile X mental retardation syndrome-related protein 1 (hFXR1p)	FXR1
81	O14929	9.753380e-06	7.208920e-01	4.792546e-01	NA	3.454908e-01	lowleft	HAT1	Histone acetyltransferase type B catalytic subunit (EC 2.3.1.48) (Histone acetyltransferase 1)	HAT1	KAT1
82	O95373	1.109838e-05	5.017887e-01	2.138849e-01	NA	1.073250e-01	NA	IPO7	Importin-7 (Imp7) (Ran-binding protein 7) (RanBP7)	IPO7	RANBP7
83	P13611	1.015918e-05	-1.254636e+00	-1.116646e+00	1.400984e+00	NA	topright	CSPG2	Versican core protein (Chondroitin sulfate proteoglycan core protein 2) (Chondroitin sulfate proteoglycan 2) (Glial hyaluronate-binding protein) (GHAP) (Large fibroblast proteoglycan) (PG-M)	VCAN	CSPG2
84	P03950	1.061076e-05	-8.720077e-01	-8.403573e-01	7.327980e-01	NA	NA	ANGI	Angiogenin (EC 3.1.27.-) (Ribonuclease 5) (RNase 5)	ANG	RNASE5
85	Q86U38	9.925909e-03	6.178463e-01	1.198829e-01	NA	7.406922e-02	NA	NOP9	Nucleolar protein 9	NOP9	C14orf21	KIAA2021
86	P08572	1.108791e-05	-7.569541e-01	-6.099913e-01	4.617354e-01	NA	NA	CO4A2	Collagen alpha-2(IV) chain [Cleaved into: Canstatin]	COL4A2
87	P05154	1.192665e-05	-1.201863e+00	-4.928081e-01	5.922878e-01	NA	NA	IPSP	Plasma serine protease inhibitor (Acrosomal serine protease inhibitor) (Plasminogen activator inhibitor 3) (PAI-3) (PAI3) (Protein C inhibitor) (PCI) (Serpin A5)	SERPINA5	PCI	PLANH3	PROCI
88	Q15645	1.194103e-05	1.086114e+00	7.657878e-01	NA	8.317328e-01	lowleft	PCH2	Pachytene checkpoint protein 2 homolog (Human papillomavirus type 16 E1 protein-binding protein) (16E1-BP) (HPV16 E1 protein-binding protein) (Thyroid hormone receptor interactor 13) (Thyroid receptor-interacting protein 13) (TR-interacting protein 13) (TRIP-13)	TRIP13	PCH2
89	P11388	1.353796e-05	1.103048e+00	9.944619e-01	NA	1.096939e+00	lowleft	TOP2A	DNA topoisomerase 2-alpha (EC 5.6.2.2) (DNA topoisomerase II, alpha isozyme)	TOP2A	TOP2
90	Q9NZN3	1.372106e-05	-6.912445e-01	-3.741852e-01	2.586534e-01	NA	NA	EHD3	EH domain-containing protein 3 (PAST homolog 3)	EHD3	EHD2	PAST3
91	Q9HCU0	1.379785e-05	-9.893483e-01	-6.140653e-01	6.075245e-01	NA	NA	CD248	Endosialin (Tumor endothelial marker 1) (CD antigen CD248)	CD248	CD164L1	TEM1
92	Q92621	1.874284e-02	3.832748e-01	6.577000e-02	NA	2.520798e-02	NA	NU205	Nuclear pore complex protein Nup205 (205 kDa nucleoporin) (Nucleoporin Nup205)	NUP205	C7orf14	KIAA0225
93	P17812	7.278595e-04	7.156080e-01	2.097799e-01	NA	1.501202e-01	NA	PYRG1	CTP synthase 1 (EC 6.3.4.2) (CTP synthetase 1) (UTP--ammonia ligase 1)	CTPS1	CTPS
94	Q06828	1.455377e-05	-1.097886e+00	-1.034023e+00	1.135239e+00	NA	NA	FMOD	Fibromodulin (FM) (Collagen-binding 59 kDa protein) (Keratan sulfate proteoglycan fibromodulin) (KSPG fibromodulin)	FMOD	FM	SLRR2E
95	Q04637	1.455367e-05	3.297166e-01	2.504174e-01	NA	8.256678e-02	NA	IF4G1	Eukaryotic translation initiation factor 4 gamma 1 (eIF-4-gamma 1) (eIF-4G 1) (eIF-4G1) (p220)	EIF4G1	EIF4F	EIF4G	EIF4GI
96	O75127	9.842403e-03	7.209808e-01	1.407182e-01	NA	1.014551e-01	NA	PTCD1	Pentatricopeptide repeat-containing protein 1, mitochondrial	PTCD1	KIAA0632
97	Q14112	1.668516e-05	-6.906633e-01	-3.689032e-01	2.547879e-01	NA	NA	NID2	Nidogen-2 (NID-2) (Osteonidogen)	NID2
98	Q96IY4	2.214864e-03	-8.569429e-01	-4.137978e-01	3.546011e-01	NA	NA	CBPB2	Carboxypeptidase B2 (EC 3.4.17.20) (Carboxypeptidase U) (CPU) (Plasma carboxypeptidase B) (pCPB) (Thrombin-activable fibrinolysis inhibitor) (TAFI)	CPB2
99	P04004	5.428799e-03	-1.149408e+00	-4.221951e-01	4.852744e-01	NA	NA	VTNC	Vitronectin (VN) (S-protein) (Serum-spreading factor) (V75) [Cleaved into: Vitronectin V65 subunit; Vitronectin V10 subunit; Somatomedin-B]	VTN
100	Q8TED0	2.072203e-04	5.575130e-01	1.497045e-01	NA	8.346221e-02	NA	UTP15	U3 small nucleolar RNA-associated protein 15 homolog	UTP15
101	P55268	1.749721e-05	-1.103489e+00	-7.323264e-01	8.081141e-01	NA	NA	LAMB2	Laminin subunit beta-2 (Laminin B1s chain) (Laminin-11 subunit beta) (Laminin-14 subunit beta) (Laminin-15 subunit beta) (Laminin-3 subunit beta) (Laminin-4 subunit beta) (Laminin-7 subunit beta) (Laminin-9 subunit beta) (S-laminin subunit beta) (S-LAM beta)	LAMB2	LAMS
102	Q9NVD7	1.789187e-05	-5.799044e-01	-5.244086e-01	3.041068e-01	NA	NA	PARVA	Alpha-parvin (Actopaxin) (CH-ILKBP) (Calponin-like integrin-linked kinase-binding protein) (Matrix-remodeling-associated protein 2)	PARVA	MXRA2
103	Q9UK76	1.789456e-05	8.628395e-01	5.046981e-01	NA	4.354735e-01	lowleft	JUPI1	Jupiter microtubule associated homolog 1 (Androgen-regulated protein 2) (Hematological and neurological expressed 1 protein) [Cleaved into: Jupiter microtubule associated homolog 1, N-terminally processed]	JPT1	ARM2	HN1
104	P12111	1.932730e-05	-8.790352e-01	-4.817499e-01	4.234751e-01	NA	NA	CO6A3	Collagen alpha-3(VI) chain	COL6A3
105	O75954	3.619277e-05	-6.284646e-01	NA	NA	NA	NA	TSN9	Tetraspanin-9 (Tspan-9) (Tetraspan NET-5)	TSPAN9	NET5
106	Q96F85	1.809639e-05	-7.775860e-01	-4.282538e-01	3.330042e-01	NA	NA	CNRP1	CB1 cannabinoid receptor-interacting protein 1 (CRIP-1)	CNRIP1	C2orf32
107	Q9NVP1	1.986471e-05	5.468683e-01	2.443065e-01	NA	1.336035e-01	NA	DDX18	ATP-dependent RNA helicase DDX18 (EC 3.6.4.13) (DEAD box protein 18) (Myc-regulated DEAD box protein) (MrDb)	DDX18	cPERP-D
108	P55001	1.809639e-05	-1.263091e+00	-1.358215e+00	1.715549e+00	NA	topright	MFAP2	Microfibrillar-associated protein 2 (MFAP-2) (Microfibril-associated glycoprotein 1) (MAGP) (MAGP-1)	MFAP2	MAGP1
109	Q9H089	1.956040e-04	4.953404e-01	1.380946e-01	NA	6.840382e-02	NA	LSG1	Large subunit GTPase 1 homolog (hLsg1) (EC 3.6.1.-)	LSG1
110	P58166	4.601198e-02	-1.755652e+00	-2.704277e-01	4.747768e-01	NA	NA	INHBE	Inhibin beta E chain (Activin beta-E chain)	INHBE
111	Q14767	1.881958e-05	-1.366261e+00	-1.180742e+00	1.613201e+00	NA	topright	LTBP2	Latent-transforming growth factor beta-binding protein 2 (LTBP-2)	LTBP2	C14orf141	LTBP3
112	Q9H0S4	1.890198e-05	6.552530e-01	3.532253e-01	NA	2.314519e-01	NA	DDX47	Probable ATP-dependent RNA helicase DDX47 (EC 3.6.4.13) (DEAD box protein 47)	DDX47
113	Q3MHD2	1.895573e-05	3.953571e-01	1.888439e-01	NA	7.466078e-02	NA	LSM12	Protein LSM12 homolog	LSM12
114	Q8IWA0	1.895419e-05	4.803571e-01	2.919588e-01	NA	1.402445e-01	NA	WDR75	WD repeat-containing protein 75 (U3 small nucleolar RNA-associated protein 17 homolog)	WDR75	UTP17
115	Q8WWM9	1.946977e-05	-1.145057e+00	-6.428863e-01	7.361415e-01	NA	NA	CYGB	Cytoglobin (Histoglobin) (HGb) (Stellate cell activation-associated protein)	CYGB	STAP
116	P15502	1.951834e-05	-1.908039e+00	-7.004070e-01	1.336404e+00	NA	topright	ELN	Elastin (Tropoelastin)	ELN
117	P42704	4.061176e-04	5.553089e-01	2.158154e-01	NA	1.198442e-01	NA	LPPRC	Leucine-rich PPR motif-containing protein, mitochondrial (130 kDa leucine-rich protein) (LRP 130) (GP130)	LRPPRC	LRP130
118	Q9H6R4	1.249509e-03	5.227348e-01	1.400273e-01	NA	7.319712e-02	NA	NOL6	Nucleolar protein 6 (Nucleolar RNA-associated protein) (Nrap)	NOL6
119	Q96MM6	1.734850e-04	-6.381870e-01	-2.548582e-01	1.626472e-01	NA	NA	HS12B	Heat shock 70 kDa protein 12B	HSPA12B	C20orf60
120	P15170	2.918378e-05	3.626576e-01	1.522392e-01	NA	5.521071e-02	NA	ERF3A	Eukaryotic peptide chain release factor GTP-binding subunit ERF3A (Eukaryotic peptide chain release factor subunit 3a) (eRF3a) (G1 to S phase transition protein 1 homolog)	GSPT1	ERF3A
121	Q9NRN5	2.039366e-05	-1.106646e+00	-1.323172e+00	1.464283e+00	NA	topright	OLFL3	Olfactomedin-like protein 3 (HNOEL-iso) (hOLF44)	OLFML3	PSEC0035	PSEC0173	PSEC0244	UNQ663/PRO1294
122	P06400	9.921601e-02	6.874801e-01	8.546053e-02	NA	5.875241e-02	NA	RB	Retinoblastoma-associated protein (p105-Rb) (p110-RB1) (pRb) (Rb) (pp110)	RB1
123	Q92598	2.692291e-05	6.781894e-01	2.704134e-01	NA	1.833915e-01	NA	HS105	Heat shock protein 105 kDa (Antigen NY-CO-25) (Heat shock 110 kDa protein)	HSPH1	HSP105	HSP110	KIAA0201
124	Q9Y4R8	3.110616e-03	5.309585e-01	1.624599e-01	NA	8.625945e-02	NA	TELO2	Telomere length regulation protein TEL2 homolog (Protein clk-2 homolog) (hCLK2)	TELO2	KIAA0683
125	P51178	2.341847e-05	-6.416949e-01	-3.845211e-01	2.467452e-01	NA	NA	PLCD1	1-phosphatidylinositol 4,5-bisphosphate phosphodiesterase delta-1 (EC 3.1.4.11) (Phosphoinositide phospholipase C-delta-1) (Phospholipase C-III) (PLC-III) (Phospholipase C-delta-1) (PLC-delta-1)	PLCD1
126	Q8NI27	2.495558e-05	4.120392e-01	1.845002e-01	NA	7.602130e-02	NA	THOC2	THO complex subunit 2 (Tho2) (hTREX120)	THOC2	CXorf3
127	Q9GZT3	2.050358e-04	5.711812e-01	2.215540e-01	NA	1.265475e-01	NA	SLIRP	SRA stem-loop-interacting RNA-binding protein, mitochondrial	SLIRP	C14orf156	DC23	DC50	PD04872
128	Q7Z7A3	4.976207e-05	5.780186e-01	NA	NA	NA	NA	CTU1	Cytoplasmic tRNA 2-thiolation protein 1 (EC 2.7.7.-) (ATP-binding domain-containing protein 3) (Cancer-associated gene protein) (Cytoplasmic tRNA adenylyltransferase 1)	CTU1	ATPBD3	NCS6
129	Q9BTX1	2.479557e-05	4.685674e-01	2.173605e-01	NA	1.018480e-01	NA	NDC1	Nucleoporin NDC1 (hNDC1) (Transmembrane protein 48)	NDC1	TMEM48
130	O43236	2.584754e-05	-1.171922e+00	-7.257778e-01	8.505550e-01	NA	NA	SEPT4	Septin-4 (Apoptosis-related protein in the TGF-beta signaling pathway) (ARTS) (Bradeion beta) (Brain protein H5) (CE5B3 beta) (Cell division control-related protein 2) (hCDCREL-2) (Cerebral protein 7) (Peanut-like protein 2)	SEPTIN4	ARTS	C17orf47	PNUTL2	SEP4	SEPT4	hucep-7
131	Q12884	2.578932e-05	-8.578862e-01	-6.257902e-01	5.368567e-01	NA	NA	SEPR	Prolyl endopeptidase FAP (EC 3.4.21.26) (170 kDa melanoma membrane-bound gelatinase) (Dipeptidyl peptidase FAP) (EC 3.4.14.5) (Fibroblast activation protein alpha) (FAPalpha) (Gelatine degradation protease FAP) (EC 3.4.21.-) (Integral membrane serine protease) (Post-proline cleaving enzyme) (Serine integral membrane protease) (SIMP) (Surface-expressed protease) (Seprase) [Cleaved into: Antiplasmi…	FAP
132	P60033	2.602916e-05	-6.437366e-01	-7.450392e-01	4.796090e-01	NA	NA	CD81	CD81 antigen (26 kDa cell surface protein TAPA-1) (Target of the antiproliferative antibody 1) (Tetraspanin-28) (Tspan-28) (CD antigen CD81)	CD81	TAPA1	TSPAN28
133	Q9NPD3	2.207542e-03	4.736656e-01	9.607134e-02	NA	4.550569e-02	NA	EXOS4	Exosome complex component RRP41 (Exosome component 4) (Ribosomal RNA-processing protein 41) (p12A)	EXOSC4	RRP41	SKI6
134	Q14974	3.717928e-01	3.278507e-01	1.892508e-02	NA	6.204602e-03	NA	IMB1	Importin subunit beta-1 (Importin-90) (Karyopherin subunit beta-1) (Nuclear factor p97) (Pore targeting complex 97 kDa subunit) (PTAC97)	KPNB1	NTF97
135	Q8IUX7	2.697260e-05	-1.106385e+00	-9.898663e-01	1.095173e+00	NA	NA	AEBP1	Adipocyte enhancer-binding protein 1 (AE-binding protein 1) (Aortic carboxypeptidase-like protein)	AEBP1	ACLP
136	Q9H2U1	3.001780e-04	4.173932e-01	1.301584e-01	NA	5.432723e-02	NA	DHX36	ATP-dependent DNA/RNA helicase DHX36 (EC 3.6.4.12) (EC 3.6.4.13) (DEAD/H box polypeptide 36) (DEAH-box protein 36) (G4-resolvase-1) (G4R1) (MLE-like protein 1) (RNA helicase associated with AU-rich element protein)	DHX36	DDX36	KIAA1488	MLEL1	RHAU
137	P24043	2.799518e-05	-1.251097e+00	-1.028763e+00	1.287083e+00	NA	topright	LAMA2	Laminin subunit alpha-2 (Laminin M chain) (Laminin-12 subunit alpha) (Laminin-2 subunit alpha) (Laminin-4 subunit alpha) (Merosin heavy chain)	LAMA2	LAMM
138	Q9UG63	2.832285e-05	5.198587e-01	2.350678e-01	NA	1.222020e-01	NA	ABCF2	ATP-binding cassette sub-family F member 2 (Iron-inhibited ABC transporter 2)	ABCF2	HUSSY-18
139	Q9Y3F4	2.863888e-05	3.854761e-01	1.799952e-01	NA	6.938384e-02	NA	STRAP	Serine-threonine kinase receptor-associated protein (MAP activator with WD repeats) (UNR-interacting protein) (WD-40 repeat protein PT-WD)	STRAP	MAWD	UNRIP
140	P00325	2.493422e-01	-1.591409e+00	-1.625442e-01	2.586743e-01	NA	NA	ADH1B	All-trans-retinol dehydrogenase [NAD(+)] ADH1B (EC 1.1.1.105) (Alcohol dehydrogenase 1B) (Alcohol dehydrogenase subunit beta)	ADH1B	ADH2
141	P12110	3.744624e-05	-8.574048e-01	-4.816633e-01	4.129804e-01	NA	NA	CO6A2	Collagen alpha-2(VI) chain	COL6A2
142	P07360	5.616980e-05	-7.873888e-01	-4.973626e-01	3.916177e-01	NA	NA	CO8G	Complement component C8 gamma chain	C8G
143	Q02153	3.020574e-05	-7.062912e-01	-4.685558e-01	3.309368e-01	NA	NA	GCYB1	Guanylate cyclase soluble subunit beta-1 (GCS-beta-1) (EC 4.6.1.2) (Guanylate cyclase soluble subunit beta-3) (GCS-beta-3) (Soluble guanylate cyclase small subunit)	GUCY1B1	GUC1B3	GUCSB3	GUCY1B3
144	Q15061	1.085147e-04	5.098222e-01	1.938088e-01	NA	9.880802e-02	NA	WDR43	WD repeat-containing protein 43 (U3 small nucleolar RNA-associated protein 5 homolog)	WDR43	KIAA0007	UTP5
145	O75794	8.816758e-04	5.535190e-01	1.744263e-01	NA	9.654830e-02	NA	CD123	Cell division cycle protein 123 homolog (Protein D123) (HT-1080) (PZ32)	CDC123	C10orf7	D123
146	Q9NPL8	2.908218e-04	6.481988e-01	1.949097e-01	NA	1.263403e-01	NA	TIDC1	Complex I assembly factor TIMMDC1, mitochondrial (Protein M5-14) (Translocase of inner mitochondrial membrane domain-containing protein 1) (TIMM domain containing-protein 1)	TIMMDC1	C3orf1	UNQ247/PRO284
147	P17813	3.124792e-05	-7.812997e-01	-8.488236e-01	6.631856e-01	NA	NA	EGLN	Endoglin (CD antigen CD105)	ENG	END
148	Q9BZX2	3.137544e-05	6.332728e-01	3.262386e-01	NA	2.065980e-01	NA	UCK2	Uridine-cytidine kinase 2 (UCK 2) (EC 2.7.1.48) (Cytidine monophosphokinase 2) (Testis-specific protein TSA903) (Uridine monophosphokinase 2)	UCK2	UMPK
149	P28340	3.146815e-05	5.485901e-01	2.506346e-01	NA	1.374956e-01	NA	DPOD1	DNA polymerase delta catalytic subunit (EC 2.7.7.7) (3'-5' exodeoxyribonuclease) (EC 3.1.11.-) (DNA polymerase subunit delta p125)	POLD1	POLD
150	Q96JY6	3.142467e-05	-6.346359e-01	-4.643078e-01	2.946664e-01	NA	NA	PDLI2	PDZ and LIM domain protein 2 (PDZ-LIM protein mystique)	PDLIM2	PP6345
151	Q9H2J4	6.856107e-05	4.562482e-01	1.499324e-01	NA	6.840639e-02	NA	PDCL3	Phosducin-like protein 3 (HTPHLP) (PhPL3) (Viral IAP-associated factor 1) (VIAF-1)	PDCL3	PhLP2A	VIAF1
152	Q12805	3.142538e-05	-1.195953e+00	-1.063127e+00	1.271450e+00	NA	topright	FBLN3	EGF-containing fibulin-like extracellular matrix protein 1 (Extracellular protein S1-5) (Fibrillin-like protein) (Fibulin-3) (FIBL-3)	EFEMP1	FBLN3	FBNL
153	Q9BVL2	4.894628e-02	3.335077e-01	4.470322e-02	NA	1.490887e-02	NA	NUP58	Nucleoporin p58/p45 (58 kDa nucleoporin) (Nucleoporin-like protein 1)	NUP58	KIAA0410	NUPL1
154	Q14690	1.802669e-03	5.244581e-01	1.427698e-01	NA	7.487676e-02	NA	RRP5	Protein RRP5 homolog (NF-kappa-B-binding protein) (NFBP) (Programmed cell death protein 11)	PDCD11	KIAA0185
155	Q9Y6F6	3.240710e-05	-8.153313e-01	-8.533121e-01	6.957320e-01	NA	NA	IRAG1	Inositol 1,4,5-triphosphate receptor associated 1 (Inositol 1,4,5-trisphosphate receptor-associated cGMP kinase substrate) (JAW1-related protein MRVI1) (Protein MRVI1)	IRAG1	IRAG	JAW1L	MRVI1
156	Q13206	3.580773e-03	5.116746e-01	1.390002e-01	NA	7.112288e-02	NA	DDX10	Probable ATP-dependent RNA helicase DDX10 (EC 3.6.4.13) (DEAD box protein 10)	DDX10
157	Q00577	3.298451e-05	-5.976522e-01	-4.896941e-01	2.926668e-01	NA	NA	PURA	Transcriptional activator protein Pur-alpha (Purine-rich single-stranded DNA-binding protein alpha)	PURA	PUR1
158	P42696	3.360383e-05	5.337240e-01	2.953657e-01	NA	1.576438e-01	NA	RBM34	RNA-binding protein 34 (RNA-binding motif protein 34)	RBM34	KIAA0117
159	P36639	4.672031e-05	5.304494e-01	2.084228e-01	NA	1.105578e-01	NA	8ODP	7,8-dihydro-8-oxoguanine triphosphatase (EC 3.6.1.55) (2-hydroxy-dATP diphosphatase) (EC 3.6.1.56) (8-oxo-dGTPase) (Nucleoside diphosphate-linked moiety X motif 1) (Nudix motif 1)	NUDT1	MTH1
160	P31689	3.416581e-05	4.738759e-01	2.765555e-01	NA	1.310530e-01	NA	DNJA1	DnaJ homolog subfamily A member 1 (DnaJ protein homolog 2) (HSDJ) (Heat shock 40 kDa protein 4) (Heat shock protein J2) (HSJ-2) (Human DnaJ protein 2) (hDj-2)	DNAJA1	DNAJ2	HDJ2	HSJ2	HSPF4
161	P67936	3.433120e-05	-6.000780e-01	-5.102766e-01	3.062058e-01	NA	NA	TPM4	Tropomyosin alpha-4 chain (TM30p1) (Tropomyosin-4)	TPM4
162	Q9NP77	1.140191e-04	3.783954e-01	1.422909e-01	NA	5.384221e-02	NA	SSU72	RNA polymerase II subunit A C-terminal domain phosphatase SSU72 (CTD phosphatase SSU72) (EC 3.1.3.16)	SSU72	HSPC182	PNAS-120
163	Q15404	3.521104e-05	-4.205753e-01	-4.371459e-01	1.838528e-01	NA	NA	RSU1	Ras suppressor protein 1 (RSP-1) (Rsu-1)	RSU1	RSP1
164	Q14CX7	1.043983e-04	4.832409e-01	1.938007e-01	NA	9.365242e-02	NA	NAA25	N-alpha-acetyltransferase 25, NatB auxiliary subunit (Mitochondrial distribution and morphology protein 20) (N-terminal acetyltransferase B complex subunit MDM20) (NatB complex subunit MDM20) (N-terminal acetyltransferase B complex subunit NAA25) (p120)	NAA25	C12orf30	MDM20	NAP1
165	P12109	3.606092e-05	-8.107517e-01	-5.745645e-01	4.658291e-01	NA	NA	CO6A1	Collagen alpha-1(VI) chain	COL6A1
166	O75607	4.129225e-01	9.209049e-01	-2.710015e-02	NA	NA	NA	NPM3	Nucleoplasmin-3	NPM3
167	Q9BQ39	7.703757e-05	5.142132e-01	1.463299e-01	NA	7.524475e-02	NA	DDX50	ATP-dependent RNA helicase DDX50 (EC 3.6.4.13) (DEAD box protein 50) (Gu-beta) (Nucleolar protein Gu2)	DDX50
168	O95980	3.976771e-05	-6.543755e-01	-6.076848e-01	3.976541e-01	NA	NA	RECK	Reversion-inducing cysteine-rich protein with Kazal motifs (hRECK) (Suppressor of tumorigenicity 15 protein)	RECK	ST15
169	Q08431	3.990124e-05	-9.215042e-01	-9.805428e-01	9.035743e-01	NA	NA	MFGM	Lactadherin (Breast epithelial antigen BA46) (HMFG) (MFGM) (Milk fat globule-EGF factor 8) (MFG-E8) (SED1) [Cleaved into: Lactadherin short form; Medin]	MFGE8
170	Q63ZY3	4.078863e-05	-7.873814e-01	-6.817742e-01	5.368163e-01	NA	NA	KANK2	KN motif and ankyrin repeat domain-containing protein 2 (Ankyrin repeat domain-containing protein 25) (Matrix-remodeling-associated protein 3) (SRC-1-interacting protein) (SIP) (SRC-interacting protein) (SRC1-interacting protein)	KANK2	ANKRD25	KIAA1518	MXRA3	SIP
171	P41227	4.567711e-05	4.911749e-01	2.007723e-01	NA	9.861430e-02	NA	NAA10	N-alpha-acetyltransferase 10 (EC 2.3.1.255) (N-terminal acetyltransferase complex ARD1 subunit homolog A) (hARD1) (NatA catalytic subunit Naa10)	NAA10	ARD1	ARD1A	TE2
172	Q9Y266	4.132364e-05	4.422826e-01	3.864455e-01	NA	1.709181e-01	NA	NUDC	Nuclear migration protein nudC (Nuclear distribution protein C homolog)	NUDC
173	Q8N1F7	4.962924e-05	3.225294e-01	1.233475e-01	NA	3.978321e-02	NA	NUP93	Nuclear pore complex protein Nup93 (93 kDa nucleoporin) (Nucleoporin Nup93)	NUP93	KIAA0095
174	P37198	2.612097e-02	2.942168e-01	5.955167e-02	NA	1.752110e-02	NA	NUP62	Nuclear pore glycoprotein p62 (62 kDa nucleoporin) (Nucleoporin Nup62)	NUP62
175	O00541	4.355887e-05	5.246462e-01	3.337918e-01	NA	1.751226e-01	NA	PESC	Pescadillo homolog	PES1
176	Q7Z4H7	1.062850e-03	5.644659e-01	2.295372e-01	NA	1.295659e-01	NA	HAUS6	HAUS augmin-like complex subunit 6	HAUS6	DGT6	FAM29A	KIAA1574
177	P06733	9.459719e-03	5.698180e-01	1.847807e-01	NA	1.052914e-01	NA	ENOA	Alpha-enolase (EC 4.2.1.11) (2-phospho-D-glycerate hydro-lyase) (C-myc promoter-binding protein) (Enolase 1) (MBP-1) (MPB-1) (Non-neural enolase) (NNE) (Phosphopyruvate hydratase) (Plasminogen-binding protein)	ENO1	ENO1L1	MBPB1	MPB1
178	P49915	4.355912e-05	4.670404e-01	2.965359e-01	NA	1.384943e-01	NA	GUAA	GMP synthase [glutamine-hydrolyzing] (EC 6.3.5.2) (GMP synthetase) (Glutamine amidotransferase)	GMPS
179	Q9C0C9	4.643414e-05	4.184771e-01	2.348916e-01	NA	9.829677e-02	NA	UBE2O	(E3-independent) E2 ubiquitin-conjugating enzyme (EC 2.3.2.24) (E2/E3 hybrid ubiquitin-protein ligase UBE2O) (Ubiquitin carrier protein O) (Ubiquitin-conjugating enzyme E2 O) (Ubiquitin-conjugating enzyme E2 of 230 kDa) (Ubiquitin-conjugating enzyme E2-230K) (Ubiquitin-protein ligase O)	UBE2O	KIAA1734
180	P01009	6.044628e-04	-6.924126e-01	-3.960197e-01	2.742090e-01	NA	NA	A1AT	Alpha-1-antitrypsin (Alpha-1 protease inhibitor) (Alpha-1-antiproteinase) (Serpin A1) [Cleaved into: Short peptide from AAT (SPAAT)]	SERPINA1	AAT	PI	PRO0684	PRO2209
181	P02753	2.347377e-03	-8.854537e-01	-3.546227e-01	3.140020e-01	NA	NA	RET4	Retinol-binding protein 4 (Plasma retinol-binding protein) (PRBP) (RBP) [Cleaved into: Plasma retinol-binding protein(1-182); Plasma retinol-binding protein(1-181); Plasma retinol-binding protein(1-179); Plasma retinol-binding protein(1-176)]	RBP4	PRO2222
182	Q969X6	4.838961e-05	4.869444e-01	2.414456e-01	NA	1.175706e-01	NA	UTP4	U3 small nucleolar RNA-associated protein 4 homolog (Cirhin) (UTP4 small subunit processome component)	UTP4	CIRH1A	cPERP-E	KIAA1988
183	Q9H8H0	4.917567e-05	5.132069e-01	2.327560e-01	NA	1.194520e-01	NA	NOL11	Nucleolar protein 11	NOL11	L14
184	Q9Y6N6	5.025688e-05	-1.579559e+00	-9.375741e-01	1.480954e+00	NA	topright	LAMC3	Laminin subunit gamma-3 (Laminin-12 subunit gamma) (Laminin-14 subunit gamma) (Laminin-15 subunit gamma)	LAMC3
185	Q9H6X2	5.142770e-05	-7.765942e-01	-9.687332e-01	7.523126e-01	NA	NA	ANTR1	Anthrax toxin receptor 1 (Tumor endothelial marker 8)	ANTXR1	ATR	TEM8
186	Q16853	5.025680e-05	-1.319731e+00	-7.938134e-01	1.047620e+00	NA	NA	AOC3	Membrane primary amine oxidase (EC 1.4.3.21) (Copper amine oxidase) (HPAO) (Semicarbazide-sensitive amine oxidase) (SSAO) (Vascular adhesion protein 1) (VAP-1)	AOC3	VAP1
187	Q8WTT2	7.821163e-04	6.206381e-01	2.003917e-01	NA	1.243707e-01	NA	NOC3L	Nucleolar complex protein 3 homolog (NOC3 protein homolog) (Factor for adipocyte differentiation 24) (NOC3-like protein) (Nucleolar complex-associated protein 3-like protein)	NOC3L	AD24	C10orf117	FAD24
188	P01019	1.036332e-03	-9.990549e-01	-3.909388e-01	3.905693e-01	NA	NA	ANGT	Angiotensinogen (Serpin A8) [Cleaved into: Angiotensin-1 (Angiotensin 1-10) (Angiotensin I) (Ang I); Angiotensin-2 (Angiotensin 1-8) (Angiotensin II) (Ang II); Angiotensin-3 (Angiotensin 2-8) (Angiotensin III) (Ang III) (Des-Asp[1]-angiotensin II); Angiotensin-4 (Angiotensin 3-8) (Angiotensin IV) (Ang IV); Angiotensin 1-9; Angiotensin 1-7; Angiotensin 1-5; Angiotensin 1-4]	AGT	SERPINA8
189	Q01780	5.836698e-05	3.988449e-01	1.901631e-01	NA	7.584556e-02	NA	EXOSX	Exosome component 10 (EC 3.1.13.-) (Autoantigen PM/Scl 2) (P100 polymyositis-scleroderma overlap syndrome-associated autoantigen) (Polymyositis/scleroderma autoantigen 100 kDa) (PM/Scl-100) (Polymyositis/scleroderma autoantigen 2)	EXOSC10	PMSCL	PMSCL2	RRP6
190	Q5RKV6	1.934225e-04	4.574876e-01	1.212516e-01	NA	5.547109e-02	NA	EXOS6	Exosome complex component MTR3 (Exosome component 6) (mRNA transport regulator 3 homolog) (hMtr3) (p11)	EXOSC6	MTR3
191	P31350	6.014865e-05	8.523620e-01	5.625938e-01	NA	4.795336e-01	lowleft	RIR2	Ribonucleoside-diphosphate reductase subunit M2 (EC 1.17.4.1) (Ribonucleotide reductase small chain) (Ribonucleotide reductase small subunit)	RRM2	RR2
192	O43156	5.971971e-05	4.399735e-01	2.488221e-01	NA	1.094751e-01	NA	TTI1	TELO2-interacting protein 1 homolog (Protein SMG10)	TTI1	KIAA0406	SMG10
193	Q9NRY6	6.014870e-05	-5.239985e-01	-4.356874e-01	2.282995e-01	NA	NA	PLS3	Phospholipid scramblase 3 (PL scramblase 3) (Ca(2+)-dependent phospholipid scramblase 3)	PLSCR3
194	Q92616	6.040972e-05	4.096844e-01	2.164419e-01	NA	8.867286e-02	NA	GCN1	eIF-2-alpha kinase activator GCN1 (GCN1 eIF-2-alpha kinase activator homolog) (GCN1-like protein 1) (General control of amino-acid synthesis 1-like protein 1) (Translational activator GCN1) (HsGCN1)	GCN1	GCN1L1	KIAA0219
195	Q6ZSJ8	3.400893e-02	6.438009e-01	1.037871e-01	NA	6.681824e-02	NA	CA122	Uncharacterized protein C1orf122 (Protein ALAESM)	C1orf122
196	O15075	9.980805e-05	-9.590617e-01	-4.184923e-01	4.013599e-01	NA	NA	DCLK1	Serine/threonine-protein kinase DCLK1 (EC 2.7.11.1) (Doublecortin domain-containing protein 3A) (Doublecortin-like and CAM kinase-like 1) (Doublecortin-like kinase 1)	DCLK1	DCAMKL1	DCDC3A	KIAA0369
197	P62495	4.633239e-02	3.479594e-01	7.178864e-02	NA	2.497953e-02	NA	ERF1	Eukaryotic peptide chain release factor subunit 1 (Eukaryotic release factor 1) (eRF1) (Protein Cl1) (TB3-1)	ETF1	ERF1	RF1	SUP45L1
198	Q96FZ2	8.046175e-04	5.956396e-01	1.653567e-01	NA	9.849302e-02	NA	HMCES	Abasic site processing protein HMCES (Embryonic stem cell-specific 5-hydroxymethylcytosine-binding protein) (ES cell-specific 5hmC-binding protein) (Peptidase HMCES) (EC 3.4.-.-) (SRAP domain-containing protein 1)	HMCES	C3orf37	DC12	SRAPD1
199	P08253	6.494770e-05	-9.297906e-01	-9.546286e-01	8.876047e-01	NA	NA	MMP2	72 kDa type IV collagenase (EC 3.4.24.24) (72 kDa gelatinase) (Gelatinase A) (Matrix metalloproteinase-2) (MMP-2) (TBE-1) [Cleaved into: PEX]	MMP2	CLG4A
200	O43716	3.380532e-02	5.495672e-01	1.070603e-01	NA	5.883686e-02	NA	GATC	Glutamyl-tRNA(Gln) amidotransferase subunit C, mitochondrial (Glu-AdT subunit C) (EC 6.3.5.-) (Protein 15E1.2)	GATC	15E1.2
201	Q9BRD0	1.305794e-04	4.077818e-01	NA	NA	NA	NA	BUD13	BUD13 homolog	BUD13
202	P49643	1.316447e-03	6.790505e-01	2.611382e-01	NA	1.773260e-01	NA	PRI2	DNA primase large subunit (DNA primase 58 kDa subunit) (p58)	PRIM2	PRIM2A
203	P08185	1.190085e-04	-5.830208e-01	-4.155208e-01	2.422573e-01	NA	NA	CBG	Corticosteroid-binding globulin (CBG) (Serpin A6) (Transcortin)	SERPINA6	CBG
204	Q7Z3B4	3.314751e-04	3.053271e-01	9.167113e-02	NA	2.798968e-02	NA	NUP54	Nucleoporin p54 (54 kDa nucleoporin)	NUP54
205	O75312	2.477981e-03	4.189507e-01	1.073089e-01	NA	4.495712e-02	NA	ZPR1	Zinc finger protein ZPR1 (Zinc finger protein 259)	ZPR1	ZNF259
206	Q16363	6.600440e-05	-6.375370e-01	-3.941042e-01	2.512560e-01	NA	NA	LAMA4	Laminin subunit alpha-4 (Laminin-14 subunit alpha) (Laminin-8 subunit alpha) (Laminin-9 subunit alpha)	LAMA4
207	P08243	1.243796e-01	9.706098e-01	1.240611e-01	NA	1.204149e-01	NA	ASNS	Asparagine synthetase [glutamine-hydrolyzing] (EC 6.3.5.4) (Cell cycle control protein TS11) (Glutamine-dependent asparagine synthetase)	ASNS	TS11
208	Q13200	6.550705e-05	2.784279e-01	1.775307e-01	NA	4.942949e-02	NA	PSMD2	26S proteasome non-ATPase regulatory subunit 2 (26S proteasome regulatory subunit RPN1) (26S proteasome regulatory subunit S2) (26S proteasome subunit p97) (Protein 55.11) (Tumor necrosis factor type 1 receptor-associated protein 2)	PSMD2	TRAP2
209	Q6PKG0	1.057431e-01	4.151239e-01	5.413196e-02	NA	2.247147e-02	NA	LARP1	La-related protein 1 (La ribonucleoprotein domain family member 1)	LARP1	KIAA0731	LARP
210	Q5T9A4	8.861182e-05	6.285127e-01	3.746679e-01	NA	2.354835e-01	NA	ATD3B	ATPase family AAA domain-containing protein 3B (AAA-TOB3)	ATAD3B	KIAA1273	TOB3
211	Q9UBG0	6.585765e-05	-7.016840e-01	-6.987982e-01	4.903355e-01	NA	NA	MRC2	C-type mannose receptor 2 (C-type lectin domain family 13 member E) (Endocytic receptor 180) (Macrophage mannose receptor 2) (Urokinase-type plasminogen activator receptor-associated protein) (UPAR-associated protein) (Urokinase receptor-associated protein) (CD antigen CD280)	MRC2	CLEC13E	ENDO180	KIAA0709	UPARAP
212	Q06265	1.165537e-04	4.307686e-01	1.455533e-01	NA	6.269977e-02	NA	EXOS9	Exosome complex component RRP45 (Autoantigen PM/Scl 1) (Exosome component 9) (P75 polymyositis-scleroderma overlap syndrome-associated autoantigen) (Polymyositis/scleroderma autoantigen 1) (Polymyositis/scleroderma autoantigen 75 kDa) (PM/Scl-75)	EXOSC9	PMSCL1
213	P30260	6.616400e-05	3.920033e-01	2.261783e-01	NA	8.866264e-02	NA	CDC27	Cell division cycle protein 27 homolog (Anaphase-promoting complex subunit 3) (APC3) (CDC27 homolog) (CDC27Hs) (H-NUC)	CDC27	ANAPC3	D0S1430E	D17S978E
214	Q96TA2	6.720178e-05	3.910475e-01	1.554485e-01	NA	6.078774e-02	NA	YMEL1	ATP-dependent zinc metalloprotease YME1L1 (EC 3.4.24.-) (ATP-dependent metalloprotease FtsH1) (Meg-4) (Presenilin-associated metalloprotease) (PAMP) (YME1-like protein 1)	YME1L1	FTSH1	YME1L	UNQ1868/PRO4304
215	Q8IY37	6.653175e-05	4.990911e-01	2.456604e-01	NA	1.226069e-01	NA	DHX37	Probable ATP-dependent RNA helicase DHX37 (EC 3.6.4.13) (DEAH box protein 37)	DHX37	DDX37	KIAA1517
216	P02760	6.797374e-05	-9.052489e-01	-6.573587e-01	5.950732e-01	NA	NA	AMBP	Protein AMBP [Cleaved into: Alpha-1-microglobulin (Protein HC) (Alpha-1 microglycoprotein) (Complex-forming glycoprotein heterogeneous in charge); Inter-alpha-trypsin inhibitor light chain (ITI-LC) (Bikunin) (EDC1) (HI-30) (Uronic-acid-rich protein); Trypstatin]	AMBP	HCP	ITIL
217	Q9GZZ1	6.805068e-05	4.047193e-01	2.044886e-01	NA	8.276048e-02	NA	NAA50	N-alpha-acetyltransferase 50 (hNaa50p) (EC 2.3.1.258) (N-acetyltransferase 13) (N-acetyltransferase 5) (hNAT5) (N-acetyltransferase san homolog) (hSAN) (N-epsilon-acetyltransferase 50) (EC 2.3.1.-) (NatE catalytic subunit)	NAA50	MAK3	NAT13	NAT5
218	Q9Y388	2.959413e-03	4.397952e-01	1.711451e-01	NA	7.526881e-02	NA	RBMX2	RNA-binding motif protein, X-linked 2	RBMX2	CGI-79
219	O15160	7.019978e-05	4.538380e-01	1.783732e-01	NA	8.095252e-02	NA	RPAC1	DNA-directed RNA polymerases I and III subunit RPAC1 (DNA-directed RNA polymerase I subunit C) (RNA polymerases I and III subunit AC1) (AC40) (DNA-directed RNA polymerases I and III 40 kDa polypeptide) (RPA40) (RPA39) (RPC40)	POLR1C	POLR1E
220	O94832	7.005255e-05	-6.884919e-01	-8.030815e-01	5.529151e-01	NA	NA	MYO1D	Unconventional myosin-Id	MYO1D	KIAA0727
221	P54886	6.862784e-02	6.145575e-01	1.056630e-01	NA	6.493601e-02	NA	P5CS	Delta-1-pyrroline-5-carboxylate synthase (P5CS) (Aldehyde dehydrogenase family 18 member A1) [Includes: Glutamate 5-kinase (GK) (EC 2.7.2.11) (Gamma-glutamyl kinase); Gamma-glutamyl phosphate reductase (GPR) (EC 1.2.1.41) (Glutamate-5-semialdehyde dehydrogenase) (Glutamyl-gamma-semialdehyde dehydrogenase)]	ALDH18A1	GSAS	P5CS	PYCS
222	Q9BXJ9	1.144758e-04	4.240387e-01	1.851345e-01	NA	7.850421e-02	NA	NAA15	N-alpha-acetyltransferase 15, NatA auxiliary subunit (Gastric cancer antigen Ga19) (N-terminal acetyltransferase) (NMDA receptor-regulated protein 1) (Protein tubedown-1) (Tbdn100)	NAA15	GA19	NARG1	NATH	TBDN100
223	P07327	2.136615e-01	-1.304246e+00	2.657433e-01	NA	NA	NA	ADH1A	Alcohol dehydrogenase 1A (EC 1.1.1.1) (Alcohol dehydrogenase subunit alpha)	ADH1A	ADH1
224	O14980	1.155153e-02	2.747891e-01	6.718661e-02	NA	1.846215e-02	NA	XPO1	Exportin-1 (Exp1) (Chromosome region maintenance 1 protein homolog)	XPO1	CRM1
225	Q08J23	7.373518e-05	5.409074e-01	2.693984e-01	NA	1.457196e-01	NA	NSUN2	RNA cytosine C(5)-methyltransferase NSUN2 (EC 2.1.1.-) (Myc-induced SUN domain-containing protein) (Misu) (NOL1/NOP2/Sun domain family member 2) (Substrate of AIM1/Aurora kinase B) (mRNA cytosine C(5)-methyltransferase) (EC 2.1.1.-) (tRNA cytosine C(5)-methyltransferase) (EC 2.1.1.-) (EC 2.1.1.203) (tRNA methyltransferase 4 homolog) (hTrm4)	NSUN2	SAKI	TRM4
226	Q86UK7	7.447513e-05	4.649527e-01	1.732450e-01	NA	8.055072e-02	NA	ZN598	E3 ubiquitin-protein ligase ZNF598 (EC 2.3.2.27) (Zinc finger protein 598)	ZNF598
227	P33991	7.306515e-05	9.051950e-01	6.859405e-01	NA	6.209099e-01	lowleft	MCM4	DNA replication licensing factor MCM4 (EC 3.6.4.12) (CDC21 homolog) (P1-CDC21)	MCM4	CDC21
228	Q9BVI4	7.306516e-05	5.663728e-01	2.756591e-01	NA	1.561258e-01	NA	NOC4L	Nucleolar complex protein 4 homolog (NOC4 protein homolog) (NOC4-like protein) (Nucleolar complex-associated protein 4-like protein)	NOC4L
229	O75381	8.075741e-05	5.477163e-01	3.110432e-01	NA	1.703634e-01	NA	PEX14	Peroxisomal membrane protein PEX14 (PTS1 receptor-docking protein) (Peroxin-14) (Peroxisomal membrane anchor protein PEX14)	PEX14
230	P49005	7.359171e-05	5.366190e-01	2.589395e-01	NA	1.389519e-01	NA	DPOD2	DNA polymerase delta subunit 2 (DNA polymerase delta subunit p50)	POLD2
231	O94927	4.307866e-02	5.663239e-01	1.148557e-01	NA	6.504554e-02	NA	HAUS5	HAUS augmin-like complex subunit 5	HAUS5	KIAA0841
232	Q9H1A4	7.364840e-05	3.718691e-01	1.587711e-01	NA	5.904206e-02	NA	APC1	Anaphase-promoting complex subunit 1 (APC1) (Cyclosome subunit 1) (Mitotic checkpoint regulator) (Testis-specific gene 24 protein)	ANAPC1	TSG24
233	Q9UM00	7.723050e-05	5.855660e-01	3.253628e-01	NA	1.905214e-01	NA	TMCO1	Calcium load-activated calcium channel (CLAC channel) (Transmembrane and coiled-coil domain-containing protein 1) (Transmembrane and coiled-coil domains protein 4) (Xenogeneic cross-immune protein PCIA3)	TMCO1	TMCC4	PNAS-10	PNAS-136	UNQ151/PRO177
234	Q2VPK5	4.168830e-02	5.328608e-01	1.079133e-01	NA	5.750276e-02	NA	CTU2	Cytoplasmic tRNA 2-thiolation protein 2 (Cytosolic thiouridylase subunit 2)	CTU2	C16orf84	NCS2
235	Q9BQP7	8.461209e-05	6.227285e-01	2.162383e-01	NA	1.346577e-01	NA	MGME1	Mitochondrial genome maintenance exonuclease 1 (EC 3.1.-.-)	MGME1	C20orf72	DDK1
236	P08238	7.505805e-05	3.994571e-01	3.860485e-01	NA	1.542098e-01	NA	HS90B	Heat shock protein HSP 90-beta (HSP 90) (Heat shock 84 kDa) (HSP 84) (HSP84)	HSP90AB1	HSP90B	HSPC2	HSPCB
237	Q9Y4C8	1.148775e-02	5.930260e-01	1.391966e-01	NA	8.254721e-02	NA	RBM19	Probable RNA-binding protein 19 (RNA-binding motif protein 19)	RBM19	KIAA0682
238	Q9UJX3	7.686675e-05	4.510266e-01	2.242857e-01	NA	1.011588e-01	NA	APC7	Anaphase-promoting complex subunit 7 (APC7) (Cyclosome subunit 7)	ANAPC7	APC7
239	Q6WCQ1	7.702790e-05	-5.085575e-01	-5.950831e-01	3.026340e-01	NA	NA	MPRIP	Myosin phosphatase Rho-interacting protein (M-RIP) (Rho-interacting protein 3) (RIP3) (p116Rip)	MPRIP	KIAA0864	MRIP	RHOIP3
240	P07358	6.681594e-04	-7.038564e-01	-4.171394e-01	2.936063e-01	NA	NA	CO8B	Complement component C8 beta chain (Complement component 8 subunit beta)	C8B
241	P55060	7.921678e-05	4.175961e-01	2.515876e-01	NA	1.050620e-01	NA	XPO2	Exportin-2 (Exp2) (Cellular apoptosis susceptibility protein) (Chromosome segregation 1-like protein) (Importin-alpha re-exporter)	CSE1L	CAS	XPO2
242	Q86UU1	7.921455e-05	-5.716561e-01	-4.532901e-01	2.591260e-01	NA	NA	PHLB1	Pleckstrin homology-like domain family B member 1 (Protein LL5-alpha)	PHLDB1	KIAA0638	LL5A	DLNB07
243	Q15022	2.608707e-04	6.723210e-01	2.140677e-01	NA	1.439222e-01	NA	SUZ12	Polycomb protein SUZ12 (Chromatin precipitated E2F target 9 protein) (ChET 9 protein) (Joined to JAZF1 protein) (Suppressor of zeste 12 protein homolog)	SUZ12	CHET9	JJAZ1	KIAA0160
244	Q9BS40	8.053035e-05	-1.083228e+00	-8.015495e-01	8.682608e-01	NA	NA	LXN	Latexin (Endogenous carboxypeptidase inhibitor) (ECI) (Protein MUM) (Tissue carboxypeptidase inhibitor) (TCI)	LXN
245	Q9NQT4	1.301776e-01	5.011990e-01	8.554827e-02	NA	4.287671e-02	NA	EXOS5	Exosome complex component RRP46 (Chronic myelogenous leukemia tumor antigen 28) (Exosome component 5) (Ribosomal RNA-processing protein 46) (p12B)	EXOSC5	CML28	RRP46
246	O14530	2.898793e-04	5.043617e-01	1.409961e-01	NA	7.111303e-02	NA	TXND9	Thioredoxin domain-containing protein 9 (ATP-binding protein associated with cell differentiation) (Protein 1-4)	TXNDC9	APACD
247	Q6NZI2	8.214045e-05	-8.104178e-01	-5.582076e-01	4.523814e-01	NA	NA	CAVN1	Caveolae-associated protein 1 (Cavin-1) (Polymerase I and transcript release factor)	CAVIN1	PTRF	FKSG13
248	Q6ZW31	8.616891e-05	-7.226604e-01	-3.183306e-01	2.300449e-01	NA	NA	SYDE1	Rho GTPase-activating protein SYDE1 (Synapse defective protein 1 homolog 1) (Protein syd-1 homolog 1)	SYDE1
249	P0DPB6	2.689691e-03	4.295864e-01	1.399899e-01	NA	6.013775e-02	NA	RPAC2	DNA-directed RNA polymerases I and III subunit RPAC2 (RNA polymerases I and III subunit AC2) (AC19) (DNA-directed RNA polymerase I subunit D) (RNA polymerase I 16 kDa subunit) (RPA16) (RPC16) (hRPA19)	POLR1D
250	Q3B726	9.310024e-05	4.866405e-01	2.049257e-01	NA	9.972512e-02	NA	RPA43	DNA-directed RNA polymerase I subunit RPA43 (DNA-directed RNA polymerase I subunit F) (Twist neighbor protein)	POLR1F	TWISTNB
251	Q9UKD2	8.940170e-05	5.310617e-01	3.383528e-01	NA	1.796862e-01	NA	MRT4	mRNA turnover protein 4 homolog (Ribosome assembly factor MRTO4)	MRTO4	C1orf33	MRT4
252	P12004	9.030995e-05	5.991715e-01	5.337993e-01	NA	3.198373e-01	lowleft	PCNA	Proliferating cell nuclear antigen (PCNA) (Cyclin)	PCNA
253	Q969G5	9.060898e-05	-8.268040e-01	-5.476008e-01	4.527586e-01	NA	NA	CAVN3	Caveolae-associated protein 3 (Cavin-3) (Protein kinase C delta-binding protein) (Serum deprivation response factor-related gene product that binds to C-kinase) (hSRBC)	CAVIN3	PRKCDBP	SRBC
254	Q14566	9.229855e-05	8.851123e-01	6.766957e-01	NA	5.989517e-01	lowleft	MCM6	DNA replication licensing factor MCM6 (EC 3.6.4.12) (p105MCM)	MCM6
255	P33993	9.275415e-05	9.154374e-01	6.850091e-01	NA	6.270829e-01	lowleft	MCM7	DNA replication licensing factor MCM7 (EC 3.6.4.12) (CDC47 homolog) (P1.1-MCM3)	MCM7	CDC47	MCM2
256	Q96GQ7	9.624606e-05	4.968958e-01	2.154799e-01	NA	1.070710e-01	NA	DDX27	Probable ATP-dependent RNA helicase DDX27 (EC 3.6.4.13) (DEAD box protein 27)	DDX27	cPERP-F	RHLP	HSPC259	PP3241
257	Q9UH99	9.322287e-05	-5.560788e-01	-2.616136e-01	1.454778e-01	NA	NA	SUN2	SUN domain-containing protein 2 (Protein unc-84 homolog B) (Rab5-interacting protein) (Rab5IP) (Sad1/unc-84 protein-like 2)	SUN2	FRIGG	KIAA0668	RAB5IP	UNC84B
258	P11387	9.379896e-05	4.443467e-01	3.423518e-01	NA	1.521229e-01	NA	TOP1	DNA topoisomerase 1 (EC 5.6.2.1) (DNA topoisomerase I)	TOP1
259	A1L4H1	9.910065e-05	-9.633541e-01	-1.135405e+00	1.093797e+00	NA	NA	SRCRL	Soluble scavenger receptor cysteine-rich domain-containing protein SSC5D (Soluble scavenger protein with 5 SRCR domains) (SSc5D)	SSC5D
260	P51665	9.600027e-05	2.876968e-01	1.898234e-01	NA	5.461157e-02	NA	PSMD7	26S proteasome non-ATPase regulatory subunit 7 (26S proteasome regulatory subunit RPN8) (26S proteasome regulatory subunit S12) (Mov34 protein homolog) (Proteasome subunit p40)	PSMD7	MOV34L
261	P01042	2.248138e-04	-6.757735e-01	-4.050198e-01	2.737017e-01	NA	NA	KNG1	Kininogen-1 (Alpha-2-thiol proteinase inhibitor) (Fitzgerald factor) (High molecular weight kininogen) (HMWK) (Williams-Fitzgerald-Flaujeac factor) [Cleaved into: Kininogen-1 heavy chain; T-kinin (Ile-Ser-Bradykinin); Bradykinin (Kallidin I); Lysyl-bradykinin (Kallidin II); Kininogen-1 light chain; Low molecular weight growth-promoting factor]	KNG1	BDK	KNG
262	Q07954	1.043206e-04	-5.541949e-01	-4.118175e-01	2.282272e-01	NA	NA	LRP1	Prolow-density lipoprotein receptor-related protein 1 (LRP-1) (Alpha-2-macroglobulin receptor) (A2MR) (Apolipoprotein E receptor) (APOER) (CD antigen CD91) [Cleaved into: Low-density lipoprotein receptor-related protein 1 85 kDa subunit (LRP-85); Low-density lipoprotein receptor-related protein 1 515 kDa subunit (LRP-515); Low-density lipoprotein receptor-related protein 1 intracellular domain (L…	LRP1	A2MR	APR
263	Q8NBF6	1.905170e-04	5.594104e-01	2.123514e-01	NA	1.187916e-01	NA	AVL9	Late secretory pathway protein AVL9 homolog	AVL9	KIAA0241
264	Q96SB4	1.043401e-04	5.082232e-01	2.780466e-01	NA	1.413097e-01	NA	SRPK1	SRSF protein kinase 1 (EC 2.7.11.1) (SFRS protein kinase 1) (Serine/arginine-rich protein-specific kinase 1) (SR-protein-specific kinase 1)	SRPK1
265	Q96C36	8.431940e-02	7.433300e-01	1.272964e-01	NA	9.462326e-02	NA	P5CR2	Pyrroline-5-carboxylate reductase 2 (P5C reductase 2) (P5CR 2) (EC 1.5.1.2)	PYCR2
266	P35625	1.063291e-04	-1.341994e+00	-8.160991e-01	1.095200e+00	NA	NA	TIMP3	Metalloproteinase inhibitor 3 (Protein MIG-5) (Tissue inhibitor of metalloproteinases 3) (TIMP-3)	TIMP3
267	Q99969	1.100737e-04	-8.221644e-01	-3.712698e-01	3.052448e-01	NA	NA	RARR2	Retinoic acid receptor responder protein 2 (Chemerin) (RAR-responsive protein TIG2) (Tazarotene-induced gene 2 protein)	RARRES2	TIG2
268	Q15024	1.069860e-04	3.951779e-01	2.171981e-01	NA	8.583191e-02	NA	EXOS7	Exosome complex component RRP42 (Exosome component 7) (Ribosomal RNA-processing protein 42) (p8)	EXOSC7	KIAA0116	RRP42
269	Q9Y5L0	2.710141e-03	3.917214e-01	1.600511e-01	NA	6.269546e-02	NA	TNPO3	Transportin-3 (Importin-12) (Imp12) (Transportin-SR) (TRN-SR)	TNPO3	IPO12
270	P49736	1.087653e-04	8.888566e-01	6.647162e-01	NA	5.908374e-01	lowleft	MCM2	DNA replication licensing factor MCM2 (EC 3.6.4.12) (Minichromosome maintenance protein 2 homolog) (Nuclear protein BM28)	MCM2	BM28	CCNL1	CDCL1	KIAA0030
271	Q13442	1.755944e-01	4.062375e-01	4.967305e-02	NA	2.017906e-02	NA	HAP28	28 kDa heat- and acid-stable phosphoprotein (PDGF-associated protein) (PAP) (PDGFA-associated protein 1) (PAP1)	PDAP1	HASPP28
272	O75691	1.107055e-04	5.542533e-01	2.324470e-01	NA	1.288345e-01	NA	UTP20	Small subunit processome component 20 homolog (Down-regulated in metastasis protein) (Novel nucleolar protein 73) (NNP73) (Protein Key-1A6)	UTP20	DRIM
273	Q15007	1.127109e-04	4.178784e-01	1.560666e-01	NA	6.521686e-02	NA	FL2D	Pre-mRNA-splicing regulator WTAP (Female-lethal(2)D homolog) (hFL(2)D) (WT1-associated protein) (Wilms tumor 1-associating protein)	WTAP	KIAA0105
274	Q9H0A0	1.106536e-04	4.472200e-01	3.015419e-01	NA	1.348556e-01	NA	NAT10	RNA cytidine acetyltransferase (EC 2.3.1.-) (18S rRNA cytosine acetyltransferase) (N-acetyltransferase 10) (N-acetyltransferase-like protein) (hALP)	NAT10	ALP	KIAA1709
275	Q15397	1.111446e-04	5.217413e-01	2.979662e-01	NA	1.554613e-01	NA	PUM3	Pumilio homolog 3 (HBV X-transactivated gene 5 protein) (HBV XAg-transactivated protein 5) (Minor histocompatibility antigen HA-8) (HLA-HA8)	PUM3	cPERP-C	KIAA0020	PUF-A	XTP5
276	Q6PCB0	3.689070e-03	-7.266441e-01	-2.210810e-01	1.606472e-01	NA	NA	VWA1	von Willebrand factor A domain-containing protein 1	VWA1
277	A4D1E9	6.669022e-03	5.188760e-01	1.311191e-01	NA	6.803455e-02	NA	GTPBA	GTP-binding protein 10 (Protein obg homolog 2) (ObgH2)	GTPBP10	OBGH2	UG0751c10
278	P23919	1.124153e-04	4.796290e-01	3.560700e-01	NA	1.707815e-01	NA	KTHY	Thymidylate kinase (EC 2.7.4.9) (dTMP kinase)	DTYMK	CDC8	TMPK	TYMK
279	P02749	1.145005e-04	-7.084367e-01	-8.812474e-01	6.243080e-01	NA	NA	APOH	Beta-2-glycoprotein 1 (APC inhibitor) (Activated protein C-binding protein) (Anticardiolipin cofactor) (Apolipoprotein H) (Apo-H) (Beta-2-glycoprotein I) (B2GPI) (Beta(2)GPI)	APOH	B2G1
280	Q7Z7L8	1.157882e-04	-7.910913e-01	-8.382392e-01	6.631238e-01	NA	NA	CK096	Uncharacterized protein C11orf96 (Protein Ag2 homolog)	C11orf96	AG2
281	Q9NZU5	1.144308e-04	-6.895303e-01	-7.119077e-01	4.908819e-01	NA	NA	LMCD1	LIM and cysteine-rich domains protein 1 (Dyxin)	LMCD1
282	Q9BXJ0	1.152190e-04	-8.980987e-01	-6.983504e-01	6.271876e-01	NA	NA	C1QT5	Complement C1q tumor necrosis factor-related protein 5	C1QTNF5	CTRP5	UNQ303/PRO344
283	O75439	1.161544e-04	4.265460e-01	2.259704e-01	NA	9.638675e-02	NA	MPPB	Mitochondrial-processing peptidase subunit beta (EC 3.4.24.64) (Beta-MPP) (P-52)	PMPCB	MPPB
284	Q8NFH4	1.665417e-04	3.400029e-01	1.290255e-01	NA	4.386905e-02	NA	NUP37	Nucleoporin Nup37 (p37) (Nup107-160 subcomplex subunit Nup37)	NUP37
285	Q9Y646	1.152305e-04	-8.218912e-01	-4.415136e-01	3.628761e-01	NA	NA	CBPQ	Carboxypeptidase Q (EC 3.4.17.-) (Lysosomal dipeptidase) (Plasma glutamate carboxypeptidase)	CPQ	LCH1	PGCP
286	P06493	1.156624e-04	9.352737e-01	7.154944e-01	NA	6.691831e-01	lowleft	CDK1	Cyclin-dependent kinase 1 (CDK1) (EC 2.7.11.22) (EC 2.7.11.23) (Cell division control protein 2 homolog) (Cell division protein kinase 1) (p34 protein kinase)	CDK1	CDC2	CDC28A	CDKN1	P34CDC2
287	Q14392	1.181923e-04	-6.473561e-01	-4.912834e-01	3.180353e-01	NA	NA	LRC32	Transforming growth factor beta activator LRRC32 (Garpin) (Glycoprotein A repetitions predominant) (GARP) (Leucine-rich repeat-containing protein 32)	LRRC32	D11S833E
288	P07357	5.377925e-04	-6.813414e-01	-4.677809e-01	3.187185e-01	NA	NA	CO8A	Complement component C8 alpha chain (Complement component 8 subunit alpha)	C8A
289	Q14684	1.258547e-04	5.482785e-01	2.085962e-01	NA	1.143688e-01	NA	RRP1B	Ribosomal RNA processing protein 1 homolog B (RRP1-like protein B)	RRP1B	KIAA0179
290	Q9NW13	1.388377e-03	5.297627e-01	1.804801e-01	NA	9.561164e-02	NA	RBM28	RNA-binding protein 28 (RNA-binding motif protein 28)	RBM28
291	Q8N5C1	1.218574e-04	-7.336110e-01	-5.423676e-01	3.978869e-01	NA	NA	CAHM5	Calcium homeostasis modulator protein 5 (Protein FAM26E)	CALHM5	C6orf188	FAM26E
292	Q9BPY8	1.248284e-04	-8.932722e-01	-1.087409e+00	9.713526e-01	NA	NA	HOP	Homeodomain-only protein (Lung cancer-associated Y protein) (Not expressed in choriocarcinoma protein 1) (Odd homeobox protein 1)	HOPX	HOD	HOP	LAGY	NECC1	OB1
293	Q8TCS8	6.494886e-03	4.845199e-01	1.296981e-01	NA	6.284131e-02	NA	PNPT1	Polyribonucleotide nucleotidyltransferase 1, mitochondrial (EC 2.7.7.8) (3'-5' RNA exonuclease OLD35) (PNPase old-35) (Polynucleotide phosphorylase 1) (PNPase 1) (Polynucleotide phosphorylase-like protein)	PNPT1	PNPASE
294	P43652	1.237745e-04	-6.177573e-01	-6.052865e-01	3.739202e-01	NA	NA	AFAM	Afamin (Alpha-albumin) (Alpha-Alb)	AFM	ALB2	ALBA
295	P25205	1.233316e-04	8.288979e-01	6.980165e-01	NA	5.785844e-01	lowleft	MCM3	DNA replication licensing factor MCM3 (EC 3.6.4.12) (DNA polymerase alpha holoenzyme-associated protein P1) (P1-MCM3) (RLF subunit beta) (p102)	MCM3
296	P36980	3.014062e-04	-8.026844e-01	-3.808277e-01	3.056845e-01	NA	NA	FHR2	Complement factor H-related protein 2 (FHR-2) (DDESK59) (H factor-like 3) (H factor-like protein 2)	CFHR2	CFHL2	FHR2	HFL3
297	O43294	1.248284e-04	-7.853771e-01	-8.447947e-01	6.634824e-01	NA	NA	TGFI1	Transforming growth factor beta-1-induced transcript 1 protein (Androgen receptor coactivator 55 kDa protein) (Androgen receptor-associated protein of 55 kDa) (Hydrogen peroxide-inducible clone 5 protein) (Hic-5)	TGFB1I1	ARA55
298	Q8NI36	1.266776e-04	4.786647e-01	2.362011e-01	NA	1.130611e-01	NA	WDR36	WD repeat-containing protein 36 (T-cell activation WD repeat-containing protein) (TA-WDRP)	WDR36
299	P55884	1.268715e-04	2.686654e-01	1.342093e-01	NA	3.605741e-02	NA	EIF3B	Eukaryotic translation initiation factor 3 subunit B (eIF3b) (Eukaryotic translation initiation factor 3 subunit 9) (Prt1 homolog) (hPrt1) (eIF-3-eta) (eIF3 p110) (eIF3 p116)	EIF3B	EIF3S9
300	Q96J01	1.477009e-04	4.257131e-01	1.629133e-01	NA	6.935432e-02	NA	THOC3	THO complex subunit 3 (Tho3) (TEX1 homolog) (hTREX45)	THOC3
301	Q9UJV9	1.327289e-04	3.866068e-01	2.197315e-01	NA	8.494971e-02	NA	DDX41	Probable ATP-dependent RNA helicase DDX41 (EC 3.6.4.13) (DEAD box protein 41) (DEAD box protein abstrakt homolog)	DDX41	ABS
302	Q14766	1.371334e-04	-9.210661e-01	-8.234339e-01	7.584371e-01	NA	NA	LTBP1	Latent-transforming growth factor beta-binding protein 1 (LTBP-1) (Transforming growth factor beta-1-binding protein 1) (TGF-beta1-BP-1)	LTBP1
303	Q9BY44	1.534163e-04	4.350591e-01	1.842963e-01	NA	8.017977e-02	NA	EIF2A	Eukaryotic translation initiation factor 2A (eIF-2A) (65 kDa eukaryotic translation initiation factor 2A) [Cleaved into: Eukaryotic translation initiation factor 2A, N-terminally processed]	EIF2A	CDA02	MSTP004	MSTP089
304	Q9BZF9	1.408235e-04	-5.453539e-01	-5.552800e-01	3.028241e-01	NA	NA	UACA	Uveal autoantigen with coiled-coil domains and ankyrin repeats	UACA	KIAA1561
305	P56182	1.436233e-04	5.037603e-01	2.755757e-01	NA	1.388241e-01	NA	RRP1	Ribosomal RNA processing protein 1 homolog A (Novel nuclear protein 1) (NNP-1) (Nucleolar protein Nop52) (RRP1-like protein)	RRP1	D21S2056E	NNP1	NOP52	RRP1A
306	P13716	2.238792e-03	-7.023442e-01	-2.526279e-01	1.774317e-01	NA	NA	HEM2	Delta-aminolevulinic acid dehydratase (ALADH) (EC 4.2.1.24) (Porphobilinogen synthase)	ALAD
307	Q9H6D7	5.352064e-04	5.571078e-01	1.975245e-01	NA	1.100424e-01	NA	HAUS4	HAUS augmin-like complex subunit 4	HAUS4	C14orf94
308	Q9UBF2	2.920791e-01	4.214658e-01	4.197731e-02	NA	1.769200e-02	NA	COPG2	Coatomer subunit gamma-2 (Gamma-2-coat protein) (Gamma-2-COP)	COPG2
309	P48634	5.268437e-03	4.334451e-01	9.318921e-02	NA	4.039240e-02	NA	PRC2A	Protein PRRC2A (HLA-B-associated transcript 2) (Large proline-rich protein BAT2) (Proline-rich and coiled-coil-containing protein 2A) (Protein G2)	PRRC2A	BAT2	G2
310	P10643	1.496518e-04	-7.937542e-01	-7.131660e-01	5.660785e-01	NA	NA	CO7	Complement component C7	C7
311	Q9UJX6	5.149687e-03	3.794248e-01	1.044298e-01	NA	3.962327e-02	NA	ANC2	Anaphase-promoting complex subunit 2 (APC2) (Cyclosome subunit 2)	ANAPC2	APC2	KIAA1406
312	Q13257	1.605155e-04	7.017474e-01	2.847096e-01	NA	1.997942e-01	NA	MD2L1	Mitotic spindle assembly checkpoint protein MAD2A (HsMAD2) (Mitotic arrest deficient 2-like protein 1) (MAD2-like protein 1)	MAD2L1	MAD2
313	Q14562	1.535354e-04	3.644954e-01	1.656350e-01	NA	6.037320e-02	NA	DHX8	ATP-dependent RNA helicase DHX8 (EC 3.6.4.13) (DEAH box protein 8) (RNA helicase HRH1)	DHX8	DDX8
314	Q96MW1	5.230814e-03	5.340097e-01	1.155245e-01	NA	6.169119e-02	NA	CCD43	Coiled-coil domain-containing protein 43	CCDC43
315	Q9UGT4	1.584278e-04	-1.144887e+00	-6.711548e-01	7.683964e-01	NA	NA	SUSD2	Sushi domain-containing protein 2	SUSD2
316	Q14444	2.378006e-04	4.179846e-01	2.039723e-01	NA	8.525728e-02	NA	CAPR1	Caprin-1 (Cell cycle-associated protein 1) (Cytoplasmic activation- and proliferation-associated protein 1) (GPI-anchored membrane protein 1) (GPI-anchored protein p137) (GPI-p137) (p137GPI) (Membrane component chromosome 11 surface marker 1) (RNA granule protein 105)	CAPRIN1	GPIAP1	GPIP137	M11S1	RNG105
317	Q7Z6Z7	4.646440e-01	4.124761e-01	-3.779962e-03	NA	NA	NA	HUWE1	E3 ubiquitin-protein ligase HUWE1 (EC 2.3.2.26) (ARF-binding protein 1) (ARF-BP1) (HECT, UBA and WWE domain-containing protein 1) (HECT-type E3 ubiquitin transferase HUWE1) (Homologous to E6AP carboxyl terminus homologous protein 9) (HectH9) (Large structure of UREB1) (LASU1) (Mcl-1 ubiquitin ligase E3) (Mule) (Upstream regulatory element-binding protein 1) (URE-B1) (URE-binding protein 1)	HUWE1	KIAA0312	KIAA1578	UREB1	HSPC272
318	Q6UX71	1.584278e-04	-7.862571e-01	-7.371675e-01	5.796032e-01	NA	NA	PXDC2	Plexin domain-containing protein 2 (Tumor endothelial marker 7-related protein)	PLXDC2	TEM7R	UNQ2514/PRO6003
319	Q15029	1.592061e-04	2.852952e-01	1.827711e-01	NA	5.214373e-02	NA	U5S1	116 kDa U5 small nuclear ribonucleoprotein component (Elongation factor Tu GTP-binding domain-containing protein 2) (SNU114 homolog) (hSNU114) (U5 snRNP-specific protein, 116 kDa) (U5-116 kDa)	EFTUD2	KIAA0031	SNRP116
320	Q8IY81	1.622574e-04	5.085325e-01	3.236934e-01	NA	1.646086e-01	NA	SPB1	pre-rRNA 2'-O-ribose RNA methyltransferase FTSJ3 (EC 2.1.1.-) (Protein ftsJ homolog 3) (Putative rRNA methyltransferase 3)	FTSJ3	SB92
321	Q9Y2L1	3.372587e-02	4.924040e-01	8.277444e-02	NA	4.075847e-02	NA	RRP44	Exosome complex exonuclease RRP44 (EC 3.1.13.-) (EC 3.1.26.-) (Protein DIS3 homolog) (Ribosomal RNA-processing protein 44)	DIS3	KIAA1008	RRP44
322	Q9NV06	1.720365e-04	5.106024e-01	2.336691e-01	NA	1.193120e-01	NA	DCA13	DDB1- and CUL4-associated factor 13 (WD repeat and SOF domain-containing protein 1)	DCAF13	WDSOF1	HSPC064
323	O75694	7.297054e-03	3.088151e-01	8.014062e-02	NA	2.474863e-02	NA	NU155	Nuclear pore complex protein Nup155 (155 kDa nucleoporin) (Nucleoporin Nup155)	NUP155	KIAA0791
324	Q9NY61	9.003043e-03	5.513197e-01	1.414401e-01	NA	7.797874e-02	NA	AATF	Protein AATF (Apoptosis-antagonizing transcription factor) (Rb-binding protein Che-1)	AATF	CHE1	DED	HSPC277
325	P08195	1.676117e-03	8.062067e-01	2.128774e-01	NA	1.716232e-01	NA	4F2	4F2 cell-surface antigen heavy chain (4F2hc) (4F2 heavy chain antigen) (Lymphocyte activation antigen 4F2 large subunit) (Solute carrier family 3 member 2) (CD antigen CD98)	SLC3A2	MDU1
326	P14543	1.750368e-04	-6.724424e-01	-4.579521e-01	3.079464e-01	NA	NA	NID1	Nidogen-1 (NID-1) (Entactin)	NID1	NID
327	Q14137	1.751272e-04	4.628936e-01	1.999682e-01	NA	9.256401e-02	NA	BOP1	Ribosome biogenesis protein BOP1 (Block of proliferation 1 protein)	BOP1	KIAA0124
328	Q9UBW7	4.111898e-01	4.386206e-01	1.391983e-02	NA	6.105525e-03	NA	ZMYM2	Zinc finger MYM-type protein 2 (Fused in myeloproliferative disorders protein) (Rearranged in atypical myeloproliferative disorder protein) (Zinc finger protein 198)	ZMYM2	FIM	RAMP	ZNF198
329	Q99417	9.396652e-04	3.962306e-01	1.509649e-01	NA	5.981690e-02	NA	MYCBP	c-Myc-binding protein (Associate of Myc 1) (AMY-1)	MYCBP	AMY1
330	Q05682	1.797654e-04	-5.762705e-01	-6.710173e-01	3.866875e-01	NA	NA	CALD1	Caldesmon (CDM)	CALD1	CAD	CDM
331	Q9NRG0	1.797724e-04	5.688439e-01	3.078537e-01	NA	1.751207e-01	NA	CHRC1	Chromatin accessibility complex protein 1 (CHRAC-1) (Chromatin accessibility complex 15 kDa protein) (CHRAC-15) (HuCHRAC15) (DNA polymerase epsilon subunit p15)	CHRAC1	CHRAC15
332	P33992	1.797654e-04	8.397394e-01	6.166139e-01	NA	5.177950e-01	lowleft	MCM5	DNA replication licensing factor MCM5 (EC 3.6.4.12) (CDC46 homolog) (P1-CDC46)	MCM5	CDC46
333	Q92979	1.797900e-04	5.606196e-01	3.137224e-01	NA	1.758789e-01	NA	NEP1	Ribosomal RNA small subunit methyltransferase NEP1 (EC 2.1.1.-) (18S rRNA (pseudouridine(1248)-N1)-methyltransferase) (18S rRNA Psi1248 methyltransferase) (Nucleolar protein EMG1 homolog) (Protein C2f) (Ribosome biogenesis protein NEP1)	EMG1	C2F
334	Q9Y221	1.811441e-04	5.049055e-01	2.827840e-01	NA	1.427792e-01	NA	NIP7	60S ribosome subunit biogenesis protein NIP7 homolog (KD93)	NIP7	CGI-37	HSPC031	HSPC180	OK/SW-cl.76	OK/SW-cl.78
335	Q96FV9	2.270300e-04	3.376180e-01	1.433489e-01	NA	4.839717e-02	NA	THOC1	THO complex subunit 1 (Tho1) (Nuclear matrix protein p84) (p84N5) (hTREX84)	THOC1	HPR1
336	Q96B26	1.830159e-04	3.942550e-01	1.858314e-01	NA	7.326496e-02	NA	EXOS8	Exosome complex component RRP43 (Exosome component 8) (Opa-interacting protein 2) (OIP-2) (Ribosomal RNA-processing protein 43) (p9)	EXOSC8	OIP2	RRP43
337	P11166	1.752417e-02	1.360171e+00	4.274972e-01	NA	5.814693e-01	lowleft	GTR1	Solute carrier family 2, facilitated glucose transporter member 1 (Glucose transporter type 1, erythrocyte/brain) (GLUT-1) (HepG2 glucose transporter)	SLC2A1	GLUT1
338	Q6RFH5	1.891389e-04	4.214278e-01	2.863853e-01	NA	1.206907e-01	NA	WDR74	WD repeat-containing protein 74 (NOP seven-associated protein 1)	WDR74	NSA1
339	Q86WB0	3.916143e-01	3.444316e-01	1.408603e-02	NA	4.851672e-03	NA	NIPA	Nuclear-interacting partner of ALK (Nuclear-interacting partner of anaplastic lymphoma kinase) (hNIPA) (Zinc finger C3HC-type protein 1)	ZC3HC1	NIPA	HSPC216
340	O14646	1.934756e-04	4.367958e-01	2.424778e-01	NA	1.059133e-01	NA	CHD1	Chromodomain-helicase-DNA-binding protein 1 (CHD-1) (EC 3.6.4.12) (ATP-dependent helicase CHD1)	CHD1
341	Q9Y2R4	2.818971e-04	4.804196e-01	2.208391e-01	NA	1.060954e-01	NA	DDX52	Probable ATP-dependent RNA helicase DDX52 (EC 3.6.4.13) (ATP-dependent RNA helicase ROK1-like) (DEAD box protein 52)	DDX52	ROK1	HUSSY-19
342	Q76M96	1.941537e-04	-8.365384e-01	-5.956855e-01	4.983138e-01	NA	NA	CCD80	Coiled-coil domain-containing protein 80 (Down-regulated by oncogenes protein 1) (Up-regulated in BRS-3 deficient mouse homolog)	CCDC80	DRO1	URB	HBE245
343	Q8NF37	6.656852e-02	7.454229e-01	1.340145e-01	NA	9.989745e-02	NA	PCAT1	Lysophosphatidylcholine acyltransferase 1 (LPC acyltransferase 1) (LPCAT-1) (LysoPC acyltransferase 1) (EC 2.3.1.23) (1-acylglycerol-3-phosphate O-acyltransferase) (EC 2.3.1.51) (1-acylglycerophosphocholine O-acyltransferase) (1-alkenylglycerophosphocholine O-acyltransferase) (EC 2.3.1.25) (1-alkylglycerophosphocholine O-acetyltransferase) (EC 2.3.1.67) (Acetyl-CoA:lyso-platelet-activating factor…	LPCAT1	AYTL2	PFAAP3
344	Q9Y6E2	2.026566e-04	5.605890e-01	4.210180e-01	NA	2.360180e-01	NA	BZW2	Basic leucine zipper and W2 domain-containing protein 2	BZW2	HSPC028	MSTP017
345	Q9Y399	1.204666e-02	4.594167e-01	1.272502e-01	NA	5.846089e-02	NA	RT02	28S ribosomal protein S2, mitochondrial (MRP-S2) (S2mt) (Mitochondrial small ribosomal subunit protein uS2m)	MRPS2	CGI-91
346	P49366	4.481229e-04	6.870923e-01	2.344166e-01	NA	1.610659e-01	NA	DHYS	Deoxyhypusine synthase (DHS) (EC 2.5.1.46)	DHPS	DS
347	P48061	2.203487e-04	-1.187063e+00	-7.280554e-01	8.642476e-01	NA	NA	SDF1	Stromal cell-derived factor 1 (SDF-1) (hSDF-1) (C-X-C motif chemokine 12) (Intercrine reduced in hepatomas) (IRH) (hIRH) (Pre-B cell growth-stimulating factor) (PBSF) [Cleaved into: SDF-1-beta(3-72); SDF-1-alpha(3-67)]	CXCL12	SDF1	SDF1A	SDF1B
348	P02765	2.114455e-04	-6.774519e-01	-5.648851e-01	3.826825e-01	NA	NA	FETUA	Alpha-2-HS-glycoprotein (Alpha-2-Z-globulin) (Ba-alpha-2-glycoprotein) (Fetuin-A) [Cleaved into: Alpha-2-HS-glycoprotein chain A; Alpha-2-HS-glycoprotein chain B]	AHSG	FETUA	PRO2743
349	O15212	2.780847e-02	2.866606e-01	6.240958e-02	NA	1.789037e-02	NA	PFD6	Prefoldin subunit 6 (Protein Ke2)	PFDN6	HKE2	PFD6
350	O00231	2.268872e-04	2.215814e-01	1.115149e-01	NA	2.470962e-02	NA	PSD11	26S proteasome non-ATPase regulatory subunit 11 (26S proteasome regulatory subunit RPN6) (26S proteasome regulatory subunit S9) (26S proteasome regulatory subunit p44.5)	PSMD11
351	Q13823	2.142173e-04	5.529964e-01	2.733228e-01	NA	1.511465e-01	NA	NOG2	Nucleolar GTP-binding protein 2 (Autoantigen NGP-1)	GNL2	NGP1
352	O00566	2.161124e-04	4.714607e-01	2.254067e-01	NA	1.062704e-01	NA	MPP10	U3 small nucleolar ribonucleoprotein protein MPP10 (M phase phosphoprotein 10)	MPHOSPH10	MPP10
353	P07305	2.155063e-04	-7.648428e-01	-6.104044e-01	4.668634e-01	NA	NA	H10	Histone H1.0 (Histone H1') (Histone H1(0)) [Cleaved into: Histone H1.0, N-terminally processed]	H1-0	H1F0	H1FV
354	Q07075	2.175179e-04	-7.894461e-01	-5.835139e-01	4.606528e-01	NA	NA	AMPE	Glutamyl aminopeptidase (EAP) (EC 3.4.11.7) (Aminopeptidase A) (AP-A) (Differentiation antigen gp160) (CD antigen CD249)	ENPEP
355	O00629	6.818889e-02	3.467446e-01	8.128678e-02	NA	2.818575e-02	NA	IMA3	Importin subunit alpha-3 (Importin alpha Q1) (Qip1) (Karyopherin subunit alpha-4)	KPNA4	QIP1
356	P46013	2.237742e-04	6.529277e-01	7.081070e-01	NA	4.623427e-01	lowleft	KI67	Proliferation marker protein Ki-67 (Antigen identified by monoclonal antibody Ki-67) (Antigen KI-67) (Antigen Ki67)	MKI67
357	O95453	3.621797e-03	3.823665e-01	1.149491e-01	NA	4.395268e-02	NA	PARN	Poly(A)-specific ribonuclease PARN (EC 3.1.13.4) (Deadenylating nuclease) (Deadenylation nuclease) (Polyadenylate-specific ribonuclease)	PARN	DAN
358	O95801	2.225053e-04	5.440637e-01	2.480296e-01	NA	1.349439e-01	NA	TTC4	Tetratricopeptide repeat protein 4 (TPR repeat protein 4)	TTC4	My044
359	P35580	2.220700e-04	-6.524620e-01	-6.353667e-01	4.145527e-01	NA	NA	MYH10	Myosin-10 (Cellular myosin heavy chain, type B) (Myosin heavy chain 10) (Myosin heavy chain, non-muscle IIb) (Non-muscle myosin heavy chain B) (NMMHC-B) (Non-muscle myosin heavy chain IIb) (NMMHC II-b) (NMMHC-IIB)	MYH10
360	Q9UHR5	2.390431e-04	3.704044e-01	1.631632e-01	NA	6.043638e-02	NA	S30BP	SAP30-binding protein (Transcriptional regulator protein HCNGP)	SAP30BP	HCNGP	HTRG	HTRP
361	Q99614	1.100801e-01	3.451626e-01	5.954643e-02	NA	2.055320e-02	NA	TTC1	Tetratricopeptide repeat protein 1 (TPR repeat protein 1)	TTC1	TPR1
362	Q6PK04	1.085697e-01	6.417354e-01	8.068999e-02	NA	5.178162e-02	NA	CC137	Coiled-coil domain-containing protein 137	CCDC137	cPERP-B
363	P43686	2.332799e-04	2.343437e-01	1.658645e-01	NA	3.886931e-02	NA	PRS6B	26S proteasome regulatory subunit 6B (26S proteasome AAA-ATPase subunit RPT3) (MB67-interacting protein) (MIP224) (Proteasome 26S subunit ATPase 4) (Tat-binding protein 7) (TBP-7)	PSMC4	MIP224	TBP7
364	Q5QJ74	2.510136e-04	-4.305832e-01	-1.956010e-01	8.422250e-02	NA	NA	TBCEL	Tubulin-specific chaperone cofactor E-like protein (EL) (Leucine-rich repeat-containing protein 35)	TBCEL	LRRC35
365	P06748	5.778861e-02	5.222534e-01	1.132308e-01	NA	5.913515e-02	NA	NPM	Nucleophosmin (NPM) (Nucleolar phosphoprotein B23) (Nucleolar protein NO38) (Numatrin)	NPM1	NPM
366	Q8WWM7	4.187001e-04	3.536976e-01	1.327288e-01	NA	4.694584e-02	NA	ATX2L	Ataxin-2-like protein (Ataxin-2 domain protein) (Ataxin-2-related protein)	ATXN2L	A2D	A2LG	A2LP	A2RP
367	Q15054	2.464445e-04	5.628235e-01	4.186101e-01	NA	2.356036e-01	NA	DPOD3	DNA polymerase delta subunit 3 (DNA polymerase delta subunit C) (DNA polymerase delta subunit p66) (DNA polymerase delta subunit p68)	POLD3	KIAA0039
368	O15446	2.477836e-04	5.362665e-01	2.544620e-01	NA	1.364594e-01	NA	RPA34	DNA-directed RNA polymerase I subunit RPA34 (A34.5) (Antisense to ERCC-1 protein) (ASE-1) (CD3-epsilon-associated protein) (CD3E-associated protein) (DNA-directed RNA polymerase I subunit G) (RNA polymerase I-associated factor PAF49)	POLR1G	ASE1	CAST	CD3EAP	PAF49
369	Q9UHV9	5.427503e-04	3.141103e-01	1.277098e-01	NA	4.011497e-02	NA	PFD2	Prefoldin subunit 2	PFDN2	PFD2	HSPC231
370	Q14008	2.477850e-04	3.575210e-01	1.532624e-01	NA	5.479452e-02	NA	CKAP5	Cytoskeleton-associated protein 5 (Colonic and hepatic tumor overexpressed gene protein) (Ch-TOG)	CKAP5	KIAA0097
371	Q96P44	2.656972e-04	-1.496761e+00	-5.463504e-01	8.177560e-01	NA	NA	COLA1	Collagen alpha-1(XXI) chain	COL21A1	COL1AL	FP633
372	Q8WVM0	2.557524e-04	6.025236e-01	3.619434e-01	NA	2.180794e-01	NA	TFB1M	Dimethyladenosine transferase 1, mitochondrial (EC 2.1.1.-) (Mitochondrial 12S rRNA dimethylase 1) (Mitochondrial transcription factor B1) (h-mtTFB) (h-mtTFB1) (hTFB1M) (mtTFB1) (S-adenosylmethionine-6-N', N'-adenosyl(rRNA) dimethyltransferase 1)	TFB1M	CGI-75
373	O95433	2.588632e-04	3.926291e-01	2.435862e-01	NA	9.563902e-02	NA	AHSA1	Activator of 90 kDa heat shock protein ATPase homolog 1 (AHA1) (p38)	AHSA1	C14orf3	HSPC322
374	P24844	2.586968e-04	-7.048434e-01	-7.348795e-01	5.179750e-01	NA	NA	MYL9	Myosin regulatory light polypeptide 9 (20 kDa myosin light chain) (LC20) (MLC-2C) (Myosin RLC) (Myosin regulatory light chain 2, smooth muscle isoform) (Myosin regulatory light chain 9) (Myosin regulatory light chain MRLC1)	MYL9	MLC2	MRLC1	MYRL2
375	Q99543	2.615880e-04	3.971347e-01	2.638610e-01	NA	1.047884e-01	NA	DNJC2	DnaJ homolog subfamily C member 2 (M-phase phosphoprotein 11) (Zuotin-related factor 1) [Cleaved into: DnaJ homolog subfamily C member 2, N-terminally processed]	DNAJC2	MPHOSPH11	MPP11	ZRF1
376	Q9Y666	7.202715e-02	6.116209e-01	9.975566e-02	NA	6.101265e-02	NA	S12A7	Solute carrier family 12 member 7 (Electroneutral potassium-chloride cotransporter 4) (K-Cl cotransporter 4)	SLC12A7	KCC4
377	Q14146	2.692570e-02	5.347709e-01	8.862392e-02	NA	4.739350e-02	NA	URB2	Unhealthy ribosome biogenesis protein 2 homolog	URB2	KIAA0133
378	Q9HC21	2.682376e-04	5.406469e-01	2.907912e-01	NA	1.572153e-01	NA	TPC	Mitochondrial thiamine pyrophosphate carrier (Mitochondrial uncoupling protein 1) (Solute carrier family 25 member 19)	SLC25A19	DNC	MUP1
379	Q9BRP4	7.554827e-02	5.376312e-01	9.012599e-02	NA	4.845455e-02	NA	PAAF1	Proteasomal ATPase-associated factor 1 (Protein G-16) (WD repeat-containing protein 71)	PAAF1	WDR71
380	O60841	2.656297e-04	3.798106e-01	2.360382e-01	NA	8.964980e-02	NA	IF2P	Eukaryotic translation initiation factor 5B (eIF-5B) (EC 3.6.5.3) (Translation initiation factor IF-2)	EIF5B	IF2	KIAA0741
381	Q7Z4H3	1.071928e-01	7.122312e-01	6.112313e-02	NA	4.353380e-02	NA	HDDC2	5'-deoxynucleotidase HDDC2 (EC 3.1.3.89) (HD domain-containing protein 2) (Hepatitis C virus NS5A-transactivated protein 2) (HCV NS5A-transactivated protein 2)	HDDC2	C6orf74	NS5ATP2	CGI-130
382	P49321	2.681057e-04	6.896114e-01	4.584407e-01	NA	3.161459e-01	lowleft	NASP	Nuclear autoantigenic sperm protein (NASP)	NASP
383	Q5SRE5	2.700629e-04	3.332770e-01	1.225764e-01	NA	4.085189e-02	NA	NU188	Nucleoporin NUP188 (hNup188)	NUP188	KIAA0169
384	Q9UNM6	2.686242e-04	2.329420e-01	1.399208e-01	NA	3.259343e-02	NA	PSD13	26S proteasome non-ATPase regulatory subunit 13 (26S proteasome regulatory subunit RPN9) (26S proteasome regulatory subunit S11) (26S proteasome regulatory subunit p40.5)	PSMD13
385	P98095	2.688268e-04	-1.140771e+00	-7.949738e-01	9.068831e-01	NA	NA	FBLN2	Fibulin-2 (FIBL-2)	FBLN2
386	Q9NX58	2.696722e-04	4.859487e-01	3.240920e-01	NA	1.574921e-01	NA	LYAR	Cell growth-regulating nucleolar protein	LYAR	PNAS-5
387	Q13418	2.724279e-04	-4.451061e-01	-4.459698e-01	1.985039e-01	NA	NA	ILK	Integrin-linked protein kinase (EC 2.7.11.1) (59 kDa serine/threonine-protein kinase) (Beta-integrin-linked kinase) (ILK-1) (ILK-2) (p59ILK)	ILK	ILK1	ILK2
388	Q9BWP8	2.991844e-04	-1.027469e+00	-1.240109e+00	1.274174e+00	NA	topright	COL11	Collectin-11 (Collectin kidney protein 1) (CL-K1)	COLEC11	UNQ596/PRO1182
389	Q53TN4	2.788672e-04	-9.262497e-01	-8.303454e-01	7.691072e-01	NA	NA	CYBR1	Plasma membrane ascorbate-dependent reductase CYBRD1 (EC 7.2.1.3) (Cytochrome b reductase 1) (Duodenal cytochrome b) (Ferric-chelate reductase 3)	CYBRD1	DCYTB	FRRS3
390	O15504	1.438209e-03	4.372242e-01	1.093340e-01	NA	4.780347e-02	NA	NUP42	Nucleoporin NUP42 (NLP-1) (NUP42 homolog) (Nucleoporin hCG1) (Nucleoporin-42) (Nucleoporin-like protein 2)	NUP42	CG1	NUPL2
391	P78344	2.831893e-04	3.027629e-01	1.277438e-01	NA	3.867607e-02	NA	IF4G2	Eukaryotic translation initiation factor 4 gamma 2 (eIF-4-gamma 2) (eIF-4G 2) (eIF4G 2) (Death-associated protein 5) (DAP-5) (p97)	EIF4G2	DAP5	OK/SW-cl.75
392	P11047	2.858757e-04	-5.858919e-01	-5.031887e-01	2.948142e-01	NA	NA	LAMC1	Laminin subunit gamma-1 (Laminin B2 chain) (Laminin-1 subunit gamma) (Laminin-10 subunit gamma) (Laminin-11 subunit gamma) (Laminin-2 subunit gamma) (Laminin-3 subunit gamma) (Laminin-4 subunit gamma) (Laminin-6 subunit gamma) (Laminin-7 subunit gamma) (Laminin-8 subunit gamma) (Laminin-9 subunit gamma) (S-laminin subunit gamma) (S-LAM gamma)	LAMC1	LAMB2
393	Q15382	9.672061e-04	4.522960e-01	1.548788e-01	NA	7.005107e-02	NA	RHEB	GTP-binding protein Rheb (Ras homolog enriched in brain)	RHEB	RHEB2
394	Q9BSC4	8.024520e-04	5.538716e-01	1.607890e-01	NA	8.905646e-02	NA	NOL10	Nucleolar protein 10	NOL10
395	Q9Y450	2.890344e-04	3.764839e-01	2.337029e-01	NA	8.798540e-02	NA	HBS1L	HBS1-like protein (ERFS)	HBS1L	HBS1	KIAA1038
396	Q8NFH5	3.951535e-02	3.724643e-01	7.229214e-02	NA	2.692624e-02	NA	NUP35	Nucleoporin NUP35 (35 kDa nucleoporin) (Mitotic phosphoprotein 44) (MP-44) (Nuclear pore complex protein Nup53) (Nucleoporin NUP53)	NUP35	MP44	NUP53
397	Q99996	2.028519e-02	3.339230e-01	7.239882e-02	NA	2.417563e-02	NA	AKAP9	A-kinase anchor protein 9 (AKAP-9) (A-kinase anchor protein 350 kDa) (AKAP 350) (hgAKAP 350) (A-kinase anchor protein 450 kDa) (AKAP 450) (AKAP 120-like protein) (Centrosome- and Golgi-localized PKN-associated protein) (CG-NAP) (Protein hyperion) (Protein kinase A-anchoring protein 9) (PRKA9) (Protein yotiao)	AKAP9	AKAP350	AKAP450	KIAA0803
398	P98160	3.023369e-04	-5.640581e-01	-3.896071e-01	2.197610e-01	NA	NA	PGBM	Basement membrane-specific heparan sulfate proteoglycan core protein (HSPG) (Perlecan) (PLC) [Cleaved into: Endorepellin; LG3 peptide]	HSPG2
399	Q9UI26	2.630429e-02	3.662125e-01	8.507881e-02	NA	3.115692e-02	NA	IPO11	Importin-11 (Imp11) (Ran-binding protein 11) (RanBP11)	IPO11	RANBP11
400	Q969S3	3.049076e-04	5.407809e-01	2.617122e-01	NA	1.415290e-01	NA	ZN622	Zinc finger protein 622 (Zinc finger-like protein 9)	ZNF622	ZPR9
401	P42285	3.116774e-04	3.011527e-01	1.771100e-01	NA	5.333715e-02	NA	MTREX	Exosome RNA helicase MTR4 (EC 3.6.4.13) (ATP-dependent RNA helicase DOB1) (ATP-dependent RNA helicase SKIV2L2) (Superkiller viralicidic activity 2-like 2) (TRAMP-like complex helicase)	MTREX	DOB1	KIAA0052	MTR4	SKIV2L2
402	P78316	3.119619e-04	5.130691e-01	2.390843e-01	NA	1.226667e-01	NA	NOP14	Nucleolar protein 14 (Nucleolar complex protein 14)	NOP14	C4orf9	NOL14	RES4-25
403	Q1ED39	5.851157e-04	4.417298e-01	1.982773e-01	NA	8.758499e-02	NA	KNOP1	Lysine-rich nucleolar protein 1 (Protein FAM191A) (Testis-specific gene 118 protein)	KNOP1	C16orf88	FAM191A	TSG118
404	Q96D15	3.189246e-04	-7.204496e-01	-4.294375e-01	3.093881e-01	NA	NA	RCN3	Reticulocalbin-3 (EF-hand calcium-binding protein RLP49)	RCN3	UNQ239/PRO272
405	Q9BX97	3.256490e-04	-5.679260e-01	-4.621393e-01	2.624609e-01	NA	NA	PLVAP	Plasmalemma vesicle-associated protein (Fenestrated endothelial-linked structure protein) (Plasmalemma vesicle protein 1) (PV-1)	PLVAP	FELS	PV1
406	P29622	3.257058e-04	-6.848713e-01	-5.107770e-01	3.498165e-01	NA	NA	KAIN	Kallistatin (Kallikrein inhibitor) (Peptidase inhibitor 4) (PI-4) (Serpin A4)	SERPINA4	KST	PI4
407	O60313	4.988674e-01	4.173921e-01	1.975315e-04	NA	8.244807e-05	NA	OPA1	Dynamin-like 120 kDa protein, mitochondrial (EC 3.6.5.5) (Optic atrophy protein 1) [Cleaved into: Dynamin-like 120 kDa protein, form S1]	OPA1	KIAA0567
408	Q96N67	3.860679e-01	3.617918e-01	1.227840e-02	NA	4.442224e-03	NA	DOCK7	Dedicator of cytokinesis protein 7	DOCK7	KIAA1771
409	P52701	3.272772e-04	5.434758e-01	3.897932e-01	NA	2.118432e-01	NA	MSH6	DNA mismatch repair protein Msh6 (hMSH6) (G/T mismatch-binding protein) (GTBP) (GTMBP) (MutS protein homolog 6) (MutS-alpha 160 kDa subunit) (p160)	MSH6	GTBP
410	Q7Z4G4	2.177866e-02	5.252626e-01	1.256412e-01	NA	6.599463e-02	NA	TRM11	tRNA (guanine(10)-N2)-methyltransferase homolog (EC 2.1.1.-) (tRNA guanosine-2'-O-methyltransferase TRM11 homolog)	TRMT11	C6orf75	MDS024
411	Q9NQ55	3.296894e-04	4.347850e-01	2.799763e-01	NA	1.217295e-01	NA	SSF1	Suppressor of SWI4 1 homolog (Ssf-1) (Brix domain-containing protein 3) (Peter Pan homolog)	PPAN	BXDC3	SSF1
412	Q14789	1.554512e-01	3.406123e-01	-4.474854e-02	NA	NA	NA	GOGB1	Golgin subfamily B member 1 (372 kDa Golgi complex-associated protein) (GCP372) (Giantin) (Macrogolgin)	GOLGB1
413	P49961	3.296838e-04	-5.059601e-01	-5.933335e-01	3.002031e-01	NA	NA	ENTP1	Ectonucleoside triphosphate diphosphohydrolase 1 (NTPDase 1) (EC 3.6.1.5) (Ecto-ATP diphosphohydrolase 1) (Ecto-ATPDase 1) (Ecto-ATPase 1) (Ecto-apyrase) (Lymphoid cell activation antigen) (CD antigen CD39)	ENTPD1	CD39
414	Q5T6F2	3.362483e-04	6.529824e-01	2.843576e-01	NA	1.856805e-01	NA	UBAP2	Ubiquitin-associated protein 2 (UBAP-2)	UBAP2	KIAA1491
415	Q92506	2.325327e-01	-6.152498e-01	-7.846280e-02	4.827422e-02	NA	NA	DHB8	Estradiol 17-beta-dehydrogenase 8 (EC 1.1.1.62) (17-beta-hydroxysteroid dehydrogenase 8) (17-beta-HSD 8) (3-ketoacyl-[acyl-carrier-protein] reductase alpha subunit) (KAR alpha subunit) (3-oxoacyl-[acyl-carrier-protein] reductase) (EC 1.1.1.-) (Protein Ke6) (Ke-6) (Really interesting new gene 2 protein) (Short chain dehydrogenase/reductase family 30C member 1) (Testosterone 17-beta-dehydrogenase 8…	HSD17B8	FABGL	HKE6	RING2	SDR30C1
416	P49792	4.779189e-02	3.376931e-01	5.650800e-02	NA	1.908236e-02	NA	RBP2	E3 SUMO-protein ligase RanBP2 (EC 2.3.2.-) (358 kDa nucleoporin) (Nuclear pore complex protein Nup358) (Nucleoporin Nup358) (Ran-binding protein 2) (RanBP2) (p270)	RANBP2	NUP358
417	Q04837	2.193907e-01	4.931764e-01	6.014403e-02	NA	2.966162e-02	NA	SSBP	Single-stranded DNA-binding protein, mitochondrial (Mt-SSB) (MtSSB) (PWP1-interacting protein 17)	SSBP1	SSBP
418	P26358	3.373589e-04	4.991262e-01	3.336024e-01	NA	1.665097e-01	NA	DNMT1	DNA (cytosine-5)-methyltransferase 1 (Dnmt1) (EC 2.1.1.37) (CXXC-type zinc finger protein 9) (DNA methyltransferase HsaI) (DNA MTase HsaI) (M.HsaI) (MCMT)	DNMT1	AIM	CXXC9	DNMT
419	Q8TEQ8	3.391684e-01	5.471040e-01	2.640806e-02	NA	1.444796e-02	NA	PIGO	GPI ethanolamine phosphate transferase 3 (EC 2.-.-.-) (Phosphatidylinositol-glycan biosynthesis class O protein) (PIG-O)	PIGO	UNQ632/PRO1249
420	P05155	6.280913e-04	-6.121706e-01	-3.129121e-01	1.915556e-01	NA	NA	IC1	Plasma protease C1 inhibitor (C1 Inh) (C1Inh) (C1 esterase inhibitor) (C1-inhibiting factor) (Serpin G1)	SERPING1	C1IN	C1NH
421	P10599	4.550199e-01	5.991530e-01	-1.866649e-02	NA	NA	NA	THIO	Thioredoxin (Trx) (ATL-derived factor) (ADF) (Surface-associated sulphydryl protein) (SASP) (allergen Hom s Trx)	TXN	TRDX	TRX	TRX1
422	P46782	1.757577e-03	2.718051e-01	9.602472e-02	NA	2.610001e-02	NA	RS5	40S ribosomal protein S5 (Small ribosomal subunit protein uS7) [Cleaved into: 40S ribosomal protein S5, N-terminally processed]	RPS5
423	Q9UKF6	3.479230e-04	3.267576e-01	1.562736e-01	NA	5.106358e-02	NA	CPSF3	Cleavage and polyadenylation specificity factor subunit 3 (EC 3.1.27.-) (Cleavage and polyadenylation specificity factor 73 kDa subunit) (CPSF 73 kDa subunit) (mRNA 3'-end-processing endonuclease CPSF-73)	CPSF3	CPSF73
424	P30086	4.154430e-04	-5.895643e-01	-3.977090e-01	2.344750e-01	NA	NA	PEBP1	Phosphatidylethanolamine-binding protein 1 (PEBP-1) (HCNPpp) (Neuropolypeptide h3) (Prostatic-binding protein) (Raf kinase inhibitor protein) (RKIP) [Cleaved into: Hippocampal cholinergic neurostimulating peptide (HCNP)]	PEBP1	PBP	PEBP
425	Q86Y56	6.504998e-03	5.391683e-01	1.255861e-01	NA	6.771202e-02	NA	DAAF5	Dynein assembly factor 5, axonemal (HEAT repeat-containing protein 2)	DNAAF5	HEATR2
426	Q6UB35	6.182607e-04	6.002727e-01	2.048245e-01	NA	1.229506e-01	NA	C1TM	Monofunctional C1-tetrahydrofolate synthase, mitochondrial (EC 6.3.4.3) (Formyltetrahydrofolate synthetase)	MTHFD1L	FTHFSDC1
427	Q9NS15	3.530394e-04	-6.902444e-01	-5.552181e-01	3.832362e-01	NA	NA	LTBP3	Latent-transforming growth factor beta-binding protein 3 (LTBP-3)	LTBP3
428	Q71RC2	3.508995e-04	5.462674e-01	4.776637e-01	NA	2.609321e-01	NA	LARP4	La-related protein 4 (La ribonucleoprotein domain family member 4)	LARP4	PP13296
429	Q9BX66	3.522107e-04	-6.566210e-01	-6.817497e-01	4.476512e-01	NA	NA	SRBS1	Sorbin and SH3 domain-containing protein 1 (Ponsin) (SH3 domain protein 5) (SH3P12) (c-Cbl-associated protein) (CAP)	SORBS1	KIAA0894	KIAA1296	SH3D5
430	Q13643	3.509396e-04	-5.950488e-01	-5.902008e-01	3.511983e-01	NA	NA	FHL3	Four and a half LIM domains protein 3 (FHL-3) (Skeletal muscle LIM-protein 2) (SLIM-2)	FHL3	SLIM2
431	P04075	4.989008e-01	5.323079e-01	3.348775e-04	NA	1.782579e-04	NA	ALDOA	Fructose-bisphosphate aldolase A (EC 4.1.2.13) (Lung cancer antigen NY-LU-1) (Muscle-type aldolase)	ALDOA	ALDA
432	P51617	5.265027e-02	4.193201e-01	8.710484e-02	NA	3.652481e-02	NA	IRAK1	Interleukin-1 receptor-associated kinase 1 (IRAK-1) (EC 2.7.11.1)	IRAK1	IRAK
433	Q9UJX5	8.994812e-04	3.150226e-01	1.472536e-01	NA	4.638820e-02	NA	APC4	Anaphase-promoting complex subunit 4 (APC4) (Cyclosome subunit 4)	ANAPC4	APC4
434	Q9NYY8	4.897688e-02	4.851708e-01	1.152157e-01	NA	5.589931e-02	NA	FAKD2	FAST kinase domain-containing protein 2, mitochondrial	FASTKD2	KIAA0971
435	P31513	1.391821e-01	-9.903363e-01	2.331303e-01	NA	NA	NA	FMO3	Dimethylaniline monooxygenase [N-oxide-forming] 3 (EC 1.14.13.8) (EC 1.14.14.73) (Dimethylaniline oxidase 3) (FMO II) (FMO form 2) (Hepatic flavin-containing monooxygenase 3) (FMO 3) (Trimethylamine monooxygenase) (EC 1.14.13.148)	FMO3
436	Q9BY43	1.620413e-02	4.127687e-01	1.251054e-01	NA	5.163958e-02	NA	CHM4A	Charged multivesicular body protein 4a (Chromatin-modifying protein 4a) (CHMP4a) (SNF7 homolog associated with Alix-2) (SNF7-1) (hSnf-1) (Vacuolar protein sorting-associated protein 32-1) (Vps32-1) (hVps32-1)	CHMP4A	C14orf123	SHAX2	CDA04	HSPC134
437	Q9BZE4	3.734083e-04	5.151467e-01	2.661195e-01	NA	1.370906e-01	NA	NOG1	Nucleolar GTP-binding protein 1 (Chronic renal failure gene protein) (GTP-binding protein NGB)	GTPBP4	CRFG	NOG1
438	Q12774;A0A2R8YFR7	7.511655e-04	4.932601e-01	NA	NA	NA	NA	NA	NA	NA
439	O43765	4.572529e-02	3.332881e-01	7.688953e-02	NA	2.562637e-02	NA	SGTA	Small glutamine-rich tetratricopeptide repeat-containing protein alpha (Alpha-SGT) (Vpu-binding protein) (UBP)	SGTA	SGT	SGT1
440	P08493	7.907472e-04	-9.642190e-01	NA	NA	NA	NA	MGP	Matrix Gla protein (MGP) (Cell growth-inhibiting gene 36 protein)	MGP	MGLAP	GIG36
441	Q9UFC0	4.070339e-04	4.743686e-01	1.733731e-01	NA	8.224277e-02	NA	LRWD1	Leucine-rich repeat and WD repeat-containing protein 1 (Centromere protein 33) (CENP-33) (Origin recognition complex-associated protein) (ORC-associated protein) (ORCA)	LRWD1	CENP-33	ORCA
442	Q14527	3.844385e-04	5.614475e-01	3.270973e-01	NA	1.836479e-01	NA	HLTF	Helicase-like transcription factor (EC 2.3.2.27) (EC 3.6.4.-) (DNA-binding protein/plasminogen activator inhibitor 1 regulator) (HIP116) (RING finger protein 80) (RING-type E3 ubiquitin transferase HLTF) (SWI/SNF-related matrix-associated actin-dependent regulator of chromatin subfamily A member 3) (Sucrose nonfermenting protein 2-like 3)	HLTF	HIP116A	RNF80	SMARCA3	SNF2L3	ZBU1
443	Q8NCA5	1.912667e-02	3.349938e-01	9.108496e-02	NA	3.051290e-02	NA	FA98A	Protein FAM98A	FAM98A
444	P20042	3.879593e-04	2.725488e-01	2.261546e-01	NA	6.163816e-02	NA	IF2B	Eukaryotic translation initiation factor 2 subunit 2 (Eukaryotic translation initiation factor 2 subunit beta) (eIF-2-beta)	EIF2S2	EIF2B
445	Q8NET6	2.143886e-03	-1.015911e+00	-3.248745e-01	3.300436e-01	NA	NA	CHSTD	Carbohydrate sulfotransferase 13 (EC 2.8.2.5) (Chondroitin 4-O-sulfotransferase 3) (Chondroitin 4-sulfotransferase 3) (C4ST-3) (C4ST3)	CHST13
446	P01024	1.693426e-02	-5.825544e-01	-2.206433e-01	1.285367e-01	NA	NA	CO3	Complement C3 (C3 and PZP-like alpha-2-macroglobulin domain-containing protein 1) [Cleaved into: Complement C3 beta chain; C3-beta-c (C3bc); Complement C3 alpha chain; C3a anaphylatoxin; Acylation stimulating protein (ASP) (C3adesArg); Complement C3b alpha' chain; Complement C3c alpha' chain fragment 1; Complement C3dg fragment; Complement C3g fragment; Complement C3d fragment; Complement C3f fra…	C3	CPAMD1
447	P25786	2.149532e-03	2.870880e-01	1.007493e-01	NA	2.892392e-02	NA	PSA1	Proteasome subunit alpha type-1 (30 kDa prosomal protein) (PROS-30) (Macropain subunit C2) (Multicatalytic endopeptidase complex subunit C2) (Proteasome component C2) (Proteasome nu chain)	PSMA1	HC2	NU	PROS30	PSC2
448	P62191	3.992581e-04	2.022098e-01	1.298341e-01	NA	2.625374e-02	NA	PRS4	26S proteasome regulatory subunit 4 (P26s4) (26S proteasome AAA-ATPase subunit RPT2) (Proteasome 26S subunit ATPase 1)	PSMC1
449	P40937	3.992333e-04	4.727555e-01	3.935925e-01	NA	1.860730e-01	NA	RFC5	Replication factor C subunit 5 (Activator 1 36 kDa subunit) (A1 36 kDa subunit) (Activator 1 subunit 5) (Replication factor C 36 kDa subunit) (RF-C 36 kDa subunit) (RFC36)	RFC5
450	P56537	1.041218e-03	3.526861e-01	1.742295e-01	NA	6.144831e-02	NA	IF6	Eukaryotic translation initiation factor 6 (eIF-6) (B(2)GCN homolog) (B4 integrin interactor) (CAB) (p27(BBP))	EIF6	EIF3A	ITGB4BP	OK/SW-cl.27
451	P35249	4.052980e-04	4.689033e-01	3.614233e-01	NA	1.694726e-01	NA	RFC4	Replication factor C subunit 4 (Activator 1 37 kDa subunit) (A1 37 kDa subunit) (Activator 1 subunit 4) (Replication factor C 37 kDa subunit) (RF-C 37 kDa subunit) (RFC37)	RFC4
452	O43741	1.822798e-01	-5.955497e-01	-8.282517e-02	4.932651e-02	NA	NA	AAKB2	5'-AMP-activated protein kinase subunit beta-2 (AMPK subunit beta-2)	PRKAB2
453	Q7Z2W4	7.127948e-04	3.492270e-01	1.072094e-01	NA	3.744043e-02	NA	ZCCHV	Zinc finger CCCH-type antiviral protein 1 (ADP-ribosyltransferase diphtheria toxin-like 13) (ARTD13) (Inactive Poly [ADP-ribose] polymerase 13) (PARP13) (Zinc finger CCCH domain-containing protein 2) (Zinc finger antiviral protein) (ZAP)	ZC3HAV1	ZC3HDC2	PRO1677
454	P05546	1.079456e-03	-5.870230e-01	-3.306097e-01	1.940755e-01	NA	NA	HEP2	Heparin cofactor 2 (Heparin cofactor II) (HC-II) (Protease inhibitor leuserpin-2) (HLS2) (Serpin D1)	SERPIND1	HCF2
455	P53396	5.641815e-04	4.961451e-01	2.082702e-01	NA	1.033323e-01	NA	ACLY	ATP-citrate synthase (EC 2.3.3.8) (ATP-citrate (pro-S-)-lyase) (ACL) (Citrate cleavage enzyme)	ACLY
456	P09486	4.461075e-04	-4.779069e-01	-6.213063e-01	2.969266e-01	NA	NA	SPRC	SPARC (Basement-membrane protein 40) (BM-40) (Osteonectin) (ON) (Secreted protein acidic and rich in cysteine)	SPARC	ON
457	P50748	4.589928e-04	5.308208e-01	4.155534e-01	NA	2.205844e-01	NA	KNTC1	Kinetochore-associated protein 1 (Rough deal homolog) (HsROD) (Rod) (hRod)	KNTC1	KIAA0166
458	Q5T8P6	2.270012e-02	3.751495e-01	7.975156e-02	NA	2.991876e-02	NA	RBM26	RNA-binding protein 26 (CTCL tumor antigen se70-2) (RNA-binding motif protein 26)	RBM26	C13orf10	PRO1777
459	Q9GZL7	4.508896e-04	3.991654e-01	2.908002e-01	NA	1.160774e-01	NA	WDR12	Ribosome biogenesis protein WDR12 (WD repeat-containing protein 12)	WDR12
460	P43246	4.514737e-04	4.500460e-01	3.043550e-01	NA	1.369737e-01	NA	MSH2	DNA mismatch repair protein Msh2 (hMSH2) (MutS protein homolog 2)	MSH2
461	Q9NVX2	4.685433e-04	5.591179e-01	1.908103e-01	NA	1.066855e-01	NA	NLE1	Notchless protein homolog 1	NLE1	HUSSY-07
462	Q8WUM0	4.686227e-04	2.913677e-01	1.054925e-01	NA	3.073711e-02	NA	NU133	Nuclear pore complex protein Nup133 (133 kDa nucleoporin) (Nucleoporin Nup133)	NUP133
463	Q9UL12	2.532978e-01	-7.639167e-01	1.146268e-01	NA	NA	NA	SARDH	Sarcosine dehydrogenase, mitochondrial (SarDH) (EC 1.5.8.3) (BPR-2)	SARDH	DMGDHL1
464	P32322	2.015337e-02	1.109733e+00	2.356179e-01	NA	2.614730e-01	NA	P5CR1	Pyrroline-5-carboxylate reductase 1, mitochondrial (P5C reductase 1) (P5CR 1) (EC 1.5.1.2)	PYCR1
465	P02774	6.017892e-04	-6.271012e-01	-4.817753e-01	3.021219e-01	NA	NA	VTDB	Vitamin D-binding protein (DBP) (VDB) (Gc protein-derived macrophage activating factor) (Gc-MAF) (GcMAF) (Gc-globulin) (Group-specific component) (Gc) (Vitamin D-binding protein-macrophage activating factor) (DBP-maf)	GC
466	P35442	4.596846e-04	-1.053913e+00	-9.971333e-01	1.050892e+00	NA	NA	TSP2	Thrombospondin-2	THBS2	TSP2
467	P26641	4.596778e-04	3.374871e-01	2.001074e-01	NA	6.753366e-02	NA	EF1G	Elongation factor 1-gamma (EF-1-gamma) (eEF-1B gamma)	EEF1G	EF1G	PRO1608
468	Q8N3V7	4.758677e-04	-5.402873e-01	-5.345993e-01	2.888372e-01	NA	NA	SYNPO	Synaptopodin	SYNPO	KIAA1029
469	P35998	4.758720e-04	2.193129e-01	1.459932e-01	NA	3.201819e-02	NA	PRS7	26S proteasome regulatory subunit 7 (26S proteasome AAA-ATPase subunit RPT1) (Proteasome 26S subunit ATPase 2) (Protein MSS1)	PSMC2	MSS1
470	Q8NEJ9	4.895526e-04	4.849338e-01	3.207988e-01	NA	1.555662e-01	NA	NGDN	Neuroguidin (Centromere accumulated nuclear protein 1) (CANu1) (EIF4E-binding protein)	NGDN	C14orf120
471	Q9BQE3	4.878360e-04	4.158800e-01	3.196009e-01	NA	1.329156e-01	NA	TBA1C	Tubulin alpha-1C chain (Alpha-tubulin 6) (Tubulin alpha-6 chain) [Cleaved into: Detyrosinated tubulin alpha-1C chain]	TUBA1C	TUBA6
472	P52948	5.303721e-04	3.030621e-01	9.925091e-02	NA	3.007919e-02	NA	NUP98	Nuclear pore complex protein Nup98-Nup96 (EC 3.4.21.-) [Cleaved into: Nuclear pore complex protein Nup98 (98 kDa nucleoporin) (Nucleoporin Nup98) (Nup98); Nuclear pore complex protein Nup96 (96 kDa nucleoporin) (Nucleoporin Nup96) (Nup96)]	NUP98	ADAR2
473	Q9Y4F1	4.892519e-04	-7.192429e-01	-4.820268e-01	3.466944e-01	NA	NA	FARP1	FERM, ARHGEF and pleckstrin domain-containing protein 1 (Chondrocyte-derived ezrin-like protein) (FERM, RhoGEF and pleckstrin domain-containing protein 1) (Pleckstrin homology domain-containing family C member 2) (PH domain-containing family C member 2)	FARP1	CDEP	PLEKHC2
474	Q6Y7W6	8.249474e-03	3.223668e-01	8.522649e-02	NA	2.747419e-02	NA	GGYF2	GRB10-interacting GYF protein 2 (PERQ amino acid-rich with GYF domain-containing protein 2) (Trinucleotide repeat-containing gene 15 protein)	GIGYF2	KIAA0642	PERQ2	TNRC15
475	Q8N8A6	4.589320e-01	4.791136e-01	-1.243152e-02	NA	NA	NA	DDX51	ATP-dependent RNA helicase DDX51 (EC 3.6.4.13) (DEAD box protein 51)	DDX51
476	O75821	5.659596e-04	2.628194e-01	1.290749e-01	NA	3.392340e-02	NA	EIF3G	Eukaryotic translation initiation factor 3 subunit G (eIF3g) (Eukaryotic translation initiation factor 3 RNA-binding subunit) (eIF-3 RNA-binding subunit) (Eukaryotic translation initiation factor 3 subunit 4) (eIF-3-delta) (eIF3 p42) (eIF3 p44)	EIF3G	EIF3S4
477	P40938	5.000343e-04	5.092479e-01	2.294040e-01	NA	1.168235e-01	NA	RFC3	Replication factor C subunit 3 (Activator 1 38 kDa subunit) (A1 38 kDa subunit) (Activator 1 subunit 3) (Replication factor C 38 kDa subunit) (RF-C 38 kDa subunit) (RFC38)	RFC3
478	Q8NC51	4.966000e-04	4.043028e-01	1.993889e-01	NA	8.061351e-02	NA	PAIRB	Plasminogen activator inhibitor 1 RNA-binding protein (PAI1 RNA-binding protein 1) (PAI-RBP1) (SERPINE1 mRNA-binding protein 1)	SERBP1	PAIRBP1	CGI-55
479	Q13616	5.208362e-04	2.606723e-01	1.218349e-01	NA	3.175899e-02	NA	CUL1	Cullin-1 (CUL-1)	CUL1
480	Q15386	2.054450e-01	3.491387e-01	4.401698e-02	NA	1.536803e-02	NA	UBE3C	Ubiquitin-protein ligase E3C (EC 2.3.2.26) (HECT-type ubiquitin transferase E3C) (HectH2)	UBE3C	KIAA0010	KIAA10
481	Q7KZ85	7.699368e-04	2.586438e-01	9.571349e-02	NA	2.475570e-02	NA	SPT6H	Transcription elongation factor SPT6 (hSPT6) (Histone chaperone suppressor of Ty6) (Tat-cotransactivator 2 protein) (Tat-CT2 protein)	SUPT6H	KIAA0162	SPT6H
482	P51398	6.670378e-04	4.419451e-01	2.074886e-01	NA	9.169859e-02	NA	RT29	28S ribosomal protein S29, mitochondrial (MRP-S29) (S29mt) (Death-associated protein 3) (DAP-3) (Ionizing radiation resistance conferring protein) (Mitochondrial small ribosomal subunit protein mS29)	DAP3	MRPS29
483	Q6ZMP0	5.051971e-04	-1.147441e+00	-8.675047e-01	9.954105e-01	NA	NA	THSD4	Thrombospondin type-1 domain-containing protein 4 (A disintegrin and metalloproteinase with thrombospondin motifs-like protein 6) (ADAMTS-like protein 6) (ADAMTSL-6)	THSD4	UNQ9334/PRO34005
484	P17980	5.218448e-04	2.358801e-01	1.296797e-01	NA	3.058887e-02	NA	PRS6A	26S proteasome regulatory subunit 6A (26S proteasome AAA-ATPase subunit RPT5) (Proteasome 26S subunit ATPase 3) (Proteasome subunit P50) (Tat-binding protein 1) (TBP-1)	PSMC3	TBP1
485	P13995	3.678099e-03	8.452304e-01	2.449573e-01	NA	2.070454e-01	NA	MTDC	Bifunctional methylenetetrahydrofolate dehydrogenase/cyclohydrolase, mitochondrial [Includes: NAD-dependent methylenetetrahydrofolate dehydrogenase (EC 1.5.1.15); Methenyltetrahydrofolate cyclohydrolase (EC 3.5.4.9)]	MTHFD2	NMDMC
486	O75487	5.157186e-04	-7.423218e-01	-6.089786e-01	4.520581e-01	NA	NA	GPC4	Glypican-4 (K-glypican) [Cleaved into: Secreted glypican-4]	GPC4	UNQ474/PRO937
487	Q9Y2Z0	2.109627e-01	3.776770e-01	-4.201662e-02	NA	NA	NA	SGT1	Protein SGT1 homolog (Protein 40-6-3) (Sgt1) (Suppressor of G2 allele of SKP1 homolog)	SUGT1
488	Q5T4S7	5.065517e-03	2.833352e-01	8.492577e-02	NA	2.406246e-02	NA	UBR4	E3 ubiquitin-protein ligase UBR4 (EC 2.3.2.27) (600 kDa retinoblastoma protein-associated factor) (N-recognin-4) (RING-type E3 ubiquitin transferase UBR4) (Retinoblastoma-associated factor of 600 kDa) (RBAF600) (p600) (Zinc finger UBR1-type protein 1)	UBR4	KIAA0462	KIAA1307	RBAF600	ZUBR1
489	Q9C0J8	5.475549e-04	3.845081e-01	1.337033e-01	NA	5.141001e-02	NA	WDR33	pre-mRNA 3' end processing protein WDR33 (WD repeat-containing protein 33) (WD repeat-containing protein of 146 kDa)	WDR33	WDC146
490	Q03692	5.359895e-04	-1.642344e+00	-1.419373e+00	2.331098e+00	NA	topright	COAA1	Collagen alpha-1(X) chain	COL10A1
491	Q9NZN4	5.216660e-04	-6.455112e-01	-5.559251e-01	3.588559e-01	NA	NA	EHD2	EH domain-containing protein 2 (PAST homolog 2)	EHD2	PAST2
492	Q9NVA2	5.228448e-04	-4.432945e-01	-4.462128e-01	1.978037e-01	NA	NA	SEP11	Septin-11	SEPTIN11	SEPT11
493	Q14669	1.690996e-02	3.589827e-01	8.520094e-02	NA	3.058566e-02	NA	TRIPC	E3 ubiquitin-protein ligase TRIP12 (EC 2.3.2.26) (E3 ubiquitin-protein ligase for Arf) (ULF) (HECT-type E3 ubiquitin transferase TRIP12) (Thyroid receptor-interacting protein 12) (TR-interacting protein 12) (TRIP-12)	TRIP12	KIAA0045	ULF
494	Q9Y3B9	5.552623e-04	4.671303e-01	2.348227e-01	NA	1.096928e-01	NA	RRP15	RRP15-like protein (Ribosomal RNA-processing protein 15)	RRP15	KIAA0507	CGI-115
495	P62826	7.342644e-04	3.623132e-01	1.722213e-01	NA	6.239805e-02	NA	RAN	GTP-binding nuclear protein Ran (Androgen receptor-associated protein 24) (GTPase Ran) (Ras-like protein TC4) (Ras-related nuclear protein)	RAN	ARA24	OK/SW-cl.81
496	Q9UQ35	1.715552e-02	3.402277e-01	7.068422e-02	NA	2.404873e-02	NA	SRRM2	Serine/arginine repetitive matrix protein 2 (300 kDa nuclear matrix antigen) (Serine/arginine-rich splicing factor-related nuclear matrix protein of 300 kDa) (SR-related nuclear matrix protein of 300 kDa) (Ser/Arg-related nuclear matrix protein of 300 kDa) (Splicing coactivator subunit SRm300) (Tax-responsive enhancer element-binding protein 803) (TaxREB803)	SRRM2	KIAA0324	SRL300	SRM300	HSPC075
497	O95810	5.311565e-04	-8.481453e-01	-7.801474e-01	6.616783e-01	NA	NA	CAVN2	Caveolae-associated protein 2 (Cavin-2) (PS-p68) (Phosphatidylserine-binding protein) (Serum deprivation-response protein)	CAVIN2	SDPR
498	P22234	5.452209e-04	5.137696e-01	3.052698e-01	NA	1.568384e-01	NA	PUR6	Multifunctional protein ADE2 [Includes: Phosphoribosylaminoimidazole-succinocarboxamide synthase (EC 6.3.2.6) (SAICAR synthetase); Phosphoribosylaminoimidazole carboxylase (EC 4.1.1.21) (AIR carboxylase) (AIRC)]	PAICS	ADE2	AIRC	PAIS
499	Q96SK2	2.348716e-01	2.863741e-01	-2.825790e-02	NA	NA	NA	TM209	Transmembrane protein 209	TMEM209
500	Q12769	5.533570e-04	3.054189e-01	1.144108e-01	NA	3.494321e-02	NA	NU160	Nuclear pore complex protein Nup160 (160 kDa nucleoporin) (Nucleoporin Nup160)	NUP160	KIAA0197	NUP120
501	P30419	1.127639e-03	3.840857e-01	1.555888e-01	NA	5.975944e-02	NA	NMT1	Glycylpeptide N-tetradecanoyltransferase 1 (EC 2.3.1.97) (Myristoyl-CoA:protein N-myristoyltransferase 1) (NMT 1) (Type I N-myristoyltransferase) (Peptide N-myristoyltransferase 1)	NMT1	NMT
502	P55083	1.188482e-03	-1.686552e+00	NA	NA	NA	NA	MFAP4	Microfibril-associated glycoprotein 4	MFAP4
503	Q9UHG3	5.924931e-04	-4.941037e-01	-2.471567e-01	1.221210e-01	NA	NA	PCYOX	Prenylcysteine oxidase 1 (EC 1.8.3.5) (Prenylcysteine lyase)	PCYOX1	KIAA0908	PCL1	UNQ597/PRO1183
504	Q15493	2.084559e-01	-7.503305e-01	-1.338394e-01	1.004238e-01	NA	NA	RGN	Regucalcin (RC) (Gluconolactonase) (GNL) (EC 3.1.1.17) (Senescence marker protein 30) (SMP-30)	RGN	SMP30
505	P00748	5.563800e-04	-7.118760e-01	-4.960147e-01	3.531010e-01	NA	NA	FA12	Coagulation factor XII (EC 3.4.21.38) (Hageman factor) (HAF) [Cleaved into: Coagulation factor XIIa heavy chain; Beta-factor XIIa part 1; Coagulation factor XIIa light chain (Beta-factor XIIa part 2)]	F12
506	Q12788	5.576167e-04	3.812707e-01	1.881648e-01	NA	7.174171e-02	NA	TBL3	Transducin beta-like protein 3 (WD repeat-containing protein SAZD)	TBL3	SAZD
507	P49642	6.020960e-04	7.058665e-01	5.534032e-01	NA	3.906288e-01	lowleft	PRI1	DNA primase small subunit (EC 2.7.7.-) (DNA primase 49 kDa subunit) (p49)	PRIM1
508	Q14692	5.987559e-04	4.549693e-01	1.772258e-01	NA	8.063231e-02	NA	BMS1	Ribosome biogenesis protein BMS1 homolog (Ribosome assembly protein BMS1 homolog)	BMS1	BMS1L	KIAA0187
509	Q92797	5.792595e-04	3.149218e-01	1.387465e-01	NA	4.369431e-02	NA	SYMPK	Symplekin	SYMPK	SPK
510	P52294	1.166801e-03	3.124442e-01	1.086361e-01	NA	3.394271e-02	NA	IMA5	Importin subunit alpha-5 (Karyopherin subunit alpha-1) (Nucleoprotein interactor 1) (NPI-1) (RAG cohort protein 2) (SRP1-beta) [Cleaved into: Importin subunit alpha-5, N-terminally processed]	KPNA1	RCH2
511	Q15269	5.882908e-04	4.043167e-01	2.322162e-01	NA	9.388891e-02	NA	PWP2	Periodic tryptophan protein 2 homolog	PWP2	PWP2H
512	Q09161	2.776027e-02	3.664782e-01	9.820931e-02	NA	3.599157e-02	NA	NCBP1	Nuclear cap-binding protein subunit 1 (80 kDa nuclear cap-binding protein) (CBP80) (NCBP 80 kDa subunit)	NCBP1	CBP80	NCBP
513	O95163	6.002508e-04	3.533829e-01	2.426342e-01	NA	8.574279e-02	NA	ELP1	Elongator complex protein 1 (ELP1) (IkappaB kinase complex-associated protein) (IKK complex-associated protein) (p150)	ELP1	IKAP	IKBKAP
514	P38935	1.599620e-02	4.536764e-01	1.363985e-01	NA	6.188077e-02	NA	SMBP2	DNA-binding protein SMUBP-2 (EC 3.6.4.12) (EC 3.6.4.13) (ATP-dependent helicase IGHMBP2) (Glial factor 1) (GF-1) (Immunoglobulin mu-binding protein 2)	IGHMBP2	SMBP2	SMUBP2
515	Q9BYG3	6.125895e-04	4.894001e-01	2.668439e-01	NA	1.305934e-01	NA	MK67I	MKI67 FHA domain-interacting nucleolar phosphoprotein (Nucleolar phosphoprotein Nopp34) (Nucleolar protein interacting with the FHA domain of pKI-67) (hNIFK)	NIFK	MKI67IP	NOPP34
516	P57740	6.146765e-04	2.927024e-01	1.195842e-01	NA	3.500259e-02	NA	NU107	Nuclear pore complex protein Nup107 (107 kDa nucleoporin) (Nucleoporin Nup107)	NUP107
517	Q8TEX9	1.104269e-03	5.626326e-01	1.617649e-01	NA	9.101420e-02	NA	IPO4	Importin-4 (Imp4) (Importin-4b) (Imp4b) (Ran-binding protein 4) (RanBP4)	IPO4	IMP4B	RANBP4
518	Q13347	1.257638e-01	2.545100e-01	4.824426e-02	NA	1.227865e-02	NA	EIF3I	Eukaryotic translation initiation factor 3 subunit I (eIF3i) (Eukaryotic translation initiation factor 3 subunit 2) (TGF-beta receptor-interacting protein 1) (TRIP-1) (eIF-3-beta) (eIF3 p36)	EIF3I	EIF3S2	TRIP1
519	Q99575	6.512444e-04	4.237444e-01	1.590037e-01	NA	6.737695e-02	NA	POP1	Ribonucleases P/MRP protein subunit POP1 (hPOP1) (EC 3.1.26.5)	POP1	KIAA0061
520	P13671	2.141353e-03	-5.332321e-01	-4.493015e-01	2.395820e-01	NA	NA	CO6	Complement component C6	C6
521	Q6PD74	3.797358e-02	3.988553e-01	1.374169e-01	NA	5.480945e-02	NA	AAGAB	Alpha- and gamma-adaptin-binding protein p34	AAGAB
522	P25311	6.472213e-04	-5.500081e-01	-5.605519e-01	3.083081e-01	NA	NA	ZA2G	Zinc-alpha-2-glycoprotein (Zn-alpha-2-GP) (Zn-alpha-2-glycoprotein)	AZGP1	ZAG	ZNGP1
523	Q9NU22	6.639122e-04	3.937317e-01	2.991745e-01	NA	1.177945e-01	NA	MDN1	Midasin (Dynein-related AAA-ATPase MDN1) (MIDAS-containing protein)	MDN1	KIAA0301
524	P61758	1.869677e-02	3.005819e-01	7.890566e-02	NA	2.371761e-02	NA	PFD3	Prefoldin subunit 3 (HIBBJ46) (von Hippel-Lindau-binding protein 1) (VBP-1) (VHL-binding protein 1)	VBP1	PFDN3
525	Q8IWS0	3.634601e-03	5.075359e-01	1.708131e-01	NA	8.669376e-02	NA	PHF6	PHD finger protein 6 (PHD-like zinc finger protein)	PHF6	CENP-31	KIAA1823
526	Q9Y2R9	1.191782e-03	4.454493e-01	1.742833e-01	NA	7.763436e-02	NA	RT07	28S ribosomal protein S7, mitochondrial (MRP-S7) (S7mt) (Mitochondrial small ribosomal subunit protein uS7m) (bMRP-27a) (bMRP27a)	MRPS7
527	O00411	7.223338e-04	6.495891e-01	3.213342e-01	NA	2.087352e-01	NA	RPOM	DNA-directed RNA polymerase, mitochondrial (MtRPOL) (EC 2.7.7.6)	POLRMT
528	P21549	3.157760e-02	-1.317099e+00	4.720032e-01	NA	NA	Outlier	SPYA	Serine--pyruvate aminotransferase (SPT) (EC 2.6.1.51) (Alanine--glyoxylate aminotransferase) (AGT) (EC 2.6.1.44)	AGXT	AGT1	SPAT
529	Q92625	1.922630e-01	3.123919e-01	-3.294378e-02	NA	NA	NA	ANS1A	Ankyrin repeat and SAM domain-containing protein 1A (Odin)	ANKS1A	ANKS1	KIAA0229	ODIN
530	Q9BVJ6	6.992719e-04	4.573310e-01	2.194760e-01	NA	1.003732e-01	NA	UT14A	U3 small nucleolar RNA-associated protein 14 homolog A (Antigen NY-CO-16) (Serologically defined colon cancer antigen 16)	UTP14A	SDCCAG16
531	Q7Z417	6.993064e-04	3.773528e-01	2.237974e-01	NA	8.445056e-02	NA	NUFP2	Nuclear fragile X mental retardation-interacting protein 2 (82 kDa FMRP-interacting protein) (82-FIP) (Cell proliferation-inducing gene 1 protein) (FMRP-interacting protein 2)	NUFIP2	KIAA1321	PIG1
532	Q99729	2.639315e-01	4.012660e-01	4.606065e-02	NA	1.848257e-02	NA	ROAA	Heterogeneous nuclear ribonucleoprotein A/B (hnRNP A/B) (APOBEC1-binding protein 1) (ABBP-1)	HNRNPAB	ABBP1	HNRPAB
533	Q10713	7.062255e-04	3.882182e-01	2.350999e-01	NA	9.127005e-02	NA	MPPA	Mitochondrial-processing peptidase subunit alpha (Alpha-MPP) (Inactive zinc metalloprotease alpha) (P-55)	PMPCA	INPP5E	KIAA0123	MPPA
534	O95881	1.088260e-03	4.744568e-01	2.034207e-01	NA	9.651434e-02	NA	TXD12	Thioredoxin domain-containing protein 12 (EC 1.8.4.2) (Endoplasmic reticulum resident protein 18) (ER protein 18) (ERp18) (Endoplasmic reticulum resident protein 19) (ER protein 19) (ERp19) (Thioredoxin-like protein p19) (hTLP19)	TXNDC12	TLP19	UNQ713/PRO1376
535	Q9P266	1.415635e-03	-8.434934e-01	-2.350198e-01	1.982377e-01	NA	NA	JCAD	Junctional protein associated with coronary artery disease (JCAD)	JCAD	KIAA1462
536	Q9UMS0	2.205609e-02	4.549941e-01	1.169846e-01	NA	5.322728e-02	NA	NFU1	NFU1 iron-sulfur cluster scaffold homolog, mitochondrial (HIRA-interacting protein 5)	NFU1	HIRIP5	CGI-33
537	Q99873	1.002880e-02	4.153461e-01	1.271697e-01	NA	5.281945e-02	NA	ANM1	Protein arginine N-methyltransferase 1 (EC 2.1.1.319) (Histone-arginine N-methyltransferase PRMT1) (Interferon receptor 1-bound protein 4)	PRMT1	HMT2	HRMT1L2	IR1B4
538	Q9ULK4	7.177465e-04	3.537830e-01	2.076789e-01	NA	7.347325e-02	NA	MED23	Mediator of RNA polymerase II transcription subunit 23 (Activator-recruited cofactor 130 kDa component) (ARC130) (Cofactor required for Sp1 transcriptional activation subunit 3) (CRSP complex subunit 3) (Mediator complex subunit 23) (Protein sur-2 homolog) (hSur-2) (Transcriptional coactivator CRSP130) (Vitamin D3 receptor-interacting protein complex 130 kDa component) (DRIP130)	MED23	ARC130	CRSP3	DRIP130	KIAA1216	SUR2
539	P57076	7.632667e-04	4.217341e-01	1.961083e-01	NA	8.270557e-02	NA	CF298	Cilia- and flagella-associated protein 298 (Protein kurly homolog)	CFAP298	C21orf48	C21orf59
540	P50991	1.079839e-03	3.157663e-01	1.513612e-01	NA	4.779478e-02	NA	TCPD	T-complex protein 1 subunit delta (TCP-1-delta) (CCT-delta) (Stimulator of TAR RNA-binding)	CCT4	CCTD	SRB
541	Q6I9Y2	7.546464e-04	3.455072e-01	1.837740e-01	NA	6.349522e-02	NA	THOC7	THO complex subunit 7 homolog (Functional spliceosome-associated protein 24) (fSAP24) (Ngg1-interacting factor 3-like protein 1-binding protein 1) (NIF3L1-binding protein 1) (hTREX30)	THOC7	NIF3L1BP1
542	Q8WVQ1	3.743586e-02	4.759621e-01	1.331527e-01	NA	6.337564e-02	NA	CANT1	Soluble calcium-activated nucleotidase 1 (SCAN-1) (EC 3.6.1.6) (Apyrase homolog) (Putative MAPK-activating protein PM09) (Putative NF-kappa-B-activating protein 107)	CANT1	SHAPY
543	Q9C0E2	4.794697e-01	3.781401e-01	-2.455852e-03	NA	NA	NA	XPO4	Exportin-4 (Exp4)	XPO4	KIAA1721
544	O00159	7.609725e-04	-4.196312e-01	-4.425810e-01	1.857208e-01	NA	NA	MYO1C	Unconventional myosin-Ic (Myosin I beta) (MMI-beta) (MMIb)	MYO1C
545	Q9Y5A7	1.206971e-02	4.272914e-01	1.519088e-01	NA	6.490931e-02	NA	NUB1	NEDD8 ultimate buster 1 (Negative regulator of ubiquitin-like proteins 1) (Renal carcinoma antigen NY-REN-18)	NUB1	NYREN18
546	Q9GZS1	7.813012e-04	4.273659e-01	2.228654e-01	NA	9.524507e-02	NA	RPA49	DNA-directed RNA polymerase I subunit RPA49 (RNA polymerase I subunit A49) (DNA-directed RNA polymerase I subunit E) (RNA polymerase I-associated factor 1) (RNA polymerase I-associated factor 53)	POLR1E	PAF53	PRAF1
547	Q08397	7.842308e-04	-1.034068e+00	-6.598532e-01	6.823331e-01	NA	NA	LOXL1	Lysyl oxidase homolog 1 (EC 1.4.3.-) (Lysyl oxidase-like protein 1) (LOL)	LOXL1	LOXL
548	Q13671	3.009996e-01	7.783303e-01	6.549144e-02	NA	5.097397e-02	NA	RIN1	Ras and Rab interactor 1 (Ras inhibitor JC99) (Ras interaction/interference protein 1)	RIN1
549	O60271	2.919940e-01	3.457399e-01	2.425366e-02	NA	8.385459e-03	NA	JIP4	C-Jun-amino-terminal kinase-interacting protein 4 (JIP-4) (JNK-interacting protein 4) (Cancer/testis antigen 89) (CT89) (Human lung cancer oncogene 6 protein) (HLC-6) (JNK-associated leucine-zipper protein) (JLP) (Mitogen-activated protein kinase 8-interacting protein 4) (Proliferation-inducing protein 6) (Protein highly expressed in testis) (PHET) (Sperm surface protein) (Sperm-associated antige…	SPAG9	HSS	KIAA0516	MAPK8IP4	SYD1	HLC6
550	Q14353	8.791185e-02	-8.825499e-01	-1.709665e-01	1.508864e-01	NA	NA	GAMT	Guanidinoacetate N-methyltransferase (EC 2.1.1.2)	GAMT
551	Q96CW5	6.529053e-03	3.293983e-01	8.638985e-02	NA	2.845667e-02	NA	GCP3	Gamma-tubulin complex component 3 (GCP-3) (hGCP3) (Gamma-ring complex protein 104 kDa) (h104p) (hGrip104) (Spindle pole body protein Spc98 homolog) (hSpc98)	TUBGCP3	GCP3
552	Q9NUL7	1.182443e-01	4.652512e-01	7.036462e-02	NA	3.273722e-02	NA	DDX28	Probable ATP-dependent RNA helicase DDX28 (EC 3.6.4.13) (Mitochondrial DEAD box protein 28)	DDX28	MDDX28
553	Q9UNX4	7.837648e-04	4.201396e-01	2.559653e-01	NA	1.075412e-01	NA	WDR3	WD repeat-containing protein 3	WDR3
554	Q9P289	9.964091e-03	5.141172e-01	1.432422e-01	NA	7.364327e-02	NA	STK26	Serine/threonine-protein kinase 26 (EC 2.7.11.1) (MST3 and SOK1-related kinase) (Mammalian STE20-like protein kinase 4) (MST-4) (STE20-like kinase MST4) (Serine/threonine-protein kinase MASK)	STK26	MASK	MST4
555	Q9BZG8	7.859257e-04	4.857149e-01	2.287922e-01	NA	1.111278e-01	NA	DPH1	2-(3-amino-3-carboxypropyl)histidine synthase subunit 1 (EC 2.5.1.108) (Diphthamide biosynthesis protein 1) (Diphtheria toxin resistance protein 1) (Ovarian cancer-associated gene 1 protein) (S-adenosyl-L-methionine:L-histidine 3-amino-3-carboxypropyltransferase 1)	DPH1	DPH2L	DPH2L1	OVCA1
556	P02768	1.567508e-03	-4.422506e-01	NA	NA	NA	NA	ALBU	Albumin	ALB	GIG20	GIG42	PRO0903	PRO1708	PRO2044	PRO2619	PRO2675	UNQ696/PRO1341
557	Q9H8H3	6.514001e-03	-9.047903e-01	-3.430814e-01	3.104167e-01	NA	NA	MET7A	Methyltransferase-like protein 7A (EC 2.1.1.-) (Protein AAM-B)	METTL7A	PRO0066	UNQ1902/PRO4348
558	Q53GS9	7.844165e-04	3.030111e-01	1.744855e-01	NA	5.287103e-02	NA	SNUT2	U4/U6.U5 tri-snRNP-associated protein 2 (Inactive ubiquitin-specific peptidase 39) (SAD1 homolog) (U4/U6.U5 tri-snRNP-associated 65 kDa protein) (65K)	USP39	CGI-21	HSPC332	PRO2855
559	Q8N3C0	7.880850e-04	3.624321e-01	2.177939e-01	NA	7.893550e-02	NA	ASCC3	Activating signal cointegrator 1 complex subunit 3 (EC 3.6.4.12) (ASC-1 complex subunit p200) (ASC1p200) (Helicase, ATP binding 1) (Trip4 complex subunit p200)	ASCC3	HELIC1
560	Q9HAV4	7.879821e-04	4.523277e-01	3.698921e-01	NA	1.673125e-01	NA	XPO5	Exportin-5 (Exp5) (Ran-binding protein 21)	XPO5	KIAA1291	RANBP21
561	Q96A00	8.246545e-04	-6.152054e-01	-1.086125e+00	6.681898e-01	NA	NA	PP14A	Protein phosphatase 1 regulatory subunit 14A (17 kDa PKC-potentiated inhibitory protein of PP1) (Protein kinase C-potentiated inhibitor protein of 17 kDa) (CPI-17)	PPP1R14A	CPI17	PPP1INL
562	Q9Y2S7	7.946582e-04	3.259419e-01	2.495772e-01	NA	8.134767e-02	NA	PDIP2	Polymerase delta-interacting protein 2 (38 kDa DNA polymerase delta interaction protein) (p38)	POLDIP2	PDIP38	POLD4	HSPC017
563	Q8TEQ6	2.319164e-01	3.992788e-01	3.412408e-02	NA	1.362502e-02	NA	GEMI5	Gem-associated protein 5 (Gemin5)	GEMIN5
564	Q9NVM9	2.077944e-03	3.685041e-01	1.117307e-01	NA	4.117323e-02	NA	INT13	Integrator complex subunit 13 (Cell cycle regulator Mat89Bb homolog) (Germ cell tumor 1) (Protein asunder homolog) (Sarcoma antigen NY-SAR-95)	INTS13	ASUN	C12orf11	GCT1
565	P23443	3.417444e-01	3.826745e-01	2.035518e-02	NA	7.789409e-03	NA	KS6B1	Ribosomal protein S6 kinase beta-1 (S6K-beta-1) (S6K1) (EC 2.7.11.1) (70 kDa ribosomal protein S6 kinase 1) (P70S6K1) (p70-S6K 1) (Ribosomal protein S6 kinase I) (Serine/threonine-protein kinase 14A) (p70 ribosomal S6 kinase alpha) (p70 S6 kinase alpha) (p70 S6K-alpha) (p70 S6KA)	RPS6KB1	STK14A
566	Q14118	8.139348e-04	-4.813160e-01	-3.210727e-01	1.545374e-01	NA	NA	DAG1	Dystroglycan (Dystrophin-associated glycoprotein 1) [Cleaved into: Alpha-dystroglycan (Alpha-DG); Beta-dystroglycan (Beta-DG)]	DAG1
567	Q9Y676	3.291310e-01	4.698889e-01	3.340984e-02	NA	1.569891e-02	NA	RT18B	28S ribosomal protein S18b, mitochondrial (MRP-S18-b) (Mrps18-b) (S18mt-b) (28S ribosomal protein S18-2, mitochondrial) (MRP-S18-2) (Mitochondrial small ribosomal subunit protein bS18b) (Mitochondrial small ribosomal subunit protein mS40)	MRPS18B	C6orf14	HSPC183	PTD017
568	Q96A26	2.519305e-01	5.797330e-01	7.055850e-02	NA	4.090509e-02	NA	F162A	Protein FAM162A (E2-induced gene 5 protein) (Growth and transformation-dependent protein) (HGTD-P)	FAM162A	C3orf28	E2IG5	DC16	FWP001
569	P22102	6.393213e-03	3.991281e-01	1.342555e-01	NA	5.358515e-02	NA	PUR2	Trifunctional purine biosynthetic protein adenosine-3 [Includes: Phosphoribosylamine--glycine ligase (EC 6.3.4.13) (Glycinamide ribonucleotide synthetase) (GARS) (Phosphoribosylglycinamide synthetase); Phosphoribosylformylglycinamidine cyclo-ligase (EC 6.3.3.1) (AIR synthase) (AIRS) (Phosphoribosyl-aminoimidazole synthetase); Phosphoribosylglycinamide formyltransferase (EC 2.1.2.2) (5'-phosphorib…	GART	PGFT	PRGS
570	Q9H0P0	1.434773e-02	7.111702e-01	2.009952e-01	NA	1.429418e-01	NA	5NT3A	Cytosolic 5'-nucleotidase 3A (EC 3.1.3.5) (7-methylguanosine phosphate-specific 5'-nucleotidase) (7-methylguanosine nucleotidase) (EC 3.1.3.91) (Cytosolic 5'-nucleotidase 3) (Cytosolic 5'-nucleotidase III) (cN-III) (Pyrimidine 5'-nucleotidase 1) (P5'N-1) (P5N-1) (PN-I) (Uridine 5'-monophosphate hydrolase 1) (p36)	NT5C3A	NT5C3	P5N1	UMPH1	HSPC233
571	P61081	4.605907e-01	3.216710e-01	7.826595e-03	NA	2.517589e-03	NA	UBC12	NEDD8-conjugating enzyme Ubc12 (EC 2.3.2.34) (NEDD8 carrier protein) (Ubiquitin-conjugating enzyme E2 M)	UBE2M	UBC12
572	O96008	8.246613e-04	3.716191e-01	2.910410e-01	NA	1.081564e-01	NA	TOM40	Mitochondrial import receptor subunit TOM40 homolog (Protein Haymaker) (Translocase of outer membrane 40 kDa subunit homolog) (p38.5)	TOMM40	C19orf1	PEREC1	TOM40
573	Q96CS3	1.206007e-01	3.412264e-01	-6.831452e-02	NA	NA	NA	FAF2	FAS-associated factor 2 (Protein ETEA) (UBX domain-containing protein 3B) (UBX domain-containing protein 8)	FAF2	ETEA	KIAA0887	UBXD8	UBXN3B
574	P40818	1.592596e-01	3.406504e-01	-3.591193e-02	NA	NA	NA	UBP8	Ubiquitin carboxyl-terminal hydrolase 8 (EC 3.4.19.12) (Deubiquitinating enzyme 8) (Ubiquitin isopeptidase Y) (hUBPy) (Ubiquitin thioesterase 8) (Ubiquitin-specific-processing protease 8)	USP8	KIAA0055	UBPY
575	P62195	8.469021e-04	2.083719e-01	1.253540e-01	NA	2.612025e-02	NA	PRS8	26S proteasome regulatory subunit 8 (26S proteasome AAA-ATPase subunit RPT6) (Proteasome 26S subunit ATPase 5) (Proteasome subunit p45) (Thyroid hormone receptor-interacting protein 1) (TRIP1) (p45/SUG)	PSMC5	SUG1
576	Q96G21	8.506490e-04	4.070204e-01	2.264407e-01	NA	9.216598e-02	NA	IMP4	U3 small nucleolar ribonucleoprotein protein IMP4 (U3 snoRNP protein IMP4) (Brix domain-containing protein 4)	IMP4	BXDC4
577	P61599	7.271797e-03	4.351763e-01	1.741946e-01	NA	7.580535e-02	NA	NAA20	N-alpha-acetyltransferase 20 (EC 2.3.1.254) (Methionine N-acetyltransferase) (N-acetyltransferase 5) (N-terminal acetyltransferase B complex catalytic subunit NAA20) (N-terminal acetyltransferase B complex catalytic subunit NAT5) (NatB complex subunit NAT5) (NatB catalytic subunit)	NAA20	NAT5
578	Q9NZR1	9.184833e-04	-6.276591e-01	-4.119553e-01	2.585675e-01	NA	NA	TMOD2	Tropomodulin-2 (Neuronal tropomodulin) (N-Tmod)	TMOD2	NTMOD
579	Q07092	9.036200e-04	-6.996012e-01	-8.325134e-01	5.824274e-01	NA	NA	COGA1	Collagen alpha-1(XVI) chain	COL16A1	FP1572
580	Q5T160	1.228527e-03	4.404331e-01	1.955453e-01	NA	8.612461e-02	NA	SYRM	Probable arginine--tRNA ligase, mitochondrial (EC 6.1.1.19) (Arginyl-tRNA synthetase) (ArgRS)	RARS2	RARSL
581	P50135	8.825372e-04	-7.147599e-01	-4.746325e-01	3.392483e-01	NA	NA	HNMT	Histamine N-methyltransferase (HMT) (EC 2.1.1.8)	HNMT
582	Q15417	8.750920e-04	-5.216826e-01	-4.125490e-01	2.152197e-01	NA	NA	CNN3	Calponin-3 (Calponin, acidic isoform)	CNN3
583	O15294	5.083473e-03	2.866736e-01	6.642390e-02	NA	1.904198e-02	NA	OGT1	UDP-N-acetylglucosamine--peptide N-acetylglucosaminyltransferase 110 kDa subunit (EC 2.4.1.255) (O-GlcNAc transferase subunit p110) (O-linked N-acetylglucosamine transferase 110 kDa subunit) (OGT)	OGT
584	P02545	8.719235e-04	-4.523022e-01	-4.622628e-01	2.090825e-01	NA	NA	LMNA	Prelamin-A/C [Cleaved into: Lamin-A/C (70 kDa lamin) (Renal carcinoma antigen NY-REN-32)]	LMNA	LMN1
585	O00505	8.936378e-04	3.255160e-01	1.208935e-01	NA	3.935276e-02	NA	IMA4	Importin subunit alpha-4 (Importin alpha Q2) (Qip2) (Karyopherin subunit alpha-3) (SRP1-gamma)	KPNA3	QIP2
586	Q8IVF7	9.298685e-04	-4.285663e-01	-4.284848e-01	1.836342e-01	NA	NA	FMNL3	Formin-like protein 3 (Formin homology 2 domain-containing protein 3) (WW domain-binding protein 3) (WBP-3)	FMNL3	FHOD3	FRL2	KIAA2014	WBP3
587	Q13416	9.343281e-04	4.082099e-01	2.255566e-01	NA	9.207445e-02	NA	ORC2	Origin recognition complex subunit 2	ORC2	ORC2L
588	Q6DKI1	9.299306e-04	4.701079e-01	2.329416e-01	NA	1.095077e-01	NA	RL7L	60S ribosomal protein L7-like 1 (Large ribosomal subunit protein uL30-like 1)	RPL7L1
589	O76031	9.331536e-04	3.439668e-01	2.391677e-01	NA	8.226575e-02	NA	CLPX	ATP-dependent Clp protease ATP-binding subunit clpX-like, mitochondrial	CLPX
590	Q49AR2	9.815143e-04	5.438906e-01	2.484475e-01	NA	1.351283e-01	NA	CE022	UPF0489 protein C5orf22	C5orf22
591	Q9NR09	9.429935e-04	3.455779e-01	1.523873e-01	NA	5.266168e-02	NA	BIRC6	Baculoviral IAP repeat-containing protein 6 (EC 2.3.2.27) (BIR repeat-containing ubiquitin-conjugating enzyme) (BRUCE) (RING-type E3 ubiquitin transferase BIRC6) (Ubiquitin-conjugating BIR domain enzyme apollon) (APOLLON)	BIRC6	KIAA1289
592	Q9BRT3	1.645864e-01	3.717223e-01	6.273460e-02	NA	2.331985e-02	NA	MIEN1	Migration and invasion enhancer 1 (HBV X-transactivated gene 4 protein) (HBV XAg-transactivated protein 4) (Protein C35)	MIEN1	C17orf37	RDX12	XTP4
593	O75879	2.639834e-02	4.435737e-01	1.060900e-01	NA	4.705872e-02	NA	GATB	Glutamyl-tRNA(Gln) amidotransferase subunit B, mitochondrial (Glu-AdT subunit B) (EC 6.3.5.-) (Cytochrome c oxidase assembly factor PET112 homolog)	GATB	PET112	PET112L	HSPC199
594	Q6UXI9	9.735024e-04	-1.047222e+00	-8.347705e-01	8.741901e-01	NA	NA	NPNT	Nephronectin (Preosteoblast EGF-like repeat protein with MAM domain) (Protein EGFL6-like)	NPNT	EGFL6L	POEM	UNQ295/PRO334
595	Q9BV86	9.812144e-04	5.339832e-01	2.489497e-01	NA	1.329349e-01	NA	NTM1A	N-terminal Xaa-Pro-Lys N-methyltransferase 1 (EC 2.1.1.244) (Alpha N-terminal protein methyltransferase 1A) (Methyltransferase-like protein 11A) (N-terminal RCC1 methyltransferase) (X-Pro-Lys N-terminal protein methyltransferase 1A) (NTM1A) [Cleaved into: N-terminal Xaa-Pro-Lys N-methyltransferase 1, N-terminally processed]	NTMT1	C9orf32	METTL11A	NRMT	NRMT1	AD-003
596	Q5JVF3	1.894165e-02	2.919109e-01	8.989108e-02	NA	2.624019e-02	NA	PCID2	PCI domain-containing protein 2 (CSN12-like protein)	PCID2	HT004
597	P14207	1.120669e-03	-9.136847e-01	-4.261353e-01	3.893533e-01	NA	NA	FOLR2	Folate receptor beta (FR-beta) (Folate receptor 2) (Folate receptor, fetal/placental) (Placental folate-binding protein) (FBP)	FOLR2
598	Q6NUQ4	9.979776e-04	3.005390e-01	1.903184e-01	NA	5.719809e-02	NA	TM214	Transmembrane protein 214	TMEM214	PP446
599	P61221	6.952156e-03	2.992796e-01	1.104843e-01	NA	3.306569e-02	NA	ABCE1	ATP-binding cassette sub-family E member 1 (2'-5'-oligoadenylate-binding protein) (HuHP68) (RNase L inhibitor) (Ribonuclease 4 inhibitor) (RNS4I)	ABCE1	RLI	RNASEL1	RNASELI	RNS4I	OK/SW-cl.40
600	Q6IA86	2.508674e-02	2.736932e-01	7.299693e-02	NA	1.997876e-02	NA	ELP2	Elongator complex protein 2 (ELP2) (SHINC-2) (STAT3-interacting protein 1) (StIP1)	ELP2	STATIP1
601	Q96A33	1.005824e-03	2.730313e-01	1.799325e-01	NA	4.912719e-02	NA	CCD47	PAT complex subunit CCDC47 (Calumin) (Coiled-coil domain-containing protein 47)	CCDC47	GK001	MSTP041	PSEC0077
602	Q13158	1.271881e-01	5.583137e-01	6.749845e-02	NA	3.768531e-02	NA	FADD	FAS-associated death domain protein (FAS-associating death domain-containing protein) (Growth-inhibiting gene 3 protein) (Mediator of receptor induced toxicity) (Protein FADD)	FADD	MORT1	GIG3
603	Q93088	2.643422e-01	-9.744401e-01	1.487671e-01	NA	NA	NA	BHMT1	Betaine--homocysteine S-methyltransferase 1 (EC 2.1.1.5)	BHMT
604	Q08379	3.989587e-02	2.772938e-01	6.763686e-02	NA	1.875528e-02	NA	GOGA2	Golgin subfamily A member 2 (130 kDa cis-Golgi matrix protein) (GM130) (GM130 autoantigen) (Golgin-95)	GOLGA2
605	Q13610	1.450710e-01	4.057407e-01	6.095991e-02	NA	2.473392e-02	NA	PWP1	Periodic tryptophan protein 1 homolog (Keratinocyte protein IEF SSP 9502)	PWP1
606	Q14694	1.425842e-03	3.955619e-01	1.209837e-01	NA	4.785653e-02	NA	UBP10	Ubiquitin carboxyl-terminal hydrolase 10 (EC 3.4.19.12) (Deubiquitinating enzyme 10) (Ubiquitin thioesterase 10) (Ubiquitin-specific-processing protease 10)	USP10	KIAA0190
607	Q8TDJ6	2.103091e-01	4.050039e-01	5.484884e-02	NA	2.221399e-02	NA	DMXL2	DmX-like protein 2 (Rabconnectin-3)	DMXL2	KIAA0856
608	Q8ND04	3.372007e-02	2.694704e-01	5.679971e-02	NA	1.530584e-02	NA	SMG8	Protein SMG8 (Amplified in breast cancer gene 2 protein) (Protein smg-8 homolog)	SMG8	ABC2	C17orf71
609	P19823	1.212801e-03	-7.408763e-01	-4.783168e-01	3.543736e-01	NA	NA	ITIH2	Inter-alpha-trypsin inhibitor heavy chain H2 (ITI heavy chain H2) (ITI-HC2) (Inter-alpha-inhibitor heavy chain 2) (Inter-alpha-trypsin inhibitor complex component II) (Serum-derived hyaluronan-associated protein) (SHAP)	ITIH2	IGHEP2
610	Q69YN4	1.032314e-03	3.309950e-01	1.386251e-01	NA	4.588420e-02	NA	VIR	Protein virilizer homolog	VIRMA	KIAA1429	MSTP054
611	Q96GA3	1.031656e-03	6.003911e-01	2.922089e-01	NA	1.754396e-01	NA	LTV1	Protein LTV1 homolog	LTV1	C6orf93
612	Q92626	8.383713e-03	-7.142503e-01	-2.650945e-01	1.893438e-01	NA	NA	PXDN	Peroxidasin homolog (EC 1.11.1.7) (Melanoma-associated antigen MG50) (Vascular peroxidase 1) (p53-responsive gene 2 protein)	PXDN	KIAA0230	MG50	PRG2	VPO	VPO1
613	Q6UXH9	1.144822e-03	-8.370507e-01	-8.824138e-01	7.386250e-01	NA	NA	PAMR1	Inactive serine protease PAMR1 (Peptidase domain-containing protein associated with muscle regeneration 1) (Regeneration-associated muscle protease homolog)	PAMR1	RAMP	FP938	UNQ699/PRO1344
614	Q9H773	5.355041e-02	8.225776e-01	1.363341e-01	NA	1.121453e-01	NA	DCTP1	dCTP pyrophosphatase 1 (EC 3.6.1.12) (Deoxycytidine-triphosphatase 1) (dCTPase 1) (RS21C6) (XTP3-transactivated gene A protein)	DCTPP1	XTP3TPA	CDA03
615	P18858	1.073220e-03	4.644953e-01	3.714771e-01	NA	1.725494e-01	NA	DNLI1	DNA ligase 1 (EC 6.5.1.1) (DNA ligase I) (Polydeoxyribonucleotide synthase [ATP] 1)	LIG1
616	P00488	1.068804e-03	-1.097960e+00	-6.331051e-01	6.951241e-01	NA	NA	F13A	Coagulation factor XIII A chain (Coagulation factor XIIIa) (EC 2.3.2.13) (Protein-glutamine gamma-glutamyltransferase A chain) (Transglutaminase A chain)	F13A1	F13A
617	Q5VYS8	2.172226e-01	3.634695e-01	5.435409e-02	NA	1.975605e-02	NA	TUT7	Terminal uridylyltransferase 7 (TUTase 7) (EC 2.7.7.52) (Zinc finger CCHC domain-containing protein 6)	TUT7	HS2	KIAA1711	ZCCHC6
618	O15027	1.781420e-03	3.725674e-01	1.309591e-01	NA	4.879109e-02	NA	SC16A	Protein transport protein Sec16A (SEC16 homolog A) (p250)	SEC16A	KIAA0310	SEC16	SEC16L
619	P82930	1.433720e-01	4.237608e-01	6.279171e-02	NA	2.660867e-02	NA	RT34	28S ribosomal protein S34, mitochondrial (MRP-S34) (S34mt) (Mitochondrial small ribosomal subunit protein mS34)	MRPS34
620	Q92743	1.074766e-03	-1.040762e+00	-7.678989e-01	7.992000e-01	NA	NA	HTRA1	Serine protease HTRA1 (EC 3.4.21.-) (High-temperature requirement A serine peptidase 1) (L56) (Serine protease 11)	HTRA1	HTRA	PRSS11
621	Q13868	1.083056e-03	3.651641e-01	2.120458e-01	NA	7.743150e-02	NA	EXOS2	Exosome complex component RRP4 (Exosome component 2) (Ribosomal RNA-processing protein 4)	EXOSC2	RRP4
622	Q02790	1.504390e-03	4.704736e-01	2.011120e-01	NA	9.461788e-02	NA	FKBP4	Peptidyl-prolyl cis-trans isomerase FKBP4 (PPIase FKBP4) (EC 5.2.1.8) (51 kDa FK506-binding protein) (FKBP51) (52 kDa FK506-binding protein) (52 kDa FKBP) (FKBP-52) (59 kDa immunophilin) (p59) (FK506-binding protein 4) (FKBP-4) (FKBP59) (HSP-binding immunophilin) (HBI) (Immunophilin FKBP52) (Rotamase) [Cleaved into: Peptidyl-prolyl cis-trans isomerase FKBP4, N-terminally processed]	FKBP4	FKBP52
623	E9PAV3	1.115815e-03	2.965942e-01	1.839741e-01	NA	5.456566e-02	NA	NACAM	Nascent polypeptide-associated complex subunit alpha, muscle-specific form (Alpha-NAC, muscle-specific form) (skNAC)	NACA
624	Q9NW82	1.259106e-03	3.508744e-01	1.230654e-01	NA	4.318050e-02	NA	WDR70	WD repeat-containing protein 70	WDR70
625	Q14997	1.124136e-03	4.556507e-01	2.879724e-01	NA	1.312148e-01	NA	PSME4	Proteasome activator complex subunit 4 (Proteasome activator PA200)	PSME4	KIAA0077
626	P23258	1.000219e-01	4.282028e-01	4.034372e-02	NA	1.727529e-02	NA	TBG1	Tubulin gamma-1 chain (Gamma-1-tubulin) (Gamma-tubulin complex component 1) (GCP-1)	TUBG1	TUBG
627	Q14978	2.938963e-01	4.913259e-01	4.255024e-02	NA	2.090604e-02	NA	NOLC1	Nucleolar and coiled-body phosphoprotein 1 (140 kDa nucleolar phosphoprotein) (Nopp140) (Hepatitis C virus NS5A-transactivated protein 13) (HCV NS5A-transactivated protein 13) (Nucleolar 130 kDa protein) (Nucleolar phosphoprotein p130)	NOLC1	KIAA0035	NS5ATP13
628	P55103	1.273405e-03	-1.055147e+00	-6.587082e-01	6.950339e-01	NA	NA	INHBC	Inhibin beta C chain (Activin beta-C chain)	INHBC
629	Q9Y230	1.000572e-02	3.389368e-01	1.016370e-01	NA	3.444854e-02	NA	RUVB2	RuvB-like 2 (EC 3.6.4.12) (48 kDa TATA box-binding protein-interacting protein) (48 kDa TBP-interacting protein) (51 kDa erythrocyte cytosolic protein) (ECP-51) (INO80 complex subunit J) (Repressing pontin 52) (Reptin 52) (TIP49b) (TIP60-associated protein 54-beta) (TAP54-beta)	RUVBL2	INO80J	TIP48	TIP49B	CGI-46
630	Q9NWX6	1.108033e-01	4.095361e-01	6.748189e-02	NA	2.763627e-02	NA	THG1	Probable tRNA(His) guanylyltransferase (EC 2.7.7.79) (Induced in high glucose-1) (IHG-1) (Interphase cytoplasmic foci protein 45) (tRNA-histidine guanylyltransferase)	THG1L	ICF45
631	O60287	1.716558e-03	3.935041e-01	1.251799e-01	NA	4.925881e-02	NA	NPA1P	Nucleolar pre-ribosomal-associated protein 1 (Nucleolar protein 254 kDa) (URB1 ribosome biogenesis 1 homolog)	URB1	C21orf108	KIAA0539	NOP254	NPA1
632	Q8NFH3	6.749712e-03	2.829947e-01	8.341467e-02	NA	2.360591e-02	NA	NUP43	Nucleoporin Nup43 (Nup107-160 subcomplex subunit Nup43) (p42)	NUP43
633	Q13042	1.179661e-03	3.303428e-01	1.828789e-01	NA	6.041273e-02	NA	CDC16	Cell division cycle protein 16 homolog (Anaphase-promoting complex subunit 6) (APC6) (CDC16 homolog) (CDC16Hs) (Cyclosome subunit 6)	CDC16	ANAPC6
634	Q86W42	2.774278e-02	3.583875e-01	8.223711e-02	NA	2.947275e-02	NA	THOC6	THO complex subunit 6 homolog (Functional spliceosome-associated protein 35) (fSAP35) (WD repeat-containing protein 58)	THOC6	WDR58	PSEC0006
635	Q9UNP9	1.297545e-03	3.698744e-01	1.748599e-01	NA	6.467621e-02	NA	PPIE	Peptidyl-prolyl cis-trans isomerase E (PPIase E) (EC 5.2.1.8) (Cyclophilin E) (Cyclophilin-33) (Rotamase E)	PPIE	CYP33
636	Q99567	1.153054e-02	2.712568e-01	7.770361e-02	NA	2.107763e-02	NA	NUP88	Nuclear pore complex protein Nup88 (88 kDa nucleoporin) (Nucleoporin Nup88)	NUP88
637	Q9UBD5	1.251962e-03	4.918908e-01	1.861273e-01	NA	9.155429e-02	NA	ORC3	Origin recognition complex subunit 3 (Origin recognition complex subunit Latheo)	ORC3	LATHEO	ORC3L
638	Q8WX93	1.196882e-03	-6.654929e-01	-5.722330e-01	3.808170e-01	NA	NA	PALLD	Palladin (SIH002) (Sarcoma antigen NY-SAR-77)	PALLD	KIAA0992	CGI-151
639	Q96I51	1.973203e-01	3.747537e-01	5.342174e-02	NA	2.002000e-02	NA	RCC1L	RCC1-like G exchanging factor-like protein (RCC1-like) (Williams-Beuren syndrome chromosomal region 16 protein)	RCC1L	WBSCR16
640	Q32P41	2.293919e-02	4.239328e-01	9.022380e-02	NA	3.824883e-02	NA	TRM5	tRNA (guanine(37)-N1)-methyltransferase (EC 2.1.1.228) (M1G-methyltransferase) (tRNA [GM37] methyltransferase) (tRNA methyltransferase 5 homolog)	TRMT5	KIAA1393	TRM5
641	Q9UHR6	1.259269e-03	4.436335e-01	2.463729e-01	NA	1.092993e-01	NA	ZNHI2	Zinc finger HIT domain-containing protein 2 (Protein FON)	ZNHIT2	C11orf5
642	Q9HB71	1.247415e-03	4.523819e-01	3.399550e-01	NA	1.537895e-01	NA	CYBP	Calcyclin-binding protein (CacyBP) (hCacyBP) (S100A6-binding protein) (Siah-interacting protein)	CACYBP	S100A6BP	SIP	PNAS-107
643	Q9BQG0	1.253140e-03	4.526524e-01	2.223965e-01	NA	1.006683e-01	NA	MBB1A	Myb-binding protein 1A	MYBBP1A	P160
644	O43242	1.285014e-03	1.933029e-01	1.534725e-01	NA	2.966667e-02	NA	PSMD3	26S proteasome non-ATPase regulatory subunit 3 (26S proteasome regulatory subunit RPN3) (26S proteasome regulatory subunit S3) (Proteasome subunit p58)	PSMD3
645	Q9UI10	1.430934e-03	3.344002e-01	1.428394e-01	NA	4.776554e-02	NA	EI2BD	Translation initiation factor eIF-2B subunit delta (eIF-2B GDP-GTP exchange factor subunit delta)	EIF2B4	EIF2BD
646	Q6NY19	1.932279e-03	-4.295361e-01	-2.960669e-01	1.271714e-01	NA	NA	KANK3	KN motif and ankyrin repeat domain-containing protein 3 (Ankyrin repeat domain-containing protein 47)	KANK3	ANKRD47
647	P33151	1.324753e-03	-4.488252e-01	-2.546997e-01	1.143156e-01	NA	NA	CADH5	Cadherin-5 (7B4 antigen) (Vascular endothelial cadherin) (VE-cadherin) (CD antigen CD144)	CDH5
648	Q15418	1.810618e-03	4.878601e-01	2.562491e-01	NA	1.250137e-01	NA	KS6A1	Ribosomal protein S6 kinase alpha-1 (S6K-alpha-1) (EC 2.7.11.1) (90 kDa ribosomal protein S6 kinase 1) (p90-RSK 1) (p90RSK1) (p90S6K) (MAP kinase-activated protein kinase 1a) (MAPK-activated protein kinase 1a) (MAPKAP kinase 1a) (MAPKAPK-1a) (Ribosomal S6 kinase 1) (RSK-1)	RPS6KA1	MAPKAPK1A	RSK1
649	Q9NV31	1.314170e-03	4.047327e-01	1.930747e-01	NA	7.814363e-02	NA	IMP3	U3 small nucleolar ribonucleoprotein protein IMP3 (U3 snoRNP protein IMP3) (BRMS2)	IMP3	C15orf12	MRPS4
650	P05141	4.533807e-01	4.977960e-01	1.524371e-02	NA	7.588257e-03	NA	ADT2	ADP/ATP translocase 2 (ADP,ATP carrier protein 2) (ADP,ATP carrier protein, fibroblast isoform) (Adenine nucleotide translocator 2) (ANT 2) (Solute carrier family 25 member 5) [Cleaved into: ADP/ATP translocase 2, N-terminally processed]	SLC25A5	AAC2	ANT2
651	O94875	1.325911e-03	-9.732421e-01	-5.952339e-01	5.793066e-01	NA	NA	SRBS2	Sorbin and SH3 domain-containing protein 2 (Arg-binding protein 2) (ArgBP2) (Arg/Abl-interacting protein 2) (Sorbin)	SORBS2	ARGBP2	KIAA0777
652	Q9NQZ2	1.326520e-03	4.227749e-01	2.557326e-01	NA	1.081173e-01	NA	SAS10	Something about silencing protein 10 (Charged amino acid-rich leucine zipper 1) (CRL1) (Disrupter of silencing SAS10) (UTP3 homolog)	UTP3	CRLZ1	SAS10
653	Q96P11	1.330523e-03	4.625264e-01	2.174386e-01	NA	1.005711e-01	NA	NSUN5	28S rRNA (cytosine-C(5))-methyltransferase (EC 2.1.1.-) (NOL1-related protein) (NOL1R) (NOL1/NOP2/Sun domain family member 5) (Williams-Beuren syndrome chromosomal region 20A protein)	NSUN5	NSUN5A	WBSCR20	WBSCR20A
654	Q13642	1.333844e-03	-6.456168e-01	-8.415999e-01	5.433511e-01	NA	NA	FHL1	Four and a half LIM domains protein 1 (FHL-1) (Skeletal muscle LIM-protein 1) (SLIM) (SLIM-1)	FHL1	SLIM1
655	P47897	1.337548e-03	2.791366e-01	1.729420e-01	NA	4.827444e-02	NA	SYQ	Glutamine--tRNA ligase (EC 6.1.1.18) (Glutaminyl-tRNA synthetase) (GlnRS)	QARS1	QARS
656	Q8N1G4	5.236807e-02	3.197559e-01	6.623504e-02	NA	2.117904e-02	NA	LRC47	Leucine-rich repeat-containing protein 47	LRRC47	KIAA1185
657	Q96EY7	5.168526e-02	3.952596e-01	8.415772e-02	NA	3.326415e-02	NA	PTCD3	Pentatricopeptide repeat domain-containing protein 3, mitochondrial (28S ribosomal protein S39, mitochondrial) (MRP-S39) (Mitochondrial small ribosomal subunit protein mS39) (Transformation-related gene 15 protein) (TRG-15)	PTCD3	MRPS39	TRG15
658	Q9Y265	2.457399e-02	3.380842e-01	9.727143e-02	NA	3.288593e-02	NA	RUVB1	RuvB-like 1 (EC 3.6.4.12) (49 kDa TATA box-binding protein-interacting protein) (49 kDa TBP-interacting protein) (54 kDa erythrocyte cytosolic protein) (ECP-54) (INO80 complex subunit H) (Nuclear matrix protein 238) (NMP 238) (Pontin 52) (TIP49a) (TIP60-associated protein 54-alpha) (TAP54-alpha)	RUVBL1	INO80H	NMP238	TIP49	TIP49A
659	P35269	1.582800e-02	3.705237e-01	1.006532e-01	NA	3.729439e-02	NA	T2FA	General transcription factor IIF subunit 1 (General transcription factor IIF 74 kDa subunit) (Transcription initiation factor IIF subunit alpha) (TFIIF-alpha) (Transcription initiation factor RAP74)	GTF2F1	RAP74
660	P46199	1.929621e-01	3.714444e-01	4.973545e-02	NA	1.847395e-02	NA	IF2M	Translation initiation factor IF-2, mitochondrial (IF-2(Mt)) (IF-2Mt) (IF2(mt))	MTIF2
661	Q5VYK3	1.401719e-03	3.446769e-01	1.998143e-01	NA	6.887139e-02	NA	ECM29	Proteasome adapter and scaffold protein ECM29 (Ecm29 proteasome adapter and scaffold) (Proteasome-associated protein ECM29 homolog)	ECPAS	ECM29	KIAA0368
662	Q96G03	1.794211e-03	-3.744527e-01	-1.583213e-01	5.928386e-02	NA	NA	PGM2	Phosphoglucomutase-2 (PGM 2) (EC 5.4.2.2) (Glucose phosphomutase 2) (Phosphodeoxyribomutase) (Phosphopentomutase) (EC 5.4.2.7)	PGM2	MSTP006
663	Q92667	1.445195e-03	4.943462e-01	2.809401e-01	NA	1.388817e-01	NA	AKAP1	A-kinase anchor protein 1, mitochondrial (A-kinase anchor protein 149 kDa) (AKAP 149) (Dual specificity A-kinase-anchoring protein 1) (D-AKAP-1) (Protein kinase A-anchoring protein 1) (PRKA1) (Spermatid A-kinase anchor protein 84) (S-AKAP84)	AKAP1	AKAP149	PRKA1
664	Q15648	1.434557e-03	4.247912e-01	1.447004e-01	NA	6.146748e-02	NA	MED1	Mediator of RNA polymerase II transcription subunit 1 (Activator-recruited cofactor 205 kDa component) (ARC205) (Mediator complex subunit 1) (Peroxisome proliferator-activated receptor-binding protein) (PBP) (PPAR-binding protein) (Thyroid hormone receptor-associated protein complex 220 kDa component) (Trap220) (Thyroid receptor-interacting protein 2) (TR-interacting protein 2) (TRIP-2) (Vitamin …	MED1	ARC205	CRSP1	CRSP200	DRIP205	DRIP230	PBP	PPARBP	PPARGBP	RB18A	TRAP220	TRIP2
665	Q969U7	6.259184e-03	4.375517e-01	1.580532e-01	NA	6.915644e-02	NA	PSMG2	Proteasome assembly chaperone 2 (PAC-2) (Hepatocellular carcinoma-susceptibility protein 3) (Tumor necrosis factor superfamily member 5-induced protein 1)	PSMG2	HCCA3	PAC2	TNFSF5IP1
666	Q9H7B2	5.717908e-03	5.448985e-01	1.919734e-01	NA	1.046060e-01	NA	RPF2	Ribosome production factor 2 homolog (Brix domain-containing protein 1) (Ribosome biogenesis protein RPF2 homolog)	RPF2	BXDC1
667	P29992	1.454323e-03	-3.731179e-01	-4.261630e-01	1.590091e-01	NA	NA	GNA11	Guanine nucleotide-binding protein subunit alpha-11 (G alpha-11) (G-protein subunit alpha-11) (Guanine nucleotide-binding protein G(y) subunit alpha)	GNA11	GA11
668	Q9Y520	1.474771e-03	2.967581e-01	1.481651e-01	NA	4.396921e-02	NA	PRC2C	Protein PRRC2C (BAT2 domain-containing protein 1) (HBV X-transactivated gene 2 protein) (HBV XAg-transactivated protein 2) (HLA-B-associated transcript 2-like 2) (Proline-rich and coiled-coil-containing protein 2C)	PRRC2C	BAT2D1	BAT2L2	KIAA1096	XTP2
669	Q96DA6	3.831509e-01	5.791653e-01	1.969433e-02	NA	1.140627e-02	NA	TIM14	Mitochondrial import inner membrane translocase subunit TIM14 (DnaJ homolog subfamily C member 19)	DNAJC19	TIM14	TIMM14
670	Q9H974	1.733348e-03	3.537302e-01	1.391034e-01	NA	4.920508e-02	NA	QTRT2	Queuine tRNA-ribosyltransferase accessory subunit 2 (Queuine tRNA-ribosyltransferase domain-containing protein 1)	QTRT2	QTRTD1
671	P01011	4.889485e-01	-8.279087e-01	6.076789e-03	NA	NA	NA	AACT	Alpha-1-antichymotrypsin (ACT) (Cell growth-inhibiting gene 24/25 protein) (Serpin A3) [Cleaved into: Alpha-1-antichymotrypsin His-Pro-less]	SERPINA3	AACT	GIG24	GIG25
672	P51608	1.463347e-03	-6.010835e-01	-7.478683e-01	4.495313e-01	NA	NA	MECP2	Methyl-CpG-binding protein 2 (MeCp-2 protein) (MeCp2)	MECP2
673	O15355	1.471678e-03	3.594369e-01	2.974486e-01	NA	1.069140e-01	NA	PPM1G	Protein phosphatase 1G (EC 3.1.3.16) (Protein phosphatase 1C) (Protein phosphatase 2C isoform gamma) (PP2C-gamma) (Protein phosphatase magnesium-dependent 1 gamma)	PPM1G	PPM1C
674	O15371	1.988785e-01	2.235085e-01	-4.509011e-02	NA	NA	NA	EIF3D	Eukaryotic translation initiation factor 3 subunit D (eIF3d) (Eukaryotic translation initiation factor 3 subunit 7) (eIF-3-zeta) (eIF3 p66)	EIF3D	EIF3S7
675	Q6YHU6	1.518249e-03	3.845599e-01	2.229859e-01	NA	8.575143e-02	NA	THADA	Thyroid adenoma-associated protein (Gene inducing thyroid adenomas protein)	THADA	GITA	KIAA1767
676	P24298	2.911346e-01	-1.154310e+00	1.088735e-01	NA	NA	NA	ALAT1	Alanine aminotransferase 1 (ALT1) (EC 2.6.1.2) (Glutamate pyruvate transaminase 1) (GPT 1) (Glutamic--alanine transaminase 1) (Glutamic--pyruvic transaminase 1)	GPT	AAT1	GPT1
677	Q53HC9	1.726969e-01	2.560253e-01	3.228999e-02	NA	8.267054e-03	NA	EIPR1	EARP and GARP complex-interacting protein 1 (Endosome-associated recycling protein-interacting protein) (Golgi-associated retrograde protein-interacting protein) (Tumor-suppressing STF cDNA 1 protein) (Tumor-suppressing subchromosomal transferable fragment candidate gene 1 protein)	EIPR1	TSSC1
678	Q15746	1.509528e-03	-5.021540e-01	-6.025762e-01	3.025860e-01	NA	NA	MYLK	Myosin light chain kinase, smooth muscle (MLCK) (smMLCK) (EC 2.7.11.18) (Kinase-related protein) (KRP) (Telokin) [Cleaved into: Myosin light chain kinase, smooth muscle, deglutamylated form]	MYLK	MLCK	MLCK1	MYLK1
679	P49908	1.605626e-03	-5.327257e-01	-3.426409e-01	1.825336e-01	NA	NA	SEPP1	Selenoprotein P (SeP)	SELENOP	SELP	SEPP1
680	P00736	1.531386e-03	-5.171313e-01	-4.015998e-01	2.076798e-01	NA	NA	C1R	Complement C1r subcomponent (EC 3.4.21.41) (Complement component 1 subcomponent r) [Cleaved into: Complement C1r subcomponent heavy chain; Complement C1r subcomponent light chain]	C1R
681	P52815	9.733418e-02	4.971561e-01	2.057713e-01	NA	1.023005e-01	NA	RM12	39S ribosomal protein L12, mitochondrial (L12mt) (MRP-L12) (5c5-2) (Mitochondrial large ribosomal subunit protein bL12m)	MRPL12	MRPL7	RPML12
682	Q9NXE4	2.756195e-01	2.974353e-01	2.501301e-02	NA	7.439751e-03	NA	NSMA3	Sphingomyelin phosphodiesterase 4 (EC 3.1.4.12) (Neutral sphingomyelinase 3) (nSMase-3) (nSMase3) (Neutral sphingomyelinase III)	SMPD4	KIAA1418	SKNY
683	P58397	1.674462e-03	-5.500482e-01	-4.779866e-01	2.629157e-01	NA	NA	ATS12	A disintegrin and metalloproteinase with thrombospondin motifs 12 (ADAM-TS 12) (ADAM-TS12) (ADAMTS-12) (EC 3.4.24.-)	ADAMTS12	UNQ1918/PRO4389
684	Q9UMX3	2.008779e-03	-3.930367e-01	-2.441810e-01	9.597209e-02	NA	NA	BOK	Bcl-2-related ovarian killer protein (hBOK) (Bcl-2-like protein 9) (Bcl2-L-9)	BOK	BCL2L9
685	Q96BP3	1.291875e-01	2.711049e-01	4.484221e-02	NA	1.215694e-02	NA	PPWD1	Peptidylprolyl isomerase domain and WD repeat-containing protein 1 (EC 5.2.1.8) (Spliceosome-associated cyclophilin)	PPWD1	KIAA0073
686	Q9Y680	1.558309e-03	-5.382808e-01	-4.163255e-01	2.241000e-01	NA	NA	FKBP7	Peptidyl-prolyl cis-trans isomerase FKBP7 (PPIase FKBP7) (EC 5.2.1.8) (23 kDa FK506-binding protein) (23 kDa FKBP) (FKBP-23) (FK506-binding protein 7) (FKBP-7) (Rotamase)	FKBP7	FKBP23	UNQ670/PRO1304
687	P67809	1.563315e-03	4.929819e-01	2.750546e-01	NA	1.355969e-01	NA	YBOX1	Y-box-binding protein 1 (YB-1) (CCAAT-binding transcription factor I subunit A) (CBF-A) (DNA-binding protein B) (DBPB) (Enhancer factor I subunit A) (EFI-A) (Nuclease-sensitive element-binding protein 1) (Y-box transcription factor)	YBX1	NSEP1	YB1
688	Q96RF0	1.924663e-03	-4.835253e-01	-1.870224e-01	9.043008e-02	NA	NA	SNX18	Sorting nexin-18 (SH3 and PX domain-containing protein 3B) (Sorting nexin-associated Golgi protein 1)	SNX18	SH3PXD3B	SNAG1
689	Q96EK9	2.731400e-02	3.438443e-01	1.150624e-01	NA	3.956356e-02	NA	KTI12	Protein KTI12 homolog	KTI12	SBBI81
690	P62333	3.127734e-03	2.154802e-01	8.618925e-02	NA	1.857208e-02	NA	PRS10	26S proteasome regulatory subunit 10B (26S proteasome AAA-ATPase subunit RPT4) (Proteasome 26S subunit ATPase 6) (Proteasome subunit p42)	PSMC6	SUG2
691	Q969F9	1.664002e-02	3.737422e-01	9.686516e-02	NA	3.620260e-02	NA	HPS3	Hermansky-Pudlak syndrome 3 protein	HPS3
692	Q9UEY8	1.578819e-03	-5.535175e-01	-3.667985e-01	2.030294e-01	NA	NA	ADDG	Gamma-adducin (Adducin-like protein 70)	ADD3	ADDL
693	Q9Y3E1	1.602340e-03	-6.656202e-01	-8.131608e-01	5.412562e-01	NA	NA	HDGR3	Hepatoma-derived growth factor-related protein 3 (HRP-3) (Hepatoma-derived growth factor 2) (HDGF-2)	HDGFL3	HDGF2	HDGFRP3	CGI-142
694	P49747	1.604009e-03	-1.100614e+00	-1.316218e+00	1.448648e+00	NA	topright	COMP	Cartilage oligomeric matrix protein (COMP) (Thrombospondin-5) (TSP5)	COMP
695	P54105	1.652063e-03	4.971278e-01	1.726932e-01	NA	8.585061e-02	NA	ICLN	Methylosome subunit pICln (Chloride channel, nucleotide sensitive 1A) (Chloride conductance regulatory protein ICln) (I(Cln)) (Chloride ion current inducer protein) (ClCI) (Reticulocyte pICln)	CLNS1A	CLCI	ICLN
696	Q8IYS2	1.896074e-03	3.704525e-01	2.124089e-01	NA	7.868741e-02	NA	K2013	Uncharacterized protein KIAA2013	KIAA2013
697	Q9Y3C1	1.796116e-03	4.867576e-01	1.883858e-01	NA	9.169823e-02	NA	NOP16	Nucleolar protein 16 (HBV pre-S2 trans-regulated protein 3)	NOP16	CGI-117	HSPC111
698	Q96SY0	4.084359e-03	3.639407e-01	1.378127e-01	NA	5.015566e-02	NA	INT14	Integrator complex subunit 14 (von Willebrand factor A domain-containing protein 9)	INTS14	C15orf44	VWA9
699	P56211	1.728981e-01	3.566090e-01	-4.381663e-02	NA	NA	NA	ARP19	cAMP-regulated phosphoprotein 19 (ARPP-19)	ARPP19
700	P55287	1.744670e-03	-5.807610e-01	-7.932523e-01	4.606900e-01	NA	NA	CAD11	Cadherin-11 (OSF-4) (Osteoblast cadherin) (OB-cadherin)	CDH11
701	P43487	1.648992e-03	3.531464e-01	3.140443e-01	NA	1.109036e-01	NA	RANG	Ran-specific GTPase-activating protein (Ran-binding protein 1) (RanBP1)	RANBP1
702	Q86XP3	1.895833e-03	2.372516e-01	1.091523e-01	NA	2.589655e-02	NA	DDX42	ATP-dependent RNA helicase DDX42 (EC 3.6.4.13) (DEAD box protein 42) (RNA helicase-like protein) (RHELP) (RNA helicase-related protein) (RNAHP) (SF3b DEAD box protein) (Splicing factor 3B-associated 125 kDa protein) (SF3b125)	DDX42
703	Q86V21	2.920077e-03	5.791056e-01	2.331141e-01	NA	1.349977e-01	NA	AACS	Acetoacetyl-CoA synthetase (EC 6.2.1.16) (Acyl-CoA synthetase family member 1) (Protein sur-5 homolog)	AACS	ACSF1
704	Q9NUQ3	1.779302e-03	3.466893e-01	1.797156e-01	NA	6.230547e-02	NA	TXLNG	Gamma-taxilin (Environmental lipopolysaccharide-responding gene protein) (Factor inhibiting ATF4-mediated transcription) (FIAT) (Lipopolysaccharide-specific response protein 5)	TXLNG	CXorf15	ELRG	LSR5
705	P28332	2.057811e-01	-9.529544e-01	1.846268e-01	NA	NA	NA	ADH6	Alcohol dehydrogenase 6 (EC 1.1.1.1)	ADH6
706	Q14012	8.448462e-03	3.263213e-01	1.359408e-01	NA	4.436039e-02	NA	KCC1A	Calcium/calmodulin-dependent protein kinase type 1 (EC 2.7.11.17) (CaM kinase I) (CaM-KI) (CaM kinase I alpha) (CaMKI-alpha)	CAMK1
707	Q9UMY1	1.757387e-03	3.768740e-01	1.939900e-01	NA	7.310979e-02	NA	NOL7	Nucleolar protein 7 (Nucleolar protein of 27 kDa)	NOL7	C6orf90	NOP27
708	Q9Y3E5	5.578605e-03	4.032676e-01	1.579278e-01	NA	6.368715e-02	NA	PTH2	Peptidyl-tRNA hydrolase 2, mitochondrial (PTH 2) (EC 3.1.1.29) (Bcl-2 inhibitor of transcription 1)	PTRH2	BIT1	PTH2	CGI-147
709	Q9H444	1.984588e-01	3.239979e-01	4.559540e-02	NA	1.477281e-02	NA	CHM4B	Charged multivesicular body protein 4b (Chromatin-modifying protein 4b) (CHMP4b) (SNF7 homolog associated with Alix 1) (SNF7-2) (hSnf7-2) (Vacuolar protein sorting-associated protein 32-2) (Vps32-2) (hVps32-2)	CHMP4B	C20orf178	SHAX1
710	Q96CN9	1.858219e-01	2.643778e-01	-3.760266e-02	NA	NA	NA	GCC1	GRIP and coiled-coil domain-containing protein 1 (Golgi coiled-coil protein 1)	GCC1
711	P50613	1.714132e-03	3.245887e-01	2.488267e-01	NA	8.076635e-02	NA	CDK7	Cyclin-dependent kinase 7 (EC 2.7.11.22) (EC 2.7.11.23) (39 kDa protein kinase) (p39 Mo15) (CDK-activating kinase 1) (Cell division protein kinase 7) (Serine/threonine-protein kinase 1) (TFIIH basal transcription factor complex kinase subunit)	CDK7	CAK	CAK1	CDKN7	MO15	STK1
712	Q5VV41	2.214976e-01	6.613094e-01	8.482233e-02	NA	5.609380e-02	NA	ARHGG	Rho guanine nucleotide exchange factor 16 (Ephexin-4)	ARHGEF16	EPHEXIN4	NBR
713	Q96BI1	8.924495e-02	7.642291e-01	1.225621e-01	NA	9.366550e-02	NA	S22AI	Solute carrier family 22 member 18 (Beckwith-Wiedemann syndrome chromosomal region 1 candidate gene A protein) (Efflux transporter-like protein) (Imprinted multi-membrane-spanning polyspecific transporter-related protein 1) (Organic cation transporter-like protein 2) (ORCTL-2) (Solute carrier family 22 member 1-like) (Tumor-suppressing STF cDNA 5 protein) (Tumor-suppressing subchromosomal transfe…	SLC22A18	BWR1A	BWSCR1A	HET	IMPT1	ITM	ORCTL2	SLC22A1L	TSSC5
714	Q9BW27	1.738893e-03	2.544476e-01	1.389767e-01	NA	3.536230e-02	NA	NUP85	Nuclear pore complex protein Nup85 (85 kDa nucleoporin) (FROUNT) (Nucleoporin Nup75) (Nucleoporin Nup85) (Pericentrin-1)	NUP85	NUP75	PCNT1
715	P12268	3.087021e-03	4.284816e-01	1.903969e-01	NA	8.158156e-02	NA	IMDH2	Inosine-5'-monophosphate dehydrogenase 2 (IMP dehydrogenase 2) (IMPD 2) (IMPDH 2) (EC 1.1.1.205) (IMPDH-II)	IMPDH2	IMPD2
716	Q96PE2	1.739694e-03	-3.933361e-01	-4.439513e-01	1.746221e-01	NA	NA	ARHGH	Rho guanine nucleotide exchange factor 17 (164 kDa Rho-specific guanine-nucleotide exchange factor) (p164-RhoGEF) (p164RhoGEF) (Tumor endothelial marker 4)	ARHGEF17	KIAA0337	TEM4
717	Q13685	4.548822e-02	3.757868e-01	9.717830e-02	NA	3.651832e-02	NA	AAMP	Angio-associated migratory cell protein	AAMP
718	P04217	3.260925e-03	-5.944959e-01	-2.939458e-01	1.747496e-01	NA	NA	A1BG	Alpha-1B-glycoprotein (Alpha-1-B glycoprotein)	A1BG
719	O43933	4.436817e-03	4.180091e-01	1.583257e-01	NA	6.618157e-02	NA	PEX1	Peroxisome biogenesis factor 1 (Peroxin-1) (Peroxisome biogenesis disorder protein 1)	PEX1
720	Q99471	8.871940e-02	3.252950e-01	4.844393e-02	NA	1.575857e-02	NA	PFD5	Prefoldin subunit 5 (Myc modulator 1) (c-Myc-binding protein Mm-1)	PFDN5	MM1	PFD5
721	P49006	3.392285e-02	6.087073e-01	1.708086e-01	NA	1.039724e-01	NA	MRP	MARCKS-related protein (MARCKS-like protein 1) (Macrophage myristoylated alanine-rich C kinase substrate) (Mac-MARCKS) (MacMARCKS)	MARCKSL1	MLP	MRP
722	Q9BVP2	1.760466e-03	5.092091e-01	2.487290e-01	NA	1.266551e-01	NA	GNL3	Guanine nucleotide-binding protein-like 3 (E2-induced gene 3 protein) (Novel nucleolar protein 47) (NNP47) (Nucleolar GTP-binding protein 3) (Nucleostemin)	GNL3	E2IG3	NS
723	P49368	6.000232e-02	2.867512e-01	8.076436e-02	NA	2.315928e-02	NA	TCPG	T-complex protein 1 subunit gamma (TCP-1-gamma) (CCT-gamma) (hTRiC5)	CCT3	CCTG	TRIC5
724	O00139	2.445265e-02	3.896412e-01	8.353967e-02	NA	3.255050e-02	NA	KIF2A	Kinesin-like protein KIF2A (Kinesin-2) (hK2)	KIF2A	KIF2	KNS2
725	Q9BQC3	1.805494e-03	4.684945e-01	2.291881e-01	NA	1.073734e-01	NA	DPH2	2-(3-amino-3-carboxypropyl)histidine synthase subunit 2 (EC 2.5.1.108) (Diphthamide biosynthesis protein 2) (Diphtheria toxin resistance protein 2) (S-adenosyl-L-methionine:L-histidine 3-amino-3-carboxypropyltransferase 2)	DPH2	DPH2L2
726	P46952	3.634204e-01	-6.084916e-01	-4.661447e-02	2.836452e-02	NA	NA	3HAO	3-hydroxyanthranilate 3,4-dioxygenase (EC 1.13.11.6) (3-hydroxyanthranilate oxygenase) (3-HAO) (h3HAO) (3-hydroxyanthranilic acid dioxygenase) (HAD)	HAAO
727	O75095	1.894236e-03	-8.442014e-01	-8.971194e-01	7.573494e-01	NA	NA	MEGF6	Multiple epidermal growth factor-like domains protein 6 (Multiple EGF-like domains protein 6) (Epidermal growth factor-like protein 3) (EGF-like protein 3)	MEGF6	EGFL3	KIAA0815
728	Q9UJX2	1.803697e-03	2.776526e-01	1.804239e-01	NA	5.009518e-02	NA	CDC23	Cell division cycle protein 23 homolog (Anaphase-promoting complex subunit 8) (APC8) (Cyclosome subunit 8)	CDC23	ANAPC8
729	Q8N6M0	3.709358e-03	4.351375e-01	1.415579e-01	NA	6.159715e-02	NA	OTU6B	Deubiquitinase OTUD6B (EC 3.4.19.12) (DUBA-5) (OTU domain-containing protein 6B)	OTUD6B	DUBA5	CGI-77
730	Q9HD42	4.201968e-01	3.960365e-01	-1.431693e-02	NA	NA	NA	CHM1A	Charged multivesicular body protein 1a (Chromatin-modifying protein 1a) (CHMP1a) (Vacuolar protein sorting-associated protein 46-1) (Vps46-1) (hVps46-1)	CHMP1A	CHMP1	KIAA0047	PCOLN3	PRSM1
731	O60315	2.782284e-03	-5.598710e-01	-3.722934e-01	2.084363e-01	NA	NA	ZEB2	Zinc finger E-box-binding homeobox 2 (Smad-interacting protein 1) (SMADIP1) (Zinc finger homeobox protein 1b)	ZEB2	KIAA0569	SIP1	ZFHX1B	ZFX1B	HRIHFB2411
732	Q9UNN5	1.858171e-03	3.416000e-01	1.840267e-01	NA	6.286352e-02	NA	FAF1	FAS-associated factor 1 (hFAF1) (UBX domain-containing protein 12) (UBX domain-containing protein 3A)	FAF1	UBXD12	UBXN3A	CGI-03
733	Q8WVC0	1.852030e-03	3.247028e-01	2.374662e-01	NA	7.710595e-02	NA	LEO1	RNA polymerase-associated protein LEO1 (Replicative senescence down-regulated leo1-like protein)	LEO1	RDL
734	Q14320	1.870540e-03	4.045949e-01	2.551765e-01	NA	1.032431e-01	NA	FA50A	Protein FAM50A (Protein HXC-26) (Protein XAP-5)	FAM50A	DXS9928E	HXC26	XAP5
735	Q8ND24	9.279576e-02	3.244345e-01	-5.870197e-02	NA	NA	NA	RN214	RING finger protein 214	RNF214
736	Q12933	7.170138e-02	4.330130e-01	8.451528e-02	NA	3.659622e-02	NA	TRAF2	TNF receptor-associated factor 2 (EC 2.3.2.27) (E3 ubiquitin-protein ligase TRAF2) (RING-type E3 ubiquitin transferase TRAF2) (Tumor necrosis factor type 2 receptor-associated protein 3)	TRAF2	TRAP3
737	O60942	1.971014e-03	3.958416e-01	3.718082e-01	NA	1.471771e-01	NA	MCE1	mRNA-capping enzyme (HCAP1) (HCE) [Includes: Polynucleotide 5'-triphosphatase (EC 3.1.3.33) (mRNA 5'-triphosphatase) (TPase); mRNA guanylyltransferase (EC 2.7.7.50) (GTP--RNA guanylyltransferase) (GTase)]	RNGTT	CAP1A
738	P01344	1.884167e-02	-9.074478e-01	-4.815009e-01	4.369369e-01	NA	NA	IGF2	Insulin-like growth factor II (IGF-II) (Somatomedin-A) (T3M-11-derived growth factor) [Cleaved into: Insulin-like growth factor II; Insulin-like growth factor II Ala-25 Del; Preptin]	IGF2	PP1446
739	Q8IWX8	1.922726e-03	2.650785e-01	1.538806e-01	NA	4.079045e-02	NA	CHERP	Calcium homeostasis endoplasmic reticulum protein (ERPROT 213-21) (SR-related CTD-associated factor 6)	CHERP	DAN26	SCAF6
740	Q96F10	1.879119e-01	-7.816298e-01	-1.344079e-01	1.050572e-01	NA	NA	SAT2	Thialysine N-epsilon-acetyltransferase (EC 2.3.1.-) (Diamine acetyltransferase 2) (EC 2.3.1.57) (Spermidine/spermine N(1)-acetyltransferase 2) (SSAT-2)	SAT2	SSAT2
741	P78371	1.953577e-03	3.002460e-01	2.476354e-01	NA	7.435152e-02	NA	TCPB	T-complex protein 1 subunit beta (TCP-1-beta) (CCT-beta)	CCT2	99D8.1	CCTB
742	O75534	1.959038e-03	2.389502e-01	1.755143e-01	NA	4.193918e-02	NA	CSDE1	Cold shock domain-containing protein E1 (N-ras upstream gene protein) (Protein UNR)	CSDE1	D1S155E	KIAA0885	NRU	UNR
743	Q8NEF9	4.431501e-01	4.118764e-01	-1.072408e-02	NA	NA	NA	SRFB1	Serum response factor-binding protein 1 (SRF-dependent transcription regulation-associated protein) (p49/STRAP)	SRFBP1
744	Q99460	1.974144e-03	1.971631e-01	1.086753e-01	NA	2.142676e-02	NA	PSMD1	26S proteasome non-ATPase regulatory subunit 1 (26S proteasome regulatory subunit RPN2) (26S proteasome regulatory subunit S1) (26S proteasome subunit p112)	PSMD1
745	Q9NX55	2.018628e-03	2.883422e-01	2.165241e-01	NA	6.243303e-02	NA	HYPK	Huntingtin-interacting protein K (Huntingtin yeast partner K)	HYPK	C15orf63	HSPC136
746	Q9H0R6	2.048225e-03	3.858991e-01	2.602273e-01	NA	1.004215e-01	NA	GATA	Glutamyl-tRNA(Gln) amidotransferase subunit A, mitochondrial (Glu-AdT subunit A) (EC 6.3.5.7) (Glutaminyl-tRNA synthase-like protein 1)	QRSL1
747	P33240	6.701008e-03	3.133104e-01	1.161049e-01	NA	3.637688e-02	NA	CSTF2	Cleavage stimulation factor subunit 2 (CF-1 64 kDa subunit) (Cleavage stimulation factor 64 kDa subunit) (CSTF 64 kDa subunit) (CstF-64)	CSTF2
748	Q9NYV4	2.000016e-03	3.233816e-01	2.264434e-01	NA	7.322763e-02	NA	CDK12	Cyclin-dependent kinase 12 (EC 2.7.11.22) (EC 2.7.11.23) (Cdc2-related kinase, arginine/serine-rich) (CrkRS) (Cell division cycle 2-related protein kinase 7) (CDC2-related protein kinase 7) (Cell division protein kinase 12) (hCDK12)	CDK12	CRK7	CRKRS	KIAA0904
749	P54136	1.611191e-01	2.361745e-01	4.686769e-02	NA	1.106895e-02	NA	SYRC	Arginine--tRNA ligase, cytoplasmic (EC 6.1.1.19) (Arginyl-tRNA synthetase) (ArgRS)	RARS1	RARS
750	Q99439	1.995008e-03	-5.353054e-01	-4.244647e-01	2.272183e-01	NA	NA	CNN2	Calponin-2 (Calponin H2, smooth muscle) (Neutral calponin)	CNN2
751	Q9Y3D9	3.430716e-03	4.063125e-01	1.691991e-01	NA	6.874769e-02	NA	RT23	28S ribosomal protein S23, mitochondrial (MRP-S23) (S23mt) (Mitochondrial small ribosomal subunit protein mS23)	MRPS23	CGI-138	HSPC329
752	Q14671	2.030255e-03	3.147762e-01	1.443186e-01	NA	4.542805e-02	NA	PUM1	Pumilio homolog 1 (HsPUM) (Pumilio-1)	PUM1	KIAA0099	PUMH1
753	P09661	2.029126e-03	2.318095e-01	1.642400e-01	NA	3.807238e-02	NA	RU2A	U2 small nuclear ribonucleoprotein A' (U2 snRNP A')	SNRPA1
754	Q8N9N8	1.001900e-01	3.697701e-01	6.658105e-02	NA	2.461968e-02	NA	EIF1A	Probable RNA-binding protein EIF1AD (Eukaryotic translation initiation factor 1A domain-containing protein) (Haponin)	EIF1AD
755	P08670	2.039325e-03	-4.821939e-01	-3.578080e-01	1.725328e-01	NA	NA	VIME	Vimentin	VIM
756	Q8IXL7	2.085148e-03	-5.268343e-01	-5.112630e-01	2.693509e-01	NA	NA	MSRB3	Methionine-R-sulfoxide reductase B3 (MsrB3) (EC 1.8.4.12) (EC 1.8.4.14)	MSRB3	UNQ1965/PRO4487
757	P01031	1.267776e-01	-5.683474e-01	-1.746062e-01	9.923697e-02	NA	NA	CO5	Complement C5 (C3 and PZP-like alpha-2-macroglobulin domain-containing protein 4) [Cleaved into: Complement C5 beta chain; Complement C5 alpha chain; C5a anaphylatoxin; Complement C5 alpha' chain]	C5	CPAMD4
758	P07942	2.056336e-03	-5.506032e-01	-5.085814e-01	2.800265e-01	NA	NA	LAMB1	Laminin subunit beta-1 (Laminin B1 chain) (Laminin-1 subunit beta) (Laminin-10 subunit beta) (Laminin-12 subunit beta) (Laminin-2 subunit beta) (Laminin-6 subunit beta) (Laminin-8 subunit beta)	LAMB1
759	P19338	2.317735e-03	3.604826e-01	2.059159e-01	NA	7.422910e-02	NA	NUCL	Nucleolin (Protein C23)	NCL
760	P98170	1.179042e-01	3.180364e-01	-5.195048e-02	NA	NA	NA	XIAP	E3 ubiquitin-protein ligase XIAP (EC 2.3.2.27) (Baculoviral IAP repeat-containing protein 4) (IAP-like protein) (ILP) (hILP) (Inhibitor of apoptosis protein 3) (IAP-3) (hIAP-3) (hIAP3) (RING-type E3 ubiquitin transferase XIAP) (X-linked inhibitor of apoptosis protein) (X-linked IAP)	XIAP	API3	BIRC4	IAP3
761	O43314	6.331138e-03	2.894185e-01	1.069354e-01	NA	3.094910e-02	NA	VIP2	Inositol hexakisphosphate and diphosphoinositol-pentakisphosphate kinase 2 (EC 2.7.4.21) (EC 2.7.4.24) (Diphosphoinositol pentakisphosphate kinase 2) (Histidine acid phosphatase domain-containing protein 1) (InsP6 and PP-IP5 kinase 2) (VIP1 homolog 2) (hsVIP2)	PPIP5K2	HISPPD1	KIAA0433	VIP2
762	P08581	9.239324e-02	5.448708e-01	1.754244e-01	NA	9.558364e-02	NA	MET	Hepatocyte growth factor receptor (HGF receptor) (EC 2.7.10.1) (HGF/SF receptor) (Proto-oncogene c-Met) (Scatter factor receptor) (SF receptor) (Tyrosine-protein kinase Met)	MET
763	P18428	1.880166e-01	-6.963355e-01	-1.297822e-01	9.037192e-02	NA	NA	LBP	Lipopolysaccharide-binding protein (LBP)	LBP
764	Q8N1G0	2.578265e-02	4.484606e-01	1.032917e-01	NA	4.632227e-02	NA	ZN687	Zinc finger protein 687	ZNF687	KIAA1441
765	Q14676	2.329292e-03	4.706033e-01	2.108474e-01	NA	9.922547e-02	NA	MDC1	Mediator of DNA damage checkpoint protein 1 (Nuclear factor with BRCT domains 1)	MDC1	KIAA0170	NFBD1
766	Q13769	2.102741e-03	2.727463e-01	1.715577e-01	NA	4.679172e-02	NA	THOC5	THO complex subunit 5 homolog (Functional spliceosome-associated protein 79) (fSAP79) (NF2/meningioma region protein pK1.3) (Placental protein 39.2) (PP39.2) (hTREX90)	THOC5	C22orf19	KIAA0983
767	Q99832	2.115386e-03	2.832914e-01	1.467291e-01	NA	4.156710e-02	NA	TCPH	T-complex protein 1 subunit eta (TCP-1-eta) (CCT-eta) (HIV-1 Nef-interacting protein) [Cleaved into: T-complex protein 1 subunit eta, N-terminally processed]	CCT7	CCTH	NIP7-1
768	Q6PJF5	1.376654e-02	3.453677e-01	1.396243e-01	NA	4.822173e-02	NA	RHDF2	Inactive rhomboid protein 2 (iRhom2) (Rhomboid 5 homolog 2) (Rhomboid family member 2) (Rhomboid veinlet-like protein 5) (Rhomboid veinlet-like protein 6)	RHBDF2	IRHOM2	RHBDL5	RHBDL6
769	Q9BY42	4.760455e-03	3.501149e-01	1.178142e-01	NA	4.124852e-02	NA	RTF2	Replication termination factor 2 (RTF2) (Replication termination factor 2 domain-containing protein 1)	RTF2	C20orf43	RTFDC1	AD-007	CDA05	HSPC164	HSPC169
770	Q7L8L6	2.899995e-03	4.715138e-01	1.918205e-01	NA	9.044599e-02	NA	FAKD5	FAST kinase domain-containing protein 5, mitochondrial	FASTKD5	KIAA1792
771	O75781	2.142681e-03	-5.947351e-01	-6.304752e-01	3.749657e-01	NA	NA	PALM	Paralemmin-1 (Paralemmin)	PALM	KIAA0270
772	Q15785	2.135049e-03	4.244094e-01	2.341903e-01	NA	9.939258e-02	NA	TOM34	Mitochondrial import receptor subunit TOM34 (hTom34) (Translocase of outer membrane 34 kDa subunit)	TOMM34	URCC3
773	P48651	5.403052e-03	4.745217e-01	1.314328e-01	NA	6.236770e-02	NA	PTSS1	Phosphatidylserine synthase 1 (PSS-1) (PtdSer synthase 1) (EC 2.7.8.29) (Serine-exchange enzyme I)	PTDSS1	KIAA0024	PSSA
774	Q9NZ52	5.620936e-03	2.792549e-01	8.946761e-02	NA	2.498427e-02	NA	GGA3	ADP-ribosylation factor-binding protein GGA3 (Golgi-localized, gamma ear-containing, ARF-binding protein 3)	GGA3	KIAA0154
775	P11413	2.342948e-03	8.520149e-01	4.529027e-01	NA	3.858799e-01	lowleft	G6PD	Glucose-6-phosphate 1-dehydrogenase (G6PD) (EC 1.1.1.49)	G6PD
776	P05156	2.201886e-03	-4.567795e-01	-5.054704e-01	2.308885e-01	NA	NA	CFAI	Complement factor I (EC 3.4.21.45) (C3B/C4B inactivator) [Cleaved into: Complement factor I heavy chain; Complement factor I light chain]	CFI	IF
777	P62877	1.235706e-01	2.932983e-01	-1.010667e-01	NA	NA	NA	RBX1	E3 ubiquitin-protein ligase RBX1 (EC 2.3.2.27) (EC 2.3.2.32) (E3 ubiquitin-protein transferase RBX1) (Protein ZYP) (RING finger protein 75) (RING-box protein 1) (Rbx1) (Regulator of cullins 1) (ROC1) [Cleaved into: E3 ubiquitin-protein ligase RBX1, N-terminally processed (E3 ubiquitin-protein transferase RBX1, N-terminally processed)]	RBX1	RNF75	ROC1
778	Q9HD40	2.493885e-01	-4.811228e-01	-6.240416e-02	3.002407e-02	NA	NA	SPCS	O-phosphoseryl-tRNA(Sec) selenium transferase (EC 2.9.1.2) (Liver-pancreas antigen) (LP) (SLA-p35) (SLA/LP autoantigen) (Selenocysteine synthase) (Sec synthase) (Selenocysteinyl-tRNA(Sec) synthase) (Sep-tRNA:Sec-tRNA synthase) (SepSecS) (Soluble liver antigen) (SLA) (UGA suppressor tRNA-associated protein) (tRNA(Ser/Sec)-associated antigenic protein)	SEPSECS	TRNP48
779	P10909	1.863244e-02	-6.583608e-01	-3.153575e-01	2.076190e-01	NA	NA	CLUS	Clusterin (Aging-associated gene 4 protein) (Apolipoprotein J) (Apo-J) (Complement cytolysis inhibitor) (CLI) (Complement-associated protein SP-40,40) (Ku70-binding protein 1) (NA1/NA2) (Sulfated glycoprotein 2) (SGP-2) (Testosterone-repressed prostate message 2) (TRPM-2) [Cleaved into: Clusterin beta chain (ApoJalpha) (Complement cytolysis inhibitor a chain); Clusterin alpha chain (ApoJbeta) (Co…	CLU	APOJ	CLI	KUB1	AAG4
780	Q9H1I8	2.190996e-03	3.653251e-01	1.789901e-01	NA	6.538956e-02	NA	ASCC2	Activating signal cointegrator 1 complex subunit 2 (ASC-1 complex subunit p100) (Trip4 complex subunit p100)	ASCC2	ASC1P100
781	P02748	5.171038e-03	-5.700644e-01	-4.912404e-01	2.800387e-01	NA	NA	CO9	Complement component C9 [Cleaved into: Complement component C9a; Complement component C9b]	C9
782	Q9NQ89	2.326512e-02	-2.541393e-01	-1.899698e-01	4.827879e-02	NA	NA	CL004	Protein C12orf4	C12orf4
783	P05198	5.186389e-03	2.172393e-01	1.099605e-01	NA	2.388775e-02	NA	IF2A	Eukaryotic translation initiation factor 2 subunit 1 (Eukaryotic translation initiation factor 2 subunit alpha) (eIF-2-alpha) (eIF-2A) (eIF-2alpha)	EIF2S1	EIF2A
784	P50990	2.204836e-03	2.683475e-01	1.682342e-01	NA	4.514524e-02	NA	TCPQ	T-complex protein 1 subunit theta (TCP-1-theta) (CCT-theta) (Chaperonin containing T-complex polypeptide 1 subunit 8) (Renal carcinoma antigen NY-REN-15)	CCT8	C21orf112	CCTQ	KIAA0002
785	P60900	4.142114e-01	2.625231e-01	-1.505388e-02	NA	NA	NA	PSA6	Proteasome subunit alpha type-6 (27 kDa prosomal protein) (PROS-27) (p27K) (Macropain iota chain) (Multicatalytic endopeptidase complex iota chain) (Proteasome iota chain)	PSMA6	PROS27
786	Q8N1S5	1.735108e-02	5.595698e-01	1.356929e-01	NA	7.592966e-02	NA	S39AB	Zinc transporter ZIP11 (Solute carrier family 39 member 11) (Zrt- and Irt-like protein 11) (ZIP-11)	SLC39A11	C17orf26	ZIP11
787	Q9C035	3.387429e-01	3.348353e-01	-2.148163e-02	NA	NA	NA	TRIM5	Tripartite motif-containing protein 5 (EC 2.3.2.27) (RING finger protein 88) (RING-type E3 ubiquitin transferase TRIM5)	TRIM5	RNF88
788	Q15691	3.752188e-01	2.900921e-01	1.333086e-02	NA	3.867177e-03	NA	MARE1	Microtubule-associated protein RP/EB family member 1 (APC-binding protein EB1) (End-binding protein 1) (EB1)	MAPRE1
789	Q63HN8	2.380793e-03	4.006307e-01	2.075662e-01	NA	8.315741e-02	NA	RN213	E3 ubiquitin-protein ligase RNF213 (EC 2.3.2.27) (EC 3.6.4.-) (ALK lymphoma oligomerization partner on chromosome 17) (Mysterin) (RING finger protein 213) (RING-type E3 ubiquitin transferase RNF213)	RNF213	ALO17	C17orf27	KIAA1554	KIAA1618	MYSTR
790	Q96C57	2.327881e-03	4.030461e-01	2.123316e-01	NA	8.557941e-02	NA	CSTOS	Protein CUSTOS	CUSTOS	C12orf43
791	P35250	2.217533e-03	4.162022e-01	2.943209e-01	NA	1.224970e-01	NA	RFC2	Replication factor C subunit 2 (Activator 1 40 kDa subunit) (A1 40 kDa subunit) (Activator 1 subunit 2) (Replication factor C 40 kDa subunit) (RF-C 40 kDa subunit) (RFC40)	RFC2
792	Q9UJZ1	5.053250e-02	5.419988e-01	1.335903e-01	NA	7.240578e-02	NA	STML2	Stomatin-like protein 2, mitochondrial (SLP-2) (EPB72-like protein 2) (Paraprotein target 7) (Paratarg-7)	STOML2	SLP2	HSPC108
793	Q8NHV4	4.948032e-02	3.205984e-01	7.540662e-02	NA	2.417524e-02	NA	NEDD1	Protein NEDD1 (Neural precursor cell expressed developmentally down-regulated protein 1) (NEDD-1)	NEDD1
794	Q96EL3	1.005940e-01	4.006585e-01	1.016447e-01	NA	4.072482e-02	NA	RM53	39S ribosomal protein L53, mitochondrial (L53mt) (MRP-L53) (Mitochondrial large ribosomal subunit protein mL53)	MRPL53
795	Q06203	2.240960e-03	4.625704e-01	2.408784e-01	NA	1.114232e-01	NA	PUR1	Amidophosphoribosyltransferase (ATase) (EC 2.4.2.14) (Glutamine phosphoribosylpyrophosphate amidotransferase) (GPAT)	PPAT	GPAT
796	O75530	2.250654e-03	3.495702e-01	2.716319e-01	NA	9.495443e-02	NA	EED	Polycomb protein EED (hEED) (Embryonic ectoderm development protein) (WD protein associating with integrin cytoplasmic tails 1) (WAIT-1)	EED
797	P48643	2.276565e-03	2.761687e-01	1.539703e-01	NA	4.252178e-02	NA	TCPE	T-complex protein 1 subunit epsilon (TCP-1-epsilon) (CCT-epsilon)	CCT5	CCTE	KIAA0098
798	Q9NUQ8	2.250796e-03	2.679952e-01	1.813876e-01	NA	4.861101e-02	NA	ABCF3	ATP-binding cassette sub-family F member 3	ABCF3
799	Q9BZK7	7.986562e-03	3.213080e-01	8.677622e-02	NA	2.788189e-02	NA	TBL1R	F-box-like/WD repeat-containing protein TBL1XR1 (Nuclear receptor corepressor/HDAC3 complex subunit TBLR1) (TBL1-related protein 1) (Transducin beta-like 1X-related protein 1)	TBL1XR1	IRA1	TBLR1
800	P13984	2.303749e-02	3.493371e-01	8.431569e-02	NA	2.945460e-02	NA	T2FB	General transcription factor IIF subunit 2 (EC 3.6.4.12) (ATP-dependent helicase GTF2F2) (General transcription factor IIF 30 kDa subunit) (Transcription initiation factor IIF subunit beta) (TFIIF-beta) (Transcription initiation factor RAP30)	GTF2F2	RAP30
801	O95376	2.366498e-03	3.233819e-01	1.784994e-01	NA	5.772348e-02	NA	ARI2	E3 ubiquitin-protein ligase ARIH2 (ARI-2) (Protein ariadne-2 homolog) (EC 2.3.2.31) (RING-type E3 ubiquitin transferase ARIH2) (Triad1 protein)	ARIH2	ARI2	TRIAD1	HT005
802	Q9BUI4	7.504507e-03	3.549987e-01	1.040727e-01	NA	3.694568e-02	NA	RPC3	DNA-directed RNA polymerase III subunit RPC3 (RNA polymerase III subunit C3) (DNA-directed RNA polymerase III subunit C) (RNA polymerase III 62 kDa subunit) (RPC62)	POLR3C
803	P02787	2.298428e-03	-4.991764e-01	-6.455945e-01	3.222655e-01	NA	NA	TRFE	Serotransferrin (Transferrin) (Beta-1 metal-binding globulin) (Siderophilin)	TF	PRO1400
804	Q9Y6V7	1.259617e-02	5.107207e-01	1.555064e-01	NA	7.942032e-02	NA	DDX49	Probable ATP-dependent RNA helicase DDX49 (EC 3.6.4.13) (DEAD box protein 49)	DDX49
805	P28370	8.658503e-03	6.130464e-01	2.292276e-01	NA	1.405272e-01	NA	SMCA1	Probable global transcription activator SNF2L1 (EC 3.6.4.-) (ATP-dependent helicase SMARCA1) (Nucleosome-remodeling factor subunit SNF2L) (SWI/SNF-related matrix-associated actin-dependent regulator of chromatin subfamily A member 1)	SMARCA1	SNF2L	SNF2L1
806	Q9Y2X7	2.650581e-03	2.957658e-01	-1.211840e-01	NA	NA	NA	GIT1	ARF GTPase-activating protein GIT1 (ARF GAP GIT1) (Cool-associated and tyrosine-phosphorylated protein 1) (CAT-1) (CAT1) (G protein-coupled receptor kinase-interactor 1) (GRK-interacting protein 1)	GIT1
807	Q96F86	4.263082e-03	2.701468e-01	8.988930e-02	NA	2.428331e-02	NA	EDC3	Enhancer of mRNA-decapping protein 3 (LSM16 homolog) (YjeF N-terminal domain-containing protein 2) (YjeF_N2) (hYjeF_N2) (YjeF domain-containing protein 1)	EDC3	LSM16	YJDC	YJEFN2	PP844
808	Q9UHF1	2.665103e-03	-7.298801e-01	-4.544198e-01	3.316720e-01	NA	NA	EGFL7	Epidermal growth factor-like protein 7 (EGF-like protein 7) (Multiple epidermal growth factor-like domains protein 7) (Multiple EGF-like domains protein 7) (NOTCH4-like protein) (Vascular endothelial statin) (VE-statin) (Zneu1)	EGFL7	MEGF7	UNQ187/PRO1449
809	Q9Y2W2	9.464488e-03	3.113713e-01	9.990086e-02	NA	3.110626e-02	NA	WBP11	WW domain-binding protein 11 (WBP-11) (Npw38-binding protein) (NpwBP) (SH3 domain-binding protein SNP70) (Splicing factor that interacts with PQBP-1 and PP1)	WBP11	NPWBP	SIPP1	SNP70
810	Q9BXB4	2.845231e-03	2.771982e-01	1.281328e-01	NA	3.551818e-02	NA	OSB11	Oxysterol-binding protein-related protein 11 (ORP-11) (OSBP-related protein 11)	OSBPL11	ORP11	OSBP12
811	Q9NWS0	2.495426e-03	2.877093e-01	1.175734e-01	NA	3.382695e-02	NA	PIHD1	PIH1 domain-containing protein 1 (Nucleolar protein 17 homolog)	PIH1D1	NOP17
812	Q96AG4	2.357124e-03	3.951276e-01	2.490148e-01	NA	9.839261e-02	NA	LRC59	Leucine-rich repeat-containing protein 59 (Ribosome-binding protein p34) (p34) [Cleaved into: Leucine-rich repeat-containing protein 59, N-terminally processed]	LRRC59	PRO1855
813	O43291	3.829457e-01	6.429100e-01	-5.520620e-02	NA	NA	NA	SPIT2	Kunitz-type protease inhibitor 2 (Hepatocyte growth factor activator inhibitor type 2) (HAI-2) (Placental bikunin)	SPINT2	HAI2	KOP
814	Q9Y6R0	2.451085e-03	-4.613846e-01	-3.067661e-01	1.415372e-01	NA	NA	NUMBL	Numb-like protein (Numb-related protein) (Numb-R)	NUMBL
815	Q8WXX5	2.690862e-03	3.860505e-01	1.864327e-01	NA	7.197242e-02	NA	DNJC9	DnaJ homolog subfamily C member 9 (HDJC9) (DnaJ protein SB73)	DNAJC9
816	P29692	1.598816e-01	3.076394e-01	7.371559e-02	NA	2.267782e-02	NA	EF1D	Elongation factor 1-delta (EF-1-delta) (Antigen NY-CO-4)	EEF1D	EF1D
817	P49593	6.363960e-03	-3.107409e-01	-1.122723e-01	3.488759e-02	NA	NA	PPM1F	Protein phosphatase 1F (EC 3.1.3.16) (Ca(2+)/calmodulin-dependent protein kinase phosphatase) (CaM-kinase phosphatase) (CaMKPase) (Partner of PIX 2) (Protein fem-2 homolog) (hFem-2)	PPM1F	KIAA0015	POPX2
818	Q9H7Z7	2.771070e-03	4.208357e-01	2.180450e-01	NA	9.176111e-02	NA	PGES2	Prostaglandin E synthase 2 (EC 5.3.99.3) (Membrane-associated prostaglandin E synthase-2) (mPGE synthase-2) (Microsomal prostaglandin E synthase 2) (mPGES-2) (Prostaglandin-H(2) E-isomerase) [Cleaved into: Prostaglandin E synthase 2 truncated form]	PTGES2	C9orf15	PGES2
819	Q8TDD1	2.428800e-03	4.271434e-01	2.258242e-01	NA	9.645930e-02	NA	DDX54	ATP-dependent RNA helicase DDX54 (EC 3.6.4.13) (ATP-dependent RNA helicase DP97) (DEAD box RNA helicase 97 kDa) (DEAD box protein 54)	DDX54
820	Q15008	2.448443e-03	1.925902e-01	1.243088e-01	NA	2.394066e-02	NA	PSMD6	26S proteasome non-ATPase regulatory subunit 6 (26S proteasome regulatory subunit RPN7) (26S proteasome regulatory subunit S10) (Breast cancer-associated protein SGA-113M) (Phosphonoformate immuno-associated protein 4) (Proteasome regulatory particle subunit p44S10) (p42A)	PSMD6	KIAA0107	PFAAP4
821	Q96RU2	5.241205e-03	5.640605e-01	NA	NA	NA	NA	UBP28	Ubiquitin carboxyl-terminal hydrolase 28 (EC 3.4.19.12) (Deubiquitinating enzyme 28) (Ubiquitin thioesterase 28) (Ubiquitin-specific-processing protease 28)	USP28	KIAA1515
822	Q9Y320	3.539030e-01	4.479440e-01	2.600733e-02	NA	1.164983e-02	NA	TMX2	Thioredoxin-related transmembrane protein 2 (Cell proliferation-inducing gene 26 protein) (Thioredoxin domain-containing protein 14)	TMX2	TXNDC14	CGI-31	My009	PIG26	PSEC0045	UNQ237/PRO270
823	Q9NR99	2.497792e-03	-6.306477e-01	-6.469190e-01	4.079780e-01	NA	NA	MXRA5	Matrix-remodeling-associated protein 5 (Adhesion protein with leucine-rich repeats and immunoglobulin domains related to perlecan) (Adlican)	MXRA5
824	O15226	2.618557e-03	4.021881e-01	1.936105e-01	NA	7.786785e-02	NA	NKRF	NF-kappa-B-repressing factor (NFkB-repressing factor) (Protein ITBA4) (Transcription factor NRF)	NKRF	ITBA4	NRF
825	Q7L2J0	1.730949e-01	3.921646e-01	5.223902e-02	NA	2.048630e-02	NA	MEPCE	7SK snRNA methylphosphate capping enzyme (MePCE) (EC 2.1.1.-) (Bicoid-interacting protein 3 homolog) (Bin3 homolog)	MEPCE	BCDIN3
826	P40763	2.501782e-03	3.728870e-01	2.454356e-01	NA	9.151976e-02	NA	STAT3	Signal transducer and activator of transcription 3 (Acute-phase response factor)	STAT3	APRF
827	P49770	2.514501e-03	2.636594e-01	2.254040e-01	NA	5.942988e-02	NA	EI2BB	Translation initiation factor eIF-2B subunit beta (S20I15) (S20III15) (eIF-2B GDP-GTP exchange factor subunit beta)	EIF2B2	EIF2BB
828	Q96CG8	2.523760e-03	-6.594092e-01	-1.039872e+00	6.857011e-01	NA	NA	CTHR1	Collagen triple helix repeat-containing protein 1	CTHRC1	UNQ762/PRO1550
829	O94766	2.788540e-01	4.914420e-01	4.097557e-02	NA	2.013712e-02	NA	B3GA3	Galactosylgalactosylxylosylprotein 3-beta-glucuronosyltransferase 3 (EC 2.4.1.135) (Beta-1,3-glucuronyltransferase 3) (Glucuronosyltransferase I) (GlcAT-I) (UDP-GlcUA:Gal beta-1,3-Gal-R glucuronyltransferase) (GlcUAT-I)	B3GAT3
830	P48730	2.587084e-03	2.929818e-01	1.336451e-01	NA	3.915558e-02	NA	KC1D	Casein kinase I isoform delta (CKI-delta) (CKId) (EC 2.7.11.1) (Tau-protein kinase CSNK1D) (EC 2.7.11.26)	CSNK1D	HCKID
831	O43913	2.574662e-03	4.195991e-01	2.197793e-01	NA	9.221919e-02	NA	ORC5	Origin recognition complex subunit 5	ORC5	ORC5L
832	P28066	2.827259e-03	2.323442e-01	1.500720e-01	NA	3.486835e-02	NA	PSA5	Proteasome subunit alpha type-5 (Macropain zeta chain) (Multicatalytic endopeptidase complex zeta chain) (Proteasome zeta chain)	PSMA5
833	Q86YV9	1.566265e-02	2.682336e-01	9.978896e-02	NA	2.676675e-02	NA	HPS6	Hermansky-Pudlak syndrome 6 protein (Ruby-eye protein homolog) (Ru)	HPS6
834	Q15392	2.681884e-03	1.138957e+00	7.052879e-01	NA	8.032926e-01	lowleft	DHC24	Delta(24)-sterol reductase (EC 1.3.1.72) (24-dehydrocholesterol reductase) (3-beta-hydroxysterol Delta-24-reductase) (Diminuto/dwarf1 homolog) (Seladin-1)	DHCR24	KIAA0018
835	Q9UMZ2	1.516061e-01	2.866816e-01	4.627043e-02	NA	1.326488e-02	NA	SYNRG	Synergin gamma (AP1 subunit gamma-binding protein 1) (Gamma-synergin)	SYNRG	AP1GBP1	SYNG
836	Q9UKM7	1.724232e-02	3.599078e-01	1.129139e-01	NA	4.063859e-02	NA	MA1B1	Endoplasmic reticulum mannosyl-oligosaccharide 1,2-alpha-mannosidase (EC 3.2.1.113) (ER alpha-1,2-mannosidase) (ER mannosidase 1) (ERMan1) (Man9GlcNAc2-specific-processing alpha-mannosidase) (Mannosidase alpha class 1B member 1)	MAN1B1	UNQ747/PRO1477
837	O96013	2.812461e-02	3.880792e-01	1.126447e-01	NA	4.371505e-02	NA	PAK4	Serine/threonine-protein kinase PAK 4 (EC 2.7.11.1) (p21-activated kinase 4) (PAK-4)	PAK4	KIAA1142
838	O00273	1.673312e-02	3.465593e-01	1.122393e-01	NA	3.889756e-02	NA	DFFA	DNA fragmentation factor subunit alpha (DNA fragmentation factor 45 kDa subunit) (DFF-45) (Inhibitor of CAD) (ICAD)	DFFA	DFF1	DFF45	H13
839	Q9BUQ8	2.676020e-03	2.220452e-01	1.442014e-01	NA	3.201922e-02	NA	DDX23	Probable ATP-dependent RNA helicase DDX23 (EC 3.6.4.13) (100 kDa U5 snRNP-specific protein) (DEAD box protein 23) (PRP28 homolog) (U5-100kD)	DDX23
840	Q7Z569	2.758837e-03	3.109016e-01	1.808086e-01	NA	5.621368e-02	NA	BRAP	BRCA1-associated protein (EC 2.3.2.27) (BRAP2) (Impedes mitogenic signal propagation) (IMP) (RING finger protein 52) (RING-type E3 ubiquitin transferase BRAP2) (Renal carcinoma antigen NY-REN-63)	BRAP	RNF52
841	Q13283	2.675393e-03	3.047345e-01	1.869183e-01	NA	5.696045e-02	NA	G3BP1	Ras GTPase-activating protein-binding protein 1 (G3BP-1) (EC 3.6.4.12) (EC 3.6.4.13) (ATP-dependent DNA helicase VIII) (hDH VIII) (GAP SH3 domain-binding protein 1)	G3BP1	G3BP
842	Q5UIP0	3.078998e-02	4.204420e-01	1.088819e-01	NA	4.577852e-02	NA	RIF1	Telomere-associated protein RIF1 (Rap1-interacting factor 1 homolog)	RIF1
843	O43353	1.051536e-01	3.873093e-01	6.494414e-02	NA	2.515347e-02	NA	RIPK2	Receptor-interacting serine/threonine-protein kinase 2 (EC 2.7.11.1) (CARD-containing interleukin-1 beta-converting enzyme-associated kinase) (CARD-containing IL-1 beta ICE-kinase) (RIP-like-interacting CLARP kinase) (Receptor-interacting protein 2) (RIP-2) (Tyrosine-protein kinase RIPK2) (EC 2.7.10.2)	RIPK2	CARDIAK	RICK	RIP2	UNQ277/PRO314/PRO34092
844	O95954	1.207519e-01	-1.042656e+00	2.656424e-01	NA	NA	NA	FTCD	Formimidoyltransferase-cyclodeaminase (Formiminotransferase-cyclodeaminase) (FTCD) (LCHC1) [Includes: Glutamate formimidoyltransferase (EC 2.1.2.5) (Glutamate formiminotransferase) (Glutamate formyltransferase); Formimidoyltetrahydrofolate cyclodeaminase (EC 4.3.1.4) (Formiminotetrahydrofolate cyclodeaminase)]	FTCD
845	P06727	2.718287e-03	-7.534634e-01	-4.619883e-01	3.480913e-01	NA	NA	APOA4	Apolipoprotein A-IV (Apo-AIV) (ApoA-IV) (Apolipoprotein A4)	APOA4
846	Q3YEC7	2.041327e-01	4.641270e-01	-4.503478e-02	NA	NA	NA	RABL6	Rab-like protein 6 (GTP-binding protein Parf) (Partner of ARF) (Rab-like protein 1) (RBEL1)	RABL6	C9orf86	PARF
847	P48556	1.290667e-01	1.807373e-01	5.618098e-02	NA	1.015400e-02	NA	PSMD8	26S proteasome non-ATPase regulatory subunit 8 (26S proteasome regulatory subunit RPN12) (26S proteasome regulatory subunit S14) (p31)	PSMD8
848	Q86TV6	2.912553e-03	-4.966817e-01	-3.032933e-01	1.506402e-01	NA	NA	TTC7B	Tetratricopeptide repeat protein 7B (TPR repeat protein 7B) (Tetratricopeptide repeat protein 7-like-1) (TPR repeat protein 7-like-1)	TTC7B	TTC7L1
849	Q9UET6	2.954647e-02	4.053113e-01	1.086588e-01	NA	4.404064e-02	NA	TRM7	Putative tRNA (cytidine(32)/guanosine(34)-2'-O)-methyltransferase (EC 2.1.1.205) (2'-O-ribose RNA methyltransferase TRM7 homolog) (Protein ftsJ homolog 1)	FTSJ1	JM23
850	Q8N543	2.738952e-03	4.247716e-01	2.071641e-01	NA	8.799742e-02	NA	OGFD1	Prolyl 3-hydroxylase OGFOD1 (EC 1.14.11.-) (2-oxoglutarate and iron-dependent oxygenase domain-containing protein 1) (Termination and polyadenylation 1 homolog) (uS12 prolyl 3-hydroxylase)	OGFOD1	KIAA1612	TPA1
851	Q9Y2D5	2.708528e-03	-3.485845e-01	-3.507381e-01	1.222619e-01	NA	NA	AKAP2	A-kinase anchor protein 2 (AKAP-2) (AKAP-KL) (Protein kinase A-anchoring protein 2) (PRKA2)	AKAP2	KIAA0920	PRKA2
852	Q8IX04	2.874713e-02	3.164119e-01	7.188552e-02	NA	2.274544e-02	NA	UEVLD	Ubiquitin-conjugating enzyme E2 variant 3 (UEV-3) (EV and lactate/malate dehydrogenase domain-containing protein)	UEVLD	UEV3
853	Q6ZMZ3	2.901769e-03	-4.583204e-01	-2.192785e-01	1.004998e-01	NA	NA	SYNE3	Nesprin-3 (KASH domain-containing protein 3) (KASH3) (Nuclear envelope spectrin repeat protein 3)	SYNE3	C14orf139	C14orf49	LINC00341
854	Q9BQ67	2.990264e-03	3.732584e-01	1.829212e-01	NA	6.827689e-02	NA	GRWD1	Glutamate-rich WD repeat-containing protein 1	GRWD1	GRWD	KIAA1942	WDR28
855	Q8N4T8	1.176449e-01	-5.460383e-01	-1.195434e-01	6.527526e-02	NA	NA	CBR4	Carbonyl reductase family member 4 (EC 1.-.-.-) (3-ketoacyl-[acyl-carrier-protein] reductase beta subunit) (KAR beta subunit) (3-oxoacyl-[acyl-carrier-protein] reductase) (EC 1.1.1.-) (Quinone reductase CBR4) (Short chain dehydrogenase/reductase family 45C member 1)	CBR4	SDR45C1
856	O15305	4.322528e-01	3.149310e-01	1.264620e-02	NA	3.982681e-03	NA	PMM2	Phosphomannomutase 2 (PMM 2) (EC 5.4.2.8)	PMM2
857	Q8WU90	3.260262e-03	2.705804e-01	1.760730e-01	NA	4.764190e-02	NA	ZC3HF	Zinc finger CCCH domain-containing protein 15 (DRG family-regulatory protein 1) (Likely ortholog of mouse immediate early response erythropoietin 4)	ZC3H15	DFRP1	LEREPO4	HSPC303	HT010	MSTP012	PP730
858	P35658	3.257688e-02	2.589741e-01	5.716298e-02	NA	1.480373e-02	NA	NU214	Nuclear pore complex protein Nup214 (214 kDa nucleoporin) (Nucleoporin Nup214) (Protein CAN)	NUP214	CAIN	CAN	KIAA0023
859	Q9UKX5	2.857848e-03	-5.705066e-01	-4.685258e-01	2.672971e-01	NA	NA	ITA11	Integrin alpha-11	ITGA11	MSTP018
860	Q9BRJ6	4.789052e-03	4.584364e-01	1.623640e-01	NA	7.443357e-02	NA	CG050	Uncharacterized protein C7orf50	C7orf50	FP15621
861	Q9P287	2.844308e-03	4.444016e-01	3.023112e-01	NA	1.343476e-01	NA	BCCIP	BRCA2 and CDKN1A-interacting protein (P21- and CDK-associated protein 1) (Protein TOK-1)	BCCIP	TOK1
862	Q9UHD1	2.847637e-03	4.152819e-01	3.994771e-01	NA	1.658956e-01	NA	CHRD1	Cysteine and histidine-rich domain-containing protein 1 (CHORD domain-containing protein 1) (CHORD-containing protein 1) (CHP-1) (Protein morgana)	CHORDC1	CHP1
863	Q9UHB9	2.936545e-03	2.603659e-01	1.458855e-01	NA	3.798360e-02	NA	SRP68	Signal recognition particle subunit SRP68 (SRP68) (Signal recognition particle 68 kDa protein)	SRP68
864	P78527	2.872100e-03	3.104019e-01	1.865436e-01	NA	5.790349e-02	NA	PRKDC	DNA-dependent protein kinase catalytic subunit (DNA-PK catalytic subunit) (DNA-PKcs) (EC 2.7.11.1) (DNPK1) (p460)	PRKDC	HYRC	HYRC1
865	Q8NCF5	3.417081e-02	3.128559e-01	1.199474e-01	NA	3.752624e-02	NA	NF2IP	NFATC2-interacting protein (45 kDa NF-AT-interacting protein) (45 kDa NFAT-interacting protein) (Nuclear factor of activated T-cells, cytoplasmic 2-interacting protein)	NFATC2IP	NIP45
866	Q9H9T3	2.906269e-03	2.569154e-01	1.682637e-01	NA	4.322954e-02	NA	ELP3	Elongator complex protein 3 (hELP3) (Protein lysine acetyltransferase ELP3) (EC 2.3.1.-) (tRNA uridine(34) acetyltransferase) (EC 2.3.1.-)	ELP3
867	P41223	3.041036e-03	3.273099e-01	1.875859e-01	NA	6.139871e-02	NA	BUD31	Protein BUD31 homolog (Protein EDG-2) (Protein G10 homolog)	BUD31	EDG2
868	Q12849	6.148849e-02	4.122939e-01	8.570722e-02	NA	3.533656e-02	NA	GRSF1	G-rich sequence factor 1 (GRSF-1)	GRSF1
869	Q9UBI6	3.019078e-03	-5.213574e-01	-2.872447e-01	1.497571e-01	NA	NA	GBG12	Guanine nucleotide-binding protein G(I)/G(S)/G(O) subunit gamma-12	GNG12
870	Q5VU43	3.328278e-03	3.100870e-01	1.710202e-01	NA	5.303114e-02	NA	MYOME	Myomegalin (Cardiomyopathy-associated protein 2) (Phosphodiesterase 4D-interacting protein)	PDE4DIP	CMYA2	KIAA0454	KIAA0477	MMGL
871	Q676U5	4.931011e-02	3.835976e-01	8.217371e-02	NA	3.152164e-02	NA	A16L1	Autophagy-related protein 16-1 (APG16-like 1)	ATG16L1	APG16L	UNQ9393/PRO34307
872	P05543	3.071199e-03	-5.559842e-01	-3.999740e-01	2.223792e-01	NA	NA	THBG	Thyroxine-binding globulin (Serpin A7) (T4-binding globulin)	SERPINA7	TBG
873	P11940	2.956675e-03	3.256114e-01	2.798261e-01	NA	9.111455e-02	NA	PABP1	Polyadenylate-binding protein 1 (PABP-1) (Poly(A)-binding protein 1)	PABPC1	PAB1	PABP1	PABPC2
874	P22692	5.162073e-02	-5.834953e-01	-2.045432e-01	1.193500e-01	NA	NA	IBP4	Insulin-like growth factor-binding protein 4 (IBP-4) (IGF-binding protein 4) (IGFBP-4)	IGFBP4	IBP4
875	O00487	2.972908e-03	2.461861e-01	1.951422e-01	NA	4.804130e-02	NA	PSDE	26S proteasome non-ATPase regulatory subunit 14 (EC 3.4.19.-) (26S proteasome regulatory subunit RPN11) (26S proteasome-associated PAD1 homolog 1)	PSMD14	POH1
876	Q5TH69	1.809881e-02	5.652400e-01	1.985353e-01	NA	1.122201e-01	NA	BIG3	Brefeldin A-inhibited guanine nucleotide-exchange protein 3 (ARFGEF family member 3)	ARFGEF3	BIG3	C6orf92	KIAA1244
877	Q5U651	1.507899e-01	-4.856996e-01	-7.583347e-02	3.683229e-02	NA	NA	RAIN	Ras-interacting protein 1 (Rain)	RASIP1
878	P51948	3.188453e-03	3.961250e-01	2.761043e-01	NA	1.093718e-01	NA	MAT1	CDK-activating kinase assembly factor MAT1 (CDK7/cyclin-H assembly factor) (Cyclin-G1-interacting protein) (Menage a trois) (RING finger protein 66) (RING finger protein MAT1) (p35) (p36)	MNAT1	CAP35	MAT1	RNF66
879	Q92597	8.478964e-02	6.978228e-01	2.069107e-01	NA	1.443870e-01	NA	NDRG1	Protein NDRG1 (Differentiation-related gene 1 protein) (DRG-1) (N-myc downstream-regulated gene 1 protein) (Nickel-specific induction protein Cap43) (Reducing agents and tunicamycin-responsive protein) (RTP) (Rit42)	NDRG1	CAP43	DRG1	RTP
880	Q9NWT1	3.060983e-03	3.904256e-01	3.080331e-01	NA	1.202640e-01	NA	PK1IP	p21-activated protein kinase-interacting protein 1 (PAK/PLC-interacting protein 1) (hPIP1) (PAK1-interacting protein 1) (WD repeat-containing protein 84)	PAK1IP1	PIP1	WDR84
881	P08133	3.068001e-03	-4.735354e-01	-3.123291e-01	1.478989e-01	NA	NA	ANXA6	Annexin A6 (67 kDa calelectrin) (Annexin VI) (Annexin-6) (Calphobindin-II) (CPB-II) (Chromobindin-20) (Lipocortin VI) (Protein III) (p68) (p70)	ANXA6	ANX6
882	Q10570	3.078559e-03	2.542433e-01	1.849324e-01	NA	4.701783e-02	NA	CPSF1	Cleavage and polyadenylation specificity factor subunit 1 (Cleavage and polyadenylation specificity factor 160 kDa subunit) (CPSF 160 kDa subunit)	CPSF1	CPSF160
883	P23921	3.151724e-03	5.675594e-01	2.767039e-01	NA	1.570459e-01	NA	RIR1	Ribonucleoside-diphosphate reductase large subunit (EC 1.17.4.1) (Ribonucleoside-diphosphate reductase subunit M1) (Ribonucleotide reductase large subunit)	RRM1	RR1
884	Q8IWZ3	8.639229e-03	2.617081e-01	6.104447e-02	NA	1.597583e-02	NA	ANKH1	Ankyrin repeat and KH domain-containing protein 1 (HIV-1 Vpr-binding ankyrin repeat protein) (Multiple ankyrin repeats single KH domain) (hMASK)	ANKHD1	KIAA1085	MASK	VBARP	PP2500
885	Q9UHI6	9.676644e-02	3.713393e-01	8.964385e-02	NA	3.328829e-02	NA	DDX20	Probable ATP-dependent RNA helicase DDX20 (EC 3.6.4.13) (Component of gems 3) (DEAD box protein 20) (DEAD box protein DP 103) (Gemin-3)	DDX20	DP103	GEMIN3
886	P41743	1.083164e-01	3.453265e-01	8.230678e-02	NA	2.842271e-02	NA	KPCI	Protein kinase C iota type (EC 2.7.11.13) (Atypical protein kinase C-lambda/iota) (PRKC-lambda/iota) (aPKC-lambda/iota) (nPKC-iota)	PRKCI	DXS1179E
887	P62993	3.307764e-03	2.856600e-01	1.914288e-01	NA	5.468354e-02	NA	GRB2	Growth factor receptor-bound protein 2 (Adapter protein GRB2) (Protein Ash) (SH2/SH3 adapter GRB2)	GRB2	ASH
888	P19388	3.115005e-03	2.498665e-01	1.402966e-01	NA	3.505542e-02	NA	RPAB1	DNA-directed RNA polymerases I, II, and III subunit RPABC1 (RNA polymerases I, II, and III subunit ABC1) (DNA-directed RNA polymerase II 23 kDa polypeptide) (DNA-directed RNA polymerase II subunit E) (RPB5 homolog) (XAP4)	POLR2E
889	Q99797	4.859748e-01	4.343081e-01	3.462668e-03	NA	1.503865e-03	NA	MIPEP	Mitochondrial intermediate peptidase (MIP) (EC 3.4.24.59)	MIPEP	MIP
890	O75347	1.556472e-01	3.312215e-01	6.267395e-02	NA	2.075896e-02	NA	TBCA	Tubulin-specific chaperone A (TCP1-chaperonin cofactor A) (Tubulin-folding cofactor A) (CFA)	TBCA
891	Q9UIF9	6.392018e-03	3.765778e-01	1.111685e-01	NA	4.186360e-02	NA	BAZ2A	Bromodomain adjacent to zinc finger domain protein 2A (Transcription termination factor I-interacting protein 5) (TTF-I-interacting protein 5) (Tip5) (hWALp3)	BAZ2A	KIAA0314	TIP5
892	Q969Z0	3.615865e-03	4.193685e-01	2.152000e-01	NA	9.024808e-02	NA	FAKD4	FAST kinase domain-containing protein 4 (Cell cycle progression restoration protein 2) (Cell cycle progression protein 2) (Protein TBRG4) (Transforming growth factor beta regulator 4)	TBRG4	CPR2	FASTKD4	KIAA0948
893	O95456	3.164993e-03	3.884395e-01	2.429362e-01	NA	9.436601e-02	NA	PSMG1	Proteasome assembly chaperone 1 (PAC-1) (Chromosome 21 leucine-rich protein) (C21-LRP) (Down syndrome critical region protein 2)	PSMG1	C21LRP	DSCR2	PAC1
894	Q5H9R7	3.248596e-02	3.271078e-01	7.326610e-02	NA	2.396591e-02	NA	PP6R3	Serine/threonine-protein phosphatase 6 regulatory subunit 3 (SAPS domain family member 3) (Sporulation-induced transcript 4-associated protein SAPL)	PPP6R3	C11orf23	KIAA1558	PP6R3	SAPL	SAPS3
895	Q9P0J7	8.626828e-02	2.592035e-01	6.401725e-02	NA	1.659350e-02	NA	KCMF1	E3 ubiquitin-protein ligase KCMF1 (EC 2.3.2.27) (FGF-induced in gastric cancer) (Potassium channel modulatory factor) (PCMF) (RING-type E3 ubiquitin transferase KCMF1) (ZZ-type zinc finger-containing protein 1)	KCMF1	FIGC	ZZZ1
896	O00232	3.169025e-03	1.859137e-01	1.439304e-01	NA	2.675863e-02	NA	PSD12	26S proteasome non-ATPase regulatory subunit 12 (26S proteasome regulatory subunit RPN5) (26S proteasome regulatory subunit p55)	PSMD12
897	Q7L7X3	1.025587e-01	3.238676e-01	-4.294838e-02	NA	NA	NA	TAOK1	Serine/threonine-protein kinase TAO1 (EC 2.7.11.1) (Kinase from chicken homolog B) (hKFC-B) (MARK Kinase) (MARKK) (Prostate-derived sterile 20-like kinase 2) (PSK-2) (PSK2) (Prostate-derived STE20-like kinase 2) (Thousand and one amino acid protein kinase 1) (TAOK1) (hTAOK1)	TAOK1	KIAA1361	MAP3K16	MARKK
898	Q8IUF8	3.188455e-03	5.663067e-01	4.231973e-01	NA	2.396595e-01	NA	RIOX2	Ribosomal oxygenase 2 (60S ribosomal protein L27a histidine hydroxylase) (Bifunctional lysine-specific demethylase and histidyl-hydroxylase MINA) (EC 1.14.11.-) (Histone lysine demethylase MINA) (MYC-induced nuclear antigen) (Mineral dust-induced gene protein) (Nucleolar protein 52) (Ribosomal oxygenase MINA) (ROX)	RIOX2	MDIG	MINA	MINA53	NO52
899	Q13371	1.850638e-02	3.358023e-01	9.568884e-02	NA	3.213253e-02	NA	PHLP	Phosducin-like protein (PHLP)	PDCL	PHLOP1	PhLP1
900	Q13428	3.067887e-01	3.606119e-01	-3.298956e-02	NA	NA	NA	TCOF	Treacle protein (Treacher Collins syndrome protein)	TCOF1
901	Q92805	5.613198e-02	3.638676e-01	7.156575e-02	NA	2.604046e-02	NA	GOGA1	Golgin subfamily A member 1 (Golgin-97)	GOLGA1
902	Q9Y6I4	2.463204e-02	3.232513e-01	1.290799e-01	NA	4.172525e-02	NA	UBP3	Ubiquitin carboxyl-terminal hydrolase 3 (EC 3.4.19.12) (Deubiquitinating enzyme 3) (Ubiquitin thioesterase 3) (Ubiquitin-specific-processing protease 3)	USP3
903	Q93070	3.506490e-03	-7.706040e-01	-5.317010e-01	4.097309e-01	NA	NA	NAR4	Ecto-ADP-ribosyltransferase 4 (EC 2.4.2.31) (ADP-ribosyltransferase C2 and C3 toxin-like 4) (ARTC4) (Dombrock blood group carrier molecule) (Mono(ADP-ribosyl)transferase 4) (NAD(P)(+)--arginine ADP-ribosyltransferase 4) (CD antigen CD297)	ART4	DO	DOK1
904	Q16576	3.505459e-03	3.772495e-01	1.422434e-01	NA	5.366124e-02	NA	RBBP7	Histone-binding protein RBBP7 (Histone acetyltransferase type B subunit 2) (Nucleosome-remodeling factor subunit RBAP46) (Retinoblastoma-binding protein 7) (RBBP-7) (Retinoblastoma-binding protein p46)	RBBP7	RBAP46
905	O43318	1.155960e-01	2.592200e-01	4.780395e-02	NA	1.239174e-02	NA	M3K7	Mitogen-activated protein kinase kinase kinase 7 (EC 2.7.11.25) (Transforming growth factor-beta-activated kinase 1) (TGF-beta-activated kinase 1)	MAP3K7	TAK1
906	P08697	1.242710e-01	-5.167903e-01	-1.408221e-01	7.277548e-02	NA	NA	A2AP	Alpha-2-antiplasmin (Alpha-2-AP) (Alpha-2-plasmin inhibitor) (Alpha-2-PI) (Serpin F2)	SERPINF2	AAP	PLI
907	Q6UVY6	3.568159e-03	-1.014373e+00	-6.660949e-01	6.756687e-01	NA	NA	MOXD1	DBH-like monooxygenase protein 1 (EC 1.14.17.-) (Monooxygenase X)	MOXD1	MOX	UNQ2493/PRO5780
908	O75909	3.278004e-03	2.737810e-01	1.328380e-01	NA	3.636851e-02	NA	CCNK	Cyclin-K	CCNK	CPR4
909	Q16181	3.233208e-03	-2.578388e-01	-3.350952e-01	8.640055e-02	NA	NA	SEPT7	Septin-7 (CDC10 protein homolog)	SEPTIN7	CDC10	SEPT7
910	P50440	5.860595e-02	-9.113870e-01	2.901603e-01	NA	NA	NA	GATM	Glycine amidinotransferase, mitochondrial (EC 2.1.4.1) (L-arginine:glycine amidinotransferase) (Transamidinase)	GATM	AGAT
911	P10809	3.267532e-03	3.908906e-01	3.672443e-01	NA	1.435523e-01	NA	CH60	60 kDa heat shock protein, mitochondrial (EC 5.6.1.7) (60 kDa chaperonin) (Chaperonin 60) (CPN60) (Heat shock protein 60) (HSP-60) (Hsp60) (HuCHA60) (Mitochondrial matrix protein P1) (P60 lymphocyte protein)	HSPD1	HSP60
912	P39059	3.302802e-03	-8.413551e-01	-4.831598e-01	4.065090e-01	NA	NA	COFA1	Collagen alpha-1(XV) chain [Cleaved into: Restin (Endostatin-XV) (Related to endostatin) (Restin-I); Restin-2 (Restin-II); Restin-3 (Restin-III); Restin-4 (Restin-IV)]	COL15A1
913	O75400	3.271375e-03	2.531844e-01	1.637993e-01	NA	4.147143e-02	NA	PR40A	Pre-mRNA-processing factor 40 homolog A (Fas ligand-associated factor 1) (Formin-binding protein 11) (Formin-binding protein 3) (Huntingtin yeast partner A) (Huntingtin-interacting protein 10) (HIP-10) (Huntingtin-interacting protein A) (Renal carcinoma antigen NY-REN-6)	PRPF40A	FBP11	FLAF1	FNBP3	HIP10	HYPA	HSPC225
914	P08865	3.271427e-03	2.844902e-01	1.585071e-01	NA	4.509371e-02	NA	RSSA	40S ribosomal protein SA (37 kDa laminin receptor precursor) (37LRP) (37/67 kDa laminin receptor) (LRP/LR) (67 kDa laminin receptor) (67LR) (Colon carcinoma laminin-binding protein) (Laminin receptor 1) (LamR) (Laminin-binding protein precursor p40) (LBP/p40) (Multidrug resistance-associated protein MGr1-Ag) (NEM/1CHD4) (Small ribosomal subunit protein uS2)	RPSA	LAMBR	LAMR1
915	Q13608	3.993943e-01	4.322609e-01	2.410237e-02	NA	1.041851e-02	NA	PEX6	Peroxisome assembly factor 2 (PAF-2) (Peroxin-6) (Peroxisomal biogenesis factor 6) (Peroxisomal-type ATPase 1)	PEX6	PXAAA1
916	Q14192	3.289668e-03	-6.157412e-01	-1.055427e+00	6.498700e-01	NA	NA	FHL2	Four and a half LIM domains protein 2 (FHL-2) (LIM domain protein DRAL) (Skeletal muscle LIM-protein 3) (SLIM-3)	FHL2	DRAL	SLIM3
917	O15234	5.084120e-02	3.590245e-01	7.216978e-02	NA	2.591072e-02	NA	CASC3	Protein CASC3 (Cancer susceptibility candidate gene 3 protein) (Metastatic lymph node gene 51 protein) (MLN 51) (Protein barentsz) (Btz)	CASC3	MLN51
918	P55072	1.023322e-01	3.599492e-01	7.158372e-02	NA	2.576650e-02	NA	TERA	Transitional endoplasmic reticulum ATPase (TER ATPase) (EC 3.6.4.6) (15S Mg(2+)-ATPase p97 subunit) (Valosin-containing protein) (VCP)	VCP
919	Q8NBQ5	3.358442e-03	-9.893263e-01	-4.773796e-01	4.722842e-01	NA	NA	DHB11	Estradiol 17-beta-dehydrogenase 11 (EC 1.1.1.62) (17-beta-hydroxysteroid dehydrogenase 11) (17-beta-HSD 11) (17bHSD11) (17betaHSD11) (17-beta-hydroxysteroid dehydrogenase XI) (17-beta-HSD XI) (17betaHSDXI) (Cutaneous T-cell lymphoma-associated antigen HD-CL-03) (CTCL-associated antigen HD-CL-03) (Dehydrogenase/reductase SDR family member 8) (Retinal short-chain dehydrogenase/reductase 2) (retSDR2…	HSD17B11	DHRS8	PAN1B	SDR16C2	PSEC0029	UNQ207/PRO233
920	Q96PD5	3.566409e-03	-5.517153e-01	-4.292144e-01	2.368041e-01	NA	NA	PGRP2	N-acetylmuramoyl-L-alanine amidase (EC 3.5.1.28) (Peptidoglycan recognition protein 2) (Peptidoglycan recognition protein long) (PGRP-L)	PGLYRP2	PGLYRPL	PGRPL	UNQ3103/PRO10102
921	O60231	3.365676e-03	2.989434e-01	1.887220e-01	NA	5.641719e-02	NA	DHX16	Pre-mRNA-splicing factor ATP-dependent RNA helicase DHX16 (EC 3.6.4.13) (ATP-dependent RNA helicase #3) (DEAH-box protein 16)	DHX16	DBP2	DDX16	KIAA0577	PRP2
922	O43447	3.958890e-03	2.886833e-01	1.224749e-01	NA	3.535645e-02	NA	PPIH	Peptidyl-prolyl cis-trans isomerase H (PPIase H) (EC 5.2.1.8) (Rotamase H) (Small nuclear ribonucleoprotein particle-specific cyclophilin H) (CypH) (U-snRNP-associated cyclophilin SnuCyp-20) (USA-CYP)	PPIH	CYP20	CYPH
923	O60684	1.413088e-01	3.431829e-01	4.717367e-02	NA	1.618920e-02	NA	IMA7	Importin subunit alpha-7 (Karyopherin subunit alpha-6)	KPNA6	IPOA7
924	Q8TEP8	7.274446e-03	3.033668e-01	NA	NA	NA	NA	CE192	Centrosomal protein of 192 kDa (Cep192) (Cep192/SPD-2)	CEP192	KIAA1569	PP8407
925	Q99700	3.436056e-03	3.247939e-01	1.725970e-01	NA	5.605847e-02	NA	ATX2	Ataxin-2 (Spinocerebellar ataxia type 2 protein) (Trinucleotide repeat-containing gene 13 protein)	ATXN2	ATX2	SCA2	TNRC13
926	Q14117	4.496404e-02	-8.883440e-01	3.693465e-01	NA	NA	NA	DPYS	Dihydropyrimidinase (DHP) (DHPase) (EC 3.5.2.2) (Dihydropyrimidine amidohydrolase) (Hydantoinase)	DPYS
927	Q15650	2.184451e-02	2.996126e-01	8.533010e-02	NA	2.556597e-02	NA	TRIP4	Activating signal cointegrator 1 (ASC-1) (Thyroid receptor-interacting protein 4) (TR-interacting protein 4) (TRIP-4)	TRIP4
928	Q6ULP2	8.428792e-02	3.377007e-01	6.223478e-02	NA	2.101673e-02	NA	AFTIN	Aftiphilin	AFTPH	AFTH
929	Q9UGM5	7.870962e-03	-4.614104e-01	-3.419682e-01	1.577877e-01	NA	NA	FETUB	Fetuin-B (16G2) (Fetuin-like protein IRL685) (Gugu)	FETUB
930	P00740	6.556970e-03	-7.051267e-01	-2.993645e-01	2.110899e-01	NA	NA	FA9	Coagulation factor IX (EC 3.4.21.22) (Christmas factor) (Plasma thromboplastin component) (PTC) [Cleaved into: Coagulation factor IXa light chain; Coagulation factor IXa heavy chain]	F9
931	Q4VC31	4.575433e-01	3.784017e-01	1.244120e-02	NA	4.707772e-03	NA	MIX23	Protein MIX23 (Coiled-coil domain-containing protein 58)	MIX23	CCDC58
932	Q96EK5	7.186222e-02	3.135050e-01	6.867996e-02	NA	2.153151e-02	NA	KBP	KIF-binding protein (KIF1-binding protein) (Kinesin family binding protein)	KIFBP	KBP	KIAA1279	KIF1BP
933	Q96S97	3.572768e-03	-4.327683e-01	-3.179409e-01	1.375947e-01	NA	NA	MYADM	Myeloid-associated differentiation marker (Protein SB135)	MYADM	UNQ553/PRO1110
934	P00751	5.415981e-03	-5.368153e-01	-3.046725e-01	1.635529e-01	NA	NA	CFAB	Complement factor B (EC 3.4.21.47) (C3/C5 convertase) (Glycine-rich beta glycoprotein) (GBG) (PBF2) (Properdin factor B) [Cleaved into: Complement factor B Ba fragment; Complement factor B Bb fragment]	CFB	BF	BFD
935	Q8NC60	5.007344e-02	5.119569e-01	8.696395e-02	NA	4.452179e-02	NA	NOA1	Nitric oxide-associated protein 1	NOA1	C4orf14
936	P60484	3.564972e-03	-3.121768e-01	-4.013588e-01	1.252949e-01	NA	NA	PTEN	Phosphatidylinositol 3,4,5-trisphosphate 3-phosphatase and dual-specificity protein phosphatase PTEN (EC 3.1.3.16) (EC 3.1.3.48) (EC 3.1.3.67) (Mutated in multiple advanced cancers 1) (Phosphatase and tensin homolog)	PTEN	MMAC1	TEP1
937	P49790	6.889312e-02	2.943998e-01	7.416340e-02	NA	2.183369e-02	NA	NU153	Nuclear pore complex protein Nup153 (153 kDa nucleoporin) (Nucleoporin Nup153)	NUP153
938	O96019	4.321426e-03	2.793585e-01	9.623779e-02	NA	2.688484e-02	NA	ACL6A	Actin-like protein 6A (53 kDa BRG1-associated factor A) (Actin-related protein Baf53a) (ArpNbeta) (BRG1-associated factor 53A) (BAF53A) (INO80 complex subunit K)	ACTL6A	BAF53	BAF53A	INO80K
939	P34096	3.707223e-03	-4.670176e-01	-4.259702e-01	1.989356e-01	NA	NA	RNAS4	Ribonuclease 4 (RNase 4) (EC 3.1.27.-)	RNASE4	RNS4
940	Q16555	3.592615e-03	-6.578678e-01	-4.971655e-01	3.270691e-01	NA	NA	DPYL2	Dihydropyrimidinase-related protein 2 (DRP-2) (Collapsin response mediator protein 2) (CRMP-2) (N2A3) (Unc-33-like phosphoprotein 2) (ULIP-2)	DPYSL2	CRMP2	ULIP2
941	Q14568	7.774181e-03	4.185198e-01	NA	NA	NA	NA	HS902	Heat shock protein HSP 90-alpha A2 (Heat shock 90 kDa protein 1 alpha-like 3) (Heat shock protein HSP 90-alpha A2 pseudogene)	HSP90AA2P	HSP90AA2	HSPCAL3
942	Q96EE3	5.388253e-03	2.331153e-01	6.841426e-02	NA	1.594841e-02	NA	SEH1	Nucleoporin SEH1 (GATOR complex protein SEH1) (Nup107-160 subcomplex subunit SEH1) (SEC13-like protein)	SEH1L	SEC13L	SEH1
943	Q9Y4C2	6.335913e-02	3.847008e-01	9.439227e-02	NA	3.631278e-02	NA	TCAF1	TRPM8 channel-associated factor 1 (TRP channel-associated factor 1)	TCAF1	FAM115A	KIAA0738
944	Q9NPI6	7.168139e-03	3.487519e-01	1.173165e-01	NA	4.091434e-02	NA	DCP1A	mRNA-decapping enzyme 1A (EC 3.-.-.-) (Smad4-interacting transcriptional co-activator) (Transcription factor SMIF)	DCP1A	SMIF
945	P39748	3.678373e-03	4.845959e-01	4.120615e-01	NA	1.996833e-01	NA	FEN1	Flap endonuclease 1 (FEN-1) (EC 3.1.-.-) (DNase IV) (Flap structure-specific endonuclease 1) (Maturation factor 1) (MF1) (hFEN-1)	FEN1	RAD2
946	O75164	3.816016e-01	4.973899e-01	3.354400e-02	NA	1.668445e-02	NA	KDM4A	Lysine-specific demethylase 4A (EC 1.14.11.66) (EC 1.14.11.69) (JmjC domain-containing histone demethylation protein 3A) (Jumonji domain-containing protein 2A) ([histone H3]-trimethyl-L-lysine(36) demethylase 4A) ([histone H3]-trimethyl-L-lysine(9) demethylase 4A)	KDM4A	JHDM3A	JMJD2	JMJD2A	KIAA0677
947	P49589	5.604477e-02	3.179037e-01	6.659436e-02	NA	2.117059e-02	NA	SYCC	Cysteine--tRNA ligase, cytoplasmic (EC 6.1.1.16) (Cysteinyl-tRNA synthetase) (CysRS)	CARS1	CARS
948	Q96EY1	2.496233e-01	3.668428e-01	4.777877e-02	NA	1.752730e-02	NA	DNJA3	DnaJ homolog subfamily A member 3, mitochondrial (DnaJ protein Tid-1) (hTid-1) (Hepatocellular carcinoma-associated antigen 57) (Tumorous imaginal discs protein Tid56 homolog)	DNAJA3	HCA57	TID1
949	Q8NHQ9	3.804274e-03	3.811203e-01	3.380544e-01	NA	1.288394e-01	NA	DDX55	ATP-dependent RNA helicase DDX55 (EC 3.6.4.13) (DEAD box protein 55)	DDX55	KIAA1595
950	P00367	4.539477e-01	-4.647344e-01	-1.966348e-02	9.138297e-03	NA	NA	DHE3	Glutamate dehydrogenase 1, mitochondrial (GDH 1) (EC 1.4.1.3)	GLUD1	GLUD
951	Q9UKK3	2.555367e-01	4.194944e-01	-5.095464e-02	NA	NA	NA	PARP4	Protein mono-ADP-ribosyltransferase PARP4 (EC 2.4.2.-) (193 kDa vault protein) (ADP-ribosyltransferase diphtheria toxin-like 4) (ARTD4) (PARP-related/IalphaI-related H5/proline-rich) (PH5P) (Poly [ADP-ribose] polymerase 4) (PARP-4) (Vault poly(ADP-ribose) polymerase) (VPARP)	PARP4	ADPRTL1	KIAA0177	PARPL
952	Q5QJE6	4.554760e-03	3.731295e-01	1.539549e-01	NA	5.744511e-02	NA	TDIF2	Deoxynucleotidyltransferase terminal-interacting protein 2 (Estrogen receptor-binding protein) (LPTS-interacting protein 2) (LPTS-RP2) (Terminal deoxynucleotidyltransferase-interacting factor 2) (TdIF2) (TdT-interacting factor 2)	DNTTIP2	ERBP	TDIF2
953	Q9H8H2	2.565517e-02	4.244731e-01	8.898094e-02	NA	3.777001e-02	NA	DDX31	Probable ATP-dependent RNA helicase DDX31 (EC 3.6.4.13) (DEAD box protein 31) (Helicain)	DDX31
954	O75643	3.876586e-03	2.092910e-01	1.174140e-01	NA	2.457370e-02	NA	U520	U5 small nuclear ribonucleoprotein 200 kDa helicase (EC 3.6.4.13) (Activating signal cointegrator 1 complex subunit 3-like 1) (BRR2 homolog) (U5 snRNP-specific 200 kDa protein) (U5-200KD)	SNRNP200	ASCC3L1	HELIC2	KIAA0788
955	P19447	3.804275e-03	3.146856e-01	2.151060e-01	NA	6.769076e-02	NA	ERCC3	General transcription and DNA repair factor IIH helicase subunit XPB (TFIIH subunit XPB) (EC 3.6.4.12) (Basic transcription factor 2 89 kDa subunit) (BTF2 p89) (DNA excision repair protein ERCC-3) (DNA repair protein complementing XP-B cells) (TFIIH basal transcription factor complex 89 kDa subunit) (TFIIH 89 kDa subunit) (TFIIH p89) (Xeroderma pigmentosum group B-complementing protein)	ERCC3	XPB	XPBC
956	P02786	1.449585e-02	6.477925e-01	2.133171e-01	NA	1.381852e-01	NA	TFR1	Transferrin receptor protein 1 (TR) (TfR) (TfR1) (Trfr) (T9) (p90) (CD antigen CD71) [Cleaved into: Transferrin receptor protein 1, serum form (sTfR)]	TFRC
957	Q96D71	3.171389e-01	2.804822e-01	2.432145e-02	NA	6.821735e-03	NA	REPS1	RalBP1-associated Eps domain-containing protein 1 (RalBP1-interacting protein 1)	REPS1
958	P39060	4.286067e-03	-4.782896e-01	-2.756279e-01	1.318300e-01	NA	NA	COIA1	Collagen alpha-1(XVIII) chain [Cleaved into: Endostatin; Non-collagenous domain 1 (NC1)]	COL18A1
959	Q9Y2P8	3.874127e-03	3.995805e-01	1.969534e-01	NA	7.869872e-02	NA	RCL1	RNA 3'-terminal phosphate cyclase-like protein	RCL1	RNAC	RPC2	RPCL1	RTC2	HSPC338
960	P06681	1.585739e-02	-5.046664e-01	-2.028264e-01	1.023597e-01	NA	NA	CO2	Complement C2 (EC 3.4.21.43) (C3/C5 convertase) [Cleaved into: Complement C2b fragment; Complement C2a fragment]	C2
961	P14209	2.332110e-02	-4.760195e-01	-2.544951e-01	1.211446e-01	NA	NA	CD99	CD99 antigen (12E7) (E2 antigen) (Protein MIC2) (T-cell surface glycoprotein E2) (CD antigen CD99)	CD99	MIC2	MIC2X	MIC2Y
962	Q53GS7	1.618595e-01	2.751057e-01	3.875819e-02	NA	1.066260e-02	NA	GLE1	Nucleoporin GLE1 (hGLE1) (GLE1-like protein)	GLE1	GLE1L
963	P13639	6.260875e-03	2.386818e-01	1.195575e-01	NA	2.853619e-02	NA	EF2	Elongation factor 2 (EF-2)	EEF2	EF2
964	Q5T3I0	4.068017e-03	3.995396e-01	3.036573e-01	NA	1.213231e-01	NA	GPTC4	G patch domain-containing protein 4	GPATCH4	GPATC4
965	Q9P2I0	4.839981e-03	2.487120e-01	9.933677e-02	NA	2.470625e-02	NA	CPSF2	Cleavage and polyadenylation specificity factor subunit 2 (Cleavage and polyadenylation specificity factor 100 kDa subunit) (CPSF 100 kDa subunit)	CPSF2	CPSF100	KIAA1367
966	O75683	4.206601e-03	4.039746e-01	1.546690e-01	NA	6.248235e-02	NA	SURF6	Surfeit locus protein 6	SURF6	SURF-6
967	Q9BRP1	4.171297e-03	4.768113e-01	3.352206e-01	NA	1.598370e-01	NA	PDD2L	Programmed cell death protein 2-like	PDCD2L
968	Q86WR0	2.433764e-02	3.736941e-01	1.285229e-01	NA	4.802825e-02	NA	CCD25	Coiled-coil domain-containing protein 25	CCDC25
969	O95905	1.804409e-02	3.505316e-01	1.259134e-01	NA	4.413664e-02	NA	ECD	Protein ecdysoneless homolog (Human suppressor of GCR two) (hSGT1)	ECD
970	Q16763	8.407346e-03	6.558284e-01	NA	NA	NA	NA	UBE2S	Ubiquitin-conjugating enzyme E2 S (EC 2.3.2.23) (E2 ubiquitin-conjugating enzyme S) (E2-EPF) (Ubiquitin carrier protein S) (Ubiquitin-conjugating enzyme E2-24 kDa) (Ubiquitin-conjugating enzyme E2-EPF5) (Ubiquitin-protein ligase S)	UBE2S	E2EPF	OK/SW-cl.73
971	O60869	3.947947e-03	3.607474e-01	3.419687e-01	NA	1.233643e-01	NA	EDF1	Endothelial differentiation-related factor 1 (EDF-1) (Multiprotein-bridging factor 1) (MBF1)	EDF1
972	Q6PJT7	4.177985e-03	2.806458e-01	1.334711e-01	NA	3.745810e-02	NA	ZC3HE	Zinc finger CCCH domain-containing protein 14 (Mammalian suppressor of tau pathology-2) (MSUT-2) (Renal carcinoma antigen NY-REN-37)	ZC3H14
973	Q8N766	8.402336e-03	2.222723e-01	9.025661e-02	NA	2.006155e-02	NA	EMC1	ER membrane protein complex subunit 1	EMC1	KIAA0090	PSEC0263
974	O43684	4.062770e-03	2.398944e-01	1.465378e-01	NA	3.515361e-02	NA	BUB3	Mitotic checkpoint protein BUB3	BUB3
975	Q8IVL6	4.136024e-03	-4.748806e-01	-4.015995e-01	1.907118e-01	NA	NA	P3H3	Prolyl 3-hydroxylase 3 (EC 1.14.11.7) (Leprecan-like protein 2) (Protein B)	P3H3	LEPREL2
976	O15270	1.650330e-01	3.870665e-01	7.438382e-02	NA	2.879149e-02	NA	SPTC2	Serine palmitoyltransferase 2 (EC 2.3.1.50) (Long chain base biosynthesis protein 2) (LCB 2) (Long chain base biosynthesis protein 2a) (LCB2a) (Serine-palmitoyl-CoA transferase 2) (SPT 2)	SPTLC2	KIAA0526	LCB2
977	Q9BRX2	7.623331e-03	3.515087e-01	1.232489e-01	NA	4.332307e-02	NA	PELO	Protein pelota homolog (EC 3.1.-.-)	PELO	CGI-17
978	Q8N9N2	4.070892e-03	3.390415e-01	1.820120e-01	NA	6.170962e-02	NA	ASCC1	Activating signal cointegrator 1 complex subunit 1 (ASC-1 complex subunit p50) (Trip4 complex subunit p50)	ASCC1	CGI-18
979	Q6FI81	2.518634e-02	3.163639e-01	1.121311e-01	NA	3.547423e-02	NA	CPIN1	Anamorsin (Cytokine-induced apoptosis inhibitor 1) (Fe-S cluster assembly protein DRE2 homolog)	CIAPIN1	CUA001	PRO0915
980	Q86TB9	1.921134e-02	3.002295e-01	8.752411e-02	NA	2.627732e-02	NA	PATL1	Protein PAT1 homolog 1 (PAT1-like protein 1) (Protein PAT1 homolog b) (Pat1b) (hPat1b)	PATL1	OK/KNS-cl.5
981	P62341	4.097013e-03	2.898204e-01	2.005279e-01	NA	5.811709e-02	NA	SELT	Thioredoxin reductase-like selenoprotein T (SelT) (EC 1.8.1.9)	SELENOT	SELT	UNQ150/PRO176
982	Q01469	1.279203e-01	7.364277e-01	1.444749e-01	NA	1.063953e-01	NA	FABP5	Fatty acid-binding protein 5 (Epidermal-type fatty acid-binding protein) (E-FABP) (Fatty acid-binding protein, epidermal) (Psoriasis-associated fatty acid-binding protein homolog) (PA-FABP)	FABP5
983	Q02252	1.224812e-01	-5.683825e-01	1.896465e-01	NA	NA	NA	MMSA	Methylmalonate-semialdehyde dehydrogenase [acylating], mitochondrial (MMSDH) (Malonate-semialdehyde dehydrogenase [acylating]) (EC 1.2.1.18) (EC 1.2.1.27) (Aldehyde dehydrogenase family 6 member A1)	ALDH6A1	MMSDH
984	Q9NPA0	5.235972e-03	2.521442e-01	1.033460e-01	NA	2.605809e-02	NA	EMC7	ER membrane protein complex subunit 7	EMC7	C11orf3	C15orf24	HT022	UNQ905/PRO1926
985	Q9NPY3	4.101820e-03	-4.020818e-01	-2.351732e-01	9.455886e-02	NA	NA	C1QR1	Complement component C1q receptor (C1q/MBL/SPA receptor) (C1qR) (C1qR(p)) (C1qRp) (CDw93) (Complement component 1 q subcomponent receptor 1) (Matrix-remodeling-associated protein 4) (CD antigen CD93)	CD93	C1QR1	MXRA4
986	Q92665	1.623681e-01	3.673504e-01	6.644831e-02	NA	2.440981e-02	NA	RT31	28S ribosomal protein S31, mitochondrial (MRP-S31) (S31mt) (Imogen 38) (Mitochondrial small ribosomal subunit protein mS31)	MRPS31	IMOGN38
987	Q7LGA3	8.734158e-03	4.259802e-01	1.689584e-01	NA	7.197292e-02	NA	HS2ST	Heparan sulfate 2-O-sulfotransferase 1 (2-O-sulfotransferase) (2OST) (EC 2.8.2.-)	HS2ST1	HS2ST	KIAA0448
988	O14802	1.061616e-02	2.756738e-01	9.324368e-02	NA	2.570484e-02	NA	RPC1	DNA-directed RNA polymerase III subunit RPC1 (RNA polymerase III subunit C1) (EC 2.7.7.6) (DNA-directed RNA polymerase III largest subunit) (DNA-directed RNA polymerase III subunit A) (RNA polymerase III 155 kDa subunit) (RPC155) (RNA polymerase III subunit C160)	POLR3A
989	Q9UM47	4.126949e-03	-4.273303e-01	-4.819011e-01	2.059309e-01	NA	NA	NOTC3	Neurogenic locus notch homolog protein 3 (Notch 3) [Cleaved into: Notch 3 extracellular truncation; Notch 3 intracellular domain]	NOTCH3
990	O15258	5.151784e-02	3.633111e-01	9.038523e-02	NA	3.283796e-02	NA	RER1	Protein RER1	RER1
991	O43159	4.835532e-03	3.947514e-01	1.485153e-01	NA	5.862663e-02	NA	RRP8	Ribosomal RNA-processing protein 8 (EC 2.1.1.-) (Cerebral protein 1) (Nucleomethylin)	RRP8	KIAA0409	NML	hucep-1
992	Q9UGJ1	3.508473e-01	3.235553e-01	2.367259e-02	NA	7.659392e-03	NA	GCP4	Gamma-tubulin complex component 4 (GCP-4) (hGCP4) (Gamma-ring complex protein 76 kDa) (h76p) (hGrip76)	TUBGCP4	76P	GCP4
993	O15213	4.271598e-03	3.524596e-01	1.739515e-01	NA	6.131086e-02	NA	WDR46	WD repeat-containing protein 46 (WD repeat-containing protein BING4)	WDR46	BING4	C6orf11	FP221
994	Q04323	4.629229e-03	2.576286e-01	1.252340e-01	NA	3.226387e-02	NA	UBXN1	UBX domain-containing protein 1 (SAPK substrate protein 1) (UBA/UBX 33.3 kDa protein)	UBXN1	SAKS1
995	Q5EB52	4.206619e-03	-8.723935e-01	-3.597212e-01	3.138185e-01	NA	NA	MEST	Mesoderm-specific transcript homolog protein (EC 3.-.-.-) (Paternally-expressed gene 1 protein)	MEST	PEG1
996	Q9GZR2	4.423358e-03	4.415173e-01	3.853059e-01	NA	1.701192e-01	NA	REXO4	RNA exonuclease 4 (EC 3.1.-.-) (Exonuclease XPMC2) (Prevents mitotic catastrophe 2 protein homolog) (hPMC2)	REXO4	PMC2	XPMC2H
997	Q8IUH4	4.470278e-01	4.178675e-01	1.148232e-02	NA	4.798090e-03	NA	ZDH13	Palmitoyltransferase ZDHHC13 (EC 2.3.1.225) (Huntingtin-interacting protein 14-related protein) (HIP14-related protein) (Huntingtin-interacting protein HIP3RP) (Putative MAPK-activating protein PM03) (Putative NF-kappa-B-activating protein 209) (Zinc finger DHHC domain-containing protein 13) (DHHC-13)	ZDHHC13	HIP14L	HIP3RP
998	P82933	6.190326e-02	3.846756e-01	8.996898e-02	NA	3.460887e-02	NA	RT09	28S ribosomal protein S9, mitochondrial (MRP-S9) (S9mt) (Mitochondrial small ribosomal subunit protein uS9m)	MRPS9	RPMS9
999	O95999	1.392231e-01	4.185183e-01	6.861045e-02	NA	2.871473e-02	NA	BCL10	B-cell lymphoma/leukemia 10 (B-cell CLL/lymphoma 10) (Bcl-10) (CARD-containing molecule enhancing NF-kappa-B) (CARD-like apoptotic protein) (hCLAP) (CED-3/ICH-1 prodomain homologous E10-like regulator) (CIPER) (Cellular homolog of vCARMEN) (cCARMEN) (Cellular-E10) (c-E10) (Mammalian CARD-containing adapter molecule E10) (mE10)	BCL10	CIPER	CLAP
1000	Q76FK4	2.254047e-02	3.850672e-01	9.561507e-02	NA	3.681823e-02	NA	NOL8	Nucleolar protein 8 (Nucleolar protein Nop132)	NOL8	C9orf34	NOP132
1001	Q9H6F5	4.708931e-02	4.939919e-01	8.664572e-02	NA	4.280228e-02	NA	CCD86	Coiled-coil domain-containing protein 86 (Cytokine-induced protein with coiled-coil domain)	CCDC86	CYCLON
1002	Q9UPY3	4.290882e-03	3.308464e-01	2.373686e-01	NA	7.853255e-02	NA	DICER	Endoribonuclease Dicer (EC 3.1.26.3) (Helicase with RNase motif) (Helicase MOI)	DICER1	DICER	HERNA	KIAA0928
1003	P82650	1.845764e-02	3.458849e-01	1.191074e-01	NA	4.119744e-02	NA	RT22	28S ribosomal protein S22, mitochondrial (MRP-S22) (S22mt) (Mitochondrial small ribosomal subunit protein mS22)	MRPS22	C3orf5	RPMS22	GK002
1004	Q8NHH9	5.632717e-03	4.031249e-01	1.640763e-01	NA	6.614322e-02	NA	ATLA2	Atlastin-2 (EC 3.6.5.-) (ADP-ribosylation factor-like protein 6-interacting protein 2) (ARL-6-interacting protein 2) (Aip-2)	ATL2	ARL6IP2
1005	Q9BRX5	9.062087e-03	7.267405e-01	NA	NA	NA	NA	PSF3	DNA replication complex GINS protein PSF3 (GINS complex subunit 3)	GINS3	PSF3
1006	Q9UQ80	2.049658e-02	3.740552e-01	1.080588e-01	NA	4.041995e-02	NA	PA2G4	Proliferation-associated protein 2G4 (Cell cycle protein p38-2G4 homolog) (hG4-1) (ErbB3-binding protein 1)	PA2G4	EBP1
1007	Q6P2E9	1.866282e-01	2.687193e-01	3.137207e-02	NA	8.430279e-03	NA	EDC4	Enhancer of mRNA-decapping protein 4 (Autoantigen Ge-1) (Autoantigen RCD-8) (Human enhancer of decapping large subunit) (Hedls)	EDC4	HEDLS
1008	Q9NYP7	4.500950e-03	4.247761e-01	4.610581e-01	NA	1.958465e-01	NA	ELOV5	Elongation of very long chain fatty acids protein 5 (EC 2.3.1.199) (3-keto acyl-CoA synthase ELOVL5) (ELOVL fatty acid elongase 5) (ELOVL FA elongase 5) (Fatty acid elongase 1) (hELO1) (Very long chain 3-ketoacyl-CoA synthase 5) (Very long chain 3-oxoacyl-CoA synthase 5)	ELOVL5	ELOVL2	PRO0530
1009	Q9BSJ2	2.319483e-02	2.729021e-01	6.539342e-02	NA	1.784600e-02	NA	GCP2	Gamma-tubulin complex component 2 (GCP-2) (hGCP2) (Gamma-ring complex protein 103 kDa) (h103p) (hGrip103) (Spindle pole body protein Spc97 homolog) (hSpc97)	TUBGCP2	GCP2
1010	Q9P299	4.594390e-03	-5.340997e-01	-3.815518e-01	2.037867e-01	NA	NA	COPZ2	Coatomer subunit zeta-2 (Zeta-2-coat protein) (Zeta-2 COP)	COPZ2
1011	P03951	4.671749e-03	-4.421691e-01	-3.379738e-01	1.494416e-01	NA	NA	FA11	Coagulation factor XI (FXI) (EC 3.4.21.27) (Plasma thromboplastin antecedent) (PTA) [Cleaved into: Coagulation factor XIa heavy chain; Coagulation factor XIa light chain]	F11
1012	P26927	4.504347e-03	-4.987409e-01	-4.198602e-01	2.094014e-01	NA	NA	HGFL	Hepatocyte growth factor-like protein (Macrophage stimulatory protein) (Macrophage-stimulating protein) (MSP) [Cleaved into: Hepatocyte growth factor-like protein alpha chain; Hepatocyte growth factor-like protein beta chain]	MST1	D3F15S2	DNF15S2	HGFL
1013	Q9Y295	5.679513e-03	2.743931e-01	1.392410e-01	NA	3.820677e-02	NA	DRG1	Developmentally-regulated GTP-binding protein 1 (DRG-1) (Neural precursor cell expressed developmentally down-regulated protein 3) (NEDD-3) (Translation factor GTPase DRG1) (TRAFAC GTPase DRG1) (EC 3.6.5.-)	DRG1	NEDD3
1014	Q9BT73	4.495594e-03	4.114443e-01	1.945752e-01	NA	8.005685e-02	NA	PSMG3	Proteasome assembly chaperone 3 (PAC-3) (hPAC3)	PSMG3	C7orf48	PAC3
1015	Q15050	8.276948e-03	4.573024e-01	2.071097e-01	NA	9.471176e-02	NA	RRS1	Ribosome biogenesis regulatory protein homolog	RRS1	KIAA0112	RRR
1016	Q9UBK9	5.179599e-03	3.480450e-01	1.325600e-01	NA	4.613685e-02	NA	UXT	Protein UXT (Androgen receptor trapped clone 27 protein) (ART-27) (Ubiquitously expressed transcript protein)	UXT	HSPC024
1017	Q5SSJ5	4.472175e-03	-3.445373e-01	-2.938700e-01	1.012492e-01	NA	NA	HP1B3	Heterochromatin protein 1-binding protein 3 (Protein HP1-BP74)	HP1BP3
1018	O43818	4.813112e-03	3.604139e-01	1.665190e-01	NA	6.001576e-02	NA	U3IP2	U3 small nucleolar RNA-interacting protein 2 (RRP9 homolog) (U3 small nucleolar ribonucleoprotein-associated 55 kDa protein) (U3 snoRNP-associated 55 kDa protein) (U3-55K)	RRP9	RNU3IP2	U355K
1019	P49590	9.282683e-02	4.192520e-01	-8.918357e-02	NA	NA	NA	SYHM	Histidine--tRNA ligase, mitochondrial (EC 6.1.1.21) (Histidine--tRNA ligase-like) (Histidyl-tRNA synthetase) (HisRS)	HARS2	HARSL	HARSR	HO3
1020	Q9BQ70	1.606334e-01	3.591487e-01	-5.415684e-02	NA	NA	NA	TCF25	Transcription factor 25 (TCF-25) (Nuclear localized protein 1)	TCF25	KIAA1049	NULP1	FKSG26
1021	O76094	6.468738e-03	2.670261e-01	1.180414e-01	NA	3.152014e-02	NA	SRP72	Signal recognition particle subunit SRP72 (SRP72) (Signal recognition particle 72 kDa protein)	SRP72
1022	Q86Y07	4.501663e-03	3.869698e-01	2.669540e-01	NA	1.033031e-01	NA	VRK2	Serine/threonine-protein kinase VRK2 (EC 2.7.11.1) (Vaccinia-related kinase 2)	VRK2
1023	P06744	5.507532e-02	3.951119e-01	1.132699e-01	NA	4.475428e-02	NA	G6PI	Glucose-6-phosphate isomerase (GPI) (EC 5.3.1.9) (Autocrine motility factor) (AMF) (Neuroleukin) (NLK) (Phosphoglucose isomerase) (PGI) (Phosphohexose isomerase) (PHI) (Sperm antigen 36) (SA-36)	GPI
1024	P55290	4.498664e-03	-5.371816e-01	-4.565085e-01	2.452280e-01	NA	NA	CAD13	Cadherin-13 (Heart cadherin) (H-cadherin) (P105) (Truncated cadherin) (T-cad) (T-cadherin)	CDH13	CDHH
1025	Q9H1E5	4.501001e-03	-3.042899e-01	-2.225476e-01	6.771899e-02	NA	NA	TMX4	Thioredoxin-related transmembrane protein 4 (Thioredoxin domain-containing protein 13)	TMX4	KIAA1162	TXNDC13	PSEC0095	UNQ475/PRO938
1026	P55010	1.656966e-01	2.527673e-01	5.314484e-02	NA	1.343328e-02	NA	IF5	Eukaryotic translation initiation factor 5 (eIF-5)	EIF5
1027	Q96HJ9	1.761831e-02	4.905060e-01	2.094971e-01	NA	1.027596e-01	NA	FMC1	Protein FMC1 homolog (ATP synthase assembly factor FMC1, mitochondrial) (Formation of mitochondrial complex V assembly factor 1 homolog)	FMC1	C7orf55	HSPC268
1028	O00571	4.507552e-03	2.763951e-01	1.228366e-01	NA	3.395144e-02	NA	DDX3X	ATP-dependent RNA helicase DDX3X (EC 3.6.4.13) (CAP-Rf) (DEAD box protein 3, X-chromosomal) (DEAD box, X isoform) (DBX) (Helicase-like protein 2) (HLP2)	DDX3X	DBX	DDX3
1029	Q9Y5A9	5.044770e-03	2.923208e-01	1.387534e-01	NA	4.056050e-02	NA	YTHD2	YTH domain-containing family protein 2 (DF2) (CLL-associated antigen KW-14) (High-glucose-regulated protein 8) (Renal carcinoma antigen NY-REN-2)	YTHDF2	HGRG8
1030	Q96RW7	4.613305e-03	-6.649923e-01	-8.117110e-01	5.397815e-01	NA	NA	HMCN1	Hemicentin-1 (Fibulin-6) (FIBL-6)	HMCN1	FIBL6
1031	P00338	4.285924e-01	4.434078e-01	2.328549e-02	NA	1.032497e-02	NA	LDHA	L-lactate dehydrogenase A chain (LDH-A) (EC 1.1.1.27) (Cell proliferation-inducing gene 19 protein) (LDH muscle subunit) (LDH-M) (Renal carcinoma antigen NY-REN-59)	LDHA	PIG19
1032	Q460N5	1.865573e-02	3.858173e-01	1.361533e-01	NA	5.253029e-02	NA	PAR14	Protein mono-ADP-ribosyltransferase PARP14 (EC 2.4.2.-) (ADP-ribosyltransferase diphtheria toxin-like 8) (ARTD8) (B aggressive lymphoma protein 2) (Poly [ADP-ribose] polymerase 14) (PARP-14)	PARP14	BAL2	KIAA1268
1033	P85037	7.433926e-03	3.595251e-01	1.143020e-01	NA	4.109443e-02	NA	FOXK1	Forkhead box protein K1 (Myocyte nuclear factor) (MNF)	FOXK1	MNF
1034	P00558	2.912641e-01	3.256785e-01	-5.084996e-02	NA	NA	NA	PGK1	Phosphoglycerate kinase 1 (EC 2.7.2.3) (Cell migration-inducing gene 10 protein) (Primer recognition protein 2) (PRP 2)	PGK1	PGKA	MIG10	OK/SW-cl.110
1035	Q9BUL8	9.239727e-02	3.001991e-01	7.149258e-02	NA	2.146201e-02	NA	PDC10	Programmed cell death protein 10 (Cerebral cavernous malformations 3 protein) (TF-1 cell apoptosis-related protein 15)	PDCD10	CCM3	TFAR15
1036	Q9BYV8	1.569933e-01	4.744659e-01	-6.416701e-02	NA	NA	NA	CEP41	Centrosomal protein of 41 kDa (Cep41) (Testis-specific gene A14 protein)	CEP41	TSGA14
1037	Q8IY47	3.255220e-01	3.214472e-01	2.385124e-02	NA	7.666913e-03	NA	KBTB2	Kelch repeat and BTB domain-containing protein 2 (BTB and kelch domain-containing protein 1)	KBTBD2	BKLHD1	KIAA1489	CGI-73
1038	Q86WX3	3.044733e-02	3.338001e-01	1.035622e-01	NA	3.456908e-02	NA	AROS	Active regulator of SIRT1 (40S ribosomal protein S19-binding protein 1) (RPS19-binding protein 1) (S19BP)	RPS19BP1	AROS
1039	Q8N3X1	4.872078e-03	3.158781e-01	1.332309e-01	NA	4.208473e-02	NA	FNBP4	Formin-binding protein 4 (Formin-binding protein 30)	FNBP4	FBP30	KIAA1014
1040	P41252	1.713360e-02	3.168007e-01	1.001739e-01	NA	3.173515e-02	NA	SYIC	Isoleucine--tRNA ligase, cytoplasmic (EC 6.1.1.5) (Isoleucyl-tRNA synthetase) (IRS) (IleRS)	IARS1	IARS
1041	P53384	2.138760e-01	2.534113e-01	-4.811038e-02	NA	NA	NA	NUBP1	Cytosolic Fe-S cluster assembly factor NUBP1 (Nucleotide-binding protein 1) (NBP 1)	NUBP1	NBP	NBP1
1042	Q9BUP3	4.970285e-03	4.851113e-01	2.402375e-01	NA	1.165419e-01	NA	HTAI2	Oxidoreductase HTATIP2 (EC 1.1.1.-) (30 kDa HIV-1 TAT-interacting protein) (HIV-1 TAT-interactive protein 2)	HTATIP2	CC3	TIP30
1043	O15498	5.033387e-01	3.287611e-01	-1.879154e-04	NA	NA	NA	YKT6	Synaptobrevin homolog YKT6 (EC 2.3.1.-)	YKT6
1044	Q9P2D3	1.264818e-01	2.976945e-01	4.639054e-02	NA	1.381021e-02	NA	HTR5B	HEAT repeat-containing protein 5B	HEATR5B	KIAA1414	p200	p200a
1045	Q14247	1.236462e-02	3.786391e-01	-1.607863e-01	NA	NA	NA	SRC8	Src substrate cortactin (Amplaxin) (Oncogene EMS1)	CTTN	EMS1
1046	O43929	2.796829e-02	3.543004e-01	1.041220e-01	NA	3.689047e-02	NA	ORC4	Origin recognition complex subunit 4	ORC4	ORC4L
1047	P54098	4.623571e-01	3.410338e-01	-6.028803e-03	NA	NA	NA	DPOG1	DNA polymerase subunit gamma-1 (EC 2.7.7.7) (Mitochondrial DNA polymerase catalytic subunit) (PolG-alpha)	POLG	MDP1	POLG1	POLGA
1048	P46060	4.459490e-01	2.867190e-01	1.084961e-02	NA	3.110789e-03	NA	RAGP1	Ran GTPase-activating protein 1 (RanGAP1)	RANGAP1	KIAA1835	SD
1049	Q96I59	2.466866e-02	3.985284e-01	1.580580e-01	NA	6.299061e-02	NA	SYNM	Probable asparagine--tRNA ligase, mitochondrial (EC 6.1.1.22) (Asparaginyl-tRNA synthetase) (AsnRS)	NARS2
1050	P02790	4.801200e-03	-4.767460e-01	-4.953611e-01	2.361614e-01	NA	NA	HEMO	Hemopexin (Beta-1B-glycoprotein)	HPX
1051	Q8TBP6	1.191256e-01	4.079030e-01	8.496904e-02	NA	3.465912e-02	NA	S2540	Solute carrier family 25 member 40 (Mitochondrial carrier family protein)	SLC25A40	MCFP
1052	Q9Y3B2	5.716308e-03	4.093366e-01	1.768186e-01	NA	7.237832e-02	NA	EXOS1	Exosome complex component CSL4 (Exosome component 1)	EXOSC1	CSL4	CGI-108
1053	Q9UI30	5.351915e-03	2.723827e-01	1.235001e-01	NA	3.363930e-02	NA	TR112	Multifunctional methyltransferase subunit TRM112-like protein (tRNA methyltransferase 112 homolog)	TRMT112	AD-001	HSPC152	HSPC170
1054	Q9NTJ4	4.833438e-03	-3.758808e-01	-2.964426e-01	1.114271e-01	NA	NA	MA2C1	Alpha-mannosidase 2C1 (EC 3.2.1.24) (Alpha mannosidase 6A8B) (Alpha-D-mannoside mannohydrolase) (Mannosidase alpha class 2C member 1)	MAN2C1	MANA	MANA1
1055	Q96MX6	2.159375e-02	3.207589e-01	9.386864e-02	NA	3.010920e-02	NA	WDR92	WD repeat-containing protein 92 (WD repeat-containing protein Monad)	WDR92
1056	Q9NX63	2.400186e-01	3.353107e-01	-5.336921e-02	NA	NA	NA	MIC19	MICOS complex subunit MIC19 (Coiled-coil-helix-coiled-coil-helix domain-containing protein 3)	CHCHD3	MIC19	MINOS3
1057	P63244	3.101478e-01	2.111704e-01	-4.295542e-02	NA	NA	NA	RACK1	Receptor of activated protein C kinase 1 (Cell proliferation-inducing gene 21 protein) (Guanine nucleotide-binding protein subunit beta-2-like 1) (Guanine nucleotide-binding protein subunit beta-like protein 12.3) (Human lung cancer oncogene 7 protein) (HLC-7) (Receptor for activated C kinase) (Small ribosomal subunit protein RACK1) [Cleaved into: Receptor of activated protein C kinase 1, N-termi…	RACK1	GNB2L1	HLC7	PIG21
1058	P78524	4.854960e-03	-3.895556e-01	-3.407790e-01	1.327524e-01	NA	NA	DEN2B	DENN domain-containing protein 2B (HeLa tumor suppression 1) (Suppression of tumorigenicity 5 protein)	DENND2B	HTS1	ST5
1059	Q6P2Q9	4.862733e-03	2.018092e-01	1.209350e-01	NA	2.440579e-02	NA	PRP8	Pre-mRNA-processing-splicing factor 8 (220 kDa U5 snRNP-specific protein) (PRP8 homolog) (Splicing factor Prp8) (p220)	PRPF8	PRPC8
1060	P15374	4.922726e-03	3.756740e-01	2.307314e-01	NA	8.667980e-02	NA	UCHL3	Ubiquitin carboxyl-terminal hydrolase isozyme L3 (UCH-L3) (EC 3.4.19.12) (Ubiquitin thioesterase L3)	UCHL3
1061	P07093	4.989072e-03	-1.094397e+00	-6.444099e-01	7.052403e-01	NA	NA	GDN	Glia-derived nexin (GDN) (Peptidase inhibitor 7) (PI-7) (Protease nexin 1) (PN-1) (Protease nexin I) (Serpin E2)	SERPINE2	PI7	PN1
1062	Q9UBQ5	3.858314e-01	2.281633e-01	1.853448e-02	NA	4.228888e-03	NA	EIF3K	Eukaryotic translation initiation factor 3 subunit K (eIF3k) (Eukaryotic translation initiation factor 3 subunit 12) (Muscle-specific gene M9 protein) (PLAC-24) (eIF-3 p25) (eIF-3 p28)	EIF3K	EIF3S12	ARG134	HSPC029	MSTP001	PTD001
1063	Q7Z2W9	2.408600e-02	3.994847e-01	1.032567e-01	NA	4.124949e-02	NA	RM21	39S ribosomal protein L21, mitochondrial (L21mt) (MRP-L21) (Mitochondrial large ribosomal subunit protein bL21m)	MRPL21
1064	Q3ZCQ8	9.766035e-02	3.523193e-01	7.936174e-02	NA	2.796067e-02	NA	TIM50	Mitochondrial import inner membrane translocase subunit TIM50	TIMM50	TIM50	PRO1512
1065	P35611	4.938334e-03	-4.359151e-01	-4.163116e-01	1.814765e-01	NA	NA	ADDA	Alpha-adducin (Erythrocyte adducin subunit alpha)	ADD1	ADDA
1066	Q9HCN4	5.023846e-03	2.566752e-01	1.472531e-01	NA	3.779622e-02	NA	GPN1	GPN-loop GTPase 1 (EC 3.6.5.-) (MBD2-interacting protein) (MBDin) (RNAPII-associated protein 4) (XPA-binding protein 1)	GPN1	MBDIN	RPAP4	XAB1	HUSSY-23
1067	Q9HC07	1.593875e-02	4.024665e-01	1.587287e-01	NA	6.388299e-02	NA	TM165	Transmembrane protein 165 (Transmembrane protein PT27) (Transmembrane protein TPARL)	TMEM165	TPARL
1068	Q8TBC3	1.048104e-02	4.238157e-01	NA	NA	NA	NA	SHKB1	SH3KBP1-binding protein 1 (SETA-binding protein 1)	SHKBP1	SB1	PP203
1069	Q9H8L6	6.093577e-03	-4.342543e-01	-2.231418e-01	9.690028e-02	NA	NA	MMRN2	Multimerin-2 (EMILIN-3) (Elastin microfibril interface located protein 3) (Elastin microfibril interfacer 3) (EndoGlyx-1 p125/p140 subunit)	MMRN2	EMILIN3
1070	Q96PK6	1.390146e-01	2.630276e-01	4.945633e-02	NA	1.300838e-02	NA	RBM14	RNA-binding protein 14 (Paraspeckle protein 2) (PSP2) (RNA-binding motif protein 14) (RRM-containing coactivator activator/modulator) (Synaptotagmin-interacting protein) (SYT-interacting protein)	RBM14	SIP
1071	Q96LZ7	7.970256e-02	-3.645088e-01	-1.388421e-01	5.060918e-02	NA	NA	RMD2	Regulator of microtubule dynamics protein 2 (RMD-2) (hRMD-2) (Protein FAM82A1)	RMDN2	FAM82A	FAM82A1	BLOCK18	UNQ9371/PRO34163
1072	P29536	5.123910e-03	-5.798020e-01	-8.409739e-01	4.875983e-01	NA	NA	LMOD1	Leiomodin-1 (64 kDa autoantigen 1D) (64 kDa autoantigen 1D3) (64 kDa autoantigen D1) (Leiomodin, muscle form) (Smooth muscle leiomodin) (SM-Lmod) (Thyroid-associated ophthalmopathy autoantigen)	LMOD1
1073	O43847	5.050935e-03	3.778657e-01	3.246354e-01	NA	1.226686e-01	NA	NRDC	Nardilysin (EC 3.4.24.61) (N-arginine dibasic convertase) (NRD convertase) (NRD-C) (Nardilysin convertase)	NRDC	NRD1
1074	P09871	2.747239e-02	-5.712478e-01	-1.714656e-01	9.794934e-02	NA	NA	C1S	Complement C1s subcomponent (EC 3.4.21.42) (C1 esterase) (Complement component 1 subcomponent s) [Cleaved into: Complement C1s subcomponent heavy chain; Complement C1s subcomponent light chain]	C1S
1075	P49189	1.208759e-02	-3.723355e-01	-2.074353e-01	7.723551e-02	NA	NA	AL9A1	4-trimethylaminobutyraldehyde dehydrogenase (TMABA-DH) (TMABALDH) (EC 1.2.1.47) (Aldehyde dehydrogenase E3 isozyme) (Aldehyde dehydrogenase family 9 member A1) (EC 1.2.1.3) (Gamma-aminobutyraldehyde dehydrogenase) (EC 1.2.1.19) (R-aminobutyraldehyde dehydrogenase) [Cleaved into: 4-trimethylaminobutyraldehyde dehydrogenase, N-terminally processed]	ALDH9A1	ALDH4	ALDH7	ALDH9
1076	Q9NVC6	5.129647e-03	3.047063e-01	1.698476e-01	NA	5.175363e-02	NA	MED17	Mediator of RNA polymerase II transcription subunit 17 (Activator-recruited cofactor 77 kDa component) (ARC77) (Cofactor required for Sp1 transcriptional activation subunit 6) (CRSP complex subunit 6) (Mediator complex subunit 17) (Thyroid hormone receptor-associated protein complex 80 kDa component) (Trap80) (Transcriptional coactivator CRSP77) (Vitamin D3 receptor-interacting protein complex 80…	MED17	ARC77	CRSP6	DRIP77	DRIP80	TRAP80
1077	O95425	5.193370e-03	-3.510751e-01	-3.681998e-01	1.292658e-01	NA	NA	SVIL	Supervillin (Archvillin) (p205/p250)	SVIL
1078	Q9H6T3	5.204143e-03	2.991144e-01	1.763683e-01	NA	5.275430e-02	NA	RPAP3	RNA polymerase II-associated protein 3	RPAP3
1079	O43172	5.242123e-03	2.853473e-01	1.620429e-01	NA	4.623850e-02	NA	PRP4	U4/U6 small nuclear ribonucleoprotein Prp4 (PRP4 homolog) (hPrp4) (U4/U6 snRNP 60 kDa protein) (WD splicing factor Prp4)	PRPF4	PRP4
1080	P40227	7.916253e-03	2.502132e-01	1.300703e-01	NA	3.254530e-02	NA	TCPZ	T-complex protein 1 subunit zeta (TCP-1-zeta) (Acute morphine dependence-related protein 2) (CCT-zeta-1) (HTR3) (Tcp20)	CCT6A	CCT6	CCTZ
1081	P78345	1.735285e-01	2.945593e-01	4.365970e-02	NA	1.286037e-02	NA	RPP38	Ribonuclease P protein subunit p38 (RNaseP protein p38) (EC 3.1.26.5)	RPP38
1082	Q14141	6.802465e-03	-4.824090e-01	-1.691745e-01	8.161130e-02	NA	NA	SEPT6	Septin-6	SEPTIN6	KIAA0128	SEP2	SEPT6
1083	Q15056	5.692487e-02	2.427514e-01	8.325294e-02	NA	2.020977e-02	NA	IF4H	Eukaryotic translation initiation factor 4H (eIF-4H) (Williams-Beuren syndrome chromosomal region 1 protein)	EIF4H	KIAA0038	WBSCR1	WSCR1
1084	Q13144	6.250076e-03	2.745004e-01	1.329316e-01	NA	3.648977e-02	NA	EI2BE	Translation initiation factor eIF-2B subunit epsilon (eIF-2B GDP-GTP exchange factor subunit epsilon)	EIF2B5	EIF2BE
1085	Q14152	1.170230e-02	2.070985e-01	8.198764e-02	NA	1.697952e-02	NA	EIF3A	Eukaryotic translation initiation factor 3 subunit A (eIF3a) (Eukaryotic translation initiation factor 3 subunit 10) (eIF-3-theta) (eIF3 p167) (eIF3 p180) (eIF3 p185)	EIF3A	EIF3S10	KIAA0139
1086	Q16891	4.267203e-01	3.040849e-01	1.379243e-02	NA	4.194068e-03	NA	MIC60	MICOS complex subunit MIC60 (Cell proliferation-inducing gene 4/52 protein) (Mitochondrial inner membrane protein) (Mitofilin) (p87/89)	IMMT	HMP	MIC60	MINOS2	PIG4	PIG52
1087	P13051	1.517588e-02	5.417336e-01	1.887378e-01	NA	1.022456e-01	NA	UNG	Uracil-DNA glycosylase (UDG) (EC 3.2.2.27)	UNG	DGU	UNG1	UNG15
1088	P11908	7.243708e-03	3.180570e-01	2.101107e-01	NA	6.682719e-02	NA	PRPS2	Ribose-phosphate pyrophosphokinase 2 (EC 2.7.6.1) (PPRibP) (Phosphoribosyl pyrophosphate synthase II) (PRS-II)	PRPS2
1089	Q86SF2	2.926097e-01	8.090979e-01	9.331560e-02	NA	7.550145e-02	NA	GALT7	N-acetylgalactosaminyltransferase 7 (EC 2.4.1.41) (Polypeptide GalNAc transferase 7) (GalNAc-T7) (pp-GaNTase 7) (Protein-UDP acetylgalactosaminyltransferase 7) (UDP-GalNAc:polypeptide N-acetylgalactosaminyltransferase 7)	GALNT7
1090	Q92947	2.745120e-01	-4.146142e-01	7.368220e-02	NA	NA	NA	GCDH	Glutaryl-CoA dehydrogenase, mitochondrial (GCD) (EC 1.3.8.6)	GCDH
1091	Q01581	5.490986e-03	7.558891e-01	5.173957e-01	NA	3.910938e-01	lowleft	HMCS1	Hydroxymethylglutaryl-CoA synthase, cytoplasmic (HMG-CoA synthase) (EC 2.3.3.10) (3-hydroxy-3-methylglutaryl coenzyme A synthase)	HMGCS1	HMGCS
1092	Q12789	1.869230e-02	3.294335e-01	7.492131e-02	NA	2.468159e-02	NA	TF3C1	General transcription factor 3C polypeptide 1 (TF3C-alpha) (TFIIIC box B-binding subunit) (Transcription factor IIIC 220 kDa subunit) (TFIIIC 220 kDa subunit) (TFIIIC220) (Transcription factor IIIC subunit alpha)	GTF3C1
1093	P37059	4.135842e-02	-1.030127e+00	-2.726019e-01	2.808146e-01	NA	NA	DHB2	17-beta-hydroxysteroid dehydrogenase type 2 (17-beta-HSD 2) (20 alpha-hydroxysteroid dehydrogenase) (20-alpha-HSD) (E2DH) (Estradiol 17-beta-dehydrogenase 2) (EC 1.1.1.62) (Microsomal 17-beta-hydroxysteroid dehydrogenase) (Short chain dehydrogenase/reductase family 9C member 2) (Testosterone 17-beta-dehydrogenase) (EC 1.1.1.239)	HSD17B2	EDH17B2	SDR9C2
1094	Q93008	3.966031e-01	2.172498e-01	-1.052704e-02	NA	NA	NA	USP9X	Probable ubiquitin carboxyl-terminal hydrolase FAF-X (EC 3.4.19.12) (Deubiquitinating enzyme FAF-X) (Fat facets in mammals) (hFAM) (Fat facets protein-related, X-linked) (Ubiquitin thioesterase FAF-X) (Ubiquitin-specific protease 9, X chromosome) (Ubiquitin-specific-processing protease FAF-X)	USP9X	DFFRX	FAM	USP9
1095	P11172	5.715209e-03	3.076135e-01	1.582825e-01	NA	4.868982e-02	NA	UMPS	Uridine 5'-monophosphate synthase (UMP synthase) [Includes: Orotate phosphoribosyltransferase (OPRT) (OPRTase) (EC 2.4.2.10); Orotidine 5'-phosphate decarboxylase (ODC) (EC 4.1.1.23) (OMPdecase)]	UMPS	OK/SW-cl.21
1096	Q32NB8	8.318011e-03	4.430346e-01	1.637141e-01	NA	7.253102e-02	NA	PGPS1	CDP-diacylglycerol--glycerol-3-phosphate 3-phosphatidyltransferase, mitochondrial (EC 2.7.8.5) (Phosphatidylglycerophosphate synthase 1) (PGP synthase 1)	PGS1
1097	O95478	5.545997e-03	4.862455e-01	2.819832e-01	NA	1.371131e-01	NA	NSA2	Ribosome biogenesis protein NSA2 homolog (Hairy cell leukemia protein 1) (TGF-beta-inducible nuclear protein 1)	NSA2	TINP1	HUSSY-29
1098	P78318	5.532880e-03	3.669598e-01	1.669557e-01	NA	6.126604e-02	NA	IGBP1	Immunoglobulin-binding protein 1 (B-cell signal transduction molecule alpha 4) (Protein alpha-4) (CD79a-binding protein 1) (Protein phosphatase 2/4/6 regulatory subunit) (Renal carcinoma antigen NY-REN-16)	IGBP1	IBP1
1099	Q8IVS2	9.828754e-02	4.341293e-01	8.362986e-02	NA	3.630617e-02	NA	FABD	Malonyl-CoA-acyl carrier protein transacylase, mitochondrial (MCT) (EC 2.3.1.39) (Mitochondrial malonyl CoA:ACP acyltransferase) (Mitochondrial malonyltransferase) ([Acyl-carrier-protein] malonyltransferase)	MCAT	MT
1100	Q13310	5.548627e-03	3.539057e-01	2.320960e-01	NA	8.214011e-02	NA	PABP4	Polyadenylate-binding protein 4 (PABP-4) (Poly(A)-binding protein 4) (Activated-platelet protein 1) (APP-1) (Inducible poly(A)-binding protein) (iPABP)	PABPC4	APP1	PABP4
1101	Q9Y3D3	3.682438e-02	4.314764e-01	1.430976e-01	NA	6.174325e-02	NA	RT16	28S ribosomal protein S16, mitochondrial (MRP-S16) (S16mt) (Mitochondrial small ribosomal subunit protein bS16m)	MRPS16	RPMS16	CGI-132
1102	P57678	6.372226e-02	3.923980e-01	8.150992e-02	NA	3.198433e-02	NA	GEMI4	Gem-associated protein 4 (Gemin-4) (Component of gems 4) (p97)	GEMIN4
1103	P50053	1.658103e-01	-6.618082e-01	2.156138e-01	NA	NA	NA	KHK	Ketohexokinase (EC 2.7.1.3) (Hepatic fructokinase)	KHK
1104	P00734	1.008533e-02	-4.910951e-01	-3.565874e-01	1.751183e-01	NA	NA	THRB	Prothrombin (EC 3.4.21.5) (Coagulation factor II) [Cleaved into: Activation peptide fragment 1; Activation peptide fragment 2; Thrombin light chain; Thrombin heavy chain]	F2
1105	Q9H0N5	9.895243e-03	-4.528790e-01	-2.461430e-01	1.114730e-01	NA	NA	PHS2	Pterin-4-alpha-carbinolamine dehydratase 2 (PHS 2) (EC 4.2.1.96) (4-alpha-hydroxy-tetrahydropterin dehydratase 2) (DcoH-like protein DCoHm) (Dimerization cofactor of hepatocyte nuclear factor 1 from muscle) (HNF-1-alpha dimerization cofactor)	PCBD2	DCOH2	DCOHM
1106	Q86W56	6.113610e-03	3.685372e-01	1.245237e-01	NA	4.589162e-02	NA	PARG	Poly(ADP-ribose) glycohydrolase (EC 3.2.1.143)	PARG
1107	Q13889	5.920035e-03	2.929080e-01	2.425714e-01	NA	7.105111e-02	NA	TF2H3	General transcription factor IIH subunit 3 (Basic transcription factor 2 34 kDa subunit) (BTF2 p34) (General transcription factor IIH polypeptide 3) (TFIIH basal transcription factor complex p34 subunit)	GTF2H3
1108	Q9UN36	3.914424e-02	-4.874244e-01	-1.995608e-01	9.727082e-02	NA	NA	NDRG2	Protein NDRG2 (N-myc downstream-regulated gene 2 protein) (Protein Syld709613)	NDRG2	KIAA1248	SYLD
1109	Q9NX74	2.038233e-01	3.962888e-01	4.938623e-02	NA	1.957121e-02	NA	DUS2L	tRNA-dihydrouridine(20) synthase [NAD(P)+]-like (EC 1.3.1.91) (Dihydrouridine synthase 2) (Up-regulated in lung cancer protein 8) (URLC8) (tRNA-dihydrouridine synthase 2-like) (hDUS2)	DUS2	DUS2L
1110	Q14938	6.073076e-03	-4.983728e-01	-4.245062e-01	2.115623e-01	NA	NA	NFIX	Nuclear factor 1 X-type (NF1-X) (Nuclear factor 1/X) (CCAAT-box-binding transcription factor) (CTF) (Nuclear factor I/X) (NF-I/X) (NFI-X) (TGGCA-binding protein)	NFIX
1111	P20290	6.938931e-03	3.197776e-01	1.592287e-01	NA	5.091777e-02	NA	BTF3	Transcription factor BTF3 (Nascent polypeptide-associated complex subunit beta) (NAC-beta) (RNA polymerase B transcription factor 3)	BTF3	NACB	OK/SW-cl.8
1112	Q15599	1.098173e-01	-4.496967e-01	-9.725352e-02	4.373459e-02	NA	NA	NHRF2	Na(+)/H(+) exchange regulatory cofactor NHE-RF2 (NHERF-2) (NHE3 kinase A regulatory protein E3KARP) (SRY-interacting protein 1) (SIP-1) (Sodium-hydrogen exchanger regulatory factor 2) (Solute carrier family 9 isoform A3 regulatory factor 2) (Tyrosine kinase activator protein 1) (TKA-1)	SLC9A3R2	NHERF2
1113	Q96BN8	5.897874e-03	3.440660e-01	1.982723e-01	NA	6.821875e-02	NA	OTUL	Ubiquitin thioesterase otulin (EC 3.4.19.12) (Deubiquitinating enzyme otulin) (OTU domain-containing deubiquitinase with linear linkage specificity) (Ubiquitin thioesterase Gumby)	OTULIN	FAM105B
1114	Q9ULW3	1.313712e-02	3.241309e-01	1.488365e-01	NA	4.824250e-02	NA	ABT1	Activator of basal transcription 1 (hABT1) (Basal transcriptional activator)	ABT1
1115	Q8WYP5	4.902599e-02	2.383405e-01	5.169623e-02	NA	1.232131e-02	NA	ELYS	Protein ELYS (Embryonic large molecule derived from yolk sac) (Protein MEL-28) (Putative AT-hook-containing transcription factor 1)	AHCTF1	ELYS	TMBS62	MSTP108
1116	Q9BZI7	6.187005e-03	2.963025e-01	1.436566e-01	NA	4.256580e-02	NA	REN3B	Regulator of nonsense transcripts 3B (Nonsense mRNA reducing factor 3B) (Up-frameshift suppressor 3 homolog B) (hUpf3B) (Up-frameshift suppressor 3 homolog on chromosome X) (hUpf3p-X)	UPF3B	RENT3B	UPF3X
1117	Q9H9A6	2.620317e-01	3.074415e-01	3.035105e-02	NA	9.331173e-03	NA	LRC40	Leucine-rich repeat-containing protein 40	LRRC40
1118	Q5TA45	1.701546e-02	3.092632e-01	1.000120e-01	NA	3.093002e-02	NA	INT11	Integrator complex subunit 11 (Int11) (EC 3.1.27.-) (Cleavage and polyadenylation-specific factor 3-like protein) (CPSF3-like protein) (Protein related to CPSF subunits of 68 kDa) (RC-68)	INTS11	CPSF3L	RC68
1119	P02652	1.065891e-02	-5.968081e-01	-2.910131e-01	1.736790e-01	NA	NA	APOA2	Apolipoprotein A-II (Apo-AII) (ApoA-II) (Apolipoprotein A2) [Cleaved into: Proapolipoprotein A-II (ProapoA-II); Truncated apolipoprotein A-II (Apolipoprotein A-II(1-76))]	APOA2
1120	P17844	6.062560e-03	2.707936e-01	1.838631e-01	NA	4.978896e-02	NA	DDX5	Probable ATP-dependent RNA helicase DDX5 (EC 3.6.4.13) (DEAD box protein 5) (RNA helicase p68)	DDX5	G17P1	HELR	HLR1
1121	Q9UK61	6.878957e-03	2.393889e-01	1.123991e-01	NA	2.690709e-02	NA	TASOR	Protein TASOR (CTCL tumor antigen se89-1) (Retinoblastoma-associated protein RAP140) (Transgene activation suppressor protein)	TASOR	C3orf63	FAM208A	KIAA1105
1122	Q9BWU0	5.965864e-03	3.322668e-01	2.076791e-01	NA	6.900487e-02	NA	NADAP	Kanadaptin (Human lung cancer oncogene 3 protein) (HLC-3) (Kidney anion exchanger adapter protein) (Solute carrier family 4 anion exchanger member 1 adapter protein)	SLC4A1AP	HLC3
1123	P30405	1.433402e-02	5.083980e-01	1.995432e-01	NA	1.014474e-01	NA	PPIF	Peptidyl-prolyl cis-trans isomerase F, mitochondrial (PPIase F) (EC 5.2.1.8) (Cyclophilin D) (CyP-D) (CypD) (Cyclophilin F) (Mitochondrial cyclophilin) (CyP-M) (Rotamase F)	PPIF	CYP3
1124	Q8IX18	1.214224e-02	4.134537e-01	NA	NA	NA	NA	DHX40	Probable ATP-dependent RNA helicase DHX40 (EC 3.6.4.13) (DEAH box protein 40) (Protein PAD)	DHX40	DDX40	ARG147
1125	O15372	6.981111e-03	1.996029e-01	1.185504e-01	NA	2.366300e-02	NA	EIF3H	Eukaryotic translation initiation factor 3 subunit H (eIF3h) (Eukaryotic translation initiation factor 3 subunit 3) (eIF-3-gamma) (eIF3 p40 subunit)	EIF3H	EIF3S3
1126	Q9Y5V3	9.720547e-02	4.739453e-01	9.290104e-02	NA	4.403001e-02	NA	MAGD1	Melanoma-associated antigen D1 (MAGE tumor antigen CCF) (MAGE-D1 antigen) (Neurotrophin receptor-interacting MAGE homolog)	MAGED1	NRAGE	PP2250	PRO2292
1127	Q99733	9.385042e-02	3.118582e-01	6.992413e-02	NA	2.180641e-02	NA	NP1L4	Nucleosome assembly protein 1-like 4 (Nucleosome assembly protein 2) (NAP-2)	NAP1L4	NAP2
1128	P08603	6.614968e-03	-5.214642e-01	-5.042350e-01	2.629405e-01	NA	NA	CFAH	Complement factor H (H factor 1)	CFH	HF	HF1	HF2
1129	P29401	6.098134e-03	4.802687e-01	3.084286e-01	NA	1.481286e-01	NA	TKT	Transketolase (TK) (EC 2.2.1.1)	TKT
1130	Q9H8Y5	1.435714e-02	3.477758e-01	1.183005e-01	NA	4.114206e-02	NA	ANKZ1	Ankyrin repeat and zinc finger domain-containing protein 1 (Zinc finger protein 744)	ANKZF1	ZNF744
1131	Q8IYB3	6.171256e-03	2.961135e-01	1.733880e-01	NA	5.134254e-02	NA	SRRM1	Serine/arginine repetitive matrix protein 1 (SR-related nuclear matrix protein of 160 kDa) (SRm160) (Ser/Arg-related nuclear matrix protein)	SRRM1	SRM160
1132	Q86Y79	4.830137e-02	3.667994e-01	1.323235e-01	NA	4.853617e-02	NA	PTH	Probable peptidyl-tRNA hydrolase (PTH) (EC 3.1.1.29)	PTRH1	C9orf115
1133	O43264	6.750103e-03	2.701100e-01	1.023965e-01	NA	2.765831e-02	NA	ZW10	Centromere/kinetochore protein zw10 homolog	ZW10
1134	Q8IY67	1.843625e-01	3.587683e-01	4.060988e-02	NA	1.456954e-02	NA	RAVR1	Ribonucleoprotein PTB-binding 1 (Protein raver-1)	RAVER1	KIAA1978
1135	O00303	6.300098e-03	1.936240e-01	1.134842e-01	NA	2.197327e-02	NA	EIF3F	Eukaryotic translation initiation factor 3 subunit F (eIF3f) (Deubiquitinating enzyme eIF3f) (EC 3.4.19.12) (Eukaryotic translation initiation factor 3 subunit 5) (eIF-3-epsilon) (eIF3 p47)	EIF3F	EIF3S5
1136	Q13308	6.299895e-03	-6.136212e-01	-6.672858e-01	4.094607e-01	NA	NA	PTK7	Inactive tyrosine-protein kinase 7 (Colon carcinoma kinase 4) (CCK-4) (Protein-tyrosine kinase 7) (Pseudo tyrosine kinase receptor 7) (Tyrosine-protein kinase-like 7)	PTK7	CCK4
1137	P23142	6.577315e-03	-6.037929e-01	-4.226938e-01	2.552195e-01	NA	NA	FBLN1	Fibulin-1 (FIBL-1)	FBLN1	PP213
1138	Q8N129	7.436144e-03	-3.611422e-01	-2.182504e-01	7.881943e-02	NA	NA	CNPY4	Protein canopy homolog 4	CNPY4	PSEC0237	UNQ1909/PRO4354
1139	Q03591	1.277760e-02	-5.757889e-01	NA	NA	NA	NA	FHR1	Complement factor H-related protein 1 (FHR-1) (H factor-like protein 1) (H-factor-like 1) (H36)	CFHR1	CFHL	CFHL1	CFHL1P	CFHR1P	FHR1	HFL1	HFL2
1140	Q7Z6M1	2.755273e-01	3.323343e-01	3.886907e-02	NA	1.291752e-02	NA	RABEK	Rab9 effector protein with kelch motifs (40 kDa Rab9 effector protein) (p40)	RABEPK	RAB9P40
1141	Q6QNY1	2.476979e-02	-2.422981e-01	-8.041398e-02	1.948416e-02	NA	NA	BL1S2	Biogenesis of lysosome-related organelles complex 1 subunit 2 (BLOC-1 subunit 2) (Centrosome-associated protein)	BLOC1S2	BLOS2	CEAP
1142	Q9Y3A2	6.598941e-03	3.795737e-01	2.341588e-01	NA	8.888051e-02	NA	UTP11	Probable U3 small nucleolar RNA-associated protein 11 (U3 snoRNA-associated protein 11) (UTP11-like protein)	UTP11	UTP11L	CGI-94	HDCMB12P
1143	Q92870	6.542587e-03	-4.072497e-01	-2.551582e-01	1.039131e-01	NA	NA	APBB2	Amyloid-beta A4 precursor protein-binding family B member 2 (Protein Fe65-like 1)	APBB2	FE65L	FE65L1
1144	Q6PJG6	6.686621e-03	2.965309e-01	1.742714e-01	NA	5.167685e-02	NA	BRAT1	BRCA1-associated ATM activator 1 (BRCA1-associated protein required for ATM activation protein 1)	BRAT1	BAAT1	C7orf27
1145	P05062	1.827226e-01	-1.000383e+00	2.587885e-01	NA	NA	NA	ALDOB	Fructose-bisphosphate aldolase B (EC 4.1.2.13) (Liver-type aldolase)	ALDOB	ALDB
1146	O95816	6.504906e-03	6.424772e-01	4.072100e-01	NA	2.616231e-01	NA	BAG2	BAG family molecular chaperone regulator 2 (BAG-2) (Bcl-2-associated athanogene 2)	BAG2
1147	Q6P3X3	6.673228e-03	2.718191e-01	1.165888e-01	NA	3.169106e-02	NA	TTC27	Tetratricopeptide repeat protein 27 (TPR repeat protein 27)	TTC27
1148	Q96ME1	4.591650e-01	3.153309e-01	7.626387e-03	NA	2.404835e-03	NA	FXL18	F-box/LRR-repeat protein 18 (F-box and leucine-rich repeat protein 18)	FBXL18	FBL18
1149	O95628	1.333363e-02	4.964083e-01	9.756851e-02	NA	4.843382e-02	NA	CNOT4	CCR4-NOT transcription complex subunit 4 (EC 2.3.2.27) (CCR4-associated factor 4) (E3 ubiquitin-protein ligase CNOT4) (Potential transcriptional repressor NOT4Hp) (RING-type E3 ubiquitin transferase CNOT4)	CNOT4	NOT4
1150	Q4ZHG4	6.699909e-03	-5.533391e-01	-4.456180e-01	2.465778e-01	NA	NA	FNDC1	Fibronectin type III domain-containing protein 1 (Activation-associated cDNA protein) (Expressed in synovial lining protein)	FNDC1	FNDC2	KIAA1866	MEL4B3
1151	O95071	6.614480e-03	2.527784e-01	1.163211e-01	NA	2.940347e-02	NA	UBR5	E3 ubiquitin-protein ligase UBR5 (EC 2.3.2.26) (E3 ubiquitin-protein ligase, HECT domain-containing 1) (HECT-type E3 ubiquitin transferase UBR5) (Hyperplastic discs protein homolog) (hHYD) (Progestin-induced protein)	UBR5	EDD	EDD1	HYD	KIAA0896
1152	P49459	6.679677e-03	2.578119e-01	1.378046e-01	NA	3.552766e-02	NA	UBE2A	Ubiquitin-conjugating enzyme E2 A (EC 2.3.2.23) (E2 ubiquitin-conjugating enzyme A) (RAD6 homolog A) (HR6A) (hHR6A) (Ubiquitin carrier protein A) (Ubiquitin-protein ligase A)	UBE2A	RAD6A
1153	O75674	4.727570e-02	4.406650e-01	1.221452e-01	NA	5.382513e-02	NA	TM1L1	TOM1-like protein 1 (Src-activating and signaling molecule protein) (Target of Myb-like protein 1)	TOM1L1	SRCASM
1154	Q9NVU7	1.102435e-02	3.667399e-01	1.175207e-01	NA	4.309953e-02	NA	SDA1	Protein SDA1 homolog (Nucleolar protein 130) (SDA1 domain-containing protein 1) (hSDA)	SDAD1	NUC130
1155	Q9H3K2	2.864724e-01	4.344301e-01	4.339291e-02	NA	1.885119e-02	NA	GHITM	Growth hormone-inducible transmembrane protein (Dermal papilla-derived protein 2) (Mitochondrial morphology and cristae structure 1) (MICS1) (Transmembrane BAX inhibitor motif-containing protein 5)	GHITM	DERP2	MICS1	TMBIM5	My021	UNQ244/PRO281
1156	Q92973	4.748295e-01	2.183984e-01	-4.837031e-03	NA	NA	NA	TNPO1	Transportin-1 (Importin beta-2) (Karyopherin beta-2) (M9 region interaction protein) (MIP)	TNPO1	KPNB2	MIP1	TRN
1157	P20618	2.654040e-01	1.835420e-01	3.427599e-02	NA	6.291084e-03	NA	PSB1	Proteasome subunit beta type-1 (Macropain subunit C5) (Multicatalytic endopeptidase complex subunit C5) (Proteasome component C5) (Proteasome gamma chain)	PSMB1	PSC5
1158	Q96GM8	6.634113e-03	4.090399e-01	2.079600e-01	NA	8.506393e-02	NA	TOE1	Target of EGR1 protein 1	TOE1
1159	P40222	6.663359e-03	2.949336e-01	2.085853e-01	NA	6.151881e-02	NA	TXLNA	Alpha-taxilin	TXLNA	TXLN
1160	O00443	1.246302e-01	2.493185e-01	4.334329e-02	NA	1.080628e-02	NA	P3C2A	Phosphatidylinositol 4-phosphate 3-kinase C2 domain-containing subunit alpha (PI3K-C2-alpha) (PtdIns-3-kinase C2 subunit alpha) (EC 2.7.1.137) (EC 2.7.1.153) (EC 2.7.1.154) (Phosphoinositide 3-kinase-C2-alpha)	PIK3C2A
1161	Q9ULM3	3.001935e-02	4.673199e-01	1.060040e-01	NA	4.953777e-02	NA	YETS2	YEATS domain-containing protein 2	YEATS2	KIAA1197
1162	Q96K49	1.782453e-01	5.201481e-01	-1.117573e-01	NA	NA	NA	TM87B	Transmembrane protein 87B	TMEM87B
1163	P45954	4.144625e-01	-6.469439e-01	5.331299e-02	NA	NA	NA	ACDSB	Short/branched chain specific acyl-CoA dehydrogenase, mitochondrial (SBCAD) (EC 1.3.8.5) (2-methyl branched chain acyl-CoA dehydrogenase) (2-MEBCAD) (2-methylbutyryl-coenzyme A dehydrogenase) (2-methylbutyryl-CoA dehydrogenase)	ACADSB
1164	Q9HCS7	6.844328e-03	2.629148e-01	1.226686e-01	NA	3.225138e-02	NA	SYF1	Pre-mRNA-splicing factor SYF1 (Protein HCNP) (XPA-binding protein 2)	XAB2	HCNP	KIAA1177	SYF1	PP3898
1165	Q9Y5Y2	9.677099e-02	2.817247e-01	5.923053e-02	NA	1.668670e-02	NA	NUBP2	Cytosolic Fe-S cluster assembly factor NUBP2 (Nucleotide-binding protein 2) (NBP 2)	NUBP2
1166	P82664	2.895820e-02	3.551991e-01	1.243852e-01	NA	4.418151e-02	NA	RT10	28S ribosomal protein S10, mitochondrial (MRP-S10) (S10mt) (Mitochondrial small ribosomal subunit protein uS10m)	MRPS10	MSTP040
1167	Q9NXW9	1.920291e-01	3.129606e-01	-8.117933e-02	NA	NA	NA	ALKB4	Alpha-ketoglutarate-dependent dioxygenase alkB homolog 4 (Alkylated DNA repair protein alkB homolog 4) (DNA N6-methyl adenine demethylase ALKBH4) (EC 1.14.11.51) (Lysine-specific demethylase ALKBH4) (EC 1.14.11.-)	ALKBH4	ABH4
1168	Q93009	8.108193e-02	2.452332e-01	5.069537e-02	NA	1.243219e-02	NA	UBP7	Ubiquitin carboxyl-terminal hydrolase 7 (EC 3.4.19.12) (Deubiquitinating enzyme 7) (Herpesvirus-associated ubiquitin-specific protease) (Ubiquitin thioesterase 7) (Ubiquitin-specific-processing protease 7)	USP7	HAUSP
1169	P13693	7.195664e-03	3.033081e-01	1.643455e-01	NA	4.984732e-02	NA	TCTP	Translationally-controlled tumor protein (TCTP) (Fortilin) (Histamine-releasing factor) (HRF) (p23)	TPT1
1170	Q56UQ5;P13693	1.361017e-02	3.033081e-01	NA	NA	NA	NA	NA	NA	NA
1171	P26368	1.968610e-01	2.301211e-01	5.011964e-02	NA	1.153359e-02	NA	U2AF2	Splicing factor U2AF 65 kDa subunit (U2 auxiliary factor 65 kDa subunit) (hU2AF(65)) (hU2AF65) (U2 snRNP auxiliary factor large subunit)	U2AF2	U2AF65
1172	P08397	1.782158e-02	3.451784e-01	1.526399e-01	NA	5.268800e-02	NA	HEM3	Porphobilinogen deaminase (PBG-D) (EC 2.5.1.61) (Hydroxymethylbilane synthase) (HMBS) (Pre-uroporphyrinogen synthase)	HMBS	PBGD	UPS
1173	Q75N03	4.019375e-01	2.950989e-01	1.458928e-02	NA	4.305280e-03	NA	HAKAI	E3 ubiquitin-protein ligase Hakai (EC 2.3.2.27) (Casitas B-lineage lymphoma-transforming sequence-like protein 1) (c-Cbl-like protein 1) (RING finger protein 188) (RING-type E3 ubiquitin transferase Hakai)	CBLL1	HAKAI	RNF188
1174	O15042	6.943218e-03	2.515449e-01	1.527327e-01	NA	3.841912e-02	NA	SR140	U2 snRNP-associated SURP motif-containing protein (140 kDa Ser/Arg-rich domain protein) (U2-associated protein SR140)	U2SURP	KIAA0332	SR140
1175	O75940	2.497623e-01	2.667031e-01	4.573751e-02	NA	1.219834e-02	NA	SPF30	Survival of motor neuron-related-splicing factor 30 (30 kDa splicing factor SMNrp) (SMN-related protein) (Survival motor neuron domain-containing protein 1)	SMNDC1	SMNR	SPF30
1176	P12931	9.951398e-02	3.899909e-01	-8.296191e-02	NA	NA	NA	SRC	Proto-oncogene tyrosine-protein kinase Src (EC 2.7.10.2) (Proto-oncogene c-Src) (pp60c-src) (p60-Src)	SRC	SRC1
1177	Q9NVV4	1.798202e-02	3.680526e-01	1.470300e-01	NA	5.411479e-02	NA	PAPD1	Poly(A) RNA polymerase, mitochondrial (PAP) (EC 2.7.7.19) (PAP-associated domain-containing protein 1) (Polynucleotide adenylyltransferase) (Terminal uridylyltransferase 1) (TUTase 1) (mtPAP)	MTPAP	PAPD1
1178	Q7Z4Q2	6.932369e-03	4.162260e-01	2.724607e-01	NA	1.134052e-01	NA	HEAT3	HEAT repeat-containing protein 3	HEATR3
1179	Q9ULU4	7.723474e-03	2.925934e-01	1.331092e-01	NA	3.894686e-02	NA	PKCB1	Protein kinase C-binding protein 1 (Cutaneous T-cell lymphoma-associated antigen se14-3) (CTCL-associated antigen se14-3) (Rack7) (Zinc finger MYND domain-containing protein 8)	ZMYND8	KIAA1125	PRKCBP1	RACK7
1180	Q7L2H7	9.416287e-02	2.206617e-01	6.202115e-02	NA	1.368569e-02	NA	EIF3M	Eukaryotic translation initiation factor 3 subunit M (eIF3m) (Fetal lung protein B5) (hFL-B5) (PCI domain-containing protein 1)	EIF3M	HFLB5	PCID1	GA17	PNAS-125
1181	P48059	6.996710e-03	-3.220596e-01	-4.190330e-01	1.349536e-01	NA	NA	LIMS1	LIM and senescent cell antigen-like-containing domain protein 1 (Particularly interesting new Cys-His protein 1) (PINCH-1) (Renal carcinoma antigen NY-REN-48)	LIMS1	PINCH	PINCH1
1182	Q969N2	1.625432e-01	2.867833e-01	5.168404e-02	NA	1.482212e-02	NA	PIGT	GPI transamidase component PIG-T (Phosphatidylinositol-glycan biosynthesis class T protein)	PIGT	CGI-06	PSEC0163	UNQ716/PRO1379
1183	Q0ZGT2	7.152960e-03	-4.973425e-01	-7.123664e-01	3.542901e-01	NA	NA	NEXN	Nexilin (F-actin-binding protein) (Nelin)	NEXN
1184	P12270	9.563574e-03	2.122719e-01	9.861845e-02	NA	2.093393e-02	NA	TPR	Nucleoprotein TPR (Megator) (NPC-associated intranuclear protein) (Translocated promoter region protein)	TPR
1185	P22830	3.917400e-01	-3.982041e-01	-2.390381e-02	9.518597e-03	NA	NA	HEMH	Ferrochelatase, mitochondrial (EC 4.99.1.1) (Heme synthase) (Protoheme ferro-lyase)	FECH
1186	P26440	9.748500e-02	-4.317767e-01	-1.380464e-01	5.960522e-02	NA	NA	IVD	Isovaleryl-CoA dehydrogenase, mitochondrial (IVD) (EC 1.3.8.4) (Butyryl-CoA dehydrogenase) (EC 1.3.8.1)	IVD
1187	P53365	7.066780e-03	3.372305e-01	2.354822e-01	NA	7.941177e-02	NA	ARFP2	Arfaptin-2 (ADP-ribosylation factor-interacting protein 2) (Partner of RAC1) (Protein POR1)	ARFIP2	POR1
1188	Q9H9B1	7.041222e-03	3.377113e-01	2.089164e-01	NA	7.055344e-02	NA	EHMT1	Histone-lysine N-methyltransferase EHMT1 (EC 2.1.1.-) (Euchromatic histone-lysine N-methyltransferase 1) (Eu-HMTase1) (G9a-like protein 1) (GLP) (GLP1) (Histone H3-K9 methyltransferase 5) (H3-K9-HMTase 5) (Lysine N-methyltransferase 1D)	EHMT1	EUHMTASE1	GLP	KIAA1876	KMT1D
1189	Q96F63	4.130395e-01	3.378587e-01	-1.638921e-02	NA	NA	NA	CCD97	Coiled-coil domain-containing protein 97	CCDC97
1190	P29083	7.073940e-03	3.859986e-01	2.340691e-01	NA	9.035033e-02	NA	T2EA	General transcription factor IIE subunit 1 (General transcription factor IIE 56 kDa subunit) (Transcription initiation factor IIE subunit alpha) (TFIIE-alpha)	GTF2E1	TF2E1
1191	P15531	8.137466e-03	3.919287e-01	2.042281e-01	NA	8.004284e-02	NA	NDKA	Nucleoside diphosphate kinase A (NDK A) (NDP kinase A) (EC 2.7.4.6) (Granzyme A-activated DNase) (GAAD) (Metastasis inhibition factor nm23) (NM23-H1) (Tumor metastatic process-associated protein)	NME1	NDPKA	NM23
1192	Q9ULX6	7.224200e-03	3.008461e-01	2.531347e-01	NA	7.615459e-02	NA	AKP8L	A-kinase anchor protein 8-like (AKAP8-like protein) (Helicase A-binding protein 95) (HAP95) (Homologous to AKAP95 protein) (HA95) (Neighbor of A-kinase-anchoring protein 95) (Neighbor of AKAP95)	AKAP8L	NAKAP	NAKAP95	HRIHFB2018
1193	Q9H3K6	2.809608e-01	3.341846e-01	3.301002e-02	NA	1.103144e-02	NA	BOLA2	BolA-like protein 2	BOLA2	BOLA2A	My016;	BOLA2B
1194	P02766	1.087371e-02	-4.985051e-01	-3.187316e-01	1.588893e-01	NA	NA	TTHY	Transthyretin (ATTR) (Prealbumin) (TBPA)	TTR	PALB
1195	Q8WUP2	7.193520e-03	-3.987152e-01	-6.126687e-01	2.442803e-01	NA	NA	FBLI1	Filamin-binding LIM protein 1 (FBLP-1) (Migfilin) (Mitogen-inducible 2-interacting protein) (MIG2-interacting protein)	FBLIM1	FBLP1
1196	P98194	1.893324e-01	3.666999e-01	-7.187954e-02	NA	NA	NA	AT2C1	Calcium-transporting ATPase type 2C member 1 (ATPase 2C1) (EC 7.2.2.10) (ATP-dependent Ca(2+) pump PMR1)	ATP2C1	KIAA1347	PMR1L	HUSSY-28
1197	Q9NW08	4.470634e-02	3.522542e-01	9.911649e-02	NA	3.491420e-02	NA	RPC2	DNA-directed RNA polymerase III subunit RPC2 (RNA polymerase III subunit C2) (EC 2.7.7.6) (C128) (DNA-directed RNA polymerase III 127.6 kDa polypeptide) (DNA-directed RNA polymerase III subunit B)	POLR3B
1198	P08319	4.974799e-01	-8.315791e-01	-7.744253e-03	6.439959e-03	NA	NA	ADH4	All-trans-retinol dehydrogenase [NAD(+)] ADH4 (EC 1.1.1.105) (Alcohol dehydrogenase 4) (Alcohol dehydrogenase class II pi chain)	ADH4
1199	P18074	7.249250e-03	2.937750e-01	2.842558e-01	NA	8.350725e-02	NA	ERCC2	General transcription and DNA repair factor IIH helicase subunit XPD (TFIIH subunit XPD) (EC 3.6.4.12) (Basic transcription factor 2 80 kDa subunit) (BTF2 p80) (CXPD) (DNA excision repair protein ERCC-2) (DNA repair protein complementing XP-D cells) (TFIIH basal transcription factor complex 80 kDa subunit) (TFIIH 80 kDa subunit) (TFIIH p80) (Xeroderma pigmentosum group D-complementing protein)	ERCC2	XPD	XPDC
1200	Q8IWT0	7.356402e-03	4.350219e-01	2.435308e-01	NA	1.059412e-01	NA	ARCH	Protein archease (Protein ZBTB8OS) (Zinc finger and BTB domain-containing opposite strand protein 8)	ZBTB8OS	ARCH
1201	Q92917	7.320229e-03	2.474979e-01	1.733155e-01	NA	4.289522e-02	NA	GPKOW	G-patch domain and KOW motifs-containing protein (G-patch domain-containing protein 5) (Protein MOS2 homolog) (Protein T54)	GPKOW	GPATC5	GPATCH5	T54
1202	O43663	7.908205e-03	5.903220e-01	3.053199e-01	NA	1.802370e-01	NA	PRC1	Protein regulator of cytokinesis 1	PRC1
1203	A5YKK6	1.953704e-01	1.964318e-01	2.324507e-02	NA	4.566071e-03	NA	CNOT1	CCR4-NOT transcription complex subunit 1 (CCR4-associated factor 1) (Negative regulator of transcription subunit 1 homolog) (NOT1H) (hNOT1)	CNOT1	CDC39	KIAA1007	NOT1	AD-005
1204	Q5HYK7	7.415460e-03	-3.151098e-01	-4.889455e-01	1.540715e-01	NA	NA	SH319	SH3 domain-containing protein 19 (ADAM-binding protein Eve-1) (EEN-binding protein) (EBP)	SH3D19
1205	O43395	7.399522e-03	2.301312e-01	1.778932e-01	NA	4.093878e-02	NA	PRPF3	U4/U6 small nuclear ribonucleoprotein Prp3 (Pre-mRNA-splicing factor 3) (hPrp3) (U4/U6 snRNP 90 kDa protein)	PRPF3	HPRP3	PRP3
1206	Q6ZRP7	9.114546e-02	3.402845e-01	8.570219e-02	NA	2.916313e-02	NA	QSOX2	Sulfhydryl oxidase 2 (EC 1.8.3.2) (Neuroblastoma-derived sulfhydryl oxidase) (Quiescin Q6-like protein 1)	QSOX2	QSCN6L1	SOXN
1207	Q9P2X0	3.339296e-02	3.403297e-01	1.369794e-01	NA	4.661815e-02	NA	DPM3	Dolichol-phosphate mannosyltransferase subunit 3 (Dolichol-phosphate mannose synthase subunit 3) (DPM synthase subunit 3) (Dolichyl-phosphate beta-D-mannosyltransferase subunit 3) (Mannose-P-dolichol synthase subunit 3) (MPD synthase subunit 3) (Prostin-1)	DPM3
1208	O00479	7.463327e-03	-4.635902e-01	-3.800345e-01	1.761803e-01	NA	NA	HMGN4	High mobility group nucleosome-binding domain-containing protein 4 (Non-histone chromosomal protein HMG-17-like 3) (Non-histone chromosomal protein)	HMGN4	HMG17L3	NHC
1209	Q5T0F9	8.125777e-03	2.747009e-01	1.240605e-01	NA	3.407953e-02	NA	C2D1B	Coiled-coil and C2 domain-containing protein 1B (Five prime repressor element under dual repression-binding protein 2) (FRE under dual repression-binding protein 2) (Freud-2)	CC2D1B	KIAA1836
1210	P28070	1.309822e-02	1.992465e-01	1.002205e-01	NA	1.996857e-02	NA	PSB4	Proteasome subunit beta type-4 (26 kDa prosomal protein) (HsBPROS26) (PROS-26) (Macropain beta chain) (Multicatalytic endopeptidase complex beta chain) (Proteasome beta chain) (Proteasome chain 3) (HsN3)	PSMB4	PROS26
1211	Q13177	1.759309e-02	2.331497e-01	6.357227e-02	NA	1.482186e-02	NA	PAK2	Serine/threonine-protein kinase PAK 2 (EC 2.7.11.1) (Gamma-PAK) (PAK65) (S6/H4 kinase) (p21-activated kinase 2) (PAK-2) (p58) [Cleaved into: PAK-2p27 (p27); PAK-2p34 (p34) (C-t-PAK2)]	PAK2
1212	Q9BUE6	1.363173e-01	5.041875e-01	7.858207e-02	NA	3.962010e-02	NA	ISCA1	Iron-sulfur cluster assembly 1 homolog, mitochondrial (HESB-like domain-containing protein 2) (Iron-sulfur assembly protein IscA) (hIscA)	ISCA1	HBLD2	GK004
1213	Q9BUE0	8.133616e-03	3.568597e-01	1.876653e-01	NA	6.697018e-02	NA	MED18	Mediator of RNA polymerase II transcription subunit 18 (Mediator complex subunit 18) (p28b)	MED18
1214	P23588	7.725524e-03	2.489688e-01	1.989453e-01	NA	4.953118e-02	NA	IF4B	Eukaryotic translation initiation factor 4B (eIF-4B)	EIF4B
1215	Q9H845	9.095830e-03	2.910410e-01	1.779980e-01	NA	5.180473e-02	NA	ACAD9	Complex I assembly factor ACAD9, mitochondrial (Acyl-CoA dehydrogenase family member 9) (ACAD-9) (EC 1.3.8.-)	ACAD9
1216	Q13426	7.941814e-02	3.862649e-01	8.732646e-02	NA	3.373115e-02	NA	XRCC4	DNA repair protein XRCC4 (X-ray repair cross-complementing protein 4)	XRCC4
1217	Q9Y2Q9	1.410776e-02	3.637403e-01	1.464911e-01	NA	5.328473e-02	NA	RT28	28S ribosomal protein S28, mitochondrial (MRP-S28) (S28mt) (28S ribosomal protein S35, mitochondrial) (MRP-S35) (S35mt) (Mitochondrial small ribosomal subunit protein bS1m)	MRPS28	MRPS35	HSPC007
1218	P98175	2.110573e-02	2.199213e-01	9.905173e-02	NA	2.178358e-02	NA	RBM10	RNA-binding protein 10 (G patch domain-containing protein 9) (RNA-binding motif protein 10) (RNA-binding protein S1-1) (S1-1)	RBM10	DXS8237E	GPATC9	GPATCH9	KIAA0122
1219	Q9UNQ2	7.748510e-03	3.593810e-01	1.866493e-01	NA	6.707822e-02	NA	DIM1	Probable dimethyladenosine transferase (EC 2.1.1.183) (DIM1 dimethyladenosine transferase 1 homolog) (DIM1 dimethyladenosine transferase 1-like) (Probable 18S rRNA (adenine(1779)-N(6)/adenine(1780)-N(6))-dimethyltransferase) (Probable 18S rRNA dimethylase) (Probable S-adenosylmethionine-6-N',N'-adenosyl(rRNA) dimethyltransferase)	DIMT1	DIMT1L	HUSSY-05
1220	Q10588	7.782998e-03	-6.928487e-01	-4.198109e-01	2.908654e-01	NA	NA	BST1	ADP-ribosyl cyclase/cyclic ADP-ribose hydrolase 2 (EC 3.2.2.6) (ADP-ribosyl cyclase 2) (Bone marrow stromal antigen 1) (BST-1) (Cyclic ADP-ribose hydrolase 2) (cADPr hydrolase 2) (CD antigen CD157)	BST1
1221	Q16831	1.368685e-02	4.794211e-01	2.659904e-01	NA	1.275214e-01	NA	UPP1	Uridine phosphorylase 1 (UPase 1) (UrdPase 1) (EC 2.4.2.3)	UPP1	UP
1222	Q9Y625	4.544939e-02	-5.573388e-01	-1.949547e-01	1.086558e-01	NA	NA	GPC6	Glypican-6 [Cleaved into: Secreted glypican-6]	GPC6	UNQ369/PRO705
1223	P41091	1.213382e-01	2.212719e-01	5.990689e-02	NA	1.325571e-02	NA	IF2G	Eukaryotic translation initiation factor 2 subunit 3 (EC 3.6.5.3) (Eukaryotic translation initiation factor 2 subunit gamma X) (eIF-2-gamma X) (eIF-2gX)	EIF2S3	EIF2G
1224	P25940	1.030186e-02	-4.946826e-01	-2.518292e-01	1.245755e-01	NA	NA	CO5A3	Collagen alpha-3(V) chain	COL5A3
1225	P61956	1.563447e-02	2.958446e-01	NA	NA	NA	NA	SUMO2	Small ubiquitin-related modifier 2 (SUMO-2) (HSMT3) (SMT3 homolog 2) (SUMO-3) (Sentrin-2) (Ubiquitin-like protein SMT3B) (Smt3B)	SUMO2	SMT3B	SMT3H2
1226	Q5T200	1.141792e-02	2.835172e-01	9.624398e-02	NA	2.728682e-02	NA	ZC3HD	Zinc finger CCCH domain-containing protein 13	ZC3H13	KIAA0853
1227	Q96S86	8.126729e-03	-6.380036e-01	-5.736750e-01	3.660067e-01	NA	NA	HPLN3	Hyaluronan and proteoglycan link protein 3	HAPLN3	EXLD1	UNQ238/PRO271
1228	Q96RN5	9.829711e-03	2.421340e-01	9.014992e-02	NA	2.182836e-02	NA	MED15	Mediator of RNA polymerase II transcription subunit 15 (Activator-recruited cofactor 105 kDa component) (ARC105) (CTG repeat protein 7a) (Mediator complex subunit 15) (Positive cofactor 2 glutamine/Q-rich-associated protein) (PC2 glutamine/Q-rich-associated protein) (TPA-inducible gene 1 protein) (TIG-1) (Trinucleotide repeat-containing gene 7 protein)	MED15	ARC105	CTG7A	PCQAP	TIG1	TNRC7
1229	Q8NB90	2.295677e-02	3.442703e-01	8.466297e-02	NA	2.914694e-02	NA	AFG2H	ATPase family protein 2 homolog (EC 3.6.4.10) (Spermatogenesis-associated factor protein) (Spermatogenesis-associated protein 5)	SPATA5	AFG2	SPAF
1230	Q96FE7	1.711365e-02	-4.956659e-01	NA	NA	NA	NA	P3IP1	Phosphoinositide-3-kinase-interacting protein 1 (Kringle domain-containing protein HGFL)	PIK3IP1	HGFL
1231	Q9UKS6	4.212118e-01	-4.319381e-01	-2.391381e-02	1.032929e-02	NA	NA	PACN3	Protein kinase C and casein kinase substrate in neurons protein 3 (SH3 domain-containing protein 6511)	PACSIN3
1232	P17987	7.929505e-03	2.423958e-01	1.595014e-01	NA	3.866247e-02	NA	TCPA	T-complex protein 1 subunit alpha (TCP-1-alpha) (CCT-alpha)	TCP1	CCT1	CCTA
1233	Q86YP4	9.028849e-03	2.909927e-01	1.114780e-01	NA	3.243928e-02	NA	P66A	Transcriptional repressor p66-alpha (Hp66alpha) (GATA zinc finger domain-containing protein 2A)	GATAD2A
1234	Q9Y478	1.827575e-02	2.930717e-01	1.138612e-01	NA	3.336950e-02	NA	AAKB1	5'-AMP-activated protein kinase subunit beta-1 (AMPK subunit beta-1) (AMPKb)	PRKAB1	AMPK
1235	Q99653	8.024397e-03	3.244528e-01	1.639544e-01	NA	5.319545e-02	NA	CHP1	Calcineurin B homologous protein 1 (Calcineurin B-like protein) (Calcium-binding protein CHP) (Calcium-binding protein p22) (EF-hand calcium-binding domain-containing protein p22)	CHP1	CHP
1236	Q96EL2	4.313437e-01	3.631449e-01	2.189219e-02	NA	7.950039e-03	NA	RT24	28S ribosomal protein S24, mitochondrial (MRP-S24) (S24mt) (Mitochondrial small ribosomal subunit protein uS3m) (bMRP-47) (bMRP47)	MRPS24	HSPC335
1237	Q96ER3	8.558320e-03	4.433320e-01	4.472471e-01	NA	1.982789e-01	NA	SAAL1	Protein SAAL1 (Synoviocyte proliferation-associated in collagen-induced arthritis protein 1) (SPACIA1)	SAAL1
1238	P50148	8.004566e-03	-3.219748e-01	-3.008915e-01	9.687947e-02	NA	NA	GNAQ	Guanine nucleotide-binding protein G(q) subunit alpha (Guanine nucleotide-binding protein alpha-q)	GNAQ	GAQ
1239	P04920	1.490231e-01	6.842896e-01	-1.145921e-01	NA	NA	NA	B3A2	Anion exchange protein 2 (AE 2) (Anion exchanger 2) (Non-erythroid band 3-like protein) (BND3L) (Solute carrier family 4 member 2)	SLC4A2	AE2	EPB3L1	HKB3	MPB3L
1240	Q5K4L6	4.892466e-01	-5.973286e-01	4.776428e-03	NA	NA	NA	S27A3	Solute carrier family 27 member 3 (EC 6.2.1.-) (Arachidonate--CoA ligase) (EC 6.2.1.15) (Long-chain fatty acid transport protein 3) (FATP-3) (Fatty acid transport protein 3) (Very long-chain acyl-CoA synthetase homolog 3) (VLCS-3)	SLC27A3	ACSVL3	FATP3	PSEC0067	UNQ367/PRO703
1241	Q9H0R4	9.122108e-02	-4.607737e-01	-1.020612e-01	4.702714e-02	NA	NA	HDHD2	Haloacid dehalogenase-like hydrolase domain-containing protein 2	HDHD2
1242	Q8IWR0	4.059707e-01	1.727380e-01	8.958862e-03	NA	1.547536e-03	NA	Z3H7A	Zinc finger CCCH domain-containing protein 7A	ZC3H7A	ZC3H7	ZC3HDC7	HSPC055
1243	P25788	9.790052e-03	2.023365e-01	1.059063e-01	NA	2.142872e-02	NA	PSA3	Proteasome subunit alpha type-3 (Macropain subunit C8) (Multicatalytic endopeptidase complex subunit C8) (Proteasome component C8)	PSMA3	HC8	PSC8
1244	P09455	8.217097e-03	-8.285981e-01	-4.476122e-01	3.708906e-01	NA	NA	RET1	Retinol-binding protein 1 (Cellular retinol-binding protein) (CRBP) (Cellular retinol-binding protein I) (CRBP-I)	RBP1	CRBP1
1245	P07148	1.439567e-02	-1.013896e+00	7.348364e-01	NA	NA	Outlier	FABPL	Fatty acid-binding protein, liver (Fatty acid-binding protein 1) (Liver-type fatty acid-binding protein) (L-FABP)	FABP1	FABPL
1246	P62633	3.054240e-01	3.093495e-01	4.626338e-02	NA	1.431155e-02	NA	CNBP	Cellular nucleic acid-binding protein (CNBP) (Zinc finger protein 9)	CNBP	RNF163	ZNF9
1247	O75881	8.513983e-03	-4.828543e-01	-3.416399e-01	1.649623e-01	NA	NA	CP7B1	Cytochrome P450 7B1 (24-hydroxycholesterol 7-alpha-hydroxylase) (EC 1.14.14.26) (25/26-hydroxycholesterol 7-alpha-hydroxylase) (EC 1.14.14.29) (3-hydroxysteroid 7-alpha hydroxylase) (Oxysterol 7-alpha-hydroxylase)	CYP7B1
1248	Q08945	8.254643e-03	3.416614e-01	2.063758e-01	NA	7.051064e-02	NA	SSRP1	FACT complex subunit SSRP1 (Chromatin-specific transcription elongation factor 80 kDa subunit) (Facilitates chromatin transcription complex 80 kDa subunit) (FACT 80 kDa subunit) (FACTp80) (Facilitates chromatin transcription complex subunit SSRP1) (Recombination signal sequence recognition protein 1) (Structure-specific recognition protein 1) (hSSRP1) (T160)	SSRP1	FACT80
1249	O00468	8.288663e-03	-4.980878e-01	-3.977484e-01	1.981136e-01	NA	NA	AGRIN	Agrin [Cleaved into: Agrin N-terminal 110 kDa subunit; Agrin C-terminal 110 kDa subunit; Agrin C-terminal 90 kDa fragment (C90); Agrin C-terminal 22 kDa fragment (C22)]	AGRN	AGRIN
1250	Q9UKJ3	3.030569e-01	2.775046e-01	2.118335e-02	NA	5.878476e-03	NA	GPTC8	G patch domain-containing protein 8	GPATCH8	GPATC8	KIAA0553
1251	Q16540	1.158719e-01	3.185405e-01	7.435267e-02	NA	2.368434e-02	NA	RM23	39S ribosomal protein L23, mitochondrial (L23mt) (MRP-L23) (L23 mitochondrial-related protein) (Mitochondrial large ribosomal subunit protein uL23m) (Ribosomal protein L23-like)	MRPL23	L23MRP	RPL23L
1252	Q7Z7G0	9.451655e-03	-8.416631e-01	-9.379696e-01	7.894544e-01	NA	NA	TARSH	Target of Nesh-SH3 (Tarsh) (ABI gene family member 3-binding protein) (Nesh-binding protein) (NeshBP)	ABI3BP	NESHBP	TARSH
1253	P21695	1.135379e-01	-7.674828e-01	2.115271e-01	NA	NA	NA	GPDA	Glycerol-3-phosphate dehydrogenase [NAD(+)], cytoplasmic (GPD-C) (GPDH-C) (EC 1.1.1.8)	GPD1
1254	Q9NZM5	1.489120e-02	4.620553e-01	1.368997e-01	NA	6.325525e-02	NA	NOP53	Ribosome biogenesis protein NOP53 (Glioma tumor suppressor candidate region gene 2 protein) (Protein interacting with carboxyl terminus 1) (PICT-1) (p60)	NOP53	GLT	GLTSCR2	PICT1
1255	P49721	8.723403e-03	2.145370e-01	1.807498e-01	NA	3.877751e-02	NA	PSB2	Proteasome subunit beta type-2 (Macropain subunit C7-I) (Multicatalytic endopeptidase complex subunit C7-I) (Proteasome component C7-I)	PSMB2
1256	O14907	8.457039e-03	-3.711247e-01	-2.489154e-01	9.237867e-02	NA	NA	TX1B3	Tax1-binding protein 3 (Glutaminase-interacting protein 3) (Tax interaction protein 1) (TIP-1) (Tax-interacting protein 1)	TAX1BP3	TIP1
1257	P56589	8.485167e-03	3.287031e-01	3.208215e-01	NA	1.054550e-01	NA	PEX3	Peroxisomal biogenesis factor 3 (Peroxin-3) (Peroxisomal assembly protein PEX3)	PEX3
1258	A6NJ78	4.648250e-01	4.594267e-01	6.847330e-03	NA	3.145846e-03	NA	MET15	12S rRNA N4-methylcytidine (m4C) methyltransferase (12S rRNA m4C methyltransferase) (EC 2.1.1.-) (Methyltransferase 5 domain-containing protein 1) (Methyltransferase-like protein 15)	METTL15	METT5D1
1259	Q13505	1.876861e-01	2.928401e-01	5.226937e-02	NA	1.530657e-02	NA	MTX1	Metaxin-1 (Mitochondrial outer membrane import complex protein 1)	MTX1	MTX	MTXN
1260	P49746	9.212645e-03	-5.083341e-01	-6.441936e-01	3.274656e-01	NA	NA	TSP3	Thrombospondin-3	THBS3	TSP3
1261	P27338	1.092648e-02	-8.477544e-01	-3.218694e-01	2.728662e-01	NA	NA	AOFB	Amine oxidase [flavin-containing] B (EC 1.4.3.4) (Monoamine oxidase type B) (MAO-B)	MAOB
1262	P60228	9.685355e-03	2.161174e-01	9.184016e-02	NA	1.984826e-02	NA	EIF3E	Eukaryotic translation initiation factor 3 subunit E (eIF3e) (Eukaryotic translation initiation factor 3 subunit 6) (Viral integration site protein INT-6 homolog) (eIF-3 p48)	EIF3E	EIF3S6	INT6
1263	Q9Y6I9	1.423737e-02	3.377721e-01	1.513435e-01	NA	5.111962e-02	NA	TX264	Testis-expressed protein 264 (Putative secreted protein Zsig11)	TEX264	ZSIG11	UNQ337/PRO536
1264	Q9UKL0	8.561660e-03	2.807746e-01	2.164409e-01	NA	6.077111e-02	NA	RCOR1	REST corepressor 1 (Protein CoREST)	RCOR1	KIAA0071	RCOR
1265	Q9Y237	1.041012e-01	3.807870e-01	8.810796e-02	NA	3.355037e-02	NA	PIN4	Peptidyl-prolyl cis-trans isomerase NIMA-interacting 4 (EC 5.2.1.8) (Parvulin-14) (Par14) (hPar14) (Parvulin-17) (Par17) (hPar17) (Peptidyl-prolyl cis-trans isomerase Pin4) (PPIase Pin4) (Peptidyl-prolyl cis/trans isomerase EPVH) (hEPVH) (Rotamase Pin4)	PIN4
1266	Q9UN86	4.514801e-02	2.823301e-01	9.029228e-02	NA	2.549223e-02	NA	G3BP2	Ras GTPase-activating protein-binding protein 2 (G3BP-2) (GAP SH3 domain-binding protein 2)	G3BP2	KIAA0660
1267	Q6IN84	3.569875e-01	5.410408e-01	4.002177e-02	NA	2.165341e-02	NA	MRM1	rRNA methyltransferase 1, mitochondrial (EC 2.1.1.-) (16S rRNA (guanosine(1145)-2'-O)-methyltransferase) (16S rRNA [Gm1145] 2'-O-methyltransferase)	MRM1
1268	Q9P2N5	7.130726e-02	2.510200e-01	6.764776e-02	NA	1.698094e-02	NA	RBM27	RNA-binding protein 27 (RNA-binding motif protein 27)	RBM27	KIAA1311
1269	O60701	9.965055e-03	7.692423e-01	3.394298e-01	NA	2.611037e-01	NA	UGDH	UDP-glucose 6-dehydrogenase (UDP-Glc dehydrogenase) (UDP-GlcDH) (UDPGDH) (EC 1.1.1.22)	UGDH
1270	O00299	3.268861e-01	3.376340e-01	3.780758e-02	NA	1.276513e-02	NA	CLIC1	Chloride intracellular channel protein 1 (Chloride channel ABP) (Nuclear chloride ion channel 27) (NCC27) (Regulatory nuclear chloride ion channel protein) (hRNCC)	CLIC1	G6	NCC27
1271	Q8IWW6	4.147966e-01	3.487923e-01	-1.692428e-02	NA	NA	NA	RHG12	Rho GTPase-activating protein 12 (Rho-type GTPase-activating protein 12)	ARHGAP12
1272	P25440	3.077807e-02	2.515855e-01	1.494192e-01	NA	3.759171e-02	NA	BRD2	Bromodomain-containing protein 2 (O27.1.1) (Really interesting new gene 3 protein)	BRD2	KIAA9001	RING3
1273	Q9NYH9	8.953979e-03	3.657572e-01	1.711454e-01	NA	6.259767e-02	NA	UTP6	U3 small nucleolar RNA-associated protein 6 homolog (Hepatocellular carcinoma-associated antigen 66) (Multiple hat domains protein)	UTP6	C17orf40	HCA66	MHAT
1274	P60510	1.111934e-02	2.558340e-01	9.264407e-02	NA	2.370150e-02	NA	PP4C	Serine/threonine-protein phosphatase 4 catalytic subunit (PP4C) (Pp4) (EC 3.1.3.16) (Protein phosphatase X) (PP-X)	PPP4C	PPP4	PPX
1275	Q16890	1.943675e-02	7.346860e-01	3.221297e-01	NA	2.366642e-01	NA	TPD53	Tumor protein D53 (hD53) (Tumor protein D52-like 1)	TPD52L1
1276	P33402	1.066123e-02	-4.216766e-01	-1.859765e-01	7.842195e-02	NA	NA	GCYA2	Guanylate cyclase soluble subunit alpha-2 (GCS-alpha-2) (EC 4.6.1.2)	GUCY1A2	GUC1A2	GUCSA2
1277	Q9UPN4	9.350672e-03	2.972818e-01	2.906209e-01	NA	8.639631e-02	NA	CP131	Centrosomal protein of 131 kDa (5-azacytidine-induced protein 1) (Pre-acrosome localization protein 1)	CEP131	AZI1	KIAA1118
1278	P13807	3.062402e-01	3.823429e-01	5.776915e-02	NA	2.208762e-02	NA	GYS1	Glycogen [starch] synthase, muscle (EC 2.4.1.11)	GYS1	GYS
1279	Q15738	9.172019e-03	3.514092e-01	2.144927e-01	NA	7.537470e-02	NA	NSDHL	Sterol-4-alpha-carboxylate 3-dehydrogenase, decarboxylating (EC 1.1.1.170) (Protein H105e3)	NSDHL	H105E3
1280	Q6UW68	2.367370e-02	-4.359633e-01	-1.871060e-01	8.157133e-02	NA	NA	TM205	Transmembrane protein 205	TMEM205	UNQ501/PRO1018
1281	Q9HA77	1.394645e-02	4.117117e-01	2.038316e-01	NA	8.391985e-02	NA	SYCM	Probable cysteine--tRNA ligase, mitochondrial (EC 6.1.1.16) (Cysteinyl-tRNA synthetase) (CysRS)	CARS2	OK/SW-cl.10
1282	P04150	9.275737e-03	-3.715932e-01	-2.083549e-01	7.742328e-02	NA	NA	GCR	Glucocorticoid receptor (GR) (Nuclear receptor subfamily 3 group C member 1)	NR3C1	GRL
1283	P31939	1.104172e-01	3.196424e-01	8.372798e-02	NA	2.676301e-02	NA	PUR9	Bifunctional purine biosynthesis protein ATIC (AICAR transformylase/inosine monophosphate cyclohydrolase) (ATIC) [Cleaved into: Bifunctional purine biosynthesis protein ATIC, N-terminally processed] [Includes: Phosphoribosylaminoimidazolecarboxamide formyltransferase (EC 2.1.2.3) (5-aminoimidazole-4-carboxamide ribonucleotide formyltransferase) (AICAR formyltransferase) (AICAR transformylase); In…	ATIC	PURH	OK/SW-cl.86
1284	P05089	2.502352e-02	-8.556392e-01	5.168348e-01	NA	NA	Outlier	ARGI1	Arginase-1 (EC 3.5.3.1) (Liver-type arginase) (Type I arginase)	ARG1
1285	Q6NYC1	9.148490e-03	3.265246e-01	3.552857e-01	NA	1.160095e-01	NA	JMJD6	Bifunctional arginine demethylase and lysyl-hydroxylase JMJD6 (EC 1.14.11.-) (Histone arginine demethylase JMJD6) (JmjC domain-containing protein 6) (Jumonji domain-containing protein 6) (Lysyl-hydroxylase JMJD6) (Peptide-lysine 5-dioxygenase JMJD6) (Phosphatidylserine receptor) (Protein PTDSR)	JMJD6	KIAA0585	PSR	PTDSR
1286	Q13620	1.535792e-01	3.064563e-01	4.617693e-02	NA	1.415121e-02	NA	CUL4B	Cullin-4B (CUL-4B)	CUL4B	KIAA0695
1287	Q9H5X1	4.395138e-02	3.553486e-01	9.772255e-02	NA	3.472557e-02	NA	CIA2A	Cytosolic iron-sulfur assembly component 2A (MIP18 family protein FAM96A)	CIAO2A	CIA2A	FAM96A
1288	P35579	9.169046e-03	-2.689790e-01	-3.258635e-01	8.765044e-02	NA	NA	MYH9	Myosin-9 (Cellular myosin heavy chain, type A) (Myosin heavy chain 9) (Myosin heavy chain, non-muscle IIa) (Non-muscle myosin heavy chain A) (NMMHC-A) (Non-muscle myosin heavy chain IIa) (NMMHC II-a) (NMMHC-IIA)	MYH9
1289	Q5JTH9	1.250255e-02	3.676327e-01	1.618756e-01	NA	5.951077e-02	NA	RRP12	RRP12-like protein	RRP12	KIAA0690
1290	Q16186	1.034551e-02	2.981661e-01	1.041085e-01	NA	3.104162e-02	NA	ADRM1	Proteasomal ubiquitin receptor ADRM1 (110 kDa cell membrane glycoprotein) (Gp110) (Adhesion-regulating molecule 1) (ARM-1) (Proteasome regulatory particle non-ATPase 13) (hRpn13) (Rpn13 homolog)	ADRM1	GP110
1291	Q9BXY0	5.456949e-02	3.840882e-01	1.077964e-01	NA	4.140333e-02	NA	MAK16	Protein MAK16 homolog (NNP78) (Protein RBM13)	MAK16	RBM13
1292	Q71SY5	1.566356e-02	3.300229e-01	1.121139e-01	NA	3.700014e-02	NA	MED25	Mediator of RNA polymerase II transcription subunit 25 (Activator interaction domain-containing protein 1) (Activator-recruited cofactor 92 kDa component) (ARC92) (Mediator complex subunit 25) (p78)	MED25	ACID1	ARC92	PTOV2	TCBAP0758
1293	Q14244	4.975783e-02	4.790066e-01	1.540610e-01	NA	7.379622e-02	NA	MAP7	Ensconsin (Epithelial microtubule-associated protein of 115 kDa) (E-MAP-115) (Microtubule-associated protein 7) (MAP-7)	MAP7
1294	Q00613	4.828434e-02	3.123285e-01	9.602474e-02	NA	2.999126e-02	NA	HSF1	Heat shock factor protein 1 (HSF 1) (Heat shock transcription factor 1) (HSTF 1)	HSF1	HSTF1
1295	Q14624	5.435768e-02	-4.153865e-01	-1.664475e-01	6.914004e-02	NA	NA	ITIH4	Inter-alpha-trypsin inhibitor heavy chain H4 (ITI heavy chain H4) (ITI-HC4) (Inter-alpha-inhibitor heavy chain 4) (Inter-alpha-trypsin inhibitor family heavy chain-related protein) (IHRP) (Plasma kallikrein sensitive glycoprotein 120) (Gp120) (PK-120) [Cleaved into: 70 kDa inter-alpha-trypsin inhibitor heavy chain H4; 35 kDa inter-alpha-trypsin inhibitor heavy chain H4]	ITIH4	IHRP	ITIHL1	PK120	PRO1851
1296	Q14149	3.352527e-01	2.776461e-01	2.421068e-02	NA	6.722001e-03	NA	MORC3	MORC family CW-type zinc finger protein 3 (Nuclear matrix protein 2) (Zinc finger CW-type coiled-coil domain protein 3)	MORC3	KIAA0136	NXP2	ZCWCC3
1297	Q7L3B6	2.569520e-01	2.968252e-01	4.868542e-02	NA	1.445106e-02	NA	CD37L	Hsp90 co-chaperone Cdc37-like 1 (Hsp90-associating relative of Cdc37)	CDC37L1	CDC37B	HARC
1298	Q9Y2X0	9.292535e-03	3.002364e-01	2.582912e-01	NA	7.754841e-02	NA	MED16	Mediator of RNA polymerase II transcription subunit 16 (Mediator complex subunit 16) (Thyroid hormone receptor-associated protein 5) (Thyroid hormone receptor-associated protein complex 95 kDa component) (Trap95) (Vitamin D3 receptor-interacting protein complex 92 kDa component) (DRIP92)	MED16	DRIP92	THRAP5
1299	P82673	1.051570e-01	3.458846e-01	8.695092e-02	NA	3.007498e-02	NA	RT35	28S ribosomal protein S35, mitochondrial (MRP-S35) (S35mt) (28S ribosomal protein S28, mitochondrial) (MRP-S28) (S28mt) (Mitochondrial small ribosomal subunit protein mS35)	MRPS35	MRPS28	HDCMD11P	MDS023	PSEC0213
1300	Q8IWA5	9.291570e-03	-4.368956e-01	-5.867612e-01	2.563534e-01	NA	NA	CTL2	Choline transporter-like protein 2 (Solute carrier family 44 member 2)	SLC44A2	CTL2	PSEC0210
1301	O43556	1.036603e-02	-5.600582e-01	-8.071822e-01	4.520690e-01	NA	NA	SGCE	Epsilon-sarcoglycan (Epsilon-SG)	SGCE	ESG	UNQ433/PRO840
1302	Q3KQU3	4.706023e-01	3.257267e-01	6.280352e-03	NA	2.045678e-03	NA	MA7D1	MAP7 domain-containing protein 1 (Arginine/proline-rich coiled-coil domain-containing protein 1) (Proline/arginine-rich coiled-coil domain-containing protein 1)	MAP7D1	KIAA1187	PARCC1	RPRC1	PP2464
1303	P05386	1.391574e-01	2.579652e-01	1.262231e-01	NA	3.256117e-02	NA	RLA1	60S acidic ribosomal protein P1 (Large ribosomal subunit protein P1)	RPLP1	RRP1
1304	P00387	1.653411e-02	-3.080538e-01	-1.472754e-01	4.536874e-02	NA	NA	NB5R3	NADH-cytochrome b5 reductase 3 (B5R) (Cytochrome b5 reductase) (EC 1.6.2.2) (Diaphorase-1) [Cleaved into: NADH-cytochrome b5 reductase 3 membrane-bound form; NADH-cytochrome b5 reductase 3 soluble form]	CYB5R3	DIA1
1305	Q5VZ89	2.665602e-01	2.548318e-01	-3.699643e-02	NA	NA	NA	DEN4C	DENN domain-containing protein 4C	DENND4C	C9orf55	C9orf55B
1306	Q96HC4	9.395975e-03	-2.790455e-01	-4.403727e-01	1.228840e-01	NA	NA	PDLI5	PDZ and LIM domain protein 5 (Enigma homolog) (Enigma-like PDZ and LIM domains protein)	PDLIM5	ENH	L9
1307	Q9Y606	9.406758e-03	3.480334e-01	2.570677e-01	NA	8.946816e-02	NA	TRUA	tRNA pseudouridine synthase A (EC 5.4.99.12) (tRNA pseudouridine(38-40) synthase) (tRNA pseudouridylate synthase I) (tRNA-uridine isomerase I)	PUS1	PP8985
1308	Q9UGI8	2.047603e-02	4.135712e-01	-1.656881e-01	NA	NA	NA	TES	Testin (TESS)	TES
1309	Q9BWH6	9.820139e-03	2.967496e-01	1.291223e-01	NA	3.831698e-02	NA	RPAP1	RNA polymerase II-associated protein 1	RPAP1	KIAA1403
1310	P38432	9.455225e-03	4.200060e-01	2.427992e-01	NA	1.019771e-01	NA	COIL	Coilin (p80-coilin)	COIL	CLN80
1311	Q05932	1.003761e-02	3.647578e-01	2.558299e-01	NA	9.331596e-02	NA	FOLC	Folylpolyglutamate synthase, mitochondrial (EC 6.3.2.17) (Folylpoly-gamma-glutamate synthetase) (FPGS) (Tetrahydrofolylpolyglutamate synthase) (Tetrahydrofolate synthase)	FPGS
1312	P35749	9.577555e-03	-6.289802e-01	-1.043177e+00	6.561378e-01	NA	NA	MYH11	Myosin-11 (Myosin heavy chain 11) (Myosin heavy chain, smooth muscle isoform) (SMMHC)	MYH11	KIAA0866
1313	Q9UBB4	1.601239e-02	3.004638e-01	1.451224e-01	NA	4.360404e-02	NA	ATX10	Ataxin-10 (Brain protein E46 homolog) (Spinocerebellar ataxia type 10 protein)	ATXN10	SCA10
1314	Q9H0Q0	9.683867e-03	-3.514474e-01	-1.951025e-01	6.856826e-02	NA	NA	CYRIA	CYFIP-related Rac1 interactor A (Protein CYRIA)	CYRIA	FAM49A
1315	Q9UBP6	9.665347e-03	3.080144e-01	2.156479e-01	NA	6.642265e-02	NA	TRMB	tRNA (guanine-N(7)-)-methyltransferase (EC 2.1.1.33) (Methyltransferase-like protein 1) (mRNA (guanine-N(7)-)-methyltransferase) (EC 2.1.1.-) (miRNA (guanine-N(7)-)-methyltransferase) (EC 2.1.1.-) (tRNA (guanine(46)-N(7))-methyltransferase) (tRNA(m7G46)-methyltransferase)	METTL1	C12orf1
1316	P12814	9.588266e-03	-3.217063e-01	-3.772950e-01	1.213782e-01	NA	NA	ACTN1	Alpha-actinin-1 (Alpha-actinin cytoskeletal isoform) (F-actin cross-linking protein) (Non-muscle alpha-actinin-1)	ACTN1
1317	P05455	1.160784e-01	2.441148e-01	6.857996e-02	NA	1.674138e-02	NA	LA	Lupus La protein (La autoantigen) (La ribonucleoprotein) (Sjoegren syndrome type B antigen) (SS-B)	SSB
1318	Q9UPU5	6.496079e-02	2.505342e-01	5.922103e-02	NA	1.483689e-02	NA	UBP24	Ubiquitin carboxyl-terminal hydrolase 24 (EC 3.4.19.12) (Deubiquitinating enzyme 24) (Ubiquitin thioesterase 24) (Ubiquitin-specific-processing protease 24)	USP24	KIAA1057
1319	P19827	1.003097e-02	-6.438606e-01	-3.807141e-01	2.451268e-01	NA	NA	ITIH1	Inter-alpha-trypsin inhibitor heavy chain H1 (ITI heavy chain H1) (ITI-HC1) (Inter-alpha-inhibitor heavy chain 1) (Inter-alpha-trypsin inhibitor complex component III) (Serum-derived hyaluronan-associated protein) (SHAP)	ITIH1	IGHEP1
1320	O75844	1.323005e-02	3.126244e-01	1.502622e-01	NA	4.697563e-02	NA	FACE1	CAAX prenyl protease 1 homolog (EC 3.4.24.84) (Farnesylated proteins-converting enzyme 1) (FACE-1) (Prenyl protein-specific endoprotease 1) (Zinc metalloproteinase Ste24 homolog)	ZMPSTE24	FACE1	STE24
1321	P78346	9.897531e-03	2.943991e-01	1.177136e-01	NA	3.465478e-02	NA	RPP30	Ribonuclease P protein subunit p30 (RNaseP protein p30) (EC 3.1.26.5) (RNase P subunit 2)	RPP30	RNASEP2
1322	Q86YB7	3.729619e-01	-7.209956e-01	6.518926e-02	NA	NA	NA	ECHD2	Enoyl-CoA hydratase domain-containing protein 2, mitochondrial	ECHDC2
1323	Q12904	3.771250e-01	1.956737e-01	2.119260e-02	NA	4.146834e-03	NA	AIMP1	Aminoacyl tRNA synthase complex-interacting multifunctional protein 1 (Multisynthase complex auxiliary component p43) [Cleaved into: Endothelial monocyte-activating polypeptide 2 (EMAP-2) (Endothelial monocyte-activating polypeptide II) (EMAP-II) (Small inducible cytokine subfamily E member 1)]	AIMP1	EMAP2	SCYE1
1324	Q9H501	9.846948e-03	3.496542e-01	2.468874e-01	NA	8.632523e-02	NA	ESF1	ESF1 homolog (ABT1-associated protein)	ESF1	ABTAP	C20orf6	HDCMC28P
1325	P68133	2.062874e-02	-5.947125e-01	NA	NA	NA	NA	ACTS	Actin, alpha skeletal muscle (Alpha-actin-1) [Cleaved into: Actin, alpha skeletal muscle, intermediate form]	ACTA1	ACTA
1326	P63279	1.807631e-01	3.256261e-01	-4.724197e-02	NA	NA	NA	UBC9	SUMO-conjugating enzyme UBC9 (EC 2.3.2.-) (RING-type E3 SUMO transferase UBC9) (SUMO-protein ligase) (Ubiquitin carrier protein 9) (Ubiquitin carrier protein I) (Ubiquitin-conjugating enzyme E2 I) (Ubiquitin-protein ligase I) (p18)	UBE2I	UBC9	UBCE9
1327	P50454	2.558401e-02	-3.174701e-01	-1.606646e-01	5.100619e-02	NA	NA	SERPH	Serpin H1 (47 kDa heat shock protein) (Arsenic-transactivated protein 3) (AsTP3) (Cell proliferation-inducing gene 14 protein) (Collagen-binding protein) (Colligin) (Rheumatoid arthritis-related antigen RA-A47)	SERPINH1	CBP1	CBP2	HSP47	SERPINH2	PIG14
1328	P52789	2.139644e-02	7.515674e-01	3.297569e-01	NA	2.478345e-01	NA	HXK2	Hexokinase-2 (EC 2.7.1.1) (Hexokinase type II) (HK II) (Hexokinase-B) (Muscle form hexokinase)	HK2
1329	Q7L2E3	1.276068e-01	2.561646e-01	5.402209e-02	NA	1.383855e-02	NA	DHX30	ATP-dependent RNA helicase DHX30 (EC 3.6.4.13) (DEAH box protein 30)	DHX30	DDX30	KIAA0890
1330	Q9NQT5	1.063508e-02	2.581013e-01	1.061243e-01	NA	2.739081e-02	NA	EXOS3	Exosome complex component RRP40 (Exosome component 3) (Ribosomal RNA-processing protein 40) (p10)	EXOSC3	RRP40	CGI-102
1331	O14524	1.968162e-02	4.897526e-01	1.900592e-01	NA	9.308200e-02	NA	NEMP1	Nuclear envelope integral membrane protein 1	NEMP1	KIAA0286	TMEM194	TMEM194A
1332	P49585	6.154520e-02	2.665996e-01	6.352475e-02	NA	1.693567e-02	NA	PCY1A	Choline-phosphate cytidylyltransferase A (EC 2.7.7.15) (CCT-alpha) (CTP:phosphocholine cytidylyltransferase A) (CCT A) (CT A) (Phosphorylcholine transferase A)	PCYT1A	CTPCT	PCYT1
1333	Q8NCG7	3.259673e-01	3.063150e-01	2.665782e-02	NA	8.165691e-03	NA	DGLB	Diacylglycerol lipase-beta (DAGL-beta) (DGL-beta) (EC 3.1.1.-) (KCCR13L) (PUFA-specific triacylglycerol lipase) (EC 3.1.1.3) (Sn1-specific diacylglycerol lipase beta)	DAGLB
1334	P82932	1.062438e-01	3.245678e-01	8.127346e-02	NA	2.637875e-02	NA	RT06	28S ribosomal protein S6, mitochondrial (MRP-S6) (S6mt) (Mitochondrial small ribosomal subunit protein bS6m)	MRPS6	C21orf101	RPMS6
1335	Q13185	1.003586e-02	2.883606e-01	2.506333e-01	NA	7.227278e-02	NA	CBX3	Chromobox protein homolog 3 (HECH) (Heterochromatin protein 1 homolog gamma) (HP1 gamma) (Modifier 2 protein)	CBX3
1336	O75817	6.306573e-02	2.608659e-01	9.529415e-02	NA	2.485899e-02	NA	POP7	Ribonuclease P protein subunit p20 (RNaseP protein p20) (EC 3.1.26.5) (Ribonucleases P/MRP protein subunit POP7 homolog) (hPOP7)	POP7	RPP20
1337	Q9NRL3	1.277360e-01	2.287170e-01	-5.558533e-02	NA	NA	NA	STRN4	Striatin-4 (Zinedin)	STRN4	ZIN
1338	L0R819	1.703535e-01	3.015396e-01	5.120135e-02	NA	1.543923e-02	NA	ASURF	ASNSD1 upstream open reading frame protein (ASNSD1 small/short open reading frame-encoded polypeptide) (ASNSD1-SEP)	ASDURF
1339	P11532	1.054438e-02	-4.484348e-01	-3.629365e-01	1.627533e-01	NA	NA	DMD	Dystrophin	DMD
1340	Q2TAY7	2.159683e-02	2.276193e-01	8.133174e-02	NA	1.851267e-02	NA	SMU1	WD40 repeat-containing protein SMU1 (Smu-1 suppressor of mec-8 and unc-52 protein homolog) [Cleaved into: WD40 repeat-containing protein SMU1, N-terminally processed]	SMU1
1341	O75179	6.645380e-02	2.687171e-01	6.924199e-02	NA	1.860651e-02	NA	ANR17	Ankyrin repeat domain-containing protein 17 (Gene trap ankyrin repeat protein) (Serologically defined breast cancer antigen NY-BR-16)	ANKRD17	GTAR	KIAA0697
1342	Q9BV68	4.707343e-02	3.115152e-01	8.732098e-02	NA	2.720181e-02	NA	RN126	E3 ubiquitin-protein ligase RNF126 (EC 2.3.2.27) (RING finger protein 126)	RNF126
1343	Q12874	1.077801e-02	1.858979e-01	1.250312e-01	NA	2.324304e-02	NA	SF3A3	Splicing factor 3A subunit 3 (SF3a60) (Spliceosome-associated protein 61) (SAP 61)	SF3A3	SAP61
1344	P51149	4.861777e-02	2.203163e-01	1.119555e-01	NA	2.466562e-02	NA	RAB7A	Ras-related protein Rab-7a (EC 3.6.5.2)	RAB7A	RAB7
1345	Q15025	9.057452e-02	2.823521e-01	-6.020293e-02	NA	NA	NA	TNIP1	TNFAIP3-interacting protein 1 (A20-binding inhibitor of NF-kappa-B activation 1) (ABIN-1) (HIV-1 Nef-interacting protein) (Nef-associated factor 1) (Naf1) (Nip40-1) (Virion-associated nuclear shuttling protein) (VAN) (hVAN)	TNIP1	KIAA0113	NAF1
1346	Q9BTE7	1.056410e-02	3.339639e-01	2.651045e-01	NA	8.853534e-02	NA	DCNL5	DCN1-like protein 5 (DCNL5) (DCUN1 domain-containing protein 5) (Defective in cullin neddylation protein 1-like protein 5) (Squamous cell carcinoma-related oncogene 5)	DCUN1D5	SCCRO5
1347	P23396	1.036436e-02	2.134555e-01	1.292144e-01	NA	2.758152e-02	NA	RS3	40S ribosomal protein S3 (EC 4.2.99.18) (Small ribosomal subunit protein uS3)	RPS3	OK/SW-cl.26
1348	O43805	1.256304e-02	4.118031e-01	2.645941e-01	NA	1.089607e-01	NA	SSNA1	Sjoegren syndrome nuclear autoantigen 1 (Nuclear autoantigen of 14 kDa)	SSNA1	NA14
1349	P04196	1.074620e-02	-4.875215e-01	-3.773719e-01	1.839769e-01	NA	NA	HRG	Histidine-rich glycoprotein (Histidine-proline-rich glycoprotein) (HPRG)	HRG
1350	Q6PCB7	1.038341e-02	-4.419083e-01	-3.030080e-01	1.339017e-01	NA	NA	S27A1	Long-chain fatty acid transport protein 1 (FATP-1) (Fatty acid transport protein 1) (EC 6.2.1.15) (Solute carrier family 27 member 1)	SLC27A1	ACSVL5	FATP1
1351	P50750	1.154337e-02	2.475418e-01	1.224079e-01	NA	3.030107e-02	NA	CDK9	Cyclin-dependent kinase 9 (EC 2.7.11.22) (EC 2.7.11.23) (C-2K) (Cell division cycle 2-like protein kinase 4) (Cell division protein kinase 9) (Serine/threonine-protein kinase PITALRE) (Tat-associated kinase complex catalytic subunit)	CDK9	CDC2L4	TAK
1352	O95400	1.306668e-01	2.159274e-01	5.337919e-02	NA	1.152603e-02	NA	CD2B2	CD2 antigen cytoplasmic tail-binding protein 2 (CD2 cytoplasmic domain-binding protein 2) (CD2 tail-binding protein 2) (U5 snRNP 52K protein) (U5-52K)	CD2BP2	KIAA1178
1353	Q05048	9.361134e-02	2.620692e-01	6.352897e-02	NA	1.664899e-02	NA	CSTF1	Cleavage stimulation factor subunit 1 (CF-1 50 kDa subunit) (Cleavage stimulation factor 50 kDa subunit) (CSTF 50 kDa subunit) (CstF-50)	CSTF1
1354	P68371	2.098190e-02	3.258666e-01	NA	NA	NA	NA	TBB4B	Tubulin beta-4B chain (Tubulin beta-2 chain) (Tubulin beta-2C chain)	TUBB4B	TUBB2C
1355	Q15046	4.210387e-01	2.752496e-01	1.097996e-02	NA	3.022230e-03	NA	SYK	Lysine--tRNA ligase (EC 2.7.7.-) (EC 6.1.1.6) (Lysyl-tRNA synthetase) (LysRS)	KARS1	KARS	KIAA0070
1356	P19652	1.117707e-02	-4.740989e-01	-3.684055e-01	1.746606e-01	NA	NA	A1AG2	Alpha-1-acid glycoprotein 2 (AGP 2) (Orosomucoid-2) (OMD 2)	ORM2	AGP2
1357	Q01813	2.975128e-01	6.780229e-01	-8.127280e-02	NA	NA	NA	PFKAP	ATP-dependent 6-phosphofructokinase, platelet type (ATP-PFK) (PFK-P) (EC 2.7.1.11) (6-phosphofructokinase type C) (Phosphofructo-1-kinase isozyme C) (PFK-C) (Phosphohexokinase)	PFKP	PFKF
1358	Q8TEM1	1.076517e-02	4.025105e-01	2.068547e-01	NA	8.326118e-02	NA	PO210	Nuclear pore membrane glycoprotein 210 (Nuclear pore protein gp210) (Nuclear envelope pore membrane protein POM 210) (POM210) (Nucleoporin Nup210) (Pore membrane protein of 210 kDa)	NUP210	KIAA0906	PSEC0245
1359	Q9NVN8	1.738057e-01	4.549687e-01	5.234343e-02	NA	2.381462e-02	NA	GNL3L	Guanine nucleotide-binding protein-like 3-like protein	GNL3L
1360	P36578	1.365638e-02	3.165526e-01	1.231536e-01	NA	3.898458e-02	NA	RL4	60S ribosomal protein L4 (60S ribosomal protein L1) (Large ribosomal subunit protein uL4)	RPL4	RPL1
1361	P07900	1.058348e-02	2.788084e-01	2.884820e-01	NA	8.043122e-02	NA	HS90A	Heat shock protein HSP 90-alpha (EC 3.6.4.10) (Heat shock 86 kDa) (HSP 86) (HSP86) (Lipopolysaccharide-associated protein 2) (LAP-2) (LPS-associated protein 2) (Renal carcinoma antigen NY-REN-38)	HSP90AA1	HSP90A	HSPC1	HSPCA
1362	P09668	1.873423e-02	-7.191834e-01	-4.047920e-01	2.911197e-01	NA	NA	CATH	Pro-cathepsin H [Cleaved into: Cathepsin H mini chain; Cathepsin H (EC 3.4.22.16); Cathepsin H heavy chain; Cathepsin H light chain]	CTSH	CPSB
1363	O60925	4.254567e-01	2.502418e-01	1.026162e-02	NA	2.567887e-03	NA	PFD1	Prefoldin subunit 1	PFDN1	PFD1
1364	P0C0L4	4.696930e-01	-5.416260e-01	1.369553e-02	NA	NA	NA	CO4A	Complement C4-A (Acidic complement C4) (C3 and PZP-like alpha-2-macroglobulin domain-containing protein 2) [Cleaved into: Complement C4 beta chain; Complement C4-A alpha chain; C4a anaphylatoxin; C4b-A; C4d-A; Complement C4 gamma chain]	C4A	CO4	CPAMD2
1365	P23193	1.206264e-02	3.579691e-01	1.922471e-01	NA	6.881851e-02	NA	TCEA1	Transcription elongation factor A protein 1 (Transcription elongation factor S-II protein 1) (Transcription elongation factor TFIIS.o)	TCEA1	GTF2S	TFIIS
1366	Q6PIU2	1.171170e-01	6.943463e-01	1.737009e-01	NA	1.206086e-01	NA	NCEH1	Neutral cholesterol ester hydrolase 1 (NCEH) (EC 3.1.1.-) (Arylacetamide deacetylase-like 1)	NCEH1	AADACL1	KIAA1363
1367	Q6VY07	1.081480e-02	-2.139675e-01	-2.639026e-01	5.646657e-02	NA	NA	PACS1	Phosphofurin acidic cluster sorting protein 1 (PACS-1)	PACS1	KIAA1175
1368	Q9Y282	3.530760e-01	2.561200e-01	3.073400e-02	NA	7.871592e-03	NA	ERGI3	Endoplasmic reticulum-Golgi intermediate compartment protein 3 (Serologically defined breast cancer antigen NY-BR-84)	ERGIC3	C20orf47	ERV46	SDBCAG84	CGI-54	PRO0989
1369	A6NHR9	1.081662e-02	3.020537e-01	2.688112e-01	NA	8.119543e-02	NA	SMHD1	Structural maintenance of chromosomes flexible hinge domain-containing protein 1 (SMC hinge domain-containing protein 1) (EC 3.6.1.-)	SMCHD1	KIAA0650
1370	P15311	3.509999e-02	4.899799e-01	2.291772e-01	NA	1.122922e-01	NA	EZRI	Ezrin (Cytovillin) (Villin-2) (p81)	EZR	VIL2
1371	Q63HM1	1.848487e-01	-5.624281e-01	-1.012242e-01	5.693134e-02	NA	NA	KFA	Kynurenine formamidase (KFA) (KFase) (EC 3.5.1.9) (Arylformamidase) (N-formylkynurenine formamidase) (FKF)	AFMID
1372	Q9BSV6	1.491744e-02	3.177019e-01	1.514387e-01	NA	4.811237e-02	NA	SEN34	tRNA-splicing endonuclease subunit Sen34 (EC 4.6.1.16) (Leukocyte receptor cluster member 5) (tRNA-intron endonuclease Sen34) (HsSen34)	TSEN34	LENG5	SEN34
1373	O60825	1.095680e-02	4.538524e-01	3.043960e-01	NA	1.381509e-01	NA	F262	6-phosphofructo-2-kinase/fructose-2,6-bisphosphatase 2 (6PF-2-K/Fru-2,6-P2ase 2) (PFK/FBPase 2) (6PF-2-K/Fru-2,6-P2ase heart-type isozyme) [Includes: 6-phosphofructo-2-kinase (EC 2.7.1.105); Fructose-2,6-bisphosphatase (EC 3.1.3.46)]	PFKFB2
1374	P00747	8.497703e-02	-4.568401e-01	-2.497746e-01	1.141070e-01	NA	NA	PLMN	Plasminogen (EC 3.4.21.7) [Cleaved into: Plasmin heavy chain A; Activation peptide; Angiostatin; Plasmin heavy chain A, short form; Plasmin light chain B]	PLG
1375	Q9Y570	1.129863e-01	3.532868e-01	6.086502e-02	NA	2.150281e-02	NA	PPME1	Protein phosphatase methylesterase 1 (PME-1) (EC 3.1.1.89)	PPME1	PME1	PP2593	PRO0750
1376	Q9BVC5	4.331388e-02	2.376756e-01	1.085889e-01	NA	2.580892e-02	NA	ASHWN	Ashwin	C2orf49
1377	Q9BU61	2.790720e-01	3.298776e-01	4.342854e-02	NA	1.432610e-02	NA	NDUF3	NADH dehydrogenase [ubiquinone] 1 alpha subcomplex assembly factor 3	NDUFAF3	C3orf60
1378	Q13568	1.041310e-01	3.366024e-01	9.104543e-02	NA	3.064611e-02	NA	IRF5	Interferon regulatory factor 5 (IRF-5)	IRF5
1379	O14776	2.311593e-02	1.996239e-01	8.037702e-02	NA	1.604517e-02	NA	TCRG1	Transcription elongation regulator 1 (TATA box-binding protein-associated factor 2S) (Transcription factor CA150)	TCERG1	CA150	TAF2S
1380	Q92930	3.972903e-02	-3.180011e-01	-9.965765e-02	3.169124e-02	NA	NA	RAB8B	Ras-related protein Rab-8B	RAB8B
1381	O43592	1.390033e-02	2.863748e-01	1.343613e-01	NA	3.847769e-02	NA	XPOT	Exportin-T (Exportin(tRNA)) (tRNA exportin)	XPOT
1382	Q13439	8.181376e-02	2.670811e-01	7.253384e-02	NA	1.937242e-02	NA	GOGA4	Golgin subfamily A member 4 (256 kDa golgin) (Golgin-245) (Protein 72.1) (Trans-Golgi p230)	GOLGA4
1383	Q9Y5Q9	1.131725e-02	2.988391e-01	1.474523e-01	NA	4.406450e-02	NA	TF3C3	General transcription factor 3C polypeptide 3 (Transcription factor IIIC 102 kDa subunit) (TFIIIC 102 kDa subunit) (TFIIIC102) (Transcription factor IIIC subunit gamma) (TF3C-gamma)	GTF3C3
1384	Q03135	1.136250e-02	-4.425402e-01	-5.224949e-01	2.312250e-01	NA	NA	CAV1	Caveolin-1	CAV1	CAV
1385	O43290	1.129249e-02	2.013672e-01	1.461440e-01	NA	2.942861e-02	NA	SNUT1	U4/U6.U5 tri-snRNP-associated protein 1 (SNU66 homolog) (hSnu66) (Squamous cell carcinoma antigen recognized by T-cells 1) (SART-1) (hSART-1) (U4/U6.U5 tri-snRNP-associated 110 kDa protein) (allergen Hom s 1)	SART1
1386	O75027	2.994857e-02	2.952592e-01	1.206983e-01	NA	3.563728e-02	NA	ABCB7	ATP-binding cassette sub-family B member 7, mitochondrial (ATP-binding cassette transporter 7) (ABC transporter 7 protein)	ABCB7	ABC7
1387	Q96T23	4.891996e-01	3.568498e-01	3.355812e-03	NA	1.197521e-03	NA	RSF1	Remodeling and spacing factor 1 (Rsf-1) (HBV pX-associated protein 8) (Hepatitis B virus X-associated protein) (p325 subunit of RSF chromatin-remodeling complex)	RSF1	HBXAP	XAP8
1388	Q9Y5Q8	4.216263e-02	2.842318e-01	7.427838e-02	NA	2.111228e-02	NA	TF3C5	General transcription factor 3C polypeptide 5 (TF3C-epsilon) (Transcription factor IIIC 63 kDa subunit) (TFIIIC 63 kDa subunit) (TFIIIC63) (Transcription factor IIIC subunit epsilon)	GTF3C5	CDABP0017
1389	O75533	1.155549e-02	2.060317e-01	1.115674e-01	NA	2.298641e-02	NA	SF3B1	Splicing factor 3B subunit 1 (Pre-mRNA-splicing factor SF3b 155 kDa subunit) (SF3b155) (Spliceosome-associated protein 155) (SAP 155)	SF3B1	SAP155
1390	Q9P0Z9	2.015668e-02	-8.530252e-01	4.953420e-01	NA	NA	Outlier	SOX	Peroxisomal sarcosine oxidase (PSO) (EC 1.5.3.1) (EC 1.5.3.7) (L-pipecolate oxidase) (L-pipecolic acid oxidase)	PIPOX	LPIPOX	PSO
1391	P62263	1.152468e-02	3.143276e-01	1.239654e-01	NA	3.896574e-02	NA	RS14	40S ribosomal protein S14 (Small ribosomal subunit protein uS11)	RPS14	PRO2640
1392	O43402	1.997796e-01	2.197885e-01	3.401044e-02	NA	7.475103e-03	NA	EMC8	ER membrane protein complex subunit 8 (Neighbor of COX4) (Protein FAM158B)	EMC8	C16orf2	C16orf4	COX4AL	COX4NB	FAM158B	NOC4
1393	Q96BH1	3.528909e-01	2.398889e-01	-2.643939e-02	NA	NA	NA	RNF25	E3 ubiquitin-protein ligase RNF25 (EC 2.3.2.27) (RING finger protein 25) (RING-type E3 ubiquitin transferase RNF25)	RNF25
1394	Q9BVQ7	5.029565e-01	3.990820e-01	-1.339562e-03	NA	NA	NA	SPA5L	Spermatogenesis-associated protein 5-like protein 1	SPATA5L1
1395	Q9Y294	1.184891e-02	3.168227e-01	4.094833e-01	NA	1.297336e-01	NA	ASF1A	Histone chaperone ASF1A (Anti-silencing function protein 1 homolog A) (hAsf1) (hAsf1a) (CCG1-interacting factor A) (CIA) (hCIA)	ASF1A	CGI-98	HSPC146
1396	P25398	3.677405e-01	2.069670e-01	1.966709e-02	NA	4.070439e-03	NA	RS12	40S ribosomal protein S12 (Small ribosomal subunit protein eS12)	RPS12
1397	Q8N9M1	3.325074e-02	3.613504e-01	1.193559e-01	NA	4.312932e-02	NA	CS047	Uncharacterized protein C19orf47	C19orf47
1398	Q14451	4.197452e-01	4.689455e-01	-2.568525e-02	NA	NA	NA	GRB7	Growth factor receptor-bound protein 7 (B47) (Epidermal growth factor receptor GRB-7) (GRB7 adapter protein)	GRB7
1399	Q96IV0	1.061870e-01	3.022810e-01	9.460323e-02	NA	2.859676e-02	NA	NGLY1	Peptide-N(4)-(N-acetyl-beta-glucosaminyl)asparagine amidase (PNGase) (hPNGase) (EC 3.5.1.52) (N-glycanase 1) (Peptide:N-glycanase)	NGLY1	PNG1
1400	O76003	1.453450e-02	3.763067e-01	1.801226e-01	NA	6.778134e-02	NA	GLRX3	Glutaredoxin-3 (PKC-interacting cousin of thioredoxin) (PICOT) (PKC-theta-interacting protein) (PKCq-interacting protein) (Thioredoxin-like protein 2)	GLRX3	PICOT	TXNL2	HUSSY-22
1401	P01033	1.395088e-02	-5.232971e-01	-3.692350e-01	1.932196e-01	NA	NA	TIMP1	Metalloproteinase inhibitor 1 (Erythroid-potentiating activity) (EPA) (Fibroblast collagenase inhibitor) (Collagenase inhibitor) (Tissue inhibitor of metalloproteinases 1) (TIMP-1)	TIMP1	CLGI	TIMP
1402	Q6UN15	1.414564e-02	2.337284e-01	1.093853e-01	NA	2.556644e-02	NA	FIP1	Pre-mRNA 3'-end-processing factor FIP1 (hFip1) (FIP1-like 1 protein) (Factor interacting with PAP) (Rearranged in hypereosinophilia)	FIP1L1	FIP1	RHE
1403	O15269	3.870856e-01	3.313232e-01	1.895230e-02	NA	6.279337e-03	NA	SPTC1	Serine palmitoyltransferase 1 (EC 2.3.1.50) (Long chain base biosynthesis protein 1) (LCB 1) (Serine-palmitoyl-CoA transferase 1) (SPT 1) (SPT1)	SPTLC1	LCB1
1404	Q13895	1.177021e-02	3.845310e-01	2.353249e-01	NA	9.048973e-02	NA	BYST	Bystin	BYSL	ENP1
1405	Q8IVH4	4.247408e-01	-4.412798e-01	-2.112457e-02	9.321844e-03	NA	NA	MMAA	Methylmalonic aciduria type A protein, mitochondrial (EC 3.6.-.-)	MMAA
1406	Q96PY5	1.292381e-01	4.633684e-01	-8.405252e-02	NA	NA	NA	FMNL2	Formin-like protein 2 (Formin homology 2 domain-containing protein 2)	FMNL2	FHOD2	KIAA1902
1407	P07311	4.711376e-01	4.496112e-01	-8.850870e-03	NA	NA	NA	ACYP1	Acylphosphatase-1 (EC 3.6.1.7) (Acylphosphatase, erythrocyte isozyme) (Acylphosphatase, organ-common type isozyme) (Acylphosphate phosphohydrolase 1)	ACYP1	ACYPE
1408	O94906	1.246686e-02	2.068473e-01	1.005521e-01	NA	2.079894e-02	NA	PRP6	Pre-mRNA-processing factor 6 (Androgen receptor N-terminal domain-transactivating protein 1) (ANT-1) (PRP6 homolog) (U5 snRNP-associated 102 kDa protein) (U5-102 kDa protein)	PRPF6	C20orf14
1409	P80404	6.966260e-02	-7.132464e-01	3.445718e-01	NA	NA	NA	GABT	4-aminobutyrate aminotransferase, mitochondrial (EC 2.6.1.19) ((S)-3-amino-2-methylpropionate transaminase) (EC 2.6.1.22) (GABA aminotransferase) (GABA-AT) (Gamma-amino-N-butyrate transaminase) (GABA transaminase) (GABA-T) (L-AIBAT)	ABAT	GABAT
1410	O60870	1.227152e-02	3.448268e-01	3.225491e-01	NA	1.112236e-01	NA	KIN17	DNA/RNA-binding protein KIN17 (Binding to curved DNA) (KIN, antigenic determinant of recA protein homolog)	KIN	BTCD	KIN17
1411	Q9Y4G6	1.219583e-02	-4.113417e-01	-5.273492e-01	2.169207e-01	NA	NA	TLN2	Talin-2	TLN2	KIAA0320
1412	O94966	1.448194e-02	2.228324e-01	1.110844e-01	NA	2.475320e-02	NA	UBP19	Ubiquitin carboxyl-terminal hydrolase 19 (EC 3.4.19.12) (Deubiquitinating enzyme 19) (Ubiquitin thioesterase 19) (Ubiquitin-specific-processing protease 19) (Zinc finger MYND domain-containing protein 9)	USP19	KIAA0891	ZMYND9
1413	Q9H4I3	1.220414e-02	3.221836e-01	2.216416e-01	NA	7.140929e-02	NA	TRABD	TraB domain-containing protein (Protein TTG2)	TRABD	TTG2	PP2447
1414	Q8TF05	3.241591e-02	3.016367e-01	1.002706e-01	NA	3.024531e-02	NA	PP4R1	Serine/threonine-protein phosphatase 4 regulatory subunit 1	PPP4R1	MEG1	PP4R1
1415	O43175	3.990870e-01	-1.006193e+00	-4.922959e-02	4.953447e-02	NA	NA	SERA	D-3-phosphoglycerate dehydrogenase (3-PGDH) (EC 1.1.1.95) (2-oxoglutarate reductase) (EC 1.1.1.399) (Malate dehydrogenase) (EC 1.1.1.37)	PHGDH	PGDH3
1416	Q8IUH3	1.864858e-02	2.893589e-01	9.910540e-02	NA	2.867703e-02	NA	RBM45	RNA-binding protein 45 (Developmentally-regulated RNA-binding protein 1) (RB-1) (RNA-binding motif protein 45)	RBM45	DRB1	DRBP1
1417	O75822	9.527013e-02	2.429126e-01	7.179837e-02	NA	1.744073e-02	NA	EIF3J	Eukaryotic translation initiation factor 3 subunit J (eIF3j) (Eukaryotic translation initiation factor 3 subunit 1) (eIF-3-alpha) (eIF3 p35)	EIF3J	EIF3S1	PRO0391
1418	P45985	1.273395e-02	-2.503740e-01	-1.575516e-01	3.944683e-02	NA	NA	MP2K4	Dual specificity mitogen-activated protein kinase kinase 4 (MAP kinase kinase 4) (MAPKK 4) (EC 2.7.12.2) (JNK-activating kinase 1) (MAPK/ERK kinase 4) (MEK 4) (SAPK/ERK kinase 1) (SEK1) (Stress-activated protein kinase kinase 1) (SAPK kinase 1) (SAPKK-1) (SAPKK1) (c-Jun N-terminal kinase kinase 1) (JNKK)	MAP2K4	JNKK1	MEK4	MKK4	PRKMK4	SEK1	SERK1	SKK1
1419	O60573	2.724479e-02	2.105997e-01	7.629337e-02	NA	1.606736e-02	NA	IF4E2	Eukaryotic translation initiation factor 4E type 2 (eIF-4E type 2) (eIF4E type 2) (Eukaryotic translation initiation factor 4E homologous protein) (Eukaryotic translation initiation factor 4E-like 3) (eIF4E-like protein 4E-LP) (mRNA cap-binding protein 4EHP) (h4EHP) (mRNA cap-binding protein type 3)	EIF4E2	EIF4EL3
1420	Q9ULC4	2.300341e-01	2.506960e-01	4.506802e-02	NA	1.129837e-02	NA	MCTS1	Malignant T-cell-amplified sequence 1 (MCT-1) (Multiple copies T-cell malignancies)	MCTS1	MCT1
1421	Q96A35	1.006360e-01	3.079632e-01	8.773340e-02	NA	2.701866e-02	NA	RM24	39S ribosomal protein L24, mitochondrial (L24mt) (MRP-L24) (Mitochondrial large ribosomal subunit protein uL24m)	MRPL24
1422	Q96S52	3.073288e-02	2.616989e-01	9.677197e-02	NA	2.532512e-02	NA	PIGS	GPI transamidase component PIG-S (Phosphatidylinositol-glycan biosynthesis class S protein)	PIGS	UNQ1873/PRO4316
1423	Q9H1Y0	3.332264e-02	2.835873e-01	9.373447e-02	NA	2.658190e-02	NA	ATG5	Autophagy protein 5 (APG5-like) (Apoptosis-specific protein)	ATG5	APG5L	ASP
1424	O60264	6.719962e-02	2.449353e-01	6.254782e-02	NA	1.532017e-02	NA	SMCA5	SWI/SNF-related matrix-associated actin-dependent regulator of chromatin subfamily A member 5 (SWI/SNF-related matrix-associated actin-dependent regulator of chromatin A5) (EC 3.6.4.-) (Sucrose nonfermenting protein 2 homolog) (hSNF2H)	SMARCA5	SNF2H	WCRF135
1425	P09382	1.227855e-02	-3.763053e-01	-3.837427e-01	1.444044e-01	NA	NA	LEG1	Galectin-1 (Gal-1) (14 kDa laminin-binding protein) (HLBP14) (14 kDa lectin) (Beta-galactoside-binding lectin L-14-I) (Galaptin) (HBL) (HPL) (Lactose-binding lectin 1) (Lectin galactoside-binding soluble 1) (Putative MAPK-activating protein PM12) (S-Lac lectin 1)	LGALS1
1426	Q9H6Y2	4.628394e-01	4.070531e-01	-9.125092e-03	NA	NA	NA	WDR55	WD repeat-containing protein 55	WDR55
1427	O60318	1.469714e-02	2.137297e-01	7.334162e-02	NA	1.567528e-02	NA	GANP	Germinal-center associated nuclear protein (GANP) (EC 2.3.1.48) (80 kDa MCM3-associated protein) (MCM3 acetylating protein) (MCM3AP) (EC 2.3.1.-) (MCM3 acetyltransferase)	MCM3AP	GANP	KIAA0572	MAP80
1428	P78406	1.035598e-01	2.616671e-01	-6.464152e-02	NA	NA	NA	RAE1L	mRNA export factor (Rae1 protein homolog) (mRNA-associated protein mrnp 41)	RAE1	MRNP41
1429	Q9BUT1	1.242221e-02	-4.947551e-01	-6.512186e-01	3.221937e-01	NA	NA	BDH2	3-hydroxybutyrate dehydrogenase type 2 (EC 1.1.1.-) (EC 1.1.1.30) (Dehydrogenase/reductase SDR family member 6) (Oxidoreductase UCPA) (R-beta-hydroxybutyrate dehydrogenase) (Short chain dehydrogenase/reductase family 15C member 1)	BDH2	DHRS6	SDR15C1	UNQ6308/PRO20933
1430	P11766	1.264908e-02	-4.075492e-01	-2.211300e-01	9.012135e-02	NA	NA	ADHX	Alcohol dehydrogenase class-3 (EC 1.1.1.1) (Alcohol dehydrogenase 5) (Alcohol dehydrogenase class chi chain) (Alcohol dehydrogenase class-III) (Glutathione-dependent formaldehyde dehydrogenase) (FALDH) (FDH) (GSH-FDH) (EC 1.1.1.-) (S-(hydroxymethyl)glutathione dehydrogenase) (EC 1.1.1.284)	ADH5	ADHX	FDH
1431	Q93074	1.249492e-02	3.033918e-01	1.534024e-01	NA	4.654103e-02	NA	MED12	Mediator of RNA polymerase II transcription subunit 12 (Activator-recruited cofactor 240 kDa component) (ARC240) (CAG repeat protein 45) (Mediator complex subunit 12) (OPA-containing protein) (Thyroid hormone receptor-associated protein complex 230 kDa component) (Trap230) (Trinucleotide repeat-containing gene 11 protein)	MED12	ARC240	CAGH45	HOPA	KIAA0192	TNRC11	TRAP230
1432	A0AV96	1.334096e-01	3.396893e-01	8.479545e-02	NA	2.880411e-02	NA	RBM47	RNA-binding protein 47 (RNA-binding motif protein 47)	RBM47
1433	Q9BTE6	5.393494e-02	3.171050e-01	8.821648e-02	NA	2.797389e-02	NA	AASD1	Alanyl-tRNA editing protein Aarsd1 (Alanyl-tRNA synthetase domain-containing protein 1)	AARSD1
1434	Q96HS1	1.246749e-02	4.476642e-01	2.811003e-01	NA	1.258385e-01	NA	PGAM5	Serine/threonine-protein phosphatase PGAM5, mitochondrial (EC 3.1.3.16) (Bcl-XL-binding protein v68) (Phosphoglycerate mutase family member 5)	PGAM5
1435	Q9NR50	1.925567e-01	2.615101e-01	-5.679453e-02	NA	NA	NA	EI2BG	Translation initiation factor eIF-2B subunit gamma (eIF-2B GDP-GTP exchange factor subunit gamma)	EIF2B3
1436	Q8IXM3	1.057024e-01	3.464177e-01	9.722492e-02	NA	3.368043e-02	NA	RM41	39S ribosomal protein L41, mitochondrial (L41mt) (MRP-L41) (39S ribosomal protein L27 homolog) (Bcl-2-interacting mitochondrial ribosomal protein L41) (Cell proliferation-inducing gene 3 protein) (MRP-L27 homolog) (Mitochondrial large ribosomal subunit protein mL41)	MRPL41	BMRP	MRPL27	RPML27	PIG3
1437	Q8TDB6	2.450495e-02	3.336690e-01	1.427022e-01	NA	4.761531e-02	NA	DTX3L	E3 ubiquitin-protein ligase DTX3L (EC 2.3.2.27) (B-lymphoma- and BAL-associated protein) (Protein deltex-3-like) (RING-type E3 ubiquitin transferase DTX3L) (Rhysin-2) (Rhysin2)	DTX3L	BBAP
1438	Q8WUA4	3.019214e-01	2.905027e-01	2.681057e-02	NA	7.788543e-03	NA	TF3C2	General transcription factor 3C polypeptide 2 (TF3C-beta) (Transcription factor IIIC 110 kDa subunit) (TFIIIC 110 kDa subunit) (TFIIIC110) (Transcription factor IIIC subunit beta)	GTF3C2	KIAA0011
1439	P53985	1.344474e-02	6.287119e-01	4.112233e-01	NA	2.585410e-01	NA	MOT1	Monocarboxylate transporter 1 (MCT 1) (Solute carrier family 16 member 1)	SLC16A1	MCT1
1440	Q15393	1.251767e-02	1.900941e-01	1.243462e-01	NA	2.363747e-02	NA	SF3B3	Splicing factor 3B subunit 3 (Pre-mRNA-splicing factor SF3b 130 kDa subunit) (SF3b130) (STAF130) (Spliceosome-associated protein 130) (SAP 130)	SF3B3	KIAA0017	SAP130
1441	Q14195	1.251946e-02	-5.570052e-01	-6.449929e-01	3.592644e-01	NA	NA	DPYL3	Dihydropyrimidinase-related protein 3 (DRP-3) (Collapsin response mediator protein 4) (CRMP-4) (Unc-33-like phosphoprotein 1) (ULIP-1)	DPYSL3	CRMP4	DRP3	ULIP	ULIP1
1442	Q9UBE0	4.530318e-02	2.350516e-01	8.309250e-02	NA	1.953103e-02	NA	SAE1	SUMO-activating enzyme subunit 1 (Ubiquitin-like 1-activating enzyme E1A) [Cleaved into: SUMO-activating enzyme subunit 1, N-terminally processed]	SAE1	AOS1	SUA1	UBLE1A
1443	Q9UJA5	1.339945e-02	3.416921e-01	1.707686e-01	NA	5.835027e-02	NA	TRM6	tRNA (adenine(58)-N(1))-methyltransferase non-catalytic subunit TRM6 (mRNA methyladenosine-N(1)-methyltransferase non-catalytic subunit TRM6) (tRNA(m1A58)-methyltransferase subunit TRM6) (tRNA(m1A58)MTase subunit TRM6)	TRMT6	KIAA1153	TRM6	CGI-09
1444	Q9H910	2.633076e-01	4.098441e-01	4.562433e-02	NA	1.869886e-02	NA	JUPI2	Jupiter microtubule associated homolog 2 (Hematological and neurological expressed 1-like protein) (HN1-like protein)	JPT2	C16orf34	HN1L	L11
1445	P31153	1.783065e-01	1.975480e-01	-5.204683e-02	NA	NA	NA	METK2	S-adenosylmethionine synthase isoform type-2 (AdoMet synthase 2) (EC 2.5.1.6) (Methionine adenosyltransferase 2) (MAT 2) (Methionine adenosyltransferase II) (MAT-II)	MAT2A	AMS2	MATA2
1446	Q92552	9.134486e-02	3.042113e-01	8.570639e-02	NA	2.607285e-02	NA	RT27	28S ribosomal protein S27, mitochondrial (MRP-S27) (S27mt) (Mitochondrial ribosomal protein S27) (Mitochondrial small ribosomal subunit protein mS27)	MRPS27	KIAA0264
1447	Q9HAS0	3.729452e-01	2.982720e-01	2.465435e-02	NA	7.353702e-03	NA	NJMU	Protein Njmu-R1	C17orf75
1448	P32754	1.127471e-01	-7.660596e-01	3.025446e-01	NA	NA	NA	HPPD	4-hydroxyphenylpyruvate dioxygenase (EC 1.13.11.27) (4-hydroxyphenylpyruvic acid oxidase) (4HPPD) (HPD) (HPPDase)	HPD	PPD
1449	P22033	2.015899e-01	-3.390602e-01	1.037034e-01	NA	NA	NA	MUTA	Methylmalonyl-CoA mutase, mitochondrial (MCM) (EC 5.4.99.2) (Methylmalonyl-CoA isomerase)	MMUT	MUT
1450	P09497	1.309833e-02	-3.115766e-01	-2.850578e-01	8.881735e-02	NA	NA	CLCB	Clathrin light chain B (Lcb)	CLTB
1451	P16383	1.081338e-01	2.981288e-01	7.486195e-02	NA	2.231850e-02	NA	GCFC2	Intron Large complex component GCFC2 (GC-rich sequence DNA-binding factor) (GC-rich sequence DNA-binding factor 2) (Transcription factor 9) (TCF-9)	GCFC2	C2orf3	GCF	TCF9
1452	P52298	1.302739e-02	2.390928e-01	1.839844e-01	NA	4.398934e-02	NA	NCBP2	Nuclear cap-binding protein subunit 2 (20 kDa nuclear cap-binding protein) (Cell proliferation-inducing gene 55 protein) (NCBP 20 kDa subunit) (CBP20) (NCBP-interacting protein 1) (NIP1)	NCBP2	CBP20	PIG55
1453	O95159	1.720789e-01	3.055786e-01	-5.507456e-02	NA	NA	NA	ZFPL1	Zinc finger protein-like 1 (Zinc finger protein MCG4)	ZFPL1
1454	Q13490	9.094976e-02	2.359255e-01	7.008760e-02	NA	1.653545e-02	NA	BIRC2	Baculoviral IAP repeat-containing protein 2 (EC 2.3.2.27) (Cellular inhibitor of apoptosis 1) (C-IAP1) (IAP homolog B) (Inhibitor of apoptosis protein 2) (hIAP-2) (hIAP2) (RING finger protein 48) (RING-type E3 ubiquitin transferase BIRC2) (TNFR2-TRAF-signaling complex protein 2)	BIRC2	API1	MIHB	RNF48
1455	Q6P1J9	1.300835e-02	2.378847e-01	1.860004e-01	NA	4.424666e-02	NA	CDC73	Parafibromin (Cell division cycle protein 73 homolog) (Hyperparathyroidism 2 protein)	CDC73	C1orf28	HRPT2
1456	Q6P4I2	2.975738e-02	3.620249e-01	3.712730e-01	NA	1.344101e-01	NA	WDR73	WD repeat-containing protein 73	WDR73	HSPC264
1457	Q9P032	1.127085e-01	3.814195e-01	1.060555e-01	NA	4.045162e-02	NA	NDUF4	NADH dehydrogenase [ubiquinone] 1 alpha subcomplex assembly factor 4 (Hormone-regulated proliferation-associated protein of 20 kDa)	NDUFAF4	C6orf66	HRPAP20	HSPC125	My013
1458	Q07617	4.044184e-02	4.674169e-01	1.412281e-01	NA	6.601242e-02	NA	SPAG1	Sperm-associated antigen 1 (HSD-3.8) (Infertility-related sperm protein Spag-1)	SPAG1
1459	Q6UX04	3.537100e-01	2.713232e-01	2.424410e-02	NA	6.577986e-03	NA	CWC27	Spliceosome-associated protein CWC27 homolog (Antigen NY-CO-10) (Probable inactive peptidyl-prolyl cis-trans isomerase CWC27 homolog) (PPIase CWC27) (Serologically defined colon cancer antigen 10)	CWC27	SDCCAG10	UNQ438/PRO871
1460	Q8N2F6	2.871090e-02	3.490662e-01	-1.407559e-01	NA	NA	NA	ARM10	Armadillo repeat-containing protein 10 (Splicing variant involved in hepatocarcinogenesis protein)	ARMC10	SVH	PSEC0198
1461	Q9UK55	2.245261e-01	-4.001413e-01	-1.114347e-01	4.458963e-02	NA	NA	ZPI	Protein Z-dependent protease inhibitor (PZ-dependent protease inhibitor) (PZI) (Serpin A10)	SERPINA10	ZPI	UNQ707/PRO1358
1462	P30038	2.343953e-02	-6.406192e-01	3.935047e-01	NA	NA	NA	AL4A1	Delta-1-pyrroline-5-carboxylate dehydrogenase, mitochondrial (P5C dehydrogenase) (EC 1.2.1.88) (Aldehyde dehydrogenase family 4 member A1) (L-glutamate gamma-semialdehyde dehydrogenase)	ALDH4A1	ALDH4	P5CDH
1463	Q9H0U6	3.995606e-01	3.282283e-01	-2.383332e-02	NA	NA	NA	RM18	39S ribosomal protein L18, mitochondrial (L18mt) (MRP-L18) (Mitochondrial large ribosomal subunit protein uL18m)	MRPL18	HSPC071
1464	P29279	1.406250e-02	-5.708709e-01	-4.455515e-01	2.543524e-01	NA	NA	CCN2	CCN family member 2 (Cellular communication network factor 2) (Connective tissue growth factor) (Hypertrophic chondrocyte-specific protein 24) (Insulin-like growth factor-binding protein 8) (IBP-8) (IGF-binding protein 8) (IGFBP-8)	CCN2	CTGF	HCS24	IGFBP8
1465	Q13573	1.444900e-02	2.087452e-01	1.184471e-01	NA	2.472527e-02	NA	SNW1	SNW domain-containing protein 1 (Nuclear protein SkiP) (Nuclear receptor coactivator NCoA-62) (Ski-interacting protein)	SNW1	SKIIP	SKIP
1466	Q16270	1.363928e-02	-5.835980e-01	-7.872015e-01	4.594092e-01	NA	NA	IBP7	Insulin-like growth factor-binding protein 7 (IBP-7) (IGF-binding protein 7) (IGFBP-7) (IGFBP-rP1) (MAC25 protein) (PGI2-stimulating factor) (Prostacyclin-stimulating factor) (Tumor-derived adhesion factor) (TAF)	IGFBP7	MAC25	PSF
1467	Q96I25	1.364702e-02	2.334696e-01	1.608460e-01	NA	3.755265e-02	NA	SPF45	Splicing factor 45 (45 kDa-splicing factor) (RNA-binding motif protein 17)	RBM17	SPF45
1468	Q8TAT6	1.371532e-02	2.392492e-01	1.515956e-01	NA	3.626913e-02	NA	NPL4	Nuclear protein localization protein 4 homolog (Protein NPL4)	NPLOC4	KIAA1499	NPL4
1469	Q9H1H9	2.521602e-02	-2.704144e-01	-1.116212e-01	3.018398e-02	NA	NA	KI13A	Kinesin-like protein KIF13A (Kinesin-like protein RBKIN)	KIF13A	RBKIN
1470	P50895	1.150699e-01	-6.012576e-01	-1.380218e-01	8.298668e-02	NA	NA	BCAM	Basal cell adhesion molecule (Auberger B antigen) (B-CAM cell surface glycoprotein) (F8/G253 antigen) (Lutheran antigen) (Lutheran blood group glycoprotein) (CD antigen CD239)	BCAM	LU	MSK19
1471	O00142	1.370643e-02	-3.976375e-01	-5.127347e-01	2.038825e-01	NA	NA	KITM	Thymidine kinase 2, mitochondrial (EC 2.7.1.21) (Mt-TK)	TK2
1472	Q9NYK5	4.219780e-02	2.873576e-01	1.104717e-01	NA	3.174489e-02	NA	RM39	39S ribosomal protein L39, mitochondrial (L39mt) (MRP-L39) (39S ribosomal protein L5, mitochondrial) (L5mt) (MRP-L5) (Mitochondrial large ribosomal subunit protein mL39)	MRPL39	C21orf92	MRPL5	RPML5	MSTP003	PRED22
1473	Q8WUA2	2.209318e-02	2.411840e-01	8.846719e-02	NA	2.133687e-02	NA	PPIL4	Peptidyl-prolyl cis-trans isomerase-like 4 (PPIase) (EC 5.2.1.8) (Cyclophilin-like protein PPIL4) (Rotamase PPIL4)	PPIL4
1474	Q9UKX7	1.383449e-02	2.520502e-01	2.114194e-01	NA	5.328830e-02	NA	NUP50	Nuclear pore complex protein Nup50 (50 kDa nucleoporin) (Nuclear pore-associated protein 60 kDa-like) (Nucleoporin Nup50)	NUP50	NPAP60L	PRO1146
1475	Q9UJX4	1.470678e-02	3.067670e-01	1.364173e-01	NA	4.184832e-02	NA	APC5	Anaphase-promoting complex subunit 5 (APC5) (Cyclosome subunit 5)	ANAPC5	APC5
1476	Q92759	1.423577e-02	3.332622e-01	1.535973e-01	NA	5.118817e-02	NA	TF2H4	General transcription factor IIH subunit 4 (Basic transcription factor 2 52 kDa subunit) (BTF2 p52) (General transcription factor IIH polypeptide 4) (TFIIH basal transcription factor complex p52 subunit)	GTF2H4
1477	P78559	1.400605e-02	-4.126429e-01	-5.675601e-01	2.341997e-01	NA	NA	MAP1A	Microtubule-associated protein 1A (MAP-1A) (Proliferation-related protein p80) [Cleaved into: MAP1A heavy chain; MAP1 light chain LC2]	MAP1A	MAP1L
1478	Q96ER9	2.813906e-01	3.502356e-01	-4.871358e-02	NA	NA	NA	MITOK	Mitochondrial potassium channel (MITOK) (Coiled-coil domain-containing protein 51)	CCDC51	MITOK
1479	Q9UBV7	3.894393e-01	4.742380e-01	2.701373e-02	NA	1.281094e-02	NA	B4GT7	Beta-1,4-galactosyltransferase 7 (Beta-1,4-GalTase 7) (Beta4Gal-T7) (b4Gal-T7) (EC 2.4.1.-) (Proteoglycan UDP-galactose:beta-xylose beta1,4-galactosyltransferase I) (UDP-Gal:beta-GlcNAc beta-1,4-galactosyltransferase 7) (UDP-galactose:beta-N-acetylglucosamine beta-1,4-galactosyltransferase 7) (UDP-galactose:beta-xylose beta-1,4-galactosyltransferase) (XGPT) (XGalT-1) (Xylosylprotein 4-beta-galact…	B4GALT7	XGALT1	UNQ748/PRO1478
1480	Q6P4R8	8.516347e-02	2.891593e-01	-8.025159e-02	NA	NA	NA	NFRKB	Nuclear factor related to kappa-B-binding protein (DNA-binding protein R kappa-B) (INO80 complex subunit G)	NFRKB	INO80G
1481	O00154	1.407735e-02	4.016914e-01	2.971532e-01	NA	1.193639e-01	NA	BACH	Cytosolic acyl coenzyme A thioester hydrolase (EC 3.1.2.2) (Acyl-CoA thioesterase 7) (Brain acyl-CoA hydrolase) (BACH) (hBACH) (CTE-IIa) (CTE-II) (Long chain acyl-CoA thioester hydrolase)	ACOT7	BACH
1482	O15247	8.993801e-02	-5.583956e-01	-1.495067e-01	8.348390e-02	NA	NA	CLIC2	Chloride intracellular channel protein 2 (XAP121)	CLIC2
1483	P38919	1.413370e-02	1.917147e-01	1.402818e-01	NA	2.689409e-02	NA	IF4A3	Eukaryotic initiation factor 4A-III (eIF-4A-III) (eIF4A-III) (EC 3.6.4.13) (ATP-dependent RNA helicase DDX48) (ATP-dependent RNA helicase eIF4A-3) (DEAD box protein 48) (Eukaryotic initiation factor 4A-like NUK-34) (Eukaryotic translation initiation factor 4A isoform 3) (Nuclear matrix protein 265) (NMP 265) (hNMP 265) [Cleaved into: Eukaryotic initiation factor 4A-III, N-terminally processed]	EIF4A3	DDX48	KIAA0111
1484	Q5TFE4	1.540845e-01	3.003564e-01	6.023086e-02	NA	1.809072e-02	NA	NT5D1	5'-nucleotidase domain-containing protein 1 (EC 3.1.3.-)	NT5DC1	NT5C2L1	LP2642
1485	Q9ULR0	2.516997e-01	2.647276e-01	4.174725e-02	NA	1.105165e-02	NA	ISY1	Pre-mRNA-splicing factor ISY1 homolog	ISY1	KIAA1160
1486	Q5TCZ1	1.632697e-02	-2.927764e-01	-1.918791e-01	5.617768e-02	NA	NA	SPD2A	SH3 and PX domain-containing protein 2A (Adapter protein TKS5) (Five SH3 domain-containing protein) (SH3 multiple domains protein 1) (Tyrosine kinase substrate with five SH3 domains)	SH3PXD2A	FISH	KIAA0418	SH3MD1	TKS5
1487	Q9UHL4	3.359442e-02	-5.851228e-01	-2.216213e-01	1.296757e-01	NA	NA	DPP2	Dipeptidyl peptidase 2 (EC 3.4.14.2) (Dipeptidyl aminopeptidase II) (Dipeptidyl peptidase 7) (Dipeptidyl peptidase II) (DPP II) (Quiescent cell proline dipeptidase)	DPP7	DPP2	QPP
1488	P30622	1.154461e-01	2.771793e-01	6.978621e-02	NA	1.934329e-02	NA	CLIP1	CAP-Gly domain-containing linker protein 1 (Cytoplasmic linker protein 1) (Cytoplasmic linker protein 170 alpha-2) (CLIP-170) (Reed-Sternberg intermediate filament-associated protein) (Restin)	CLIP1	CYLN1	RSN
1489	P82912	3.578311e-01	3.865326e-01	2.568411e-02	NA	9.927747e-03	NA	RT11	28S ribosomal protein S11, mitochondrial (MRP-S11) (S11mt) (Cervical cancer proto-oncogene 2 protein) (HCC-2) (Mitochondrial small ribosomal subunit protein uS11m)	MRPS11	RPMS11	HCC2
1490	P36551	1.462008e-02	2.786146e-01	2.062840e-01	NA	5.747374e-02	NA	HEM6	Oxygen-dependent coproporphyrinogen-III oxidase, mitochondrial (COX) (Coprogen oxidase) (Coproporphyrinogenase) (EC 1.3.3.3)	CPOX	CPO	CPX
1491	Q4G0J3	4.680784e-01	2.375869e-01	-6.698618e-03	NA	NA	NA	LARP7	La-related protein 7 (La ribonucleoprotein domain family member 7) (hLARP7) (P-TEFb-interaction protein for 7SK stability) (PIP7S)	LARP7	HDCMA18P
1492	Q9P1Y6	3.484697e-02	2.728445e-01	7.515000e-02	NA	2.050426e-02	NA	PHRF1	PHD and RING finger domain-containing protein 1	PHRF1	KIAA1542
1493	O00410	2.367870e-02	2.690387e-01	1.288990e-01	NA	3.467881e-02	NA	IPO5	Importin-5 (Imp5) (Importin subunit beta-3) (Karyopherin beta-3) (Ran-binding protein 5) (RanBP5)	IPO5	KPNB3	RANBP5
1494	O00423	1.453098e-02	-3.006927e-01	-5.067948e-01	1.523895e-01	NA	NA	EMAL1	Echinoderm microtubule-associated protein-like 1 (EMAP-1) (HuEMAP-1)	EML1	EMAP1	EMAPL	EMAPL1
1495	Q9UK23	3.078580e-02	3.309516e-01	NA	NA	NA	NA	NAGPA	N-acetylglucosamine-1-phosphodiester alpha-N-acetylglucosaminidase (EC 3.1.4.45) (Mannose 6-phosphate-uncovering enzyme) (Phosphodiester alpha-GlcNAcase)	NAGPA
1496	Q92614	4.730490e-01	3.394906e-01	6.535251e-03	NA	2.218656e-03	NA	MY18A	Unconventional myosin-XVIIIa (Molecule associated with JAK3 N-terminus) (MAJN) (Myosin containing a PDZ domain) (Surfactant protein receptor SP-R210) (SP-R210)	MYO18A	CD245	KIAA0216	MYSPDZ
1497	Q6UY14	1.765292e-02	-6.282346e-01	-3.623751e-01	2.276566e-01	NA	NA	ATL4	ADAMTS-like protein 4 (ADAMTSL-4) (Thrombospondin repeat-containing protein 1)	ADAMTSL4	TSRC1	PP1396	UNQ2803/PRO34012
1498	P11498	4.147964e-02	-6.897691e-01	3.429652e-01	NA	NA	NA	PYC	Pyruvate carboxylase, mitochondrial (EC 6.4.1.1) (Pyruvic carboxylase) (PCB)	PC
1499	Q96QC0	1.453143e-02	2.805925e-01	2.115499e-01	NA	5.935931e-02	NA	PP1RA	Serine/threonine-protein phosphatase 1 regulatory subunit 10 (MHC class I region proline-rich protein CAT53) (PP1-binding protein of 114 kDa) (Phosphatase 1 nuclear targeting subunit) (Protein FB19) (p99)	PPP1R10	CAT53	FB19	PNUTS
1500	P52434	1.456683e-02	2.114134e-01	2.021629e-01	NA	4.273995e-02	NA	RPAB3	DNA-directed RNA polymerases I, II, and III subunit RPABC3 (RNA polymerases I, II, and III subunit ABC3) (DNA-directed RNA polymerase II subunit H) (DNA-directed RNA polymerases I, II, and III 17.1 kDa polypeptide) (RPB17) (RPB8 homolog) (hRPB8)	POLR2H
1501	O60244	1.464521e-02	2.988320e-01	1.403222e-01	NA	4.193277e-02	NA	MED14	Mediator of RNA polymerase II transcription subunit 14 (Activator-recruited cofactor 150 kDa component) (ARC150) (Cofactor required for Sp1 transcriptional activation subunit 2) (CRSP complex subunit 2) (Mediator complex subunit 14) (RGR1 homolog) (hRGR1) (Thyroid hormone receptor-associated protein complex 170 kDa component) (Trap170) (Transcriptional coactivator CRSP150) (Vitamin D3 receptor-in…	MED14	ARC150	CRSP2	CXorf4	DRIP150	EXLM1	RGR1	TRAP170
1502	Q01968	3.511021e-01	2.547153e-01	-2.638006e-02	NA	NA	NA	OCRL	Inositol polyphosphate 5-phosphatase OCRL (EC 3.1.3.36) (EC 3.1.3.56) (Inositol polyphosphate 5-phosphatase OCRL-1) (OCRL-1) (Lowe oculocerebrorenal syndrome protein) (Phosphatidylinositol 3,4,5-triphosphate 5-phosphatase) (EC 3.1.3.86)	OCRL	OCRL1
1503	Q9NVT9	2.338721e-01	2.778160e-01	4.308387e-02	NA	1.196939e-02	NA	ARMC1	Armadillo repeat-containing protein 1	ARMC1	ARCP
1504	O95551	7.347357e-02	3.272274e-01	1.097633e-01	NA	3.591757e-02	NA	TYDP2	Tyrosyl-DNA phosphodiesterase 2 (Tyr-DNA phosphodiesterase 2) (hTDP2) (EC 3.1.4.-) (5'-tyrosyl-DNA phosphodiesterase) (5'-Tyr-DNA phosphodiesterase) (ETS1-associated protein 2) (ETS1-associated protein II) (EAPII) (TRAF and TNF receptor-associated protein) (Tyrosyl-RNA phosphodiesterase) (VPg unlinkase)	TDP2	EAP2	TTRAP	AD-022
1505	Q562E7	1.642166e-02	-2.932940e-01	-1.140740e-01	3.345722e-02	NA	NA	WDR81	WD repeat-containing protein 81	WDR81
1506	Q96CN7	2.554772e-01	-3.068857e-01	-6.118505e-02	1.877682e-02	NA	NA	ISOC1	Isochorismatase domain-containing protein 1	ISOC1	CGI-111
1507	Q16637	5.482334e-02	3.343461e-01	1.743549e-01	NA	5.829489e-02	NA	SMN	Survival motor neuron protein (Component of gems 1) (Gemin-1)	SMN1	SMN	SMNT;	SMN2	SMNC
1508	O60687	1.470316e-02	-6.299362e-01	-8.772293e-01	5.525985e-01	NA	NA	SRPX2	Sushi repeat-containing protein SRPX2 (Sushi-repeat protein upregulated in leukemia)	SRPX2	SRPUL
1509	Q92879	1.468034e-02	2.511095e-01	1.607896e-01	NA	4.037580e-02	NA	CELF1	CUGBP Elav-like family member 1 (CELF-1) (50 kDa nuclear polyadenylated RNA-binding protein) (Bruno-like protein 2) (CUG triplet repeat RNA-binding protein 1) (CUG-BP1) (CUG-BP- and ETR-3-like factor 1) (Deadenylation factor CUG-BP) (Embryo deadenylation element-binding protein homolog) (EDEN-BP homolog) (RNA-binding protein BRUNOL-2)	CELF1	BRUNOL2	CUGBP	CUGBP1	NAB50
1510	Q8TCA0	3.672599e-01	3.624500e-01	-2.892451e-02	NA	NA	NA	LRC20	Leucine-rich repeat-containing protein 20	LRRC20	UNQ2429/PRO4989
1511	Q16881	6.205734e-02	6.051489e-01	1.837966e-01	NA	1.112243e-01	NA	TRXR1	Thioredoxin reductase 1, cytoplasmic (TR) (EC 1.8.1.9) (Gene associated with retinoic and interferon-induced mortality 12 protein) (GRIM-12) (Gene associated with retinoic and IFN-induced mortality 12 protein) (KM-102-derived reductase-like factor) (Thioredoxin reductase TR1)	TXNRD1	GRIM12	KDRF
1512	Q9HD33	1.194776e-01	3.250139e-01	7.437906e-02	NA	2.417423e-02	NA	RM47	39S ribosomal protein L47, mitochondrial (L47mt) (MRP-L47) (Mitochondrial large ribosomal subunit protein uL29m) (Nasopharyngeal carcinoma metastasis-related protein 1)	MRPL47	NCM1	CGI-204
1513	Q96GC9	1.483825e-02	3.701931e-01	3.427805e-01	NA	1.268950e-01	NA	VMP1	Vacuole membrane protein 1 (Transmembrane protein 49)	VMP1	TDC1	TMEM49	HSPC292
1514	P25789	1.841774e-01	1.805377e-01	-6.580004e-02	NA	NA	NA	PSA4	Proteasome subunit alpha type-4 (Macropain subunit C9) (Multicatalytic endopeptidase complex subunit C9) (Proteasome component C9) (Proteasome subunit L)	PSMA4	HC9	PSC9
1515	Q7RTV0	3.713891e-01	2.041178e-01	2.572506e-02	NA	5.250942e-03	NA	PHF5A	PHD finger-like domain-containing protein 5A (PHD finger-like domain protein 5A) (Splicing factor 3B-associated 14 kDa protein) (SF3b14b)	PHF5A
1516	P60660	1.483736e-02	-2.029383e-01	-3.089765e-01	6.270317e-02	NA	NA	MYL6	Myosin light polypeptide 6 (17 kDa myosin light chain) (LC17) (Myosin light chain 3) (MLC-3) (Myosin light chain alkali 3) (Myosin light chain A3) (Smooth muscle and nonmuscle myosin light chain alkali 6)	MYL6
1517	Q13017	5.050711e-01	2.767924e-01	-1.449780e-03	NA	NA	NA	RHG05	Rho GTPase-activating protein 5 (Rho-type GTPase-activating protein 5) (p190-B)	ARHGAP5	RHOGAP5
1518	Q9NW64	4.648978e-02	2.118675e-01	7.083358e-02	NA	1.500733e-02	NA	RBM22	Pre-mRNA-splicing factor RBM22 (RNA-binding motif protein 22) (Zinc finger CCCH domain-containing protein 16)	RBM22	ZC3H16	199G4
1519	P14618	3.585615e-01	3.600761e-01	-4.206511e-02	NA	NA	NA	KPYM	Pyruvate kinase PKM (EC 2.7.1.40) (Cytosolic thyroid hormone-binding protein) (CTHBP) (Opa-interacting protein 3) (OIP-3) (Pyruvate kinase 2/3) (Pyruvate kinase muscle isozyme) (Thyroid hormone-binding protein 1) (THBP1) (Tumor M2-PK) (p58)	PKM	OIP3	PK2	PK3	PKM2
1520	Q96T58	6.213212e-02	2.559327e-01	6.747086e-02	NA	1.726800e-02	NA	MINT	Msx2-interacting protein (SMART/HDAC1-associated repressor protein) (SPEN homolog)	SPEN	KIAA0929	MINT	SHARP
1521	Q8N335	4.994506e-01	4.949027e-01	-4.315455e-03	NA	NA	NA	GPD1L	Glycerol-3-phosphate dehydrogenase 1-like protein (GPD1-L) (EC 1.1.1.8)	GPD1L	KIAA0089
1522	P05186	1.538979e-01	-6.844465e-01	1.705482e-01	NA	NA	NA	PPBT	Alkaline phosphatase, tissue-nonspecific isozyme (AP-TNAP) (TNSALP) (EC 3.1.3.1) (Alkaline phosphatase liver/bone/kidney isozyme)	ALPL
1523	P21291	1.503961e-02	-3.818877e-01	-7.373552e-01	2.815869e-01	NA	NA	CSRP1	Cysteine and glycine-rich protein 1 (Cysteine-rich protein 1) (CRP) (CRP1) (Epididymis luminal protein 141) (HEL-141)	CSRP1	CSRP	CYRP
1524	Q9NVI7	1.510177e-02	3.758318e-01	3.604725e-01	NA	1.354770e-01	NA	ATD3A	ATPase family AAA domain-containing protein 3A	ATAD3A
1525	Q9BVC4	1.555883e-01	3.041655e-01	-5.815470e-02	NA	NA	NA	LST8	Target of rapamycin complex subunit LST8 (TORC subunit LST8) (G protein beta subunit-like) (Gable) (Protein GbetaL) (Mammalian lethal with SEC13 protein 8) (mLST8)	MLST8	GBL	LST8
1526	Q9BYI3	1.558930e-02	-4.091201e-01	-2.040259e-01	8.347110e-02	NA	NA	HYCCI	Hyccin (Down-regulated by CTNNB1 protein A) (Protein FAM126A)	FAM126A	DRCTNNB1A
1527	Q9BYD3	9.751389e-02	2.855022e-01	7.758405e-02	NA	2.215042e-02	NA	RM04	39S ribosomal protein L4, mitochondrial (L4mt) (MRP-L4) (Mitochondrial large ribosomal subunit protein uL4m)	MRPL4	CDABP0091	CGI-28
1528	Q9UKZ1	3.563859e-02	2.362673e-01	6.961738e-02	NA	1.644831e-02	NA	CNO11	CCR4-NOT transcription complex subunit 11	CNOT11	C2orf29	C40
1529	Q12830	2.213503e-02	2.749069e-01	9.318483e-02	NA	2.561715e-02	NA	BPTF	Nucleosome-remodeling factor subunit BPTF (Bromodomain and PHD finger-containing transcription factor) (Fetal Alz-50 clone 1 protein) (Fetal Alzheimer antigen)	BPTF	FAC1	FALZ
1530	P51148	3.064879e-02	2.112342e-01	NA	NA	NA	NA	RAB5C	Ras-related protein Rab-5C (L1880) (RAB5L)	RAB5C	RABL
1531	Q9UQ16	2.175982e-02	3.129130e-01	1.741816e-01	NA	5.450370e-02	NA	DYN3	Dynamin-3 (EC 3.6.5.5) (Dynamin, testicular) (T-dynamin)	DNM3	KIAA0820
1532	O14494	1.541579e-02	-3.892504e-01	-5.058069e-01	1.968856e-01	NA	NA	PLPP1	Phospholipid phosphatase 1 (EC 3.1.3.-) (EC 3.1.3.106) (EC 3.1.3.4) (EC 3.1.3.81) (Lipid phosphate phosphohydrolase 1) (PAP2-alpha) (Phosphatidate phosphohydrolase type 2a) (Phosphatidic acid phosphatase 2a) (PAP-2a) (PAP2a)	PLPP1	LPP1	PPAP2A
1533	Q02878	1.538101e-02	2.530526e-01	2.072003e-01	NA	5.243257e-02	NA	RL6	60S ribosomal protein L6 (Large ribosomal subunit protein eL6) (Neoplasm-related protein C140) (Tax-responsive enhancer element-binding protein 107) (TaxREB107)	RPL6	TXREB1
1534	Q9ULZ3	4.254552e-02	3.772710e-01	1.632703e-01	NA	6.159714e-02	NA	ASC	Apoptosis-associated speck-like protein containing a CARD (hASC) (Caspase recruitment domain-containing protein 5) (PYD and CARD domain-containing protein) (Target of methylation-induced silencing 1)	PYCARD	ASC	CARD5	TMS1
1535	P35052	1.541127e-02	-3.904285e-01	-4.724868e-01	1.844723e-01	NA	NA	GPC1	Glypican-1 [Cleaved into: Secreted glypican-1]	GPC1
1536	Q86U90	3.124778e-02	3.679902e-01	NA	NA	NA	NA	YRDC	YrdC domain-containing protein, mitochondrial (Dopamine receptor-interacting protein 3) (Ischemia/reperfusion-inducible protein homolog) (hIRIP)	YRDC	DRIP3	IRIP
1537	Q9UNE7	1.514020e-01	3.588167e-01	-7.001016e-02	NA	NA	NA	CHIP	E3 ubiquitin-protein ligase CHIP (EC 2.3.2.27) (Antigen NY-CO-7) (CLL-associated antigen KW-8) (Carboxy terminus of Hsp70-interacting protein) (RING-type E3 ubiquitin transferase CHIP) (STIP1 homology and U box-containing protein 1)	STUB1	CHIP	PP1131
1538	Q9NS69	1.545238e-02	2.790673e-01	2.253618e-01	NA	6.289111e-02	NA	TOM22	Mitochondrial import receptor subunit TOM22 homolog (hTom22) (1C9-2) (Translocase of outer membrane 22 kDa subunit homolog)	TOMM22	TOM22
1539	P17612	1.628951e-02	-3.903328e-01	-1.772411e-01	6.918301e-02	NA	NA	KAPCA	cAMP-dependent protein kinase catalytic subunit alpha (PKA C-alpha) (EC 2.7.11.11)	PRKACA	PKACA
1540	Q9UKN8	7.266693e-02	3.186817e-01	6.940117e-02	NA	2.211688e-02	NA	TF3C4	General transcription factor 3C polypeptide 4 (EC 2.3.1.48) (TF3C-delta) (Transcription factor IIIC 90 kDa subunit) (TFIIIC 90 kDa subunit) (TFIIIC90) (Transcription factor IIIC subunit delta)	GTF3C4
1541	Q96SQ9	2.016817e-01	8.252664e-01	1.726763e-01	NA	1.425039e-01	NA	CP2S1	Cytochrome P450 2S1 (EC 1.14.14.-) (CYPIIS1) (Hydroperoxy icosatetraenoate dehydratase) (EC 4.2.1.152) (Thromboxane-A synthase) (EC 5.3.99.5)	CYP2S1	UNQ891/PRO1906
1542	Q96RQ1	4.368905e-02	2.854021e-01	1.177119e-01	NA	3.359521e-02	NA	ERGI2	Endoplasmic reticulum-Golgi intermediate compartment protein 2	ERGIC2	ERV41	PTX1	CDA14
1543	Q16527	1.554129e-02	-4.797977e-01	-7.366469e-01	3.534415e-01	NA	NA	CSRP2	Cysteine and glycine-rich protein 2 (Cysteine-rich protein 2) (CRP2) (LIM domain only protein 5) (LMO-5) (Smooth muscle cell LIM protein) (SmLIM)	CSRP2	LMO5	SMLIM
1544	Q9Y5B9	1.557357e-02	2.917631e-01	2.394535e-01	NA	6.986371e-02	NA	SP16H	FACT complex subunit SPT16 (Chromatin-specific transcription elongation factor 140 kDa subunit) (FACT 140 kDa subunit) (FACTp140) (Facilitates chromatin transcription complex subunit SPT16) (hSPT16)	SUPT16H	FACT140	FACTP140
1545	Q06033	1.159233e-01	-6.237295e-01	-1.680259e-01	1.048027e-01	NA	NA	ITIH3	Inter-alpha-trypsin inhibitor heavy chain H3 (ITI heavy chain H3) (ITI-HC3) (Inter-alpha-inhibitor heavy chain 3) (Serum-derived hyaluronan-associated protein) (SHAP)	ITIH3
1546	Q9UJJ9	3.858371e-01	2.316057e-01	-3.215271e-02	NA	NA	NA	GNPTG	N-acetylglucosamine-1-phosphotransferase subunit gamma (GlcNAc-1-phosphotransferase subunit gamma) (UDP-N-acetylglucosamine-1-phosphotransferase subunit gamma)	GNPTG	C16orf27	GNPTAG	CAB56184	LP2537
1547	P54578	2.425779e-02	2.573803e-01	1.197273e-01	NA	3.081544e-02	NA	UBP14	Ubiquitin carboxyl-terminal hydrolase 14 (EC 3.4.19.12) (Deubiquitinating enzyme 14) (Ubiquitin thioesterase 14) (Ubiquitin-specific-processing protease 14)	USP14	TGT
1548	Q9BZE9	1.582092e-02	2.169542e-01	1.446365e-01	NA	3.137950e-02	NA	ASPC1	Tether containing UBX domain for GLUT4 (Alveolar soft part sarcoma chromosomal region candidate gene 1 protein) (Alveolar soft part sarcoma locus) (Renal papillary cell carcinoma protein 17) (UBX domain-containing protein 9)	ASPSCR1	ASPL	RCC17	TUG	UBXD9	UBXN9
1549	Q6KC79	1.149019e-01	2.643307e-01	4.612430e-02	NA	1.219207e-02	NA	NIPBL	Nipped-B-like protein (Delangin) (SCC2 homolog)	NIPBL	IDN3	SCC2
1550	P49419	2.654300e-02	-4.442458e-01	-2.147315e-01	9.539357e-02	NA	NA	AL7A1	Alpha-aminoadipic semialdehyde dehydrogenase (Alpha-AASA dehydrogenase) (EC 1.2.1.31) (Aldehyde dehydrogenase family 7 member A1) (EC 1.2.1.3) (Antiquitin-1) (Betaine aldehyde dehydrogenase) (EC 1.2.1.8) (Delta1-piperideine-6-carboxylate dehydrogenase) (P6c dehydrogenase)	ALDH7A1	ATQ1
1551	Q6PD62	1.568962e-02	1.984998e-01	1.321986e-01	NA	2.624140e-02	NA	CTR9	RNA polymerase-associated protein CTR9 homolog (SH2 domain-binding protein 1)	CTR9	KIAA0155	SH2BP1
1552	P08758	1.566093e-02	-3.638062e-01	-4.472335e-01	1.627063e-01	NA	NA	ANXA5	Annexin A5 (Anchorin CII) (Annexin V) (Annexin-5) (Calphobindin I) (CBP-I) (Endonexin II) (Lipocortin V) (Placental anticoagulant protein 4) (PP4) (Placental anticoagulant protein I) (PAP-I) (Thromboplastin inhibitor) (Vascular anticoagulant-alpha) (VAC-alpha)	ANXA5	ANX5	ENX2	PP4
1553	Q13601	2.100138e-02	2.891448e-01	1.435691e-01	NA	4.151225e-02	NA	KRR1	KRR1 small subunit processome component homolog (HIV-1 Rev-binding protein 2) (KRR-R motif-containing protein 1) (Rev-interacting protein 1) (Rip-1)	KRR1	HRB2
1554	Q9BZZ5	6.344206e-02	2.223432e-01	6.684077e-02	NA	1.486159e-02	NA	API5	Apoptosis inhibitor 5 (API-5) (Antiapoptosis clone 11 protein) (AAC-11) (Cell migration-inducing gene 8 protein) (Fibroblast growth factor 2-interacting factor) (FIF) (Protein XAGL)	API5	MIG8
1555	Q9NXV2	1.683407e-02	2.445119e-01	2.548820e-01	NA	6.232167e-02	NA	KCTD5	BTB/POZ domain-containing protein KCTD5	KCTD5
1556	P53611	2.533807e-02	2.679530e-01	1.050995e-01	NA	2.816172e-02	NA	PGTB2	Geranylgeranyl transferase type-2 subunit beta (EC 2.5.1.60) (Geranylgeranyl transferase type II subunit beta) (GGTase-II-beta) (Rab geranyl-geranyltransferase subunit beta) (Rab GG transferase beta) (Rab GGTase beta) (Rab geranylgeranyltransferase subunit beta) (Type II protein geranyl-geranyltransferase subunit beta)	RABGGTB	GGTB
1557	P18206	1.572627e-02	-3.006329e-01	-4.892083e-01	1.470721e-01	NA	NA	VINC	Vinculin (Metavinculin) (MV)	VCL
1558	Q96I15	1.810823e-01	-4.833709e-01	-1.010234e-01	4.883175e-02	NA	NA	SCLY	Selenocysteine lyase (hSCL) (EC 4.4.1.16)	SCLY	SCL
1559	P18615	2.277569e-02	2.587801e-01	1.115296e-01	NA	2.886164e-02	NA	NELFE	Negative elongation factor E (NELF-E) (RNA-binding protein RD)	NELFE	RD	RDBP
1560	Q9BRJ2	3.233595e-02	2.781223e-01	1.171369e-01	NA	3.257840e-02	NA	RM45	39S ribosomal protein L45, mitochondrial (L45mt) (MRP-L45) (Mitochondrial large ribosomal subunit protein mL45)	MRPL45
1561	O76062	2.368468e-01	-5.962940e-01	-1.040450e-01	6.204142e-02	NA	NA	ERG24	Delta(14)-sterol reductase TM7SF2 (Delta-14-SR) (EC 1.3.1.70) (3-beta-hydroxysterol Delta (14)-reductase) (Another new gene 1 protein) (C-14 sterol reductase) (C14SR) (Putative sterol reductase SR-1) (Sterol C14-reductase) (Transmembrane 7 superfamily member 2)	TM7SF2	ANG1
1562	Q92600	1.064867e-01	1.844529e-01	3.997639e-02	NA	7.373761e-03	NA	CNOT9	CCR4-NOT transcription complex subunit 9 (Cell differentiation protein RQCD1 homolog) (Rcd-1)	CNOT9	RCD1	RQCD1
1563	Q15063	1.627911e-02	-7.992635e-01	-6.387074e-01	5.104955e-01	NA	NA	POSTN	Periostin (PN) (Osteoblast-specific factor 2) (OSF-2)	POSTN	OSF2
1564	Q12996	1.604647e-02	2.697530e-01	1.877274e-01	NA	5.064002e-02	NA	CSTF3	Cleavage stimulation factor subunit 3 (CF-1 77 kDa subunit) (Cleavage stimulation factor 77 kDa subunit) (CSTF 77 kDa subunit) (CstF-77)	CSTF3
1565	P08579	2.142014e-02	1.846109e-01	9.318363e-02	NA	1.720271e-02	NA	RU2B	U2 small nuclear ribonucleoprotein B'' (U2 snRNP B'')	SNRPB2
1566	Q9Y2W1	3.519779e-02	2.878654e-01	8.026140e-02	NA	2.310448e-02	NA	TR150	Thyroid hormone receptor-associated protein 3 (BCLAF1 and THRAP3 family member 2) (Thyroid hormone receptor-associated protein complex 150 kDa component) (Trap150)	THRAP3	BCLAF2	TRAP150
1567	Q8IXI1	3.303224e-01	2.841040e-01	2.817710e-02	NA	8.005228e-03	NA	MIRO2	Mitochondrial Rho GTPase 2 (MIRO-2) (hMiro-2) (EC 3.6.5.-) (Ras homolog gene family member T2)	RHOT2	ARHT2	C16orf39
1568	O00391	7.262720e-02	-6.985142e-01	-2.137614e-01	1.493153e-01	NA	NA	QSOX1	Sulfhydryl oxidase 1 (hQSOX) (EC 1.8.3.2) (Quiescin Q6)	QSOX1	QSCN6	UNQ2520/PRO6013
1569	Q9UBT2	2.493818e-02	2.109820e-01	9.815015e-02	NA	2.070791e-02	NA	SAE2	SUMO-activating enzyme subunit 2 (EC 2.3.2.-) (Anthracycline-associated resistance ARX) (Ubiquitin-like 1-activating enzyme E1B) (Ubiquitin-like modifier-activating enzyme 2)	UBA2	SAE2	UBLE1B	HRIHFB2115
1570	Q8WZA1	3.975906e-01	2.822466e-01	2.152406e-02	NA	6.075092e-03	NA	PMGT1	Protein O-linked-mannose beta-1,2-N-acetylglucosaminyltransferase 1 (POMGnT1) (EC 2.4.1.-) (UDP-GlcNAc:alpha-D-mannoside beta-1,2-N-acetylglucosaminyltransferase I.2) (GnT I.2)	POMGNT1	MGAT1.2	UNQ746/PRO1475
1571	Q9NPJ6	1.657742e-02	2.594512e-01	1.482355e-01	NA	3.845989e-02	NA	MED4	Mediator of RNA polymerase II transcription subunit 4 (Activator-recruited cofactor 36 kDa component) (ARC36) (Mediator complex subunit 4) (TRAP/SMCC/PC2 subunit p36 subunit) (Vitamin D3 receptor-interacting protein complex 36 kDa component) (DRIP36)	MED4	ARC36	DRIP36	VDRIP	HSPC126
1572	Q92615	1.637184e-02	3.224115e-01	2.261678e-01	NA	7.291911e-02	NA	LAR4B	La-related protein 4B (La ribonucleoprotein domain family member 4B) (La ribonucleoprotein domain family member 5) (La-related protein 5)	LARP4B	KIAA0217	LARP5
1573	Q9P2J5	5.128092e-01	2.496281e-01	-4.918624e-04	NA	NA	NA	SYLC	Leucine--tRNA ligase, cytoplasmic (EC 6.1.1.4) (Leucyl-tRNA synthetase) (LeuRS)	LARS1	KIAA1352	LARS
1574	Q9UHQ9	2.068335e-01	-4.455888e-01	-6.395081e-02	2.849576e-02	NA	NA	NB5R1	NADH-cytochrome b5 reductase 1 (b5R.1) (EC 1.6.2.2) (Humb5R2) (NAD(P)H:quinone oxidoreductase type 3 polypeptide A2)	CYB5R1	NQO3A2	UNQ3049/PRO9865
1575	P55209	1.660211e-02	2.904462e-01	1.969529e-01	NA	5.720422e-02	NA	NP1L1	Nucleosome assembly protein 1-like 1 (NAP-1-related protein) (hNRP)	NAP1L1	NRP
1576	P62269	3.119205e-02	2.206019e-01	1.396932e-01	NA	3.081659e-02	NA	RS18	40S ribosomal protein S18 (Ke-3) (Ke3) (Small ribosomal subunit protein uS13)	RPS18	D6S218E
1577	Q8WVC6	3.401852e-01	3.035847e-01	-2.876450e-02	NA	NA	NA	DCAKD	Dephospho-CoA kinase domain-containing protein	DCAKD
1578	P62314	1.647118e-02	1.874063e-01	1.430575e-01	NA	2.680988e-02	NA	SMD1	Small nuclear ribonucleoprotein Sm D1 (Sm-D1) (Sm-D autoantigen) (snRNP core protein D1)	SNRPD1
1579	P35613	1.700258e-02	4.065701e-01	2.297486e-01	NA	9.340890e-02	NA	BASI	Basigin (5F7) (Collagenase stimulatory factor) (Extracellular matrix metalloproteinase inducer) (EMMPRIN) (Hepatoma-associated antigen) (HAb18G) (Leukocyte activation antigen M6) (OK blood group antigen) (Tumor cell-derived collagenase stimulatory factor) (TCSF) (CD antigen CD147)	BSG	UNQ6505/PRO21383
1580	O75448	1.662779e-02	2.760823e-01	2.161396e-01	NA	5.967231e-02	NA	MED24	Mediator of RNA polymerase II transcription subunit 24 (Activator-recruited cofactor 100 kDa component) (ARC100) (Cofactor required for Sp1 transcriptional activation subunit 4) (CRSP complex subunit 4) (Mediator complex subunit 24) (Thyroid hormone receptor-associated protein 4) (Thyroid hormone receptor-associated protein complex 100 kDa component) (Trap100) (hTRAP100) (Vitamin D3 receptor-inte…	MED24	ARC100	CRSP4	DRIP100	KIAA0130	THRAP4	TRAP100
1581	Q9Y2Z2	2.147889e-01	2.883282e-01	6.567138e-02	NA	1.893491e-02	NA	MTO1	Protein MTO1 homolog, mitochondrial	MTO1	CGI-02
1582	Q15750	1.675886e-02	1.527535e-01	8.687567e-02	NA	1.327056e-02	NA	TAB1	TGF-beta-activated kinase 1 and MAP3K7-binding protein 1 (Mitogen-activated protein kinase kinase kinase 7-interacting protein 1) (TGF-beta-activated kinase 1-binding protein 1) (TAK1-binding protein 1)	TAB1	MAP3K7IP1
1583	Q9Y2U5	4.006407e-01	2.317014e-01	1.404596e-02	NA	3.254467e-03	NA	M3K2	Mitogen-activated protein kinase kinase kinase 2 (EC 2.7.11.25) (MAPK/ERK kinase kinase 2) (MEK kinase 2) (MEKK 2)	MAP3K2	MAPKKK2	MEKK2
1584	P35268	3.515648e-01	2.570639e-01	2.788173e-02	NA	7.167387e-03	NA	RL22	60S ribosomal protein L22 (EBER-associated protein) (EAP) (Epstein-Barr virus small RNA-associated protein) (Heparin-binding protein HBp15) (Large ribosomal subunit protein eL22)	RPL22
1585	A3KMH1	3.813279e-01	3.591030e-01	2.758686e-02	NA	9.906523e-03	NA	VWA8	von Willebrand factor A domain-containing protein 8 (PEX7-binding protein 2) (P7BP2)	VWA8	KIAA0564
1586	Q8WY22	1.675564e-02	4.184778e-01	3.177334e-01	NA	1.329644e-01	NA	BRI3B	BRI3-binding protein (I3-binding protein) (Cervical cancer 1 proto-oncogene-binding protein KG19) (HCCRBP-1)	BRI3BP	KG19
1587	Q5JPI9	3.609831e-02	3.017567e-01	NA	NA	NA	NA	EFMT2	EEF1A lysine methyltransferase 2 (EC 2.1.1.-) (Methyltransferase-like protein 10) (Protein-lysine N-methyltransferase METTL10)	EEF1AKMT2	C10orf138	METTL10
1588	Q14839	1.674248e-02	2.462489e-01	1.786510e-01	NA	4.399262e-02	NA	CHD4	Chromodomain-helicase-DNA-binding protein 4 (CHD-4) (EC 3.6.4.12) (ATP-dependent helicase CHD4) (Mi-2 autoantigen 218 kDa protein) (Mi2-beta)	CHD4
1589	O60306	1.690568e-02	2.310826e-01	1.107715e-01	NA	2.559737e-02	NA	AQR	RNA helicase aquarius (EC 3.6.4.13) (Intron-binding protein of 160 kDa) (IBP160)	AQR	KIAA0560
1590	Q9Y2Z4	2.738597e-01	3.375767e-01	4.563109e-02	NA	1.540399e-02	NA	SYYM	Tyrosine--tRNA ligase, mitochondrial (EC 6.1.1.1) (Tyrosyl-tRNA synthetase) (TyrRS)	YARS2	CGI-04
1591	P82914	2.434956e-02	3.116754e-01	1.433185e-01	NA	4.466885e-02	NA	RT15	28S ribosomal protein S15, mitochondrial (MRP-S15) (S15mt) (Mitochondrial small ribosomal subunit protein uS15m)	MRPS15	RPMS15	DC37
1592	P42356	1.695233e-02	-2.363093e-01	-1.783298e-01	4.214098e-02	NA	NA	PI4KA	Phosphatidylinositol 4-kinase alpha (PI4-kinase alpha) (PI4K-alpha) (PtdIns-4-kinase alpha) (EC 2.7.1.67) (Phosphatidylinositol 4-Kinase III alpha)	PI4KA	PIK4	PIK4CA
1593	Q9GZZ9	3.964717e-01	2.242897e-01	1.774071e-02	NA	3.979059e-03	NA	UBA5	Ubiquitin-like modifier-activating enzyme 5 (Ubiquitin-activating enzyme 5) (ThiFP1) (UFM1-activating enzyme) (Ubiquitin-activating enzyme E1 domain-containing protein 1)	UBA5	UBE1DC1
1594	Q96T88	1.759743e-02	4.816416e-01	4.215615e-01	NA	2.030416e-01	NA	UHRF1	E3 ubiquitin-protein ligase UHRF1 (EC 2.3.2.27) (Inverted CCAAT box-binding protein of 90 kDa) (Nuclear protein 95) (Nuclear zinc finger protein Np95) (HuNp95) (hNp95) (RING finger protein 106) (RING-type E3 ubiquitin transferase UHRF1) (Transcription factor ICBP90) (Ubiquitin-like PHD and RING finger domain-containing protein 1) (hUHRF1) (Ubiquitin-like-containing PHD and RING finger domains pro…	UHRF1	ICBP90	NP95	RNF106
1595	Q9Y487	6.268921e-02	2.705260e-01	7.464055e-02	NA	2.019221e-02	NA	VPP2	V-type proton ATPase 116 kDa subunit a2 (V-ATPase 116 kDa subunit a2) (Lysosomal H(+)-transporting ATPase V0 subunit a2) (TJ6) (Vacuolar proton translocating ATPase 116 kDa subunit a isoform 2)	ATP6V0A2
1596	Q8N4V1	1.689217e-01	2.662199e-01	7.420174e-02	NA	1.975398e-02	NA	EMC5	ER membrane protein complex subunit 5 (Membrane magnesium transporter 1) (Transmembrane protein 32)	MMGT1	EMC5	TMEM32
1597	Q96P47	2.887579e-01	2.503356e-01	-2.782664e-02	NA	NA	NA	AGAP3	Arf-GAP with GTPase, ANK repeat and PH domain-containing protein 3 (AGAP-3) (CRAM-associated GTPase) (CRAG) (Centaurin-gamma-3) (Cnt-g3) (MR1-interacting protein) (MRIP-1)	AGAP3	CENTG3
1598	O14737	1.729418e-02	2.598942e-01	1.850112e-01	NA	4.808334e-02	NA	PDCD5	Programmed cell death protein 5 (TF-1 cell apoptosis-related protein 19) (Protein TFAR19)	PDCD5	TFAR19
1599	O15164	1.791789e-02	3.487629e-01	1.843461e-01	NA	6.429308e-02	NA	TIF1A	Transcription intermediary factor 1-alpha (TIF1-alpha) (EC 2.3.2.27) (E3 ubiquitin-protein ligase TRIM24) (RING finger protein 82) (RING-type E3 ubiquitin transferase TIF1-alpha) (Tripartite motif-containing protein 24)	TRIM24	RNF82	TIF1	TIF1A
1600	Q9H7N4	1.483888e-01	2.465019e-01	4.510185e-02	NA	1.111769e-02	NA	SFR19	Splicing factor, arginine/serine-rich 19 (SR-related C-terminal domain-associated factor 1) (SR-related and CTD-associated factor 1) (SR-related-CTD-associated factor) (SCAF) (Serine arginine-rich pre-mRNA splicing factor SR-A1) (SR-A1)	SCAF1	SFRS19	SRA1
1601	P02654	4.421584e-01	-4.850752e-01	2.953586e-02	NA	NA	NA	APOC1	Apolipoprotein C-I (Apo-CI) (ApoC-I) (Apolipoprotein C1) [Cleaved into: Truncated apolipoprotein C-I]	APOC1
1602	O15397	1.743402e-02	3.330826e-01	1.840655e-01	NA	6.130900e-02	NA	IPO8	Importin-8 (Imp8) (Ran-binding protein 8) (RanBP8)	IPO8	RANBP8
1603	O15427	4.079699e-02	6.867082e-01	2.794970e-01	NA	1.919329e-01	NA	MOT4	Monocarboxylate transporter 4 (MCT 4) (Solute carrier family 16 member 3)	SLC16A3	MCT4
1604	P54198	1.857806e-02	2.470243e-01	1.130358e-01	NA	2.792260e-02	NA	HIRA	Protein HIRA (TUP1-like enhancer of split protein 1)	HIRA	DGCR1	HIR	TUPLE1
1605	Q13443	3.945223e-01	4.175879e-01	3.186195e-02	NA	1.330516e-02	NA	ADAM9	Disintegrin and metalloproteinase domain-containing protein 9 (ADAM 9) (EC 3.4.24.-) (Cellular disintegrin-related protein) (Meltrin-gamma) (Metalloprotease/disintegrin/cysteine-rich protein 9) (Myeloma cell metalloproteinase)	ADAM9	KIAA0021	MCMP	MDC9	MLTNG
1606	O60524	4.643870e-01	2.423174e-01	6.218626e-03	NA	1.506881e-03	NA	NEMF	Nuclear export mediator factor NEMF (Antigen NY-CO-1) (Serologically defined colon cancer antigen 1)	NEMF	SDCCAG1
1607	Q7L0Y3	2.721093e-02	2.966736e-01	1.341601e-01	NA	3.980175e-02	NA	TM10C	tRNA methyltransferase 10 homolog C (HBV pre-S2 trans-regulated protein 2) (Mitochondrial ribonuclease P protein 1) (Mitochondrial RNase P protein 1) (RNA (guanine-9-)-methyltransferase domain-containing protein 1) (Renal carcinoma antigen NY-REN-49) (mRNA methyladenosine-N(1)-methyltransferase) (EC 2.1.1.-) (tRNA (adenine(9)-N(1))-methyltransferase) (EC 2.1.1.218) (tRNA (guanine(9)-N(1))-methylt…	TRMT10C	MRPP1	RG9MTD1
1608	O75150	1.777952e-02	2.061212e-01	1.192603e-01	NA	2.458208e-02	NA	BRE1B	E3 ubiquitin-protein ligase BRE1B (BRE1-B) (EC 2.3.2.27) (95 kDa retinoblastoma-associated protein) (RBP95) (RING finger protein 40) (RING-type E3 ubiquitin transferase BRE1B)	RNF40	BRE1B	KIAA0661
1609	Q9BZH6	4.701200e-01	2.251282e-01	8.202472e-03	NA	1.846608e-03	NA	WDR11	WD repeat-containing protein 11 (Bromodomain and WD repeat-containing protein 2) (WD repeat-containing protein 15)	WDR11	BRWD2	KIAA1351	WDR15
1610	O94913	8.859362e-02	2.089966e-01	4.821838e-02	NA	1.007748e-02	NA	PCF11	Pre-mRNA cleavage complex 2 protein Pcf11 (Pre-mRNA cleavage complex II protein Pcf11)	PCF11	KIAA0824
1611	Q15369	3.229841e-01	2.018328e-01	2.509180e-02	NA	5.064349e-03	NA	ELOC	Elongin-C (EloC) (Elongin 15 kDa subunit) (RNA polymerase II transcription factor SIII subunit C) (SIII p15) (Transcription elongation factor B polypeptide 1)	ELOC	TCEB1
1612	P18887	2.326309e-02	2.704509e-01	1.123104e-01	NA	3.037445e-02	NA	XRCC1	DNA repair protein XRCC1 (X-ray repair cross-complementing protein 1)	XRCC1
1613	P19784	4.229376e-01	2.124356e-01	9.273995e-03	NA	1.970127e-03	NA	CSK22	Casein kinase II subunit alpha' (CK II alpha') (EC 2.7.11.1)	CSNK2A2	CK2A2
1614	Q9Y262	1.981946e-02	1.583578e-01	9.430205e-02	NA	1.493347e-02	NA	EIF3L	Eukaryotic translation initiation factor 3 subunit L (eIF3l) (Eukaryotic translation initiation factor 3 subunit 6-interacting protein) (Eukaryotic translation initiation factor 3 subunit E-interacting protein)	EIF3L	EIF3EIP	EIF3S6IP	HSPC021	HSPC025	MSTP005
1615	Q8N954	3.716768e-02	2.943355e-01	NA	NA	NA	NA	GPT11	G patch domain-containing protein 11 (Coiled-coil domain-containing protein 75)	GPATCH11	CCDC75	CENP-Y
1616	Q9H6R0	3.791025e-02	3.402249e-01	NA	NA	NA	NA	DHX33	ATP-dependent RNA helicase DHX33 (EC 3.6.4.13) (DEAH box protein 33)	DHX33	DDX33
1617	Q5VTR2	1.817393e-02	2.045742e-01	1.844881e-01	NA	3.774150e-02	NA	BRE1A	E3 ubiquitin-protein ligase BRE1A (BRE1-A) (hBRE1) (EC 2.3.2.27) (RING finger protein 20) (RING-type E3 ubiquitin transferase BRE1A)	RNF20	BRE1A
1618	O75884	3.859439e-02	-3.720578e-01	-1.455399e-01	5.414927e-02	NA	NA	RBBP9	Serine hydrolase RBBP9 (EC 3.-.-.-) (B5T-overexpressed gene protein) (Protein BOG) (Retinoblastoma-binding protein 10) (RBBP-10) (Retinoblastoma-binding protein 9) (RBBP-9)	RBBP9	BOG	RBBP10
1619	P34896	5.154964e-02	-5.048867e-01	2.778891e-01	NA	NA	NA	GLYC	Serine hydroxymethyltransferase, cytosolic (SHMT) (EC 2.1.2.1) (Glycine hydroxymethyltransferase) (Serine methylase)	SHMT1
1620	Q9H4B0	8.008225e-02	3.248084e-01	1.314970e-01	NA	4.271132e-02	NA	OSGP2	Probable tRNA N6-adenosine threonylcarbamoyltransferase, mitochondrial (EC 2.3.1.234) (N6-L-threonylcarbamoyladenine synthase) (t(6)A synthase) (O-sialoglycoprotein endopeptidase-like protein 1) (t(6)A37 threonylcarbamoyladenosine biosynthesis protein OSGEPL1) (tRNA threonylcarbamoyladenosine biosynthesis protein OSGEPL1)	OSGEPL1	GCP1
1621	O75882	9.594036e-02	-3.754245e-01	-1.138561e-01	4.274437e-02	NA	NA	ATRN	Attractin (DPPT-L) (Mahogany homolog)	ATRN	KIAA0548	MGCA
1622	Q9BYX2	2.798569e-01	3.846228e-01	5.552312e-02	NA	2.135546e-02	NA	TBD2A	TBC1 domain family member 2A (Armus) (Prostate antigen recognized and identified by SEREX 1) (PARIS-1)	TBC1D2	PARIS1	PP8997	TBC1D2A
1623	Q5W0Z9	2.681953e-01	4.039009e-01	6.911588e-02	NA	2.791596e-02	NA	ZDH20	Palmitoyltransferase ZDHHC20 (EC 2.3.1.225) (Acyltransferase ZDHHC20) (EC 2.3.1.-) (DHHC domain-containing cysteine-rich protein 20) (DHHC20) (Zinc finger DHHC domain-containing protein 20)	ZDHHC20
1624	Q9HAV7	2.284601e-02	3.470532e-01	1.804033e-01	NA	6.260955e-02	NA	GRPE1	GrpE protein homolog 1, mitochondrial (HMGE) (Mt-GrpE#1)	GRPEL1	GREPEL1
1625	Q00403	1.846686e-02	2.658872e-01	1.831303e-01	NA	4.869200e-02	NA	TF2B	Transcription initiation factor IIB (EC 2.3.1.48) (General transcription factor TFIIB) (S300-II)	GTF2B	TF2B	TFIIB
1626	Q9H6A9	3.854899e-02	3.070578e-01	NA	NA	NA	NA	PCX3	Pecanex-like protein 3 (Pecanex homolog protein 3)	PCNX3	PCNXL3
1627	P49406	3.822483e-01	2.949188e-01	2.310388e-02	NA	6.813769e-03	NA	RM19	39S ribosomal protein L19, mitochondrial (L19mt) (MRP-L19) (39S ribosomal protein L15, mitochondrial) (L15mt) (MRP-L15) (Mitochondrial large ribosomal subunit protein bL19m)	MRPL19	KIAA0104	MRPL15
1628	P11142	2.210278e-02	1.868120e-01	1.391556e-01	NA	2.599593e-02	NA	HSP7C	Heat shock cognate 71 kDa protein (EC 3.6.4.10) (Heat shock 70 kDa protein 8) (Lipopolysaccharide-associated protein 1) (LAP-1) (LPS-associated protein 1)	HSPA8	HSC70	HSP73	HSPA10
1629	Q15582	1.859646e-02	-5.505897e-01	-8.768087e-01	4.827619e-01	NA	NA	BGH3	Transforming growth factor-beta-induced protein ig-h3 (Beta ig-h3) (Kerato-epithelin) (RGD-containing collagen-associated protein) (RGD-CAP)	TGFBI	BIGH3
1630	Q13425	1.860486e-02	-3.263717e-01	-3.461716e-01	1.129806e-01	NA	NA	SNTB2	Beta-2-syntrophin (59 kDa dystrophin-associated protein A1 basic component 2) (Syntrophin-3) (SNT3) (Syntrophin-like) (SNTL)	SNTB2	D16S2531E	SNT2B2	SNTL
1631	Q6PK18	1.014754e-01	2.537386e-01	8.770284e-02	NA	2.225360e-02	NA	OGFD3	2-oxoglutarate and iron-dependent oxygenase domain-containing protein 3 (EC 1.14.11.-)	OGFOD3	C17orf101
1632	Q9H7E9	4.218125e-01	3.813872e-01	-1.886205e-02	NA	NA	NA	CH033	UPF0488 protein C8orf33	C8orf33
1633	Q9Y2L9	4.680592e-02	2.973363e-01	-9.945849e-02	NA	NA	NA	LRCH1	Leucine-rich repeat and calponin homology domain-containing protein 1 (Calponin homology domain-containing protein 1) (Neuronal protein 81) (NP81)	LRCH1	CHDC1	KIAA1016
1634	Q9Y2V7	3.392730e-01	2.604492e-01	-2.765307e-02	NA	NA	NA	COG6	Conserved oligomeric Golgi complex subunit 6 (COG complex subunit 6) (Component of oligomeric Golgi complex 6)	COG6	KIAA1134
1635	Q96AB6	1.562082e-01	-2.552863e-01	-6.082763e-02	1.552846e-02	NA	NA	NTAN1	Protein N-terminal asparagine amidohydrolase (EC 3.5.1.121) (Protein NH2-terminal asparagine amidohydrolase) (PNAA) (Protein NH2-terminal asparagine deamidase) (PNAD) (Protein N-terminal Asn amidase) (Protein N-terminal asparagine amidase) (Protein NTN-amidase)	NTAN1
1636	Q92989	3.304303e-02	2.235928e-01	8.096886e-02	NA	1.810405e-02	NA	CLP1	Polyribonucleotide 5'-hydroxyl-kinase Clp1 (EC 2.7.1.78) (Polyadenylation factor Clp1) (Polynucleotide kinase Clp1) (Pre-mRNA cleavage complex II protein Clp1)	CLP1	HEAB
1637	O75864	6.295844e-02	3.538846e-01	-1.246891e-01	NA	NA	NA	PPR37	Protein phosphatase 1 regulatory subunit 37 (Leucine-rich repeat-containing protein 68)	PPP1R37	KIAA1986	LRRC68
1638	P26639	1.952149e-02	2.903168e-01	1.727788e-01	NA	5.016059e-02	NA	SYTC	Threonine--tRNA ligase 1, cytoplasmic (EC 6.1.1.3) (Threonyl-tRNA synthetase) (ThrRS) (Threonyl-tRNA synthetase 1)	TARS1	TARS
1639	P52594	3.753178e-01	2.345477e-01	-1.876766e-02	NA	NA	NA	AGFG1	Arf-GAP domain and FG repeat-containing protein 1 (HIV-1 Rev-binding protein) (Nucleoporin-like protein RIP) (Rev-interacting protein) (Rev/Rex activation domain-binding protein)	AGFG1	HRB	RAB	RIP
1640	Q9NWV8	2.454975e-02	2.097833e-01	-8.160317e-02	NA	NA	NA	BABA1	BRISC and BRCA1-A complex member 1 (Mediator of RAP80 interactions and targeting subunit of 40 kDa) (New component of the BRCA1-A complex)	BABAM1	C19orf62	MERIT40	NBA1	HSPC142
1641	P82663	3.627772e-02	3.207657e-01	1.268209e-01	NA	4.067979e-02	NA	RT25	28S ribosomal protein S25, mitochondrial (MRP-S25) (S25mt) (Mitochondrial small ribosomal subunit protein mS25)	MRPS25	RPMS25
1642	Q92604	4.144605e-01	-5.855166e-01	-3.105645e-02	1.818407e-02	NA	NA	LGAT1	Acyl-CoA:lysophosphatidylglycerol acyltransferase 1 (EC 2.3.1.-) (Acyl-CoA:monoacylglycerol acyltransferase LPGAT1) (EC 2.3.1.22)	LPGAT1	FAM34A	KIAA0205
1643	Q96RS6	1.926482e-02	3.025500e-01	1.901875e-01	NA	5.754124e-02	NA	NUDC1	NudC domain-containing protein 1 (Chronic myelogenous leukemia tumor antigen 66) (Tumor antigen CML66)	NUDCD1	CML66
1644	P09874	2.170071e-02	3.147244e-01	2.078435e-01	NA	6.541342e-02	NA	PARP1	Poly [ADP-ribose] polymerase 1 (PARP-1) (EC 2.4.2.30) (ADP-ribosyltransferase diphtheria toxin-like 1) (ARTD1) (DNA ADP-ribosyltransferase PARP1) (EC 2.4.2.-) (NAD(+) ADP-ribosyltransferase 1) (ADPRT 1) (Poly[ADP-ribose] synthase 1) (Protein poly-ADP-ribosyltransferase PARP1) (EC 2.4.2.-)	PARP1	ADPRT	PPOL
1645	Q9NRX1	1.923013e-02	3.358007e-01	2.481172e-01	NA	8.331792e-02	NA	PNO1	RNA-binding protein PNO1 (Partner of NOB1)	PNO1
1646	Q5JWF2	1.918413e-02	-3.114935e-01	-2.403025e-01	7.485268e-02	NA	NA	GNAS1	Guanine nucleotide-binding protein G(s) subunit alpha isoforms XLas (Adenylate cyclase-stimulating G alpha protein) (Extra large alphas protein) (XLalphas)	GNAS	GNAS1
1647	Q9UDY8	3.999314e-01	3.782294e-01	2.250458e-02	NA	8.511895e-03	NA	MALT1	Mucosa-associated lymphoid tissue lymphoma translocation protein 1 (EC 3.4.22.-) (MALT lymphoma-associated translocation) (Paracaspase)	MALT1	MLT
1648	Q02952	1.946276e-02	-4.693785e-01	-7.415533e-01	3.480692e-01	NA	NA	AKA12	A-kinase anchor protein 12 (AKAP-12) (A-kinase anchor protein 250 kDa) (AKAP 250) (Gravin) (Myasthenia gravis autoantigen)	AKAP12	AKAP250
1649	Q96RL7	2.515801e-01	2.442345e-01	4.470926e-02	NA	1.091954e-02	NA	VP13A	Vacuolar protein sorting-associated protein 13A (Chorea-acanthocytosis protein) (Chorein)	VPS13A	CHAC	KIAA0986
1650	Q96E11	7.122454e-02	4.169684e-01	1.193933e-01	NA	4.978324e-02	NA	RRFM	Ribosome-recycling factor, mitochondrial (RRF) (Ribosome-releasing factor, mitochondrial)	MRRF
1651	Q8IXM6	3.145227e-02	-3.482049e-01	-1.170875e-01	4.077044e-02	NA	NA	NRM	Nurim (Nuclear envelope membrane protein) (Nuclear rim protein)	NRM	NRM29	UNQ555/PRO1112
1652	O94915	2.508799e-02	2.735534e-01	1.085999e-01	NA	2.970786e-02	NA	FRYL	Protein furry homolog-like (ALL1-fused gene from chromosome 4p12 protein)	FRYL	AF4P12	KIAA0826
1653	Q9NSI2	2.023178e-02	2.975591e-01	3.185978e-01	NA	9.480168e-02	NA	F207A	Protein FAM207A	FAM207A	C21orf70	PRED56
1654	Q9ULX3	2.014138e-02	4.377951e-01	1.813046e-01	NA	7.937425e-02	NA	NOB1	RNA-binding protein NOB1 (EC 3.1.-.-) (Phosphorylation regulatory protein HP-10) (Protein ART-4)	NOB1	ART4	NOB1P	PSMD8BP1	MSTP158
1655	Q96EV2	2.158440e-02	2.803729e-01	1.197894e-01	NA	3.358571e-02	NA	RBM33	RNA-binding protein 33 (Proline-rich protein 8) (RNA-binding motif protein 33)	RBM33	PRR8
1656	Q8NFA0	5.327388e-02	2.435764e-01	1.371259e-01	NA	3.340063e-02	NA	UBP32	Ubiquitin carboxyl-terminal hydrolase 32 (EC 3.4.19.12) (Deubiquitinating enzyme 32) (Renal carcinoma antigen NY-REN-60) (Ubiquitin thioesterase 32) (Ubiquitin-specific-processing protease 32)	USP32	USP10
1657	Q99719	1.959746e-02	-3.812971e-01	-2.759142e-01	1.052053e-01	NA	NA	SEPT5	Septin-5 (Cell division control-related protein 1) (CDCrel-1) (Peanut-like protein 1)	SEPTIN5	PNUTL1	SEPT5
1658	O15091	2.149870e-02	4.345417e-01	1.909862e-01	NA	8.299148e-02	NA	MRPP3	Mitochondrial ribonuclease P catalytic subunit (EC 3.1.26.5) (Mitochondrial ribonuclease P protein 3) (Mitochondrial RNase P protein 3) (Protein only RNase P catalytic subunit)	PRORP	KIAA0391	MRPP3
1659	Q15006	2.861488e-02	1.863552e-01	8.139801e-02	NA	1.516894e-02	NA	EMC2	ER membrane protein complex subunit 2 (Tetratricopeptide repeat protein 35) (TPR repeat protein 35)	EMC2	KIAA0103	TTC35
1660	P27708	1.964655e-02	3.275514e-01	1.653730e-01	NA	5.416815e-02	NA	PYR1	CAD protein [Includes: Glutamine-dependent carbamoyl-phosphate synthase (EC 6.3.5.5); Aspartate carbamoyltransferase (EC 2.1.3.2); Dihydroorotase (EC 3.5.2.3)]	CAD
1661	P20645	5.089827e-01	2.614484e-01	2.371280e-03	NA	6.199673e-04	NA	MPRD	Cation-dependent mannose-6-phosphate receptor (CD Man-6-P receptor) (CD-MPR) (46 kDa mannose 6-phosphate receptor) (MPR 46)	M6PR	MPR46	MPRD
1662	Q9NR12	1.955902e-02	-3.804917e-01	-6.943658e-01	2.642004e-01	NA	NA	PDLI7	PDZ and LIM domain protein 7 (LIM mineralization protein) (LMP) (Protein enigma)	PDLIM7	ENIGMA
1663	O95758	8.154983e-02	2.891221e-01	-1.235647e-01	NA	NA	NA	PTBP3	Polypyrimidine tract-binding protein 3 (Regulator of differentiation 1) (Rod1)	PTBP3	ROD1
1664	P00966	2.139927e-01	-6.773778e-01	1.384694e-01	NA	NA	NA	ASSY	Argininosuccinate synthase (EC 6.3.4.5) (Citrulline--aspartate ligase)	ASS1	ASS
1665	Q9UL26	2.692325e-02	-2.639571e-01	-1.146648e-01	3.026658e-02	NA	NA	RB22A	Ras-related protein Rab-22A (Rab-22)	RAB22A	RAB22
1666	Q9NVE7	3.674686e-01	2.430277e-01	-1.843255e-02	NA	NA	NA	PANK4	4'-phosphopantetheine phosphatase (EC 3.1.3.-) (Inactive pantothenic acid kinase 4) (hPanK4)	PANK4
1667	P61604	1.994600e-02	3.308747e-01	2.839409e-01	NA	9.394887e-02	NA	CH10	10 kDa heat shock protein, mitochondrial (Hsp10) (10 kDa chaperonin) (Chaperonin 10) (CPN10) (Early-pregnancy factor) (EPF)	HSPE1
1668	Q9Y6D9	2.309336e-02	1.863505e-01	8.927197e-02	NA	1.663588e-02	NA	MD1L1	Mitotic spindle assembly checkpoint protein MAD1 (Mitotic arrest deficient 1-like protein 1) (MAD1-like protein 1) (Mitotic checkpoint MAD1 protein homolog) (HsMAD1) (hMAD1) (Tax-binding protein 181)	MAD1L1	MAD1	TXBP181
1669	Q99536	1.958593e-02	-3.505800e-01	-2.485879e-01	8.714993e-02	NA	NA	VAT1	Synaptic vesicle membrane protein VAT-1 homolog (EC 1.-.-.-)	VAT1
1670	O76074	1.984497e-02	-5.158291e-01	-4.649002e-01	2.398091e-01	NA	NA	PDE5A	cGMP-specific 3',5'-cyclic phosphodiesterase (EC 3.1.4.35) (cGMP-binding cGMP-specific phosphodiesterase) (CGB-PDE)	PDE5A	PDE5
1671	Q8NHG8	4.668353e-01	3.237831e-01	-8.906388e-03	NA	NA	NA	ZNRF2	E3 ubiquitin-protein ligase ZNRF2 (EC 2.3.2.27) (Protein Ells2) (RING finger protein 202) (RING-type E3 ubiquitin transferase ZNRF2) (Zinc/RING finger protein 2)	ZNRF2	RNF202
1672	Q9Y3D7	2.131837e-02	3.350414e-01	2.170488e-01	NA	7.272032e-02	NA	TIM16	Mitochondrial import inner membrane translocase subunit TIM16 (Mitochondria-associated granulocyte macrophage CSF-signaling molecule) (Presequence translocated-associated motor subunit PAM16)	PAM16	MAGMAS	TIM16	TIMM16	CGI-136
1673	Q96GW9	3.643619e-02	3.171284e-01	1.526141e-01	NA	4.839827e-02	NA	SYMM	Methionine--tRNA ligase, mitochondrial (EC 6.1.1.10) (Methionyl-tRNA synthetase 2) (Mitochondrial methionyl-tRNA synthetase) (MtMetRS)	MARS2
1674	Q14194	2.134072e-02	-4.922732e-01	-5.155493e-01	2.537911e-01	NA	NA	DPYL1	Dihydropyrimidinase-related protein 1 (DRP-1) (Collapsin response mediator protein 1) (CRMP-1) (Inactive dihydropyrimidinase) (Unc-33-like phosphoprotein 3) (ULIP-3)	CRMP1	DPYSL1	ULIP3
1675	O75923	7.727219e-02	-3.642433e-01	1.367204e-01	NA	NA	NA	DYSF	Dysferlin (Dystrophy-associated fer-1-like protein) (Fer-1-like protein 1)	DYSF	FER1L1
1676	P14868	8.262046e-02	1.945832e-01	5.828159e-02	NA	1.134062e-02	NA	SYDC	Aspartate--tRNA ligase, cytoplasmic (EC 6.1.1.12) (Aspartyl-tRNA synthetase) (AspRS) (Cell proliferation-inducing gene 40 protein)	DARS1	DARS	PIG40
1677	Q8TF74	2.591601e-01	3.134726e-01	-4.107274e-02	NA	NA	NA	WIPF2	WAS/WASL-interacting protein family member 2 (WASP-interacting protein-related protein) (WIP- and CR16-homologous protein) (WIP-related protein)	WIPF2	WICH	WIRE	PP10631
1678	P58546	1.629090e-01	2.409576e-01	-7.047900e-02	NA	NA	NA	MTPN	Myotrophin (Protein V-1)	MTPN
1679	O15347	1.984359e-02	5.437370e-01	4.608402e-01	NA	2.505759e-01	NA	HMGB3	High mobility group protein B3 (High mobility group protein 2a) (HMG-2a) (High mobility group protein 4) (HMG-4)	HMGB3	HMG2A	HMG4
1680	O94992	3.197155e-02	4.164641e-01	1.137667e-01	NA	4.737977e-02	NA	HEXI1	Protein HEXIM1 (Cardiac lineage protein 1) (Estrogen down-regulated gene 1 protein) (Hexamethylene bis-acetamide-inducible protein 1) (Menage a quatre protein 1)	HEXIM1	CLP1	EDG1	HIS1	MAQ1
1681	O00165	5.970771e-02	2.850838e-01	8.795800e-02	NA	2.507540e-02	NA	HAX1	HCLS1-associated protein X-1 (HS1-associating protein X-1) (HAX-1) (HS1-binding protein 1) (HSP1BP-1)	HAX1	HS1BP1
1682	P39880	3.283094e-02	2.170874e-01	-8.378537e-02	NA	NA	NA	CUX1	Homeobox protein cut-like 1 (CCAAT displacement protein) (CDP) (CDP/Cux p200) (Homeobox protein cux-1) [Cleaved into: CDP/Cux p110]	CUX1	CUTL1
1683	Q7Z7H8	3.834355e-01	3.010693e-01	3.605260e-02	NA	1.085433e-02	NA	RM10	39S ribosomal protein L10, mitochondrial (L10mt) (MRP-L10) (39S ribosomal protein L8, mitochondrial) (L8mt) (MRP-L8) (Mitochondrial large ribosomal subunit protein uL10m)	MRPL10	MRPL8	RPML8
1684	O15379	2.917224e-01	1.742701e-01	2.502668e-02	NA	4.361401e-03	NA	HDAC3	Histone deacetylase 3 (HD3) (EC 3.5.1.98) (RPD3-2) (SMAP45)	HDAC3
1685	O75191	8.334940e-02	-4.616452e-01	1.578591e-01	NA	NA	NA	XYLB	Xylulose kinase (Xylulokinase) (EC 2.7.1.17)	XYLB
1686	P46100	4.452546e-02	2.443842e-01	-8.967283e-02	NA	NA	NA	ATRX	Transcriptional regulator ATRX (EC 3.6.4.12) (ATP-dependent helicase ATRX) (X-linked helicase II) (X-linked nuclear protein) (XNP) (Znf-HX)	ATRX	RAD54L	XH2
1687	Q9UNF1	8.148533e-02	2.874519e-01	8.970560e-02	NA	2.578605e-02	NA	MAGD2	Melanoma-associated antigen D2 (11B6) (Breast cancer-associated gene 1 protein) (BCG-1) (Hepatocellular carcinoma-associated protein JCL-1) (MAGE-D2 antigen)	MAGED2	BCG1
1688	P82675	3.536872e-02	3.043900e-01	1.306349e-01	NA	3.976396e-02	NA	RT05	28S ribosomal protein S5, mitochondrial (MRP-S5) (S5mt) (Mitochondrial small ribosomal subunit protein uS5m)	MRPS5
1689	O75367	2.044258e-02	-2.510677e-01	-2.489634e-01	6.250668e-02	NA	NA	H2AY	Core histone macro-H2A.1 (Histone macroH2A1) (mH2A1) (Histone H2A.y) (H2A/y) (Medulloblastoma antigen MU-MB-50.205)	MACROH2A1	H2AFY
1690	Q9UPN3	3.506740e-01	2.552734e-01	-2.277113e-02	NA	NA	NA	MACF1	Microtubule-actin cross-linking factor 1, isoforms 1/2/3/5 (620 kDa actin-binding protein) (ABP620) (Actin cross-linking family protein 7) (Macrophin-1) (Trabeculin-alpha)	MACF1	ABP620	ACF7	KIAA0465	KIAA1251
1691	O14735	2.062736e-02	-3.092988e-01	-2.680521e-01	8.290820e-02	NA	NA	CDIPT	CDP-diacylglycerol--inositol 3-phosphatidyltransferase (EC 2.7.8.11) (Phosphatidylinositol synthase) (PI synthase) (PtdIns synthase)	CDIPT	PIS	PIS1
1692	Q86UL3	2.147620e-02	3.035042e-01	1.949393e-01	NA	5.916489e-02	NA	GPAT4	Glycerol-3-phosphate acyltransferase 4 (EC 2.3.1.15) (1-acylglycerol-3-phosphate O-acyltransferase 6) (1-AGP acyltransferase 6) (1-AGPAT 6) (Acyl-CoA:glycerol-3-phosphate acyltransferase 4) (Lysophosphatidic acid acyltransferase zeta) (LPAAT-zeta) (Testis spermatogenesis apoptosis-related protein 7) (TSARG7)	GPAT4	AGPAT6	TSARG7	UNQ551/PRO1108
1693	P46926	2.757080e-02	2.529745e-01	-1.336614e-01	NA	NA	NA	GNPI1	Glucosamine-6-phosphate isomerase 1 (EC 3.5.99.6) (Glucosamine-6-phosphate deaminase 1) (GNPDA 1) (GlcN6P deaminase 1) (Oscillin)	GNPDA1	GNPI	HLN	KIAA0060
1694	O43143	1.644908e-01	2.063046e-01	4.041715e-02	NA	8.338245e-03	NA	DHX15	Pre-mRNA-splicing factor ATP-dependent RNA helicase DHX15 (EC 3.6.4.13) (ATP-dependent RNA helicase #46) (DEAH box protein 15)	DHX15	DBP1	DDX15
1695	P13987	2.700167e-02	-4.309094e-01	-5.912342e-01	2.547684e-01	NA	NA	CD59	CD59 glycoprotein (1F5 antigen) (20 kDa homologous restriction factor) (HRF-20) (HRF20) (MAC-inhibitory protein) (MAC-IP) (MEM43 antigen) (Membrane attack complex inhibition factor) (MACIF) (Membrane inhibitor of reactive lysis) (MIRL) (Protectin) (CD antigen CD59)	CD59	MIC11	MIN1	MIN2	MIN3	MSK21
1696	O75934	2.086516e-02	1.829328e-01	1.271625e-01	NA	2.326220e-02	NA	SPF27	Pre-mRNA-splicing factor SPF27 (Breast carcinoma-amplified sequence 2) (DNA amplified in mammary carcinoma 1 protein) (Spliceosome-associated protein SPF 27)	BCAS2	DAM1
1697	P06213	2.257817e-02	-3.342845e-01	-1.719878e-01	5.749287e-02	NA	NA	INSR	Insulin receptor (IR) (EC 2.7.10.1) (CD antigen CD220) [Cleaved into: Insulin receptor subunit alpha; Insulin receptor subunit beta]	INSR
1698	P43121	2.077361e-02	-4.237114e-01	-3.910230e-01	1.656809e-01	NA	NA	MUC18	Cell surface glycoprotein MUC18 (Cell surface glycoprotein P1H12) (Melanoma cell adhesion molecule) (Melanoma-associated antigen A32) (Melanoma-associated antigen MUC18) (S-endo 1 endothelial-associated antigen) (CD antigen CD146)	MCAM	MUC18
1699	O95365	2.224655e-02	2.949843e-01	1.402073e-01	NA	4.135896e-02	NA	ZBT7A	Zinc finger and BTB domain-containing protein 7A (Factor binding IST protein 1) (FBI-1) (Factor that binds to inducer of short transcripts protein 1) (HIV-1 1st-binding protein 1) (Leukemia/lymphoma-related factor) (POZ and Krueppel erythroid myeloid ontogenic factor) (POK erythroid myeloid ontogenic factor) (Pokemon) (Pokemon 1) (TTF-I-interacting peptide 21) (TIP21) (Zinc finger protein 857A)	ZBTB7A	FBI1	LRF	ZBTB7	ZNF857A
1700	Q9NZC3	3.989830e-01	2.965108e-01	-2.189097e-02	NA	NA	NA	GDE1	Glycerophosphodiester phosphodiesterase 1 (Glycerophosphoinositol glycerophosphodiesterase GDE1) (EC 3.1.4.44) (Lysophospholipase D GDE1) (EC 3.1.4.-) (Membrane-interacting protein of RGS16) (RGS16-interacting membrane protein)	GDE1	MIR16
1701	P51636	2.118881e-02	-4.097605e-01	-5.583248e-01	2.287794e-01	NA	NA	CAV2	Caveolin-2	CAV2
1702	Q07020	2.927968e-01	2.727026e-01	2.921594e-02	NA	7.967262e-03	NA	RL18	60S ribosomal protein L18 (Large ribosomal subunit protein eL18)	RPL18
1703	Q9H5Q4	2.365866e-02	3.634882e-01	2.252479e-01	NA	8.187497e-02	NA	TFB2M	Dimethyladenosine transferase 2, mitochondrial (EC 2.1.1.-) (Hepatitis C virus NS5A-transactivated protein 5) (HCV NS5A-transactivated protein 5) (Mitochondrial 12S rRNA dimethylase 2) (Mitochondrial transcription factor B2) (h-mtTFB) (h-mtTFB2) (hTFB2M) (mtTFB2) (S-adenosylmethionine-6-N', N'-adenosyl(rRNA) dimethyltransferase 2)	TFB2M	NS5ATP5
1704	Q9Y6G9	7.542784e-02	2.215101e-01	6.364314e-02	NA	1.409760e-02	NA	DC1L1	Cytoplasmic dynein 1 light intermediate chain 1 (LIC1) (Dynein light chain A) (DLC-A) (Dynein light intermediate chain 1, cytosolic)	DYNC1LI1	DNCLI1
1705	P49326	1.943022e-01	-8.622490e-01	2.292047e-01	NA	NA	NA	FMO5	Flavin-containing monooxygenase 5 (FMO 5) (Baeyer-Villiger monooxygenase 1) (hBVMO1) (EC 1.14.13.-) (Dimethylaniline monooxygenase [N-oxide-forming] 5) (EC 1.14.13.8) (Dimethylaniline oxidase 5) (NAPDH oxidase) (EC 1.6.3.1)	FMO5
1706	Q96AE4	1.971866e-01	2.497120e-01	5.175022e-02	NA	1.292265e-02	NA	FUBP1	Far upstream element-binding protein 1 (FBP) (FUSE-binding protein 1) (DNA helicase V) (hDH V)	FUBP1
1707	Q92643	1.820636e-01	2.528338e-01	4.788069e-02	NA	1.210586e-02	NA	GPI8	GPI-anchor transamidase (GPI transamidase) (EC 3.-.-.-) (GPI8 homolog) (hGPI8) (Phosphatidylinositol-glycan biosynthesis class K protein) (PIG-K)	PIGK	GPI8
1708	O75382	2.627150e-02	-3.036204e-01	-1.840257e-01	5.587396e-02	NA	NA	TRIM3	Tripartite motif-containing protein 3 (Brain-expressed RING finger protein) (RING finger protein 22) (RING finger protein 97)	TRIM3	BERP	RNF22	RNF97
1709	P98082	2.265830e-01	-4.106745e-01	-7.181096e-02	2.949093e-02	NA	NA	DAB2	Disabled homolog 2 (Adaptor molecule disabled-2) (Differentially expressed in ovarian carcinoma 2) (DOC-2) (Differentially-expressed protein 2)	DAB2	DOC2
1710	P16144	3.024709e-01	4.995844e-01	-8.713769e-02	NA	NA	NA	ITB4	Integrin beta-4 (GP150) (CD antigen CD104)	ITGB4
1711	P16989	4.870043e-01	5.381192e-01	-8.649387e-03	NA	NA	NA	YBOX3	Y-box-binding protein 3 (Cold shock domain-containing protein A) (DNA-binding protein A) (Single-strand DNA-binding protein NF-GMB)	YBX3	CSDA	DBPA
1712	P04275	2.202645e-02	-4.553183e-01	-4.592051e-01	2.090845e-01	NA	NA	VWF	von Willebrand factor (vWF) [Cleaved into: von Willebrand antigen 2 (von Willebrand antigen II)]	VWF	F8VWF
1713	P35237	1.404499e-01	-2.772486e-01	-7.359134e-02	2.040309e-02	NA	NA	SPB6	Serpin B6 (Cytoplasmic antiproteinase) (CAP) (Peptidase inhibitor 6) (PI-6) (Placental thrombin inhibitor)	SERPINB6	PI6	PTI
1714	Q7LBC6	4.136712e-01	2.344431e-01	1.605347e-02	NA	3.763625e-03	NA	KDM3B	Lysine-specific demethylase 3B (EC 1.14.11.65) (JmjC domain-containing histone demethylation protein 2B) (Jumonji domain-containing protein 1B) (Nuclear protein 5qNCA) ([histone H3]-dimethyl-L-lysine(9) demethylase 3B)	KDM3B	C5orf7	JHDM2B	JMJD1B	KIAA1082
1715	O00748	2.790537e-02	-7.217694e-01	4.989765e-01	NA	NA	Outlier	EST2	Cocaine esterase (EC 3.1.1.84) (Carboxylesterase 2) (CE-2) (hCE-2) (EC 3.1.1.1) (Methylumbelliferyl-acetate deacetylase 2) (EC 3.1.1.56)	CES2	ICE
1716	Q86W34	4.537439e-02	3.073258e-01	NA	NA	NA	NA	AMZ2	Archaemetzincin-2 (EC 3.4.-.-) (Archeobacterial metalloproteinase-like protein 2)	AMZ2	BM-014
1717	P15144	9.342517e-02	-9.169958e-01	2.248029e-01	NA	NA	NA	AMPN	Aminopeptidase N (AP-N) (hAPN) (EC 3.4.11.2) (Alanyl aminopeptidase) (Aminopeptidase M) (AP-M) (Microsomal aminopeptidase) (Myeloid plasma membrane glycoprotein CD13) (gp150) (CD antigen CD13)	ANPEP	APN	CD13	PEPN
1718	Q01995	2.207016e-02	-5.155478e-01	-7.714965e-01	3.977433e-01	NA	NA	TAGL	Transgelin (22 kDa actin-binding protein) (Protein WS3-10) (Smooth muscle protein 22-alpha) (SM22-alpha)	TAGLN	SM22	WS3-10
1719	P49916	2.222252e-02	2.732636e-01	1.699913e-01	NA	4.645244e-02	NA	DNLI3	DNA ligase 3 (EC 6.5.1.1) (DNA ligase III) (Polydeoxyribonucleotide synthase [ATP] 3)	LIG3
1720	Q9UHX1	2.209023e-02	2.085959e-01	1.598973e-01	NA	3.335393e-02	NA	PUF60	Poly(U)-binding-splicing factor PUF60 (60 kDa poly(U)-binding-splicing factor) (FUSE-binding protein-interacting repressor) (FBP-interacting repressor) (Ro-binding protein 1) (RoBP1) (Siah-binding protein 1) (Siah-BP1)	PUF60	FIR	ROBPI	SIAHBP1
1721	P17516	3.770324e-02	-5.894378e-01	4.912608e-01	NA	NA	Outlier	AK1C4	Aldo-keto reductase family 1 member C4 (EC 1.1.1.-) (EC 1.1.1.209) (EC 1.1.1.210) (EC 1.1.1.51) (EC 1.1.1.53) (EC 1.1.1.62) (3-alpha-hydroxysteroid dehydrogenase type I) (3-alpha-HSD1) (EC 1.1.1.357) (3alpha-hydroxysteroid 3-dehydrogenase) (Chlordecone reductase) (CDR) (EC 1.1.1.225) (Dihydrodiol dehydrogenase 4) (DD-4) (DD4) (HAKRA)	AKR1C4	CHDR
1722	P07711	2.209858e-02	3.519825e-01	5.335302e-01	NA	1.877933e-01	NA	CATL1	Procathepsin L (EC 3.4.22.15) (Cathepsin L1) (Major excreted protein) (MEP) [Cleaved into: Cathepsin L; Cathepsin L heavy chain; Cathepsin L light chain]	CTSL	CTSL1
1723	Q9H814	2.635239e-01	2.493786e-01	3.932516e-02	NA	9.806854e-03	NA	PHAX	Phosphorylated adapter RNA export protein (RNA U small nuclear RNA export adapter protein)	PHAX	RNUXA
1724	Q13155	1.076437e-01	2.326019e-01	-9.959755e-02	NA	NA	NA	AIMP2	Aminoacyl tRNA synthase complex-interacting multifunctional protein 2 (Multisynthase complex auxiliary component p38) (Protein JTV-1)	AIMP2	JTV1	PRO0992
1725	P00492	2.229005e-02	2.930050e-01	2.063040e-01	NA	6.044811e-02	NA	HPRT	Hypoxanthine-guanine phosphoribosyltransferase (HGPRT) (HGPRTase) (EC 2.4.2.8)	HPRT1	HPRT
1726	P00167	1.780670e-01	-5.136393e-01	1.620925e-01	NA	NA	NA	CYB5	Cytochrome b5 (Microsomal cytochrome b5 type A) (MCB5)	CYB5A	CYB5
1727	Q9UKY7	2.236205e-02	2.237990e-01	2.053632e-01	NA	4.596008e-02	NA	CDV3	Protein CDV3 homolog	CDV3	H41
1728	Q9NY27	2.277050e-02	2.544927e-01	1.451565e-01	NA	3.694128e-02	NA	PP4R2	Serine/threonine-protein phosphatase 4 regulatory subunit 2	PPP4R2	SBBI57
1729	Q9NSD9	1.763868e-01	2.504120e-01	-6.426560e-02	NA	NA	NA	SYFB	Phenylalanine--tRNA ligase beta subunit (EC 6.1.1.20) (Phenylalanyl-tRNA synthetase beta subunit) (PheRS)	FARSB	FARSLB	FRSB	HSPC173
1730	P39019	3.619855e-02	1.940327e-01	9.913748e-02	NA	1.923591e-02	NA	RS19	40S ribosomal protein S19 (Small ribosomal subunit protein eS19)	RPS19
1731	Q6NXT4	3.329013e-01	2.960904e-01	-3.245455e-02	NA	NA	NA	ZNT6	Zinc transporter 6 (ZnT-6) (Solute carrier family 30 member 6)	SLC30A6	ZNT6
1732	Q14BN4	1.068927e-01	2.500269e-01	-8.180227e-02	NA	NA	NA	SLMAP	Sarcolemmal membrane-associated protein (Sarcolemmal-associated protein)	SLMAP	KIAA1601	SLAP	UNQ1847/PRO3577
1733	Q9Y291	2.406879e-01	3.599903e-01	5.296027e-02	NA	1.906518e-02	NA	RT33	28S ribosomal protein S33, mitochondrial (MRP-S33) (S33mt) (Mitochondrial small ribosomal subunit protein mS33)	MRPS33	CGI-139	PTD003
1734	P17096	9.273406e-02	4.860569e-01	-1.423054e-01	NA	NA	NA	HMGA1	High mobility group protein HMG-I/HMG-Y (HMG-I(Y)) (High mobility group AT-hook protein 1) (High mobility group protein A1) (High mobility group protein R)	HMGA1	HMGIY
1735	Q68CR1	1.072087e-01	4.285484e-01	-1.339867e-01	NA	NA	NA	SE1L3	Protein sel-1 homolog 3 (Suppressor of lin-12-like protein 3) (Sel-1L3)	SEL1L3	KIAA0746
1736	Q13619	3.465848e-02	2.658514e-01	1.113766e-01	NA	2.960963e-02	NA	CUL4A	Cullin-4A (CUL-4A)	CUL4A
1737	Q9Y223	3.042093e-02	4.606468e-01	1.801118e-01	NA	8.296792e-02	NA	GLCNE	Bifunctional UDP-N-acetylglucosamine 2-epimerase/N-acetylmannosamine kinase (UDP-GlcNAc-2-epimerase/ManAc kinase) [Includes: UDP-N-acetylglucosamine 2-epimerase (hydrolyzing) (EC 3.2.1.183) (UDP-GlcNAc-2-epimerase) (Uridine diphosphate-N-acetylglucosamine-2-epimerase); N-acetylmannosamine kinase (EC 2.7.1.60) (ManAc kinase)]	GNE	GLCNE
1738	Q9H8M2	1.381286e-01	2.271310e-01	6.560730e-02	NA	1.490145e-02	NA	BRD9	Bromodomain-containing protein 9 (Rhabdomyosarcoma antigen MU-RMS-40.8)	BRD9	UNQ3040/PRO9856
1739	Q6P1M0	2.488612e-02	2.857221e-01	1.639878e-01	NA	4.685494e-02	NA	S27A4	Long-chain fatty acid transport protein 4 (FATP-4) (Fatty acid transport protein 4) (Arachidonate--CoA ligase) (EC 6.2.1.15) (Long-chain-fatty-acid--CoA ligase) (Solute carrier family 27 member 4) (Very long-chain acyl-CoA synthetase 4) (ACSVL4) (EC 6.2.1.-)	SLC27A4	ACSVL4	FATP4
1740	Q15428	3.867032e-02	2.000053e-01	8.824346e-02	NA	1.764916e-02	NA	SF3A2	Splicing factor 3A subunit 2 (SF3a66) (Spliceosome-associated protein 62) (SAP 62)	SF3A2	SAP62
1741	Q9P0I2	2.331273e-02	1.788628e-01	1.082779e-01	NA	1.936689e-02	NA	EMC3	ER membrane protein complex subunit 3 (Transmembrane protein 111)	EMC3	TMEM111
1742	Q8N122	3.963860e-01	2.359874e-01	1.184555e-02	NA	2.795400e-03	NA	RPTOR	Regulatory-associated protein of mTOR (Raptor) (p150 target of rapamycin (TOR)-scaffold protein)	RPTOR	KIAA1303	RAPTOR
1743	Q9Y4E6	7.253562e-02	2.038022e-01	5.932442e-02	NA	1.209045e-02	NA	WDR7	WD repeat-containing protein 7 (Rabconnectin-3 beta) (TGF-beta resistance-associated protein TRAG)	WDR7	KIAA0541	TRAG
1744	O60658	2.510293e-02	-3.408063e-01	-2.334360e-01	7.955648e-02	NA	NA	PDE8A	High affinity cAMP-specific and IBMX-insensitive 3',5'-cyclic phosphodiesterase 8A (EC 3.1.4.53)	PDE8A
1745	Q92541	2.331038e-02	1.985019e-01	1.225409e-01	NA	2.432459e-02	NA	RTF1	RNA polymerase-associated protein RTF1 homolog	RTF1	KIAA0252
1746	Q14005	3.122572e-01	-5.119211e-01	-5.394384e-02	2.761499e-02	NA	NA	IL16	Pro-interleukin-16 [Cleaved into: Interleukin-16 (IL-16) (Lymphocyte chemoattractant factor) (LCF)]	IL16
1747	Q8N108	4.145065e-01	2.805230e-01	-1.450582e-02	NA	NA	NA	MIER1	Mesoderm induction early response protein 1 (Early response 1) (Er1) (Mi-er1) (hMi-er1)	MIER1	KIAA1610
1748	P49720	2.472920e-02	1.957598e-01	1.160690e-01	NA	2.272164e-02	NA	PSB3	Proteasome subunit beta type-3 (Proteasome chain 13) (Proteasome component C10-II) (Proteasome theta chain)	PSMB3
1749	Q16342	4.991197e-02	3.034015e-01	NA	NA	NA	NA	PDCD2	Programmed cell death protein 2 (Zinc finger MYND domain-containing protein 7) (Zinc finger protein Rp-8)	PDCD2	RP8	ZMYND7
1750	Q96GC5	5.670366e-02	2.798388e-01	1.029661e-01	NA	2.881391e-02	NA	RM48	39S ribosomal protein L48, mitochondrial (L48mt) (MRP-L48) (Mitochondrial large ribosomal subunit protein mL48)	MRPL48	CGI-118	HSPC290
1751	P30876	1.193814e-01	1.748794e-01	3.587255e-02	NA	6.273370e-03	NA	RPB2	DNA-directed RNA polymerase II subunit RPB2 (EC 2.7.7.6) (DNA-directed RNA polymerase II 140 kDa polypeptide) (DNA-directed RNA polymerase II subunit B) (RNA polymerase II subunit 2) (RNA polymerase II subunit B2)	POLR2B
1752	P10321	4.662395e-01	7.054651e-01	3.103717e-02	NA	2.189564e-02	NA	HLAC	HLA class I histocompatibility antigen, C alpha chain (HLA-C) (HLA-Cw) (Human leukocyte antigen C)	HLA-C	HLAC
1753	P31948	2.348165e-02	2.663545e-01	2.035860e-01	NA	5.422605e-02	NA	STIP1	Stress-induced-phosphoprotein 1 (STI1) (Hsc70/Hsp90-organizing protein) (Hop) (Renal carcinoma antigen NY-REN-11) (Transformation-sensitive protein IEF SSP 3521)	STIP1
1754	Q8IV38	1.845981e-01	3.067050e-01	5.906910e-02	NA	1.811679e-02	NA	ANKY2	Ankyrin repeat and MYND domain-containing protein 2	ANKMY2
1755	O00148	2.356597e-02	3.385271e-01	4.330085e-01	NA	1.465851e-01	NA	DX39A	ATP-dependent RNA helicase DDX39A (EC 3.6.4.13) (DEAD box protein 39) (Nuclear RNA helicase URH49)	DDX39A	DDX39
1756	P10451	2.448596e-02	-1.094116e+00	-7.254493e-01	7.937256e-01	NA	NA	OSTP	Osteopontin (Bone sialoprotein 1) (Nephropontin) (Secreted phosphoprotein 1) (SPP-1) (Urinary stone protein) (Uropontin)	SPP1	BNSP	OPN	PSEC0156
1757	Q969P0	2.548729e-02	-4.413996e-01	-2.108933e-01	9.308820e-02	NA	NA	IGSF8	Immunoglobulin superfamily member 8 (IgSF8) (CD81 partner 3) (Glu-Trp-Ile EWI motif-containing protein 2) (EWI-2) (Keratinocytes-associated transmembrane protein 4) (KCT-4) (LIR-D1) (Prostaglandin regulatory-like protein) (PGRL) (CD antigen CD316)	IGSF8	CD81P3	EWI2	KCT4
1758	P35251	2.386961e-02	3.146647e-01	2.092770e-01	NA	6.585207e-02	NA	RFC1	Replication factor C subunit 1 (Activator 1 140 kDa subunit) (A1 140 kDa subunit) (Activator 1 large subunit) (Activator 1 subunit 1) (DNA-binding protein PO-GA) (Replication factor C 140 kDa subunit) (RF-C 140 kDa subunit) (RFC140) (Replication factor C large subunit)	RFC1	RFC140
1759	Q14318	5.795411e-02	2.167798e-01	6.985843e-02	NA	1.514390e-02	NA	FKBP8	Peptidyl-prolyl cis-trans isomerase FKBP8 (PPIase FKBP8) (EC 5.2.1.8) (38 kDa FK506-binding protein) (38 kDa FKBP) (FKBP-38) (hFKBP38) (FK506-binding protein 8) (FKBP-8) (FKBPR38) (Rotamase)	FKBP8	FKBP38
1760	Q8WVX9	4.110601e-01	3.719715e-01	2.365916e-02	NA	8.800535e-03	NA	FACR1	Fatty acyl-CoA reductase 1 (EC 1.2.1.84) (Male sterility domain-containing protein 2)	FAR1	MLSTD2	UNQ2423/PRO4981
1761	Q2NL82	2.519401e-02	3.137064e-01	1.487728e-01	NA	4.667098e-02	NA	TSR1	Pre-rRNA-processing protein TSR1 homolog	TSR1	KIAA1401
1762	Q15019	2.376089e-02	-2.148872e-01	-2.192731e-01	4.711899e-02	NA	NA	SEPT2	Septin-2 (Neural precursor cell expressed developmentally down-regulated protein 5) (NEDD-5)	SEPTIN2	DIFF6	KIAA0158	NEDD5	SEPT2
1763	P34932	1.805764e-01	2.014536e-01	5.376484e-02	NA	1.083112e-02	NA	HSP74	Heat shock 70 kDa protein 4 (HSP70RY) (Heat shock 70-related protein APG-2)	HSPA4	APG2
1764	Q15459	2.757259e-02	1.623407e-01	1.116237e-01	NA	1.812107e-02	NA	SF3A1	Splicing factor 3A subunit 1 (SF3a120) (Spliceosome-associated protein 114) (SAP 114)	SF3A1	SAP114
1765	Q9H832	1.921852e-01	2.173902e-01	-8.281097e-02	NA	NA	NA	UBE2Z	Ubiquitin-conjugating enzyme E2 Z (EC 2.3.2.23) (E2 ubiquitin-conjugating enzyme Z) (Uba6-specific E2 conjugating enzyme 1) (Use1) (Ubiquitin carrier protein Z) (Ubiquitin-protein ligase Z)	UBE2Z	HOYS7
1766	Q14126	3.166903e-01	4.597036e-01	6.182311e-02	NA	2.842031e-02	NA	DSG2	Desmoglein-2 (Cadherin family member 5) (HDGC)	DSG2	CDHF5
1767	P43304	2.984707e-02	3.848359e-01	2.023218e-01	NA	7.786068e-02	NA	GPDM	Glycerol-3-phosphate dehydrogenase, mitochondrial (GPD-M) (GPDH-M) (EC 1.1.5.3) (mitohondrial glycerophosphate dehydrogenase gene) (mGDH) (mtGPD)	GPD2
1768	Q12965	2.469562e-02	-2.686462e-01	-1.660457e-01	4.460755e-02	NA	NA	MYO1E	Unconventional myosin-Ie (Myosin-Ic) (Unconventional myosin 1E)	MYO1E	MYO1C
1769	P53992	3.062093e-01	2.112962e-01	2.637542e-02	NA	5.573026e-03	NA	SC24C	Protein transport protein Sec24C (SEC24-related protein C)	SEC24C	KIAA0079
1770	Q6L8Q7	1.009180e-01	1.990305e-01	6.824487e-02	NA	1.358281e-02	NA	PDE12	2',5'-phosphodiesterase 12 (2'-PDE) (2-PDE) (EC 3.1.4.-) (Mitochondrial deadenylase) (EC 3.1.13.4)	PDE12
1771	P52848	2.738999e-02	-3.016692e-01	-2.172914e-01	6.555013e-02	NA	NA	NDST1	Bifunctional heparan sulfate N-deacetylase/N-sulfotransferase 1 (EC 2.8.2.8) (Glucosaminyl N-deacetylase/N-sulfotransferase 1) (NDST-1) (N-heparan sulfate sulfotransferase 1) (N-HSST 1) ([Heparan sulfate]-glucosamine N-sulfotransferase 1) (HSNST 1) [Includes: Heparan sulfate N-deacetylase 1 (EC 3.-.-.-); Heparan sulfate N-sulfotransferase 1 (EC 2.8.2.-)]	NDST1	HSST	HSST1
1772	P24386	4.192160e-02	2.357220e-01	9.500434e-02	NA	2.239461e-02	NA	RAE1	Rab proteins geranylgeranyltransferase component A 1 (Choroideremia protein) (Rab escort protein 1) (REP-1) (TCD protein)	CHM	REP1	TCD
1773	Q8NCE2	2.766646e-02	2.372143e-01	1.206414e-01	NA	2.861786e-02	NA	MTMRE	Myotubularin-related protein 14 (EC 3.1.3.-) (HCV NS5A-transactivated protein 4 splice variant A-binding protein 1) (NS5ATP4ABP1) (hJumpy)	MTMR14	C3orf29
1774	P30566	2.459901e-02	2.755262e-01	2.799595e-01	NA	7.713617e-02	NA	PUR8	Adenylosuccinate lyase (ADSL) (ASL) (EC 4.3.2.2) (Adenylosuccinase) (ASase)	ADSL	AMPS
1775	Q9H4G4	2.469911e-02	-3.778073e-01	-2.890726e-01	1.092137e-01	NA	NA	GAPR1	Golgi-associated plant pathogenesis-related protein 1 (GAPR-1) (Golgi-associated PR-1 protein) (Glioma pathogenesis-related protein 2) (GliPR 2)	GLIPR2	C9orf19	GAPR1
1776	Q13547	2.850151e-02	2.255323e-01	1.186291e-01	NA	2.675470e-02	NA	HDAC1	Histone deacetylase 1 (HD1) (EC 3.5.1.98)	HDAC1	RPD3L1
1777	Q8IUI8	2.837752e-02	2.996386e-01	1.874449e-01	NA	5.616573e-02	NA	CRLF3	Cytokine receptor-like factor 3 (Cytokine receptor-like molecule 9) (CREME-9) (Cytokine receptor-related protein 4) (Type I cytokine receptor-like factor p48)	CRLF3	CREME9	CRLM9	CYTOR4	P48
1778	P54577	2.473090e-02	2.756444e-01	2.233798e-01	NA	6.157340e-02	NA	SYYC	Tyrosine--tRNA ligase, cytoplasmic (EC 6.1.1.1) (Tyrosyl-tRNA synthetase) (TyrRS) [Cleaved into: Tyrosine--tRNA ligase, cytoplasmic, N-terminally processed]	YARS1	YARS
1779	P38646	5.641198e-02	2.880093e-01	1.536142e-01	NA	4.424230e-02	NA	GRP75	Stress-70 protein, mitochondrial (75 kDa glucose-regulated protein) (GRP-75) (Heat shock 70 kDa protein 9) (Mortalin) (MOT) (Peptide-binding protein 74) (PBP74)	HSPA9	GRP75	HSPA9B	mt-HSP70
1780	P78347	1.574357e-01	2.338647e-01	6.964042e-02	NA	1.628644e-02	NA	GTF2I	General transcription factor II-I (GTFII-I) (TFII-I) (Bruton tyrosine kinase-associated protein 135) (BAP-135) (BTK-associated protein 135) (SRF-Phox1-interacting protein) (SPIN) (Williams-Beuren syndrome chromosomal region 6 protein)	GTF2I	BAP135	WBSCR6
1781	Q7Z739	2.512446e-02	2.704530e-01	1.400954e-01	NA	3.788921e-02	NA	YTHD3	YTH domain-containing family protein 3 (DF3)	YTHDF3
1782	O75586	3.256209e-02	3.135085e-01	1.856458e-01	NA	5.820153e-02	NA	MED6	Mediator of RNA polymerase II transcription subunit 6 (Activator-recruited cofactor 33 kDa component) (ARC33) (Mediator complex subunit 6) (hMed6) (Renal carcinoma antigen NY-REN-28)	MED6	ARC33
1783	P07477	4.965335e-02	-3.785220e-01	NA	NA	NA	NA	TRY1	Trypsin-1 (EC 3.4.21.4) (Beta-trypsin) (Cationic trypsinogen) (Serine protease 1) (Trypsin I) [Cleaved into: Alpha-trypsin chain 1; Alpha-trypsin chain 2]	PRSS1	TRP1	TRY1	TRYP1
1784	O14744	4.721596e-02	2.757243e-01	9.010586e-02	NA	2.484438e-02	NA	ANM5	Protein arginine N-methyltransferase 5 (PRMT5) (EC 2.1.1.320) (72 kDa ICln-binding protein) (Histone-arginine N-methyltransferase PRMT5) (Jak-binding protein 1) (Shk1 kinase-binding protein 1 homolog) (SKB1 homolog) (SKB1Hs) [Cleaved into: Protein arginine N-methyltransferase 5, N-terminally processed]	PRMT5	HRMT1L5	IBP72	JBP1	SKB1
1785	Q9UNF0	4.412863e-01	3.301689e-01	-1.618887e-02	NA	NA	NA	PACN2	Protein kinase C and casein kinase substrate in neurons protein 2 (Syndapin-2) (Syndapin-II) (SdpII)	PACSIN2
1786	P62753	2.501261e-02	2.603041e-01	1.794470e-01	NA	4.671078e-02	NA	RS6	40S ribosomal protein S6 (Phosphoprotein NP33) (Small ribosomal subunit protein eS6)	RPS6	OK/SW-cl.2
1787	Q14790	1.860558e-01	2.460162e-01	5.971903e-02	NA	1.469185e-02	NA	CASP8	Caspase-8 (CASP-8) (EC 3.4.22.61) (Apoptotic cysteine protease) (Apoptotic protease Mch-5) (CAP4) (FADD-homologous ICE/ced-3-like protease) (FADD-like ICE) (FLICE) (ICE-like apoptotic protease 5) (MORT1-associated ced-3 homolog) (MACH) [Cleaved into: Caspase-8 subunit p18; Caspase-8 subunit p10]	CASP8	MCH5
1788	Q9BYT8	1.791367e-01	3.186307e-01	8.723579e-02	NA	2.779600e-02	NA	NEUL	Neurolysin, mitochondrial (EC 3.4.24.16) (Angiotensin-binding protein) (Microsomal endopeptidase) (MEP) (Mitochondrial oligopeptidase M) (Neurotensin endopeptidase)	NLN	AGTBP	KIAA1226
1789	Q9NTI5	4.833636e-01	2.352636e-01	5.249921e-03	NA	1.235115e-03	NA	PDS5B	Sister chromatid cohesion protein PDS5 homolog B (Androgen-induced proliferation inhibitor) (Androgen-induced prostate proliferative shutoff-associated protein AS3)	PDS5B	APRIN	AS3	KIAA0979
1790	Q13613	8.734754e-02	2.308649e-01	-5.373962e-02	NA	NA	NA	MTMR1	Myotubularin-related protein 1 (Phosphatidylinositol-3,5-bisphosphate 3-phosphatase) (EC 3.1.3.95) (Phosphatidylinositol-3-phosphate phosphatase) (EC 3.1.3.64)	MTMR1
1791	Q06830	2.572351e-02	3.162522e-01	2.479231e-01	NA	7.840621e-02	NA	PRDX1	Peroxiredoxin-1 (EC 1.11.1.24) (Natural killer cell-enhancing factor A) (NKEF-A) (Proliferation-associated gene protein) (PAG) (Thioredoxin peroxidase 2) (Thioredoxin-dependent peroxide reductase 2) (Thioredoxin-dependent peroxiredoxin 1)	PRDX1	PAGA	PAGB	TDPX2
1792	Q5VZK9	8.188085e-02	3.331971e-01	-1.139022e-01	NA	NA	NA	CARL1	F-actin-uncapping protein LRRC16A (CARMIL homolog) (Capping protein regulator and myosin 1 linker protein 1) (Capping protein, Arp2/3 and myosin-I linker homolog 1) (Capping protein, Arp2/3 and myosin-I linker protein 1) (Leucine-rich repeat-containing protein 16A)	CARMIL1	CARMIL	LRRC16	LRRC16A
1793	Q8N7H5	2.515338e-02	1.929216e-01	1.707982e-01	NA	3.295067e-02	NA	PAF1	RNA polymerase II-associated factor 1 homolog (hPAF1) (Pancreatic differentiation protein 2)	PAF1	PD2
1794	O00625	2.533938e-02	5.008806e-01	4.588933e-01	NA	2.298508e-01	NA	PIR	Pirin (EC 1.13.11.24) (Probable quercetin 2,3-dioxygenase PIR) (Probable quercetinase)	PIR
1795	Q8N5Y8	1.913015e-01	2.564355e-01	-7.547813e-02	NA	NA	NA	PAR16	Protein mono-ADP-ribosyltransferase PARP16 (EC 2.4.2.-) (ADP-ribosyltransferase diphtheria toxin-like 15) (Poly [ADP-ribose] polymerase 16) (PARP-16)	PARP16	ARTD15	C15orf30
1796	P42677	2.528724e-02	4.644049e-01	2.961733e-01	NA	1.375443e-01	NA	RS27	40S ribosomal protein S27 (Metallopan-stimulin 1) (MPS-1) (Small ribosomal subunit protein eS27)	RPS27	MPS1
1797	P46783	2.609998e-02	2.100783e-01	1.023945e-01	NA	2.151086e-02	NA	RS10	40S ribosomal protein S10 (Small ribosomal subunit protein eS10)	RPS10
1798	Q96JB6	2.971774e-02	-5.020459e-01	-3.516106e-01	1.765247e-01	NA	NA	LOXL4	Lysyl oxidase homolog 4 (EC 1.4.3.-) (Lysyl oxidase-like protein 4) (Lysyl oxidase-related protein C)	LOXL4	LOXC
1799	Q9H074	7.506520e-02	3.158440e-01	8.014433e-02	NA	2.531311e-02	NA	PAIP1	Polyadenylate-binding protein-interacting protein 1 (PABP-interacting protein 1) (PAIP-1) (Poly(A)-binding protein-interacting protein 1)	PAIP1
1800	Q96T76	1.997818e-01	2.449076e-01	4.501859e-02	NA	1.102539e-02	NA	MMS19	MMS19 nucleotide excision repair protein homolog (hMMS19) (MET18 homolog) (MMS19-like protein)	MMS19	MMS19L
1801	Q14558	2.548943e-02	2.534350e-01	2.934756e-01	NA	7.437698e-02	NA	KPRA	Phosphoribosyl pyrophosphate synthase-associated protein 1 (PRPP synthase-associated protein 1) (39 kDa phosphoribosypyrophosphate synthase-associated protein) (PAP39)	PRPSAP1
1802	Q15014	2.771584e-02	2.867852e-01	1.534563e-01	NA	4.400900e-02	NA	MO4L2	Mortality factor 4-like protein 2 (MORF-related gene X protein) (Protein MSL3-2) (Transcription factor-like protein MRGX)	MORF4L2	KIAA0026	MRGX
1803	Q9NRX2	6.112206e-02	2.696978e-01	1.032871e-01	NA	2.785630e-02	NA	RM17	39S ribosomal protein L17, mitochondrial (L17mt) (MRP-L17) (LYST-interacting protein 2) (Mitochondrial large ribosomal subunit protein bL17m)	MRPL17	LIP2
1804	Q13057	2.594919e-02	2.154867e-01	1.835828e-01	NA	3.955965e-02	NA	COASY	Bifunctional coenzyme A synthase (CoA synthase) (NBP) (POV-2) [Includes: Phosphopantetheine adenylyltransferase (EC 2.7.7.3) (Dephospho-CoA pyrophosphorylase) (Pantetheine-phosphate adenylyltransferase) (PPAT); Dephospho-CoA kinase (DPCK) (EC 2.7.1.24) (Dephosphocoenzyme A kinase) (DPCOAK)]	COASY	PSEC0106
1805	Q12802	2.767089e-02	-2.094037e-01	-1.062074e-01	2.224022e-02	NA	NA	AKP13	A-kinase anchor protein 13 (AKAP-13) (AKAP-Lbc) (Breast cancer nuclear receptor-binding auxiliary protein) (Guanine nucleotide exchange factor Lbc) (Human thyroid-anchoring protein 31) (Lymphoid blast crisis oncogene) (LBC oncogene) (Non-oncogenic Rho GTPase-specific GTP exchange factor) (Protein kinase A-anchoring protein 13) (PRKA13) (p47)	AKAP13	BRX	HT31	LBC
1806	Q969Z3	1.657580e-01	-4.439619e-01	-1.389380e-01	6.168318e-02	NA	NA	MARC2	Mitochondrial amidoxime reducing component 2 (mARC2) (EC 1.7.-.-) (Molybdenum cofactor sulfurase C-terminal domain-containing protein 2) (MOSC domain-containing protein 2) (Moco sulfurase C-terminal domain-containing protein 2)	MTARC2	MARC2	MOSC2
1807	O14818	2.598438e-02	1.820472e-01	1.235321e-01	NA	2.248867e-02	NA	PSA7	Proteasome subunit alpha type-7 (Proteasome subunit RC6-1) (Proteasome subunit XAPC7)	PSMA7	HSPC
1808	Q96A49	3.154181e-02	3.084809e-01	1.529852e-01	NA	4.719302e-02	NA	SYAP1	Synapse-associated protein 1 (BSD domain-containing signal transducer and Akt interactor protein) (BSTA)	SYAP1	PRO3113
1809	Q9P2R3	2.582424e-02	-2.012845e-01	-1.594004e-01	3.208483e-02	NA	NA	ANFY1	Rabankyrin-5 (Rank-5) (Ankyrin repeat and FYVE domain-containing protein 1) (Ankyrin repeats hooked to a zinc finger motif)	ANKFY1	ANKHZN	KIAA1255
1810	Q63HQ0	5.612736e-02	3.064207e-01	NA	NA	NA	NA	AP1AR	AP-1 complex-associated regulatory protein (2c18) (Adaptor-related protein complex 1-associated regulatory protein) (Gamma-1-adaptin brefeldin A resistance protein) (GBAR) (Gamma-BAR) (Gamma-A1-adaptin and kinesin interactor) (Gadkin)	AP1AR	C4orf16	PRO0971
1811	O75791	8.983522e-02	-4.574022e-01	-1.764673e-01	8.071652e-02	NA	NA	GRAP2	GRB2-related adapter protein 2 (Adapter protein GRID) (GRB-2-like protein) (GRB2L) (GRBLG) (GRBX) (Grf40 adapter protein) (Grf-40) (Growth factor receptor-binding protein) (Hematopoietic cell-associated adapter protein GrpL) (P38) (Protein GADS) (SH3-SH2-SH3 adapter Mona)	GRAP2	GADS	GRB2L	GRID
1812	Q9Y6K9	2.622107e-02	1.965689e-01	1.493410e-01	NA	2.935580e-02	NA	NEMO	NF-kappa-B essential modulator (NEMO) (FIP-3) (IkB kinase-associated protein 1) (IKKAP1) (Inhibitor of nuclear factor kappa-B kinase subunit gamma) (I-kappa-B kinase subunit gamma) (IKK-gamma) (IKKG) (IkB kinase subunit gamma) (NF-kappa-B essential modifier)	IKBKG	FIP3	NEMO
1813	Q96CX2	2.604210e-02	-3.915487e-01	-3.105556e-01	1.215977e-01	NA	NA	KCD12	BTB/POZ domain-containing protein KCTD12 (Pfetin) (Predominantly fetal expressed T1 domain)	KCTD12	C13orf2	KIAA1778	PFET1
1814	Q9Y618	1.989623e-01	2.506019e-01	-4.118398e-02	NA	NA	NA	NCOR2	Nuclear receptor corepressor 2 (N-CoR2) (CTG repeat protein 26) (SMAP270) (Silencing mediator of retinoic acid and thyroid hormone receptor) (SMRT) (T3 receptor-associating factor) (TRAC) (Thyroid-, retinoic-acid-receptor-associated corepressor)	NCOR2	CTG26
1815	O75390	1.946565e-01	3.921254e-01	7.130051e-02	NA	2.795874e-02	NA	CISY	Citrate synthase, mitochondrial (EC 2.3.3.1) (Citrate (Si)-synthase)	CS
1816	Q96H79	2.745682e-02	3.781675e-01	-1.922963e-01	NA	NA	NA	ZCCHL	Zinc finger CCCH-type antiviral protein 1-like	ZC3HAV1L	C7orf39
1817	Q15185	2.607786e-02	2.472929e-01	2.963789e-01	NA	7.329239e-02	NA	TEBP	Prostaglandin E synthase 3 (EC 5.3.99.3) (Cytosolic prostaglandin E2 synthase) (cPGES) (Hsp90 co-chaperone) (Progesterone receptor complex p23) (Telomerase-binding protein p23)	PTGES3	P23	TEBP
1818	Q96DE5	3.502183e-02	2.309110e-01	1.152095e-01	NA	2.660315e-02	NA	APC16	Anaphase-promoting complex subunit 16 (APC16) (Cyclosome subunit 16)	ANAPC16	C10orf104	CENP-27
1819	O00522	2.427881e-01	3.725020e-01	-5.158360e-02	NA	NA	NA	KRIT1	Krev interaction trapped protein 1 (Krev interaction trapped 1) (Cerebral cavernous malformations 1 protein)	KRIT1	CCM1
1820	Q7KZF4	2.652117e-02	1.917380e-01	1.515732e-01	NA	2.906235e-02	NA	SND1	Staphylococcal nuclease domain-containing protein 1 (EC 3.1.31.1) (100 kDa coactivator) (EBNA2 coactivator p100) (Tudor domain-containing protein 11) (p100 co-activator)	SND1	TDRD11
1821	Q9NXH9	2.627344e-02	2.837640e-01	1.931131e-01	NA	5.479855e-02	NA	TRM1	tRNA (guanine(26)-N(2))-dimethyltransferase (EC 2.1.1.216) (tRNA 2,2-dimethylguanosine-26 methyltransferase) (tRNA(guanine-26,N(2)-N(2)) methyltransferase) (tRNA(m(2,2)G26)dimethyltransferase)	TRMT1
1822	Q8NBJ4	5.228880e-01	4.597807e-01	-9.874268e-04	NA	NA	NA	GOLM1	Golgi membrane protein 1 (Golgi membrane protein GP73) (Golgi phosphoprotein 2)	GOLM1	C9orf155	GOLPH2	PSEC0242	UNQ686/PRO1326
1823	Q96C01	3.164342e-02	3.470552e-01	1.934660e-01	NA	6.714338e-02	NA	F136A	Protein FAM136A	FAM136A
1824	Q96H55	4.824895e-01	3.557350e-01	9.716293e-03	NA	3.456425e-03	NA	MYO19	Unconventional myosin-XIX (Myosin head domain-containing protein 1)	MYO19	MYOHD1
1825	O43795	1.660367e-01	-3.318580e-01	-9.677995e-02	3.211720e-02	NA	NA	MYO1B	Unconventional myosin-Ib (MYH-1c) (Myosin I alpha) (MMI-alpha) (MMIa)	MYO1B
1826	P42025	2.646195e-02	-2.806704e-01	-2.384424e-01	6.692372e-02	NA	NA	ACTY	Beta-centractin (Actin-related protein 1B) (ARP1B)	ACTR1B	CTRN2
1827	Q9NV56	5.502936e-02	3.152045e-01	9.776888e-02	NA	3.081719e-02	NA	MRGBP	MRG/MORF4L-binding protein (MRG-binding protein) (Up-regulated in colon cancer 4) (Urcc4)	MRGBP	C20orf20
1828	Q96BR5	4.387217e-02	3.615370e-01	1.749352e-01	NA	6.324555e-02	NA	COA7	Cytochrome c oxidase assembly factor 7 (Beta-lactamase hcp-like protein) (Respiratory chain assembly factor 1) (Sel1 repeat-containing protein 1)	COA7	C1orf163	RESA1	SELRC1
1829	Q9H6R3	2.279822e-01	-5.208643e-01	1.430360e-01	NA	NA	NA	ACSS3	Acyl-CoA synthetase short-chain family member 3, mitochondrial (EC 6.2.1.1) (Acetate--CoA ligase 3) (Acyl-CoA synthetase short-chain family member 3) (Propionate--CoA ligase) (EC 6.2.1.17)	ACSS3
1830	Q9Y5M8	2.658164e-02	2.397934e-01	2.038042e-01	NA	4.887091e-02	NA	SRPRB	Signal recognition particle receptor subunit beta (SR-beta) (Protein APMCF1)	SRPRB	PSEC0230
1831	A6NDG6	2.235102e-01	2.693287e-01	4.893397e-02	NA	1.317932e-02	NA	PGP	Glycerol-3-phosphate phosphatase (G3PP) (EC 3.1.3.21) (Aspartate-based ubiquitous Mg(2+)-dependent phosphatase) (AUM) (EC 3.1.3.48) (Phosphoglycolate phosphatase) (PGP)	PGP
1832	Q8IY31	2.318324e-01	2.359862e-01	-5.073111e-02	NA	NA	NA	IFT20	Intraflagellar transport protein 20 homolog (hIFT20)	IFT20
1833	Q495W5	2.704100e-02	-2.657198e-01	-1.975618e-01	5.249609e-02	NA	NA	FUT11	Alpha-(1,3)-fucosyltransferase 11 (EC 2.4.1.-) (Fucosyltransferase XI) (Fuc-TXI) (FucT-XI) (Galactoside 3-L-fucosyltransferase 11) (Fucosyltransferase 11)	FUT11
1834	Q9UDX5	4.099564e-02	4.277555e-01	2.166030e-01	NA	9.265311e-02	NA	MTFP1	Mitochondrial fission process protein 1 (Mitochondrial 18 kDa protein) (MTP18)	MTFP1	MTP18	HSPC242	My022
1835	Q8IV63	2.676142e-02	3.289849e-01	2.797135e-01	NA	9.202152e-02	NA	VRK3	Inactive serine/threonine-protein kinase VRK3 (Serine/threonine-protein pseudokinase VRK3) (Vaccinia-related kinase 3)	VRK3
1836	Q14011	2.703318e-02	-3.269353e-01	-3.229369e-01	1.055795e-01	NA	NA	CIRBP	Cold-inducible RNA-binding protein (A18 hnRNP) (Glycine-rich RNA-binding protein CIRP)	CIRBP	A18HNRNP	CIRP
1837	Q96BM9	2.901219e-02	-3.264964e-01	-1.523398e-01	4.973841e-02	NA	NA	ARL8A	ADP-ribosylation factor-like protein 8A (ADP-ribosylation factor-like protein 10B) (Novel small G protein indispensable for equal chromosome segregation 2)	ARL8A	ARL10B	GIE2
1838	Q96Q42	2.591786e-01	-2.912770e-01	4.945879e-02	NA	NA	NA	ALS2	Alsin (Amyotrophic lateral sclerosis 2 chromosomal region candidate gene 6 protein) (Amyotrophic lateral sclerosis 2 protein)	ALS2	ALS2CR6	KIAA1563
1839	P13598	1.278151e-01	-2.773627e-01	-9.433961e-02	2.616629e-02	NA	NA	ICAM2	Intercellular adhesion molecule 2 (ICAM-2) (CD antigen CD102)	ICAM2
1840	Q96KQ7	2.758916e-02	2.520878e-01	1.626960e-01	NA	4.101368e-02	NA	EHMT2	Histone-lysine N-methyltransferase EHMT2 (EC 2.1.1.-) (Euchromatic histone-lysine N-methyltransferase 2) (HLA-B-associated transcript 8) (Histone H3-K9 methyltransferase 3) (H3-K9-HMTase 3) (Lysine N-methyltransferase 1C) (Protein G9a)	EHMT2	BAT8	C6orf30	G9A	KMT1C	NG36
1841	Q15118	1.317350e-01	4.222720e-01	1.056108e-01	NA	4.459647e-02	NA	PDK1	[Pyruvate dehydrogenase (acetyl-transferring)] kinase isozyme 1, mitochondrial (EC 2.7.11.2) (Pyruvate dehydrogenase kinase isoform 1) (PDH kinase 1)	PDK1	PDHK1
1842	Q9BYN8	2.074069e-01	2.445946e-01	6.046076e-02	NA	1.478838e-02	NA	RT26	28S ribosomal protein S26, mitochondrial (MRP-S26) (S26mt) (28S ribosomal protein S13, mitochondrial) (MRP-S13) (S13mt) (Mitochondrial small ribosomal subunit protein mS26)	MRPS26	C20orf193	RPMS13
1843	Q86WA8	7.200147e-02	2.957604e-01	8.970123e-02	NA	2.653007e-02	NA	LONP2	Lon protease homolog 2, peroxisomal (EC 3.4.21.53) (Lon protease-like protein 2) (Lon protease 2) (Peroxisomal Lon protease) (pLon)	LONP2	LONP
1844	Q8IWJ2	4.588359e-01	2.351474e-01	-8.683973e-03	NA	NA	NA	GCC2	GRIP and coiled-coil domain-containing protein 2 (185 kDa Golgi coiled-coil protein) (GCC185) (CLL-associated antigen KW-11) (CTCL tumor antigen se1-1) (Ran-binding protein 2-like 4) (RanBP2L4) (Renal carcinoma antigen NY-REN-53)	GCC2	KIAA0336	RANBP2L4
1845	Q9BWN1	2.808932e-02	-2.728722e-01	-2.407793e-01	6.570198e-02	NA	NA	PRR14	Proline-rich protein 14	PRR14
1846	Q15811	5.467787e-02	-2.391333e-01	NA	NA	NA	NA	ITSN1	Intersectin-1 (SH3 domain-containing protein 1A) (SH3P17)	ITSN1	ITSN	SH3D1A
1847	Q8N5J2	1.630887e-01	-3.720613e-01	-8.682292e-02	3.230345e-02	NA	NA	MINY1	Ubiquitin carboxyl-terminal hydrolase MINDY-1 (EC 3.4.19.12) (Deubiquitinating enzyme MINDY-1) (Protein FAM63A)	MINDY1	FAM63A	KIAA1390
1848	Q92974	2.766297e-02	3.024052e-01	1.982084e-01	NA	5.993926e-02	NA	ARHG2	Rho guanine nucleotide exchange factor 2 (Guanine nucleotide exchange factor H1) (GEF-H1) (Microtubule-regulated Rho-GEF) (Proliferating cell nucleolar antigen p40)	ARHGEF2	KIAA0651	LFP40
[truncated: 6,652 more rows]
[truncated: 16 more columns]
