# Supplementary material for: Proteomic characterization of intrahepatic cholangiocarcinoma identifies risk-stratifying subgroups and EIF4A1 as a therapeutic target
Source: Nat Commun. 2026 Mar 23;17:2741. doi: 10.1038/s41467-026-70817-1 (PMC13013968; doi:10.1038/s41467-026-70817-1)
Supplement: Supplementary file 14 — Source Data [file 41467_2026_70817_MOESM14_ESM.zip › Source Data/Fig5G.csv]

	FPR	TPR_Mean	TPR_Lower	TPR_Upper
1	0	0.298785101945125	0.07375	0.525
2	0.0101010101010101	0.348231986650879	0.145852758352758	0.586335227272727
3	0.0202020202020202	0.397678871356633	0.189015151515152	0.647670454545454
4	0.0303030303030303	0.447125756062386	0.234469696969697	0.709005681818182
5	0.0404040404040404	0.49657264076814	0.272462121212121	0.770340909090909
6	0.0505050505050505	0.542215459954677	0.311331451772628	0.827926136363636
7	0.0606060606060606	0.576556545335412	0.347274212715389	0.875273164335664
8	0.0707070707070707	0.601166700589731	0.382974351356704	0.894994172494172
9	0.0808080808080808	0.621233090086882	0.398845811051693	0.906651303242212
10	0.0909090909090909	0.640512852892493	0.406858288770053	0.917633502860775
11	0.101010101010101	0.658159512940664	0.434372467995463	0.928615702479338
12	0.111111111111111	0.675015266196413	0.450958110516934	0.939597902097902
13	0.121212121212121	0.690467470070184	0.467543753038405	0.946289600550964
14	0.131313131313131	0.705290664348936	0.484129395559877	0.96262339302112
15	0.141414141414141	0.71975589609359	0.500715038081348	0.978957185491276
16	0.151515151515152	0.73350824309227	0.513932709447415	0.996101641414141
17	0.161616161616162	0.746471175488257	0.525812537136067	1
18	0.171717171717172	0.758425592620046	0.536704545454545	1
19	0.181818181818182	0.769841049907851	0.554090909090909	1
20	0.191919191919192	0.780343212664845	0.55941230486685	1
21	0.202020202020202	0.790909473088878	0.566737832874197	1
22	0.212121212121212	0.801166513271873	0.574858815426997	1
23	0.222222222222222	0.810830403526546	0.5825	1
24	0.232323232323232	0.81999881030228	0.586477272727273	1
25	0.242424242424242	0.828871319361961	0.590454545454545	1
26	0.252525252525253	0.837330150817274	0.595391414141414	1
27	0.262626262626263	0.845550633079693	0.603207070707071	1
28	0.272727272727273	0.853704474911835	0.613409090909091	1
29	0.282828282828283	0.861781555213081	0.638497474747475	1
30	0.292929292929293	0.869718464918574	0.652348484848485	1
31	0.303030303030303	0.876959253969297	0.66030303030303	1
32	0.313131313131313	0.883718100734648	0.668106060606061	1
33	0.323232323232323	0.890194972215183	0.67530303030303	1
34	0.333333333333333	0.896561242491367	0.6825	1
35	0.343434343434343	0.902071405911444	0.693528138528139	1
36	0.353535353535354	0.907544412464819	0.697770562770563	1
37	0.363636363636364	0.912191187367096	0.702012987012987	1
38	0.373737373737374	0.916726744939795	0.713109668109668	1
39	0.383838383838384	0.921144718150926	0.73037518037518	1
40	0.393939393939394	0.925351335538736	0.744074337121212	1
41	0.404040404040404	0.929329782317694	0.749141414141414	1
42	0.414141414141414	0.933108136281217	0.753383838383838	1
43	0.424242424242424	0.936531036081901	0.757626262626263	1
44	0.434343434343434	0.939895635526935	0.761868686868687	1
45	0.444444444444444	0.943581796547319	0.783641975308642	1
46	0.454545454545455	0.947389031583474	0.810179924242424	1
47	0.464646464646465	0.950924040389069	0.826204755892256	1
48	0.474747474747475	0.954365151716889	0.836631944444444	1
49	0.484848484848485	0.95774857850486	0.848484848484849	1
50	0.494949494949495	0.961099406578415	0.85267094017094	1
51	0.505050505050505	0.964079156152994	0.856187146187146	1
52	0.515151515151515	0.966687827228598	0.857680652680653	1
53	0.525252525252525	0.969296498304202	0.859083139083139	1
54	0.535353535353535	0.971194570480212	0.860485625485625	1
55	0.545454545454546	0.972878989660273	0.866888111888112	1
56	0.555555555555556	0.974604967590225	0.871146723646724	1
57	0.565656565656566	0.976075325933453	0.873412328412329	1
58	0.575757575757576	0.977442036925484	0.875645012881855	1
59	0.585858585858586	0.978666574549852	0.877838302048828	1
60	0.595959595959596	0.979813250221358	0.880031591215802	1
61	0.606060606060606	0.980842080775019	0.882224880382775	1
62	0.616161616161616	0.981736358732006	0.884418169549749	1
63	0.626262626262626	0.982538639273763	0.885725677830941	1
64	0.636363636363636	0.983275450305606	0.886516480595428	1
65	0.646464646464647	0.983754685579874	0.887307283359915	1
66	0.656565656565657	0.984203617823838	0.888098086124402	1
67	0.666666666666667	0.984652550067803	0.888888888888889	1
68	0.676767676767677	0.985072622282907	0.889604377104377	1
69	0.686868686868687	0.985468143431794	0.890319865319865	1
70	0.696969696969697	0.985794921595271	0.891035353535354	1
71	0.707070707070707	0.986117234049019	0.891666666666667	1
72	0.717171717171717	0.986393427417175	0.891666666666667	1
73	0.727272727272727	0.986638055128764	0.891666666666667	1
74	0.737373737373737	0.986861779361117	0.891784511784512	1
75	0.747474747474748	0.987125907633874	0.894023569023569	1
76	0.757575757575758	0.987400858417454	0.896117313485735	1
77	0.767676767676768	0.987679416704641	0.898143127178215	1
78	0.777777777777778	0.987957974991828	0.900168940870695	1
79	0.787878787878788	0.988236533279015	0.902194754563176	1
80	0.797979797979798	0.988515091566202	0.904220568255656	1
81	0.808080808080808	0.988793649853389	0.90515350877193	1
82	0.818181818181818	0.989072208140576	0.90515350877193	1
83	0.828282828282828	0.989350766427763	0.90515350877193	1
84	0.838383838383838	0.98962932471495	0.90515350877193	1
85	0.848484848484849	0.989907883002137	0.90515350877193	1
86	0.858585858585859	0.990193175296058	0.90515350877193	1
87	0.868686868686869	0.990515083751595	0.90515350877193	1
88	0.878787878787879	0.99082184069198	0.90515350877193	1
89	0.888888888888889	0.991128597632366	0.90515350877193	1
90	0.898989898989899	0.991435354572752	0.90515350877193	1
91	0.909090909090909	0.991742111513137	0.90515350877193	1
92	0.919191919191919	0.992048868453523	0.90515350877193	1
93	0.929292929292929	0.992359834148117	0.905353424596846	1
94	0.939393939393939	0.992725513647426	0.908152246145667	1
95	0.94949494949495	0.99324498672158	0.914858563707248	1
96	0.95959595959596	0.993983631462275	0.922402201842991	1
97	0.96969696969697	0.994755946236639	0.929945839978735	1
98	0.97979797979798	0.995528261011004	0.937489478114478	1
99	0.98989898989899	0.996300575785368	0.945033116250221	1
100	1	0.997072890559733	0.952576754385965	1
