# Supplementary material for: Proteomic characterization of intrahepatic cholangiocarcinoma identifies risk-stratifying subgroups and EIF4A1 as a therapeutic target
Source: Nat Commun. 2026 Mar 23;17:2741. doi: 10.1038/s41467-026-70817-1 (PMC13013968; doi:10.1038/s41467-026-70817-1)
Supplement: Supplementary file 14 — Source Data [file 41467_2026_70817_MOESM14_ESM.zip › Source Data/Fig6B.csv]

	Patient_No	cluster	bla	Sample	total	semi	percent	Group
1	49	cluster1	Sample	KB100	3354025933.572	123729442.113	3.68898286905103	Tumor
2	49	cluster1	normal	KB101	4602818482.113	205966038.991	4.47478082812529	TANM
3	18	cluster1	Sample	KB40	3696326232.404	101790008.512	2.75381560262873	Tumor
4	18	cluster1	normal	KB102	4997039379.242	209544785.265	4.19337870610869	TANM
5	205	cluster1	Sample	KB103	3331112013.994	124350776.439	3.73301095599915	Tumor
6	205	cluster1	normal	KB104	4775357896.583	206155317.206	4.31706526862655	TANM
7	43	cluster2	Sample	KB105	3003986360.387	99503212.815	3.31237232389368	Tumor
8	50	cluster2	Sample	KB108	3226590886.68	139560885.157	4.32533562693475	Tumor
9	50	cluster2	normal	KB109	5076548660.9733	238459102.474	4.69726813232755	TANM
10	206	cluster1	Sample	KB110	3529772620.544	129021082.75	3.65522362542762	Tumor
11	206	cluster1	normal	KB111	4337331116.795	173572521.364	4.00182777588488	TANM
12	51	cluster1	Sample	KB112	3083409302.9934	116401010.784	3.77507490397064	Tumor
13	51	cluster1	normal	KB113	5179350311.109	241760772.646	4.66778182830105	TANM
14	52	cluster1	Sample	KB114	3308597806.161	114779969.56	3.46914240667954	Tumor
15	52	cluster1	normal	KB115	4350136278.986	194315527.977	4.46688369087817	TANM
16	59	cluster2	Sample	KB116	3013391598.419	121037169.528	4.01664256286847	Tumor
17	59	cluster2	normal	KB117	4832958004.536	189770001.098	3.92658080041023	TANM
18	329	cluster2	Sample	KB142	3221445175.287	193207595.327	5.99754410874886	Tumor
19	329	cluster2	normal	KB143	4470733335.317	300813954.22	6.72851480189369	TANM
20	331	cluster2	Sample	KB144	3226048288.747	177127509.43	5.49054116914029	Tumor
21	331	cluster2	normal	KB145	4810630062.857	381017166.466	7.9203173282403	TANM
22	510	cluster1	Sample	KB146	3441172420.89	204541475.083	5.94394729660477	Tumor
23	401	cluster1	Sample	KB148	3069275680.486	147195488.723	4.79577281567919	Tumor
24	401	cluster1	normal	KB149	5275969697.703	316747126.773	6.00358123570919	TANM
25	339	cluster2	Sample	KB38	3186615121.835	85924831.822	2.69642955100648	Tumor
26	339	cluster2	normal	KB150	4599068097.185	537402791.085	11.6850366145684	TANM
27	338	cluster2	Sample	KB41	3226498109.257	99652684.199	3.08857097771392	Tumor
28	338	cluster2	normal	KB151	5109604747.766	322478544.351	6.311222888463	TANM
29	601	cluster1	Sample	KB152	3220500996.81	131572828.221	4.0854770220946	Tumor
30	601	cluster1	normal	KB153	4612223884.246	273318411.739	5.92595716510153	TANM
31	344	cluster2	Sample	KB154	3347078518.0653	92217861.6393	2.75517473347486	Tumor
32	344	cluster2	normal	KB155	4545033698.624	129236189.649	2.84345943767427	TANM
33	606	cluster2	Sample	KB156	3228672358.106	150475361.307	4.66059558286279	Tumor
34	606	cluster2	normal	KB157	4722908873.278	247982456.801	5.25062971686948	TANM
35	605	cluster2	Sample	KB158	3206775276.601	142012639.813	4.42851860712626	Tumor
36	605	cluster2	normal	KB159	5128336862.212	304005661.431	5.92795811973774	TANM
37	607	cluster2	Sample	KB32	3373512789.2618	109314782.911	3.24038442240264	Tumor
38	607	cluster2	normal	KB160	4332184271.75	246832380.534	5.69764269132281	TANM
39	608	cluster1	Sample	KB29	3432646076.464	84702067.971	2.46754445649848	Tumor
40	608	cluster1	normal	KB161	4787713737.916	236106360.151	4.93150537136693	TANM
41	602	cluster1	Sample	KB162	3981460594.657	168185659.533	4.22422012059343	Tumor
42	609	cluster2	Sample	KB163	3369769794.375	197602161.547	5.8639661936803	Tumor
43	512	cluster2	Sample	KB164	3396072261.394	151072869.516	4.44845862773216	Tumor
44	512	cluster2	normal	KB165	5058672148.032	309151337.768	6.11131397175582	TANM
45	611	cluster2	Sample	KB166	3131555119.057	133724410.445	4.27022375021354	Tumor
46	612	cluster1	Sample	KB168	3164062095.418	152652748.757	4.82458131836484	Tumor
47	612	cluster1	normal	KB169	5328163050.899	231065144.479	4.33667555350081	TANM
48	508	cluster1	Sample	KB170	3388630403.5392	167731213.41	4.94982318622934	Tumor
49	508	cluster1	normal	KB171	4016581426.965	223937631.741	5.57532906559824	TANM
50	613	cluster1	Sample	KB31	3856183832.033	105195984.994	2.72798158947055	Tumor
51	613	cluster1	normal	KB172	4805056815.407	245927547.613	5.11809864192354	TANM
52	617	cluster1	Sample	KB25	3203432272.346	129501591.161	4.04258870333977	Tumor
53	617	cluster1	normal	KB173	4761360844.307	251011995.986	5.27185408108958	TANM
54	618	cluster2	Sample	KB174	3112281281.32	141151071.217	4.53529287549274	Tumor
55	618	cluster2	normal	KB175	5329237569.712	252240788.366	4.73314963100118	TANM
56	507	cluster1	Sample	KB22	4062510529.091	152114056.57	3.74433630339503	Tumor
57	507	cluster1	normal	KB176	4894160400.233	280052861.48	5.72218396165903	TANM
58	619	cluster2	Sample	KB177	3326432665.257	177275378.791	5.32929407056865	Tumor
59	619	cluster2	normal	KB178	4937021092.135	249272147.869	5.04903955679077	TANM
60	620	cluster2	Sample	KB179	3390668117.2075	171379269.9869	5.05443954001742	Tumor
61	620	cluster2	normal	KB180	5068390604.42	290301240.956	5.72768090728517	TANM
62	654	cluster2	Sample	KB181	3237664788.408	126600749.601	3.91024883287103	Tumor
63	654	cluster2	normal	KB43	4909262385.634	198323279.113	4.03977753752487	TANM
64	655	cluster1	Sample	KB182	3328532661.415	146843622.806	4.41166236727192	Tumor
65	655	cluster1	normal	KB183	5079970586.651	333706550.603	6.56906462175006	TANM
66	686	cluster2	Sample	KB184	3353386432.2524	163356543.0764	4.87139035052029	Tumor
67	686	cluster2	normal	KB185	5035619192.821	224214658.204	4.45257374750756	TANM
68	621	cluster2	Sample	KB186	3316900832.703	151749958.393	4.57505261830021	Tumor
69	621	cluster2	normal	KB187	4884655103.857	268574287.868	5.49832653805853	TANM
70	623	cluster1	Sample	KB188	3539483585.323	155089918.232	4.38171033975418	Tumor
71	623	cluster1	normal	KB189	5219479459.985	338175283.113	6.4790997973191	TANM
72	506	cluster1	Sample	KB190	3129902344.606	142814174.509	4.56289554065872	Tumor
73	506	cluster1	normal	KB191	4907070897	216238163.382	4.40666474809239	TANM
74	665	cluster1	Sample	KB192	3669358016.288	147585684.728	4.02211188095788	Tumor
75	622	cluster1	Sample	KB193	3830172094.87	178000971.313	4.64733612234835	Tumor
76	622	cluster1	normal	KB194	5219434530.051	236425444.518	4.52971376797191	TANM
77	518	cluster1	Sample	KB195	3761297124.451	190737556.946	5.07105795248335	Tumor
78	522	cluster1	Sample	KB196	3688336786.667	212392534.292	5.75849079345952	Tumor
79	522	cluster1	normal	KB197	5510990119.808	237377103.34	4.30734039037381	TANM
80	523	cluster2	Sample	KB39	3400631732.022	89628213.39	2.63563421307921	Tumor
81	523	cluster2	normal	KB198	4769588775.666	364073660.945	7.63322957321751	TANM
82	624	cluster1	Sample	KB199	3446410924.407	185634166.474	5.3863039128435	Tumor
83	624	cluster1	normal	KB200	4761392170.33	395977565.951	8.31642410004542	TANM
84	675	cluster1	Sample	KB201	3258632828.715	153251287.074	4.70293203099021	Tumor
85	675	cluster1	normal	KB202	5478124490.264	312674978.093	5.70770121505456	TANM
86	524	cluster1	Sample	KB203	3254481960.4414	155755790.3764	4.78588581130974	Tumor
87	524	cluster1	normal	KB204	5435062771.2396	245754300.68	4.52164604207413	TANM
88	625	cluster1	Sample	KB205	3068884846.117	152667512.386	4.97469015753938	Tumor
89	625	cluster1	normal	KB206	4997672838.627	245775838.133	4.91780566813816	TANM
90	678	cluster1	Sample	KB207	3227577165.664	100924391.634	3.12693969667607	Tumor
91	678	cluster1	normal	KB208	5390461186.45	300360081.945	5.5720664996163	TANM
92	41	cluster2	Sample	KB94	2980017270.2063	113652369.982	3.81381581638056	Tumor
93	41	cluster2	normal	KB211	4624486413.564	276300739.977	5.97473352211798	TANM
94	21	cluster1	Sample	KB99	3539987889.697	137743233.639	3.89106510900493	Tumor
95	21	cluster1	normal	KB212	4085218348.121	212752895.494	5.20787084959255	TANM
96	62	cluster2	Sample	KB217	3289533246.785	140124058.66	4.25969425288372	Tumor
97	58	cluster2	Sample	KB218	3301318049.144	139306754.361	4.21973140083007	Tumor
98	525	cluster1	Sample	KB219	3183917425.755	136824277.007	4.29735632903718	Tumor
99	207	cluster2	Sample	KB220	3049399294.994	141778782.753	4.64940039127539	Tumor
100	209	cluster1	Sample	KB33	3897916721.286	186084835.581	4.77395616393792	Tumor
101	209	cluster1	normal	KB222	5084169556.784	258784933.655	5.09001383145638	TANM
102	7	cluster1	Sample	KB24	3707674883.181	158401226.333	4.27225232318913	Tumor
103	210	cluster2	Sample	KB26	3652893209.132	158611734.523	4.34208517584037	Tumor
104	316	cluster1	Sample	KB27	3575620835.759	148947780.3303	4.16564806985981	Tumor
105	316	cluster1	normal	KB45	5183292670.538	175570919.385	3.38724688233313	TANM
106	114	cluster1	Sample	KB28	3546404699.644	96145917.008	2.71108136693061	Tumor
107	114	cluster1	normal	KB54	4681652207.79	180827168.871	3.86246480612366	TANM
108	6	cluster2	Sample	KB30	3590667493.443	107954037.076	3.00651723594951	Tumor
109	6	cluster2	normal	KB46	4043038499.793	212560162.365	5.25743601936719	TANM
110	44	cluster1	Sample	KB34	3333728730.247	66671716.532	1.99991426798125	Tumor
111	118	cluster1	Sample	KB35	3554836195.7816	95271026.364	2.68003984197795	Tumor
112	118	cluster1	normal	KB47	4639003343.691	278839361.349	6.01076008553042	TANM
113	101	cluster2	Sample	KB36	3410591431.854	95729705.076	2.8068359106843	Tumor
114	211	cluster1	Sample	KB37	3408842454.071	104918019.213	3.07781954216458	Tumor
115	31	cluster1	Sample	KB49	3198944876.937	156095193.832	4.87958373266693	Tumor
116	31	cluster1	normal	KB44	4382761814.97	155668433.391	3.55183420781139	TANM
117	8	cluster1	Sample	KB50	3502064766.511	137630099.74	3.92997014378797	Tumor
118	8	cluster1	normal	KB51	4339101923.192	217830179.014	5.02016737264738	TANM
119	9	cluster2	Sample	KB52	3034945823.095	113903089.238	3.75305181302522	Tumor
120	115	cluster1	Sample	KB56	3357718704.574	155269280.858	4.62424921559054	Tumor
121	115	cluster1	normal	KB57	4161343321.254	169995648.086	4.08511470845844	TANM
122	34	cluster1	Sample	KB77	3661714175.278	224378339.802	6.12768580674282	Tumor
123	36	cluster1	Sample	KB78	3412686545.244	141588701.573	4.1488926596649	Tumor
124	36	cluster1	normal	KB79	4938586776.34	210623386.222	4.26485137876009	TANM
125	19	cluster2	Sample	KB80	3026683505.768	150574500.667	4.97490075787732	Tumor
126	19	cluster2	normal	KB81	4518398029.301	206385451.598	4.5676686794662	TANM
127	47	cluster1	Sample	KB82	3098405512.47	129036488.229	4.16460943248626	Tumor
128	47	cluster1	normal	KB83	4833158341.313	225879132.55	4.67353056942547	TANM
129	38	cluster1	Sample	KB84	3391724075.542	156840750.028	4.62421902651196	Tumor
130	38	cluster1	normal	KB85	4694560623.011	259159674.252	5.52042448832581	TANM
131	20	cluster1	Sample	KB86	3266363331.547	145064292.185	4.4411560338052	Tumor
132	20	cluster1	normal	KB87	4054809717.757	190681205.176	4.70259317819429	TANM
133	40	cluster2	Sample	KB88	3238636792.566	110662033.052	3.41693249783411	Tumor
134	40	cluster2	normal	KB89	4740714232.203	180368469.329	3.80466867426394	TANM
135	39	cluster1	Sample	KB90	3714677786.562	171189602.179	4.60846436798059	Tumor
136	39	cluster1	normal	KB91	4003950169.059	156589222.457	3.91086841357472	TANM
137	13	cluster1	Sample	KB92	3100895402.95	119081092.515	3.84021635820781	Tumor
138	13	cluster1	normal	KB93	4735450077.54	209948126.122	4.43354111402786	TANM
139	14	cluster2	Sample	KB95	3203001954.4614	118809655.384	3.70932197585806	Tumor
140	14	cluster2	normal	KB96	5029583223.332	224122096.448	4.45607690530516	TANM
141	42	cluster1	Sample	KB97	3760583024.648	147784069.954	3.92981803580398	Tumor
142	42	cluster1	normal	KB98	4532459458.637	200294089.757	4.41910383501218	TANM
