# Supplementary material for: Proteomic characterization of intrahepatic cholangiocarcinoma identifies risk-stratifying subgroups and EIF4A1 as a therapeutic target
Source: Nat Commun. 2026 Mar 23;17:2741. doi: 10.1038/s41467-026-70817-1 (PMC13013968; doi:10.1038/s41467-026-70817-1)
Supplement: Supplementary file 14 — Source Data [file 41467_2026_70817_MOESM14_ESM.zip › Source Data/Fig6C.csv]

	Sample	x	y	Tissue	Block	pch	pch.levels	cex	col	pch.legend	Patient_No	Group	Age (years)	Ethnicity	Sex	PSC	Hep B/C	Tumor Stage	Radiotherapy	Lymph Node Metastasis	Lymphangioinvasion	Satellite Nodules	Liver Capsule Invasion	Portal Spread	Overall Tumor Budding	intratumoral Tumor Budding	peritumoral Tumor Budding	Duct Type	daystorecurrence	daystolastfu	censored	daystoevent	Alive	cluster
1	KB100	25.6851143770858	15.4599878384582	Tumor cluster1	PlotIndiv	3	3	3	#C2C2C2	3	49	Tumor	72	W	M	NO	N	T2	No	NotTested	Yes	No	No	Yes	1	1	1	SDT	1125	1942	1	1125	DOD	cluster1
2	KB101	-20.806311447686	1.00503550540666	TANM cluster1	PlotIndiv	1	1	3	#388ECC	1	49	normal	72	W	M	NO	N	T2	No	NotTested	Yes	No	No	Yes	1	1	1	NA	1125	1942	1	1125	DOD	NA
3	KB40	31.1407521485513	13.2462549123371	Tumor cluster1	PlotIndiv	3	3	3	#C2C2C2	3	18	Tumor	48	W	F	YES	N	T2	No	NotTested	Yes	No	No	Yes	1	1	1	LDT	511	1603	1	511	DOD	cluster1
4	KB102	-23.0838558900063	1.50149654962222	TANM cluster1	PlotIndiv	1	1	3	#388ECC	1	18	normal	48	W	F	YES	N	T2	No	NotTested	Yes	No	No	Yes	1	1	1	NA	511	1603	1	511	DOD	NA
5	KB103	22.090928378937	-8.46735786353927	Tumor cluster1	PlotIndiv	3	3	3	#C2C2C2	3	205	Tumor	70	W	F	NO	NT	T1	No	NotTested	No	No	No	No	2	1	2	SDT	306	1817	1	306	DOD	cluster1
6	KB104	-21.3103512072999	1.67403899811672	TANM cluster1	PlotIndiv	1	1	3	#388ECC	1	205	normal	70	W	F	NO	NT	T1	No	NotTested	No	No	No	No	2	1	2	NA	306	1817	1	306	DOD	NA
7	KB108	17.4199949962422	-8.86926109464361	Tumor cluster2	PlotIndiv	4	4	3	#009E73	4	50	Tumor	64	W	F	NO	N	T3	Yes	No	Yes	No	Yes	No	3	3	2	LDT	145	323	1	145	DOD	cluster2
8	KB109	-23.889129368554	-0.856519149003943	TANM cluster2	PlotIndiv	2	2	3	#F68B33	2	50	normal	64	W	F	NO	N	T3	Yes	No	Yes	No	Yes	No	3	3	2	NA	145	323	1	145	DOD	NA
9	KB110	20.3702954835189	12.7572692474853	Tumor cluster1	PlotIndiv	3	3	3	#C2C2C2	3	206	Tumor	75	W	M	NO	N	T2	No	Yes	Yes	No	No	No	3	3	2	LDT	363	368	1	363	DOD	cluster1
10	KB111	-20.9083983149068	2.05448186978919	TANM cluster1	PlotIndiv	1	1	3	#388ECC	1	206	normal	75	W	M	NO	N	T2	No	Yes	Yes	No	No	No	3	3	2	NA	363	368	1	363	DOD	NA
11	KB112	21.5780756417965	9.43573227281059	Tumor cluster1	PlotIndiv	3	3	3	#C2C2C2	3	51	Tumor	73	W	F	NO	NT	T1	No	No	No	No	No	No	2	2	2	SDT	NA	2089	0	2089	NED	cluster1
12	KB113	-24.234366944759	-0.711830196816817	TANM cluster1	PlotIndiv	1	1	3	#388ECC	1	51	normal	73	W	F	NO	NT	T1	No	No	No	No	No	No	2	2	2	NA	NA	2089	0	2089	NED	NA
13	KB114	22.636884549979	0.765684171888972	Tumor cluster1	PlotIndiv	3	3	3	#C2C2C2	3	52	Tumor	65	W	F	NO	NT	T2	No	No	No	Yes	No	No	2	2	2	LDT	580	658	1	580	AWD	cluster1
14	KB115	-17.7434518605295	3.38297829268094	TANM cluster1	PlotIndiv	1	1	3	#388ECC	1	52	normal	65	W	F	NO	NT	T2	No	No	No	Yes	No	No	2	2	2	NA	580	658	1	580	AWD	NA
15	KB116	23.7950334069315	-13.2781130206132	Tumor cluster2	PlotIndiv	4	4	3	#009E73	4	59	Tumor	47	W	F	NO	NT	T2	Yes	Yes	Yes	No	No	No	2	2	2	SDT	153	284	1	153	DOD	cluster2
16	KB117	-14.4847587622184	9.16308673370098	TANM cluster2	PlotIndiv	2	2	3	#F68B33	2	59	normal	47	W	F	NO	NT	T2	Yes	Yes	Yes	No	No	No	2	2	2	NA	153	284	1	153	DOD	NA
17	KB142	17.1393869457507	-13.1932853128882	Tumor cluster2	PlotIndiv	4	4	3	#009E73	4	329	Tumor	61	W	F	NO	NT	T2	No	NotTested	Yes	Yes	No	Yes	3	3	2	LDT	186	609	1	186	DOD	cluster2
18	KB143	-27.1449381062698	-4.0801559263472	TANM cluster2	PlotIndiv	2	2	3	#F68B33	2	329	normal	61	W	F	NO	NT	T2	No	NotTested	Yes	Yes	No	Yes	3	3	2	NA	186	609	1	186	DOD	NA
19	KB144	15.0966068744134	-22.4670487482701	Tumor cluster2	PlotIndiv	4	4	3	#009E73	4	331	Tumor	46	A	F	NO	N	T2	No	No	Yes	No	No	No	2	2	2	SDT	238	566	1	238	AWD	cluster2
20	KB145	-31.6177257216885	-4.78081514213376	TANM cluster2	PlotIndiv	2	2	3	#F68B33	2	331	normal	46	A	F	NO	N	T2	No	No	Yes	No	No	No	2	2	2	NA	238	566	1	238	AWD	NA
21	KB148	17.6190756043125	1.38499054494882	Tumor cluster1	PlotIndiv	3	3	3	#C2C2C2	3	401	Tumor	65	W	F	NO	N	T1	Yes	NotTested	No	No	No	No	1	1	1	SDT	NA	1797	0	1797	NED	cluster1
22	KB149	-29.40606112133	1.18154248777517	TANM cluster1	PlotIndiv	1	1	3	#388ECC	1	401	normal	65	W	F	NO	N	T1	Yes	NotTested	No	No	No	No	1	1	1	NA	NA	1797	0	1797	NED	NA
23	KB38	32.520701094354	-15.501980140264	Tumor cluster2	PlotIndiv	4	4	3	#009E73	4	339	Tumor	36	W	F	NO	N	T1	Yes	No	No	No	No	No	2	2	1	SDT	NA	1761	0	1761	NED	cluster2
24	KB150	-30.3586090245412	-1.5816720034189	TANM cluster2	PlotIndiv	2	2	3	#F68B33	2	339	normal	36	W	F	NO	N	T1	Yes	No	No	No	No	No	2	2	1	NA	NA	1761	0	1761	NED	NA
25	KB41	21.3104181841062	-19.9401143004768	Tumor cluster2	PlotIndiv	4	4	3	#009E73	4	338	Tumor	68	W	F	NO	Y	T2	No	NotTested	Yes	No	No	No	2	2	2	SDT	179	367	1	179	DOD	cluster2
26	KB151	-31.6084126138722	-7.66121042082919	TANM cluster2	PlotIndiv	2	2	3	#F68B33	2	338	normal	68	W	F	NO	Y	T2	No	NotTested	Yes	No	No	No	2	2	2	NA	179	367	1	179	DOD	NA
27	KB152	25.6702991102894	-7.30321281669808	Tumor cluster1	PlotIndiv	3	3	3	#C2C2C2	3	601	Tumor	79	W	F	NO	N	T2	No	No	Yes	No	No	NotTested	3	3	3	LDT	586	1037	1	586	DOD	cluster1
28	KB153	-23.5817447875701	2.19635444001196	TANM cluster1	PlotIndiv	1	1	3	#388ECC	1	601	normal	79	W	F	NO	N	T2	No	No	Yes	No	No	NotTested	3	3	3	NA	586	1037	1	586	DOD	NA
29	KB154	24.9656544159373	-6.79206014965476	Tumor cluster2	PlotIndiv	4	4	3	#009E73	4	344	Tumor	52	W	M	NO	N	T2	Yes	Yes	Yes	No	No	No	3	3	3	SDT	216	391	1	216	DOD	cluster2
30	KB155	-7.22353807890054	4.95031428274964	TANM cluster2	PlotIndiv	2	2	3	#F68B33	2	344	normal	52	W	M	NO	N	T2	Yes	Yes	Yes	No	No	No	3	3	3	NA	216	391	1	216	DOD	NA
31	KB156	12.355191668322	-20.0336847547568	Tumor cluster2	PlotIndiv	4	4	3	#009E73	4	606	Tumor	73	W	F	NO	NT	T3	Yes	No	No	No	Yes	No	2	1	1	SDT	300	1473	1	300	DOD	cluster2
32	KB157	-20.4165969785532	8.13433310900902	TANM cluster2	PlotIndiv	2	2	3	#F68B33	2	606	normal	73	W	F	NO	NT	T3	Yes	No	No	No	Yes	No	2	1	1	NA	300	1473	1	300	DOD	NA
33	KB158	21.7361655240189	-2.20827057633496	Tumor cluster2	PlotIndiv	4	4	3	#009E73	4	605	Tumor	66	W	F	NO	N	T2	Yes	Yes	Yes	No	No	NotTested	3	3	NA	LDT	308	500	1	308	DOD	cluster2
34	KB159	-28.6821836293678	-3.7552374352106	TANM cluster2	PlotIndiv	2	2	3	#F68B33	2	605	normal	66	W	F	NO	N	T2	Yes	Yes	Yes	No	No	NotTested	3	3	NA	NA	308	500	1	308	DOD	NA
35	KB32	21.4459384485587	-13.9469632486588	Tumor cluster2	PlotIndiv	4	4	3	#009E73	4	607	Tumor	48	W	M	NO	N	T1	Yes	No	No	No	No	No	1	1	1	SDT	149	1738	1	149	NED	cluster2
36	KB160	-27.2229802325464	0.838176284113157	TANM cluster2	PlotIndiv	2	2	3	#F68B33	2	607	normal	48	W	M	NO	N	T1	Yes	No	No	No	No	No	1	1	1	NA	149	1738	1	149	NED	NA
37	KB29	30.77376515026	-2.60173365250613	Tumor cluster1	PlotIndiv	3	3	3	#C2C2C2	3	608	Tumor	44	A	M	NO	Y	T1	Yes	NotTested	No	No	No	NotTested	1	1	1	SDT	358	1276	1	358	AWD	cluster1
38	KB161	-19.7966942791438	7.74433850017711	TANM cluster1	PlotIndiv	1	1	3	#388ECC	1	608	normal	44	A	M	NO	Y	T1	Yes	NotTested	No	No	No	NotTested	1	1	1	NA	358	1276	1	358	AWD	NA
39	KB164	19.7810491588863	-15.2591060004369	Tumor cluster2	PlotIndiv	4	4	3	#009E73	4	512	Tumor	80	W	F	NO	N	T3	Yes	Yes	Yes	No	Yes	No	2	2	2	SDT	252	826	1	252	DOD	cluster2
40	KB165	-31.2556912036646	-4.40603489067425	TANM cluster2	PlotIndiv	2	2	3	#F68B33	2	512	normal	80	W	F	NO	N	T3	Yes	Yes	Yes	No	Yes	No	2	2	2	NA	252	826	1	252	DOD	NA
41	KB168	14.9044013117709	-0.313296233961068	Tumor cluster1	PlotIndiv	3	3	3	#C2C2C2	3	612	Tumor	73	W	M	NO	N	T1	No	NotTested	No	No	No	NotTested	2	2	2	LDT	NA	925	0	925	NED	cluster1
42	KB169	-26.1265408347438	-3.09586101660803	TANM cluster1	PlotIndiv	1	1	3	#388ECC	1	612	normal	73	W	M	NO	N	T1	No	NotTested	No	No	No	NotTested	2	2	2	NA	NA	925	0	925	NED	NA
43	KB170	5.95518696268866	1.28210382762782	Tumor cluster1	PlotIndiv	3	3	3	#C2C2C2	3	508	Tumor	54	W	F	NO	N	T1	No	NotTested	No	No	No	No	3	3	2	LDT	NA	1208	0	1208	NED	cluster1
44	KB171	-12.6982464626472	7.13222787006272	TANM cluster1	PlotIndiv	1	1	3	#388ECC	1	508	normal	54	W	F	NO	N	T1	No	NotTested	No	No	No	No	3	3	2	NA	NA	1208	0	1208	NED	NA
45	KB31	26.2254988108825	7.33854804139285	Tumor cluster1	PlotIndiv	3	3	3	#C2C2C2	3	613	Tumor	77	W	M	NO	NT	T4	Yes	NotTested	Yes	No	Yes	NotTested	3	3	3	SDT	95	174	1	95	DOD	cluster1
46	KB172	-23.9494238143739	2.92775505635285	TANM cluster1	PlotIndiv	1	1	3	#388ECC	1	613	normal	77	W	M	NO	NT	T4	Yes	NotTested	Yes	No	Yes	NotTested	3	3	3	NA	95	174	1	95	DOD	NA
47	KB25	33.8409224391108	6.8044571530722	Tumor cluster1	PlotIndiv	3	3	3	#C2C2C2	3	617	Tumor	81	W	M	NO	N	T1	No	NotTested	No	No	No	NotTested	3	3	2	SDT	NA	14	0	14	DOD	cluster1
48	KB173	-23.3003745935157	-0.391962177833862	TANM cluster1	PlotIndiv	1	1	3	#388ECC	1	617	normal	81	W	M	NO	N	T1	No	NotTested	No	No	No	NotTested	3	3	2	NA	NA	14	0	14	DOD	NA
49	KB174	18.9361643308285	-18.0350372729724	Tumor cluster2	PlotIndiv	4	4	3	#009E73	4	618	Tumor	69	A	M	NO	N	T1	Yes	No	Yes	No	No	NotTested	2	2	2	LDT	618	723	1	618	AWD	cluster2
50	KB175	-27.4170108660333	-3.07215065537085	TANM cluster2	PlotIndiv	2	2	3	#F68B33	2	618	normal	69	A	M	NO	N	T1	Yes	No	Yes	No	No	NotTested	2	2	2	NA	618	723	1	618	AWD	NA
51	KB22	32.8921058209335	21.8845101555562	Tumor cluster1	PlotIndiv	3	3	3	#C2C2C2	3	507	Tumor	65	W	F	NO	N	T1	No	No	No	No	Yes	No	2	2	2	SDT	NA	1079	0	1079	NED	cluster1
52	KB176	-26.7113906312492	-2.78440931720337	TANM cluster1	PlotIndiv	1	1	3	#388ECC	1	507	normal	65	W	F	NO	N	T1	No	No	No	No	Yes	No	2	2	2	NA	NA	1079	0	1079	NED	NA
53	KB177	17.7522776449873	-7.64372619132267	Tumor cluster2	PlotIndiv	4	4	3	#009E73	4	619	Tumor	69	W	F	NO	N	T2	No	Yes	Yes	No	No	NotTested	1	1	1	LDT	679	1183	1	679	AWD	cluster2
54	KB178	-20.5361986330438	2.51930709850189	TANM cluster2	PlotIndiv	2	2	3	#F68B33	2	619	normal	69	W	F	NO	N	T2	No	Yes	Yes	No	No	NotTested	1	1	1	NA	679	1183	1	679	AWD	NA
55	KB179	21.460863478852	-3.79813540436891	Tumor cluster2	PlotIndiv	4	4	3	#009E73	4	620	Tumor	81	W	F	NO	N	T2	No	No	Yes	No	No	NotTested	1	1	1	SDT	997	1100	1	997	AWD	cluster2
56	KB180	-28.4213109816752	-1.16175327446943	TANM cluster2	PlotIndiv	2	2	3	#F68B33	2	620	normal	81	W	F	NO	N	T2	No	No	Yes	No	No	NotTested	1	1	1	NA	997	1100	1	997	AWD	NA
57	KB181	21.2299293527411	-3.95219833402703	Tumor cluster2	PlotIndiv	4	4	3	#009E73	4	654	Tumor	71	W	M	NO	N	T2	No	NotTested	No	Yes	No	No	2	2	2	SDT	397	654	1	397	AWD	cluster2
58	KB43	-14.0334606952977	-6.08180474169128	TANM cluster2	PlotIndiv	2	2	3	#F68B33	2	654	normal	71	W	M	NO	N	T2	No	NotTested	No	Yes	No	No	2	2	2	NA	397	654	1	397	AWD	NA
59	KB182	19.7611285373703	8.06552764054605	Tumor cluster1	PlotIndiv	3	3	3	#C2C2C2	3	655	Tumor	58	W	F	NO	Y	T3	No	NotTested	No	No	No	NotTested	3	3	3	SDT	NA	664	0	664	NED	cluster1
60	KB183	-31.2466490470776	-5.94225049420802	TANM cluster1	PlotIndiv	1	1	3	#388ECC	1	655	normal	58	W	F	NO	Y	T3	No	NotTested	No	No	No	NotTested	3	3	3	NA	NA	664	0	664	NED	NA
61	KB184	18.4746648845056	-5.15118694086624	Tumor cluster2	PlotIndiv	4	4	3	#009E73	4	686	Tumor	73	W	M	NO	N	T1	No	No	No	No	No	No	2	2	2	LDT	209	629	1	209	AWD	cluster2
62	KB185	-23.4601257371752	-0.10556907625066	TANM cluster2	PlotIndiv	2	2	3	#F68B33	2	686	normal	73	W	M	NO	N	T1	No	No	No	No	No	No	2	2	2	NA	209	629	1	209	AWD	NA
63	KB186	20.8863309503582	-9.67824709357353	Tumor cluster2	PlotIndiv	4	4	3	#009E73	4	621	Tumor	66	W	M	NO	N	T1	No	No	No	No	No	NotTested	2	2	2	SDT	182	579	1	182	AWD	cluster2
64	KB187	-25.0279931163315	1.36334497192123	TANM cluster2	PlotIndiv	2	2	3	#F68B33	2	621	normal	66	W	M	NO	N	T1	No	No	No	No	No	NotTested	2	2	2	NA	182	579	1	182	AWD	NA
65	KB188	24.0395165026541	6.22722521632002	Tumor cluster1	PlotIndiv	3	3	3	#C2C2C2	3	623	Tumor	72	NR	M	NO	N	T3	Yes	NotTested	No	No	No	NotTested	1	1	1	SDT	NA	483	0	483	NED	cluster1
66	KB189	-33.4854029676595	-4.13340692253723	TANM cluster1	PlotIndiv	1	1	3	#388ECC	1	623	normal	72	NR	M	NO	N	T3	Yes	NotTested	No	No	No	NotTested	1	1	1	NA	NA	483	0	483	NED	NA
67	KB190	17.4363017879323	-3.34393816976342	Tumor cluster1	PlotIndiv	3	3	3	#C2C2C2	3	506	Tumor	73	W	F	NO	N	T2	No	NotTested	No	No	No	No	1	1	1	LDT	NA	667	0	667	NED	cluster1
68	KB191	-23.0550687913039	1.04701320009175	TANM cluster1	PlotIndiv	1	1	3	#388ECC	1	506	normal	73	W	F	NO	N	T2	No	NotTested	No	No	No	No	1	1	1	NA	NA	667	0	667	NED	NA
69	KB193	20.1025136867481	1.76237838481342	Tumor cluster1	PlotIndiv	3	3	3	#C2C2C2	3	622	Tumor	71	W	M	NO	N	T1	No	No	No	No	No	NotTested	1	1	1	SDT	NA	414	0	414	NED	cluster1
70	KB194	-23.2147641139686	-1.36328375127843	TANM cluster1	PlotIndiv	1	1	3	#388ECC	1	622	normal	71	W	M	NO	N	T1	No	No	No	No	No	NotTested	1	1	1	NA	NA	414	0	414	NED	NA
71	KB196	24.6228081636422	12.8009893894986	Tumor cluster1	PlotIndiv	3	3	3	#C2C2C2	3	522	Tumor	61	W	F	NO	N	T1	No	Yes	No	No	Yes	No	2	2	2	SDT	NA	238	0	238	NED	cluster1
72	KB197	-23.2499834215982	3.02788033733069	TANM cluster1	PlotIndiv	1	1	3	#388ECC	1	522	normal	61	W	F	NO	N	T1	No	Yes	No	No	Yes	No	2	2	2	NA	NA	238	0	238	NED	NA
73	KB39	23.0911179745926	-10.0442806223957	Tumor cluster2	PlotIndiv	4	4	3	#009E73	4	523	Tumor	86	W	F	NO	N	T2	No	Yes	Yes	Yes	Yes	Yes	1	1	1	SDT	NA	142	0	142	NED	cluster2
74	KB198	-24.7393950858427	-2.74120024019841	TANM cluster2	PlotIndiv	2	2	3	#F68B33	2	523	normal	86	W	F	NO	N	T2	No	Yes	Yes	Yes	Yes	Yes	1	1	1	NA	NA	142	0	142	NED	NA
75	KB199	16.4148963180145	-6.82960185409329	Tumor cluster1	PlotIndiv	3	3	3	#C2C2C2	3	624	Tumor	83	W	M	NO	N	T4	Yes	No	No	No	No	NotTested	2	2	2	SDT	218	218	1	218	DOC	cluster1
76	KB200	-30.0094036105618	0.0365265718041051	TANM cluster1	PlotIndiv	1	1	3	#388ECC	1	624	normal	83	W	M	NO	N	T4	Yes	No	No	No	No	NotTested	2	2	2	NA	218	218	1	218	DOC	NA
77	KB201	7.631274887427	1.28108969254763	Tumor cluster1	PlotIndiv	3	3	3	#C2C2C2	3	675	Tumor	72	W	M	NO	NT	T1	No	NotTested	No	No	No	NotTested	2	1	2	SDT	NA	173	0	173	NED	cluster1
78	KB202	-30.2845815757876	-5.46994098099193	TANM cluster1	PlotIndiv	1	1	3	#388ECC	1	675	normal	72	W	M	NO	NT	T1	No	NotTested	No	No	No	NotTested	2	1	2	NA	NA	173	0	173	NED	NA
79	KB203	15.6186931950088	-8.68878388881922	Tumor cluster1	PlotIndiv	3	3	3	#C2C2C2	3	524	Tumor	71	W	M	NO	N	T2	Yes	No	Yes	No	No	No	1	1	1	SDT	NA	582	0	582	NED	cluster1
80	KB204	-24.6094930148007	-1.16438306491628	TANM cluster1	PlotIndiv	1	1	3	#388ECC	1	524	normal	71	W	M	NO	N	T2	Yes	No	Yes	No	No	No	1	1	1	NA	NA	582	0	582	NED	NA
81	KB205	17.262559482545	-9.07787436470506	Tumor cluster1	PlotIndiv	3	3	3	#C2C2C2	3	625	Tumor	77	W	F	NO	NT	T2	No	NotTested	No	Yes	No	NotTested	1	1	1	SDT	86	86	1	86	NED	cluster1
82	KB206	-24.8448288499283	1.00411785006939	TANM cluster1	PlotIndiv	1	1	3	#388ECC	1	625	normal	77	W	F	NO	NT	T2	No	NotTested	No	Yes	No	NotTested	1	1	1	NA	86	86	1	86	NED	NA
83	KB207	22.5685615228127	-8.43766145107701	Tumor cluster1	PlotIndiv	3	3	3	#C2C2C2	3	678	Tumor	65	H	M	NO	NT	T2	Yes	NotTested	Yes	No	No	NotTested	2	2	1	SDT	NA	110	0	110	NED	cluster1
84	KB208	-29.5902467269779	-1.09633041425494	TANM cluster1	PlotIndiv	1	1	3	#388ECC	1	678	normal	65	H	M	NO	NT	T2	Yes	NotTested	Yes	No	No	NotTested	2	2	1	NA	NA	110	0	110	NED	NA
85	KB94	22.7775322473586	-6.84156446367674	Tumor cluster2	PlotIndiv	4	4	3	#009E73	4	41	Tumor	74	A	M	NO	N	T2	No	No	Yes	No	No	No	2	2	2	LDT	181	556	1	181	DOD	cluster2
86	KB211	-11.6835453354479	13.6028738481703	TANM cluster2	PlotIndiv	2	2	3	#F68B33	2	41	normal	74	A	M	NO	N	T2	No	No	Yes	No	No	No	2	2	2	NA	181	556	1	181	DOD	NA
87	KB99	24.7151559700668	13.9674712747847	Tumor cluster1	PlotIndiv	3	3	3	#C2C2C2	3	21	Tumor	65	A	F	NO	N	T2	No	No	Yes	No	No	No	2	1	2	SDT	1302	2259	1	1302	DOD	cluster1
88	KB212	-14.6508471280565	8.18296807567411	TANM cluster1	PlotIndiv	1	1	3	#388ECC	1	21	normal	65	A	F	NO	N	T2	No	No	Yes	No	No	No	2	1	2	NA	1302	2259	1	1302	DOD	NA
89	KB33	28.9765512882178	24.400205431756	Tumor cluster1	PlotIndiv	3	3	3	#C2C2C2	3	209	Tumor	70	W	M	NO	NT	T1	No	NotTested	No	No	No	No	3	3	3	SDT	NA	294	0	294	NED	cluster1
90	KB222	-27.9666700465185	-5.3852081580315	TANM cluster1	PlotIndiv	1	1	3	#388ECC	1	209	normal	70	W	M	NO	NT	T1	No	NotTested	No	No	No	No	3	3	3	NA	NA	294	0	294	NED	NA
91	KB27	28.6697101642562	12.5062160705122	Tumor cluster1	PlotIndiv	3	3	3	#C2C2C2	3	316	Tumor	40	B	F	NO	N	T1	Yes	No	No	No	No	No	1	1	1	LDT	731	2015	1	731	AWD	cluster1
92	KB45	-9.31585246766925	2.00469753790852	TANM cluster1	PlotIndiv	1	1	3	#388ECC	1	316	normal	40	B	F	NO	N	T1	Yes	No	No	No	No	No	1	1	1	NA	731	2015	1	731	AWD	NA
93	KB28	32.4660344920542	13.6992109046859	Tumor cluster1	PlotIndiv	3	3	3	#C2C2C2	3	114	Tumor	79	W	F	NO	N	T1	No	NotTested	No	No	No	No	2	2	1	SDT	NA	3111	0	2213	NED	cluster1
94	KB54	-17.0649515963656	1.06593885259276	TANM cluster1	PlotIndiv	1	1	3	#388ECC	1	114	normal	79	W	F	NO	N	T1	No	NotTested	No	No	No	No	2	2	1	NA	NA	3111	0	2213	NED	NA
95	KB30	32.2638715279405	-5.38590297994953	Tumor cluster2	PlotIndiv	4	4	3	#009E73	4	6	Tumor	67	A	F	NO	N	T1	Yes	No	No	No	No	No	3	3	1	SDT	586	1435	1	586	DOD	cluster2
96	KB46	-15.6840758154749	2.85389150096616	TANM cluster2	PlotIndiv	2	2	3	#F68B33	2	6	normal	67	A	F	NO	N	T1	Yes	No	No	No	No	No	3	3	1	NA	586	1435	1	586	DOD	NA
97	KB35	30.3711197331876	6.66198595069946	Tumor cluster1	PlotIndiv	3	3	3	#C2C2C2	3	118	Tumor	66	W	F	NO	NT	T1	No	No	No	No	No	No	2	2	1	SDT	NA	5	0	5	NED	cluster1
98	KB47	-26.5958905635653	0.356061637590834	TANM cluster1	PlotIndiv	1	1	3	#388ECC	1	118	normal	66	W	F	NO	NT	T1	No	No	No	No	No	No	2	2	1	NA	NA	5	0	5	NED	NA
99	KB49	22.6347940845333	6.936258962737	Tumor cluster1	PlotIndiv	3	3	3	#C2C2C2	3	31	Tumor	67	W	F	NO	NT	T4	No	No	Yes	No	No	No	2	2	1	SDT	2022	3211	1	2022	NED	cluster1
100	KB44	-2.8852543272887	6.4031995568341	TANM cluster1	PlotIndiv	1	1	3	#388ECC	1	31	normal	67	W	F	NO	NT	T4	No	No	Yes	No	No	No	2	2	1	NA	2022	3211	1	2022	NED	NA
101	KB50	24.3925365657456	16.2122640234616	Tumor cluster1	PlotIndiv	3	3	3	#C2C2C2	3	8	Tumor	54	B	M	NO	N	T3	Yes	NotTested	Yes	No	Yes	No	2	2	1	SDT	NA	245	0	245	NED	cluster1
102	KB51	-13.7431008612032	8.99548591888815	TANM cluster1	PlotIndiv	1	1	3	#388ECC	1	8	normal	54	B	M	NO	N	T3	Yes	NotTested	Yes	No	Yes	No	2	2	1	NA	NA	245	0	245	NED	NA
103	KB56	18.3463114937593	7.33687892209731	Tumor cluster1	PlotIndiv	3	3	3	#C2C2C2	3	115	Tumor	58	W	F	NO	NT	T2	No	No	No	Yes	No	No	1	1	1	LDT	NA	1896	0	1896	NED	cluster1
104	KB57	-13.1435210372938	5.39800265676832	TANM cluster1	PlotIndiv	1	1	3	#388ECC	1	115	normal	58	W	F	NO	NT	T2	No	No	No	Yes	No	No	1	1	1	NA	NA	1896	0	1896	NED	NA
105	KB78	24.3164344513658	1.76274513937127	Tumor cluster1	PlotIndiv	3	3	3	#C2C2C2	3	36	Tumor	53	A	F	NO	Y	T1	No	No	No	No	No	No	1	1	1	LDT	NA	308	0	308	NED	cluster1
106	KB79	-20.2004647989896	2.80512376446594	TANM cluster1	PlotIndiv	1	1	3	#388ECC	1	36	normal	53	A	F	NO	Y	T1	No	No	No	No	No	No	1	1	1	NA	NA	308	0	308	NED	NA
107	KB80	14.4944771543313	-15.3966096564433	Tumor cluster2	PlotIndiv	4	4	3	#009E73	4	19	Tumor	78	W	F	NO	N	T2	No	Yes	Yes	No	No	No	1	1	1	LDT	1159	1309	1	1159	DOD	cluster2
108	KB81	-20.6879617201078	2.51819553876896	TANM cluster2	PlotIndiv	2	2	3	#F68B33	2	19	normal	78	W	F	NO	N	T2	No	Yes	Yes	No	No	No	1	1	1	NA	1159	1309	1	1159	DOD	NA
109	KB82	21.4709521395592	-0.493034277949599	Tumor cluster1	PlotIndiv	3	3	3	#C2C2C2	3	47	Tumor	73	W	F	NO	N	T1	No	NotTested	No	No	No	Yes	1	1	1	LDT	1013	2184	1	1013	DOD	cluster1
110	KB83	-23.1863925817343	-1.01604225508779	TANM cluster1	PlotIndiv	1	1	3	#388ECC	1	47	normal	73	W	F	NO	N	T1	No	NotTested	No	No	No	Yes	1	1	1	NA	1013	2184	1	1013	DOD	NA
111	KB84	24.9228836668897	-3.14103694484952	Tumor cluster1	PlotIndiv	3	3	3	#C2C2C2	3	38	Tumor	57	A	F	NO	Y	T2	Yes	NotTested	Yes	No	No	No	2	2	1	SDT	281	1003	1	281	DOD	cluster1
112	KB85	-24.3368097728181	0.998786441359791	TANM cluster1	PlotIndiv	1	1	3	#388ECC	1	38	normal	57	A	F	NO	Y	T2	Yes	NotTested	Yes	No	No	No	2	2	1	NA	281	1003	1	281	DOD	NA
113	KB86	25.2094470760672	2.50219940098636	Tumor cluster1	PlotIndiv	3	3	3	#C2C2C2	3	20	Tumor	77	W	F	NO	Y	T1	No	NotTested	No	No	No	No	2	2	1	LDT	422	1625	1	422	DOD	cluster1
114	KB87	-11.8160230597195	12.9979007494686	TANM cluster1	PlotIndiv	1	1	3	#388ECC	1	20	normal	77	W	F	NO	Y	T1	No	NotTested	No	No	No	No	2	2	1	NA	422	1625	1	422	DOD	NA
115	KB88	22.2224126174755	-6.51377735846771	Tumor cluster2	PlotIndiv	4	4	3	#009E73	4	40	Tumor	62	W	F	NO	N	T1	Yes	No	No	No	No	No	1	1	1	LDT	787	2525	1	787	AWD	cluster2
116	KB89	-15.9623433053854	4.87345126492318	TANM cluster2	PlotIndiv	2	2	3	#F68B33	2	40	normal	62	W	F	NO	N	T1	Yes	No	No	No	No	No	1	1	1	NA	787	2525	1	787	AWD	NA
117	KB90	26.4995490669975	7.34185738388693	Tumor cluster1	PlotIndiv	3	3	3	#C2C2C2	3	39	Tumor	60	W	M	NO	Y	T2	Yes	No	No	Yes	No	No	2	2	1	LDT	2213	2227	1	2213	AWD	cluster1
118	KB91	-8.39877922282913	4.35700406932151	TANM cluster1	PlotIndiv	1	1	3	#388ECC	1	39	normal	60	W	M	NO	Y	T2	Yes	No	No	Yes	No	No	2	2	1	NA	2213	2227	1	2213	AWD	NA
119	KB92	16.2130482127557	0.439951850141368	Tumor cluster1	PlotIndiv	3	3	3	#C2C2C2	3	13	Tumor	84	W	F	NO	N	T1	Yes	Yes	No	No	No	No	3	3	2	LDT	91	742	1	91	DOD	cluster1
120	KB93	-20.5671947819879	0.807425332514011	TANM cluster1	PlotIndiv	1	1	3	#388ECC	1	13	normal	84	W	F	NO	N	T1	Yes	Yes	No	No	No	No	3	3	2	NA	91	742	1	91	DOD	NA
121	KB95	14.0384589968546	-9.94703543116641	Tumor cluster2	PlotIndiv	4	4	3	#009E73	4	14	Tumor	69	W	F	NO	N	T2	Yes	NotTested	Yes	No	No	No	2	2	2	LDT	149	1412	1	149	DOD	cluster2
122	KB96	-21.0104074098844	2.6926658422459	TANM cluster2	PlotIndiv	2	2	3	#F68B33	2	14	normal	69	W	F	NO	N	T2	Yes	NotTested	Yes	No	No	No	2	2	2	NA	149	1412	1	149	DOD	NA
123	KB97	23.3979609234409	8.90359311706996	Tumor cluster1	PlotIndiv	3	3	3	#C2C2C2	3	42	Tumor	66	W	M	YES	N	T1	No	No	No	No	No	No	1	1	1	LDT	390	1253	1	390	DOD	cluster1
124	KB98	-20.9505121041749	-1.5514571996858	TANM cluster1	PlotIndiv	1	1	3	#388ECC	1	42	normal	66	W	M	YES	N	T1	No	No	No	No	No	No	1	1	1	NA	390	1253	1	390	DOD	NA
