# Supplementary material for: Proteomic characterization of intrahepatic cholangiocarcinoma identifies risk-stratifying subgroups and EIF4A1 as a therapeutic target
Source: Nat Commun. 2026 Mar 23;17:2741. doi: 10.1038/s41467-026-70817-1 (PMC13013968; doi:10.1038/s41467-026-70817-1)
Supplement: Supplementary file 14 — Source Data [file 41467_2026_70817_MOESM14_ESM.zip › Source Data/Fig6D.csv]

	Peptide	logFCsemi	adj.P.Valsemi	Protein	Gene.names	Protein.names	logFCfull	adj.P.Valfull	p protein level
1	SMGPVGSPLSR	-5.03273968530126	4.81508001156257e-77	Q16822	PCK2	Phosphoenolpyruvate carboxykinase [GTP], mitochondrial (PEPCK-M) (EC 4.1.1.32)	-4.8808613059	6.310868e-64	p < 0.05
2	IASVQTNEVGLK	-7.02417843033141	2.52201423857507e-71	P31327	CPS1	Carbamoyl-phosphate synthase [ammonia], mitochondrial (EC 6.3.4.16) (Carbamoyl-phosphate synthetase I) (CPSase I)	-6.8787261295	1.547193e-63	p < 0.05
3	STGYGSAVNVAK	-5.90136890058406	6.18084999266928e-69	P00325	ADH1B	All-trans-retinol dehydrogenase [NAD(+)] ADH1B (EC 1.1.1.105) (Alcohol dehydrogenase 1B) (Alcohol dehydrogenase subunit beta)	-5.7248186155	2.619471e-62	p < 0.05
4	SGANFEYIIAEK	-4.27801706069948	2.20916831863061e-65	P30084	ECHS1	Enoyl-CoA hydratase, mitochondrial (EC 4.2.1.17) (Enoyl-CoA hydratase 1) (Short-chain enoyl-CoA hydratase) (SCEH)	-3.2845600168	1.21049e-57	p < 0.05
5	EAFAPQYLAVER	-3.12939025182331	2.20916831863061e-65	P42765	ACAA2	3-ketoacyl-CoA thiolase, mitochondrial (EC 2.3.1.16) (Acetyl-CoA acetyltransferase) (EC 2.3.1.9) (Acetyl-CoA acyltransferase) (Acyl-CoA hydrolase, mitochondrial) (EC 3.1.2.-) (EC 3.1.2.1) (EC 3.1.2.2) (Beta-ketothiolase) (Mitochondrial 3-oxoacyl-CoA thiolase) (T1)	-3.268415697	3.315538e-55	p < 0.05
6	SIEDVEVAPPK	-6.37716350785722	1.80230077877352e-64	P00325	ADH1B	All-trans-retinol dehydrogenase [NAD(+)] ADH1B (EC 1.1.1.105) (Alcohol dehydrogenase 1B) (Alcohol dehydrogenase subunit beta)	-5.7248186155	2.619471e-62	p < 0.05
7	TVVDENAVAK	-6.12628147794415	1.92342024822592e-63	P00325	ADH1B	All-trans-retinol dehydrogenase [NAD(+)] ADH1B (EC 1.1.1.105) (Alcohol dehydrogenase 1B) (Alcohol dehydrogenase subunit beta)	-5.7248186155	2.619471e-62	p < 0.05
8	AVVDVPFGGAK	-3.27819945590623	2.83656738180169e-63	P00367	GLUD1	Glutamate dehydrogenase 1, mitochondrial (GDH 1) (EC 1.4.1.3)	-3.2198758018	3.578614e-57	p < 0.05
9	LSINPMLLLTGR	-5.96678773326619	6.99160803841247e-63	P00325	ADH1B	All-trans-retinol dehydrogenase [NAD(+)] ADH1B (EC 1.1.1.105) (Alcohol dehydrogenase 1B) (Alcohol dehydrogenase subunit beta)	-5.7248186155	2.619471e-62	p < 0.05
10	IGTIPGAGGTQR	-3.41357138825744	7.15837170525741e-63	P30084	ECHS1	Enoyl-CoA hydratase, mitochondrial (EC 4.2.1.17) (Enoyl-CoA hydratase 1) (Short-chain enoyl-CoA hydratase) (SCEH)	-3.2845600168	1.21049e-57	p < 0.05
11	TLDNNVLTLEQR	-3.71279141609515	4.22630668124634e-62	O14832	PHYH	Phytanoyl-CoA dioxygenase, peroxisomal (EC 1.14.11.18) (Phytanic acid oxidase) (Phytanoyl-CoA alpha-hydroxylase) (PhyH)	-3.6666175161	2.563973e-72	p < 0.05
12	TLDNNVLTLEQR	-3.71279141609515	4.22630668124634e-62	O14832	PHYH	Phytanoyl-CoA dioxygenase, peroxisomal (EC 1.14.11.18) (Phytanic acid oxidase) (Phytanoyl-CoA alpha-hydroxylase) (PhyH)	-3.6666175161	2.563973e-72	p < 0.05
13	VLQGGEGQAPTR	-3.72044681446148	2.05807679991869e-61	P24752	ACAT1	Acetyl-CoA acetyltransferase, mitochondrial (EC 2.3.1.9) (Acetoacetyl-CoA thiolase) (T2)	-3.4232916322	1.423752e-53	p < 0.05
14	SQYTVVDENAVAK	-5.85509955594464	4.61880475071156e-61	P00325	ADH1B	All-trans-retinol dehydrogenase [NAD(+)] ADH1B (EC 1.1.1.105) (Alcohol dehydrogenase 1B) (Alcohol dehydrogenase subunit beta)	-5.7248186155	2.619471e-62	p < 0.05
15	SVQESLER	-2.98383831060582	1.00554304553047e-60	P00367	GLUD1	Glutamate dehydrogenase 1, mitochondrial (GDH 1) (EC 1.4.1.3)	-3.2198758018	3.578614e-57	p < 0.05
16	AITAANNLVAAAIDAR	-2.8832864452375	3.61156554584619e-59	P11586	MTHFD1	C-1-tetrahydrofolate synthase, cytoplasmic (C1-THF synthase) [Cleaved into: C-1-tetrahydrofolate synthase, cytoplasmic, N-terminally processed] [Includes: Methylenetetrahydrofolate dehydrogenase (EC 1.5.1.5); Methenyltetrahydrofolate cyclohydrolase (EC 3.5.4.9); Formyltetrahydrofolate synthetase (EC 6.3.4.3)]	-3.0638800586	9.639136e-65	p < 0.05
17	AITAANNLVAAAIDAR	-2.8832864452375	3.61156554584619e-59	P11586	MTHFD1	C-1-tetrahydrofolate synthase, cytoplasmic (C1-THF synthase) [Cleaved into: C-1-tetrahydrofolate synthase, cytoplasmic, N-terminally processed] [Includes: Methylenetetrahydrofolate dehydrogenase (EC 1.5.1.5); Methenyltetrahydrofolate cyclohydrolase (EC 3.5.4.9); Formyltetrahydrofolate synthetase (EC 6.3.4.3)]	-3.0638800586	9.639136e-65	p < 0.05
18	SIEEVEVAPPK	-5.65123246593761	4.90927545366801e-59	P00326	ADH1C	Alcohol dehydrogenase 1C (EC 1.1.1.1) (Alcohol dehydrogenase subunit gamma)	-5.4585573295	2.350792e-49	p < 0.05
19	SLTPATEGLCNK	-3.41346745274398	3.12762816389747e-58	Q9UBQ7	GRHPR	Glyoxylate reductase/hydroxypyruvate reductase (EC 1.1.1.79) (EC 1.1.1.81)	-3.3527328834	6.886991e-56	p < 0.05
20	SAQLISTNALGLLELYR	-4.45604374936037	5.74520502978451e-57	Q14032	BAAT	Bile acid-CoA:amino acid N-acyltransferase (BACAT) (BAT) (EC 2.3.1.65) (Bile acid-CoA thioesterase) (Choloyl-CoA hydrolase) (EC 3.1.2.27) (Glycine N-choloyltransferase) (Long-chain fatty-acyl-CoA hydrolase) (EC 3.1.2.2)	-4.195290929	3.76174e-68	p < 0.05
21	SAQLISTNALGLLELYR	-4.45604374936037	5.74520502978451e-57	Q14032	BAAT	Bile acid-CoA:amino acid N-acyltransferase (BACAT) (BAT) (EC 2.3.1.65) (Bile acid-CoA thioesterase) (Choloyl-CoA hydrolase) (EC 3.1.2.27) (Glycine N-choloyltransferase) (Long-chain fatty-acyl-CoA hydrolase) (EC 3.1.2.2)	-4.195290929	3.76174e-68	p < 0.05
22	IVPGFGPTAGAAIASHEDVDK	-3.79541269244897	1.3669557174906e-56	P05091	ALDH2	Aldehyde dehydrogenase, mitochondrial (EC 1.2.1.3) (ALDH class 2) (ALDH-E2) (ALDHI)	-3.6446753828	9.671391e-51	p < 0.05
23	GITSENVAER	-3.28580332915014	1.78169209832753e-56	P09110	ACAA1	3-ketoacyl-CoA thiolase, peroxisomal (EC 2.3.1.16) (Acetyl-CoA C-myristoyltransferase) (EC 2.3.1.155) (Acetyl-CoA acyltransferase) (EC 2.3.1.9) (Beta-ketothiolase) (Peroxisomal 3-oxoacyl-CoA thiolase)	-3.7833907668	2.621944e-59	p < 0.05
24	FEGLAFPVIVGH	-6.08664131651356	3.17796429105034e-56	P08319	ADH4	All-trans-retinol dehydrogenase [NAD(+)] ADH4 (EC 1.1.1.105) (Alcohol dehydrogenase 4) (Alcohol dehydrogenase class II pi chain)	-6.2472212882	9.331695e-72	p < 0.05
25	TMTLGDIVFK	-4.82754961599381	3.17796429105034e-56	P07148	FABP1	Fatty acid-binding protein, liver (Fatty acid-binding protein 1) (Liver-type fatty acid-binding protein) (L-FABP)	-4.2613081199	2.996462e-44	p < 0.05
26	SFGAPEQQPSALEHSIQYSGEVR	-3.60032419935768	4.44051521150915e-56	P04040	CAT	Catalase (EC 1.11.1.6)	-3.4272307355	2.869509e-57	p < 0.05
27	NVIPATMSASFDFR	-3.3728974153208	4.44051521150915e-56	Q03154	ACY1	Aminoacylase-1 (ACY-1) (EC 3.5.1.14) (N-acyl-L-amino-acid amidohydrolase)	-3.5158720059	1.26915e-66	p < 0.05
28	NVIPATMSASFDFR	-3.3728974153208	4.44051521150915e-56	Q03154	ACY1	Aminoacylase-1 (ACY-1) (EC 3.5.1.14) (N-acyl-L-amino-acid amidohydrolase)	-3.5158720059	1.26915e-66	p < 0.05
29	GLTGAVFSQDK	-3.35654698336294	6.22455210596707e-56	P30038	ALDH4A1	Delta-1-pyrroline-5-carboxylate dehydrogenase, mitochondrial (P5C dehydrogenase) (EC 1.2.1.88) (Aldehyde dehydrogenase family 4 member A1) (L-glutamate gamma-semialdehyde dehydrogenase)	-3.6897366078	2.035805e-51	p < 0.05
30	SLLAANNLLAGLR	-3.03292081907311	1.56441856325713e-55	Q9UBQ7	GRHPR	Glyoxylate reductase/hydroxypyruvate reductase (EC 1.1.1.79) (EC 1.1.1.81)	-3.3527328834	6.886991e-56	p < 0.05
31	NLVAAAIDAR	-3.01727901013021	5.40518570563875e-55	P11586	MTHFD1	C-1-tetrahydrofolate synthase, cytoplasmic (C1-THF synthase) [Cleaved into: C-1-tetrahydrofolate synthase, cytoplasmic, N-terminally processed] [Includes: Methylenetetrahydrofolate dehydrogenase (EC 1.5.1.5); Methenyltetrahydrofolate cyclohydrolase (EC 3.5.4.9); Formyltetrahydrofolate synthetase (EC 6.3.4.3)]	-3.0638800586	9.639136e-65	p < 0.05
32	EAAGIVESVGEGVTTVK	-5.22201121957807	1.01206075387563e-54	P00325	ADH1B	All-trans-retinol dehydrogenase [NAD(+)] ADH1B (EC 1.1.1.105) (Alcohol dehydrogenase 1B) (Alcohol dehydrogenase subunit beta)	-5.7248186155	2.619471e-62	p < 0.05
33	EAAGIVESVGEGVTTVK	-5.22201121957807	1.01206075387563e-54	P00325	ADH1B	All-trans-retinol dehydrogenase [NAD(+)] ADH1B (EC 1.1.1.105) (Alcohol dehydrogenase 1B) (Alcohol dehydrogenase subunit beta)	-5.7248186155	2.619471e-62	p < 0.05
34	ASTVGLPTVLEK	-4.24490014320664	1.0817741166472e-54	Q08426	EHHADH	Peroxisomal bifunctional enzyme (PBE) (PBFE) (L-bifunctional protein) (LBP) (Multifunctional enzyme 1) (MFE1) [Includes: Enoyl-CoA hydratase/3,2-trans-enoyl-CoA isomerase (EC 4.2.1.17) (EC 5.3.3.8); 3-hydroxyacyl-CoA dehydrogenase (EC 1.1.1.35)]	-4.9645361765	2.422355e-63	p < 0.05
35	VLQSSSDAIYLAR	-3.91694763159549	2.03047062305406e-54	P42765	ACAA2	3-ketoacyl-CoA thiolase, mitochondrial (EC 2.3.1.16) (Acetyl-CoA acetyltransferase) (EC 2.3.1.9) (Acetyl-CoA acyltransferase) (Acyl-CoA hydrolase, mitochondrial) (EC 3.1.2.-) (EC 3.1.2.1) (EC 3.1.2.2) (Beta-ketothiolase) (Mitochondrial 3-oxoacyl-CoA thiolase) (T1)	-3.268415697	3.315538e-55	p < 0.05
36	VLQSSSDAIYLAR	-3.91694763159549	2.03047062305406e-54	P42765	ACAA2	3-ketoacyl-CoA thiolase, mitochondrial (EC 2.3.1.16) (Acetyl-CoA acetyltransferase) (EC 2.3.1.9) (Acetyl-CoA acyltransferase) (Acyl-CoA hydrolase, mitochondrial) (EC 3.1.2.-) (EC 3.1.2.1) (EC 3.1.2.2) (Beta-ketothiolase) (Mitochondrial 3-oxoacyl-CoA thiolase) (T1)	-3.268415697	3.315538e-55	p < 0.05
37	IPEQSVLLLHAC	-2.83304074534328	5.83653340181164e-54	P00505	GOT2	Aspartate aminotransferase, mitochondrial (mAspAT) (EC 2.6.1.1) (EC 2.6.1.7) (Fatty acid-binding protein) (FABP-1) (Glutamate oxaloacetate transaminase 2) (Kynurenine aminotransferase 4) (Kynurenine aminotransferase IV) (Kynurenine--oxoglutarate transaminase 4) (Kynurenine--oxoglutarate transaminase IV) (Plasma membrane-associated fatty acid-binding protein) (FABPpm) (Transaminase A)	-2.643230601	2.010476e-53	p < 0.05
38	SINPMLLLTGR	-5.26606126751809	6.78564015949118e-54	P00325	ADH1B	All-trans-retinol dehydrogenase [NAD(+)] ADH1B (EC 1.1.1.105) (Alcohol dehydrogenase 1B) (Alcohol dehydrogenase subunit beta)	-5.7248186155	2.619471e-62	p < 0.05
39	AMTAENLAVK	-3.02182873689774	1.59807221699397e-53	P42765	ACAA2	3-ketoacyl-CoA thiolase, mitochondrial (EC 2.3.1.16) (Acetyl-CoA acetyltransferase) (EC 2.3.1.9) (Acetyl-CoA acyltransferase) (Acyl-CoA hydrolase, mitochondrial) (EC 3.1.2.-) (EC 3.1.2.1) (EC 3.1.2.2) (Beta-ketothiolase) (Mitochondrial 3-oxoacyl-CoA thiolase) (T1)	-3.268415697	3.315538e-55	p < 0.05
40	TALYVANLIK	-4.31482679379783	7.54703644371936e-53	P05091	ALDH2	Aldehyde dehydrogenase, mitochondrial (EC 1.2.1.3) (ALDH class 2) (ALDH-E2) (ALDHI)	-3.6446753828	9.671391e-51	p < 0.05
41	AIFLHPEPF	-3.98612307496868	8.94474241884082e-53	Q9ULC5	ACSL5	Long-chain-fatty-acid--CoA ligase 5 (EC 6.2.1.3) (Arachidonate--CoA ligase) (EC 6.2.1.15) (Long-chain acyl-CoA synthetase 5) (LACS 5)	-4.0844389572	3.907942e-57	p < 0.05
42	AYVDLAPTSGTSAK	-2.37698868359501	8.90899165190254e-53	P51659	HSD17B4	Peroxisomal multifunctional enzyme type 2 (MFE-2) (17-beta-hydroxysteroid dehydrogenase 4) (17-beta-HSD 4) (D-bifunctional protein) (DBP) (Multifunctional protein 2) (MFP-2) (Short chain dehydrogenase/reductase family 8C member 1) [Cleaved into: (3R)-hydroxyacyl-CoA dehydrogenase (EC 1.1.1.n12); Enoyl-CoA hydratase 2 (EC 4.2.1.107) (EC 4.2.1.119) (3-alpha,7-alpha,12-alpha-trihydroxy-5-beta-choles…	-2.5073099301	5.074575e-51	p < 0.05
43	VISGIPIYR	-3.16088090229283	1.47689885466261e-52	P12694	BCKDHA	2-oxoisovalerate dehydrogenase subunit alpha, mitochondrial (EC 1.2.4.4) (Branched-chain alpha-keto acid dehydrogenase E1 component alpha chain) (BCKDE1A) (BCKDH E1-alpha)	-2.4947905324	1.812925e-66	p < 0.05
44	TVVLVDQTEDILAK	-2.4704171557595	1.74808087461684e-52	Q16836	HADH	Hydroxyacyl-coenzyme A dehydrogenase, mitochondrial (HCDH) (EC 1.1.1.35) (Medium and short-chain L-3-hydroxyacyl-coenzyme A dehydrogenase) (Short-chain 3-hydroxyacyl-CoA dehydrogenase)	-2.4797570201	1.97206e-59	p < 0.05
45	ALGLLELYR	-4.6506689330777	3.0097071370508e-52	Q14032	BAAT	Bile acid-CoA:amino acid N-acyltransferase (BACAT) (BAT) (EC 2.3.1.65) (Bile acid-CoA thioesterase) (Choloyl-CoA hydrolase) (EC 3.1.2.27) (Glycine N-choloyltransferase) (Long-chain fatty-acyl-CoA hydrolase) (EC 3.1.2.2)	-4.195290929	3.76174e-68	p < 0.05
46	GLQVVEHAC	-3.65837062824185	3.2321670066308e-52	Q02252	ALDH6A1	Methylmalonate-semialdehyde dehydrogenase [acylating], mitochondrial (MMSDH) (Malonate-semialdehyde dehydrogenase [acylating]) (EC 1.2.1.18) (EC 1.2.1.27) (Aldehyde dehydrogenase family 6 member A1)	-4.5280882123	5.474022e-83	p < 0.05
47	EGSILEADCDILIPAASEK	-3.28165316880137	5.06609121356899e-52	P00367	GLUD1	Glutamate dehydrogenase 1, mitochondrial (GDH 1) (EC 1.4.1.3)	-3.2198758018	3.578614e-57	p < 0.05
48	MGNVLQGGEGQAPTR	-3.51098497979844	5.06609121356899e-52	P24752	ACAT1	Acetyl-CoA acetyltransferase, mitochondrial (EC 2.3.1.9) (Acetoacetyl-CoA thiolase) (T2)	-3.4232916322	1.423752e-53	p < 0.05
49	TLGDIVFK	-4.47299962268811	4.85250319547957e-51	P07148	FABP1	Fatty acid-binding protein, liver (Fatty acid-binding protein 1) (Liver-type fatty acid-binding protein) (L-FABP)	-4.2613081199	2.996462e-44	p < 0.05
50	ISVAGVTSSNVGYLAH	-2.47988464599118	4.38611843657235e-51	P00505	GOT2	Aspartate aminotransferase, mitochondrial (mAspAT) (EC 2.6.1.1) (EC 2.6.1.7) (Fatty acid-binding protein) (FABP-1) (Glutamate oxaloacetate transaminase 2) (Kynurenine aminotransferase 4) (Kynurenine aminotransferase IV) (Kynurenine--oxoglutarate transaminase 4) (Kynurenine--oxoglutarate transaminase IV) (Plasma membrane-associated fatty acid-binding protein) (FABPpm) (Transaminase A)	-2.643230601	2.010476e-53	p < 0.05
51	NLAVPLYK	-6.39795748247878	3.17766864008272e-50	P31327	CPS1	Carbamoyl-phosphate synthase [ammonia], mitochondrial (EC 6.3.4.16) (Carbamoyl-phosphate synthetase I) (CPSase I)	-6.8787261295	1.547193e-63	p < 0.05
52	NLAVPLYK	-6.39795748247878	3.17766864008272e-50	P31327	CPS1	Carbamoyl-phosphate synthase [ammonia], mitochondrial (EC 6.3.4.16) (Carbamoyl-phosphate synthetase I) (CPSase I)	-6.8787261295	1.547193e-63	p < 0.05
53	STASAVPLAK	-6.64917834884132	3.41437187663444e-50	P54868	HMGCS2	Hydroxymethylglutaryl-CoA synthase, mitochondrial (HMG-CoA synthase) (EC 2.3.3.10) (3-hydroxy-3-methylglutaryl coenzyme A synthase)	-5.8680186339	5.697121e-56	p < 0.05
54	SQAVLVDR	-3.67731577240906	6.72045722294789e-50	P52758	RIDA	2-iminobutanoate/2-iminopropanoate deaminase (EC 3.5.99.10) (14.5 kDa translational inhibitor protein) (hp14.5) (p14.5) (Heat-responsive protein 12) (Reactive intermediate imine deaminase A homolog) (Translation inhibitor L-PSP ribonuclease) (UK114 antigen homolog)	-3.5293696414	2.360444e-46	p < 0.05
55	TLADGLEYSR	-2.72551200346034	7.49814038601215e-50	P22033	MMUT	Methylmalonyl-CoA mutase, mitochondrial (MCM) (EC 5.4.99.2) (Methylmalonyl-CoA isomerase)	-3.1677002625	2.776782e-60	p < 0.05
56	TAAEEIEAVGGK	-2.51720522390211	2.99696198053313e-49	Q6YN16	HSDL2	Hydroxysteroid dehydrogenase-like protein 2 (EC 1.-.-.-) (Short chain dehydrogenase/reductase family 13C member 1)	-2.6867562705	3.470243e-52	p < 0.05
57	AGAAVDELGK	-2.56403812142081	7.1712578054422e-49	P30086	PEBP1	Phosphatidylethanolamine-binding protein 1 (PEBP-1) (HCNPpp) (Neuropolypeptide h3) (Prostatic-binding protein) (Raf kinase inhibitor protein) (RKIP) [Cleaved into: Hippocampal cholinergic neurostimulating peptide (HCNP)]	-2.1680943892	2.659131e-51	p < 0.05
58	NAIHTFVQSGSHLAA	-3.69404717077895	8.6327941357651e-49	P04040	CAT	Catalase (EC 1.11.1.6)	-3.4272307355	2.869509e-57	p < 0.05
59	NAIHTFVQSGSHLAA	-3.69404717077895	8.6327941357651e-49	P04040	CAT	Catalase (EC 1.11.1.6)	-3.4272307355	2.869509e-57	p < 0.05
60	THQIEAVPT	-3.065740184041	7.6553690682926e-49	P22307	SCP2	Sterol carrier protein 2 (SCP-2) (Acetyl-CoA C-myristoyltransferase) (EC 2.3.1.155) (Non-specific lipid-transfer protein) (NSL-TP) (Propanoyl-CoA C-acyltransferase) (EC 2.3.1.176) (SCP-2/3-oxoacyl-CoA thiolase) (SCP-2/thiolase) (EC 2.3.1.16) (SCP-chi) (SCPX) (Sterol carrier protein X) (SCP-X) (Straight-chain acyl-CoA oxidase) (SCOX)	-2.6897043255	1.652757e-52	p < 0.05
61	AQPEILIGTIPGAGGTQR	-2.92393188078895	1.62218965520098e-48	P30084	ECHS1	Enoyl-CoA hydratase, mitochondrial (EC 4.2.1.17) (Enoyl-CoA hydratase 1) (Short-chain enoyl-CoA hydratase) (SCEH)	-3.2845600168	1.21049e-57	p < 0.05
62	AQPEILIGTIPGAGGTQR	-2.92393188078895	1.62218965520098e-48	P30084	ECHS1	Enoyl-CoA hydratase, mitochondrial (EC 4.2.1.17) (Enoyl-CoA hydratase 1) (Short-chain enoyl-CoA hydratase) (SCEH)	-3.2845600168	1.21049e-57	p < 0.05
63	TLVLTDPDAPSR	-3.25919846811052	3.98065314316052e-48	P30086	PEBP1	Phosphatidylethanolamine-binding protein 1 (PEBP-1) (HCNPpp) (Neuropolypeptide h3) (Prostatic-binding protein) (Raf kinase inhibitor protein) (RKIP) [Cleaved into: Hippocampal cholinergic neurostimulating peptide (HCNP)]	-2.1680943892	2.659131e-51	p < 0.05
64	LLIGGGTAAFAAAR	-2.00906133446289	3.98065314316052e-48	O95831	AIFM1	Apoptosis-inducing factor 1, mitochondrial (EC 1.6.99.-) (Programmed cell death protein 8)	-2.0482810521	5.640309e-48	p < 0.05
65	STLLINQPQYAWLK	-3.1129561524637	6.24280538271634e-48	P49419	ALDH7A1	Alpha-aminoadipic semialdehyde dehydrogenase (Alpha-AASA dehydrogenase) (EC 1.2.1.31) (Aldehyde dehydrogenase family 7 member A1) (EC 1.2.1.3) (Antiquitin-1) (Betaine aldehyde dehydrogenase) (EC 1.2.1.8) (Delta1-piperideine-6-carboxylate dehydrogenase) (P6c dehydrogenase)	-2.4419694045	1.841361e-41	p < 0.05
66	AATLILEPAGR	-3.33121835000791	1.18137667701354e-47	P49753	ACOT2	Acyl-coenzyme A thioesterase 2, mitochondrial (Acyl-CoA thioesterase 2) (EC 3.1.2.2) (Acyl-coenzyme A thioester hydrolase 2a) (CTE-Ia) (Long-chain acyl-CoA thioesterase 2) (ZAP128)	NA	NA	NA
67	IGEFILVDK	-3.77752345704714	1.32553604118978e-47	P09467	FBP1	Fructose-1,6-bisphosphatase 1 (FBPase 1) (EC 3.1.3.11) (D-fructose-1,6-bisphosphate 1-phosphohydrolase 1) (Liver FBPase)	-4.1361674693	4.100801e-53	p < 0.05
68	GLTQSTVGIIGLGR	-3.66347111548935	2.34529139815358e-47	Q9UBQ7	GRHPR	Glyoxylate reductase/hydroxypyruvate reductase (EC 1.1.1.79) (EC 1.1.1.81)	-3.3527328834	6.886991e-56	p < 0.05
69	GLTQSTVGIIGLGR	-3.66347111548935	2.34529139815358e-47	Q9UBQ7	GRHPR	Glyoxylate reductase/hydroxypyruvate reductase (EC 1.1.1.79) (EC 1.1.1.81)	-3.3527328834	6.886991e-56	p < 0.05
70	LGEDIVITAH	-2.15951550206589	4.20080162017414e-47	Q9NPJ3	ACOT13	Acyl-coenzyme A thioesterase 13 (Acyl-CoA thioesterase 13) (EC 3.1.2.-) (Hotdog-fold thioesterase superfamily member 2) (Palmitoyl-CoA hydrolase) (EC 3.1.2.2) (Thioesterase superfamily member 2) (THEM2) [Cleaved into: Acyl-coenzyme A thioesterase 13, N-terminally processed]	-2.4101389695	5.01864e-60	p < 0.05
71	IVINNAAGNFISPTER	-2.67512649549449	3.09881916337833e-46	Q16698	DECR1	2,4-dienoyl-CoA reductase [(3E)-enoyl-CoA-producing], mitochondrial (EC 1.3.1.124) (2,4-dienoyl-CoA reductase [NADPH]) (4-enoyl-CoA reductase [NADPH]) (Short chain dehydrogenase/reductase family 18C member 1)	-2.3046576007	4.306464e-42	p < 0.05
72	IVINNAAGNFISPTER	-2.67512649549449	3.09881916337833e-46	Q16698	DECR1	2,4-dienoyl-CoA reductase [(3E)-enoyl-CoA-producing], mitochondrial (EC 1.3.1.124) (2,4-dienoyl-CoA reductase [NADPH]) (4-enoyl-CoA reductase [NADPH]) (Short chain dehydrogenase/reductase family 18C member 1)	-2.3046576007	4.306464e-42	p < 0.05
73	STYGLAAAVFTK	-3.48358972692293	7.1763894341825e-46	P05091	ALDH2	Aldehyde dehydrogenase, mitochondrial (EC 1.2.1.3) (ALDH class 2) (ALDH-E2) (ALDHI)	-3.6446753828	9.671391e-51	p < 0.05
74	SSDAIYLAR	-2.93506043934764	7.24015340570733e-46	P42765	ACAA2	3-ketoacyl-CoA thiolase, mitochondrial (EC 2.3.1.16) (Acetyl-CoA acetyltransferase) (EC 2.3.1.9) (Acetyl-CoA acyltransferase) (Acyl-CoA hydrolase, mitochondrial) (EC 3.1.2.-) (EC 3.1.2.1) (EC 3.1.2.2) (Beta-ketothiolase) (Mitochondrial 3-oxoacyl-CoA thiolase) (T1)	-3.268415697	3.315538e-55	p < 0.05
75	AIVQSVGVSSGK	-2.31717157666743	8.45355922427541e-46	O95831	AIFM1	Apoptosis-inducing factor 1, mitochondrial (EC 1.6.99.-) (Programmed cell death protein 8)	-2.0482810521	5.640309e-48	p < 0.05
76	FAQPEILIGTIPGAGGTQR	-2.6052199355478	5.2605529539735e-45	P30084	ECHS1	Enoyl-CoA hydratase, mitochondrial (EC 4.2.1.17) (Enoyl-CoA hydratase 1) (Short-chain enoyl-CoA hydratase) (SCEH)	-3.2845600168	1.21049e-57	p < 0.05
77	FAQPEILIGTIPGAGGTQR	-2.6052199355478	5.2605529539735e-45	P30084	ECHS1	Enoyl-CoA hydratase, mitochondrial (EC 4.2.1.17) (Enoyl-CoA hydratase 1) (Short-chain enoyl-CoA hydratase) (SCEH)	-3.2845600168	1.21049e-57	p < 0.05
78	IFEPFYIPDK	-2.53379155371077	8.11509948433555e-45	P21953	BCKDHB	2-oxoisovalerate dehydrogenase subunit beta, mitochondrial (EC 1.2.4.4) (Branched-chain alpha-keto acid dehydrogenase E1 component beta chain) (BCKDE1B) (BCKDH E1-beta)	-2.7735301365	3.011576e-56	p < 0.05
79	ILGNPLTPGVTQGPQIDK	-3.08213452862456	1.23745501129293e-44	P00352	ALDH1A1	Retinal dehydrogenase 1 (RALDH 1) (RalDH1) (EC 1.2.1.-) (EC 1.2.1.36) (ALDH-E1) (ALHDII) (Aldehyde dehydrogenase family 1 member A1) (Aldehyde dehydrogenase, cytosolic)	-3.0241979148	2.154554e-32	p < 0.05
80	ILGNPLTPGVTQGPQIDK	-3.08213452862456	1.23745501129293e-44	P00352	ALDH1A1	Retinal dehydrogenase 1 (RALDH 1) (RalDH1) (EC 1.2.1.-) (EC 1.2.1.36) (ALDH-E1) (ALHDII) (Aldehyde dehydrogenase family 1 member A1) (Aldehyde dehydrogenase, cytosolic)	-3.0241979148	2.154554e-32	p < 0.05
81	ILDFQTQQYK	-2.32399013896688	1.80117974917411e-44	Q15067	ACOX1	Peroxisomal acyl-coenzyme A oxidase 1 (AOX) (EC 1.3.3.6) (Palmitoyl-CoA oxidase) (Straight-chain acyl-CoA oxidase) (SCOX) [Cleaved into: Peroxisomal acyl-CoA oxidase 1, A chain; Peroxisomal acyl-CoA oxidase 1, B chain; Peroxisomal acyl-CoA oxidase 1, C chain]	-2.644519262	1.243542e-64	p < 0.05
82	TSALPISEIAAVSK	-1.66650053869785	2.05176811182104e-44	P40939	HADHA	Trifunctional enzyme subunit alpha, mitochondrial (78 kDa gastrin-binding protein) (Monolysocardiolipin acyltransferase) (EC 2.3.1.-) (TP-alpha) [Includes: Long-chain enoyl-CoA hydratase (EC 4.2.1.17); Long chain 3-hydroxyacyl-CoA dehydrogenase (EC 1.1.1.211)]	-1.631936969	4.299246e-40	p < 0.05
83	MAQLVPSHVK	-4.16730777702329	3.01197999765535e-44	P07099	EPHX1	Epoxide hydrolase 1 (EC 3.3.2.9) (Epoxide hydratase) (Microsomal epoxide hydrolase) (mEH)	-3.67619677	1.447759e-41	p < 0.05
84	MAQLVPSHVK	-4.16730777702329	3.01197999765535e-44	P07099	EPHX1	Epoxide hydrolase 1 (EC 3.3.2.9) (Epoxide hydratase) (Microsomal epoxide hydrolase) (mEH)	-3.67619677	1.447759e-41	p < 0.05
85	NAAGNFISPTER	-2.11586115650108	3.45701257190849e-44	Q16698	DECR1	2,4-dienoyl-CoA reductase [(3E)-enoyl-CoA-producing], mitochondrial (EC 1.3.1.124) (2,4-dienoyl-CoA reductase [NADPH]) (4-enoyl-CoA reductase [NADPH]) (Short chain dehydrogenase/reductase family 18C member 1)	-2.3046576007	4.306464e-42	p < 0.05
86	ASGANFEYIIAEK	-2.95189652425417	7.45763643069873e-44	P30084	ECHS1	Enoyl-CoA hydratase, mitochondrial (EC 4.2.1.17) (Enoyl-CoA hydratase 1) (Short-chain enoyl-CoA hydratase) (SCEH)	-3.2845600168	1.21049e-57	p < 0.05
87	VVDLLYWR	-4.17033642971519	9.98400095801042e-44	Q9NQC3	RTN4	Reticulon-4 (Foocen) (Neurite outgrowth inhibitor) (Nogo protein) (Neuroendocrine-specific protein) (NSP) (Neuroendocrine-specific protein C homolog) (RTN-x) (Reticulon-5)	0.3544027133	0.0001237537	p < 0.05
88	QAEWDDYVPK	-2.88931929231928	9.70158924048183e-44	P30086	PEBP1	Phosphatidylethanolamine-binding protein 1 (PEBP-1) (HCNPpp) (Neuropolypeptide h3) (Prostatic-binding protein) (Raf kinase inhibitor protein) (RKIP) [Cleaved into: Hippocampal cholinergic neurostimulating peptide (HCNP)]	-2.1680943892	2.659131e-51	p < 0.05
89	SVGIDHLALDEIK	-3.21118040190374	1.16072149081917e-43	Q9UBQ7	GRHPR	Glyoxylate reductase/hydroxypyruvate reductase (EC 1.1.1.79) (EC 1.1.1.81)	-3.3527328834	6.886991e-56	p < 0.05
90	SVGIDHLALDEIK	-3.21118040190374	1.16072149081917e-43	Q9UBQ7	GRHPR	Glyoxylate reductase/hydroxypyruvate reductase (EC 1.1.1.79) (EC 1.1.1.81)	-3.3527328834	6.886991e-56	p < 0.05
91	LVPMPTPGLTLGK	-3.6118488053499	3.0639603193766e-43	P16219	ACADS	Short-chain specific acyl-CoA dehydrogenase, mitochondrial (SCAD) (EC 1.3.8.1) (Butyryl-CoA dehydrogenase)	-3.4442231489	7.963848e-49	p < 0.05
92	LLSLAFTDPK	-4.3620369732922	4.78895746956811e-43	P49326	FMO5	Flavin-containing monooxygenase 5 (FMO 5) (Baeyer-Villiger monooxygenase 1) (hBVMO1) (EC 1.14.13.-) (Dimethylaniline monooxygenase [N-oxide-forming] 5) (EC 1.14.13.8) (Dimethylaniline oxidase 5) (NAPDH oxidase) (EC 1.6.3.1)	-5.1783456993	5.3476e-55	p < 0.05
93	SAVDQACVGYVFGDSTCGQR	-3.15449890703538	4.83271406492809e-43	P22307	SCP2	Sterol carrier protein 2 (SCP-2) (Acetyl-CoA C-myristoyltransferase) (EC 2.3.1.155) (Non-specific lipid-transfer protein) (NSL-TP) (Propanoyl-CoA C-acyltransferase) (EC 2.3.1.176) (SCP-2/3-oxoacyl-CoA thiolase) (SCP-2/thiolase) (EC 2.3.1.16) (SCP-chi) (SCPX) (Sterol carrier protein X) (SCP-X) (Straight-chain acyl-CoA oxidase) (SCOX)	-2.6897043255	1.652757e-52	p < 0.05
94	SAVDQACVGYVFGDSTCGQR	-3.15449890703538	4.83271406492809e-43	P22307	SCP2	Sterol carrier protein 2 (SCP-2) (Acetyl-CoA C-myristoyltransferase) (EC 2.3.1.155) (Non-specific lipid-transfer protein) (NSL-TP) (Propanoyl-CoA C-acyltransferase) (EC 2.3.1.176) (SCP-2/3-oxoacyl-CoA thiolase) (SCP-2/thiolase) (EC 2.3.1.16) (SCP-chi) (SCPX) (Sterol carrier protein X) (SCP-X) (Straight-chain acyl-CoA oxidase) (SCOX)	-2.6897043255	1.652757e-52	p < 0.05
95	IFGLDLK	-2.69565499183436	5.45476920587473e-43	Q92736	RYR2	Ryanodine receptor 2 (RYR-2) (RyR2) (hRYR-2) (Cardiac muscle ryanodine receptor) (Cardiac muscle ryanodine receptor-calcium release channel) (Type 2 ryanodine receptor)	NA	NA	NA
96	AGEESVMNLDK	-1.79069589597697	6.43473049030106e-43	P31040	SDHA	Succinate dehydrogenase [ubiquinone] flavoprotein subunit, mitochondrial (EC 1.3.5.1) (Flavoprotein subunit of complex II) (Fp)	-1.9551312161	1.576005e-46	p < 0.05
97	IVGHLTH	-3.07428650267495	8.95666281338684e-43	P24752	ACAT1	Acetyl-CoA acetyltransferase, mitochondrial (EC 2.3.1.9) (Acetoacetyl-CoA thiolase) (T2)	-3.4232916322	1.423752e-53	p < 0.05
98	CVTEPGAGSDVAGIK	-3.14171698986916	7.4805274003159e-43	P11310	ACADM	Medium-chain specific acyl-CoA dehydrogenase, mitochondrial (MCAD) (EC 1.3.8.7) (Medium chain acyl-CoA dehydrogenase) (MCADH)	-2.8594398177	1.303809e-45	p < 0.05
99	SPILLGSLAH	-2.66215741662533	9.47492571900269e-43	P31937	HIBADH	3-hydroxyisobutyrate dehydrogenase, mitochondrial (HIBADH) (EC 1.1.1.31)	-2.6317262756	1.247127e-69	p < 0.05
100	VLQNPDLALR	1.18156002966945	1.18526456067519e-42	Q00610	CLTC	Clathrin heavy chain 1 (Clathrin heavy chain on chromosome 17) (CLH-17)	0.8071750359	5.058994e-36	p < 0.05
101	TFVVQGFGNVGLH	-2.53857792991333	1.28063959354992e-42	P00367	GLUD1	Glutamate dehydrogenase 1, mitochondrial (GDH 1) (EC 1.4.1.3)	-3.2198758018	3.578614e-57	p < 0.05
102	LNDLPSQR	-2.32406810455804	2.21473807296684e-42	Q15067	ACOX1	Peroxisomal acyl-coenzyme A oxidase 1 (AOX) (EC 1.3.3.6) (Palmitoyl-CoA oxidase) (Straight-chain acyl-CoA oxidase) (SCOX) [Cleaved into: Peroxisomal acyl-CoA oxidase 1, A chain; Peroxisomal acyl-CoA oxidase 1, B chain; Peroxisomal acyl-CoA oxidase 1, C chain]	-2.644519262	1.243542e-64	p < 0.05
103	SGLLDTFIGEGK	-2.29195910584192	2.44416855705974e-42	Q16851	UGP2	UTP--glucose-1-phosphate uridylyltransferase (EC 2.7.7.9) (UDP-glucose pyrophosphorylase) (UDPGP) (UGPase)	-2.8043055437	3.296799e-50	p < 0.05
104	NSLYLGPILK	-3.2716377673926	2.82965429720916e-42	P16219	ACADS	Short-chain specific acyl-CoA dehydrogenase, mitochondrial (SCAD) (EC 1.3.8.1) (Butyryl-CoA dehydrogenase)	-3.4442231489	7.963848e-49	p < 0.05
105	TLGQEFSGYVQQVK	-1.97990360572752	5.55347688318969e-42	P07954	FH	Fumarate hydratase, mitochondrial (Fumarase) (HsFH) (EC 4.2.1.2)	-1.7318132302	4.241834e-36	p < 0.05
106	TLGQEFSGYVQQVK	-1.97990360572752	5.55347688318969e-42	P07954	FH	Fumarate hydratase, mitochondrial (Fumarase) (HsFH) (EC 4.2.1.2)	-1.7318132302	4.241834e-36	p < 0.05
107	EVIPVTVTVK	-3.2074932710393	7.03057266549215e-42	P24752	ACAT1	Acetyl-CoA acetyltransferase, mitochondrial (EC 2.3.1.9) (Acetoacetyl-CoA thiolase) (T2)	-3.4232916322	1.423752e-53	p < 0.05
108	EPIPVLPTVHYN	-1.75193495498071	6.87635105769762e-42	P31040	SDHA	Succinate dehydrogenase [ubiquinone] flavoprotein subunit, mitochondrial (EC 1.3.5.1) (Flavoprotein subunit of complex II) (Fp)	-1.9551312161	1.576005e-46	p < 0.05
109	LHFFMPGFAPL	1.95220120690903	7.69614261315149e-42	A6NNZ2	TUBB8B	Tubulin beta 8B	NA	NA	NA
110	DIVHSGLAY	-3.16089789256836	8.80714090189313e-42	P00367	GLUD1	Glutamate dehydrogenase 1, mitochondrial (GDH 1) (EC 1.4.1.3)	-3.2198758018	3.578614e-57	p < 0.05
111	EYLPGENADALGLTGQER	-2.15505736056401	8.83999833172043e-42	P21399	ACO1	Cytoplasmic aconitate hydratase (Aconitase) (EC 4.2.1.3) (Citrate hydro-lyase) (Ferritin repressor protein) (Iron regulatory protein 1) (IRP1) (Iron-responsive element-binding protein 1) (IRE-BP 1)	-2.1156433642	1.059527e-36	p < 0.05
112	EYLPGENADALGLTGQER	-2.15505736056401	8.83999833172043e-42	P21399	ACO1	Cytoplasmic aconitate hydratase (Aconitase) (EC 4.2.1.3) (Citrate hydro-lyase) (Ferritin repressor protein) (Iron regulatory protein 1) (IRP1) (Iron-responsive element-binding protein 1) (IRE-BP 1)	-2.1156433642	1.059527e-36	p < 0.05
113	FLSFPTTK	-3.52756642506098	8.80714090189313e-42	P69905	HBA1;	Hemoglobin subunit alpha (Alpha-globin) (Hemoglobin alpha chain)	-2.0781937929	3.396975e-36	p < 0.05
114	ISTEWAAPNVLR	-2.71766393257416	1.09825482013098e-41	Q13228	SELENBP1	Methanethiol oxidase (MTO) (EC 1.8.3.4) (56 kDa selenium-binding protein) (SBP56) (SP56) (Selenium-binding protein 1)	-3.0385249489	1.76586e-40	p < 0.05
115	NLPLPGGVVPR	3.16614455921691	1.10844849976485e-41	P17931	LGALS3	Galectin-3 (Gal-3) (35 kDa lectin) (Carbohydrate-binding protein 35) (CBP 35) (Galactose-specific lectin 3) (Galactoside-binding protein) (GALBP) (IgE-binding protein) (L-31) (Laminin-binding protein) (Lectin L-29) (Mac-2 antigen)	2.8746012721	1.178557e-49	p < 0.05
116	GNVLQSSSDAIYLAR	-2.76627019113335	2.16078365557354e-41	P42765	ACAA2	3-ketoacyl-CoA thiolase, mitochondrial (EC 2.3.1.16) (Acetyl-CoA acetyltransferase) (EC 2.3.1.9) (Acetyl-CoA acyltransferase) (Acyl-CoA hydrolase, mitochondrial) (EC 3.1.2.-) (EC 3.1.2.1) (EC 3.1.2.2) (Beta-ketothiolase) (Mitochondrial 3-oxoacyl-CoA thiolase) (T1)	-3.268415697	3.315538e-55	p < 0.05
117	SLGQMPIIIAGNDQQK	-2.20363061305954	1.98199885278547e-41	P11310	ACADM	Medium-chain specific acyl-CoA dehydrogenase, mitochondrial (MCAD) (EC 1.3.8.7) (Medium chain acyl-CoA dehydrogenase) (MCADH)	-2.8594398177	1.303809e-45	p < 0.05
118	SLGQMPIIIAGNDQQK	-2.20363061305954	1.98199885278547e-41	P11310	ACADM	Medium-chain specific acyl-CoA dehydrogenase, mitochondrial (MCAD) (EC 1.3.8.7) (Medium chain acyl-CoA dehydrogenase) (MCADH)	-2.8594398177	1.303809e-45	p < 0.05
119	SVSSGIQLIR	-4.4784499792711	2.52024344199162e-41	P24298	GPT	Alanine aminotransferase 1 (ALT1) (EC 2.6.1.2) (Glutamate pyruvate transaminase 1) (GPT 1) (Glutamic--alanine transaminase 1) (Glutamic--pyruvic transaminase 1)	-4.8712699676	2.530162e-55	p < 0.05
120	YSNPPLNGAR	-2.59862741430734	3.58757990153766e-41	P00505	GOT2	Aspartate aminotransferase, mitochondrial (mAspAT) (EC 2.6.1.1) (EC 2.6.1.7) (Fatty acid-binding protein) (FABP-1) (Glutamate oxaloacetate transaminase 2) (Kynurenine aminotransferase 4) (Kynurenine aminotransferase IV) (Kynurenine--oxoglutarate transaminase 4) (Kynurenine--oxoglutarate transaminase IV) (Plasma membrane-associated fatty acid-binding protein) (FABPpm) (Transaminase A)	-2.643230601	2.010476e-53	p < 0.05
121	AIAMEEISR	-3.41528158454702	3.78949451110264e-41	P16219	ACADS	Short-chain specific acyl-CoA dehydrogenase, mitochondrial (SCAD) (EC 1.3.8.1) (Butyryl-CoA dehydrogenase)	-3.4442231489	7.963848e-49	p < 0.05
122	VAEQTPLTALYVAN	-3.67810006392124	5.20709288148999e-41	P05091	ALDH2	Aldehyde dehydrogenase, mitochondrial (EC 1.2.1.3) (ALDH class 2) (ALDH-E2) (ALDHI)	-3.6446753828	9.671391e-51	p < 0.05
123	NEHVDYVDVGGAY	-2.66529885338371	5.38384948076517e-41	P21397	MAOA	Amine oxidase [flavin-containing] A (EC 1.4.3.4) (Monoamine oxidase type A) (MAO-A)	-2.6254779513	2.668875e-34	p < 0.05
124	AAGNFISPTER	-2.13501988731523	6.47657413128343e-41	Q16698	DECR1	2,4-dienoyl-CoA reductase [(3E)-enoyl-CoA-producing], mitochondrial (EC 1.3.1.124) (2,4-dienoyl-CoA reductase [NADPH]) (4-enoyl-CoA reductase [NADPH]) (Short chain dehydrogenase/reductase family 18C member 1)	-2.3046576007	4.306464e-42	p < 0.05
125	QTPTEGPVGGSPVGSLSDVR	-2.75855961545765	1.38702376165147e-40	Q2PPJ7	RALGAPA2	Ral GTPase-activating protein subunit alpha-2 (250 kDa substrate of Akt) (AS250) (p220)	0.7997655029	4.441435e-16	p < 0.05
126	NLYAEQLSGSAFTCPR	-2.60245392513884	1.30025802160332e-40	Q93099	HGD	Homogentisate 1,2-dioxygenase (EC 1.13.11.5) (Homogentisate oxygenase) (Homogentisic acid oxidase) (Homogentisicase)	-2.8591603488	4.856601e-42	p < 0.05
127	NLYAEQLSGSAFTCPR	-2.60245392513884	1.30025802160332e-40	Q93099	HGD	Homogentisate 1,2-dioxygenase (EC 1.13.11.5) (Homogentisate oxygenase) (Homogentisic acid oxidase) (Homogentisicase)	-2.8591603488	4.856601e-42	p < 0.05
128	VLTDPDAPSR	-2.51577657352778	2.46675042903445e-40	P30086	PEBP1	Phosphatidylethanolamine-binding protein 1 (PEBP-1) (HCNPpp) (Neuropolypeptide h3) (Prostatic-binding protein) (Raf kinase inhibitor protein) (RKIP) [Cleaved into: Hippocampal cholinergic neurostimulating peptide (HCNP)]	-2.1680943892	2.659131e-51	p < 0.05
129	IVEADTPGIQIGR	-2.61690910833726	2.83734090095944e-40	P11310	ACADM	Medium-chain specific acyl-CoA dehydrogenase, mitochondrial (MCAD) (EC 1.3.8.7) (Medium chain acyl-CoA dehydrogenase) (MCADH)	-2.8594398177	1.303809e-45	p < 0.05
130	LAEPLDPVQPGK	-2.42195759108677	3.95729121705317e-40	P21399	ACO1	Cytoplasmic aconitate hydratase (Aconitase) (EC 4.2.1.3) (Citrate hydro-lyase) (Ferritin repressor protein) (Iron regulatory protein 1) (IRP1) (Iron-responsive element-binding protein 1) (IRE-BP 1)	-2.1156433642	1.059527e-36	p < 0.05
131	STSVTSDNLSR	1.60630199705801	8.85188242062753e-40	Q15691	MAPRE1	Microtubule-associated protein RP/EB family member 1 (APC-binding protein EB1) (End-binding protein 1) (EB1)	1.9315297655	1.31054e-65	p < 0.05
132	SIPYFQQTGVR	-2.25896415710846	9.66709297702908e-40	P36871	PGM1	Phosphoglucomutase-1 (PGM 1) (EC 5.4.2.2) (Glucose phosphomutase 1)	-2.4822239022	1.713506e-48	p < 0.05
133	VDEVGGEALGR	-2.87559616744111	1.08448619081679e-39	P68871	HBB	Hemoglobin subunit beta (Beta-globin) (Hemoglobin beta chain) [Cleaved into: LVV-hemorphin-7; Spinorphin]	-2.2011739388	1.379458e-33	p < 0.05
134	GQYVHTGSSGAASTQSL	-5.13824713662151	1.56768615221953e-39	P05062	ALDOB	Fructose-bisphosphate aldolase B (EC 4.1.2.13) (Liver-type aldolase)	-5.7629831775	8.850217e-58	p < 0.05
135	SIQYSGEVR	-3.10167691644023	1.56902941164735e-39	P04040	CAT	Catalase (EC 1.11.1.6)	-3.4272307355	2.869509e-57	p < 0.05
136	GLTEGLHGF	-1.97238498113646	3.83957610282489e-39	P00441	SOD1	Superoxide dismutase [Cu-Zn] (EC 1.15.1.1) (Superoxide dismutase 1) (hSod1)	-2.1145049345	3.523933e-46	p < 0.05
137	VGAHAGEYGAEAL	-3.77525507863589	4.5501698836995e-39	P69905	HBA1;	Hemoglobin subunit alpha (Alpha-globin) (Hemoglobin alpha chain)	-2.0781937929	3.396975e-36	p < 0.05
138	GIGPVPAISGALK	-3.1530910691029	8.07041934324614e-39	P42765	ACAA2	3-ketoacyl-CoA thiolase, mitochondrial (EC 2.3.1.16) (Acetyl-CoA acetyltransferase) (EC 2.3.1.9) (Acetyl-CoA acyltransferase) (Acyl-CoA hydrolase, mitochondrial) (EC 3.1.2.-) (EC 3.1.2.1) (EC 3.1.2.2) (Beta-ketothiolase) (Mitochondrial 3-oxoacyl-CoA thiolase) (T1)	-3.268415697	3.315538e-55	p < 0.05
139	DLNIMDIK	-2.42214375016586	6.42710583690424e-39	Q86VI3	IQGAP3	Ras GTPase-activating-like protein IQGAP3	NA	NA	NA
140	TLPTQGIDDFLK	-2.9710070746404	6.80295739609341e-39	Q9HBI6	CYP4F11	Cytochrome P450 4F11 (CYPIVF11) (EC 1.14.14.1) (3-hydroxy fatty acids omega-hydroxylase CYP4F11) (Docosahexaenoic acid omega-hydroxylase) (EC 1.14.14.79) (Long-chain fatty acid omega-monooxygenase) (EC 1.14.14.80) (Phylloquinone omega-hydroxylase CYP4F11) (EC 1.14.14.78)	-2.8375789271	1.366735e-46	p < 0.05
141	IAGHPAFVNYSTSQK	1.55229193246907	1.47863436429259e-38	P14866	HNRNPL	Heterogeneous nuclear ribonucleoprotein L (hnRNP L)	1.0841829392	1.067278e-46	p < 0.05
142	SALSDLHAHK	-2.99868752857407	1.42087458169999e-38	P69905	HBA1;	Hemoglobin subunit alpha (Alpha-globin) (Hemoglobin alpha chain)	-2.0781937929	3.396975e-36	p < 0.05
143	SALSDLHAHK	-2.99868752857407	1.42087458169999e-38	P69905	HBA1;	Hemoglobin subunit alpha (Alpha-globin) (Hemoglobin alpha chain)	-2.0781937929	3.396975e-36	p < 0.05
144	GITLPVDFQGR	1.52975836354848	2.43720990970941e-38	P31943	HNRNPH1	Heterogeneous nuclear ribonucleoprotein H (hnRNP H) [Cleaved into: Heterogeneous nuclear ribonucleoprotein H, N-terminally processed]	1.1079148624	7.446532e-33	p < 0.05
145	GLLWALEPEK	-3.0276374151876	3.25325369818422e-38	P49753	ACOT2	Acyl-coenzyme A thioesterase 2, mitochondrial (Acyl-CoA thioesterase 2) (EC 3.1.2.2) (Acyl-coenzyme A thioester hydrolase 2a) (CTE-Ia) (Long-chain acyl-CoA thioesterase 2) (ZAP128)	NA	NA	NA
146	SSYFVEWIPNNVK	1.1742289894684	3.41485117716875e-38	P04350	TUBB4A	Tubulin beta-4A chain (Tubulin 5 beta) (Tubulin beta-4 chain)	NA	NA	NA
147	TFIQNVPLEDR	1.37640025244298	3.8619933853005e-38	Q00839	HNRNPU	Heterogeneous nuclear ribonucleoprotein U (hnRNP U) (GRIP120) (Nuclear p120 ribonucleoprotein) (Scaffold-attachment factor A) (SAF-A) (p120) (pp120)	1.2519293699	3.273045e-46	p < 0.05
148	AGEYGAEALER	-2.7998601725371	5.78285237889082e-38	P69905	HBA1;	Hemoglobin subunit alpha (Alpha-globin) (Hemoglobin alpha chain)	-2.0781937929	3.396975e-36	p < 0.05
149	SNVTDEMR	-2.79142768880806	7.56056209587877e-38	P00352	ALDH1A1	Retinal dehydrogenase 1 (RALDH 1) (RalDH1) (EC 1.2.1.-) (EC 1.2.1.36) (ALDH-E1) (ALHDII) (Aldehyde dehydrogenase family 1 member A1) (Aldehyde dehydrogenase, cytosolic)	-3.0241979148	2.154554e-32	p < 0.05
150	GTFATLSELHC	-2.9322545998185	7.68048359587718e-38	P68871	HBB	Hemoglobin subunit beta (Beta-globin) (Hemoglobin beta chain) [Cleaved into: LVV-hemorphin-7; Spinorphin]	-2.2011739388	1.379458e-33	p < 0.05
151	GNVLQGGEGQAPTR	-2.9743231674782	1.81895551445398e-37	P24752	ACAT1	Acetyl-CoA acetyltransferase, mitochondrial (EC 2.3.1.9) (Acetoacetyl-CoA thiolase) (T2)	-3.4232916322	1.423752e-53	p < 0.05
152	LVDLDMVLK	-3.81111468197175	2.26067282440004e-37	P05091	ALDH2	Aldehyde dehydrogenase, mitochondrial (EC 1.2.1.3) (ALDH class 2) (ALDH-E2) (ALDHI)	-3.6446753828	9.671391e-51	p < 0.05
153	SISWDGLDSGK	-2.12178409653312	2.98781284536986e-37	P30086	PEBP1	Phosphatidylethanolamine-binding protein 1 (PEBP-1) (HCNPpp) (Neuropolypeptide h3) (Prostatic-binding protein) (Raf kinase inhibitor protein) (RKIP) [Cleaved into: Hippocampal cholinergic neurostimulating peptide (HCNP)]	-2.1680943892	2.659131e-51	p < 0.05
154	LVTPLPVILGHEAAGIVESVGEGVTTVK	-3.38178850854787	4.06174637161923e-37	P00325	ADH1B	All-trans-retinol dehydrogenase [NAD(+)] ADH1B (EC 1.1.1.105) (Alcohol dehydrogenase 1B) (Alcohol dehydrogenase subunit beta)	-5.7248186155	2.619471e-62	p < 0.05
155	LVTPLPVILGHEAAGIVESVGEGVTTVK	-3.38178850854787	4.06174637161923e-37	P00325	ADH1B	All-trans-retinol dehydrogenase [NAD(+)] ADH1B (EC 1.1.1.105) (Alcohol dehydrogenase 1B) (Alcohol dehydrogenase subunit beta)	-5.7248186155	2.619471e-62	p < 0.05
156	SVAFDHADPSIFTVLTAK	-2.74249869516545	4.54381519041632e-37	Q93099	HGD	Homogentisate 1,2-dioxygenase (EC 1.13.11.5) (Homogentisate oxygenase) (Homogentisic acid oxidase) (Homogentisicase)	-2.8591603488	4.856601e-42	p < 0.05
157	FFESFGDLSTPDAVMGN	-2.98924619955453	3.99176762999566e-37	P68871	HBB	Hemoglobin subunit beta (Beta-globin) (Hemoglobin beta chain) [Cleaved into: LVV-hemorphin-7; Spinorphin]	-2.2011739388	1.379458e-33	p < 0.05
158	TYFPHFDLSHG	-3.00925379338361	4.90459747006751e-37	P69905	HBA1;	Hemoglobin subunit alpha (Alpha-globin) (Hemoglobin alpha chain)	-2.0781937929	3.396975e-36	p < 0.05
159	FLEWFSEEAR	-2.82900418588927	1.30243220743107e-36	P51649	ALDH5A1	Succinate-semialdehyde dehydrogenase, mitochondrial (EC 1.2.1.24) (Aldehyde dehydrogenase family 5 member A1) (NAD(+)-dependent succinic semialdehyde dehydrogenase)	-3.1559814731	3.904642e-55	p < 0.05
160	IFSIPYFQQTGVR	-2.40201221450372	1.764727026814e-36	P36871	PGM1	Phosphoglucomutase-1 (PGM 1) (EC 5.4.2.2) (Glucose phosphomutase 1)	-2.4822239022	1.713506e-48	p < 0.05
161	STVVNPWGEVLAK	-1.61947070589583	1.61593685501064e-36	Q9NQR4	NIT2	Omega-amidase NIT2 (EC 3.5.1.3) (Nitrilase homolog 2)	-1.7982607861	2.382845e-39	p < 0.05
162	ALSVGYR	-1.85843519142467	2.26072318487499e-36	P14550	AKR1A1	Aldo-keto reductase family 1 member A1 (EC 1.1.1.2) (EC 1.1.1.372) (EC 1.1.1.54) (Alcohol dehydrogenase [NADP(+)]) (Aldehyde reductase) (Glucuronate reductase) (EC 1.1.1.19) (Glucuronolactone reductase) (EC 1.1.1.20)	-1.922833673	1.203497e-51	p < 0.05
163	SISSIGVVGTAEDNR	-2.27407473412268	2.17864158113864e-36	A6NHG4	DDTL	D-dopachrome decarboxylase-like protein (EC 4.1.1.-) (D-dopachrome tautomerase-like protein)	NA	NA	NA
164	QSLVNELAFTAR	-2.0317688397336	2.68685991718994e-36	Q13011	ECH1	Delta(3,5)-Delta(2,4)-dienoyl-CoA isomerase, mitochondrial (EC 5.3.3.-)	-1.9296953801	3.166451e-39	p < 0.05
165	TYFPHFDLS	-2.31549434779251	3.1590709616797e-36	P69905	HBA1;	Hemoglobin subunit alpha (Alpha-globin) (Hemoglobin alpha chain)	-2.0781937929	3.396975e-36	p < 0.05
166	SYDLGIENR	-1.89521074271265	3.6993165301492e-36	O75874	IDH1	Isocitrate dehydrogenase [NADP] cytoplasmic (IDH) (EC 1.1.1.42) (Cytosolic NADP-isocitrate dehydrogenase) (IDP) (NADP(+)-specific ICDH) (Oxalosuccinate decarboxylase)	-1.7337279828	1.210705e-30	p < 0.05
167	LASVSTVLTSK	-2.75360852895546	4.41052810086888e-36	P69905	HBA1;	Hemoglobin subunit alpha (Alpha-globin) (Hemoglobin alpha chain)	-2.0781937929	3.396975e-36	p < 0.05
168	TYFPHFDL	-2.94034226928305	5.83881455875512e-36	P02008	HBZ	Hemoglobin subunit zeta (HBAZ) (Hemoglobin zeta chain) (Zeta-globin)	NA	NA	NA
169	MSVQESLER	-2.35714817483679	7.87211637058452e-36	P00367	GLUD1	Glutamate dehydrogenase 1, mitochondrial (GDH 1) (EC 1.4.1.3)	-3.2198758018	3.578614e-57	p < 0.05
170	FLVDFGK	-3.11100988909084	6.90653902307077e-36	Q13228	SELENBP1	Methanethiol oxidase (MTO) (EC 1.8.3.4) (56 kDa selenium-binding protein) (SBP56) (SP56) (Selenium-binding protein 1)	-3.0385249489	1.76586e-40	p < 0.05
171	TIHLPSGEILDVFDAAER	-2.23255627308755	9.98903049621123e-36	P21399	ACO1	Cytoplasmic aconitate hydratase (Aconitase) (EC 4.2.1.3) (Citrate hydro-lyase) (Ferritin repressor protein) (Iron regulatory protein 1) (IRP1) (Iron-responsive element-binding protein 1) (IRE-BP 1)	-2.1156433642	1.059527e-36	p < 0.05
172	SDGLAHLDNLK	-2.90594254370414	1.28749122639071e-35	P02042	HBD	Hemoglobin subunit delta (Delta-globin) (Hemoglobin delta chain)	-2.7612116271	1.411218e-34	p < 0.05
173	SDGLAHLDNLK	-2.90594254370414	1.28749122639071e-35	P02042	HBD	Hemoglobin subunit delta (Delta-globin) (Hemoglobin delta chain)	-2.7612116271	1.411218e-34	p < 0.05
174	AVFGPDGTLLAK	-1.96050765475205	1.2930582829426e-35	Q9NQR4	NIT2	Omega-amidase NIT2 (EC 3.5.1.3) (Nitrilase homolog 2)	-1.7982607861	2.382845e-39	p < 0.05
175	AIMENANVLAR	2.06720338113952	1.27037320229625e-35	P04075	ALDOA	Fructose-bisphosphate aldolase A (EC 4.1.2.13) (Lung cancer antigen NY-LU-1) (Muscle-type aldolase)	2.2025067025	8.895249e-57	p < 0.05
176	LLGNVLVCVLAH	-3.10204057315207	1.57531967868962e-35	P68871	HBB	Hemoglobin subunit beta (Beta-globin) (Hemoglobin beta chain) [Cleaved into: LVV-hemorphin-7; Spinorphin]	-2.2011739388	1.379458e-33	p < 0.05
177	GTIVLASPGWTTH	-3.3286072341515	1.80268280571351e-35	Q14914	PTGR1	Prostaglandin reductase 1 (PRG-1) (15-oxoprostaglandin 13-reductase) (EC 1.3.1.48) (Dithiolethione-inducible gene 1 protein) (D3T-inducible gene 1 protein) (DIG-1) (Leukotriene B4 12-hydroxydehydrogenase) (NAD(P)H-dependent alkenal/one oxidoreductase) (EC 1.3.1.74)	-3.3180473896	9.257198e-40	p < 0.05
178	EYGAEALER	-2.42473351479953	2.16843422685315e-35	P69905	HBA1;	Hemoglobin subunit alpha (Alpha-globin) (Hemoglobin alpha chain)	-2.0781937929	3.396975e-36	p < 0.05
179	AVAIDLPGLGH	-2.12412122861899	4.45979728950187e-35	Q96IU4	ABHD14B	Protein ABHD14B (EC 3.-.-.-) (Alpha/beta hydrolase domain-containing protein 14B) (Abhydrolase domain-containing protein 14B) (CCG1-interacting factor B)	-1.8704938402	1.79299e-34	p < 0.05
180	LTPLPQPNR	-3.1342433303955	1.04897984674425e-34	P10620	MGST1	Microsomal glutathione S-transferase 1 (Microsomal GST-1) (EC 2.5.1.18) (Microsomal GST-I)	-3.8795120581	2.617463e-37	p < 0.05
181	SIPGIESPFEQAK	1.1688589206079	1.08543251087242e-34	P13010	XRCC5	X-ray repair cross-complementing protein 5 (EC 3.6.4.-) (86 kDa subunit of Ku antigen) (ATP-dependent DNA helicase 2 subunit 2) (ATP-dependent DNA helicase II 80 kDa subunit) (CTC box-binding factor 85 kDa subunit) (CTC85) (CTCBF) (DNA repair protein XRCC5) (Ku80) (Ku86) (Lupus Ku autoantigen protein p86) (Nuclear factor IV) (Thyroid-lupus autoantigen) (TLAA) (X-ray repair complementing defective…	1.3042830258	1.128089e-55	p < 0.05
182	FFEFLTK	-2.66779737179737	1.02239368720954e-34	A6NHG4	DDTL	D-dopachrome decarboxylase-like protein (EC 4.1.1.-) (D-dopachrome tautomerase-like protein)	NA	NA	NA
183	SLGSMVSEIPEK	-3.31965704185573	1.45249464206868e-34	O60656	UGT1A9	UDP-glucuronosyltransferase 1A9 (UGT1A9) (EC 2.4.1.17) (UDP-glucuronosyltransferase 1-9) (UDPGT 1-9) (UGT1*9) (UGT1-09) (UGT1.9) (UDP-glucuronosyltransferase 1-I) (UGT-1I) (UGT1I) (lugP4)	NA	NA	NA
184	LEDSLWVSLTDQH	-2.18031125395986	1.70074094887545e-34	P42765	ACAA2	3-ketoacyl-CoA thiolase, mitochondrial (EC 2.3.1.16) (Acetyl-CoA acetyltransferase) (EC 2.3.1.9) (Acetyl-CoA acyltransferase) (Acyl-CoA hydrolase, mitochondrial) (EC 3.1.2.-) (EC 3.1.2.1) (EC 3.1.2.2) (Beta-ketothiolase) (Mitochondrial 3-oxoacyl-CoA thiolase) (T1)	-3.268415697	3.315538e-55	p < 0.05
185	LEDSLWVSLTDQH	-2.18031125395986	1.70074094887545e-34	P42765	ACAA2	3-ketoacyl-CoA thiolase, mitochondrial (EC 2.3.1.16) (Acetyl-CoA acetyltransferase) (EC 2.3.1.9) (Acetyl-CoA acyltransferase) (Acyl-CoA hydrolase, mitochondrial) (EC 3.1.2.-) (EC 3.1.2.1) (EC 3.1.2.2) (Beta-ketothiolase) (Mitochondrial 3-oxoacyl-CoA thiolase) (T1)	-3.268415697	3.315538e-55	p < 0.05
186	SLQEVDEQPQHPLHVTYAGAAVDELGK	-1.87915028033282	1.8551845062857e-34	P30086	PEBP1	Phosphatidylethanolamine-binding protein 1 (PEBP-1) (HCNPpp) (Neuropolypeptide h3) (Prostatic-binding protein) (Raf kinase inhibitor protein) (RKIP) [Cleaved into: Hippocampal cholinergic neurostimulating peptide (HCNP)]	-2.1680943892	2.659131e-51	p < 0.05
187	SIIITPGYGLCAAK	-1.68723527849851	1.91882002850941e-34	Q13423	NNT	NAD(P) transhydrogenase, mitochondrial (EC 7.1.1.1) (Nicotinamide nucleotide transhydrogenase) (Pyridine nucleotide transhydrogenase)	-1.682732173	5.514122e-29	p < 0.05
188	IQNVPLEDR	1.47839133647577	1.77366996237725e-34	Q00839	HNRNPU	Heterogeneous nuclear ribonucleoprotein U (hnRNP U) (GRIP120) (Nuclear p120 ribonucleoprotein) (Scaffold-attachment factor A) (SAF-A) (p120) (pp120)	1.2519293699	3.273045e-46	p < 0.05
189	GEYGAEALER	-2.25151721926991	2.16908691580673e-34	P69905	HBA1;	Hemoglobin subunit alpha (Alpha-globin) (Hemoglobin alpha chain)	-2.0781937929	3.396975e-36	p < 0.05
190	FNAPVYLENK	1.40271842614109	2.30052188063486e-34	Q9NY12	GAR1	H/ACA ribonucleoprotein complex subunit 1 (Nucleolar protein family A member 1) (snoRNP protein GAR1)	1.4049478295	2.490324e-47	p < 0.05
191	LVVYPWTQR	-3.23175261273933	2.30052188063486e-34	P02042	HBD	Hemoglobin subunit delta (Delta-globin) (Hemoglobin delta chain)	-2.7612116271	1.411218e-34	p < 0.05
192	ILSLSGK	1.54862600499988	2.68440036810088e-34	Q96LJ7	DHRS1	Dehydrogenase/reductase SDR family member 1 (EC 1.1.-.-) (Short chain dehydrogenase/reductase family 19C member 1)	-3.631697228	3.989598e-57	p < 0.05
193	SAEQASILSLVTK	1.59225252138626	2.96147537993288e-34	Q12905	ILF2	Interleukin enhancer-binding factor 2 (Nuclear factor of activated T-cells 45 kDa)	1.1787509037	5.242133e-44	p < 0.05
194	SIFDIATELNR	-1.91450267699194	4.18129625978444e-34	P11182	DBT	Lipoamide acyltransferase component of branched-chain alpha-keto acid dehydrogenase complex, mitochondrial (EC 2.3.1.168) (52 kDa mitochondrial autoantigen of primary biliary cirrhosis) (Branched chain 2-oxo-acid dehydrogenase complex component E2) (BCOADC-E2) (Branched-chain alpha-keto acid dehydrogenase complex component E2) (BCKAD-E2) (BCKADE2) (Dihydrolipoamide acetyltransferase component of …	-2.083797475	4.059502e-59	p < 0.05
195	GIPIDLLDR	1.98192160288833	4.79167240716422e-34	Q9Y230	RUVBL2	RuvB-like 2 (EC 3.6.4.12) (48 kDa TATA box-binding protein-interacting protein) (48 kDa TBP-interacting protein) (51 kDa erythrocyte cytosolic protein) (ECP-51) (INO80 complex subunit J) (Repressing pontin 52) (Reptin 52) (TIP49b) (TIP60-associated protein 54-beta) (TAP54-beta)	1.4843665547	1.020007e-56	p < 0.05
196	SIGVVGTAEDNR	-2.55728850272573	4.3380201582918e-34	A6NHG4	DDTL	D-dopachrome decarboxylase-like protein (EC 4.1.1.-) (D-dopachrome tautomerase-like protein)	NA	NA	NA
197	DISSGTVLSDYVGSGPPK	-1.91831346272609	1.07005699563409e-33	P30086	PEBP1	Phosphatidylethanolamine-binding protein 1 (PEBP-1) (HCNPpp) (Neuropolypeptide h3) (Prostatic-binding protein) (Raf kinase inhibitor protein) (RKIP) [Cleaved into: Hippocampal cholinergic neurostimulating peptide (HCNP)]	-2.1680943892	2.659131e-51	p < 0.05
198	QTNLVPYPR	1.29770768717318	1.04523560264115e-33	A6NHL2	TUBAL3	Tubulin alpha chain-like 3	NA	NA	NA
199	AVVVEYETK	-1.97056849120043	1.3988527745413e-33	P16435	POR	NADPH--cytochrome P450 reductase (CPR) (P450R) (EC 1.6.2.4)	-2.3340646124	4.490897e-50	p < 0.05
200	EWHHFLVVN	-2.22104437996775	1.7160105137101e-33	P30086	PEBP1	Phosphatidylethanolamine-binding protein 1 (PEBP-1) (HCNPpp) (Neuropolypeptide h3) (Prostatic-binding protein) (Raf kinase inhibitor protein) (RKIP) [Cleaved into: Hippocampal cholinergic neurostimulating peptide (HCNP)]	-2.1680943892	2.659131e-51	p < 0.05
201	EWHHFLVVN	-2.22104437996775	1.7160105137101e-33	P30086	PEBP1	Phosphatidylethanolamine-binding protein 1 (PEBP-1) (HCNPpp) (Neuropolypeptide h3) (Prostatic-binding protein) (Raf kinase inhibitor protein) (RKIP) [Cleaved into: Hippocampal cholinergic neurostimulating peptide (HCNP)]	-2.1680943892	2.659131e-51	p < 0.05
202	ALQTIYGAEAR	-1.90850423486949	1.3988527745413e-33	P31040	SDHA	Succinate dehydrogenase [ubiquinone] flavoprotein subunit, mitochondrial (EC 1.3.5.1) (Flavoprotein subunit of complex II) (Fp)	-1.9551312161	1.576005e-46	p < 0.05
203	ASYATIILSK	-3.20304550050909	2.09848044257148e-33	P10620	MGST1	Microsomal glutathione S-transferase 1 (Microsomal GST-1) (EC 2.5.1.18) (Microsomal GST-I)	-3.8795120581	2.617463e-37	p < 0.05
204	SLVTTLNSDLK	-2.00856204975825	2.03738558804889e-33	P04114	APOB	Apolipoprotein B-100 (Apo B-100) [Cleaved into: Apolipoprotein B-48 (Apo B-48)]	-1.7900971202	3.418671e-27	p < 0.05
205	VVAGVANALAH	-2.54508554690496	2.47731344598901e-33	P02042	HBD	Hemoglobin subunit delta (Delta-globin) (Hemoglobin delta chain)	-2.7612116271	1.411218e-34	p < 0.05
206	EGGQYGLVAACAAGGQGH	-1.5386807550224	2.82536999550473e-33	P55084	HADHB	Trifunctional enzyme subunit beta, mitochondrial (TP-beta) [Includes: 3-ketoacyl-CoA thiolase (EC 2.3.1.155) (EC 2.3.1.16) (Acetyl-CoA acyltransferase) (Beta-ketothiolase)]	-1.5086170856	8.154679e-36	p < 0.05
207	EGGQYGLVAACAAGGQGH	-1.5386807550224	2.82536999550473e-33	P55084	HADHB	Trifunctional enzyme subunit beta, mitochondrial (TP-beta) [Includes: 3-ketoacyl-CoA thiolase (EC 2.3.1.155) (EC 2.3.1.16) (Acetyl-CoA acyltransferase) (Beta-ketothiolase)]	-1.5086170856	8.154679e-36	p < 0.05
208	ISYEAGILENPK	-3.13792546808055	3.95324412708067e-33	P00966	ASS1	Argininosuccinate synthase (EC 6.3.4.5) (Citrulline--aspartate ligase)	-4.2862861172	1.069718e-55	p < 0.05
209	AYLNDLAGCIK	-2.23335403028487	3.77961924713402e-33	P00352	ALDH1A1	Retinal dehydrogenase 1 (RALDH 1) (RalDH1) (EC 1.2.1.-) (EC 1.2.1.36) (ALDH-E1) (ALHDII) (Aldehyde dehydrogenase family 1 member A1) (Aldehyde dehydrogenase, cytosolic)	-3.0241979148	2.154554e-32	p < 0.05
210	ADEALGSGLVSR	-1.90882782848341	4.0773847408967e-33	Q13011	ECH1	Delta(3,5)-Delta(2,4)-dienoyl-CoA isomerase, mitochondrial (EC 5.3.3.-)	-1.9296953801	3.166451e-39	p < 0.05
211	ATLSELHCDK	-2.74541284647989	5.36663887499169e-33	P68871	HBB	Hemoglobin subunit beta (Beta-globin) (Hemoglobin beta chain) [Cleaved into: LVV-hemorphin-7; Spinorphin]	-2.2011739388	1.379458e-33	p < 0.05
212	ATLSELHCDK	-2.74541284647989	5.36663887499169e-33	P68871	HBB	Hemoglobin subunit beta (Beta-globin) (Hemoglobin beta chain) [Cleaved into: LVV-hemorphin-7; Spinorphin]	-2.2011739388	1.379458e-33	p < 0.05
213	SVSFADDFVR	2.40910057573788	5.45379002596862e-33	P50454	SERPINH1	Serpin H1 (47 kDa heat shock protein) (Arsenic-transactivated protein 3) (AsTP3) (Cell proliferation-inducing gene 14 protein) (Collagen-binding protein) (Colligin) (Rheumatoid arthritis-related antigen RA-A47)	2.0893303334	5.039808e-46	p < 0.05
214	ALSALSDLHAHK	-2.75056543169538	6.8304554185409e-33	P69905	HBA1;	Hemoglobin subunit alpha (Alpha-globin) (Hemoglobin alpha chain)	-2.0781937929	3.396975e-36	p < 0.05
215	ALSALSDLHAHK	-2.75056543169538	6.8304554185409e-33	P69905	HBA1;	Hemoglobin subunit alpha (Alpha-globin) (Hemoglobin alpha chain)	-2.0781937929	3.396975e-36	p < 0.05
216	IGHPQGEQPGQAPGFPGGADDR	1.83072596511777	7.77672253574945e-33	Q8WWM7	ATXN2L	Ataxin-2-like protein (Ataxin-2 domain protein) (Ataxin-2-related protein)	1.0929742096	2.778492e-45	p < 0.05
217	LEIQGPR	1.55606384843598	1.02709669684059e-32	Q9Y2L5	TRAPPC8	Trafficking protein particle complex subunit 8 (Protein TRS85 homolog)	0.2776145369	1.737288e-06	p < 0.05
218	VADALTNAVAH	-2.71485723525776	8.37220975802111e-33	P69905	HBA1;	Hemoglobin subunit alpha (Alpha-globin) (Hemoglobin alpha chain)	-2.0781937929	3.396975e-36	p < 0.05
219	IGGGVDLVTACDIR	-1.46446663105777	1.17624134861086e-32	Q13011	ECH1	Delta(3,5)-Delta(2,4)-dienoyl-CoA isomerase, mitochondrial (EC 5.3.3.-)	-1.9296953801	3.166451e-39	p < 0.05
220	IISSESYSFK	1.48004936630937	1.35002599127405e-32	P78527	PRKDC	DNA-dependent protein kinase catalytic subunit (DNA-PK catalytic subunit) (DNA-PKcs) (EC 2.7.11.1) (DNPK1) (p460)	1.3329024453	5.591946e-53	p < 0.05
221	AIISEAWR	-3.42630755256802	5.50102159669016e-32	Q9Y2S2	CRYL1	Lambda-crystallin homolog (EC 1.1.1.45) (L-gulonate 3-dehydrogenase) (Gul3DH)	-3.6315830107	5.343424e-76	p < 0.05
222	ISIGSLR	2.53593063061379	5.56336790397119e-32	Q8IVT5	KSR1	Kinase suppressor of Ras 1 (EC 2.7.11.1)	NA	NA	NA
223	ALTTEGIFR	1.80396994815787	8.81475828781843e-32	Q07960	ARHGAP1	Rho GTPase-activating protein 1 (CDC42 GTPase-activating protein) (GTPase-activating protein rhoGAP) (Rho-related small GTPase protein activator) (Rho-type GTPase-activating protein 1) (p50-RhoGAP)	1.2444401874	2.774148e-44	p < 0.05
224	TSVLVCPDGK	-1.72447432149436	1.04437604393778e-31	O75874	IDH1	Isocitrate dehydrogenase [NADP] cytoplasmic (IDH) (EC 1.1.1.42) (Cytosolic NADP-isocitrate dehydrogenase) (IDP) (NADP(+)-specific ICDH) (Oxalosuccinate decarboxylase)	-1.7337279828	1.210705e-30	p < 0.05
225	GMTLPVDFQGR	1.49058291117218	1.00916797036531e-31	P55795	HNRNPH2	Heterogeneous nuclear ribonucleoprotein H2 (hnRNP H2) (FTP-3) (Heterogeneous nuclear ribonucleoprotein H') (hnRNP H') [Cleaved into: Heterogeneous nuclear ribonucleoprotein H2, N-terminally processed]	0.8824049605	5.050342e-19	p < 0.05
226	DPIDWSLK	-3.29948703572886	1.22943645138215e-31	P50440	GATM	Glycine amidinotransferase, mitochondrial (EC 2.1.4.1) (L-arginine:glycine amidinotransferase) (Transamidinase)	-3.8394509725	4.641188e-45	p < 0.05
227	SVSQISVLSGGK	1.24221313664488	1.20901017198222e-31	O15143	ARPC1B	Actin-related protein 2/3 complex subunit 1B (Arp2/3 complex 41 kDa subunit) (p41-ARC)	1.1573939484	2.991567e-37	p < 0.05
228	SFDTEAEVLER	-1.56980789965366	3.38095812384016e-31	P49189	ALDH9A1	4-trimethylaminobutyraldehyde dehydrogenase (TMABA-DH) (TMABALDH) (EC 1.2.1.47) (Aldehyde dehydrogenase E3 isozyme) (Aldehyde dehydrogenase family 9 member A1) (EC 1.2.1.3) (Gamma-aminobutyraldehyde dehydrogenase) (EC 1.2.1.19) (R-aminobutyraldehyde dehydrogenase) [Cleaved into: 4-trimethylaminobutyraldehyde dehydrogenase, N-terminally processed]	-1.6870579176	7.128642e-36	p < 0.05
229	STEWAAPNVLR	-2.75457018033616	4.86124959558527e-31	Q13228	SELENBP1	Methanethiol oxidase (MTO) (EC 1.8.3.4) (56 kDa selenium-binding protein) (SBP56) (SP56) (Selenium-binding protein 1)	-3.0385249489	1.76586e-40	p < 0.05
230	SGSPANLAVYTALLQPHDR	-2.06785182530104	6.24462655127399e-31	P34897	SHMT2	Serine hydroxymethyltransferase, mitochondrial (SHMT) (EC 2.1.2.1) (Glycine hydroxymethyltransferase) (Serine methylase)	-1.8373645724	5.77398e-36	p < 0.05
231	SGSPANLAVYTALLQPHDR	-2.06785182530104	6.24462655127399e-31	P34897	SHMT2	Serine hydroxymethyltransferase, mitochondrial (SHMT) (EC 2.1.2.1) (Glycine hydroxymethyltransferase) (Serine methylase)	-1.8373645724	5.77398e-36	p < 0.05
232	AYEPQGGSGYDYSYAGGR	1.1951455963635	6.24462655127399e-31	P61978	HNRNPK	Heterogeneous nuclear ribonucleoprotein K (hnRNP K) (Transformation up-regulated nuclear protein) (TUNP)	0.7936801873	3.721454e-27	p < 0.05
233	AMTIPFVR	-2.11487330193607	8.72633343708107e-31	P40939	HADHA	Trifunctional enzyme subunit alpha, mitochondrial (78 kDa gastrin-binding protein) (Monolysocardiolipin acyltransferase) (EC 2.3.1.-) (TP-alpha) [Includes: Long-chain enoyl-CoA hydratase (EC 4.2.1.17); Long chain 3-hydroxyacyl-CoA dehydrogenase (EC 1.1.1.211)]	-1.631936969	4.299246e-40	p < 0.05
234	GTFATLSELHCD	-2.39673368310371	9.2356553884032e-31	P68871	HBB	Hemoglobin subunit beta (Beta-globin) (Hemoglobin beta chain) [Cleaved into: LVV-hemorphin-7; Spinorphin]	-2.2011739388	1.379458e-33	p < 0.05
235	IGGTNVGEDIR	1.03771241585718	1.00586706362983e-30	P38919	EIF4A3	Eukaryotic initiation factor 4A-III (eIF-4A-III) (eIF4A-III) (EC 3.6.4.13) (ATP-dependent RNA helicase DDX48) (ATP-dependent RNA helicase eIF4A-3) (DEAD box protein 48) (Eukaryotic initiation factor 4A-like NUK-34) (Eukaryotic translation initiation factor 4A isoform 3) (Nuclear matrix protein 265) (NMP 265) (hNMP 265) [Cleaved into: Eukaryotic initiation factor 4A-III, N-terminally processed]	1.1350563404	7.76109e-37	p < 0.05
236	HVDPENFR	-2.81633363450429	1.27668560799556e-30	P02042	HBD	Hemoglobin subunit delta (Delta-globin) (Hemoglobin delta chain)	-2.7612116271	1.411218e-34	p < 0.05
237	IFAENDVVIPLK	-2.80348548037836	1.27668560799556e-30	Q96DG6	CMBL	Carboxymethylenebutenolidase homolog (EC 3.1.-.-)	-3.4284919333	3.927716e-39	p < 0.05
238	GITLPVDPEGK	1.2175816874031	1.10267249147447e-30	P52597	HNRNPF	Heterogeneous nuclear ribonucleoprotein F (hnRNP F) (Nucleolin-like protein mcs94-1) [Cleaved into: Heterogeneous nuclear ribonucleoprotein F, N-terminally processed]	0.8876387784	2.215288e-29	p < 0.05
239	GADLLQVLTK	-2.9949613753336	1.38488751813226e-30	Q3LXA3	TKFC	Triokinase/FMN cyclase (Bifunctional ATP-dependent dihydroxyacetone kinase/FAD-AMP lyase (cyclizing)) [Includes: ATP-dependent dihydroxyacetone kinase (DHA kinase) (EC 2.7.1.28) (EC 2.7.1.29) (Glycerone kinase) (Triokinase) (Triose kinase); FAD-AMP lyase (cyclizing) (EC 4.6.1.15) (FAD-AMP lyase (cyclic FMN forming)) (FMN cyclase)]	-3.2502474626	1.058399e-52	p < 0.05
240	GVVLAPVQLGK	1.42429947666654	1.38488751813226e-30	Q14204	DYNC1H1	Cytoplasmic dynein 1 heavy chain 1 (Cytoplasmic dynein heavy chain 1) (Dynein heavy chain, cytosolic)	1.0277882479	4.143558e-53	p < 0.05
241	IPEQSVLLLHA	-1.96002220343968	1.91338776408258e-30	P00505	GOT2	Aspartate aminotransferase, mitochondrial (mAspAT) (EC 2.6.1.1) (EC 2.6.1.7) (Fatty acid-binding protein) (FABP-1) (Glutamate oxaloacetate transaminase 2) (Kynurenine aminotransferase 4) (Kynurenine aminotransferase IV) (Kynurenine--oxoglutarate transaminase 4) (Kynurenine--oxoglutarate transaminase IV) (Plasma membrane-associated fatty acid-binding protein) (FABPpm) (Transaminase A)	-2.643230601	2.010476e-53	p < 0.05
242	SALQAIGVEAH	-1.60299836149712	1.82205654843383e-30	Q9H008	LHPP	Phospholysine phosphohistidine inorganic pyrophosphate phosphatase (hLHPP) (EC 3.1.3.-) (EC 3.6.1.1)	-2.1143938118	2.050293e-44	p < 0.05
243	PTGTYHGDSDLQLDR	1.41417762139763	1.84569689717686e-30	P07437	TUBB	Tubulin beta chain (Tubulin beta-5 chain)	1.1303952372	1.404031e-43	p < 0.05
244	IALLSDLTK	-1.68426692067558	1.92270537148274e-30	P30048	PRDX3	Thioredoxin-dependent peroxide reductase, mitochondrial (EC 1.11.1.24) (Antioxidant protein 1) (AOP-1) (HBC189) (Peroxiredoxin III) (Prx-III) (Peroxiredoxin-3) (Protein MER5 homolog) (Thioredoxin-dependent peroxiredoxin 3)	-1.3468476368	2.225752e-32	p < 0.05
245	NLTTGPAHWELLQR	-1.77239328463544	2.25868747535284e-30	Q9NQR4	NIT2	Omega-amidase NIT2 (EC 3.5.1.3) (Nitrilase homolog 2)	-1.7982607861	2.382845e-39	p < 0.05
246	AASFAQFK	1.01202510178324	2.34875436467592e-30	Q00610	CLTC	Clathrin heavy chain 1 (Clathrin heavy chain on chromosome 17) (CLH-17)	0.8071750359	5.058994e-36	p < 0.05
247	SLGINVPR	-2.42226216061993	2.86657697010521e-30	Q16851	UGP2	UTP--glucose-1-phosphate uridylyltransferase (EC 2.7.7.9) (UDP-glucose pyrophosphorylase) (UDPGP) (UGPase)	-2.8043055437	3.296799e-50	p < 0.05
248	AILSPAFK	1.34285627964106	4.24692815281507e-30	O95757	HSPA4L	Heat shock 70 kDa protein 4L (Heat shock 70-related protein APG-1) (Heat-shock protein family A member 4-like protein) (HSPA4-like protein) (Osmotic stress protein 94)	0.9506633146	5.059877e-11	p < 0.05
249	AVFDIVR	-1.9034069448642	4.45696390744605e-30	O75477	ERLIN1	Erlin-1 (Endoplasmic reticulum lipid raft-associated protein 1) (Protein KE04) (Stomatin-prohibitin-flotillin-HflC/K domain-containing protein 1) (SPFH domain-containing protein 1)	-1.845977501	2.028253e-44	p < 0.05
250	VVEHPEFLK	2.14322362724099	5.58693103506434e-30	P06396	GSN	Gelsolin (AGEL) (Actin-depolymerizing factor) (ADF) (Brevin)	2.0651210219	4.447866e-49	p < 0.05
251	VVEHPEFLK	2.14322362724099	5.58693103506434e-30	P06396	GSN	Gelsolin (AGEL) (Actin-depolymerizing factor) (ADF) (Brevin)	2.0651210219	4.447866e-49	p < 0.05
252	VADALTNAVAHVDDMPNAL	-2.34122714406368	6.63320231051241e-30	P69905	HBA1;	Hemoglobin subunit alpha (Alpha-globin) (Hemoglobin alpha chain)	-2.0781937929	3.396975e-36	p < 0.05
253	LLSHCLLVTL	-2.82526172574311	6.88071460609554e-30	P02008	HBZ	Hemoglobin subunit zeta (HBAZ) (Hemoglobin zeta chain) (Zeta-globin)	NA	NA	NA
254	PAVGAIVLTGGDK	-2.50840149670993	1.1422501837257e-29	P30084	ECHS1	Enoyl-CoA hydratase, mitochondrial (EC 4.2.1.17) (Enoyl-CoA hydratase 1) (Short-chain enoyl-CoA hydratase) (SCEH)	-3.2845600168	1.21049e-57	p < 0.05
255	LFQECCPH	1.166157067047	1.26432357073712e-29	P61978	HNRNPK	Heterogeneous nuclear ribonucleoprotein K (hnRNP K) (Transformation up-regulated nuclear protein) (TUNP)	0.7936801873	3.721454e-27	p < 0.05
256	LQCYNCPNPTADCK	2.4722247907601	1.27385599940595e-29	P13987	CD59	CD59 glycoprotein (1F5 antigen) (20 kDa homologous restriction factor) (HRF-20) (HRF20) (MAC-inhibitory protein) (MAC-IP) (MEM43 antigen) (Membrane attack complex inhibition factor) (MACIF) (Membrane inhibitor of reactive lysis) (MIRL) (Protectin) (CD antigen CD59)	1.7569077178	8.247853e-37	p < 0.05
257	DYEEVGVDSVEGEGEEEGEE	2.02366205362917	1.31892884425106e-29	P68363	TUBA1B	Tubulin alpha-1B chain (Alpha-tubulin ubiquitous) (Tubulin K-alpha-1) (Tubulin alpha-ubiquitous chain) [Cleaved into: Detyrosinated tubulin alpha-1B chain]	NA	NA	NA
258	SGVIDCFR	-2.08512087408366	1.69058255003173e-29	O75746	SLC25A12	Calcium-binding mitochondrial carrier protein Aralar1 (Mitochondrial aspartate glutamate carrier 1) (Solute carrier family 25 member 12)	-0.0732096867	0.5963433	n.s.
259	STDLVVEAIVENLK	-2.30339685289698	1.62992920089195e-29	Q16836	HADH	Hydroxyacyl-coenzyme A dehydrogenase, mitochondrial (HCDH) (EC 1.1.1.35) (Medium and short-chain L-3-hydroxyacyl-coenzyme A dehydrogenase) (Short-chain 3-hydroxyacyl-CoA dehydrogenase)	-2.4797570201	1.97206e-59	p < 0.05
260	SVHPGTVQSELVR	-1.64807870506687	1.77174832218595e-29	Q8TC12	RDH11	Retinol dehydrogenase 11 (EC 1.1.1.300) (Androgen-regulated short-chain dehydrogenase/reductase 1) (HCV core-binding protein HCBP12) (Prostate short-chain dehydrogenase/reductase 1) (Retinal reductase 1) (RalR1) (Short chain dehydrogenase/reductase family 7C member 1)	-1.6582474933	3.421561e-38	p < 0.05
261	SVHPGTVQSELVR	-1.64807870506687	1.77174832218595e-29	Q8TC12	RDH11	Retinol dehydrogenase 11 (EC 1.1.1.300) (Androgen-regulated short-chain dehydrogenase/reductase 1) (HCV core-binding protein HCBP12) (Prostate short-chain dehydrogenase/reductase 1) (Retinal reductase 1) (RalR1) (Short chain dehydrogenase/reductase family 7C member 1)	-1.6582474933	3.421561e-38	p < 0.05
262	SLVVLANIK	-3.30703360952829	3.92218441864705e-29	P24752	ACAT1	Acetyl-CoA acetyltransferase, mitochondrial (EC 2.3.1.9) (Acetoacetyl-CoA thiolase) (T2)	-3.4232916322	1.423752e-53	p < 0.05
263	SHLYGITAVYPYCPTG	2.07330368719931	3.27417546825872e-29	Q14112	NID2	Nidogen-2 (NID-2) (Osteonidogen)	2.045210867	2.781348e-43	p < 0.05
264	DVLSLLEK	1.89644377748424	6.86234461627396e-29	P63104	YWHAZ	14-3-3 protein zeta/delta (Protein kinase C inhibitor protein 1) (KCIP-1)	1.7442888284	4.122494e-54	p < 0.05
265	DQPAFTPSGILTPH	1.19039882619063	5.3290870827705e-29	Q9H0D6	XRN2	5'-3' exoribonuclease 2 (EC 3.1.13.-) (DHM1-like protein) (DHP protein)	1.1822971226	4.435665e-47	p < 0.05
266	SPVGVQPILNEHTF	-1.77205717844603	6.32191050487267e-29	P00738	HP	Haptoglobin (Zonulin) [Cleaved into: Haptoglobin alpha chain; Haptoglobin beta chain]	-1.5813847646	1.00848e-22	p < 0.05
267	IWHHTFY	1.56205383070714	5.86706891529642e-29	A5A3E0	POTEF	POTE ankyrin domain family member F (ANKRD26-like family C member 1B) (Chimeric POTE-actin protein)	NA	NA	NA
268	ETVAYLQAH	1.42690827161027	7.21512441123131e-29	Q07960	ARHGAP1	Rho GTPase-activating protein 1 (CDC42 GTPase-activating protein) (GTPase-activating protein rhoGAP) (Rho-related small GTPase protein activator) (Rho-type GTPase-activating protein 1) (p50-RhoGAP)	1.2444401874	2.774148e-44	p < 0.05
269	SIEEIEVAPPK	-1.63055600457738	7.84598421057289e-29	P11766	ADH5	Alcohol dehydrogenase class-3 (EC 1.1.1.1) (Alcohol dehydrogenase 5) (Alcohol dehydrogenase class chi chain) (Alcohol dehydrogenase class-III) (Glutathione-dependent formaldehyde dehydrogenase) (FALDH) (FDH) (GSH-FDH) (EC 1.1.1.-) (S-(hydroxymethyl)glutathione dehydrogenase) (EC 1.1.1.284)	-1.3291136637	1.358996e-23	p < 0.05
270	AVANDEELNQLLK	1.72840525540937	9.02732486078206e-29	O75367	MACROH2A1	Core histone macro-H2A.1 (Histone macroH2A1) (mH2A1) (Histone H2A.y) (H2A/y) (Medulloblastoma antigen MU-MB-50.205)	1.9807436004	8.353962e-61	p < 0.05
271	FAPEFELLAR	1.91730465155016	1.20870727453289e-28	Q8IXB1	DNAJC10	DnaJ homolog subfamily C member 10 (EC 1.8.4.-) (Endoplasmic reticulum DNA J domain-containing protein 5) (ER-resident protein ERdj5) (ERdj5) (Macrothioredoxin) (MTHr)	1.8516033952	6.126925e-55	p < 0.05
272	TLDGGELIVNYR	-1.93266902578194	1.07559043024237e-28	Q96C23	GALM	Galactose mutarotase (EC 5.1.3.3) (Aldose 1-epimerase)	-1.6673974944	1.752667e-30	p < 0.05
273	AAAGAVGSVVGQIAK	-2.86850723747008	1.82888986436211e-28	Q14914	PTGR1	Prostaglandin reductase 1 (PRG-1) (15-oxoprostaglandin 13-reductase) (EC 1.3.1.48) (Dithiolethione-inducible gene 1 protein) (D3T-inducible gene 1 protein) (DIG-1) (Leukotriene B4 12-hydroxydehydrogenase) (NAD(P)H-dependent alkenal/one oxidoreductase) (EC 1.3.1.74)	-3.3180473896	9.257198e-40	p < 0.05
274	HIPGAAFFDIDQ	-1.64946886728967	2.15298312136136e-28	P25325	MPST	3-mercaptopyruvate sulfurtransferase (MST) (EC 2.8.1.2)	-2.5144539153	8.929205e-62	p < 0.05
275	SVPAWSCQMICGSGLK	-2.45369639172924	2.54754441239101e-28	Q9BWD1	ACAT2	Acetyl-CoA acetyltransferase, cytosolic (EC 2.3.1.9) (Acetyl-CoA transferase-like protein) (Cytosolic acetoacetyl-CoA thiolase)	-3.5725852349	2.557792e-68	p < 0.05
276	SVPAWSCQMICGSGLK	-2.45369639172924	2.54754441239101e-28	Q9BWD1	ACAT2	Acetyl-CoA acetyltransferase, cytosolic (EC 2.3.1.9) (Acetyl-CoA transferase-like protein) (Cytosolic acetoacetyl-CoA thiolase)	-3.5725852349	2.557792e-68	p < 0.05
277	GWTANMER	1.06416251354203	1.91653465959412e-28	P07900	HSP90AA1	Heat shock protein HSP 90-alpha (EC 3.6.4.10) (Heat shock 86 kDa) (HSP 86) (HSP86) (Lipopolysaccharide-associated protein 2) (LAP-2) (LPS-associated protein 2) (Renal carcinoma antigen NY-REN-38)	0.2063844248	0.0007980557	p < 0.05
278	EWAPPVQNQALAR	2.0430896485579	2.74287543350688e-28	Q9UGI8	TES	Testin (TESS)	2.3261059501	1.212959e-53	p < 0.05
279	GTFATLSELH	-2.38870024855385	2.35531421999246e-28	P68871	HBB	Hemoglobin subunit beta (Beta-globin) (Hemoglobin beta chain) [Cleaved into: LVV-hemorphin-7; Spinorphin]	-2.2011739388	1.379458e-33	p < 0.05
280	MNVNEVISNR	-1.21268863903915	3.64622401260204e-28	P07954	FH	Fumarate hydratase, mitochondrial (Fumarase) (HsFH) (EC 4.2.1.2)	-1.7318132302	4.241834e-36	p < 0.05
281	FNAHGDANTIVCN	1.37438163499453	3.23593332957312e-28	P09382	LGALS1	Galectin-1 (Gal-1) (14 kDa laminin-binding protein) (HLBP14) (14 kDa lectin) (Beta-galactoside-binding lectin L-14-I) (Galaptin) (HBL) (HPL) (Lactose-binding lectin 1) (Lectin galactoside-binding soluble 1) (Putative MAPK-activating protein PM12) (S-Lac lectin 1)	1.5636775842	1.584632e-37	p < 0.05
282	GVIINTASVAAFEGQVGQAAY	-1.22690115498123	3.71306938875363e-28	Q99714	HSD17B10	3-hydroxyacyl-CoA dehydrogenase type-2 (EC 1.1.1.35) (17-beta-estradiol 17-dehydrogenase) (EC 1.1.1.62) (2-methyl-3-hydroxybutyryl-CoA dehydrogenase) (MHBD) (3-alpha-(17-beta)-hydroxysteroid dehydrogenase (NAD(+))) (EC 1.1.1.239) (3-hydroxy-2-methylbutyryl-CoA dehydrogenase) (EC 1.1.1.178) (3-hydroxyacyl-CoA dehydrogenase type II) (3alpha(or 20beta)-hydroxysteroid dehydrogenase) (EC 1.1.1.53) (7-…	-1.3060548767	4.31059e-31	p < 0.05
283	GVIINTASVAAFEGQVGQAAY	-1.22690115498123	3.71306938875363e-28	Q99714	HSD17B10	3-hydroxyacyl-CoA dehydrogenase type-2 (EC 1.1.1.35) (17-beta-estradiol 17-dehydrogenase) (EC 1.1.1.62) (2-methyl-3-hydroxybutyryl-CoA dehydrogenase) (MHBD) (3-alpha-(17-beta)-hydroxysteroid dehydrogenase (NAD(+))) (EC 1.1.1.239) (3-hydroxy-2-methylbutyryl-CoA dehydrogenase) (EC 1.1.1.178) (3-hydroxyacyl-CoA dehydrogenase type II) (3alpha(or 20beta)-hydroxysteroid dehydrogenase) (EC 1.1.1.53) (7-…	-1.3060548767	4.31059e-31	p < 0.05
284	AGDQPSVQPPLR	1.96947885020338	3.4434846402917e-28	P21333	FLNA	Filamin-A (FLN-A) (Actin-binding protein 280) (ABP-280) (Alpha-filamin) (Endothelial actin-binding protein) (Filamin-1) (Non-muscle filamin)	1.8506746679	2.540569e-34	p < 0.05
285	ANFESDEVELSYAK	1.11876446553	4.54046901978841e-28	Q00839	HNRNPU	Heterogeneous nuclear ribonucleoprotein U (hnRNP U) (GRIP120) (Nuclear p120 ribonucleoprotein) (Scaffold-attachment factor A) (SAF-A) (p120) (pp120)	1.2519293699	3.273045e-46	p < 0.05
286	EYLDNVQLGH	-1.4311145741312	6.45261284668119e-28	P28288	ABCD3	ATP-binding cassette sub-family D member 3 (70 kDa peroxisomal membrane protein) (PMP70)	-1.8754848903	1.483925e-42	p < 0.05
287	IATVQTSQGLADK	1.58828973853657	1.0209272416461e-27	P27708	CAD	CAD protein [Includes: Glutamine-dependent carbamoyl-phosphate synthase (EC 6.3.5.5); Aspartate carbamoyltransferase (EC 2.1.3.2); Dihydroorotase (EC 3.5.2.3)]	1.5637329028	1.677983e-44	p < 0.05
288	NIQLVTSQIDAQR	1.07980412361202	1.10818748480984e-27	Q86V81	ALYREF	THO complex subunit 4 (Tho4) (Ally of AML-1 and LEF-1) (Aly/REF export factor) (Transcriptional coactivator Aly/REF) (bZIP-enhancing factor BEF)	1.1059243002	8.960336e-39	p < 0.05
289	SSDELPVLGLTK	1.97878523331931	1.36274808252429e-27	Q08380	LGALS3BP	Galectin-3-binding protein (Basement membrane autoantigen p105) (Lectin galactoside-binding soluble 3-binding protein) (Mac-2-binding protein) (MAC2BP) (Mac-2 BP) (Tumor-associated antigen 90K)	1.7024709982	2.669365e-25	p < 0.05
290	GGGFGAGPGPGGLQSGQTIALPAQGLIEFR	1.43589094091352	1.65347855373455e-27	Q96QR8	PURB	Transcriptional activator protein Pur-beta (Purine-rich element-binding protein B)	1.1207766315	1.306791e-34	p < 0.05
291	HIQAEVTMK	-1.64951305104425	2.26175843578455e-27	P16152	CBR1	Carbonyl reductase [NADPH] 1 (EC 1.1.1.184) (15-hydroxyprostaglandin dehydrogenase [NADP(+)]) (EC 1.1.1.196) (EC 1.1.1.197) (20-beta-hydroxysteroid dehydrogenase) (NADPH-dependent carbonyl reductase 1) (Prostaglandin 9-ketoreductase) (PG-9-KR) (Prostaglandin-E(2) 9-reductase) (EC 1.1.1.189) (Short chain dehydrogenase/reductase family 21C member 1)	-1.6769712714	3.552181e-34	p < 0.05
292	VVVYDGEHLGSFYAPR	-2.0573597155303	2.61431309526762e-27	Q16762	TST	Thiosulfate sulfurtransferase (EC 2.8.1.1) (Rhodanese)	-2.4271639317	2.419111e-40	p < 0.05
293	TLIMQLLR	1.57963629473814	2.52356508419265e-27	P27348	YWHAQ	14-3-3 protein theta (14-3-3 protein T-cell) (14-3-3 protein tau) (Protein HS1)	1.3261625826	5.23199e-43	p < 0.05
294	TALHVASLIK	-3.40236876423858	2.4454712178768e-27	P00352	ALDH1A1	Retinal dehydrogenase 1 (RALDH 1) (RalDH1) (EC 1.2.1.-) (EC 1.2.1.36) (ALDH-E1) (ALHDII) (Aldehyde dehydrogenase family 1 member A1) (Aldehyde dehydrogenase, cytosolic)	-3.0241979148	2.154554e-32	p < 0.05
295	TALHVASLIK	-3.40236876423858	2.4454712178768e-27	P00352	ALDH1A1	Retinal dehydrogenase 1 (RALDH 1) (RalDH1) (EC 1.2.1.-) (EC 1.2.1.36) (ALDH-E1) (ALHDII) (Aldehyde dehydrogenase family 1 member A1) (Aldehyde dehydrogenase, cytosolic)	-3.0241979148	2.154554e-32	p < 0.05
296	EATSVPHIY	-1.61516488038165	3.90703469528508e-27	Q9NNW7	TXNRD2	Thioredoxin reductase 2, mitochondrial (EC 1.8.1.9) (Selenoprotein Z) (SelZ) (TR-beta) (Thioredoxin reductase TR3)	-2.0281051019	1.16201e-40	p < 0.05
297	EFTPPVQAAY	-2.56848067691717	3.49029622892369e-27	P68871	HBB	Hemoglobin subunit beta (Beta-globin) (Hemoglobin beta chain) [Cleaved into: LVV-hemorphin-7; Spinorphin]	-2.2011739388	1.379458e-33	p < 0.05
298	TAEVFFDGVR	-1.4249512502507	3.98795020965943e-27	P49748	ACADVL	Very long-chain specific acyl-CoA dehydrogenase, mitochondrial (VLCAD) (EC 1.3.8.9)	-1.3368736175	1.993512e-25	p < 0.05
299	LFYEDMK	-2.59688532884194	4.41728499138793e-27	O75897	SULT1C4	Sulfotransferase 1C4 (ST1C4) (EC 2.8.2.-) (Sulfotransferase 1C2) (SULT1C#2)	NA	NA	NA
300	TFATLSELHCDK	-2.67114860026223	5.43730853880084e-27	P68871	HBB	Hemoglobin subunit beta (Beta-globin) (Hemoglobin beta chain) [Cleaved into: LVV-hemorphin-7; Spinorphin]	-2.2011739388	1.379458e-33	p < 0.05
301	TFATLSELHCDK	-2.67114860026223	5.43730853880084e-27	P68871	HBB	Hemoglobin subunit beta (Beta-globin) (Hemoglobin beta chain) [Cleaved into: LVV-hemorphin-7; Spinorphin]	-2.2011739388	1.379458e-33	p < 0.05
302	ALFAAVGTAGQR	-2.54199846592058	4.82973488788973e-27	P49419	ALDH7A1	Alpha-aminoadipic semialdehyde dehydrogenase (Alpha-AASA dehydrogenase) (EC 1.2.1.31) (Aldehyde dehydrogenase family 7 member A1) (EC 1.2.1.3) (Antiquitin-1) (Betaine aldehyde dehydrogenase) (EC 1.2.1.8) (Delta1-piperideine-6-carboxylate dehydrogenase) (P6c dehydrogenase)	-2.4419694045	1.841361e-41	p < 0.05
303	NVLDDPELR	-1.45733287556781	5.67358341723868e-27	Q86SX6	GLRX5	Glutaredoxin-related protein 5, mitochondrial (Monothiol glutaredoxin-5)	-1.4941190076	1.491224e-42	p < 0.05
304	AVHDNWIGCNVSSYPGR	-1.61404006893018	5.48162890897111e-27	P23786	CPT2	Carnitine O-palmitoyltransferase 2, mitochondrial (EC 2.3.1.21) (Carnitine palmitoyltransferase II) (CPT II)	-2.0655955484	3.001874e-47	p < 0.05
305	PNALSALSDLHAHK	-3.01343756822137	7.04691476265018e-27	P69905	HBA1;	Hemoglobin subunit alpha (Alpha-globin) (Hemoglobin alpha chain)	-2.0781937929	3.396975e-36	p < 0.05
306	PNALSALSDLHAHK	-3.01343756822137	7.04691476265018e-27	P69905	HBA1;	Hemoglobin subunit alpha (Alpha-globin) (Hemoglobin alpha chain)	-2.0781937929	3.396975e-36	p < 0.05
307	PNALSALSDLHAHK	-3.01343756822137	7.04691476265018e-27	P69905	HBA1;	Hemoglobin subunit alpha (Alpha-globin) (Hemoglobin alpha chain)	-2.0781937929	3.396975e-36	p < 0.05
308	VSQVAIGR	-1.51097112854053	7.0530324293505e-27	Q14376	GALE	UDP-glucose 4-epimerase (EC 5.1.3.2) (Galactowaldenase) (UDP-N-acetylgalactosamine 4-epimerase) (UDP-GalNAc 4-epimerase) (UDP-N-acetylglucosamine 4-epimerase) (UDP-GlcNAc 4-epimerase) (EC 5.1.3.7) (UDP-galactose 4-epimerase)	-1.5110305846	5.682337e-32	p < 0.05
309	LAPLISIALK	-2.1603518897716	7.53344927702668e-27	P36871	PGM1	Phosphoglucomutase-1 (PGM 1) (EC 5.4.2.2) (Glucose phosphomutase 1)	-2.4822239022	1.713506e-48	p < 0.05
310	VLYDVQELR	2.21534432685826	7.16151984501021e-27	P09525	ANXA4	Annexin A4 (35-beta calcimedin) (Annexin IV) (Annexin-4) (Carbohydrate-binding protein p33/p41) (Chromobindin-4) (Endonexin I) (Lipocortin IV) (P32.5) (PP4-X) (Placental anticoagulant protein II) (PAP-II) (Protein II)	2.3173605861	6.622741e-37	p < 0.05
311	TTGIVMDSGDGVTHTVPIYEGYALPH	1.34284014083828	7.87718443636083e-27	P60709	ACTB	Actin, cytoplasmic 1 (Beta-actin) [Cleaved into: Actin, cytoplasmic 1, N-terminally processed]	NA	NA	NA
312	TTGIVMDSGDGVTHTVPIYEGYALPH	1.34284014083828	7.87718443636083e-27	P60709	ACTB	Actin, cytoplasmic 1 (Beta-actin) [Cleaved into: Actin, cytoplasmic 1, N-terminally processed]	NA	NA	NA
313	VLEMTSEDLENALK	-2.90417085022944	1.17823187410555e-26	O60656	UGT1A9	UDP-glucuronosyltransferase 1A9 (UGT1A9) (EC 2.4.1.17) (UDP-glucuronosyltransferase 1-9) (UDPGT 1-9) (UGT1*9) (UGT1-09) (UGT1.9) (UDP-glucuronosyltransferase 1-I) (UGT-1I) (UGT1I) (lugP4)	NA	NA	NA
314	VLGAFSDGLAHLDN	-2.52015103531753	1.15385985796439e-26	P02042	HBD	Hemoglobin subunit delta (Delta-globin) (Hemoglobin delta chain)	-2.7612116271	1.411218e-34	p < 0.05
315	APSHVPFLLIGGGTAAF	-1.49692775379566	1.23736633389643e-26	O95831	AIFM1	Apoptosis-inducing factor 1, mitochondrial (EC 1.6.99.-) (Programmed cell death protein 8)	-2.0482810521	5.640309e-48	p < 0.05
316	VVVLVATVR	-2.55142149746383	1.48484876687635e-26	P11586	MTHFD1	C-1-tetrahydrofolate synthase, cytoplasmic (C1-THF synthase) [Cleaved into: C-1-tetrahydrofolate synthase, cytoplasmic, N-terminally processed] [Includes: Methylenetetrahydrofolate dehydrogenase (EC 1.5.1.5); Methenyltetrahydrofolate cyclohydrolase (EC 3.5.4.9); Formyltetrahydrofolate synthetase (EC 6.3.4.3)]	-3.0638800586	9.639136e-65	p < 0.05
317	SVEQYGALGGTAR	-1.65025839097899	1.73829227935114e-26	P04424	ASL	Argininosuccinate lyase (ASAL) (EC 4.3.2.1) (Arginosuccinase)	-3.0373500346	8.517089e-51	p < 0.05
318	DAVTYTEH	1.76258303462368	1.73829227935114e-26	P62805	H4C1	Histone H4	0.9690106742	2.073844e-14	p < 0.05
319	DAVTYTEH	1.76258303462368	1.73829227935114e-26	P62805	H4C1	Histone H4	0.9690106742	2.073844e-14	p < 0.05
320	TYFPHFD	-3.04775393232046	2.3971732280221e-26	P02008	HBZ	Hemoglobin subunit zeta (HBAZ) (Hemoglobin zeta chain) (Zeta-globin)	NA	NA	NA
321	VAPEEHPVLL	1.8595147386522	2.19728163111011e-26	A5A3E0	POTEF	POTE ankyrin domain family member F (ANKRD26-like family C member 1B) (Chimeric POTE-actin protein)	NA	NA	NA
322	TFYNELR	1.2920858316156	3.52924955217144e-26	A5A3E0	POTEF	POTE ankyrin domain family member F (ANKRD26-like family C member 1B) (Chimeric POTE-actin protein)	NA	NA	NA
323	EAESCDCLQGFQLTH	1.60157807487019	3.55174994542886e-26	A6NNZ2	TUBB8B	Tubulin beta 8B	NA	NA	NA
324	WSGPLSLQEVDEQPQHPLHVTY	-1.67534329776786	5.25878476748955e-26	P30086	PEBP1	Phosphatidylethanolamine-binding protein 1 (PEBP-1) (HCNPpp) (Neuropolypeptide h3) (Prostatic-binding protein) (Raf kinase inhibitor protein) (RKIP) [Cleaved into: Hippocampal cholinergic neurostimulating peptide (HCNP)]	-2.1680943892	2.659131e-51	p < 0.05
325	SAEQAQGLLEK	-1.2000339322294	6.19475808550458e-26	Q9Y2Q3	GSTK1	Glutathione S-transferase kappa 1 (EC 2.5.1.18) (GST 13-13) (GST class-kappa) (GSTK1-1) (hGSTK1) (Glutathione S-transferase subunit 13)	-1.3658923866	6.215525e-32	p < 0.05
326	QPSWDPSPVSSTVPAPSPL	2.3371842266859	7.22313127787829e-26	Q9NQC3	RTN4	Reticulon-4 (Foocen) (Neurite outgrowth inhibitor) (Nogo protein) (Neuroendocrine-specific protein) (NSP) (Neuroendocrine-specific protein C homolog) (RTN-x) (Reticulon-5)	0.3544027133	0.0001237537	p < 0.05
327	GILNVSAVDK	0.976528731220354	9.70294336461835e-26	P11142	HSPA8	Heat shock cognate 71 kDa protein (EC 3.6.4.10) (Heat shock 70 kDa protein 8) (Lipopolysaccharide-associated protein 1) (LAP-1) (LPS-associated protein 1)	0.6749244714	1.249731e-19	p < 0.05
328	SWLLDGFPR	-2.02601616596337	8.22485089823285e-26	Q9UIJ7	AK3	GTP:AMP phosphotransferase AK3, mitochondrial (EC 2.7.4.10) (Adenylate kinase 3) (AK 3) (Adenylate kinase 3 alpha-like 1)	-2.0383582138	3.969976e-61	p < 0.05
329	CLTEPSSGSDAASIR	-1.50905967046986	7.77834836815695e-26	P49748	ACADVL	Very long-chain specific acyl-CoA dehydrogenase, mitochondrial (VLCAD) (EC 1.3.8.9)	-1.3368736175	1.993512e-25	p < 0.05
330	SIQESTGSIIEVLSK	-1.73943302473258	9.32734445577826e-26	P51659	HSD17B4	Peroxisomal multifunctional enzyme type 2 (MFE-2) (17-beta-hydroxysteroid dehydrogenase 4) (17-beta-HSD 4) (D-bifunctional protein) (DBP) (Multifunctional protein 2) (MFP-2) (Short chain dehydrogenase/reductase family 8C member 1) [Cleaved into: (3R)-hydroxyacyl-CoA dehydrogenase (EC 1.1.1.n12); Enoyl-CoA hydratase 2 (EC 4.2.1.107) (EC 4.2.1.119) (3-alpha,7-alpha,12-alpha-trihydroxy-5-beta-choles…	-2.5073099301	5.074575e-51	p < 0.05
331	TLHNLVIQY	1.2253586812843	9.44870891522268e-26	Q07866	KLC1	Kinesin light chain 1 (KLC 1)	1.6174975063	2.098335e-49	p < 0.05
332	QICVCDNGAILCDK	2.32320402947266	8.56439759746294e-26	P05997	COL5A2	Collagen alpha-2(V) chain	2.3673559811	1.673038e-31	p < 0.05
333	ASNTSALPISEIAAVSK	-1.39324592680418	8.27095126027183e-26	P40939	HADHA	Trifunctional enzyme subunit alpha, mitochondrial (78 kDa gastrin-binding protein) (Monolysocardiolipin acyltransferase) (EC 2.3.1.-) (TP-alpha) [Includes: Long-chain enoyl-CoA hydratase (EC 4.2.1.17); Long chain 3-hydroxyacyl-CoA dehydrogenase (EC 1.1.1.211)]	-1.631936969	4.299246e-40	p < 0.05
334	LHIVQVVC	2.20566383787529	1.12312359386618e-25	O00299	CLIC1	Chloride intracellular channel protein 1 (Chloride channel ABP) (Nuclear chloride ion channel 27) (NCC27) (Regulatory nuclear chloride ion channel protein) (hRNCC)	1.9586391948	5.029244e-57	p < 0.05
335	LACVAYER	1.00152451787628	9.59954138179041e-26	P53675	CLTCL1	Clathrin heavy chain 2 (Clathrin heavy chain on chromosome 22) (CLH-22)	NA	NA	NA
336	SLLDLVVFGR	-2.21675937435936	1.30195897941366e-25	P31040	SDHA	Succinate dehydrogenase [ubiquinone] flavoprotein subunit, mitochondrial (EC 1.3.5.1) (Flavoprotein subunit of complex II) (Fp)	-1.9551312161	1.576005e-46	p < 0.05
337	TLVTQNSGVEALIH	1.4366442636604	1.40915023057123e-25	P14923	JUP	Junction plakoglobin (Catenin gamma) (Desmoplakin III) (Desmoplakin-3)	1.3383735051	7.865682e-37	p < 0.05
338	SLTCGGADIGTAMAK	-1.52932303272413	1.84118268867588e-25	P49419	ALDH7A1	Alpha-aminoadipic semialdehyde dehydrogenase (Alpha-AASA dehydrogenase) (EC 1.2.1.31) (Aldehyde dehydrogenase family 7 member A1) (EC 1.2.1.3) (Antiquitin-1) (Betaine aldehyde dehydrogenase) (EC 1.2.1.8) (Delta1-piperideine-6-carboxylate dehydrogenase) (P6c dehydrogenase)	-2.4419694045	1.841361e-41	p < 0.05
339	IFAVAEEAYK	1.00069220385173	1.55438307568498e-25	Q9NQX4	MYO5C	Unconventional myosin-Vc	NA	NA	NA
340	SLTPVAQADPLVR	1.06891639221461	1.63394498590623e-25	Q14444	CAPRIN1	Caprin-1 (Cell cycle-associated protein 1) (Cytoplasmic activation- and proliferation-associated protein 1) (GPI-anchored membrane protein 1) (GPI-anchored protein p137) (GPI-p137) (p137GPI) (Membrane component chromosome 11 surface marker 1) (RNA granule protein 105)	1.1089871702	2.137454e-39	p < 0.05
341	ATIAGGGVIPH	1.44249171781181	1.79450266064058e-25	P0C0S5	H2AZ1	Histone H2A.Z (H2A/z)	NA	NA	NA
342	LEDFAFR	2.55842614960393	2.44926437748606e-25	Q96C34	RUNDC1	RUN domain-containing protein 1	NA	NA	NA
343	TEAPLNPK	1.78798149038117	2.68023039777911e-25	P0CG38	POTEI	POTE ankyrin domain family member I	NA	NA	NA
344	FNYIEFTR	1.01421173340393	3.38867372177246e-25	O14950	MYL12B	Myosin regulatory light chain 12B (MLC-2A) (MLC-2) (Myosin regulatory light chain 2-B, smooth muscle isoform) (Myosin regulatory light chain 20 kDa) (MLC20) (Myosin regulatory light chain MRLC2) (SHUJUN-1)	NA	NA	NA
345	VLVLGSGVYR	1.80264623096131	4.71422836277841e-25	P27708	CAD	CAD protein [Includes: Glutamine-dependent carbamoyl-phosphate synthase (EC 6.3.5.5); Aspartate carbamoyltransferase (EC 2.1.3.2); Dihydroorotase (EC 3.5.2.3)]	1.5637329028	1.677983e-44	p < 0.05
346	STLIMQLLR	1.7591917663269	3.80764559144757e-25	P27348	YWHAQ	14-3-3 protein theta (14-3-3 protein T-cell) (14-3-3 protein tau) (Protein HS1)	1.3261625826	5.23199e-43	p < 0.05
347	VLSEQQGLLLR	2.14386564275241	4.22196050067859e-25	Q14764	MVP	Major vault protein (MVP) (Lung resistance-related protein)	2.4016166238	1.224247e-51	p < 0.05
348	SSWWTHVEMGPPDPILGVTEAFK	-2.20945944622602	4.04641113704805e-25	P00505	GOT2	Aspartate aminotransferase, mitochondrial (mAspAT) (EC 2.6.1.1) (EC 2.6.1.7) (Fatty acid-binding protein) (FABP-1) (Glutamate oxaloacetate transaminase 2) (Kynurenine aminotransferase 4) (Kynurenine aminotransferase IV) (Kynurenine--oxoglutarate transaminase 4) (Kynurenine--oxoglutarate transaminase IV) (Plasma membrane-associated fatty acid-binding protein) (FABPpm) (Transaminase A)	-2.643230601	2.010476e-53	p < 0.05
349	FVVAAGENMH	-2.2386970041752	4.74509035504647e-25	Q9H8H3	METTL7A	Methyltransferase-like protein 7A (EC 2.1.1.-) (Protein AAM-B)	-3.3530418281	5.472551e-43	p < 0.05
350	LAQNELIAHCQAR	-1.8621365744355	4.50695810972764e-25	P14550	AKR1A1	Aldo-keto reductase family 1 member A1 (EC 1.1.1.2) (EC 1.1.1.372) (EC 1.1.1.54) (Alcohol dehydrogenase [NADP(+)]) (Aldehyde reductase) (Glucuronate reductase) (EC 1.1.1.19) (Glucuronolactone reductase) (EC 1.1.1.20)	-1.922833673	1.203497e-51	p < 0.05
351	LAQNELIAHCQAR	-1.8621365744355	4.50695810972764e-25	P14550	AKR1A1	Aldo-keto reductase family 1 member A1 (EC 1.1.1.2) (EC 1.1.1.372) (EC 1.1.1.54) (Alcohol dehydrogenase [NADP(+)]) (Aldehyde reductase) (Glucuronate reductase) (EC 1.1.1.19) (Glucuronolactone reductase) (EC 1.1.1.20)	-1.922833673	1.203497e-51	p < 0.05
352	EALGGQALYPH	1.35233241385415	5.59009101186039e-25	Q9BUJ2	HNRNPUL1	Heterogeneous nuclear ribonucleoprotein U-like protein 1 (Adenovirus early region 1B-associated protein 5) (E1B-55 kDa-associated protein 5) (E1B-AP5)	1.2259194228	3.655238e-44	p < 0.05
353	LDYFLLSH	1.7026132678442	5.34943590879852e-25	P27695	APEX1	DNA-(apurinic or apyrimidinic site) endonuclease (EC 3.1.-.-) (APEX nuclease) (APEN) (Apurinic-apyrimidinic endonuclease 1) (AP endonuclease 1) (APE-1) (REF-1) (Redox factor-1) [Cleaved into: DNA-(apurinic or apyrimidinic site) endonuclease, mitochondrial]	0.9536015734	3.135385e-28	p < 0.05
354	SPYQLVLQH	2.72651951235058	5.97062228523011e-25	Q15582	TGFBI	Transforming growth factor-beta-induced protein ig-h3 (Beta ig-h3) (Kerato-epithelin) (RGD-containing collagen-associated protein) (RGD-CAP)	1.9708691992	5.337196e-29	p < 0.05
355	YYIQQDTK	2.00861543922885	7.60161380579246e-25	A6NMY6	ANXA2P2	Putative annexin A2-like protein (Annexin A2 pseudogene 2) (Lipocortin II pseudogene)	NA	NA	NA
356	YYTLDGSK	-1.28939060029375	6.93815995466701e-25	Q9NVP4	DZANK1	Double zinc ribbon and ankyrin repeat-containing protein 1	NA	NA	NA
357	LYNNEEQVGLAIR	-2.01177943968695	6.99545658620983e-25	P17516	AKR1C4	Aldo-keto reductase family 1 member C4 (EC 1.1.1.-) (EC 1.1.1.209) (EC 1.1.1.210) (EC 1.1.1.51) (EC 1.1.1.53) (EC 1.1.1.62) (3-alpha-hydroxysteroid dehydrogenase type I) (3-alpha-HSD1) (EC 1.1.1.357) (3alpha-hydroxysteroid 3-dehydrogenase) (Chlordecone reductase) (CDR) (EC 1.1.1.225) (Dihydrodiol dehydrogenase 4) (DD-4) (DD4) (HAKRA)	-5.2796704425	2.553903e-70	p < 0.05
358	LYNNEEQVGLAIR	-2.01177943968695	6.99545658620983e-25	P17516	AKR1C4	Aldo-keto reductase family 1 member C4 (EC 1.1.1.-) (EC 1.1.1.209) (EC 1.1.1.210) (EC 1.1.1.51) (EC 1.1.1.53) (EC 1.1.1.62) (3-alpha-hydroxysteroid dehydrogenase type I) (3-alpha-HSD1) (EC 1.1.1.357) (3alpha-hydroxysteroid 3-dehydrogenase) (Chlordecone reductase) (CDR) (EC 1.1.1.225) (Dihydrodiol dehydrogenase 4) (DD-4) (DD4) (HAKRA)	-5.2796704425	2.553903e-70	p < 0.05
359	ILDEIGADVQAR	2.13421440021807	1.2493207655765e-24	Q96C36	PYCR2	Pyrroline-5-carboxylate reductase 2 (P5C reductase 2) (P5CR 2) (EC 1.5.1.2)	NA	NA	NA
360	PPHIGDQPLTGAYTVTLDGR	-1.40137405939996	1.12966648046444e-24	P30043	BLVRB	Flavin reductase (NADPH) (FR) (EC 1.5.1.30) (Biliverdin reductase B) (BVR-B) (EC 1.3.1.24) (Biliverdin-IX beta-reductase) (Green heme-binding protein) (GHBP) (NADPH-dependent diaphorase) (NADPH-flavin reductase) (FLR)	-1.5122142197	1.790563e-31	p < 0.05
361	TALLQPHDR	-1.79979141042053	1.57246854712445e-24	P34897	SHMT2	Serine hydroxymethyltransferase, mitochondrial (SHMT) (EC 2.1.2.1) (Glycine hydroxymethyltransferase) (Serine methylase)	-1.8373645724	5.77398e-36	p < 0.05
362	TALLQPHDR	-1.79979141042053	1.57246854712445e-24	P34897	SHMT2	Serine hydroxymethyltransferase, mitochondrial (SHMT) (EC 2.1.2.1) (Glycine hydroxymethyltransferase) (Serine methylase)	-1.8373645724	5.77398e-36	p < 0.05
363	TNFDAER	1.62979585315934	1.78543576432793e-24	A6NMY6	ANXA2P2	Putative annexin A2-like protein (Annexin A2 pseudogene 2) (Lipocortin II pseudogene)	NA	NA	NA
364	SVPAAEPEYPK	-1.5214387111916	1.54799531390342e-24	P54819	AK2	Adenylate kinase 2, mitochondrial (AK 2) (EC 2.7.4.3) (ATP-AMP transphosphorylase 2) (ATP:AMP phosphotransferase) (Adenylate monophosphate kinase) [Cleaved into: Adenylate kinase 2, mitochondrial, N-terminally processed]	-1.1025671184	1.66234e-27	p < 0.05
365	IYLVDSGGAYLPR	-1.39012186101799	1.90889171646973e-24	Q9HCC0	MCCC2	Methylcrotonoyl-CoA carboxylase beta chain, mitochondrial (MCCase subunit beta) (EC 6.4.1.4) (3-methylcrotonyl-CoA carboxylase 2) (3-methylcrotonyl-CoA carboxylase non-biotin-containing subunit) (3-methylcrotonyl-CoA:carbon dioxide ligase subunit beta)	-1.5292958388	6.364804e-30	p < 0.05
366	LLPLVNQK	-1.95196207205591	1.98163096970126e-24	Q9H0W9	C11orf54	Ester hydrolase C11orf54 (EC 3.1.-.-)	-1.9267538639	1.590116e-32	p < 0.05
367	SLLVYIPSR	-2.47147119043488	2.03954740428028e-24	Q04446	GBE1	1,4-alpha-glucan-branching enzyme (EC 2.4.1.18) (Brancher enzyme) (Glycogen-branching enzyme)	-1.9904525357	3.86549e-40	p < 0.05
368	LSSLIILMPH	2.14941318126647	2.67108885760802e-24	P50454	SERPINH1	Serpin H1 (47 kDa heat shock protein) (Arsenic-transactivated protein 3) (AsTP3) (Cell proliferation-inducing gene 14 protein) (Collagen-binding protein) (Colligin) (Rheumatoid arthritis-related antigen RA-A47)	2.0893303334	5.039808e-46	p < 0.05
369	YIPQCGECK	-1.7794302033921	2.94169924116442e-24	P11766	ADH5	Alcohol dehydrogenase class-3 (EC 1.1.1.1) (Alcohol dehydrogenase 5) (Alcohol dehydrogenase class chi chain) (Alcohol dehydrogenase class-III) (Glutathione-dependent formaldehyde dehydrogenase) (FALDH) (FDH) (GSH-FDH) (EC 1.1.1.-) (S-(hydroxymethyl)glutathione dehydrogenase) (EC 1.1.1.284)	-1.3291136637	1.358996e-23	p < 0.05
370	ASVSVPDSSGPER	1.0144956695059	2.67108885760802e-24	P61978	HNRNPK	Heterogeneous nuclear ribonucleoprotein K (hnRNP K) (Transformation up-regulated nuclear protein) (TUNP)	0.7936801873	3.721454e-27	p < 0.05
371	PILGVTEAFK	-2.09697765331185	3.00058443139108e-24	P00505	GOT2	Aspartate aminotransferase, mitochondrial (mAspAT) (EC 2.6.1.1) (EC 2.6.1.7) (Fatty acid-binding protein) (FABP-1) (Glutamate oxaloacetate transaminase 2) (Kynurenine aminotransferase 4) (Kynurenine aminotransferase IV) (Kynurenine--oxoglutarate transaminase 4) (Kynurenine--oxoglutarate transaminase IV) (Plasma membrane-associated fatty acid-binding protein) (FABPpm) (Transaminase A)	-2.643230601	2.010476e-53	p < 0.05
372	SFLGDDVFLR	-2.05707496201882	3.68720730607687e-24	P06737	PYGL	Glycogen phosphorylase, liver form (EC 2.4.1.1)	-3.7156279707	5.955166e-65	p < 0.05
373	ELAASGATLPK	1.43478202345741	3.49429628050669e-24	Q93009	USP7	Ubiquitin carboxyl-terminal hydrolase 7 (EC 3.4.19.12) (Deubiquitinating enzyme 7) (Herpesvirus-associated ubiquitin-specific protease) (Ubiquitin thioesterase 7) (Ubiquitin-specific-processing protease 7)	0.7534022745	3.966078e-33	p < 0.05
374	QLEEELR	2.32313989040865	3.98561445586436e-24	Q9ULW0	TPX2	Targeting protein for Xklp2 (Differentially expressed in cancerous and non-cancerous lung cells 2) (DIL-2) (Hepatocellular carcinoma-associated antigen 519) (Hepatocellular carcinoma-associated antigen 90) (Protein fls353) (Restricted expression proliferation-associated protein 100) (p100)	NA	NA	NA
375	AATTGHVIDIYAC	-1.10116909479301	3.6324678391168e-24	Q15436	SEC23A	Protein transport protein Sec23A (hSec23A) (SEC23-related protein A)	-0.9916368339	7.999422e-21	p < 0.05
376	QVVLPNTALHLK	2.10065977479652	6.08063696669921e-24	Q14764	MVP	Major vault protein (MVP) (Lung resistance-related protein)	2.4016166238	1.224247e-51	p < 0.05
377	QVVLPNTALHLK	2.10065977479652	6.08063696669921e-24	Q14764	MVP	Major vault protein (MVP) (Lung resistance-related protein)	2.4016166238	1.224247e-51	p < 0.05
378	TVPELTQQVFDAK	1.14547403185241	5.55660702234036e-24	P07437	TUBB	Tubulin beta chain (Tubulin beta-5 chain)	1.1303952372	1.404031e-43	p < 0.05
379	ALAIMENANVLAR	2.28898461336276	8.03034794664289e-24	P04075	ALDOA	Fructose-bisphosphate aldolase A (EC 4.1.2.13) (Lung cancer antigen NY-LU-1) (Muscle-type aldolase)	2.2025067025	8.895249e-57	p < 0.05
380	TSWQALIDEDR	0.933367148521065	8.87334587597349e-24	Q14BN4	SLMAP	Sarcolemmal membrane-associated protein (Sarcolemmal-associated protein)	0.9255422765	8.822543e-32	p < 0.05
381	APVAGTCY	-3.11782993226791	1.23388427998703e-23	P30086	PEBP1	Phosphatidylethanolamine-binding protein 1 (PEBP-1) (HCNPpp) (Neuropolypeptide h3) (Prostatic-binding protein) (Raf kinase inhibitor protein) (RKIP) [Cleaved into: Hippocampal cholinergic neurostimulating peptide (HCNP)]	-2.1680943892	2.659131e-51	p < 0.05
382	HTFYNELR	0.965489038326776	1.03635326855224e-23	A5A3E0	POTEF	POTE ankyrin domain family member F (ANKRD26-like family C member 1B) (Chimeric POTE-actin protein)	NA	NA	NA
383	GAIGPYSQAVLVDR	-2.59881885995175	1.51860351258147e-23	P52758	RIDA	2-iminobutanoate/2-iminopropanoate deaminase (EC 3.5.99.10) (14.5 kDa translational inhibitor protein) (hp14.5) (p14.5) (Heat-responsive protein 12) (Reactive intermediate imine deaminase A homolog) (Translation inhibitor L-PSP ribonuclease) (UK114 antigen homolog)	-3.5293696414	2.360444e-46	p < 0.05
384	LLQVASPFLEPH	1.23468291016826	1.46468215680714e-23	O75694	NUP155	Nuclear pore complex protein Nup155 (155 kDa nucleoporin) (Nucleoporin Nup155)	1.017118096	8.730003e-49	p < 0.05
385	ILSFDTEAEVLER	-1.30238705739744	1.95962197243053e-23	P49189	ALDH9A1	4-trimethylaminobutyraldehyde dehydrogenase (TMABA-DH) (TMABALDH) (EC 1.2.1.47) (Aldehyde dehydrogenase E3 isozyme) (Aldehyde dehydrogenase family 9 member A1) (EC 1.2.1.3) (Gamma-aminobutyraldehyde dehydrogenase) (EC 1.2.1.19) (R-aminobutyraldehyde dehydrogenase) [Cleaved into: 4-trimethylaminobutyraldehyde dehydrogenase, N-terminally processed]	-1.6870579176	7.128642e-36	p < 0.05
386	SVTGAEEVESNGSLQK	1.70435683967428	1.73960604474948e-23	P17655	CAPN2	Calpain-2 catalytic subunit (EC 3.4.22.53) (Calcium-activated neutral proteinase 2) (CANP 2) (Calpain M-type) (Calpain large polypeptide L2) (Calpain-2 large subunit) (Millimolar-calpain) (M-calpain)	1.581018629	9.333285e-36	p < 0.05
387	SISSTFQIDEDGWR	1.85804648683164	1.78779958161227e-23	P11047	LAMC1	Laminin subunit gamma-1 (Laminin B2 chain) (Laminin-1 subunit gamma) (Laminin-10 subunit gamma) (Laminin-11 subunit gamma) (Laminin-2 subunit gamma) (Laminin-3 subunit gamma) (Laminin-4 subunit gamma) (Laminin-6 subunit gamma) (Laminin-7 subunit gamma) (Laminin-8 subunit gamma) (Laminin-9 subunit gamma) (S-laminin subunit gamma) (S-LAM gamma)	2.2826461115	8.5709e-50	p < 0.05
388	FDLSHGSAQVK	-2.1023750524357	2.13284455171925e-23	P69905	HBA1;	Hemoglobin subunit alpha (Alpha-globin) (Hemoglobin alpha chain)	-2.0781937929	3.396975e-36	p < 0.05
389	FDLSHGSAQVK	-2.1023750524357	2.13284455171925e-23	P69905	HBA1;	Hemoglobin subunit alpha (Alpha-globin) (Hemoglobin alpha chain)	-2.0781937929	3.396975e-36	p < 0.05
390	TVTFSIK	-1.88693549863857	1.95962197243053e-23	Q9NX61	TMEM161A	Transmembrane protein 161A (Adaptive response to oxidative stress protein 29) (AROS-29)	NA	NA	NA
391	GNDIAFHFNPR	2.34499713063287	2.37891733254291e-23	O00182	LGALS9	Galectin-9 (Gal-9) (Ecalectin) (Tumor antigen HOM-HD-21)	1.5676575325	4.061402e-22	p < 0.05
392	NSFVNDIFER	1.02563744452928	1.78884263006271e-23	O60814	H2BC12	Histone H2B type 1-K (H2B K) (HIRA-interacting protein 1)	NA	NA	NA
393	HVEPLER	1.7571172534658	1.95534577061355e-23	P50454	SERPINH1	Serpin H1 (47 kDa heat shock protein) (Arsenic-transactivated protein 3) (AsTP3) (Cell proliferation-inducing gene 14 protein) (Collagen-binding protein) (Colligin) (Rheumatoid arthritis-related antigen RA-A47)	2.0893303334	5.039808e-46	p < 0.05
394	GALAPLAIPSAAAAAAAAGR	1.26234159144236	2.11394234819065e-23	P26599	PTBP1	Polypyrimidine tract-binding protein 1 (PTB) (57 kDa RNA-binding protein PPTB-1) (Heterogeneous nuclear ribonucleoprotein I) (hnRNP I)	1.1875646337	8.978581e-45	p < 0.05
395	GALAPLAIPSAAAAAAAAGR	1.26234159144236	2.11394234819065e-23	P26599	PTBP1	Polypyrimidine tract-binding protein 1 (PTB) (57 kDa RNA-binding protein PPTB-1) (Heterogeneous nuclear ribonucleoprotein I) (hnRNP I)	1.1875646337	8.978581e-45	p < 0.05
396	QGFPLALSGR	0.959080170905972	2.22948109911546e-23	Q92841	DDX17	Probable ATP-dependent RNA helicase DDX17 (EC 3.6.4.13) (DEAD box protein 17) (DEAD box protein p72) (DEAD box protein p82) (RNA-dependent helicase p72)	1.0206490158	6.92791e-45	p < 0.05
397	TVVYFPVR	2.27475902031418	2.0985520151325e-23	P09211	GSTP1	Glutathione S-transferase P (EC 2.5.1.18) (GST class-pi) (GSTP1-1)	2.5242120263	1.533847e-31	p < 0.05
398	GQVITIGNER	1.679448076673	3.42941202205455e-23	A5A3E0	POTEF	POTE ankyrin domain family member F (ANKRD26-like family C member 1B) (Chimeric POTE-actin protein)	NA	NA	NA
399	SFYPPELQLR	-1.03405068224966	4.08140829033642e-23	P55899	FCGRT	IgG receptor FcRn large subunit p51 (FcRn) (IgG Fc fragment receptor transporter alpha chain) (Neonatal Fc receptor)	-1.0500184591	2.284919e-33	p < 0.05
400	FWEVISDEHGID	1.1196533020257	4.08140829033642e-23	P04350	TUBB4A	Tubulin beta-4A chain (Tubulin 5 beta) (Tubulin beta-4 chain)	NA	NA	NA
401	AAHLPAEFTPAVHASLDK	-2.54683547493832	5.13305921663917e-23	P69905	HBA1;	Hemoglobin subunit alpha (Alpha-globin) (Hemoglobin alpha chain)	-2.0781937929	3.396975e-36	p < 0.05
402	AAHLPAEFTPAVHASLDK	-2.54683547493832	5.13305921663917e-23	P69905	HBA1;	Hemoglobin subunit alpha (Alpha-globin) (Hemoglobin alpha chain)	-2.0781937929	3.396975e-36	p < 0.05
403	IAAPSGSAADK	1.04871149397702	4.4997328062715e-23	P31939	ATIC	Bifunctional purine biosynthesis protein ATIC (AICAR transformylase/inosine monophosphate cyclohydrolase) (ATIC) [Cleaved into: Bifunctional purine biosynthesis protein ATIC, N-terminally processed] [Includes: Phosphoribosylaminoimidazolecarboxamide formyltransferase (EC 2.1.2.3) (5-aminoimidazole-4-carboxamide ribonucleotide formyltransferase) (AICAR formyltransferase) (AICAR transformylase); In…	0.8876111131	1.169531e-23	p < 0.05
404	IALLLNR	2.0110220362278	5.15610721190063e-23	P31321	PRKAR1B	cAMP-dependent protein kinase type I-beta regulatory subunit	-0.238468738	0.02579012	p < 0.05
405	SLLGDDALVQVYPDGIR	0.914421992199298	5.4591830008934e-23	Q15393	SF3B3	Splicing factor 3B subunit 3 (Pre-mRNA-splicing factor SF3b 130 kDa subunit) (SF3b130) (STAF130) (Spliceosome-associated protein 130) (SAP 130)	0.9794203685	8.692903e-51	p < 0.05
406	MTLGTLR	-1.41369301935927	6.90940006243435e-23	P28288	ABCD3	ATP-binding cassette sub-family D member 3 (70 kDa peroxisomal membrane protein) (PMP70)	-1.8754848903	1.483925e-42	p < 0.05
407	AGPAGPAGPR	1.82250861076428	5.67637180697961e-23	P08123	COL1A2	Collagen alpha-2(I) chain (Alpha-2 type I collagen)	1.4063340071	1.867045e-17	p < 0.05
408	GGVLPNIQAVLLPK	1.1529020387276	5.79869726205523e-23	P04908	H2AC4	Histone H2A type 1-B/E (Histone H2A.2) (Histone H2A/a) (Histone H2A/m)	NA	NA	NA
409	FYLPGLAPVNFCDEEK	1.29806641079862	7.67590087475814e-23	Q99805	TM9SF2	Transmembrane 9 superfamily member 2 (p76)	0.7023313929	1.340698e-16	p < 0.05
410	AITDTAYR	1.09082766911732	8.07194885126212e-23	P35579	MYH9	Myosin-9 (Cellular myosin heavy chain, type A) (Myosin heavy chain 9) (Myosin heavy chain, non-muscle IIa) (Non-muscle myosin heavy chain A) (NMMHC-A) (Non-muscle myosin heavy chain IIa) (NMMHC II-a) (NMMHC-IIA)	1.0768131957	3.108159e-32	p < 0.05
411	AVAHVDDMPNALSALSDLHAHK	-2.12758239336567	9.82436014752e-23	P69905	HBA1;	Hemoglobin subunit alpha (Alpha-globin) (Hemoglobin alpha chain)	-2.0781937929	3.396975e-36	p < 0.05
412	AVAHVDDMPNALSALSDLHAHK	-2.12758239336567	9.82436014752e-23	P69905	HBA1;	Hemoglobin subunit alpha (Alpha-globin) (Hemoglobin alpha chain)	-2.0781937929	3.396975e-36	p < 0.05
413	SQQAYQEAFEISK	0.955269774927483	8.80000530652154e-23	P31946	YWHAB	14-3-3 protein beta/alpha (Protein 1054) (Protein kinase C inhibitor protein 1) (KCIP-1) [Cleaved into: 14-3-3 protein beta/alpha, N-terminally processed]	0.9142208915	1.988305e-33	p < 0.05
414	GIMDQFISLMGQK	-1.78762927281678	9.54826831626993e-23	P51570	GALK1	Galactokinase (EC 2.7.1.6) (Galactose kinase)	-2.2396651497	2.301126e-52	p < 0.05
415	GIMDQFISLMGQK	-1.78762927281678	9.54826831626993e-23	P51570	GALK1	Galactokinase (EC 2.7.1.6) (Galactose kinase)	-2.2396651497	2.301126e-52	p < 0.05
416	FGLLEICGVK	-2.21782944478825	1.24800638580704e-22	Q14914	PTGR1	Prostaglandin reductase 1 (PRG-1) (15-oxoprostaglandin 13-reductase) (EC 1.3.1.48) (Dithiolethione-inducible gene 1 protein) (D3T-inducible gene 1 protein) (DIG-1) (Leukotriene B4 12-hydroxydehydrogenase) (NAD(P)H-dependent alkenal/one oxidoreductase) (EC 1.3.1.74)	-3.3180473896	9.257198e-40	p < 0.05
417	AISSAALSASYK	-1.9306201273512	1.22120730135934e-22	P04114	APOB	Apolipoprotein B-100 (Apo B-100) [Cleaved into: Apolipoprotein B-48 (Apo B-48)]	-1.7900971202	3.418671e-27	p < 0.05
418	SIPFPTPTTPLTGR	1.28044454351207	1.3147886278116e-22	Q14157	UBAP2L	Ubiquitin-associated protein 2-like (Protein NICE-4)	1.550058525	1.557514e-57	p < 0.05
419	TIITTPPLK	-1.92014360992777	1.32706644780256e-22	P04114	APOB	Apolipoprotein B-100 (Apo B-100) [Cleaved into: Apolipoprotein B-48 (Apo B-48)]	-1.7900971202	3.418671e-27	p < 0.05
420	EPPLLLGVLHPN	-1.29223471241997	1.16233442573304e-22	Q9HDC9	APMAP	Adipocyte plasma membrane-associated protein (Protein BSCv)	-1.2610831211	9.446571e-27	p < 0.05
421	SVDSQFTHLAWINTPR	-1.46888914329641	1.22898863741632e-22	P32119	PRDX2	Peroxiredoxin-2 (EC 1.11.1.24) (Natural killer cell-enhancing factor B) (NKEF-B) (PRP) (Thiol-specific antioxidant protein) (TSA) (Thioredoxin peroxidase 1) (Thioredoxin-dependent peroxide reductase 1) (Thioredoxin-dependent peroxiredoxin 2)	-0.8098596612	1.293287e-14	p < 0.05
422	SVDSQFTHLAWINTPR	-1.46888914329641	1.22898863741632e-22	P32119	PRDX2	Peroxiredoxin-2 (EC 1.11.1.24) (Natural killer cell-enhancing factor B) (NKEF-B) (PRP) (Thiol-specific antioxidant protein) (TSA) (Thioredoxin peroxidase 1) (Thioredoxin-dependent peroxide reductase 1) (Thioredoxin-dependent peroxiredoxin 2)	-0.8098596612	1.293287e-14	p < 0.05
423	LGALALIYNEALK	3.46049461445532	1.49894636466121e-22	P06703	S100A6	Protein S100-A6 (Calcyclin) (Growth factor-inducible protein 2A9) (MLN 4) (Prolactin receptor-associated protein) (PRA) (S100 calcium-binding protein A6)	3.1975422083	5.986304e-41	p < 0.05
424	VVEVLAGHGHLY	-2.36496869889055	1.62964242689951e-22	P49327	FASN	Fatty acid synthase (EC 2.3.1.85) (Type I fatty acid synthase) [Includes: [Acyl-carrier-protein] S-acetyltransferase (EC 2.3.1.38); [Acyl-carrier-protein] S-malonyltransferase (EC 2.3.1.39); 3-oxoacyl-[acyl-carrier-protein] synthase (EC 2.3.1.41); 3-oxoacyl-[acyl-carrier-protein] reductase (EC 1.1.1.100); 3-hydroxyacyl-[acyl-carrier-protein] dehydratase (EC 4.2.1.59); Enoyl-[acyl-carrier-protein]…	-1.9432925931	3.395976e-23	p < 0.05
425	VVEVLAGHGHLY	-2.36496869889055	1.62964242689951e-22	P49327	FASN	Fatty acid synthase (EC 2.3.1.85) (Type I fatty acid synthase) [Includes: [Acyl-carrier-protein] S-acetyltransferase (EC 2.3.1.38); [Acyl-carrier-protein] S-malonyltransferase (EC 2.3.1.39); 3-oxoacyl-[acyl-carrier-protein] synthase (EC 2.3.1.41); 3-oxoacyl-[acyl-carrier-protein] reductase (EC 1.1.1.100); 3-hydroxyacyl-[acyl-carrier-protein] dehydratase (EC 4.2.1.59); Enoyl-[acyl-carrier-protein]…	-1.9432925931	3.395976e-23	p < 0.05
426	AYHEQLSVAEITNA	1.03423790523689	1.73606307684171e-22	P0DPH7	TUBA3C	Tubulin alpha-3C chain (Alpha-tubulin 2) (Alpha-tubulin 3C) (Tubulin alpha-2 chain) [Cleaved into: Detyrosinated tubulin alpha-3C chain]	NA	NA	NA
427	VCDLEGNR	-2.04925213953678	1.98769353539182e-22	P40261	NNMT	Nicotinamide N-methyltransferase (EC 2.1.1.1)	-1.947362068	1.010139e-21	p < 0.05
428	VGEPGHGGDPGLVSAY	1.5803648889473	2.14230299225593e-22	P21333	FLNA	Filamin-A (FLN-A) (Actin-binding protein 280) (ABP-280) (Alpha-filamin) (Endothelial actin-binding protein) (Filamin-1) (Non-muscle filamin)	1.8506746679	2.540569e-34	p < 0.05
429	EALYDICFR	1.08241708336273	2.62350381854108e-22	P04350	TUBB4A	Tubulin beta-4A chain (Tubulin 5 beta) (Tubulin beta-4 chain)	NA	NA	NA
430	SLDQPGGTLDLTLIR	1.44700061816008	3.07848235488042e-22	Q13263	TRIM28	Transcription intermediary factor 1-beta (TIF1-beta) (E3 SUMO-protein ligase TRIM28) (EC 2.3.2.27) (KRAB-associated protein 1) (KAP-1) (KRAB-interacting protein 1) (KRIP-1) (Nuclear corepressor KAP-1) (RING finger protein 96) (RING-type E3 ubiquitin transferase TIF1-beta) (Tripartite motif-containing protein 28)	1.7479974845	5.86937e-54	p < 0.05
431	MVLGSQALLTPTSADK	-1.08450684204191	3.57239091466622e-22	A1L0T0	ILVBL	2-hydroxyacyl-CoA lyase 2 (EC 4.1.2.-) (Acetolactate synthase-like protein) (IlvB-like protein)	-1.2752435161	7.673862e-39	p < 0.05
432	TTFNIQDGPDFQDR	-1.04320698223999	3.49282304834484e-22	Q99757	TXN2	Thioredoxin, mitochondrial (MTRX) (Mt-Trx) (Thioredoxin-2)	-0.8793236856	3.177473e-15	p < 0.05
433	TFFSETGAGK	1.02144227955862	4.36075586468613e-22	P0DPH7	TUBA3C	Tubulin alpha-3C chain (Alpha-tubulin 2) (Alpha-tubulin 3C) (Tubulin alpha-2 chain) [Cleaved into: Detyrosinated tubulin alpha-3C chain]	NA	NA	NA
434	TTDFLDTIK	-1.349789948433	4.00793362637953e-22	P48735	IDH2	Isocitrate dehydrogenase [NADP], mitochondrial (IDH) (EC 1.1.1.42) (ICD-M) (IDP) (NADP(+)-specific ICDH) (Oxalosuccinate decarboxylase)	-1.478169771	7.945506e-25	p < 0.05
435	AVPSELVLVEEIPR	-1.84799244394123	4.02427237134615e-22	Q4G176	ACSF3	Malonate--CoA ligase ACSF3, mitochondrial (EC 6.2.1.n3) (Acyl-CoA synthetase family member 3)	-1.293696629	2.328844e-37	p < 0.05
436	SVSYDQATSLR	-2.03513002006768	4.13764791343951e-22	P00918	CA2	Carbonic anhydrase 2 (EC 4.2.1.1) (Carbonate dehydratase II) (Carbonic anhydrase C) (CAC) (Carbonic anhydrase II) (CA-II)	-1.7358211689	3.665467e-18	p < 0.05
437	ASPGSCLEEFR	1.39085075677879	4.24111135768761e-22	P02462	COL4A1	Collagen alpha-1(IV) chain [Cleaved into: Arresten]	1.7921695542	1.17258e-33	p < 0.05
438	TFFTPNNIK	1.25368137674331	6.52484319639727e-22	P17844	DDX5	Probable ATP-dependent RNA helicase DDX5 (EC 3.6.4.13) (DEAD box protein 5) (RNA helicase p68)	1.3530155761	7.648907e-52	p < 0.05
439	DAPEEEDHVLVLR	-1.42927412747759	5.23298916837703e-22	P07237	P4HB	Protein disulfide-isomerase (PDI) (EC 5.3.4.1) (Cellular thyroid hormone-binding protein) (Prolyl 4-hydroxylase subunit beta) (p55)	-0.8053836118	8.798573e-11	p < 0.05
440	DAPEEEDHVLVLR	-1.42927412747759	5.23298916837703e-22	P07237	P4HB	Protein disulfide-isomerase (PDI) (EC 5.3.4.1) (Cellular thyroid hormone-binding protein) (Prolyl 4-hydroxylase subunit beta) (p55)	-0.8053836118	8.798573e-11	p < 0.05
441	SATFPLSVQK	1.42444692527078	5.95039732778375e-22	P26196	DDX6	Probable ATP-dependent RNA helicase DDX6 (EC 3.6.4.13) (ATP-dependent RNA helicase p54) (DEAD box protein 6) (Oncogene RCK)	1.4498142472	4.069948e-52	p < 0.05
442	SIDSVEDHLAWSK	-1.62063994172277	5.41783851042794e-22	P30041	PRDX6	Peroxiredoxin-6 (EC 1.11.1.27) (1-Cys peroxiredoxin) (1-Cys PRX) (24 kDa protein) (Acidic calcium-independent phospholipase A2) (aiPLA2) (EC 3.1.1.4) (Antioxidant protein 2) (Glutathione-dependent peroxiredoxin) (Liver 2D page spot 40) (Lysophosphatidylcholine acyltransferase 5) (LPC acyltransferase 5) (LPCAT-5) (Lyso-PC acyltransferase 5) (EC 2.3.1.23) (Non-selenium glutathione peroxidase) (NSGP…	-1.0755439119	5.398316e-22	p < 0.05
443	SIDSVEDHLAWSK	-1.62063994172277	5.41783851042794e-22	P30041	PRDX6	Peroxiredoxin-6 (EC 1.11.1.27) (1-Cys peroxiredoxin) (1-Cys PRX) (24 kDa protein) (Acidic calcium-independent phospholipase A2) (aiPLA2) (EC 3.1.1.4) (Antioxidant protein 2) (Glutathione-dependent peroxiredoxin) (Liver 2D page spot 40) (Lysophosphatidylcholine acyltransferase 5) (LPC acyltransferase 5) (LPCAT-5) (Lyso-PC acyltransferase 5) (EC 2.3.1.23) (Non-selenium glutathione peroxidase) (NSGP…	-1.0755439119	5.398316e-22	p < 0.05
444	SAGSGPGQYLQR	-1.87705774890078	7.07853712495931e-22	P23786	CPT2	Carnitine O-palmitoyltransferase 2, mitochondrial (EC 2.3.1.21) (Carnitine palmitoyltransferase II) (CPT II)	-2.0655955484	3.001874e-47	p < 0.05
445	FVEWIPNNVK	0.990254345451117	6.29857071164549e-22	P04350	TUBB4A	Tubulin beta-4A chain (Tubulin 5 beta) (Tubulin beta-4 chain)	NA	NA	NA
446	IGPDYIPTEEER	-0.949855012273342	6.41061217535927e-22	Q9NX40	OCIAD1	OCIA domain-containing protein 1 (Ovarian cancer immunoreactive antigen domain containing 1) (Ovarian carcinoma immunoreactive antigen)	-0.578254444	2.591559e-17	p < 0.05
447	GIMNSFVNDIFER	1.04258782697219	7.20960001751293e-22	O60814	H2BC12	Histone H2B type 1-K (H2B K) (HIRA-interacting protein 1)	NA	NA	NA
448	SLGGGTGSGMGTLLISK	1.57083706867291	7.61195943968487e-22	A6NNZ2	TUBB8B	Tubulin beta 8B	NA	NA	NA
449	SAGLDLTEMCGR	-1.32466750731566	1.12372820284299e-21	P42126	ECI1	Enoyl-CoA delta isomerase 1, mitochondrial (EC 5.3.3.8) (3,2-trans-enoyl-CoA isomerase) (Delta(3),Delta(2)-enoyl-CoA isomerase) (D3,D2-enoyl-CoA isomerase) (Dodecenoyl-CoA isomerase)	-1.4797063222	1.529075e-25	p < 0.05
450	SAFLMATPR	1.08447648481243	1.04560172479885e-21	Q15029	EFTUD2	116 kDa U5 small nuclear ribonucleoprotein component (Elongation factor Tu GTP-binding domain-containing protein 2) (SNU114 homolog) (hSNU114) (U5 snRNP-specific protein, 116 kDa) (U5-116 kDa)	1.0363071217	5.247616e-53	p < 0.05
451	INELDSGFR	1.21969274256399	1.22168755020159e-21	Q15631	TSN	Translin (EC 3.1.-.-) (Component 3 of promoter of RISC) (C3PO)	1.1300443117	5.829949e-33	p < 0.05
452	PTVSALLTSEK	-1.3881408057397	1.08141184647056e-21	P78417	GSTO1	Glutathione S-transferase omega-1 (GSTO-1) (EC 2.5.1.18) (Glutathione S-transferase omega 1-1) (GSTO 1-1) (Glutathione-dependent dehydroascorbate reductase) (EC 1.8.5.1) (Monomethylarsonic acid reductase) (MMA(V) reductase) (EC 1.20.4.2) (S-(Phenacyl)glutathione reductase) (SPG-R)	-1.5550106989	6.739345e-32	p < 0.05
453	SYFVEWIPNNVK	0.982475579313534	1.13089137854674e-21	P04350	TUBB4A	Tubulin beta-4A chain (Tubulin 5 beta) (Tubulin beta-4 chain)	NA	NA	NA
454	QVYEEEYGSSLEDDVVG	1.34938146324273	1.17250925432315e-21	P08758	ANXA5	Annexin A5 (Anchorin CII) (Annexin V) (Annexin-5) (Calphobindin I) (CBP-I) (Endonexin II) (Lipocortin V) (Placental anticoagulant protein 4) (PP4) (Placental anticoagulant protein I) (PAP-I) (Thromboplastin inhibitor) (Vascular anticoagulant-alpha) (VAC-alpha)	1.4796880629	2.435547e-30	p < 0.05
455	PTLPISITAHEDR	1.13187354755644	1.39618238059262e-21	O43815	STRN	Striatin	0.9540294212	2.645766e-40	p < 0.05
456	VLGAFSDGLAHLD	-1.78993545875692	1.42782237465201e-21	P02042	HBD	Hemoglobin subunit delta (Delta-globin) (Hemoglobin delta chain)	-2.7612116271	1.411218e-34	p < 0.05
457	AVPNATAPVSAAQLK	-2.13926966936999	1.78952357152858e-21	Q9NQ94	A1CF	APOBEC1 complementation factor (APOBEC1-stimulating protein)	-2.0222637627	6.365059e-35	p < 0.05
458	SVHWEESDIK	1.44258813793153	1.66947981956085e-21	Q92544	TM9SF4	Transmembrane 9 superfamily member 4 (Tumor cannibalism associated protein 1)	1.4334506904	1.821845e-44	p < 0.05
459	SVHWEESDIK	1.44258813793153	1.66947981956085e-21	Q92544	TM9SF4	Transmembrane 9 superfamily member 4 (Tumor cannibalism associated protein 1)	1.4334506904	1.821845e-44	p < 0.05
460	FISIDPER	-1.1818714329675	1.63345700861061e-21	O75880	SCO1	Protein SCO1 homolog, mitochondrial	-1.0894146722	1.706764e-34	p < 0.05
461	SDMDSILASLK	-1.39064276893091	2.07260046900445e-21	P40939	HADHA	Trifunctional enzyme subunit alpha, mitochondrial (78 kDa gastrin-binding protein) (Monolysocardiolipin acyltransferase) (EC 2.3.1.-) (TP-alpha) [Includes: Long-chain enoyl-CoA hydratase (EC 4.2.1.17); Long chain 3-hydroxyacyl-CoA dehydrogenase (EC 1.1.1.211)]	-1.631936969	4.299246e-40	p < 0.05
462	IILYNYR	1.83219160423587	1.89959556992726e-21	P06396	GSN	Gelsolin (AGEL) (Actin-depolymerizing factor) (ADF) (Brevin)	2.0651210219	4.447866e-49	p < 0.05
463	ALTFSYGR	1.25210681967424	2.02994506666092e-21	P04075	ALDOA	Fructose-bisphosphate aldolase A (EC 4.1.2.13) (Lung cancer antigen NY-LU-1) (Muscle-type aldolase)	2.2025067025	8.895249e-57	p < 0.05
464	GVLPNIQAVLLPK	1.15003857621419	2.55175173713477e-21	P04908	H2AC4	Histone H2A type 1-B/E (Histone H2A.2) (Histone H2A/a) (Histone H2A/m)	NA	NA	NA
465	ISQPPTPPTGQPVR	1.29322149949774	3.10150768122873e-21	Q6PKG0	LARP1	La-related protein 1 (La ribonucleoprotein domain family member 1)	0.9988638595	2.00288e-38	p < 0.05
466	EQISQFLQAAER	1.31613048170319	3.5535418385605e-21	P37802	TAGLN2	Transgelin-2 (Epididymis tissue protein Li 7e) (SM22-alpha homolog)	2.3434364171	1.014761e-46	p < 0.05
467	ESETTTSLVLER	1.45426397728838	3.10150768122873e-21	Q04837	SSBP1	Single-stranded DNA-binding protein, mitochondrial (Mt-SSB) (MtSSB) (PWP1-interacting protein 17)	0.738183783	9.478187e-17	p < 0.05
468	TPAHTVTMAC	-1.28389454594196	3.94728158185202e-21	P55084	HADHB	Trifunctional enzyme subunit beta, mitochondrial (TP-beta) [Includes: 3-ketoacyl-CoA thiolase (EC 2.3.1.155) (EC 2.3.1.16) (Acetyl-CoA acyltransferase) (Beta-ketothiolase)]	-1.5086170856	8.154679e-36	p < 0.05
469	MTPTVLYDVQELR	2.20165110238644	3.76902655315996e-21	P09525	ANXA4	Annexin A4 (35-beta calcimedin) (Annexin IV) (Annexin-4) (Carbohydrate-binding protein p33/p41) (Chromobindin-4) (Endonexin I) (Lipocortin IV) (P32.5) (PP4-X) (Placental anticoagulant protein II) (PAP-II) (Protein II)	2.3173605861	6.622741e-37	p < 0.05
470	MTPTVLYDVQELR	2.20165110238644	3.76902655315996e-21	P09525	ANXA4	Annexin A4 (35-beta calcimedin) (Annexin IV) (Annexin-4) (Carbohydrate-binding protein p33/p41) (Chromobindin-4) (Endonexin I) (Lipocortin IV) (P32.5) (PP4-X) (Placental anticoagulant protein II) (PAP-II) (Protein II)	2.3173605861	6.622741e-37	p < 0.05
471	YLSTETDIEDFR	-1.61785213389249	3.76902655315996e-21	Q8NE62	CHDH	Choline dehydrogenase, mitochondrial (CDH) (CHD) (EC 1.1.99.1)	-1.8196406938	5.989097e-20	p < 0.05
472	AVTVAPPGAR	1.40464391220162	3.73126319619517e-21	Q00839	HNRNPU	Heterogeneous nuclear ribonucleoprotein U (hnRNP U) (GRIP120) (Nuclear p120 ribonucleoprotein) (Scaffold-attachment factor A) (SAF-A) (p120) (pp120)	1.2519293699	3.273045e-46	p < 0.05
473	ATQMLESMIK	1.76391141858553	5.30546069287763e-21	P14618	PKM	Pyruvate kinase PKM (EC 2.7.1.40) (Cytosolic thyroid hormone-binding protein) (CTHBP) (Opa-interacting protein 3) (OIP-3) (Pyruvate kinase 2/3) (Pyruvate kinase muscle isozyme) (Thyroid hormone-binding protein 1) (THBP1) (Tumor M2-PK) (p58)	3.0918525916	3.925477e-67	p < 0.05
474	LFVGEPVWTAY	-1.54378232079417	5.40044774619798e-21	Q9BV57	ADI1	1,2-dihydroxy-3-keto-5-methylthiopentene dioxygenase (EC 1.13.11.54) (Acireductone dioxygenase (Fe(2+)-requiring)) (ARD) (Fe-ARD) (Membrane-type 1 matrix metalloproteinase cytoplasmic tail-binding protein 1) (MTCBP-1) (Submergence-induced protein-like factor) (Sip-L)	-1.7040183359	1.047151e-41	p < 0.05
475	YLIYNDGVPK	1.17545890607552	5.01301880714638e-21	Q8WZ79	DNASE2B	Deoxyribonuclease-2-beta (EC 3.1.22.1) (DNase II-like acid DNase) (DNase2-like acid DNase) (Deoxyribonuclease II beta) (DNase II beta) (Endonuclease DLAD)	NA	NA	NA
476	TISPLDLAK	1.23852085652373	5.55683884058853e-21	Q15365	PCBP1	Poly(rC)-binding protein 1 (Alpha-CP1) (Heterogeneous nuclear ribonucleoprotein E1) (hnRNP E1) (Nucleic acid-binding protein SUB2.3)	0.7118918072	8.403435e-28	p < 0.05
477	ELVLADGSFVR	-1.74158979453703	7.03676617715837e-21	Q15392	DHCR24	Delta(24)-sterol reductase (EC 1.3.1.72) (24-dehydrocholesterol reductase) (3-beta-hydroxysterol Delta-24-reductase) (Diminuto/dwarf1 homolog) (Seladin-1)	-2.592960942	4.666183e-27	p < 0.05
478	ASEEAFVK	0.995109278822044	7.13898332775109e-21	P09497	CLTB	Clathrin light chain B (Lcb)	0.9716763972	3.09519e-30	p < 0.05
479	VIGNQSLVNELAF	-1.48126474508808	8.21336872328197e-21	Q13011	ECH1	Delta(3,5)-Delta(2,4)-dienoyl-CoA isomerase, mitochondrial (EC 5.3.3.-)	-1.9296953801	3.166451e-39	p < 0.05
480	IAYFPQIVSVAAR	-1.41488790830036	8.79778278815846e-21	Q96AB3	ISOC2	Isochorismatase domain-containing protein 2	-1.5745646782	3.439569e-34	p < 0.05
481	LVDSGGAYLPR	-1.32400159149766	9.90762480119528e-21	Q9HCC0	MCCC2	Methylcrotonoyl-CoA carboxylase beta chain, mitochondrial (MCCase subunit beta) (EC 6.4.1.4) (3-methylcrotonyl-CoA carboxylase 2) (3-methylcrotonyl-CoA carboxylase non-biotin-containing subunit) (3-methylcrotonyl-CoA:carbon dioxide ligase subunit beta)	-1.5292958388	6.364804e-30	p < 0.05
482	ALYLGDVSER	0.782195650538972	8.070120516341e-21	P53621	COPA	Coatomer subunit alpha (Alpha-coat protein) (Alpha-COP) (HEP-COP) (HEPCOP) [Cleaved into: Xenin (Xenopsin-related peptide); Proxenin]	0.5601005408	2.917935e-21	p < 0.05
483	ANPQVGVAFPH	1.39095814322059	1.1600198464987e-20	P13010	XRCC5	X-ray repair cross-complementing protein 5 (EC 3.6.4.-) (86 kDa subunit of Ku antigen) (ATP-dependent DNA helicase 2 subunit 2) (ATP-dependent DNA helicase II 80 kDa subunit) (CTC box-binding factor 85 kDa subunit) (CTC85) (CTCBF) (DNA repair protein XRCC5) (Ku80) (Ku86) (Lupus Ku autoantigen protein p86) (Nuclear factor IV) (Thyroid-lupus autoantigen) (TLAA) (X-ray repair complementing defective…	1.3042830258	1.128089e-55	p < 0.05
484	SVSATYELQR	-1.41387751314836	1.56327676113267e-20	P04114	APOB	Apolipoprotein B-100 (Apo B-100) [Cleaved into: Apolipoprotein B-48 (Apo B-48)]	-1.7900971202	3.418671e-27	p < 0.05
485	WEVQPATFR	1.8181382522798	1.2211976996299e-20	P21810	BGN	Biglycan (Bone/cartilage proteoglycan I) (PG-S1)	2.0240317172	1.863734e-28	p < 0.05
486	SLAEGSVTSVGSVNPAENFR	1.58672013881919	1.30421331283422e-20	P13010	XRCC5	X-ray repair cross-complementing protein 5 (EC 3.6.4.-) (86 kDa subunit of Ku antigen) (ATP-dependent DNA helicase 2 subunit 2) (ATP-dependent DNA helicase II 80 kDa subunit) (CTC box-binding factor 85 kDa subunit) (CTC85) (CTCBF) (DNA repair protein XRCC5) (Ku80) (Ku86) (Lupus Ku autoantigen protein p86) (Nuclear factor IV) (Thyroid-lupus autoantigen) (TLAA) (X-ray repair complementing defective…	1.3042830258	1.128089e-55	p < 0.05
487	SLAEGSVTSVGSVNPAENFR	1.58672013881919	1.30421331283422e-20	P13010	XRCC5	X-ray repair cross-complementing protein 5 (EC 3.6.4.-) (86 kDa subunit of Ku antigen) (ATP-dependent DNA helicase 2 subunit 2) (ATP-dependent DNA helicase II 80 kDa subunit) (CTC box-binding factor 85 kDa subunit) (CTC85) (CTCBF) (DNA repair protein XRCC5) (Ku80) (Ku86) (Lupus Ku autoantigen protein p86) (Nuclear factor IV) (Thyroid-lupus autoantigen) (TLAA) (X-ray repair complementing defective…	1.3042830258	1.128089e-55	p < 0.05
488	SLGYGFVNYVTAK	0.808350937172819	1.38708967371274e-20	Q15717	ELAVL1	ELAV-like protein 1 (Hu-antigen R) (HuR)	1.0523230367	1.650684e-42	p < 0.05
489	AQDEGLLSDVVPF	-1.28349037278367	1.96868594410952e-20	P55084	HADHB	Trifunctional enzyme subunit beta, mitochondrial (TP-beta) [Includes: 3-ketoacyl-CoA thiolase (EC 2.3.1.155) (EC 2.3.1.16) (Acetyl-CoA acyltransferase) (Beta-ketothiolase)]	-1.5086170856	8.154679e-36	p < 0.05
490	YVAPEVLGPEK	1.00747000690641	1.93583841763972e-20	P49137	MAPKAPK2	MAP kinase-activated protein kinase 2 (MAPK-activated protein kinase 2) (MAPKAP kinase 2) (MAPKAP-K2) (MAPKAPK-2) (MK-2) (MK2) (EC 2.7.11.1)	1.1925749493	4.65743e-41	p < 0.05
491	NNEEQVGLAIR	-1.66724079839026	2.14914697537476e-20	P17516	AKR1C4	Aldo-keto reductase family 1 member C4 (EC 1.1.1.-) (EC 1.1.1.209) (EC 1.1.1.210) (EC 1.1.1.51) (EC 1.1.1.53) (EC 1.1.1.62) (3-alpha-hydroxysteroid dehydrogenase type I) (3-alpha-HSD1) (EC 1.1.1.357) (3alpha-hydroxysteroid 3-dehydrogenase) (Chlordecone reductase) (CDR) (EC 1.1.1.225) (Dihydrodiol dehydrogenase 4) (DD-4) (DD4) (HAKRA)	-5.2796704425	2.553903e-70	p < 0.05
492	ALVCTCYGGSR	1.65429718051774	2.09358794217697e-20	P02751	FN1	Fibronectin (FN) (Cold-insoluble globulin) (CIG) [Cleaved into: Anastellin; Ugl-Y1; Ugl-Y2; Ugl-Y3]	1.6088845501	3.856503e-20	p < 0.05
493	LLYGTEVHTDTNK	1.79450629966485	3.04084792038735e-20	O00299	CLIC1	Chloride intracellular channel protein 1 (Chloride channel ABP) (Nuclear chloride ion channel 27) (NCC27) (Regulatory nuclear chloride ion channel protein) (hRNCC)	1.9586391948	5.029244e-57	p < 0.05
494	LLYGTEVHTDTNK	1.79450629966485	3.04084792038735e-20	O00299	CLIC1	Chloride intracellular channel protein 1 (Chloride channel ABP) (Nuclear chloride ion channel 27) (NCC27) (Regulatory nuclear chloride ion channel protein) (hRNCC)	1.9586391948	5.029244e-57	p < 0.05
495	GASAPSVTSAALR	-1.16301276479275	2.73957621579539e-20	O43488	AKR7A2	Aflatoxin B1 aldehyde reductase member 2 (EC 1.1.1.n11) (AFB1 aldehyde reductase 1) (AFB1-AR 1) (Aldoketoreductase 7) (Succinic semialdehyde reductase) (SSA reductase)	-1.3759239297	6.037698e-48	p < 0.05
496	SLNHEYLPILGLAEFR	-1.5896575277403	3.52996636602107e-20	P17174	GOT1	Aspartate aminotransferase, cytoplasmic (cAspAT) (EC 2.6.1.1) (EC 2.6.1.3) (Cysteine aminotransferase, cytoplasmic) (Cysteine transaminase, cytoplasmic) (cCAT) (Glutamate oxaloacetate transaminase 1) (Transaminase A)	-1.9356877858	2.945469e-30	p < 0.05
497	SVAVSPSLDLSK	1.52891562521768	3.9642588739426e-20	P21333	FLNA	Filamin-A (FLN-A) (Actin-binding protein 280) (ABP-280) (Alpha-filamin) (Endothelial actin-binding protein) (Filamin-1) (Non-muscle filamin)	1.8506746679	2.540569e-34	p < 0.05
498	SFETTDESLR	1.34902427261013	5.01663182791081e-20	P09651	HNRNPA1	Heterogeneous nuclear ribonucleoprotein A1 (hnRNP A1) (Helix-destabilizing protein) (Single-strand RNA-binding protein) (hnRNP core protein A1) [Cleaved into: Heterogeneous nuclear ribonucleoprotein A1, N-terminally processed]	NA	NA	NA
499	ANFPVDPQR	-0.912696963675677	5.18647618204615e-20	P10768	ESD	S-formylglutathione hydrolase (FGH) (EC 3.1.2.12) (Esterase D) (Methylumbelliferyl-acetate deacetylase) (EC 3.1.1.56)	-1.0765337328	1.217277e-33	p < 0.05
500	SSSGPSPFALAVVK	-1.36078982174869	5.08503009490658e-20	Q53SF7	COBLL1	Cordon-bleu protein-like 1	-1.8472471452	3.382747e-41	p < 0.05
501	IGGVILFHETLYQK	1.95345614957412	5.53312960967514e-20	P04075	ALDOA	Fructose-bisphosphate aldolase A (EC 4.1.2.13) (Lung cancer antigen NY-LU-1) (Muscle-type aldolase)	2.2025067025	8.895249e-57	p < 0.05
502	IGGVILFHETLYQK	1.95345614957412	5.53312960967514e-20	P04075	ALDOA	Fructose-bisphosphate aldolase A (EC 4.1.2.13) (Lung cancer antigen NY-LU-1) (Muscle-type aldolase)	2.2025067025	8.895249e-57	p < 0.05
503	TFSVVPSPK	0.873086992074386	5.22128063561618e-20	P04350	TUBB4A	Tubulin beta-4A chain (Tubulin 5 beta) (Tubulin beta-4 chain)	NA	NA	NA
504	QMWELSAVAR	-1.51956805737356	5.06605053826992e-20	P08133	ANXA6	Annexin A6 (67 kDa calelectrin) (Annexin VI) (Annexin-6) (Calphobindin-II) (CPB-II) (Chromobindin-20) (Lipocortin VI) (Protein III) (p68) (p70)	-1.5561559251	9.550446e-30	p < 0.05
505	NNPVPYWEVQPATFR	1.79451458457401	6.03453968460177e-20	P21810	BGN	Biglycan (Bone/cartilage proteoglycan I) (PG-S1)	2.0240317172	1.863734e-28	p < 0.05
506	NIVEAMER	0.738393382197977	9.05550266804779e-20	P62937	PPIA	Peptidyl-prolyl cis-trans isomerase A (PPIase A) (EC 5.2.1.8) (Cyclophilin A) (Cyclosporin A-binding protein) (Rotamase A) [Cleaved into: Peptidyl-prolyl cis-trans isomerase A, N-terminally processed]	0.8155166704	1.33074e-13	p < 0.05
507	LGGEDFDNR	1.16995606381771	1.0434894763544e-19	P0DMV8	HSPA1A	Heat shock 70 kDa protein 1A (Heat shock 70 kDa protein 1) (HSP70-1) (HSP70.1)	NA	NA	NA
508	TVTVGQACNPSACR	1.52368653634599	1.1352690598902e-19	P21333	FLNA	Filamin-A (FLN-A) (Actin-binding protein 280) (ABP-280) (Alpha-filamin) (Endothelial actin-binding protein) (Filamin-1) (Non-muscle filamin)	1.8506746679	2.540569e-34	p < 0.05
509	TMDLAPLLLAAR	-1.42990316590678	1.8450608481761e-19	Q6P1X6	C8orf82	UPF0598 protein C8orf82	-1.722465493	9.784537e-46	p < 0.05
510	YTVVYFPVR	2.57252100897999	1.83629852523251e-19	P09211	GSTP1	Glutathione S-transferase P (EC 2.5.1.18) (GST class-pi) (GSTP1-1)	2.5242120263	1.533847e-31	p < 0.05
511	PSIFTVLTAK	-2.05994969613333	2.40538936676159e-19	Q93099	HGD	Homogentisate 1,2-dioxygenase (EC 1.13.11.5) (Homogentisate oxygenase) (Homogentisic acid oxidase) (Homogentisicase)	-2.8591603488	4.856601e-42	p < 0.05
512	ASSPGGVYATR	1.18727865500336	1.86015089227914e-19	P08670	VIM	Vimentin	1.0915259813	2.674888e-19	p < 0.05
513	AVSEGVVHEDLR	1.43416881981041	2.54132713925564e-19	O00567	NOP56	Nucleolar protein 56 (Nucleolar protein 5A)	1.0414257871	4.391777e-36	p < 0.05
514	AVSEGVVHEDLR	1.43416881981041	2.54132713925564e-19	O00567	NOP56	Nucleolar protein 56 (Nucleolar protein 5A)	1.0414257871	4.391777e-36	p < 0.05
515	ESAITCEYLDEAYPGK	-1.04157028853739	2.5993637944072e-19	P78417	GSTO1	Glutathione S-transferase omega-1 (GSTO-1) (EC 2.5.1.18) (Glutathione S-transferase omega 1-1) (GSTO 1-1) (Glutathione-dependent dehydroascorbate reductase) (EC 1.8.5.1) (Monomethylarsonic acid reductase) (MMA(V) reductase) (EC 1.20.4.2) (S-(Phenacyl)glutathione reductase) (SPG-R)	-1.5550106989	6.739345e-32	p < 0.05
516	ITDFGLSK	1.15551322150437	2.27158895310773e-19	Q96NX5	CAMK1G	Calcium/calmodulin-dependent protein kinase type 1G (EC 2.7.11.17) (CaM kinase I gamma) (CaM kinase IG) (CaM-KI gamma) (CaMKI gamma) (CaMKIG) (CaMK-like CREB kinase III) (CLICK III)	NA	NA	NA
517	GISTGYGAAVNTAK	-1.3284843826178	2.22874432735459e-19	P11766	ADH5	Alcohol dehydrogenase class-3 (EC 1.1.1.1) (Alcohol dehydrogenase 5) (Alcohol dehydrogenase class chi chain) (Alcohol dehydrogenase class-III) (Glutathione-dependent formaldehyde dehydrogenase) (FALDH) (FDH) (GSH-FDH) (EC 1.1.1.-) (S-(hydroxymethyl)glutathione dehydrogenase) (EC 1.1.1.284)	-1.3291136637	1.358996e-23	p < 0.05
518	AVVSAAQAGLLR	1.00142745765387	2.71757353180042e-19	O15127	SCAMP2	Secretory carrier-associated membrane protein 2 (Secretory carrier membrane protein 2)	1.2449680029	7.009955e-49	p < 0.05
519	VADALTNAVAHVDDMPNALSALSDLHAH	-1.89871819240747	2.85985006843003e-19	P69905	HBA1;	Hemoglobin subunit alpha (Alpha-globin) (Hemoglobin alpha chain)	-2.0781937929	3.396975e-36	p < 0.05
520	VADALTNAVAHVDDMPNALSALSDLHAH	-1.89871819240747	2.85985006843003e-19	P69905	HBA1;	Hemoglobin subunit alpha (Alpha-globin) (Hemoglobin alpha chain)	-2.0781937929	3.396975e-36	p < 0.05
521	FVETQASQGTLQTR	1.37170542875678	2.73912914143045e-19	P78527	PRKDC	DNA-dependent protein kinase catalytic subunit (DNA-PK catalytic subunit) (DNA-PKcs) (EC 2.7.11.1) (DNPK1) (p460)	1.3329024453	5.591946e-53	p < 0.05
522	LLTEAPLNPK	2.57748174162747	2.71757353180042e-19	P0CG38	POTEI	POTE ankyrin domain family member I	NA	NA	NA
523	DFEQEMATAASSSSLEK	1.12201658415786	2.86099196800738e-19	P60709	ACTB	Actin, cytoplasmic 1 (Beta-actin) [Cleaved into: Actin, cytoplasmic 1, N-terminally processed]	NA	NA	NA
524	DFEQEMATAASSSSLEK	1.12201658415786	2.86099196800738e-19	P60709	ACTB	Actin, cytoplasmic 1 (Beta-actin) [Cleaved into: Actin, cytoplasmic 1, N-terminally processed]	NA	NA	NA
525	SILYPATTGR	-1.12975010650099	4.19395252806739e-19	P30041	PRDX6	Peroxiredoxin-6 (EC 1.11.1.27) (1-Cys peroxiredoxin) (1-Cys PRX) (24 kDa protein) (Acidic calcium-independent phospholipase A2) (aiPLA2) (EC 3.1.1.4) (Antioxidant protein 2) (Glutathione-dependent peroxiredoxin) (Liver 2D page spot 40) (Lysophosphatidylcholine acyltransferase 5) (LPC acyltransferase 5) (LPCAT-5) (Lyso-PC acyltransferase 5) (EC 2.3.1.23) (Non-selenium glutathione peroxidase) (NSGP…	-1.0755439119	5.398316e-22	p < 0.05
526	VLSQPLTQATVK	-1.01844481079317	3.98167421348942e-19	P04844	RPN2	Dolichyl-diphosphooligosaccharide--protein glycosyltransferase subunit 2 (Dolichyl-diphosphooligosaccharide--protein glycosyltransferase 63 kDa subunit) (RIBIIR) (Ribophorin II) (RPN-II) (Ribophorin-2)	-0.5178970794	1.111149e-11	p < 0.05
527	IVNVSSLAH	-1.11675983036529	4.97125739221914e-19	Q8TC12	RDH11	Retinol dehydrogenase 11 (EC 1.1.1.300) (Androgen-regulated short-chain dehydrogenase/reductase 1) (HCV core-binding protein HCBP12) (Prostate short-chain dehydrogenase/reductase 1) (Retinal reductase 1) (RalR1) (Short chain dehydrogenase/reductase family 7C member 1)	-1.6582474933	3.421561e-38	p < 0.05
528	QLLELALTR	-1.73516931028505	4.87547639121704e-19	Q1MX18	INSC	Protein inscuteable homolog	NA	NA	NA
529	ILSPWGAEVK	1.1697680555086	5.01555511314739e-19	P09874	PARP1	Poly [ADP-ribose] polymerase 1 (PARP-1) (EC 2.4.2.30) (ADP-ribosyltransferase diphtheria toxin-like 1) (ARTD1) (DNA ADP-ribosyltransferase PARP1) (EC 2.4.2.-) (NAD(+) ADP-ribosyltransferase 1) (ADPRT 1) (Poly[ADP-ribose] synthase 1) (Protein poly-ADP-ribosyltransferase PARP1) (EC 2.4.2.-)	1.2402573543	2.858599e-37	p < 0.05
530	EAYAELCR	-1.69625985545555	6.33708219732857e-19	Q9HC84	MUC5B	Mucin-5B (MUC-5B) (Cervical mucin) (High molecular weight salivary mucin MG1) (Mucin-5 subtype B, tracheobronchial) (Sublingual gland mucin)	NA	NA	NA
531	MIIANDATVK	-1.23067319006743	5.25378287692309e-19	Q9HCC0	MCCC2	Methylcrotonoyl-CoA carboxylase beta chain, mitochondrial (MCCase subunit beta) (EC 6.4.1.4) (3-methylcrotonyl-CoA carboxylase 2) (3-methylcrotonyl-CoA carboxylase non-biotin-containing subunit) (3-methylcrotonyl-CoA:carbon dioxide ligase subunit beta)	-1.5292958388	6.364804e-30	p < 0.05
532	SIPFMGSDVSVVR	-1.21941618396363	5.50270157211456e-19	Q8NBX0	SCCPDH	Saccharopine dehydrogenase-like oxidoreductase (EC 1.-.-.-)	-1.757426397	9.479153e-30	p < 0.05
533	SGVQPGIGTEVFVGK	0.993813081292206	5.18683976894982e-19	O43390	HNRNPR	Heterogeneous nuclear ribonucleoprotein R (hnRNP R)	0.850741879	4.341126e-29	p < 0.05
534	LGPEQLPDCLK	-0.875046379523713	5.49867552753297e-19	P40926	MDH2	Malate dehydrogenase, mitochondrial (EC 1.1.1.37)	-0.4938133963	2.201503e-05	p < 0.05
535	AFIEFASFEDAK	1.15051440207494	5.15620516661123e-19	P19338	NCL	Nucleolin (Protein C23)	1.2692374326	4.308037e-42	p < 0.05
536	TLAPHDFANIK	0.943224569718406	5.95896840537779e-19	P53618	COPB1	Coatomer subunit beta (Beta-coat protein) (Beta-COP)	0.5161637446	1.786657e-15	p < 0.05
537	TLAPHDFANIK	0.943224569718406	5.95896840537779e-19	P53618	COPB1	Coatomer subunit beta (Beta-coat protein) (Beta-COP)	0.5161637446	1.786657e-15	p < 0.05
538	GIVDQSQQAYQEAF	1.09175650759615	8.38113591029068e-19	P63104	YWHAZ	14-3-3 protein zeta/delta (Protein kinase C inhibitor protein 1) (KCIP-1)	1.7442888284	4.122494e-54	p < 0.05
539	TFALSTGDPSQPVR	1.02437579859992	8.74390993649741e-19	Q9BY32	ITPA	Inosine triphosphate pyrophosphatase (ITPase) (Inosine triphosphatase) (EC 3.6.1.9) (Non-canonical purine NTP pyrophosphatase) (Non-standard purine NTP pyrophosphatase) (Nucleoside-triphosphate diphosphatase) (Nucleoside-triphosphate pyrophosphatase) (NTPase) (Putative oncogene protein hlc14-06-p)	1.462038928	2.699168e-46	p < 0.05
540	SSFQMALSK	-1.40836013339109	7.64612462611762e-19	O75874	IDH1	Isocitrate dehydrogenase [NADP] cytoplasmic (IDH) (EC 1.1.1.42) (Cytosolic NADP-isocitrate dehydrogenase) (IDP) (NADP(+)-specific ICDH) (Oxalosuccinate decarboxylase)	-1.7337279828	1.210705e-30	p < 0.05
541	AAEFVPSFLR	0.937440013563536	7.3830437514199e-19	Q8IYD1	GSPT2	Eukaryotic peptide chain release factor GTP-binding subunit ERF3B (Eukaryotic peptide chain release factor subunit 3b) (eRF3b) (G1 to S phase transition protein 2 homolog)	0.8563015725	3.360373e-22	p < 0.05
542	SETALPGAFK	1.14837754329547	9.25932330581894e-19	P35579	MYH9	Myosin-9 (Cellular myosin heavy chain, type A) (Myosin heavy chain 9) (Myosin heavy chain, non-muscle IIa) (Non-muscle myosin heavy chain A) (NMMHC-A) (Non-muscle myosin heavy chain IIa) (NMMHC II-a) (NMMHC-IIA)	1.0768131957	3.108159e-32	p < 0.05
543	NLFVGNLNFNK	1.19029539265172	1.06019857993984e-18	P19338	NCL	Nucleolin (Protein C23)	1.2692374326	4.308037e-42	p < 0.05
544	LCLDLLK	0.721009125213385	9.11534128730258e-19	Q92785	DPF2	Zinc finger protein ubi-d4 (Apoptosis response zinc finger protein) (BRG1-associated factor 45D) (BAF45D) (D4, zinc and double PHD fingers family 2) (Protein requiem)	NA	NA	NA
545	HLIIDNR	-0.951688097017102	1.18026180754854e-18	P54646	PRKAA2	5'-AMP-activated protein kinase catalytic subunit alpha-2 (AMPK subunit alpha-2) (EC 2.7.11.1) (Acetyl-CoA carboxylase kinase) (ACACA kinase) (EC 2.7.11.27) (Hydroxymethylglutaryl-CoA reductase kinase) (HMGCR kinase) (EC 2.7.11.31)	NA	NA	NA
546	ATPEQISMDLK	0.935717660433769	1.29235441922144e-18	Q08211	DHX9	ATP-dependent RNA helicase A (EC 3.6.4.13) (DEAH box protein 9) (DExH-box helicase 9) (Leukophysin) (LKP) (Nuclear DNA helicase II) (NDH II) (RNA helicase A)	1.2087227133	2.614755e-47	p < 0.05
547	TSAFLLWDPTK	-1.72335504260394	1.05357620542537e-18	P30043	BLVRB	Flavin reductase (NADPH) (FR) (EC 1.5.1.30) (Biliverdin reductase B) (BVR-B) (EC 1.3.1.24) (Biliverdin-IX beta-reductase) (Green heme-binding protein) (GHBP) (NADPH-dependent diaphorase) (NADPH-flavin reductase) (FLR)	-1.5122142197	1.790563e-31	p < 0.05
548	LTLHGLQQY	1.10978669233863	1.18026180754854e-18	O00148	DDX39A	ATP-dependent RNA helicase DDX39A (EC 3.6.4.13) (DEAD box protein 39) (Nuclear RNA helicase URH49)	2.1207858929	2.299616e-45	p < 0.05
549	SAAVVFASTDR	-1.84663447797204	1.45938156134089e-18	P16219	ACADS	Short-chain specific acyl-CoA dehydrogenase, mitochondrial (SCAD) (EC 1.3.8.1) (Butyryl-CoA dehydrogenase)	-3.4442231489	7.963848e-49	p < 0.05
550	NEEQVGLAIR	-1.69206172036231	1.16153859249914e-18	P17516	AKR1C4	Aldo-keto reductase family 1 member C4 (EC 1.1.1.-) (EC 1.1.1.209) (EC 1.1.1.210) (EC 1.1.1.51) (EC 1.1.1.53) (EC 1.1.1.62) (3-alpha-hydroxysteroid dehydrogenase type I) (3-alpha-HSD1) (EC 1.1.1.357) (3alpha-hydroxysteroid 3-dehydrogenase) (Chlordecone reductase) (CDR) (EC 1.1.1.225) (Dihydrodiol dehydrogenase 4) (DD-4) (DD4) (HAKRA)	-5.2796704425	2.553903e-70	p < 0.05
551	VLCHNCAVEFNFGQK	1.08963521179976	1.34974968768115e-18	Q00839	HNRNPU	Heterogeneous nuclear ribonucleoprotein U (hnRNP U) (GRIP120) (Nuclear p120 ribonucleoprotein) (Scaffold-attachment factor A) (SAF-A) (p120) (pp120)	1.2519293699	3.273045e-46	p < 0.05
552	SLQELFLAH	1.42057696028692	1.48038389780625e-18	P09874	PARP1	Poly [ADP-ribose] polymerase 1 (PARP-1) (EC 2.4.2.30) (ADP-ribosyltransferase diphtheria toxin-like 1) (ARTD1) (DNA ADP-ribosyltransferase PARP1) (EC 2.4.2.-) (NAD(+) ADP-ribosyltransferase 1) (ADPRT 1) (Poly[ADP-ribose] synthase 1) (Protein poly-ADP-ribosyltransferase PARP1) (EC 2.4.2.-)	1.2402573543	2.858599e-37	p < 0.05
553	PLNDNIATLLHQSSDK	1.38207969568999	1.34974968768115e-18	P35579	MYH9	Myosin-9 (Cellular myosin heavy chain, type A) (Myosin heavy chain 9) (Myosin heavy chain, non-muscle IIa) (Non-muscle myosin heavy chain A) (NMMHC-A) (Non-muscle myosin heavy chain IIa) (NMMHC II-a) (NMMHC-IIA)	1.0768131957	3.108159e-32	p < 0.05
554	SIGIVPSVR	-0.981516585883684	1.454113835828e-18	Q9UHG3	PCYOX1	Prenylcysteine oxidase 1 (EC 1.8.3.5) (Prenylcysteine lyase)	-0.7765720563	1.04345e-13	p < 0.05
555	SDSFENPVLQQH	1.38301692266939	2.0690542595564e-18	P12956	XRCC6	X-ray repair cross-complementing protein 6 (EC 3.6.4.-) (EC 4.2.99.-) (5'-deoxyribose-5-phosphate lyase Ku70) (5'-dRP lyase Ku70) (70 kDa subunit of Ku antigen) (ATP-dependent DNA helicase 2 subunit 1) (ATP-dependent DNA helicase II 70 kDa subunit) (CTC box-binding factor 75 kDa subunit) (CTC75) (CTCBF) (DNA repair protein XRCC6) (Lupus Ku autoantigen protein p70) (Ku70) (Thyroid-lupus autoantige…	1.230307524	2.649291e-52	p < 0.05
556	TGASYYGEQTLH	0.934460175001782	1.98011461919709e-18	Q9BY44	EIF2A	Eukaryotic translation initiation factor 2A (eIF-2A) (65 kDa eukaryotic translation initiation factor 2A) [Cleaved into: Eukaryotic translation initiation factor 2A, N-terminally processed]	0.8457034222	3.457556e-28	p < 0.05
557	HLELLAR	1.05321316686221	1.75768005563042e-18	Q8IZY2	ABCA7	Phospholipid-transporting ATPase ABCA7 (EC 7.6.2.1) (ABCA-SSN) (ATP-binding cassette sub-family A member 7) (Autoantigen SS-N) (Macrophage ABC transporter)	NA	NA	NA
558	LGVTPSVIR	1.40110666549045	2.0690542595564e-18	O14773	TPP1	Tripeptidyl-peptidase 1 (TPP-1) (EC 3.4.14.9) (Cell growth-inhibiting gene 1 protein) (Lysosomal pepstatin-insensitive protease) (LPIC) (Tripeptidyl aminopeptidase) (Tripeptidyl-peptidase I) (TPP-I)	-0.7563238586	8.156947e-14	p < 0.05
559	SGYTQSQFSAPR	1.20592615731623	2.55188448572549e-18	Q14444	CAPRIN1	Caprin-1 (Cell cycle-associated protein 1) (Cytoplasmic activation- and proliferation-associated protein 1) (GPI-anchored membrane protein 1) (GPI-anchored protein p137) (GPI-p137) (p137GPI) (Membrane component chromosome 11 surface marker 1) (RNA granule protein 105)	1.1089871702	2.137454e-39	p < 0.05
560	SICDLPVHSNK	1.27751881125627	2.12824830315049e-18	P43243	MATR3	Matrin-3	0.98518517	4.704714e-40	p < 0.05
561	SICDLPVHSNK	1.27751881125627	2.12824830315049e-18	P43243	MATR3	Matrin-3	0.98518517	4.704714e-40	p < 0.05
562	SLSEQQLDAR	0.990351047826711	2.31727406744341e-18	Q96L92	SNX27	Sorting nexin-27	1.0621985228	1.931083e-37	p < 0.05
563	TTGTPPDSSLVTYELH	0.849095959361636	2.08565044567247e-18	Q13561	DCTN2	Dynactin subunit 2 (50 kDa dynein-associated polypeptide) (Dynactin complex 50 kDa subunit) (DCTN-50) (p50 dynamitin)	0.529244778	2.763261e-17	p < 0.05
564	LFMLETVDSVK	-1.3446188431886	2.26387541379837e-18	O94903	PLPBP	Pyridoxal phosphate homeostasis protein (PLP homeostasis protein) (Proline synthase co-transcribed bacterial homolog protein) (Pyridoxal phosphate-binding protein)	-1.2992900407	5.326399e-42	p < 0.05
565	VWEGLNVVK	1.33271687919085	2.70496704698449e-18	O60361	NME2P1	Putative nucleoside diphosphate kinase (NDK) (NDP kinase) (EC 2.7.4.6)	NA	NA	NA
566	SLLSNVEGDNAVPMQHN	-1.72658301621093	2.97200220045905e-18	P00915	CA1	Carbonic anhydrase 1 (EC 4.2.1.1) (Carbonate dehydratase I) (Carbonic anhydrase B) (CAB) (Carbonic anhydrase I) (CA-I)	-2.5202601403	6.633395e-36	p < 0.05
567	SLLPLGCWSADSQR	-0.964718478055431	2.63811706317327e-18	P13798	APEH	Acylamino-acid-releasing enzyme (AARE) (EC 3.4.19.1) (Acyl-peptide hydrolase) (APH) (Acylaminoacyl-peptidase) (Oxidized protein hydrolase) (OPH)	-1.0858986418	2.464737e-37	p < 0.05
568	ADIFVDPVLHTAC	1.26221557834183	3.59849910963704e-18	Q92896	GLG1	Golgi apparatus protein 1 (CFR-1) (Cysteine-rich fibroblast growth factor receptor) (E-selectin ligand 1) (ESL-1) (Golgi sialoglycoprotein MG-160)	1.5791444228	4.788508e-39	p < 0.05
569	SLLSPLVLEVDPNIQAVR	1.56276415907363	2.85176120665014e-18	P05787	KRT8	Keratin, type II cytoskeletal 8 (Cytokeratin-8) (CK-8) (Keratin-8) (K8) (Type-II keratin Kb8)	0.9497409502	2.194206e-11	p < 0.05
570	SLLSPLVLEVDPNIQAVR	1.56276415907363	2.85176120665014e-18	P05787	KRT8	Keratin, type II cytoskeletal 8 (Cytokeratin-8) (CK-8) (Keratin-8) (K8) (Type-II keratin Kb8)	0.9497409502	2.194206e-11	p < 0.05
571	AETFTFHADICTLSEK	1.07711780689086	2.83234732954852e-18	P02768	ALB	Albumin	0.6269395634	2.208764e-11	p < 0.05
572	TLCQVDPICGK	1.75660113153249	2.89220333802124e-18	P35555	FBN1	Fibrillin-1 [Cleaved into: Asprosin]	1.8107287583	3.758891e-22	p < 0.05
573	EATAGIIGVNR	1.14115477231567	2.89220333802124e-18	Q00610	CLTC	Clathrin heavy chain 1 (Clathrin heavy chain on chromosome 17) (CLH-17)	0.8071750359	5.058994e-36	p < 0.05
574	WLSTSIPEAQWH	-1.66556996559948	3.09673262505773e-18	P49327	FASN	Fatty acid synthase (EC 2.3.1.85) (Type I fatty acid synthase) [Includes: [Acyl-carrier-protein] S-acetyltransferase (EC 2.3.1.38); [Acyl-carrier-protein] S-malonyltransferase (EC 2.3.1.39); 3-oxoacyl-[acyl-carrier-protein] synthase (EC 2.3.1.41); 3-oxoacyl-[acyl-carrier-protein] reductase (EC 1.1.1.100); 3-hydroxyacyl-[acyl-carrier-protein] dehydratase (EC 4.2.1.59); Enoyl-[acyl-carrier-protein]…	-1.9432925931	3.395976e-23	p < 0.05
575	NIPLLADVTR	-1.19057550906366	3.38012310215132e-18	P32119	PRDX2	Peroxiredoxin-2 (EC 1.11.1.24) (Natural killer cell-enhancing factor B) (NKEF-B) (PRP) (Thiol-specific antioxidant protein) (TSA) (Thioredoxin peroxidase 1) (Thioredoxin-dependent peroxide reductase 1) (Thioredoxin-dependent peroxiredoxin 2)	-0.8098596612	1.293287e-14	p < 0.05
576	GTDPEDVIR	0.894054597002755	4.09833984356926e-18	O14950	MYL12B	Myosin regulatory light chain 12B (MLC-2A) (MLC-2) (Myosin regulatory light chain 2-B, smooth muscle isoform) (Myosin regulatory light chain 20 kDa) (MLC20) (Myosin regulatory light chain MRLC2) (SHUJUN-1)	NA	NA	NA
577	QQQQPPPPPQDSSK	1.51467072662946	4.13056472064578e-18	P23246	SFPQ	Splicing factor, proline- and glutamine-rich (100 kDa DNA-pairing protein) (hPOMp100) (DNA-binding p52/p100 complex, 100 kDa subunit) (Polypyrimidine tract-binding protein-associated-splicing factor) (PSF) (PTB-associated-splicing factor)	1.0911618771	2.196221e-46	p < 0.05
578	CCSIFDLPR	-1.41219816514286	4.62554791808159e-18	P51580	TPMT	Thiopurine S-methyltransferase (EC 2.1.1.67) (Thiopurine methyltransferase)	-1.2410868609	1.096892e-23	p < 0.05
579	YIAPEILR	1.01903582001501	4.90880098078043e-18	P41743	PRKCI	Protein kinase C iota type (EC 2.7.11.13) (Atypical protein kinase C-lambda/iota) (PRKC-lambda/iota) (aPKC-lambda/iota) (nPKC-iota)	1.1697410811	1.038583e-27	p < 0.05
580	SNIEANESEEVR	0.856596087481102	4.75219120497644e-18	P04632	CAPNS1	Calpain small subunit 1 (CSS1) (Calcium-activated neutral proteinase small subunit) (CANP small subunit) (Calcium-dependent protease small subunit) (CDPS) (Calcium-dependent protease small subunit 1) (Calpain regulatory subunit)	1.1810548462	6.263187e-42	p < 0.05
581	GIHETTFNSIMK	1.1215229180971	4.40659066297144e-18	A5A3E0	POTEF	POTE ankyrin domain family member F (ANKRD26-like family C member 1B) (Chimeric POTE-actin protein)	NA	NA	NA
582	GIHETTFNSIMK	1.1215229180971	4.40659066297144e-18	A5A3E0	POTEF	POTE ankyrin domain family member F (ANKRD26-like family C member 1B) (Chimeric POTE-actin protein)	NA	NA	NA
583	GGAAQLALDK	-1.18463809515021	4.23011681856102e-18	P49748	ACADVL	Very long-chain specific acyl-CoA dehydrogenase, mitochondrial (VLCAD) (EC 1.3.8.9)	-1.3368736175	1.993512e-25	p < 0.05
584	CVVGIQANTER	-1.06001851434859	5.1880076482084e-18	P07954	FH	Fumarate hydratase, mitochondrial (Fumarase) (HsFH) (EC 4.2.1.2)	-1.7318132302	4.241834e-36	p < 0.05
585	IYIPLPEPH	0.928262475452257	4.83033074482193e-18	O75351	VPS4B	Vacuolar protein sorting-associated protein 4B (EC 3.6.4.6) (Cell migration-inducing gene 1 protein) (Suppressor of K(+) transport growth defect 1) (Protein SKD1)	0.6086126929	4.841185e-22	p < 0.05
586	VTEELPQLINANFPVDPQR	-1.16123725684607	5.85289420515446e-18	P10768	ESD	S-formylglutathione hydrolase (FGH) (EC 3.1.2.12) (Esterase D) (Methylumbelliferyl-acetate deacetylase) (EC 3.1.1.56)	-1.0765337328	1.217277e-33	p < 0.05
587	VTEELPQLINANFPVDPQR	-1.16123725684607	5.85289420515446e-18	P10768	ESD	S-formylglutathione hydrolase (FGH) (EC 3.1.2.12) (Esterase D) (Methylumbelliferyl-acetate deacetylase) (EC 3.1.1.56)	-1.0765337328	1.217277e-33	p < 0.05
588	FAHYVVTSQVVN	1.90832794530026	5.85155348690018e-18	P19827	ITIH1	Inter-alpha-trypsin inhibitor heavy chain H1 (ITI heavy chain H1) (ITI-HC1) (Inter-alpha-inhibitor heavy chain 1) (Inter-alpha-trypsin inhibitor complex component III) (Serum-derived hyaluronan-associated protein) (SHAP)	1.615098401	6.555374e-25	p < 0.05
589	VTIAQGGVLPNIQA	1.4174005428899	4.884616418118e-18	P04908	H2AC4	Histone H2A type 1-B/E (Histone H2A.2) (Histone H2A/a) (Histone H2A/m)	NA	NA	NA
590	ALSSEPACLAEIEEDK	1.10682357482681	7.7439826367164e-18	P78527	PRKDC	DNA-dependent protein kinase catalytic subunit (DNA-PK catalytic subunit) (DNA-PKcs) (EC 2.7.11.1) (DNPK1) (p460)	1.3329024453	5.591946e-53	p < 0.05
591	TVFAPTNEAFR	1.68056508779644	7.0978647680327e-18	Q15582	TGFBI	Transforming growth factor-beta-induced protein ig-h3 (Beta ig-h3) (Kerato-epithelin) (RGD-containing collagen-associated protein) (RGD-CAP)	1.9708691992	5.337196e-29	p < 0.05
592	LFQSDPSGAYFAWK	-0.653983793778061	7.5208653685193e-18	P25787	PSMA2	Proteasome subunit alpha type-2 (Macropain subunit C3) (Multicatalytic endopeptidase complex subunit C3) (Proteasome component C3)	-0.0671617604	0.3249587	n.s.
593	GIESEVVAGIPR	-1.07896682995102	7.16544806803498e-18	P07858	CTSB	Cathepsin B (EC 3.4.22.1) (APP secretase) (APPS) (Cathepsin B1) [Cleaved into: Cathepsin B light chain; Cathepsin B heavy chain]	-0.3285954744	0.001324282	p < 0.05
594	ATAASSSSLEK	0.836007051676614	7.41904706158154e-18	P60709	ACTB	Actin, cytoplasmic 1 (Beta-actin) [Cleaved into: Actin, cytoplasmic 1, N-terminally processed]	NA	NA	NA
595	VLPTIPEEEAK	-1.20532700674244	9.83182430702903e-18	P30041	PRDX6	Peroxiredoxin-6 (EC 1.11.1.27) (1-Cys peroxiredoxin) (1-Cys PRX) (24 kDa protein) (Acidic calcium-independent phospholipase A2) (aiPLA2) (EC 3.1.1.4) (Antioxidant protein 2) (Glutathione-dependent peroxiredoxin) (Liver 2D page spot 40) (Lysophosphatidylcholine acyltransferase 5) (LPC acyltransferase 5) (LPCAT-5) (Lyso-PC acyltransferase 5) (EC 2.3.1.23) (Non-selenium glutathione peroxidase) (NSGP…	-1.0755439119	5.398316e-22	p < 0.05
596	VLSGGTTMYPGIADR	1.58029884754598	9.14136116372788e-18	P60709	ACTB	Actin, cytoplasmic 1 (Beta-actin) [Cleaved into: Actin, cytoplasmic 1, N-terminally processed]	NA	NA	NA
597	SNEITIPVTFESR	1.15971599184574	8.37684564329978e-18	P04792	HSPB1	Heat shock protein beta-1 (HspB1) (28 kDa heat shock protein) (Estrogen-regulated 24 kDa protein) (Heat shock 27 kDa protein) (HSP 27) (Stress-responsive protein 27) (SRP27)	1.0073323373	3.821826e-16	p < 0.05
598	IMAGTVDDVPK	-1.07286522057712	1.04653866324766e-17	Q14165	MLEC	Malectin	-0.914384106	1.098196e-29	p < 0.05
599	AINEAVESGDVGK	1.23755094360063	1.06800085090097e-17	P46940	IQGAP1	Ras GTPase-activating-like protein IQGAP1 (p195)	1.3559745574	8.088729e-34	p < 0.05
600	SFDLDYDFQR	1.2867194652262	1.11838623710041e-17	P07910	HNRNPC	Heterogeneous nuclear ribonucleoproteins C1/C2 (hnRNP C1/C2)	1.0254232892	3.609113e-25	p < 0.05
601	IESGVINLK	-1.24655558523816	1.1252778192972e-17	P06576	ATP5F1B	ATP synthase subunit beta, mitochondrial (EC 7.1.2.2) (ATP synthase F1 subunit beta)	-0.7059656402	2.758047e-12	p < 0.05
602	VVYPWTQR	-2.88824904402088	1.1695885975957e-17	P02042	HBD	Hemoglobin subunit delta (Delta-globin) (Hemoglobin delta chain)	-2.7612116271	1.411218e-34	p < 0.05
603	IPLLSDLTH	-1.42311416395084	1.10605741846825e-17	Q13162	PRDX4	Peroxiredoxin-4 (EC 1.11.1.24) (Antioxidant enzyme AOE372) (AOE37-2) (Peroxiredoxin IV) (Prx-IV) (Thioredoxin peroxidase AO372) (Thioredoxin-dependent peroxide reductase A0372) (Thioredoxin-dependent peroxiredoxin 4)	-1.3051467199	1.654686e-37	p < 0.05
604	SIFDLPR	-1.23333930370323	1.45298251133426e-17	P51580	TPMT	Thiopurine S-methyltransferase (EC 2.1.1.67) (Thiopurine methyltransferase)	-1.2410868609	1.096892e-23	p < 0.05
605	VGAHAGEYGAE	-2.11009647543753	1.45548553316318e-17	P69905	HBA1;	Hemoglobin subunit alpha (Alpha-globin) (Hemoglobin alpha chain)	-2.0781937929	3.396975e-36	p < 0.05
606	EATIPGHLNSY	1.5482324843261	1.29973516283126e-17	P02751	FN1	Fibronectin (FN) (Cold-insoluble globulin) (CIG) [Cleaved into: Anastellin; Ugl-Y1; Ugl-Y2; Ugl-Y3]	1.6088845501	3.856503e-20	p < 0.05
607	QLDPTASISAK	0.921051295007163	1.62343158157424e-17	P45880	VDAC2	Voltage-dependent anion-selective channel protein 2 (VDAC-2) (hVDAC2) (Outer mitochondrial membrane protein porin 2)	0.7660377762	6.845948e-23	p < 0.05
608	SMLQTQDLVK	-1.35278104311235	1.69887930415893e-17	Q13011	ECH1	Delta(3,5)-Delta(2,4)-dienoyl-CoA isomerase, mitochondrial (EC 5.3.3.-)	-1.9296953801	3.166451e-39	p < 0.05
609	SVLLVSNLNPER	0.906978846019973	1.50630417637927e-17	P26599	PTBP1	Polypyrimidine tract-binding protein 1 (PTB) (57 kDa RNA-binding protein PPTB-1) (Heterogeneous nuclear ribonucleoprotein I) (hnRNP I)	1.1875646337	8.978581e-45	p < 0.05
610	VSDTVVEPYNATLSVH	1.31877896356117	1.54983203071194e-17	A6NNZ2	TUBB8B	Tubulin beta 8B	NA	NA	NA
611	TTLEHSDCAFMVDNEAIYDICR	1.05980510171338	1.70128572750669e-17	P0DPH7	TUBA3C	Tubulin alpha-3C chain (Alpha-tubulin 2) (Alpha-tubulin 3C) (Tubulin alpha-2 chain) [Cleaved into: Detyrosinated tubulin alpha-3C chain]	NA	NA	NA
612	DLVAFHDFSSDLENVPHLR	2.04668981051101	1.79664501379235e-17	P51888	PRELP	Prolargin (Proline-arginine-rich end leucine-rich repeat protein)	2.2893682778	1.17703e-18	p < 0.05
613	DLVAFHDFSSDLENVPHLR	2.04668981051101	1.79664501379235e-17	P51888	PRELP	Prolargin (Proline-arginine-rich end leucine-rich repeat protein)	2.2893682778	1.17703e-18	p < 0.05
614	ITDVIIGFQAC	1.27605193000009	2.13434384638124e-17	P35579	MYH9	Myosin-9 (Cellular myosin heavy chain, type A) (Myosin heavy chain 9) (Myosin heavy chain, non-muscle IIa) (Non-muscle myosin heavy chain A) (NMMHC-A) (Non-muscle myosin heavy chain IIa) (NMMHC II-a) (NMMHC-IIA)	1.0768131957	3.108159e-32	p < 0.05
615	PLEEVIVGR	-2.30815508908527	2.58267086947288e-17	P50440	GATM	Glycine amidinotransferase, mitochondrial (EC 2.1.4.1) (L-arginine:glycine amidinotransferase) (Transamidinase)	-3.8394509725	4.641188e-45	p < 0.05
616	SLQETYEAK	0.697274256168334	2.07879199727622e-17	Q14141	SEPTIN6	Septin-6	0.2654082436	0.006367624	p < 0.05
617	IEEWIGR	0.804887982900441	2.07190510723625e-17	Q969G9	NKD1	Protein naked cuticle homolog 1 (Naked-1) (hNkd) (hNkd1)	NA	NA	NA
618	TPDWIFLLR	1.16332601332196	3.01539248290384e-17	P53675	CLTCL1	Clathrin heavy chain 2 (Clathrin heavy chain on chromosome 22) (CLH-22)	NA	NA	NA
619	GIHETTYNSIMK	1.02226119842482	3.48012130824106e-17	P62736	ACTA2	Actin, aortic smooth muscle (Alpha-actin-2) (Cell growth-inhibiting gene 46 protein) [Cleaved into: Actin, aortic smooth muscle, intermediate form]	NA	NA	NA
620	ESGPSGPAGPTGAR	1.77551530489275	3.24610614705837e-17	P02452	COL1A1	Collagen alpha-1(I) chain (Alpha-1 type I collagen)	1.5548384274	2.19669e-21	p < 0.05
621	GGAEVQIFAPDVPQMH	-1.03187143639257	3.98290890074157e-17	A0A0B4J2D5	GATD3B	Glutamine amidotransferase-like class 1 domain-containing protein 3B, mitochondrial (Keio novel protein-I) (KNP-I) (Protein GT335) (Protein HES1)	NA	NA	NA
622	GEAWYEGNLGAMLR	1.53633532561313	3.15078295619082e-17	Q9UF12	PRODH2	Hydroxyproline dehydrogenase (HYPDH) (EC 1.5.5.3) (Kidney and liver proline oxidase 1) (HsPOX1) (Probable proline dehydrogenase 2) (EC 1.5.5.2) (Probable proline oxidase 2)	NA	NA	NA
623	SADSANDGFVR	0.959789904662835	3.92404961553546e-17	P52597	HNRNPF	Heterogeneous nuclear ribonucleoprotein F (hnRNP F) (Nucleolin-like protein mcs94-1) [Cleaved into: Heterogeneous nuclear ribonucleoprotein F, N-terminally processed]	0.8876387784	2.215288e-29	p < 0.05
624	LIFPYVELDLH	-1.48777438569942	4.01158664958761e-17	O75874	IDH1	Isocitrate dehydrogenase [NADP] cytoplasmic (IDH) (EC 1.1.1.42) (Cytosolic NADP-isocitrate dehydrogenase) (IDP) (NADP(+)-specific ICDH) (Oxalosuccinate decarboxylase)	-1.7337279828	1.210705e-30	p < 0.05
625	SLFLDESR	1.38496812775416	4.30682185265711e-17	Q9Y230	RUVBL2	RuvB-like 2 (EC 3.6.4.12) (48 kDa TATA box-binding protein-interacting protein) (48 kDa TBP-interacting protein) (51 kDa erythrocyte cytosolic protein) (ECP-51) (INO80 complex subunit J) (Repressing pontin 52) (Reptin 52) (TIP49b) (TIP60-associated protein 54-beta) (TAP54-beta)	1.4843665547	1.020007e-56	p < 0.05
626	TIQGQYAIPQPDLTK	1.18857587224063	3.70526914732408e-17	Q15366	PCBP2	Poly(rC)-binding protein 2 (Alpha-CP2) (Heterogeneous nuclear ribonucleoprotein E2) (hnRNP E2)	0.9711344239	1.759322e-44	p < 0.05
627	SLTLYGLR	-1.72160766643229	4.56393661957353e-17	P22105	TNXB	Tenascin-X (TN-X) (Hexabrachion-like protein)	-1.7387625687	1.694407e-23	p < 0.05
628	SSGSILFLGR	1.17685755621276	4.0642243586214e-17	P30740	SERPINB1	Leukocyte elastase inhibitor (LEI) (Monocyte/neutrophil elastase inhibitor) (EI) (M/NEI) (Peptidase inhibitor 2) (PI-2) (Serpin B1)	1.0158591167	5.123306e-22	p < 0.05
629	FLPAEFLYR	-1.62563383699319	4.42317216533535e-17	Q9H0W9	C11orf54	Ester hydrolase C11orf54 (EC 3.1.-.-)	-1.9267538639	1.590116e-32	p < 0.05
630	SFHGPPEPVLLDSSSILADR	1.01485803141065	5.03448377336839e-17	Q15437	SEC23B	Protein transport protein Sec23B (hSec23B) (SEC23-related protein B)	1.5954331193	1.746498e-43	p < 0.05
631	ILNTTLDLLDR	-1.16051882319467	5.10266753938812e-17	Q96AB3	ISOC2	Isochorismatase domain-containing protein 2	-1.5745646782	3.439569e-34	p < 0.05
632	ALINDELVEWK	1.29770470448608	5.02189480875465e-17	P42224	STAT1	Signal transducer and activator of transcription 1-alpha/beta (Transcription factor ISGF-3 components p91/p84)	1.4930766539	3.972666e-22	p < 0.05
633	SPVLLEDPVLCALAK	-1.64575261414837	5.03870876500475e-17	P17516	AKR1C4	Aldo-keto reductase family 1 member C4 (EC 1.1.1.-) (EC 1.1.1.209) (EC 1.1.1.210) (EC 1.1.1.51) (EC 1.1.1.53) (EC 1.1.1.62) (3-alpha-hydroxysteroid dehydrogenase type I) (3-alpha-HSD1) (EC 1.1.1.357) (3alpha-hydroxysteroid 3-dehydrogenase) (Chlordecone reductase) (CDR) (EC 1.1.1.225) (Dihydrodiol dehydrogenase 4) (DD-4) (DD4) (HAKRA)	-5.2796704425	2.553903e-70	p < 0.05
634	LSNTTAIAEAWAR	0.736953749798539	5.26092930260582e-17	P0DPH7	TUBA3C	Tubulin alpha-3C chain (Alpha-tubulin 2) (Alpha-tubulin 3C) (Tubulin alpha-2 chain) [Cleaved into: Detyrosinated tubulin alpha-3C chain]	NA	NA	NA
635	VTIAQGGVLPNIQAV	2.36902836356339	5.24185175268221e-17	P04908	H2AC4	Histone H2A type 1-B/E (Histone H2A.2) (Histone H2A/a) (Histone H2A/m)	NA	NA	NA
636	SIPSAIYPAPVAAPR	1.46375494063058	7.35286235129171e-17	Q92567	FAM168A	Protein FAM168A (Tongue cancer chemotherapy resistance-associated protein 1)	NA	NA	NA
637	ADICTLSEK	0.909665056764902	5.45584403491023e-17	P02768	ALB	Albumin	0.6269395634	2.208764e-11	p < 0.05
638	VLNLTLIDLPGITK	1.20757966260297	5.66737611953293e-17	P50570	DNM2	Dynamin-2 (EC 3.6.5.5)	0.8523183681	1.703435e-32	p < 0.05
639	SLLISWDAPAVTVR	1.55953033993186	6.45406446091128e-17	P02751	FN1	Fibronectin (FN) (Cold-insoluble globulin) (CIG) [Cleaved into: Anastellin; Ugl-Y1; Ugl-Y2; Ugl-Y3]	1.6088845501	3.856503e-20	p < 0.05
640	LPTSWDWR	1.44133103088688	6.22587614593576e-17	P53634	CTSC	Dipeptidyl peptidase 1 (EC 3.4.14.1) (Cathepsin C) (Cathepsin J) (Dipeptidyl peptidase I) (DPP-I) (DPPI) (Dipeptidyl transferase) [Cleaved into: Dipeptidyl peptidase 1 exclusion domain chain (Dipeptidyl peptidase I exclusion domain chain); Dipeptidyl peptidase 1 heavy chain (Dipeptidyl peptidase I heavy chain); Dipeptidyl peptidase 1 light chain (Dipeptidyl peptidase I light chain)]	1.726296739	2.893472e-23	p < 0.05
641	FINNPLAQADWAAK	0.890032715924541	7.83385341303508e-17	P35579	MYH9	Myosin-9 (Cellular myosin heavy chain, type A) (Myosin heavy chain 9) (Myosin heavy chain, non-muscle IIa) (Non-muscle myosin heavy chain A) (NMMHC-A) (Non-muscle myosin heavy chain IIa) (NMMHC II-a) (NMMHC-IIA)	1.0768131957	3.108159e-32	p < 0.05
642	NANHPDFPMQIEQLER	1.14549502063832	1.00374080669642e-16	Q14204	DYNC1H1	Cytoplasmic dynein 1 heavy chain 1 (Cytoplasmic dynein heavy chain 1) (Dynein heavy chain, cytosolic)	1.0277882479	4.143558e-53	p < 0.05
643	EILTPNSIPK	0.963332283157829	9.94351352159239e-17	P35579	MYH9	Myosin-9 (Cellular myosin heavy chain, type A) (Myosin heavy chain 9) (Myosin heavy chain, non-muscle IIa) (Non-muscle myosin heavy chain A) (NMMHC-A) (Non-muscle myosin heavy chain IIa) (NMMHC II-a) (NMMHC-IIA)	1.0768131957	3.108159e-32	p < 0.05
644	NSTFAEEFAH	0.653324172412855	9.56585210925756e-17	Q2M389	WASHC4	WASH complex subunit 4 (Strumpellin and WASH-interacting protein) (SWIP) (WASH complex subunit SWIP)	0.5068997262	2.041981e-20	p < 0.05
645	SGFEPGAFDGLK	1.41125286214322	1.07414886506332e-16	P21810	BGN	Biglycan (Bone/cartilage proteoglycan I) (PG-S1)	2.0240317172	1.863734e-28	p < 0.05
646	ALASPGSCLEEFR	1.10152128060817	9.75319567981279e-17	P02462	COL4A1	Collagen alpha-1(IV) chain [Cleaved into: Arresten]	1.7921695542	1.17258e-33	p < 0.05
647	EITIPVTFESR	0.989249263084452	9.43751955867807e-17	P04792	HSPB1	Heat shock protein beta-1 (HspB1) (28 kDa heat shock protein) (Estrogen-regulated 24 kDa protein) (Heat shock 27 kDa protein) (HSP 27) (Stress-responsive protein 27) (SRP27)	1.0073323373	3.821826e-16	p < 0.05
648	SLVSPASFENVR	0.846100124681648	1.07414886506332e-16	P60763	RAC3	Ras-related C3 botulinum toxin substrate 3 (EC 3.6.5.2) (p21-Rac3)	NA	NA	NA
649	MVGPIEEAVAK	-0.996558600721479	1.00856351622811e-16	P06576	ATP5F1B	ATP synthase subunit beta, mitochondrial (EC 7.1.2.2) (ATP synthase F1 subunit beta)	-0.7059656402	2.758047e-12	p < 0.05
650	ALLQAVLK	-1.88727090744477	1.17039074063977e-16	P49327	FASN	Fatty acid synthase (EC 2.3.1.85) (Type I fatty acid synthase) [Includes: [Acyl-carrier-protein] S-acetyltransferase (EC 2.3.1.38); [Acyl-carrier-protein] S-malonyltransferase (EC 2.3.1.39); 3-oxoacyl-[acyl-carrier-protein] synthase (EC 2.3.1.41); 3-oxoacyl-[acyl-carrier-protein] reductase (EC 1.1.1.100); 3-hydroxyacyl-[acyl-carrier-protein] dehydratase (EC 4.2.1.59); Enoyl-[acyl-carrier-protein]…	-1.9432925931	3.395976e-23	p < 0.05
651	IGVATAADTLVTK	-1.0615169278467	1.34781995410497e-16	Q9NUJ1	ABHD10	Palmitoyl-protein thioesterase ABHD10, mitochondrial (EC 3.1.2.22) (Acyl-protein thioesterase ABHD10) (Alpha/beta hydrolase domain-containing protein 10) (Abhydrolase domain-containing protein 10) (Mycophenolic acid acyl-glucuronide esterase, mitochondrial) (EC 3.1.1.93)	-1.1084022891	3.345533e-25	p < 0.05
652	GGITAVTVNQSLLSPLVLEVDPNIQAVR	1.72725293450571	1.5138951706644e-16	P05787	KRT8	Keratin, type II cytoskeletal 8 (Cytokeratin-8) (CK-8) (Keratin-8) (K8) (Type-II keratin Kb8)	0.9497409502	2.194206e-11	p < 0.05
653	MFLIQSK	1.17124293952387	1.76080806075299e-16	Q8N608	DPP10	Inactive dipeptidyl peptidase 10 (Dipeptidyl peptidase IV-related protein 3) (DPRP-3) (Dipeptidyl peptidase X) (DPP X) (Dipeptidyl peptidase-like protein 2) (DPL2)	NA	NA	NA
654	TTMYPGIADR	0.715985237320956	1.57191107405472e-16	P60709	ACTB	Actin, cytoplasmic 1 (Beta-actin) [Cleaved into: Actin, cytoplasmic 1, N-terminally processed]	NA	NA	NA
655	CLEHGIQPDGQMPSDK	1.1910747259855	1.54785249828234e-16	P0DPH7	TUBA3C	Tubulin alpha-3C chain (Alpha-tubulin 2) (Alpha-tubulin 3C) (Tubulin alpha-2 chain) [Cleaved into: Detyrosinated tubulin alpha-3C chain]	NA	NA	NA
656	SPCIVLADADLDNAV	-1.8594276904846	1.99056703294237e-16	P00352	ALDH1A1	Retinal dehydrogenase 1 (RALDH 1) (RalDH1) (EC 1.2.1.-) (EC 1.2.1.36) (ALDH-E1) (ALHDII) (Aldehyde dehydrogenase family 1 member A1) (Aldehyde dehydrogenase, cytosolic)	-3.0241979148	2.154554e-32	p < 0.05
657	MVLSSFVLAEK	-1.65013918710775	1.77162468292661e-16	P49327	FASN	Fatty acid synthase (EC 2.3.1.85) (Type I fatty acid synthase) [Includes: [Acyl-carrier-protein] S-acetyltransferase (EC 2.3.1.38); [Acyl-carrier-protein] S-malonyltransferase (EC 2.3.1.39); 3-oxoacyl-[acyl-carrier-protein] synthase (EC 2.3.1.41); 3-oxoacyl-[acyl-carrier-protein] reductase (EC 1.1.1.100); 3-hydroxyacyl-[acyl-carrier-protein] dehydratase (EC 4.2.1.59); Enoyl-[acyl-carrier-protein]…	-1.9432925931	3.395976e-23	p < 0.05
658	ISDVVLDK	0.998050031346518	1.75964836378324e-16	O43432	EIF4G3	Eukaryotic translation initiation factor 4 gamma 3 (eIF-4-gamma 3) (eIF-4G 3) (eIF4G 3) (eIF-4-gamma II) (eIF4GII)	0.6758550346	3.619519e-28	p < 0.05
659	QEYDESGPSIVH	1.71408320112521	1.59889850171587e-16	A5A3E0	POTEF	POTE ankyrin domain family member F (ANKRD26-like family C member 1B) (Chimeric POTE-actin protein)	NA	NA	NA
660	VLIPQSDLR	0.86996710688819	1.77162468292661e-16	Q6P2Q9	PRPF8	Pre-mRNA-processing-splicing factor 8 (220 kDa U5 snRNP-specific protein) (PRP8 homolog) (Splicing factor Prp8) (p220)	0.9194513823	3.839833e-50	p < 0.05
661	PVLGFGTYAPPEVPR	-1.37034027843047	1.96872195587338e-16	P17516	AKR1C4	Aldo-keto reductase family 1 member C4 (EC 1.1.1.-) (EC 1.1.1.209) (EC 1.1.1.210) (EC 1.1.1.51) (EC 1.1.1.53) (EC 1.1.1.62) (3-alpha-hydroxysteroid dehydrogenase type I) (3-alpha-HSD1) (EC 1.1.1.357) (3alpha-hydroxysteroid 3-dehydrogenase) (Chlordecone reductase) (CDR) (EC 1.1.1.225) (Dihydrodiol dehydrogenase 4) (DD-4) (DD4) (HAKRA)	-5.2796704425	2.553903e-70	p < 0.05
662	PVLGFGTYAPPEVPR	-1.37034027843047	1.96872195587338e-16	P17516	AKR1C4	Aldo-keto reductase family 1 member C4 (EC 1.1.1.-) (EC 1.1.1.209) (EC 1.1.1.210) (EC 1.1.1.51) (EC 1.1.1.53) (EC 1.1.1.62) (3-alpha-hydroxysteroid dehydrogenase type I) (3-alpha-HSD1) (EC 1.1.1.357) (3alpha-hydroxysteroid 3-dehydrogenase) (Chlordecone reductase) (CDR) (EC 1.1.1.225) (Dihydrodiol dehydrogenase 4) (DD-4) (DD4) (HAKRA)	-5.2796704425	2.553903e-70	p < 0.05
663	CPEALFQPS	1.56589602673272	1.96872195587338e-16	P60709	ACTB	Actin, cytoplasmic 1 (Beta-actin) [Cleaved into: Actin, cytoplasmic 1, N-terminally processed]	NA	NA	NA
664	QLVLQHSR	1.77720273251288	1.92179931813633e-16	Q15582	TGFBI	Transforming growth factor-beta-induced protein ig-h3 (Beta ig-h3) (Kerato-epithelin) (RGD-containing collagen-associated protein) (RGD-CAP)	1.9708691992	5.337196e-29	p < 0.05
665	QLVLQHSR	1.77720273251288	1.92179931813633e-16	Q15582	TGFBI	Transforming growth factor-beta-induced protein ig-h3 (Beta ig-h3) (Kerato-epithelin) (RGD-containing collagen-associated protein) (RGD-CAP)	1.9708691992	5.337196e-29	p < 0.05
666	LQAYHTQTTPLIEY	-0.952562976361749	1.97813996596041e-16	P54819	AK2	Adenylate kinase 2, mitochondrial (AK 2) (EC 2.7.4.3) (ATP-AMP transphosphorylase 2) (ATP:AMP phosphotransferase) (Adenylate monophosphate kinase) [Cleaved into: Adenylate kinase 2, mitochondrial, N-terminally processed]	-1.1025671184	1.66234e-27	p < 0.05
667	ETGPSGPVGPAGAVGPR	1.71443182044405	1.90399301964115e-16	P08123	COL1A2	Collagen alpha-2(I) chain (Alpha-2 type I collagen)	1.4063340071	1.867045e-17	p < 0.05
668	LAPAAGEGPGVDLAAK	-1.33964917936624	2.08144190355472e-16	Q6XQN6	NAPRT	Nicotinate phosphoribosyltransferase (NAPRTase) (EC 6.3.4.21) (FHA-HIT-interacting protein) (Nicotinate phosphoribosyltransferase domain-containing protein 1)	-1.2612262827	3.930679e-19	p < 0.05
669	AVVGSTEEVK	0.789750053522851	1.91383812591724e-16	Q92599	SEPTIN8	Septin-8	1.3247070145	1.750386e-33	p < 0.05
670	VIEFTEQTAPK	-1.20839094439738	1.93534939009969e-16	P07237	P4HB	Protein disulfide-isomerase (PDI) (EC 5.3.4.1) (Cellular thyroid hormone-binding protein) (Prolyl 4-hydroxylase subunit beta) (p55)	-0.8053836118	8.798573e-11	p < 0.05
671	PAVLQVECHPY	-1.48412942140169	2.42470842370986e-16	P14550	AKR1A1	Aldo-keto reductase family 1 member A1 (EC 1.1.1.2) (EC 1.1.1.372) (EC 1.1.1.54) (Alcohol dehydrogenase [NADP(+)]) (Aldehyde reductase) (Glucuronate reductase) (EC 1.1.1.19) (Glucuronolactone reductase) (EC 1.1.1.20)	-1.922833673	1.203497e-51	p < 0.05
672	HTQTTPLIEYYR	-1.08698252230276	2.8106798114137e-16	P54819	AK2	Adenylate kinase 2, mitochondrial (AK 2) (EC 2.7.4.3) (ATP-AMP transphosphorylase 2) (ATP:AMP phosphotransferase) (Adenylate monophosphate kinase) [Cleaved into: Adenylate kinase 2, mitochondrial, N-terminally processed]	-1.1025671184	1.66234e-27	p < 0.05
673	HTQTTPLIEYYR	-1.08698252230276	2.8106798114137e-16	P54819	AK2	Adenylate kinase 2, mitochondrial (AK 2) (EC 2.7.4.3) (ATP-AMP transphosphorylase 2) (ATP:AMP phosphotransferase) (Adenylate monophosphate kinase) [Cleaved into: Adenylate kinase 2, mitochondrial, N-terminally processed]	-1.1025671184	1.66234e-27	p < 0.05
674	SVSTVLTSK	-2.01640300034876	2.45834775558442e-16	P69905	HBA1;	Hemoglobin subunit alpha (Alpha-globin) (Hemoglobin alpha chain)	-2.0781937929	3.396975e-36	p < 0.05
675	EEQVGLAIR	-1.50339580141424	2.51743982767491e-16	P17516	AKR1C4	Aldo-keto reductase family 1 member C4 (EC 1.1.1.-) (EC 1.1.1.209) (EC 1.1.1.210) (EC 1.1.1.51) (EC 1.1.1.53) (EC 1.1.1.62) (3-alpha-hydroxysteroid dehydrogenase type I) (3-alpha-HSD1) (EC 1.1.1.357) (3alpha-hydroxysteroid 3-dehydrogenase) (Chlordecone reductase) (CDR) (EC 1.1.1.225) (Dihydrodiol dehydrogenase 4) (DD-4) (DD4) (HAKRA)	-5.2796704425	2.553903e-70	p < 0.05
676	GLVIASLENYSPVSR	-0.712755758979463	2.35565063632368e-16	P22695	UQCRC2	Cytochrome b-c1 complex subunit 2, mitochondrial (Complex III subunit 2) (Core protein II) (Ubiquinol-cytochrome-c reductase complex core protein 2)	-0.8121471044	1.155688e-21	p < 0.05
677	SLLYVQGNER	1.54941777940401	2.3665423321994e-16	P02462	COL4A1	Collagen alpha-1(IV) chain [Cleaved into: Arresten]	1.7921695542	1.17258e-33	p < 0.05
678	TLGIETVGGVMTK	-0.690131204397584	2.85086332958062e-16	P11021	HSPA5	Endoplasmic reticulum chaperone BiP (EC 3.6.4.10) (78 kDa glucose-regulated protein) (GRP-78) (Binding-immunoglobulin protein) (BiP) (Heat shock protein 70 family protein 5) (HSP70 family protein 5) (Heat shock protein family A member 5) (Immunoglobulin heavy chain-binding protein)	-0.2095264664	0.003605467	p < 0.05
679	EILSVAYK	1.1392826676104	2.8036458958998e-16	Q9NR30	DDX21	Nucleolar RNA helicase 2 (EC 3.6.4.13) (DEAD box protein 21) (Gu-alpha) (Nucleolar RNA helicase Gu) (Nucleolar RNA helicase II) (RH II/Gu)	1.9221621012	2.012417e-43	p < 0.05
680	VFSLGTGQVIK	-0.847667493973354	2.83111629061944e-16	P26885	FKBP2	Peptidyl-prolyl cis-trans isomerase FKBP2 (PPIase FKBP2) (EC 5.2.1.8) (13 kDa FK506-binding protein) (13 kDa FKBP) (FKBP-13) (FK506-binding protein 2) (FKBP-2) (Immunophilin FKBP13) (Rotamase)	-0.9497081804	2.380064e-22	p < 0.05
681	AIIGHYDCTYGGGVHLSSPLASGAVANK	-0.915072629314396	2.98142427663702e-16	P31930	UQCRC1	Cytochrome b-c1 complex subunit 1, mitochondrial (Complex III subunit 1) (Core protein I) (Ubiquinol-cytochrome-c reductase complex core protein 1)	-0.9059699892	1.723969e-27	p < 0.05
682	QVAEVFTGHMGK	-1.28617572166522	3.15939119993568e-16	P06576	ATP5F1B	ATP synthase subunit beta, mitochondrial (EC 7.1.2.2) (ATP synthase F1 subunit beta)	-0.7059656402	2.758047e-12	p < 0.05
683	QVAEVFTGHMGK	-1.28617572166522	3.15939119993568e-16	P06576	ATP5F1B	ATP synthase subunit beta, mitochondrial (EC 7.1.2.2) (ATP synthase F1 subunit beta)	-0.7059656402	2.758047e-12	p < 0.05
684	DSTANEVEAVK	-1.31319410414179	3.75678825070572e-16	P07237	P4HB	Protein disulfide-isomerase (PDI) (EC 5.3.4.1) (Cellular thyroid hormone-binding protein) (Prolyl 4-hydroxylase subunit beta) (p55)	-0.8053836118	8.798573e-11	p < 0.05
685	LIGPDGEFLDYFGQNK	-0.914284398851719	3.93798967760993e-16	O75880	SCO1	Protein SCO1 homolog, mitochondrial	-1.0894146722	1.706764e-34	p < 0.05
686	LIGPDGEFLDYFGQNK	-0.914284398851719	3.93798967760993e-16	O75880	SCO1	Protein SCO1 homolog, mitochondrial	-1.0894146722	1.706764e-34	p < 0.05
687	AFVEFEDPR	1.15862592871589	4.53672288942339e-16	P84103	SRSF3	Serine/arginine-rich splicing factor 3 (Pre-mRNA-splicing factor SRP20) (Splicing factor, arginine/serine-rich 3)	1.0305062881	1.01863e-37	p < 0.05
688	IYAITDTAYR	1.23222034412442	4.61194552008951e-16	P35579	MYH9	Myosin-9 (Cellular myosin heavy chain, type A) (Myosin heavy chain 9) (Myosin heavy chain, non-muscle IIa) (Non-muscle myosin heavy chain A) (NMMHC-A) (Non-muscle myosin heavy chain IIa) (NMMHC II-a) (NMMHC-IIA)	1.0768131957	3.108159e-32	p < 0.05
689	ALSASFEPFSNK	-0.626616922752048	4.6905512943922e-16	P27797	CALR	Calreticulin (CRP55) (Calregulin) (Endoplasmic reticulum resident protein 60) (ERp60) (HACBP) (grp60)	-0.4804940259	8.565628e-09	p < 0.05
690	LLSPLVLEVDPNIQAVR	1.56476111188703	4.34837608981739e-16	P05787	KRT8	Keratin, type II cytoskeletal 8 (Cytokeratin-8) (CK-8) (Keratin-8) (K8) (Type-II keratin Kb8)	0.9497409502	2.194206e-11	p < 0.05
691	LLSPLVLEVDPNIQAVR	1.56476111188703	4.34837608981739e-16	P05787	KRT8	Keratin, type II cytoskeletal 8 (Cytokeratin-8) (CK-8) (Keratin-8) (K8) (Type-II keratin Kb8)	0.9497409502	2.194206e-11	p < 0.05
692	VVQEPGDYEVSVK	1.4176226407302	4.44860005042e-16	P21333	FLNA	Filamin-A (FLN-A) (Actin-binding protein 280) (ABP-280) (Alpha-filamin) (Endothelial actin-binding protein) (Filamin-1) (Non-muscle filamin)	1.8506746679	2.540569e-34	p < 0.05
693	NYDYYIR	1.73953055974546	5.58397611654449e-16	Q07507	DPT	Dermatopontin (Tyrosine-rich acidic matrix protein) (TRAMP)	1.8233104091	3.698175e-19	p < 0.05
694	VLLQIDNAR	1.36745694042384	5.31653957229836e-16	P02533	KRT14	Keratin, type I cytoskeletal 14 (Cytokeratin-14) (CK-14) (Keratin-14) (K14)	0.5962395311	0.000369754	p < 0.05
695	MGSDVSVVR	-1.21441587254562	7.15614721881895e-16	Q8NBX0	SCCPDH	Saccharopine dehydrogenase-like oxidoreductase (EC 1.-.-.-)	-1.757426397	9.479153e-30	p < 0.05
696	SANPQDHPVIQPN	-1.42491220138786	8.27724956479263e-16	Q8NE62	CHDH	Choline dehydrogenase, mitochondrial (CDH) (CHD) (EC 1.1.99.1)	-1.8196406938	5.989097e-20	p < 0.05
697	GDEDEEAESATGK	1.6741658224099	7.90660118345902e-16	P06454	PTMA	Prothymosin alpha [Cleaved into: Prothymosin alpha, N-terminally processed; Thymosin alpha-1]	2.1976618029	2.456743e-43	p < 0.05
698	TYFPHFDLSH	-1.80166843023225	8.51773622330007e-16	P69905	HBA1;	Hemoglobin subunit alpha (Alpha-globin) (Hemoglobin alpha chain)	-2.0781937929	3.396975e-36	p < 0.05
699	GFGFVTFDDHD	0.94647033249395	7.08862963084387e-16	P22626	HNRNPA2B1	Heterogeneous nuclear ribonucleoproteins A2/B1 (hnRNP A2/B1)	0.7586491482	6.988635e-28	p < 0.05
700	LSGGDDDAAGQFFPEAAQVAY	-1.10799549729869	9.12821963284657e-16	P08133	ANXA6	Annexin A6 (67 kDa calelectrin) (Annexin VI) (Annexin-6) (Calphobindin-II) (CPB-II) (Chromobindin-20) (Lipocortin VI) (Protein III) (p68) (p70)	-1.5561559251	9.550446e-30	p < 0.05
701	AIPSAAAAAAAAGR	1.16602633705165	1.01634236515665e-15	P26599	PTBP1	Polypyrimidine tract-binding protein 1 (PTB) (57 kDa RNA-binding protein PPTB-1) (Heterogeneous nuclear ribonucleoprotein I) (hnRNP I)	1.1875646337	8.978581e-45	p < 0.05
702	IILFLNK	1.06826267315063	1.04398920612863e-15	P04899	GNAI2	Guanine nucleotide-binding protein G(i) subunit alpha-2 (Adenylate cyclase-inhibiting G alpha protein)	-0.1409993862	0.07832864	n.s.
703	TVTLHGEVR	1.92542823756227	8.95332791902833e-16	P24821	TNC	Tenascin (TN) (Cytotactin) (GMEM) (GP 150-225) (Glioma-associated-extracellular matrix antigen) (Hexabrachion) (JI) (Myotendinous antigen) (Neuronectin) (Tenascin-C) (TN-C)	2.7514031163	3.719381e-25	p < 0.05
704	TVTLHGEVR	1.92542823756227	8.95332791902833e-16	P24821	TNC	Tenascin (TN) (Cytotactin) (GMEM) (GP 150-225) (Glioma-associated-extracellular matrix antigen) (Hexabrachion) (JI) (Myotendinous antigen) (Neuronectin) (Tenascin-C) (TN-C)	2.7514031163	3.719381e-25	p < 0.05
705	HNDDEQYAWESSAGGSF	0.823641413647562	8.8476522572141e-16	P07900	HSP90AA1	Heat shock protein HSP 90-alpha (EC 3.6.4.10) (Heat shock 86 kDa) (HSP 86) (HSP86) (Lipopolysaccharide-associated protein 2) (LAP-2) (LPS-associated protein 2) (Renal carcinoma antigen NY-REN-38)	0.2063844248	0.0007980557	p < 0.05
706	SLGPDQIGPLR	0.736115684421678	8.85275566658294e-16	O75886	STAM2	Signal transducing adapter molecule 2 (STAM-2) (Hrs-binding protein)	0.606818132	6.683634e-27	p < 0.05
707	SLSLAPDTR	0.759507992618931	1.0724763317398e-15	P62873	GNB1	Guanine nucleotide-binding protein G(I)/G(S)/G(T) subunit beta-1 (Transducin beta chain 1)	0.4785959361	3.048871e-12	p < 0.05
708	SLFLTDLYPER	0.833953188082401	1.0307254832116e-15	Q15019	SEPTIN2	Septin-2 (Neural precursor cell expressed developmentally down-regulated protein 5) (NEDD-5)	0.9975002691	2.967318e-31	p < 0.05
709	AFGAVEAISDR	-0.808384238554052	1.01634236515665e-15	P07858	CTSB	Cathepsin B (EC 3.4.22.1) (APP secretase) (APPS) (Cathepsin B1) [Cleaved into: Cathepsin B light chain; Cathepsin B heavy chain]	-0.3285954744	0.001324282	p < 0.05
710	VAVLGAPHNPAPPTSTVIHIR	1.21987848962663	1.01634236515665e-15	Q01628	IFITM3	Interferon-induced transmembrane protein 3 (Dispanin subfamily A member 2b) (DSPA2b) (Interferon-inducible protein 1-8U)	0.8902447023	5.172856e-13	p < 0.05
711	GAFSDGLAHLDNLK	-1.96143757683608	1.18778764691018e-15	P02042	HBD	Hemoglobin subunit delta (Delta-globin) (Hemoglobin delta chain)	-2.7612116271	1.411218e-34	p < 0.05
712	GAFSDGLAHLDNLK	-1.96143757683608	1.18778764691018e-15	P02042	HBD	Hemoglobin subunit delta (Delta-globin) (Hemoglobin delta chain)	-2.7612116271	1.411218e-34	p < 0.05
713	MIGAQTDQTVQEHLIEK	0.888105012864201	1.23770285388076e-15	O14980	XPO1	Exportin-1 (Exp1) (Chromosome region maintenance 1 protein homolog)	0.9569245334	1.448947e-52	p < 0.05
714	TPTVLYDVQELR	1.94510990496474	1.23278143357243e-15	P09525	ANXA4	Annexin A4 (35-beta calcimedin) (Annexin IV) (Annexin-4) (Carbohydrate-binding protein p33/p41) (Chromobindin-4) (Endonexin I) (Lipocortin IV) (P32.5) (PP4-X) (Placental anticoagulant protein II) (PAP-II) (Protein II)	2.3173605861	6.622741e-37	p < 0.05
715	SAPGTPEVPLTR	-1.42380258310824	1.36099139444256e-15	Q8N465	D2HGDH	D-2-hydroxyglutarate dehydrogenase, mitochondrial (EC 1.1.99.-)	-1.3485388418	6.529391e-27	p < 0.05
716	SMVVDPWGTVVAR	-0.881864348974645	1.30692399234215e-15	Q86X76	NIT1	Deaminated glutathione amidase (dGSH amidase) (EC 3.5.1.128) (Nitrilase homolog 1)	-1.3419963775	2.539228e-36	p < 0.05
717	AMDVVYALK	1.44015219776488	1.37417378059886e-15	P62805	H4C1	Histone H4	0.9690106742	2.073844e-14	p < 0.05
718	VINWENVTER	-1.30376557351522	1.20972701541695e-15	P04179	SOD2	Superoxide dismutase [Mn], mitochondrial (EC 1.15.1.1)	-0.9905789633	2.631603e-10	p < 0.05
719	VIGEPIDER	-0.935034484411146	1.45545493341156e-15	P06576	ATP5F1B	ATP synthase subunit beta, mitochondrial (EC 7.1.2.2) (ATP synthase F1 subunit beta)	-0.7059656402	2.758047e-12	p < 0.05
720	TSVTPVLR	1.02709315784768	1.36099139444256e-15	P26599	PTBP1	Polypyrimidine tract-binding protein 1 (PTB) (57 kDa RNA-binding protein PPTB-1) (Heterogeneous nuclear ribonucleoprotein I) (hnRNP I)	1.1875646337	8.978581e-45	p < 0.05
721	ALVNPQR	0.933629101612053	1.54449825257774e-15	P98160	HSPG2	Basement membrane-specific heparan sulfate proteoglycan core protein (HSPG) (Perlecan) (PLC) [Cleaved into: Endorepellin; LG3 peptide]	0.6222055153	1.737187e-09	p < 0.05
722	GIVTNWDDMEK	1.47566588080491	1.42433261549788e-15	P60709	ACTB	Actin, cytoplasmic 1 (Beta-actin) [Cleaved into: Actin, cytoplasmic 1, N-terminally processed]	NA	NA	NA
723	ALIYNEALK	2.58604743786479	1.83407274335348e-15	P06703	S100A6	Protein S100-A6 (Calcyclin) (Growth factor-inducible protein 2A9) (MLN 4) (Prolactin receptor-associated protein) (PRA) (S100 calcium-binding protein A6)	3.1975422083	5.986304e-41	p < 0.05
724	IGGPATQGPGMVVGDELK	-0.988377391386194	1.77318294547975e-15	Q15436	SEC23A	Protein transport protein Sec23A (hSec23A) (SEC23-related protein A)	-0.9916368339	7.999422e-21	p < 0.05
725	FGPGPGSNFR	0.729079373414175	1.73340591597741e-15	P22626	HNRNPA2B1	Heterogeneous nuclear ribonucleoproteins A2/B1 (hnRNP A2/B1)	0.7586491482	6.988635e-28	p < 0.05
726	GTTMYPGIADR	0.73999908660839	1.79368363221834e-15	P60709	ACTB	Actin, cytoplasmic 1 (Beta-actin) [Cleaved into: Actin, cytoplasmic 1, N-terminally processed]	NA	NA	NA
727	ESVILWLNK	0.856173541579579	2.05131516941147e-15	P23945	FSHR	Follicle-stimulating hormone receptor (FSH-R) (Follitropin receptor)	NA	NA	NA
728	TVAYVPDVTGR	1.14240610414426	2.22673440006141e-15	P21333	FLNA	Filamin-A (FLN-A) (Actin-binding protein 280) (ABP-280) (Alpha-filamin) (Endothelial actin-binding protein) (Filamin-1) (Non-muscle filamin)	1.8506746679	2.540569e-34	p < 0.05
729	SDMPPLTLEGIQDR	-0.887000240648805	1.87432761442997e-15	O14561	NDUFAB1	Acyl carrier protein, mitochondrial (ACP) (CI-SDAP) (NADH-ubiquinone oxidoreductase 9.6 kDa subunit)	-1.047318252	1.638217e-25	p < 0.05
730	PTGTYHGDSDLQLER	1.16189484715682	2.2330821237041e-15	P04350	TUBB4A	Tubulin beta-4A chain (Tubulin 5 beta) (Tubulin beta-4 chain)	NA	NA	NA
731	IGGLSFETTDESLR	0.869151881863811	2.24655447527235e-15	P09651	HNRNPA1	Heterogeneous nuclear ribonucleoprotein A1 (hnRNP A1) (Helix-destabilizing protein) (Single-strand RNA-binding protein) (hnRNP core protein A1) [Cleaved into: Heterogeneous nuclear ribonucleoprotein A1, N-terminally processed]	NA	NA	NA
732	LQQLFNHTMF	0.959830275633363	2.15554004708676e-15	P35579	MYH9	Myosin-9 (Cellular myosin heavy chain, type A) (Myosin heavy chain 9) (Myosin heavy chain, non-muscle IIa) (Non-muscle myosin heavy chain A) (NMMHC-A) (Non-muscle myosin heavy chain IIa) (NMMHC II-a) (NMMHC-IIA)	1.0768131957	3.108159e-32	p < 0.05
733	IPLLADVTR	-1.00226362636236	2.69579337694145e-15	P32119	PRDX2	Peroxiredoxin-2 (EC 1.11.1.24) (Natural killer cell-enhancing factor B) (NKEF-B) (PRP) (Thiol-specific antioxidant protein) (TSA) (Thioredoxin peroxidase 1) (Thioredoxin-dependent peroxide reductase 1) (Thioredoxin-dependent peroxiredoxin 2)	-0.8098596612	1.293287e-14	p < 0.05
734	SLESYAFNMK	0.746615723049389	2.56492443059715e-15	P11142	HSPA8	Heat shock cognate 71 kDa protein (EC 3.6.4.10) (Heat shock 70 kDa protein 8) (Lipopolysaccharide-associated protein 1) (LAP-1) (LPS-associated protein 1)	0.6749244714	1.249731e-19	p < 0.05
735	LFSDVQFK	1.60856005464241	3.96476411113313e-15	P12956	XRCC6	X-ray repair cross-complementing protein 6 (EC 3.6.4.-) (EC 4.2.99.-) (5'-deoxyribose-5-phosphate lyase Ku70) (5'-dRP lyase Ku70) (70 kDa subunit of Ku antigen) (ATP-dependent DNA helicase 2 subunit 1) (ATP-dependent DNA helicase II 70 kDa subunit) (CTC box-binding factor 75 kDa subunit) (CTC75) (CTCBF) (DNA repair protein XRCC6) (Lupus Ku autoantigen protein p70) (Ku70) (Thyroid-lupus autoantige…	1.230307524	2.649291e-52	p < 0.05
736	ALCTFALSTGDPSQPVR	0.954536549223406	3.75237934470129e-15	Q9BY32	ITPA	Inosine triphosphate pyrophosphatase (ITPase) (Inosine triphosphatase) (EC 3.6.1.9) (Non-canonical purine NTP pyrophosphatase) (Non-standard purine NTP pyrophosphatase) (Nucleoside-triphosphate diphosphatase) (Nucleoside-triphosphate pyrophosphatase) (NTPase) (Putative oncogene protein hlc14-06-p)	1.462038928	2.699168e-46	p < 0.05
737	SLEDPQTHSNR	1.12422628285453	3.50914515216993e-15	P08238	HSP90AB1	Heat shock protein HSP 90-beta (HSP 90) (Heat shock 84 kDa) (HSP 84) (HSP84)	1.0606277191	1.291539e-39	p < 0.05
738	SLEDPQTHSNR	1.12422628285453	3.50914515216993e-15	P08238	HSP90AB1	Heat shock protein HSP 90-beta (HSP 90) (Heat shock 84 kDa) (HSP 84) (HSP84)	1.0606277191	1.291539e-39	p < 0.05
739	SVLSSGYQK	1.18310858264762	3.68037820377992e-15	Q5JTV8	TOR1AIP1	Torsin-1A-interacting protein 1 (Lamin-associated protein 1B) (LAP1B)	0.9308436652	8.612503e-31	p < 0.05
740	YQPPTVVPGGDLAK	0.918809631429065	3.47656182722944e-15	P0DPH7	TUBA3C	Tubulin alpha-3C chain (Alpha-tubulin 2) (Alpha-tubulin 3C) (Tubulin alpha-2 chain) [Cleaved into: Detyrosinated tubulin alpha-3C chain]	NA	NA	NA
741	IFALSDEAYR	-0.969464627727675	3.32678958454447e-15	O43795	MYO1B	Unconventional myosin-Ib (MYH-1c) (Myosin I alpha) (MMI-alpha) (MMIa)	-0.7083430025	1.337152e-15	p < 0.05
742	VAVVIDPTR	0.655424894125902	3.50064885155821e-15	Q92905	COPS5	COP9 signalosome complex subunit 5 (SGN5) (Signalosome subunit 5) (EC 3.4.-.-) (Jun activation domain-binding protein 1)	0.6298271525	1.287911e-28	p < 0.05
743	DGAFLLR	1.31888891906191	4.22342729810885e-15	Q5T5P2	KIAA1217	Sickle tail protein homolog	0.2683411875	0.0001815867	p < 0.05
744	CAVEFNFGQK	1.06289703236265	3.69138625511624e-15	Q00839	HNRNPU	Heterogeneous nuclear ribonucleoprotein U (hnRNP U) (GRIP120) (Nuclear p120 ribonucleoprotein) (Scaffold-attachment factor A) (SAF-A) (p120) (pp120)	1.2519293699	3.273045e-46	p < 0.05
745	AIAAATTTLAQEEPVAAPEPK	0.961817777313788	4.56291654732328e-15	Q8IYB3	SRRM1	Serine/arginine repetitive matrix protein 1 (SR-related nuclear matrix protein of 160 kDa) (SRm160) (Ser/Arg-related nuclear matrix protein)	0.5828239305	3.960821e-16	p < 0.05
746	AIAAATTTLAQEEPVAAPEPK	0.961817777313788	4.56291654732328e-15	Q8IYB3	SRRM1	Serine/arginine repetitive matrix protein 1 (SR-related nuclear matrix protein of 160 kDa) (SRm160) (Ser/Arg-related nuclear matrix protein)	0.5828239305	3.960821e-16	p < 0.05
747	HIPTSAPVYQQPQQQPVAQSYGGYK	1.21245352929722	4.18292294909787e-15	Q14847	LASP1	LIM and SH3 domain protein 1 (LASP-1) (Metastatic lymph node gene 50 protein) (MLN 50)	0.5101580713	4.135876e-16	p < 0.05
748	SHPIQWNAPQPSHISK	1.61411094779087	4.80308500095819e-15	P02751	FN1	Fibronectin (FN) (Cold-insoluble globulin) (CIG) [Cleaved into: Anastellin; Ugl-Y1; Ugl-Y2; Ugl-Y3]	1.6088845501	3.856503e-20	p < 0.05
749	SHPIQWNAPQPSHISK	1.61411094779087	4.80308500095819e-15	P02751	FN1	Fibronectin (FN) (Cold-insoluble globulin) (CIG) [Cleaved into: Anastellin; Ugl-Y1; Ugl-Y2; Ugl-Y3]	1.6088845501	3.856503e-20	p < 0.05
750	SFSGPPEPVLLDSSSILADR	-0.942412988914892	4.73456448548126e-15	Q15436	SEC23A	Protein transport protein Sec23A (hSec23A) (SEC23-related protein A)	-0.9916368339	7.999422e-21	p < 0.05
751	SFSGPPEPVLLDSSSILADR	-0.942412988914892	4.73456448548126e-15	Q15436	SEC23A	Protein transport protein Sec23A (hSec23A) (SEC23-related protein A)	-0.9916368339	7.999422e-21	p < 0.05
752	EVESMGAHLNAY	-1.01154264220862	4.93840033907474e-15	P31930	UQCRC1	Cytochrome b-c1 complex subunit 1, mitochondrial (Complex III subunit 1) (Core protein I) (Ubiquinol-cytochrome-c reductase complex core protein 1)	-0.9059699892	1.723969e-27	p < 0.05
753	SILQFQFAEVK	0.931682663889976	5.94358793358149e-15	Q32MZ4	LRRFIP1	Leucine-rich repeat flightless-interacting protein 1 (LRR FLII-interacting protein 1) (GC-binding factor 2) (TAR RNA-interacting protein)	0.9617831797	5.046608e-31	p < 0.05
754	GQYTLLAPTNEAFEK	1.68941207782001	5.87843744965503e-15	Q15582	TGFBI	Transforming growth factor-beta-induced protein ig-h3 (Beta ig-h3) (Kerato-epithelin) (RGD-containing collagen-associated protein) (RGD-CAP)	1.9708691992	5.337196e-29	p < 0.05
755	VADALTNAVAHVD	-1.6215793633552	5.6766495031816e-15	P69905	HBA1;	Hemoglobin subunit alpha (Alpha-globin) (Hemoglobin alpha chain)	-2.0781937929	3.396975e-36	p < 0.05
756	TYGFTGPQCER	1.87240332692926	6.26195343961757e-15	P35555	FBN1	Fibrillin-1 [Cleaved into: Asprosin]	1.8107287583	3.758891e-22	p < 0.05
757	SAASVYAGAGGSGSR	1.52311685226651	5.69739376399832e-15	P05783	KRT18	Keratin, type I cytoskeletal 18 (Cell proliferation-inducing gene 46 protein) (Cytokeratin-18) (CK-18) (Keratin-18) (K18)	0.6538148706	9.643865e-06	p < 0.05
758	EMATAASSSSLEK	1.00463811025926	6.17026942131597e-15	P60709	ACTB	Actin, cytoplasmic 1 (Beta-actin) [Cleaved into: Actin, cytoplasmic 1, N-terminally processed]	NA	NA	NA
759	FADQHVPGSPF	1.12837323602453	6.85812963442523e-15	P21333	FLNA	Filamin-A (FLN-A) (Actin-binding protein 280) (ABP-280) (Alpha-filamin) (Endothelial actin-binding protein) (Filamin-1) (Non-muscle filamin)	1.8506746679	2.540569e-34	p < 0.05
760	AAHEEICTTNEGVMYR	1.3205057601786	6.67633426699019e-15	P02751	FN1	Fibronectin (FN) (Cold-insoluble globulin) (CIG) [Cleaved into: Anastellin; Ugl-Y1; Ugl-Y2; Ugl-Y3]	1.6088845501	3.856503e-20	p < 0.05
761	SFVMHTSAGAEGSGQALASPGSCLEEFR	1.50351390214514	6.73579585484307e-15	P02462	COL4A1	Collagen alpha-1(IV) chain [Cleaved into: Arresten]	1.7921695542	1.17258e-33	p < 0.05
762	TSLLMER	1.026920981152	7.38385216854452e-15	A6NHL2	TUBAL3	Tubulin alpha chain-like 3	NA	NA	NA
763	LGYFLPAEFLYR	-1.52681479963671	6.49083235000898e-15	Q9H0W9	C11orf54	Ester hydrolase C11orf54 (EC 3.1.-.-)	-1.9267538639	1.590116e-32	p < 0.05
764	VEEPQNLIK	0.915136612139966	6.66129975021511e-15	P02768	ALB	Albumin	0.6269395634	2.208764e-11	p < 0.05
765	FVNDIFER	1.08448944849707	8.6476190439712e-15	O60814	H2BC12	Histone H2B type 1-K (H2B K) (HIRA-interacting protein 1)	NA	NA	NA
766	MLWLNASR	1.29745931734914	9.88092481333635e-15	Q08945	SSRP1	FACT complex subunit SSRP1 (Chromatin-specific transcription elongation factor 80 kDa subunit) (Facilitates chromatin transcription complex 80 kDa subunit) (FACT 80 kDa subunit) (FACTp80) (Facilitates chromatin transcription complex subunit SSRP1) (Recombination signal sequence recognition protein 1) (Structure-specific recognition protein 1) (hSSRP1) (T160)	1.4989840756	3.256934e-47	p < 0.05
767	YVALDFEQEMATAASSSSLEK	0.822397704531347	9.9976684675106e-15	P60709	ACTB	Actin, cytoplasmic 1 (Beta-actin) [Cleaved into: Actin, cytoplasmic 1, N-terminally processed]	NA	NA	NA
768	YVALDFEQEMATAASSSSLEK	0.822397704531347	9.9976684675106e-15	P60709	ACTB	Actin, cytoplasmic 1 (Beta-actin) [Cleaved into: Actin, cytoplasmic 1, N-terminally processed]	NA	NA	NA
769	IISQLDPVNER	0.898917710724188	1.10942071741976e-14	Q08211	DHX9	ATP-dependent RNA helicase A (EC 3.6.4.13) (DEAH box protein 9) (DExH-box helicase 9) (Leukophysin) (LKP) (Nuclear DNA helicase II) (NDH II) (RNA helicase A)	1.2087227133	2.614755e-47	p < 0.05
770	ILTLLTSR	2.10538010657424	1.06087307277581e-14	P08758	ANXA5	Annexin A5 (Anchorin CII) (Annexin V) (Annexin-5) (Calphobindin I) (CBP-I) (Endonexin II) (Lipocortin V) (Placental anticoagulant protein 4) (PP4) (Placental anticoagulant protein I) (PAP-I) (Thromboplastin inhibitor) (Vascular anticoagulant-alpha) (VAC-alpha)	1.4796880629	2.435547e-30	p < 0.05
771	MVDNEAIYDICR	0.787584347573404	8.8302327195966e-15	P0DPH7	TUBA3C	Tubulin alpha-3C chain (Alpha-tubulin 2) (Alpha-tubulin 3C) (Tubulin alpha-2 chain) [Cleaved into: Detyrosinated tubulin alpha-3C chain]	NA	NA	NA
772	MVDNEAIYDICR	0.787584347573404	8.8302327195966e-15	P0DPH7	TUBA3C	Tubulin alpha-3C chain (Alpha-tubulin 2) (Alpha-tubulin 3C) (Tubulin alpha-2 chain) [Cleaved into: Detyrosinated tubulin alpha-3C chain]	NA	NA	NA
773	EIFVDDETK	1.01577192908011	1.16581928029295e-14	Q13838	DDX39B	Spliceosome RNA helicase DDX39B (EC 3.6.4.13) (56 kDa U2AF65-associated protein) (ATP-dependent RNA helicase p47) (DEAD box protein UAP56) (HLA-B-associated transcript 1 protein)	0.937739944	4.233778e-37	p < 0.05
774	VVGEYDFVETR	1.08450749351	1.12331665946228e-14	A6NEC2	NPEPPSL1	Puromycin-sensitive aminopeptidase-like protein (EC 3.4.11.-)	NA	NA	NA
775	NEGLFSLVAR	-1.12433287013754	1.19948215652613e-14	P40261	NNMT	Nicotinamide N-methyltransferase (EC 2.1.1.1)	-1.947362068	1.010139e-21	p < 0.05
776	SGCSMGEYFR	-1.06977101295498	1.01607400890323e-14	P25705	ATP5F1A	ATP synthase subunit alpha, mitochondrial (ATP synthase F1 subunit alpha)	-0.7596417262	3.391e-15	p < 0.05
777	TVSIYGVIQGYR	1.77628575525305	1.14330135969249e-14	P24821	TNC	Tenascin (TN) (Cytotactin) (GMEM) (GP 150-225) (Glioma-associated-extracellular matrix antigen) (Hexabrachion) (JI) (Myotendinous antigen) (Neuronectin) (Tenascin-C) (TN-C)	2.7514031163	3.719381e-25	p < 0.05
778	QVITIGNER	0.704836271467219	1.15230614609084e-14	A5A3E0	POTEF	POTE ankyrin domain family member F (ANKRD26-like family C member 1B) (Chimeric POTE-actin protein)	NA	NA	NA
779	IAIASTTVETTDPEK	0.777337978591676	1.28174502981578e-14	P31150	GDI1	Rab GDP dissociation inhibitor alpha (Rab GDI alpha) (Guanosine diphosphate dissociation inhibitor 1) (GDI-1) (Oligophrenin-2) (Protein XAP-4)	0.9536259314	2.599547e-32	p < 0.05
780	SFTVHWIAPR	1.38500375542876	1.20244249997289e-14	P02751	FN1	Fibronectin (FN) (Cold-insoluble globulin) (CIG) [Cleaved into: Anastellin; Ugl-Y1; Ugl-Y2; Ugl-Y3]	1.6088845501	3.856503e-20	p < 0.05
781	SFTVHWIAPR	1.38500375542876	1.20244249997289e-14	P02751	FN1	Fibronectin (FN) (Cold-insoluble globulin) (CIG) [Cleaved into: Anastellin; Ugl-Y1; Ugl-Y2; Ugl-Y3]	1.6088845501	3.856503e-20	p < 0.05
782	SFEDDTVPLSPLK	1.00943448657082	1.37885524497071e-14	Q9UEY8	ADD3	Gamma-adducin (Adducin-like protein 70)	0.5979217388	1.327932e-09	p < 0.05
783	GAPTFNVTVTK	0.762051348883705	1.28808063639685e-14	P07737	PFN1	Profilin-1 (Epididymis tissue protein Li 184a) (Profilin I)	0.5195689481	1.441233e-12	p < 0.05
784	VPIMLVGNK	1.11980277188183	1.56726613765332e-14	Q8IZ41	RASEF	Ras and EF-hand domain-containing protein (Ras-related protein Rab-45)	NA	NA	NA
785	IAQEPGNYEVSIK	-1.01749814070669	1.24465297221736e-14	O75369	FLNB	Filamin-B (FLN-B) (ABP-278) (ABP-280 homolog) (Actin-binding-like protein) (Beta-filamin) (Filamin homolog 1) (Fh1) (Filamin-3) (Thyroid autoantigen) (Truncated actin-binding protein) (Truncated ABP)	-0.5570584545	5.294889e-08	p < 0.05
786	NVSPVELPFGGYK	-0.771610268079422	1.60825505501141e-14	P49189	ALDH9A1	4-trimethylaminobutyraldehyde dehydrogenase (TMABA-DH) (TMABALDH) (EC 1.2.1.47) (Aldehyde dehydrogenase E3 isozyme) (Aldehyde dehydrogenase family 9 member A1) (EC 1.2.1.3) (Gamma-aminobutyraldehyde dehydrogenase) (EC 1.2.1.19) (R-aminobutyraldehyde dehydrogenase) [Cleaved into: 4-trimethylaminobutyraldehyde dehydrogenase, N-terminally processed]	-1.6870579176	7.128642e-36	p < 0.05
787	VIQCQAEAQEVTIAR	1.22151648403558	1.61382968475985e-14	Q5VW32	BROX	BRO1 domain-containing protein BROX (BRO1 domain- and CAAX motif-containing protein)	1.6859995271	8.849132e-39	p < 0.05
788	VIQCQAEAQEVTIAR	1.22151648403558	1.61382968475985e-14	Q5VW32	BROX	BRO1 domain-containing protein BROX (BRO1 domain- and CAAX motif-containing protein)	1.6859995271	8.849132e-39	p < 0.05
789	SYVGDEAQSK	0.942549823852517	1.37763550018313e-14	P60709	ACTB	Actin, cytoplasmic 1 (Beta-actin) [Cleaved into: Actin, cytoplasmic 1, N-terminally processed]	NA	NA	NA
790	TLVEYETYK	0.975240073574311	1.62591205585415e-14	Q9Y5S9	RBM8A	RNA-binding protein 8A (Binder of OVCA1-1) (BOV-1) (RNA-binding motif protein 8A) (RNA-binding protein Y14) (Ribonucleoprotein RBM8A)	1.1703910746	2.57415e-42	p < 0.05
791	ETNLDSLPLVDTH	1.20832139682089	1.60371801360138e-14	P08670	VIM	Vimentin	1.0915259813	2.674888e-19	p < 0.05
792	LESGMQNMSIH	1.2598785584022	1.73180294940272e-14	P05787	KRT8	Keratin, type II cytoskeletal 8 (Cytokeratin-8) (CK-8) (Keratin-8) (K8) (Type-II keratin Kb8)	0.9497409502	2.194206e-11	p < 0.05
793	SLQITSIANATTR	-1.5406401703133	2.11554640090225e-14	Q16836	HADH	Hydroxyacyl-coenzyme A dehydrogenase, mitochondrial (HCDH) (EC 1.1.1.35) (Medium and short-chain L-3-hydroxyacyl-coenzyme A dehydrogenase) (Short-chain 3-hydroxyacyl-CoA dehydrogenase)	-2.4797570201	1.97206e-59	p < 0.05
794	SATEETLQEVFEK	0.962557808080173	2.13237740398181e-14	P19338	NCL	Nucleolin (Protein C23)	1.2692374326	4.308037e-42	p < 0.05
795	QGGVLPNIQAVLLPK	1.09864997477041	2.59999732192174e-14	P04908	H2AC4	Histone H2A type 1-B/E (Histone H2A.2) (Histone H2A/a) (Histone H2A/m)	NA	NA	NA
796	LALDMEIH	1.52005956325904	2.93237855933024e-14	P02545	LMNA	Prelamin-A/C [Cleaved into: Lamin-A/C (70 kDa lamin) (Renal carcinoma antigen NY-REN-32)]	1.1433231666	2.72423e-33	p < 0.05
797	ANYLASPPLVIAY	-1.51536185551513	3.15009265650445e-14	P21399	ACO1	Cytoplasmic aconitate hydratase (Aconitase) (EC 4.2.1.3) (Citrate hydro-lyase) (Ferritin repressor protein) (Iron regulatory protein 1) (IRP1) (Iron-responsive element-binding protein 1) (IRE-BP 1)	-2.1156433642	1.059527e-36	p < 0.05
798	SVILLENLR	0.975219467579871	3.19071633138542e-14	P00558	PGK1	Phosphoglycerate kinase 1 (EC 2.7.2.3) (Cell migration-inducing gene 10 protein) (Primer recognition protein 2) (PRP 2)	0.7987498941	2.875555e-21	p < 0.05
799	MLEVGDPDDLAFLR	-0.963779873189379	3.06654394076489e-14	Q13724	MOGS	Mannosyl-oligosaccharide glucosidase (EC 3.2.1.106) (Processing A-glucosidase I)	-0.9802799136	3.311073e-38	p < 0.05
800	FDIAVDGEPLGR	1.03926352930869	2.86308013635338e-14	P62937	PPIA	Peptidyl-prolyl cis-trans isomerase A (PPIase A) (EC 5.2.1.8) (Cyclophilin A) (Cyclosporin A-binding protein) (Rotamase A) [Cleaved into: Peptidyl-prolyl cis-trans isomerase A, N-terminally processed]	0.8155166704	1.33074e-13	p < 0.05
801	GADLSGVTEEAPLK	1.02399860925028	3.08552400253957e-14	P01009	SERPINA1	Alpha-1-antitrypsin (Alpha-1 protease inhibitor) (Alpha-1-antiproteinase) (Serpin A1) [Cleaved into: Short peptide from AAT (SPAAT)]	0.9264685313	6.66534e-14	p < 0.05
802	EEAGDGTTTATVLAR	-0.841646845666345	3.23675049447536e-14	P10809	HSPD1	60 kDa heat shock protein, mitochondrial (EC 5.6.1.7) (60 kDa chaperonin) (Chaperonin 60) (CPN60) (Heat shock protein 60) (HSP-60) (Hsp60) (HuCHA60) (Mitochondrial matrix protein P1) (P60 lymphocyte protein)	-0.8069903363	6.62745e-16	p < 0.05
803	ANTVLSGGTTMYPGIADR	0.840883839891903	3.2819106430271e-14	P60709	ACTB	Actin, cytoplasmic 1 (Beta-actin) [Cleaved into: Actin, cytoplasmic 1, N-terminally processed]	NA	NA	NA
804	ANTVLSGGTTMYPGIADR	0.840883839891903	3.2819106430271e-14	P60709	ACTB	Actin, cytoplasmic 1 (Beta-actin) [Cleaved into: Actin, cytoplasmic 1, N-terminally processed]	NA	NA	NA
805	FWSLPSR	1.18655202378649	4.72576598538945e-14	P98160	HSPG2	Basement membrane-specific heparan sulfate proteoglycan core protein (HSPG) (Perlecan) (PLC) [Cleaved into: Endorepellin; LG3 peptide]	0.6222055153	1.737187e-09	p < 0.05
806	LVTPVTGR	-0.899913448454196	4.02715493441014e-14	O75369	FLNB	Filamin-B (FLN-B) (ABP-278) (ABP-280 homolog) (Actin-binding-like protein) (Beta-filamin) (Filamin homolog 1) (Fh1) (Filamin-3) (Thyroid autoantigen) (Truncated actin-binding protein) (Truncated ABP)	-0.5570584545	5.294889e-08	p < 0.05
807	AGGEPVSLGSLR	-0.739842393470485	4.14873636533044e-14	P07203	GPX1	Glutathione peroxidase 1 (GPx-1) (GSHPx-1) (EC 1.11.1.9) (Cellular glutathione peroxidase)	-0.5725980647	4.732757e-13	p < 0.05
808	SAEEISDAIR	0.837276094992347	4.79994033360443e-14	Q14204	DYNC1H1	Cytoplasmic dynein 1 heavy chain 1 (Cytoplasmic dynein heavy chain 1) (Dynein heavy chain, cytosolic)	1.0277882479	4.143558e-53	p < 0.05
809	GMANLLTGPK	1.06819715064317	4.7913959157108e-14	Q99536	VAT1	Synaptic vesicle membrane protein VAT-1 homolog (EC 1.-.-.-)	1.0100949163	2.313688e-21	p < 0.05
810	LIQQNVIPPFCNLLTVK	0.942956708125253	4.71346197254785e-14	O00629	KPNA4	Importin subunit alpha-3 (Importin alpha Q1) (Qip1) (Karyopherin subunit alpha-4)	0.7951712245	3.635885e-32	p < 0.05
811	LIQQNVIPPFCNLLTVK	0.942956708125253	4.71346197254785e-14	O00629	KPNA4	Importin subunit alpha-3 (Importin alpha Q1) (Qip1) (Karyopherin subunit alpha-4)	0.7951712245	3.635885e-32	p < 0.05
812	SQELPEDWDK	-0.805408116909995	4.64721772430437e-14	P07237	P4HB	Protein disulfide-isomerase (PDI) (EC 5.3.4.1) (Cellular thyroid hormone-binding protein) (Prolyl 4-hydroxylase subunit beta) (p55)	-0.8053836118	8.798573e-11	p < 0.05
813	LVPLLSHQEVK	0.901244758638339	4.71346197254785e-14	O00505	KPNA3	Importin subunit alpha-4 (Importin alpha Q2) (Qip2) (Karyopherin subunit alpha-3) (SRP1-gamma)	0.2408542791	2.51184e-05	p < 0.05
814	LVPLLSHQEVK	0.901244758638339	4.71346197254785e-14	O00505	KPNA3	Importin subunit alpha-4 (Importin alpha Q2) (Qip2) (Karyopherin subunit alpha-3) (SRP1-gamma)	0.2408542791	2.51184e-05	p < 0.05
815	AVIDLNDR	0.744389470387264	5.36891841283978e-14	Q9NTZ6	RBM12	RNA-binding protein 12 (RNA-binding motif protein 12) (SH3/WW domain anchor protein in the nucleus) (SWAN)	1.2325341738	1.217351e-55	p < 0.05
816	LIAIGSSESAQK	-1.13692488092457	4.97784825792252e-14	O94760	DDAH1	N(G),N(G)-dimethylarginine dimethylaminohydrolase 1 (DDAH-1) (Dimethylarginine dimethylaminohydrolase 1) (EC 3.5.3.18) (DDAHI) (Dimethylargininase-1)	-1.0823922881	8.270042e-16	p < 0.05
817	HTGPGLLSMAN	0.826371376995259	5.62556137392345e-14	P49792	RANBP2	E3 SUMO-protein ligase RanBP2 (EC 2.3.2.-) (358 kDa nucleoporin) (Nuclear pore complex protein Nup358) (Nucleoporin Nup358) (Ran-binding protein 2) (RanBP2) (p270)	1.0382900209	1.138137e-42	p < 0.05
818	TVGVAAPLDLSK	-0.928002120637291	4.78625950356211e-14	O75369	FLNB	Filamin-B (FLN-B) (ABP-278) (ABP-280 homolog) (Actin-binding-like protein) (Beta-filamin) (Filamin homolog 1) (Fh1) (Filamin-3) (Thyroid autoantigen) (Truncated actin-binding protein) (Truncated ABP)	-0.5570584545	5.294889e-08	p < 0.05
819	SLSAQWTPPNVQLTGYR	1.35778221832311	5.35949145720741e-14	P02751	FN1	Fibronectin (FN) (Cold-insoluble globulin) (CIG) [Cleaved into: Anastellin; Ugl-Y1; Ugl-Y2; Ugl-Y3]	1.6088845501	3.856503e-20	p < 0.05
820	SLSAQWTPPNVQLTGYR	1.35778221832311	5.35949145720741e-14	P02751	FN1	Fibronectin (FN) (Cold-insoluble globulin) (CIG) [Cleaved into: Anastellin; Ugl-Y1; Ugl-Y2; Ugl-Y3]	1.6088845501	3.856503e-20	p < 0.05
821	AVDALIDSMSLAK	1.07167051624082	6.9367693095757e-14	P13010	XRCC5	X-ray repair cross-complementing protein 5 (EC 3.6.4.-) (86 kDa subunit of Ku antigen) (ATP-dependent DNA helicase 2 subunit 2) (ATP-dependent DNA helicase II 80 kDa subunit) (CTC box-binding factor 85 kDa subunit) (CTC85) (CTCBF) (DNA repair protein XRCC5) (Ku80) (Ku86) (Lupus Ku autoantigen protein p86) (Nuclear factor IV) (Thyroid-lupus autoantigen) (TLAA) (X-ray repair complementing defective…	1.3042830258	1.128089e-55	p < 0.05
822	LMSQELPEDWDK	-0.880109159081513	5.07410437023047e-14	P07237	P4HB	Protein disulfide-isomerase (PDI) (EC 5.3.4.1) (Cellular thyroid hormone-binding protein) (Prolyl 4-hydroxylase subunit beta) (p55)	-0.8053836118	8.798573e-11	p < 0.05
823	DIAHTPGVAADLSHIETK	-0.763151447218236	5.32944937745914e-14	P40926	MDH2	Malate dehydrogenase, mitochondrial (EC 1.1.1.37)	-0.4938133963	2.201503e-05	p < 0.05
824	DIAHTPGVAADLSHIETK	-0.763151447218236	5.32944937745914e-14	P40926	MDH2	Malate dehydrogenase, mitochondrial (EC 1.1.1.37)	-0.4938133963	2.201503e-05	p < 0.05
825	PDEHPILLTEAPLNPK	2.27423621651257	5.76435094646292e-14	Q562R1	ACTBL2	Beta-actin-like protein 2 (Kappa-actin)	0.4434494409	3.796875e-05	p < 0.05
826	GPVGPAGAVGPR	1.82959220092994	7.31069428698413e-14	P08123	COL1A2	Collagen alpha-2(I) chain (Alpha-2 type I collagen)	1.4063340071	1.867045e-17	p < 0.05
827	TISQATAAGDVIK	-0.953488632817644	5.91055842296399e-14	P22695	UQCRC2	Cytochrome b-c1 complex subunit 2, mitochondrial (Complex III subunit 2) (Core protein II) (Ubiquinol-cytochrome-c reductase complex core protein 2)	-0.8121471044	1.155688e-21	p < 0.05
828	SAFGVILQTPK	1.52816248207062	7.76635820634708e-14	Q15427	SF3B4	Splicing factor 3B subunit 4 (Pre-mRNA-splicing factor SF3b 49 kDa subunit) (Spliceosome-associated protein 49) (SAP 49)	1.3314934732	4.522777e-42	p < 0.05
829	VSLLLLPDK	0.835286133639581	6.40341316904567e-14	Q9BSJ8	ESYT1	Extended synaptotagmin-1 (E-Syt1) (Membrane-bound C2 domain-containing protein)	0.6088894409	1.923898e-18	p < 0.05
830	TLVADVNADR	1.26523618552377	8.39315941172987e-14	Q16666	IFI16	Gamma-interferon-inducible protein 16 (Ifi-16) (Interferon-inducible myeloid differentiation transcriptional activator)	1.2928757494	1.170659e-20	p < 0.05
831	SAATLITHPF	-1.13273983347509	1.00110955074936e-13	Q9Y6C9	MTCH2	Mitochondrial carrier homolog 2 (Met-induced mitochondrial protein)	-1.3599309536	2.394131e-36	p < 0.05
832	LQLELTK	1.0835422248822	8.6687588745372e-14	Q8NCX0	CCDC150	Coiled-coil domain-containing protein 150	NA	NA	NA
833	LLLNYGLYR	1.15099100956478	1.15328043836575e-13	Q13547	HDAC1	Histone deacetylase 1 (HD1) (EC 3.5.1.98)	1.0193544294	2.015826e-39	p < 0.05
834	IAVGQNVTVTER	1.49384669991649	1.25911120732334e-13	Q14126	DSG2	Desmoglein-2 (Cadherin family member 5) (HDGC)	1.4891832143	1.494708e-29	p < 0.05
835	QNCELFEQLG	1.06727694186375	1.01969319495498e-13	P02768	ALB	Albumin	0.6269395634	2.208764e-11	p < 0.05
836	SLNLEPDNVGVVVFGNDK	-0.717622444849425	1.01790687536903e-13	P25705	ATP5F1A	ATP synthase subunit alpha, mitochondrial (ATP synthase F1 subunit alpha)	-0.7596417262	3.391e-15	p < 0.05
837	SLNLEPDNVGVVVFGNDK	-0.717622444849425	1.01790687536903e-13	P25705	ATP5F1A	ATP synthase subunit alpha, mitochondrial (ATP synthase F1 subunit alpha)	-0.7596417262	3.391e-15	p < 0.05
838	VATSPAGTAQAR	0.879014829859963	1.22858292944639e-13	P98160	HSPG2	Basement membrane-specific heparan sulfate proteoglycan core protein (HSPG) (Perlecan) (PLC) [Cleaved into: Endorepellin; LG3 peptide]	0.6222055153	1.737187e-09	p < 0.05
839	VSQPIEGH	0.701334684626121	1.29630817904621e-13	P53675	CLTCL1	Clathrin heavy chain 2 (Clathrin heavy chain on chromosome 22) (CLH-22)	NA	NA	NA
840	GWGPHCEICPF	1.70534454687143	1.11095937497719e-13	P35555	FBN1	Fibrillin-1 [Cleaved into: Asprosin]	1.8107287583	3.758891e-22	p < 0.05
841	SSPSIVLSAR	-0.736220247498427	1.11957895749435e-13	P46977	STT3A	Dolichyl-diphosphooligosaccharide--protein glycosyltransferase subunit STT3A (Oligosaccharyl transferase subunit STT3A) (STT3-A) (EC 2.4.99.18) (B5) (Integral membrane protein 1) (Transmembrane protein TMC)	-0.5962242805	1.178646e-14	p < 0.05
842	GPVGPVGAR	1.31241286088336	1.59264425677956e-13	P02452	COL1A1	Collagen alpha-1(I) chain (Alpha-1 type I collagen)	1.5548384274	2.19669e-21	p < 0.05
843	AHLDATTVLSR	-0.842862581302262	1.21714953811518e-13	P06576	ATP5F1B	ATP synthase subunit beta, mitochondrial (EC 7.1.2.2) (ATP synthase F1 subunit beta)	-0.7059656402	2.758047e-12	p < 0.05
844	SVGVQLQDVPR	-0.93610559653084	1.29630817904621e-13	P0C0L4	C4A	Complement C4-A (Acidic complement C4) (C3 and PZP-like alpha-2-macroglobulin domain-containing protein 2) [Cleaved into: Complement C4 beta chain; Complement C4-A alpha chain; C4a anaphylatoxin; C4b-A; C4d-A; Complement C4 gamma chain]	0.0219799498	0.8673791	n.s.
845	LTINQLLAER	1.1412116923434	1.4540576851816e-13	P19823	ITIH2	Inter-alpha-trypsin inhibitor heavy chain H2 (ITI heavy chain H2) (ITI-HC2) (Inter-alpha-inhibitor heavy chain 2) (Inter-alpha-trypsin inhibitor complex component II) (Serum-derived hyaluronan-associated protein) (SHAP)	1.1777915757	4.067231e-18	p < 0.05
846	VTIAQGGVLPNIQ	1.00517115330719	1.30063719529901e-13	P04908	H2AC4	Histone H2A type 1-B/E (Histone H2A.2) (Histone H2A/a) (Histone H2A/m)	NA	NA	NA
847	LGLPVFNTVK	-1.06387246401221	1.47976953329365e-13	P53597	SUCLG1	Succinate--CoA ligase [ADP/GDP-forming] subunit alpha, mitochondrial (EC 6.2.1.4) (EC 6.2.1.5) (Succinyl-CoA synthetase subunit alpha) (SCS-alpha)	-1.3376333086	1.184281e-34	p < 0.05
848	VAPEEHPTLLTEAPLN	1.38680531066831	1.51490545702416e-13	P62736	ACTA2	Actin, aortic smooth muscle (Alpha-actin-2) (Cell growth-inhibiting gene 46 protein) [Cleaved into: Actin, aortic smooth muscle, intermediate form]	NA	NA	NA
849	SCVGVFQHGK	0.661160963921473	1.54220607543886e-13	P0DMV8	HSPA1A	Heat shock 70 kDa protein 1A (Heat shock 70 kDa protein 1) (HSP70-1) (HSP70.1)	NA	NA	NA
850	SCVGVFQHGK	0.661160963921473	1.54220607543886e-13	P0DMV8	HSPA1A	Heat shock 70 kDa protein 1A (Heat shock 70 kDa protein 1) (HSP70-1) (HSP70.1)	NA	NA	NA
851	ALDVPNTAFGR	-0.654049937112719	1.75576165977718e-13	Q96PC5	MIA2	Melanoma inhibitory activity protein 2 (MIA protein 2) (CTAGE family member 5 ER export factor) (Cutaneous T-cell lymphoma-associated antigen 5) (Meningioma-expressed antigen 6/11)	-0.9798166014	3.255784e-33	p < 0.05
852	AIGDVVAGPMLAHK	-1.13355676869881	1.57941593434751e-13	P09622	DLD	Dihydrolipoyl dehydrogenase, mitochondrial (EC 1.8.1.4) (Dihydrolipoamide dehydrogenase) (Glycine cleavage system L protein)	-0.7786483253	5.435785e-18	p < 0.05
853	AIGDVVAGPMLAHK	-1.13355676869881	1.57941593434751e-13	P09622	DLD	Dihydrolipoyl dehydrogenase, mitochondrial (EC 1.8.1.4) (Dihydrolipoamide dehydrogenase) (Glycine cleavage system L protein)	-0.7786483253	5.435785e-18	p < 0.05
854	HTGPGILSMANAGPN	0.717145315980829	1.71770587357707e-13	P62937	PPIA	Peptidyl-prolyl cis-trans isomerase A (PPIase A) (EC 5.2.1.8) (Cyclophilin A) (Cyclosporin A-binding protein) (Rotamase A) [Cleaved into: Peptidyl-prolyl cis-trans isomerase A, N-terminally processed]	0.8155166704	1.33074e-13	p < 0.05
855	GLFLSEGLK	1.04576943513657	1.65700434273772e-13	P01009	SERPINA1	Alpha-1-antitrypsin (Alpha-1 protease inhibitor) (Alpha-1-antiproteinase) (Serpin A1) [Cleaved into: Short peptide from AAT (SPAAT)]	0.9264685313	6.66534e-14	p < 0.05
856	VLPNIQAVLLPK	0.907417801504369	1.68923064159459e-13	P04908	H2AC4	Histone H2A type 1-B/E (Histone H2A.2) (Histone H2A/a) (Histone H2A/m)	NA	NA	NA
857	LPEEWSQWLGGS	1.25942105681952	1.93267947176031e-13	P04792	HSPB1	Heat shock protein beta-1 (HspB1) (28 kDa heat shock protein) (Estrogen-regulated 24 kDa protein) (Heat shock 27 kDa protein) (HSP 27) (Stress-responsive protein 27) (SRP27)	1.0073323373	3.821826e-16	p < 0.05
858	SADFQHAVEVGSTNVR	-0.748541735862572	2.04853860842868e-13	O94903	PLPBP	Pyridoxal phosphate homeostasis protein (PLP homeostasis protein) (Proline synthase co-transcribed bacterial homolog protein) (Pyridoxal phosphate-binding protein)	-1.2992900407	5.326399e-42	p < 0.05
859	LLGQSAASCHHAY	1.25357951866061	2.13284416214878e-13	P39060	COL18A1	Collagen alpha-1(XVIII) chain [Cleaved into: Endostatin; Non-collagenous domain 1 (NC1)]	0.7599291229	1.359272e-13	p < 0.05
860	LLGQSAASCHHAY	1.25357951866061	2.13284416214878e-13	P39060	COL18A1	Collagen alpha-1(XVIII) chain [Cleaved into: Endostatin; Non-collagenous domain 1 (NC1)]	0.7599291229	1.359272e-13	p < 0.05
861	SFLMHTAAGDEGGGQSLVSPGSCLEDFR	1.54604766068945	2.13284416214878e-13	P08572	COL4A2	Collagen alpha-2(IV) chain [Cleaved into: Canstatin]	1.4468241097	1.081876e-28	p < 0.05
862	LILADALCYAH	-1.11871504854217	1.96877942527932e-13	P28838	LAP3	Cytosol aminopeptidase (EC 3.4.11.1) (Cysteinylglycine-S-conjugate dipeptidase) (EC 3.4.13.23) (Leucine aminopeptidase 3) (LAP-3) (Leucyl aminopeptidase) (Peptidase S) (Proline aminopeptidase) (EC 3.4.11.5) (Prolyl aminopeptidase)	-1.2468215748	6.203289e-30	p < 0.05
863	LIDEDYYAR	0.944315903027076	2.28387034888243e-13	O75533	SF3B1	Splicing factor 3B subunit 1 (Pre-mRNA-splicing factor SF3b 155 kDa subunit) (SF3b155) (Spliceosome-associated protein 155) (SAP 155)	1.0609082807	5.464067e-51	p < 0.05
864	FMPGFAPLTSR	0.803991503828942	2.08416923420656e-13	A6NNZ2	TUBB8B	Tubulin beta 8B	NA	NA	NA
865	AISDFAVGGR	1.68727691228273	2.86192673581728e-13	P11047	LAMC1	Laminin subunit gamma-1 (Laminin B2 chain) (Laminin-1 subunit gamma) (Laminin-10 subunit gamma) (Laminin-11 subunit gamma) (Laminin-2 subunit gamma) (Laminin-3 subunit gamma) (Laminin-4 subunit gamma) (Laminin-6 subunit gamma) (Laminin-7 subunit gamma) (Laminin-8 subunit gamma) (Laminin-9 subunit gamma) (S-laminin subunit gamma) (S-LAM gamma)	2.2826461115	8.5709e-50	p < 0.05
866	FAVEAANYQDTIGR	0.780472155582663	2.13284416214878e-13	P08670	VIM	Vimentin	1.0915259813	2.674888e-19	p < 0.05
867	YGDSEFTVQSTTGH	0.773893740109313	2.31303489954632e-13	P52597	HNRNPF	Heterogeneous nuclear ribonucleoprotein F (hnRNP F) (Nucleolin-like protein mcs94-1) [Cleaved into: Heterogeneous nuclear ribonucleoprotein F, N-terminally processed]	0.8876387784	2.215288e-29	p < 0.05
868	SLTCEVDALK	0.923346920042951	2.20864291080034e-13	P08670	VIM	Vimentin	1.0915259813	2.674888e-19	p < 0.05
869	TSTGGLLLPSDTK	0.955630953047291	2.97525019545003e-13	P12956	XRCC6	X-ray repair cross-complementing protein 6 (EC 3.6.4.-) (EC 4.2.99.-) (5'-deoxyribose-5-phosphate lyase Ku70) (5'-dRP lyase Ku70) (70 kDa subunit of Ku antigen) (ATP-dependent DNA helicase 2 subunit 1) (ATP-dependent DNA helicase II 70 kDa subunit) (CTC box-binding factor 75 kDa subunit) (CTC75) (CTCBF) (DNA repair protein XRCC6) (Lupus Ku autoantigen protein p70) (Ku70) (Thyroid-lupus autoantige…	1.230307524	2.649291e-52	p < 0.05
870	MVPQQALVIR	1.18962070100171	2.72733487724407e-13	P05023	ATP1A1	Sodium/potassium-transporting ATPase subunit alpha-1 (Na(+)/K(+) ATPase alpha-1 subunit) (EC 7.2.2.13) (Sodium pump subunit alpha-1)	1.0625053974	1.090184e-26	p < 0.05
871	AYSFWLATIER	1.30582144317213	2.65576158633175e-13	P02462	COL4A1	Collagen alpha-1(IV) chain [Cleaved into: Arresten]	1.7921695542	1.17258e-33	p < 0.05
872	VSNELLEEAFSQFGPIER	0.958810418184903	2.48883352448235e-13	P23246	SFPQ	Splicing factor, proline- and glutamine-rich (100 kDa DNA-pairing protein) (hPOMp100) (DNA-binding p52/p100 complex, 100 kDa subunit) (Polypyrimidine tract-binding protein-associated-splicing factor) (PSF) (PTB-associated-splicing factor)	1.0911618771	2.196221e-46	p < 0.05
873	VSNELLEEAFSQFGPIER	0.958810418184903	2.48883352448235e-13	P23246	SFPQ	Splicing factor, proline- and glutamine-rich (100 kDa DNA-pairing protein) (hPOMp100) (DNA-binding p52/p100 complex, 100 kDa subunit) (Polypyrimidine tract-binding protein-associated-splicing factor) (PSF) (PTB-associated-splicing factor)	1.0911618771	2.196221e-46	p < 0.05
874	GHAAPILY	1.26746672164911	2.96451847591363e-13	P29401	TKT	Transketolase (TK) (EC 2.2.1.1)	0.5300265746	2.946903e-07	p < 0.05
875	IAFAQYLQQCPFEDHVK	1.04683150963577	2.84825259593025e-13	P02768	ALB	Albumin	0.6269395634	2.208764e-11	p < 0.05
876	LGEFVSETESR	-1.47372893848851	2.57245196964939e-13	P02671	FGA	Fibrinogen alpha chain [Cleaved into: Fibrinopeptide A; Fibrinogen alpha chain]	-0.3958646642	0.007849139	p < 0.05
877	DAPNLICTPH	0.661452030046685	2.6908016047923e-13	P56545	CTBP2	C-terminal-binding protein 2 (CtBP2)	2.2941488474	1.24138e-70	p < 0.05
878	SSELISSVSQQER	0.83818788438939	3.39821335735299e-13	Q14966	ZNF638	Zinc finger protein 638 (Cutaneous T-cell lymphoma-associated antigen se33-1) (CTCL-associated antigen se33-1) (Nuclear protein 220) (Zinc finger matrin-like protein)	0.7802448089	5.300114e-26	p < 0.05
879	IMDEFGSR	0.730990437801409	3.11994516186008e-13	Q14166	TTLL12	Tubulin--tyrosine ligase-like protein 12 (Inactive tubulin--tyrosine ligase-like protein 12)	0.6000803722	2.587104e-14	p < 0.05
880	EGLFSLVAR	-1.2390190434355	3.21832763957105e-13	P40261	NNMT	Nicotinamide N-methyltransferase (EC 2.1.1.1)	-1.947362068	1.010139e-21	p < 0.05
881	MCICGPGYQR	1.5862752378031	3.37913392887606e-13	P35555	FBN1	Fibrillin-1 [Cleaved into: Asprosin]	1.8107287583	3.758891e-22	p < 0.05
882	AQVEGLTCSH	1.37638015970623	3.46867901651494e-13	P98160	HSPG2	Basement membrane-specific heparan sulfate proteoglycan core protein (HSPG) (Perlecan) (PLC) [Cleaved into: Endorepellin; LG3 peptide]	0.6222055153	1.737187e-09	p < 0.05
883	WMAPEVVTR	0.847974629359279	2.92240844883814e-13	O75914	PAK3	Serine/threonine-protein kinase PAK 3 (EC 2.7.11.1) (Beta-PAK) (Oligophrenin-3) (p21-activated kinase 3) (PAK-3)	NA	NA	NA
884	GVNDNEEGFFSAR	-1.91411943205129	3.59663659474482e-13	P02675	FGB	Fibrinogen beta chain [Cleaved into: Fibrinopeptide B; Fibrinogen beta chain]	-0.1748143654	0.2331669	n.s.
885	GFTGPQCER	1.54980944498313	3.40560144890062e-13	P35555	FBN1	Fibrillin-1 [Cleaved into: Asprosin]	1.8107287583	3.758891e-22	p < 0.05
886	FEAPEALFQPH	0.687880246055829	3.14895540338464e-13	P61160	ACTR2	Actin-related protein 2 (Actin-like protein 2)	0.8132371535	1.71243e-26	p < 0.05
887	STAYYALVVR	-1.58992141149423	3.37913392887606e-13	P49327	FASN	Fatty acid synthase (EC 2.3.1.85) (Type I fatty acid synthase) [Includes: [Acyl-carrier-protein] S-acetyltransferase (EC 2.3.1.38); [Acyl-carrier-protein] S-malonyltransferase (EC 2.3.1.39); 3-oxoacyl-[acyl-carrier-protein] synthase (EC 2.3.1.41); 3-oxoacyl-[acyl-carrier-protein] reductase (EC 1.1.1.100); 3-hydroxyacyl-[acyl-carrier-protein] dehydratase (EC 4.2.1.59); Enoyl-[acyl-carrier-protein]…	-1.9432925931	3.395976e-23	p < 0.05
888	DVLLEACCADGHR	1.59625222277751	3.63234831335404e-13	P23142	FBLN1	Fibulin-1 (FIBL-1)	1.0187102784	2.412364e-13	p < 0.05
889	DVLLEACCADGHR	1.59625222277751	3.63234831335404e-13	P23142	FBLN1	Fibulin-1 (FIBL-1)	1.0187102784	2.412364e-13	p < 0.05
890	TGLLLLSVQK	1.02184677957762	3.91212541071784e-13	P15924	DSP	Desmoplakin (DP) (250/210 kDa paraneoplastic pemphigus antigen)	0.8755164273	4.752206e-21	p < 0.05
891	SAEGNEFWSALLEK	1.20014354903024	3.86892478472874e-13	P07384	CAPN1	Calpain-1 catalytic subunit (EC 3.4.22.52) (Calcium-activated neutral proteinase 1) (CANP 1) (Calpain mu-type) (Calpain-1 large subunit) (Cell proliferation-inducing gene 30 protein) (Micromolar-calpain) (muCANP)	0.788536573	3.715824e-23	p < 0.05
892	FGGEHVPNSPF	1.35199216388029	5.19754705930443e-13	P21333	FLNA	Filamin-A (FLN-A) (Actin-binding protein 280) (ABP-280) (Alpha-filamin) (Endothelial actin-binding protein) (Filamin-1) (Non-muscle filamin)	1.8506746679	2.540569e-34	p < 0.05
893	SDFLLYK	-1.09469443116684	4.13174292282362e-13	P07858	CTSB	Cathepsin B (EC 3.4.22.1) (APP secretase) (APPS) (Cathepsin B1) [Cleaved into: Cathepsin B light chain; Cathepsin B heavy chain]	-0.3285954744	0.001324282	p < 0.05
894	PPLTLEGIQDR	-0.968968455200619	5.17719305753709e-13	O14561	NDUFAB1	Acyl carrier protein, mitochondrial (ACP) (CI-SDAP) (NADH-ubiquinone oxidoreductase 9.6 kDa subunit)	-1.047318252	1.638217e-25	p < 0.05
895	ELPDGQVITIGNER	0.618648026545724	4.64065994652167e-13	A5A3E0	POTEF	POTE ankyrin domain family member F (ANKRD26-like family C member 1B) (Chimeric POTE-actin protein)	NA	NA	NA
896	SFETTEESLR	0.972777752744111	4.11829027055204e-13	P22626	HNRNPA2B1	Heterogeneous nuclear ribonucleoproteins A2/B1 (hnRNP A2/B1)	0.7586491482	6.988635e-28	p < 0.05
897	IVGSEHYDVAR	-0.925030771404818	4.51038298279708e-13	P06576	ATP5F1B	ATP synthase subunit beta, mitochondrial (EC 7.1.2.2) (ATP synthase F1 subunit beta)	-0.7059656402	2.758047e-12	p < 0.05
898	IVGSEHYDVAR	-0.925030771404818	4.51038298279708e-13	P06576	ATP5F1B	ATP synthase subunit beta, mitochondrial (EC 7.1.2.2) (ATP synthase F1 subunit beta)	-0.7059656402	2.758047e-12	p < 0.05
899	TPIILVGTK	0.648429758099538	4.66786460186386e-13	P15153	RAC2	Ras-related C3 botulinum toxin substrate 2 (GX) (Small G protein) (p21-Rac2)	0.8649291503	4.615446e-08	p < 0.05
900	GFCEVCK	0.94500601675061	4.89838429485012e-13	P07602	PSAP	Prosaposin (Proactivator polypeptide) [Cleaved into: Saposin-A (Protein A); Saposin-B-Val; Saposin-B (Cerebroside sulfate activator) (CSAct) (Dispersin) (Sphingolipid activator protein 1) (SAP-1) (Sulfatide/GM1 activator); Saposin-C (A1 activator) (Co-beta-glucosidase) (Glucosylceramidase activator) (Sphingolipid activator protein 2) (SAP-2); Saposin-D (Component C) (Protein C)]	0.4254467997	8.065892e-05	p < 0.05
901	SLEAAIADAEQR	1.12176072885503	4.49412470605873e-13	P05787	KRT8	Keratin, type II cytoskeletal 8 (Cytokeratin-8) (CK-8) (Keratin-8) (K8) (Type-II keratin Kb8)	0.9497409502	2.194206e-11	p < 0.05
902	GVTHTVPIYEGYALPHAILR	1.325605662934	4.48589436431107e-13	P60709	ACTB	Actin, cytoplasmic 1 (Beta-actin) [Cleaved into: Actin, cytoplasmic 1, N-terminally processed]	NA	NA	NA
903	GVTHTVPIYEGYALPHAILR	1.325605662934	4.48589436431107e-13	P60709	ACTB	Actin, cytoplasmic 1 (Beta-actin) [Cleaved into: Actin, cytoplasmic 1, N-terminally processed]	NA	NA	NA
904	NSDPTDEFFLK	1.21526767104889	4.57352738159461e-13	P12111	COL6A3	Collagen alpha-3(VI) chain	0.2497381678	0.05714857	n.s.
905	QLQLQAASNFK	0.650885457496977	4.81539841865925e-13	P67870	CSNK2B	Casein kinase II subunit beta (CK II beta) (Phosvitin) (Protein G5a)	0.9529886994	1.136728e-49	p < 0.05
906	VVDLMAH	0.852348194613433	5.3608193366745e-13	P04406	GAPDH	Glyceraldehyde-3-phosphate dehydrogenase (GAPDH) (EC 1.2.1.12) (Peptidyl-cysteine S-nitrosylase GAPDH) (EC 2.6.99.-)	0.5676150529	1.505514e-13	p < 0.05
907	VVDLMAH	0.852348194613433	5.3608193366745e-13	P04406	GAPDH	Glyceraldehyde-3-phosphate dehydrogenase (GAPDH) (EC 1.2.1.12) (Peptidyl-cysteine S-nitrosylase GAPDH) (EC 2.6.99.-)	0.5676150529	1.505514e-13	p < 0.05
908	SIASPPSYENVR	1.07176330900128	5.95754313676555e-13	P84095	RHOG	Rho-related GTP-binding protein RhoG	0.8930855181	7.341943e-24	p < 0.05
909	SSDYFQAPSDYR	1.56083240180837	6.3022749283555e-13	Q08380	LGALS3BP	Galectin-3-binding protein (Basement membrane autoantigen p105) (Lectin galactoside-binding soluble 3-binding protein) (Mac-2-binding protein) (MAC2BP) (Mac-2 BP) (Tumor-associated antigen 90K)	1.7024709982	2.669365e-25	p < 0.05
910	VGNLPFNTVQGDIDAIFK	0.786493264215635	6.21824232774775e-13	Q15056	EIF4H	Eukaryotic translation initiation factor 4H (eIF-4H) (Williams-Beuren syndrome chromosomal region 1 protein)	0.6494598672	5.36269e-28	p < 0.05
911	VGNLPFNTVQGDIDAIFK	0.786493264215635	6.21824232774775e-13	Q15056	EIF4H	Eukaryotic translation initiation factor 4H (eIF-4H) (Williams-Beuren syndrome chromosomal region 1 protein)	0.6494598672	5.36269e-28	p < 0.05
912	ALVCDNVEDAR	0.806847217121213	5.76831181519189e-13	Q14683	SMC1A	Structural maintenance of chromosomes protein 1A (SMC protein 1A) (SMC-1-alpha) (SMC-1A) (Sb1.8)	0.9464999413	2.049693e-40	p < 0.05
913	ALNAALADVPELAR	-1.42083001184988	6.63754187170147e-13	Q04446	GBE1	1,4-alpha-glucan-branching enzyme (EC 2.4.1.18) (Brancher enzyme) (Glycogen-branching enzyme)	-1.9904525357	3.86549e-40	p < 0.05
914	MQGLVEDFK	1.01284817933214	7.71631932976801e-13	P05787	KRT8	Keratin, type II cytoskeletal 8 (Cytokeratin-8) (CK-8) (Keratin-8) (K8) (Type-II keratin Kb8)	0.9497409502	2.194206e-11	p < 0.05
915	SLGLVSLGGK	1.68149028629938	8.50886883952932e-13	P50454	SERPINH1	Serpin H1 (47 kDa heat shock protein) (Arsenic-transactivated protein 3) (AsTP3) (Cell proliferation-inducing gene 14 protein) (Collagen-binding protein) (Colligin) (Rheumatoid arthritis-related antigen RA-A47)	2.0893303334	5.039808e-46	p < 0.05
916	LFDSICNNK	0.596657124231949	6.29577127135614e-13	P09471	GNAO1	Guanine nucleotide-binding protein G(o) subunit alpha	-1.4828518213	6.166647e-33	p < 0.05
917	GTAALGCLVK	1.15400342041825	7.66545497673773e-13	P01857	IGHG1	Immunoglobulin heavy constant gamma 1 (Ig gamma-1 chain C region) (Ig gamma-1 chain C region EU) (Ig gamma-1 chain C region KOL) (Ig gamma-1 chain C region NIE)	0.536710166	3.299718e-05	p < 0.05
918	QLLSACESFK	-1.39071925853537	7.21402899174868e-13	P40261	NNMT	Nicotinamide N-methyltransferase (EC 2.1.1.1)	-1.947362068	1.010139e-21	p < 0.05
919	SSFLPWIR	2.09623750205377	7.16196043921138e-13	P08311	CTSG	Cathepsin G (CG) (EC 3.4.21.20)	1.2950746388	1.810646e-06	p < 0.05
920	DNVPFHSLVFPC	0.971229867245247	8.33516376780229e-13	P56192	MARS1	Methionine--tRNA ligase, cytoplasmic (EC 6.1.1.10) (Methionyl-tRNA synthetase) (MetRS)	0.8279460956	1.236665e-30	p < 0.05
921	AILLAVPGSSDSR	0.879125403981073	8.65588342508042e-13	Q96T37	RBM15	RNA-binding protein 15 (One-twenty two protein 1) (RNA-binding motif protein 15)	0.8028520368	5.249819e-33	p < 0.05
922	CINVLSEVCGQDITTK	0.812606616475809	8.60580801702057e-13	P30153	PPP2R1A	Serine/threonine-protein phosphatase 2A 65 kDa regulatory subunit A alpha isoform (Medium tumor antigen-associated 61 kDa protein) (PP2A subunit A isoform PR65-alpha) (PP2A subunit A isoform R1-alpha)	0.5912134777	1.771922e-28	p < 0.05
923	CINVLSEVCGQDITTK	0.812606616475809	8.60580801702057e-13	P30153	PPP2R1A	Serine/threonine-protein phosphatase 2A 65 kDa regulatory subunit A alpha isoform (Medium tumor antigen-associated 61 kDa protein) (PP2A subunit A isoform PR65-alpha) (PP2A subunit A isoform R1-alpha)	0.5912134777	1.771922e-28	p < 0.05
924	LQLIELR	0.719334946479331	8.90136105770013e-13	Q9C0B6	BRINP2	BMP/retinoic acid-inducible neural-specific protein 2 (DBCCR1-like protein 2)	NA	NA	NA
925	ILEQEEYQR	0.802356614969804	7.60600169133754e-13	P35579	MYH9	Myosin-9 (Cellular myosin heavy chain, type A) (Myosin heavy chain 9) (Myosin heavy chain, non-muscle IIa) (Non-muscle myosin heavy chain A) (NMMHC-A) (Non-muscle myosin heavy chain IIa) (NMMHC II-a) (NMMHC-IIA)	1.0768131957	3.108159e-32	p < 0.05
926	SFVNDIFER	0.85704701554849	7.65990699511729e-13	O60814	H2BC12	Histone H2B type 1-K (H2B K) (HIRA-interacting protein 1)	NA	NA	NA
927	DAGHPLYPFND	-1.00026424767974	9.0217731769088e-13	P14550	AKR1A1	Aldo-keto reductase family 1 member A1 (EC 1.1.1.2) (EC 1.1.1.372) (EC 1.1.1.54) (Alcohol dehydrogenase [NADP(+)]) (Aldehyde reductase) (Glucuronate reductase) (EC 1.1.1.19) (Glucuronolactone reductase) (EC 1.1.1.20)	-1.922833673	1.203497e-51	p < 0.05
928	GIDIHGVPY	0.797172983183798	9.1542899078498e-13	Q92499	DDX1	ATP-dependent RNA helicase DDX1 (EC 3.6.4.13) (DEAD box protein 1) (DEAD box protein retinoblastoma) (DBP-RB)	0.7858183021	8.055037e-41	p < 0.05
929	AAEDIQGDDR	0.917402399269925	1.04427623208059e-12	P68402	PAFAH1B2	Platelet-activating factor acetylhydrolase IB subunit alpha2 (EC 3.1.1.47) (PAF acetylhydrolase 30 kDa subunit) (PAF-AH 30 kDa subunit) (PAF-AH subunit beta) (PAFAH subunit beta)	1.1301787447	9.028752e-39	p < 0.05
930	TVVADISVAK	-1.10708089891812	9.62360504783097e-13	P11766	ADH5	Alcohol dehydrogenase class-3 (EC 1.1.1.1) (Alcohol dehydrogenase 5) (Alcohol dehydrogenase class chi chain) (Alcohol dehydrogenase class-III) (Glutathione-dependent formaldehyde dehydrogenase) (FALDH) (FDH) (GSH-FDH) (EC 1.1.1.-) (S-(hydroxymethyl)glutathione dehydrogenase) (EC 1.1.1.284)	-1.3291136637	1.358996e-23	p < 0.05
931	VLADSVLMEQPPLR	0.808346706845874	1.05448422658519e-12	Q14204	DYNC1H1	Cytoplasmic dynein 1 heavy chain 1 (Cytoplasmic dynein heavy chain 1) (Dynein heavy chain, cytosolic)	1.0277882479	4.143558e-53	p < 0.05
932	AVGDEWER	1.20554374387035	9.10970311443334e-13	P02751	FN1	Fibronectin (FN) (Cold-insoluble globulin) (CIG) [Cleaved into: Anastellin; Ugl-Y1; Ugl-Y2; Ugl-Y3]	1.6088845501	3.856503e-20	p < 0.05
933	TFHIFYY	1.43429841672105	1.17674585062467e-12	P35579	MYH9	Myosin-9 (Cellular myosin heavy chain, type A) (Myosin heavy chain 9) (Myosin heavy chain, non-muscle IIa) (Non-muscle myosin heavy chain A) (NMMHC-A) (Non-muscle myosin heavy chain IIa) (NMMHC II-a) (NMMHC-IIA)	1.0768131957	3.108159e-32	p < 0.05
934	SGILPILVH	1.06782192642715	1.23250579489761e-12	O00629	KPNA4	Importin subunit alpha-3 (Importin alpha Q1) (Qip1) (Karyopherin subunit alpha-4)	0.7951712245	3.635885e-32	p < 0.05
935	TVLSGGTTMYPGIADR	0.663419619719569	9.48739914613404e-13	P60709	ACTB	Actin, cytoplasmic 1 (Beta-actin) [Cleaved into: Actin, cytoplasmic 1, N-terminally processed]	NA	NA	NA
936	TTAVAEAWAR	0.773653150732745	1.10959411967703e-12	Q9BQE3	TUBA1C	Tubulin alpha-1C chain (Alpha-tubulin 6) (Tubulin alpha-6 chain) [Cleaved into: Detyrosinated tubulin alpha-1C chain]	1.0871495068	1.760802e-26	p < 0.05
937	SIPDSLLIR	-1.04920548297693	1.21096018875414e-12	P54819	AK2	Adenylate kinase 2, mitochondrial (AK 2) (EC 2.7.4.3) (ATP-AMP transphosphorylase 2) (ATP:AMP phosphotransferase) (Adenylate monophosphate kinase) [Cleaved into: Adenylate kinase 2, mitochondrial, N-terminally processed]	-1.1025671184	1.66234e-27	p < 0.05
938	SLIEFDTFVR	-0.793422683742127	1.22797153068098e-12	A1L0T0	ILVBL	2-hydroxyacyl-CoA lyase 2 (EC 4.1.2.-) (Acetolactate synthase-like protein) (IlvB-like protein)	-1.2752435161	7.673862e-39	p < 0.05
939	ALCIGDEQGENK	2.05353628472814	1.31832706017855e-12	P02788	LTF	Lactotransferrin (Lactoferrin) (EC 3.4.21.-) (Growth-inhibiting protein 12) (Talalactoferrin) [Cleaved into: Lactoferricin-H (Lfcin-H); Kaliocin-1; Lactoferroxin-A; Lactoferroxin-B; Lactoferroxin-C]	1.5105730283	1.76668e-07	p < 0.05
940	STNDTIVSGTLPQR	-1.52439496806961	1.28589129125524e-12	P49327	FASN	Fatty acid synthase (EC 2.3.1.85) (Type I fatty acid synthase) [Includes: [Acyl-carrier-protein] S-acetyltransferase (EC 2.3.1.38); [Acyl-carrier-protein] S-malonyltransferase (EC 2.3.1.39); 3-oxoacyl-[acyl-carrier-protein] synthase (EC 2.3.1.41); 3-oxoacyl-[acyl-carrier-protein] reductase (EC 1.1.1.100); 3-hydroxyacyl-[acyl-carrier-protein] dehydratase (EC 4.2.1.59); Enoyl-[acyl-carrier-protein]…	-1.9432925931	3.395976e-23	p < 0.05
941	LAVNDFELAR	1.06486132483338	1.69761376216432e-12	Q02790	FKBP4	Peptidyl-prolyl cis-trans isomerase FKBP4 (PPIase FKBP4) (EC 5.2.1.8) (51 kDa FK506-binding protein) (FKBP51) (52 kDa FK506-binding protein) (52 kDa FKBP) (FKBP-52) (59 kDa immunophilin) (p59) (FK506-binding protein 4) (FKBP-4) (FKBP59) (HSP-binding immunophilin) (HBI) (Immunophilin FKBP52) (Rotamase) [Cleaved into: Peptidyl-prolyl cis-trans isomerase FKBP4, N-terminally processed]	0.9671332288	4.96714e-25	p < 0.05
942	VILLENLR	0.699629896138948	1.44278197960234e-12	P00558	PGK1	Phosphoglycerate kinase 1 (EC 2.7.2.3) (Cell migration-inducing gene 10 protein) (Primer recognition protein 2) (PRP 2)	0.7987498941	2.875555e-21	p < 0.05
943	SAQWTPPNVQLTGYR	1.36633398321352	1.34412881416306e-12	P02751	FN1	Fibronectin (FN) (Cold-insoluble globulin) (CIG) [Cleaved into: Anastellin; Ugl-Y1; Ugl-Y2; Ugl-Y3]	1.6088845501	3.856503e-20	p < 0.05
944	LGADVTAVEFLGH	-0.658536995049254	1.41828760263998e-12	P09622	DLD	Dihydrolipoyl dehydrogenase, mitochondrial (EC 1.8.1.4) (Dihydrolipoamide dehydrogenase) (Glycine cleavage system L protein)	-0.7786483253	5.435785e-18	p < 0.05
945	EFNAETFTFH	0.785276230395196	1.34198984431135e-12	P02768	ALB	Albumin	0.6269395634	2.208764e-11	p < 0.05
946	AEVPQAQPVLVFK	-1.20956330385214	1.6911827502364e-12	P17174	GOT1	Aspartate aminotransferase, cytoplasmic (cAspAT) (EC 2.6.1.1) (EC 2.6.1.3) (Cysteine aminotransferase, cytoplasmic) (Cysteine transaminase, cytoplasmic) (cCAT) (Glutamate oxaloacetate transaminase 1) (Transaminase A)	-1.9356877858	2.945469e-30	p < 0.05
947	MTDEVNDPSLTIK	-0.775868492586214	1.51566027348616e-12	P00403	MT-CO2	Cytochrome c oxidase subunit 2 (EC 7.1.1.9) (Cytochrome c oxidase polypeptide II)	-0.6507089393	9.731022e-13	p < 0.05
948	STVEEAVATR	0.734437973875028	1.50228937387668e-12	Q9UKV3	ACIN1	Apoptotic chromatin condensation inducer in the nucleus (Acinus)	0.7321360669	9.701096e-33	p < 0.05
949	AWGHPCEMCPAQPHPC	1.91824238519836	1.92228074990276e-12	P35555	FBN1	Fibrillin-1 [Cleaved into: Asprosin]	1.8107287583	3.758891e-22	p < 0.05
950	VVYGGADIGQQIR	0.696665573211231	1.51566027348616e-12	O00571	DDX3X	ATP-dependent RNA helicase DDX3X (EC 3.6.4.13) (CAP-Rf) (DEAD box protein 3, X-chromosomal) (DEAD box, X isoform) (DBX) (Helicase-like protein 2) (HLP2)	0.9405927898	3.120779e-32	p < 0.05
951	SVFAGVGER	-0.852574158092727	1.55892233653308e-12	P06576	ATP5F1B	ATP synthase subunit beta, mitochondrial (EC 7.1.2.2) (ATP synthase F1 subunit beta)	-0.7059656402	2.758047e-12	p < 0.05
952	LAWINTPR	-0.910831782143901	1.59105168240585e-12	P30048	PRDX3	Thioredoxin-dependent peroxide reductase, mitochondrial (EC 1.11.1.24) (Antioxidant protein 1) (AOP-1) (HBC189) (Peroxiredoxin III) (Prx-III) (Peroxiredoxin-3) (Protein MER5 homolog) (Thioredoxin-dependent peroxiredoxin 3)	-1.3468476368	2.225752e-32	p < 0.05
953	FEQEMATAASSSSLEK	1.47533205573055	1.63607120630848e-12	P60709	ACTB	Actin, cytoplasmic 1 (Beta-actin) [Cleaved into: Actin, cytoplasmic 1, N-terminally processed]	NA	NA	NA
954	ASVFVVGTVLYR	0.897993203848602	2.18755050549119e-12	O14514	ADGRB1	Adhesion G protein-coupled receptor B1 (Brain-specific angiogenesis inhibitor 1) [Cleaved into: Vasculostatin-40 (Vstat40); Vasculostatin-120 (Vstat120)]	NA	NA	NA
955	ISQAYVIR	1.04425509001506	1.80970525303394e-12	O60568	PLOD3	Multifunctional procollagen lysine hydroxylase and glycosyltransferase LH3 [Includes: Procollagen-lysine,2-oxoglutarate 5-dioxygenase 3 (EC 1.14.11.4) (Lysyl hydroxylase 3) (LH3); Procollagen glycosyltransferase (EC 2.4.1.50) (EC 2.4.1.66) (Galactosylhydroxylysine-glucosyltransferase) (Procollagen galactosyltransferase) (Procollagen glucosyltransferase)]	1.4629113812	9.951061e-38	p < 0.05
956	ASAGLLGAHAAAITAY	-1.05454931577928	1.68717797475048e-12	P0C0L4	C4A	Complement C4-A (Acidic complement C4) (C3 and PZP-like alpha-2-macroglobulin domain-containing protein 2) [Cleaved into: Complement C4 beta chain; Complement C4-A alpha chain; C4a anaphylatoxin; C4b-A; C4d-A; Complement C4 gamma chain]	0.0219799498	0.8673791	n.s.
957	SFGSGAGSSSFSR	1.49467817602121	1.71461839399704e-12	P05787	KRT8	Keratin, type II cytoskeletal 8 (Cytokeratin-8) (CK-8) (Keratin-8) (K8) (Type-II keratin Kb8)	0.9497409502	2.194206e-11	p < 0.05
958	AAVDNPIFYK	-1.11337458758517	2.37186315777018e-12	Q13423	NNT	NAD(P) transhydrogenase, mitochondrial (EC 7.1.1.1) (Nicotinamide nucleotide transhydrogenase) (Pyridine nucleotide transhydrogenase)	-1.682732173	5.514122e-29	p < 0.05
959	GYFLISACK	0.710014446435479	2.18755050549119e-12	Q9Y3F4	STRAP	Serine-threonine kinase receptor-associated protein (MAP activator with WD repeats) (UNR-interacting protein) (WD-40 repeat protein PT-WD)	0.9152733611	1.10268e-38	p < 0.05
960	AIFQLEK	-2.08315331228324	2.52866636615544e-12	A0AVT1	UBA6	Ubiquitin-like modifier-activating enzyme 6 (Ubiquitin-activating enzyme 6) (EC 6.2.1.45) (Monocyte protein 4) (MOP-4) (Ubiquitin-activating enzyme E1-like protein 2) (E1-L2)	0.4788364821	8.169506e-11	p < 0.05
961	TFFTPGNLK	1.13422402247681	2.81903613490903e-12	Q92841	DDX17	Probable ATP-dependent RNA helicase DDX17 (EC 3.6.4.13) (DEAD box protein 17) (DEAD box protein p72) (DEAD box protein p82) (RNA-dependent helicase p72)	1.0206490158	6.92791e-45	p < 0.05
962	AFLWAGGR	1.23662819755064	2.37076944683417e-12	Q00839	HNRNPU	Heterogeneous nuclear ribonucleoprotein U (hnRNP U) (GRIP120) (Nuclear p120 ribonucleoprotein) (Scaffold-attachment factor A) (SAF-A) (p120) (pp120)	1.2519293699	3.273045e-46	p < 0.05
963	ALAGIDTLLIR	1.14765781012976	2.33259723798255e-12	P98160	HSPG2	Basement membrane-specific heparan sulfate proteoglycan core protein (HSPG) (Perlecan) (PLC) [Cleaved into: Endorepellin; LG3 peptide]	0.6222055153	1.737187e-09	p < 0.05
964	GILGYTEH	1.24979288844006	2.5521528540169e-12	P04406	GAPDH	Glyceraldehyde-3-phosphate dehydrogenase (GAPDH) (EC 1.2.1.12) (Peptidyl-cysteine S-nitrosylase GAPDH) (EC 2.6.99.-)	0.5676150529	1.505514e-13	p < 0.05
965	YSVVLLLR	1.27001503801366	2.60370503428739e-12	P02768	ALB	Albumin	0.6269395634	2.208764e-11	p < 0.05
966	SGAAGPTGPIGSR	1.42761688019173	3.5159355306275e-12	P08123	COL1A2	Collagen alpha-2(I) chain (Alpha-2 type I collagen)	1.4063340071	1.867045e-17	p < 0.05
967	LLGINVTDFTR	1.24595304876044	3.34474128807468e-12	P35579	MYH9	Myosin-9 (Cellular myosin heavy chain, type A) (Myosin heavy chain 9) (Myosin heavy chain, non-muscle IIa) (Non-muscle myosin heavy chain A) (NMMHC-A) (Non-muscle myosin heavy chain IIa) (NMMHC II-a) (NMMHC-IIA)	1.0768131957	3.108159e-32	p < 0.05
968	CPEALFQPSFLGMESC	1.01311751718324	2.91649226278665e-12	P60709	ACTB	Actin, cytoplasmic 1 (Beta-actin) [Cleaved into: Actin, cytoplasmic 1, N-terminally processed]	NA	NA	NA
969	SIQFVDWCPTGF	0.901241334384277	3.61350429398823e-12	P68363	TUBA1B	Tubulin alpha-1B chain (Alpha-tubulin ubiquitous) (Tubulin K-alpha-1) (Tubulin alpha-ubiquitous chain) [Cleaved into: Detyrosinated tubulin alpha-1B chain]	NA	NA	NA
970	LINLLAENGR	-0.964897540631841	3.68120189838394e-12	P48047	ATP5PO	ATP synthase subunit O, mitochondrial (ATP synthase peripheral stalk subunit OSCP) (Oligomycin sensitivity conferral protein) (OSCP)	-0.7851672363	8.148093e-19	p < 0.05
971	EIGAVGNAGPAGPAGPR	1.47051996282776	3.81228533273089e-12	P08123	COL1A2	Collagen alpha-2(I) chain (Alpha-2 type I collagen)	1.4063340071	1.867045e-17	p < 0.05
972	SSMILFTSLNHER	1.09637584403407	3.81228533273089e-12	Q9UBB4	ATXN10	Ataxin-10 (Brain protein E46 homolog) (Spinocerebellar ataxia type 10 protein)	1.0098191096	5.472221e-34	p < 0.05
973	SSMILFTSLNHER	1.09637584403407	3.81228533273089e-12	Q9UBB4	ATXN10	Ataxin-10 (Brain protein E46 homolog) (Spinocerebellar ataxia type 10 protein)	1.0098191096	5.472221e-34	p < 0.05
974	MACCLLYR	0.988200363338553	4.32856706699342e-12	A6NHL2	TUBAL3	Tubulin alpha chain-like 3	NA	NA	NA
975	EETAPIEATATK	-0.865284411619838	4.21312898701234e-12	Q8N4Q1	CHCHD4	Mitochondrial intermembrane space import and assembly protein 40 (Coiled-coil-helix-coiled-coil-helix domain-containing protein 4)	-1.0183438553	6.102081e-26	p < 0.05
976	ATVEEVDAAMNAR	1.22236317211839	3.58278865715838e-12	A0A2R8Y4L2	NA	NA	NA	NA	NA
977	ATVEEVDAAMNAR	1.22236317211839	3.58278865715838e-12	A0A2R8Y4L2	NA	NA	NA	NA	NA
978	VQVAQLPAQGR	1.7893020649208	4.42668365373859e-12	P08246	ELANE	Neutrophil elastase (EC 3.4.21.37) (Bone marrow serine protease) (Elastase-2) (Human leukocyte elastase) (HLE) (Medullasin) (PMN elastase)	1.6376542631	1.129458e-09	p < 0.05
979	SVLEPGNSEVSLVCEK	0.845176878480143	4.15830638636231e-12	P10155	RO60	60 kDa SS-A/Ro ribonucleoprotein (60 kDa Ro protein) (60 kDa ribonucleoprotein Ro) (Ro60) (RoRNP) (Ro 60 kDa autoantigen) (Ro60 autoantigen) (Sjoegren syndrome antigen A2) (Sjoegren syndrome type A antigen) (SS-A) (TROVE domain family member 2)	1.0523146647	2.845477e-32	p < 0.05
980	LEFSIYPAPQVSTAVVEPY	0.970402535841383	4.11455616823396e-12	P68363	TUBA1B	Tubulin alpha-1B chain (Alpha-tubulin ubiquitous) (Tubulin K-alpha-1) (Tubulin alpha-ubiquitous chain) [Cleaved into: Detyrosinated tubulin alpha-1B chain]	NA	NA	NA
981	SISSSSFGAEPSAPGGGGSPGACPALGTK	0.894440519492735	4.13292654624586e-12	O95197	RTN3	Reticulon-3 (Homolog of ASY protein) (HAP) (Neuroendocrine-specific protein-like 2) (NSP-like protein 2) (Neuroendocrine-specific protein-like II) (NSP-like protein II) (NSPLII)	0.3710756587	3.761558e-05	p < 0.05
982	AAIAAPILHVN	-1.19873564390758	4.62666122245647e-12	P36269	GGT5	Glutathione hydrolase 5 proenzyme (EC 3.4.19.13) (Gamma-glutamyl transpeptidase-related enzyme) (GGT-rel) (Gamma-glutamyltransferase 5) (GGT 5) (EC 2.3.2.2) (Gamma-glutamyltransferase-like activity 1) (Gamma-glutamyltranspeptidase 5) (Leukotriene-C4 hydrolase) (EC 3.4.19.14) [Cleaved into: Glutathione hydrolase 5 heavy chain; Glutathione hydrolase 5 light chain]	-1.3883056369	5.140945e-14	p < 0.05
983	LYCNPGDVCYYASR	1.19552381995139	4.49702992527906e-12	P08572	COL4A2	Collagen alpha-2(IV) chain [Cleaved into: Canstatin]	1.4468241097	1.081876e-28	p < 0.05
984	TVTDFPGFDER	0.933113782654937	5.89592159575093e-12	P08758	ANXA5	Annexin A5 (Anchorin CII) (Annexin V) (Annexin-5) (Calphobindin I) (CBP-I) (Endonexin II) (Lipocortin V) (Placental anticoagulant protein 4) (PP4) (Placental anticoagulant protein I) (PAP-I) (Thromboplastin inhibitor) (Vascular anticoagulant-alpha) (VAC-alpha)	1.4796880629	2.435547e-30	p < 0.05
985	AQYLQQCPFEDHVK	0.991531434085667	5.81923674191917e-12	P02768	ALB	Albumin	0.6269395634	2.208764e-11	p < 0.05
986	AQYLQQCPFEDHVK	0.991531434085667	5.81923674191917e-12	P02768	ALB	Albumin	0.6269395634	2.208764e-11	p < 0.05
987	FQEHLQLQN	0.582961103651969	5.02459902794458e-12	Q00610	CLTC	Clathrin heavy chain 1 (Clathrin heavy chain on chromosome 17) (CLH-17)	0.8071750359	5.058994e-36	p < 0.05
988	AFFVQTCR	0.965601617763342	4.69678136296327e-12	B2RPK0	HMGB1P1	Putative high mobility group protein B1-like 1 (High mobility group protein B1 pseudogene 1) (Putative high mobility group protein 1-like 1) (HMG-1L1)	NA	NA	NA
989	IWHHTFYN	0.746278098714342	5.89876850928742e-12	A5A3E0	POTEF	POTE ankyrin domain family member F (ANKRD26-like family C member 1B) (Chimeric POTE-actin protein)	NA	NA	NA
990	DIYNFFSPLNPVR	1.11521154823105	6.43880220556171e-12	P31943	HNRNPH1	Heterogeneous nuclear ribonucleoprotein H (hnRNP H) [Cleaved into: Heterogeneous nuclear ribonucleoprotein H, N-terminally processed]	1.1079148624	7.446532e-33	p < 0.05
991	LGEYQAAVDGAR	0.545387398711204	5.17674063384048e-12	Q00610	CLTC	Clathrin heavy chain 1 (Clathrin heavy chain on chromosome 17) (CLH-17)	0.8071750359	5.058994e-36	p < 0.05
992	IAAITNPSQR	0.850260908220979	5.17125867711041e-12	O94832	MYO1D	Unconventional myosin-Id	1.0847953272	1.794384e-22	p < 0.05
993	GQLALFSVSDK	0.762703778686809	5.09795459712891e-12	P31939	ATIC	Bifunctional purine biosynthesis protein ATIC (AICAR transformylase/inosine monophosphate cyclohydrolase) (ATIC) [Cleaved into: Bifunctional purine biosynthesis protein ATIC, N-terminally processed] [Includes: Phosphoribosylaminoimidazolecarboxamide formyltransferase (EC 2.1.2.3) (5-aminoimidazole-4-carboxamide ribonucleotide formyltransferase) (AICAR formyltransferase) (AICAR transformylase); In…	0.8876111131	1.169531e-23	p < 0.05
994	AQFGSDLDAATQQLLSR	-0.675172684396309	6.21977683121416e-12	P25705	ATP5F1A	ATP synthase subunit alpha, mitochondrial (ATP synthase F1 subunit alpha)	-0.7596417262	3.391e-15	p < 0.05
995	AQFGSDLDAATQQLLSR	-0.675172684396309	6.21977683121416e-12	P25705	ATP5F1A	ATP synthase subunit alpha, mitochondrial (ATP synthase F1 subunit alpha)	-0.7596417262	3.391e-15	p < 0.05
996	LGGFDSSSNVLAGQLR	-1.05143939559253	6.12345014172068e-12	Q6XQN6	NAPRT	Nicotinate phosphoribosyltransferase (NAPRTase) (EC 6.3.4.21) (FHA-HIT-interacting protein) (Nicotinate phosphoribosyltransferase domain-containing protein 1)	-1.2612262827	3.930679e-19	p < 0.05
997	LGGFDSSSNVLAGQLR	-1.05143939559253	6.12345014172068e-12	Q6XQN6	NAPRT	Nicotinate phosphoribosyltransferase (NAPRTase) (EC 6.3.4.21) (FHA-HIT-interacting protein) (Nicotinate phosphoribosyltransferase domain-containing protein 1)	-1.2612262827	3.930679e-19	p < 0.05
998	AATATANQIPIISAEHLTSHK	0.999374532272464	7.72288396750638e-12	Q9NR56	MBNL1	Muscleblind-like protein 1 (Triplet-expansion RNA-binding protein)	0.898203045	3.494251e-16	p < 0.05
999	SVEGQLEFR	0.628772508054103	6.3311808907978e-12	P07900	HSP90AA1	Heat shock protein HSP 90-alpha (EC 3.6.4.10) (Heat shock 86 kDa) (HSP 86) (HSP86) (Lipopolysaccharide-associated protein 2) (LAP-2) (LPS-associated protein 2) (Renal carcinoma antigen NY-REN-38)	0.2063844248	0.0007980557	p < 0.05
1000	LQFPVGR	0.765013749735191	6.96565153931611e-12	P04908	H2AC4	Histone H2A type 1-B/E (Histone H2A.2) (Histone H2A/a) (Histone H2A/m)	NA	NA	NA
1001	TQEPTQQHF	1.64189882457802	7.84824740915373e-12	P24158	PRTN3	Myeloblastin (EC 3.4.21.76) (AGP7) (C-ANCA antigen) (Leukocyte proteinase 3) (PR-3) (PR3) (Neutrophil proteinase 4) (NP-4) (P29) (Wegener autoantigen)	1.1387781269	5.376634e-05	p < 0.05
1002	ITNVLQNPDLALR	0.656372584187921	6.3380359257767e-12	Q00610	CLTC	Clathrin heavy chain 1 (Clathrin heavy chain on chromosome 17) (CLH-17)	0.8071750359	5.058994e-36	p < 0.05
1003	IDSVWPFEK	1.16268035765471	8.01794903771156e-12	Q99536	VAT1	Synaptic vesicle membrane protein VAT-1 homolog (EC 1.-.-.-)	1.0100949163	2.313688e-21	p < 0.05
1004	LWVGTGASEAEK	1.20532187126633	9.36118766475719e-12	P06396	GSN	Gelsolin (AGEL) (Actin-depolymerizing factor) (ADF) (Brevin)	2.0651210219	4.447866e-49	p < 0.05
1005	HIGDEILVSGGIGALVR	1.43982101798082	7.83644063180876e-12	Q15582	TGFBI	Transforming growth factor-beta-induced protein ig-h3 (Beta ig-h3) (Kerato-epithelin) (RGD-containing collagen-associated protein) (RGD-CAP)	1.9708691992	5.337196e-29	p < 0.05
1006	TLLAPTNEAFEK	1.40228302463078	1.07361355547502e-11	Q15582	TGFBI	Transforming growth factor-beta-induced protein ig-h3 (Beta ig-h3) (Kerato-epithelin) (RGD-containing collagen-associated protein) (RGD-CAP)	1.9708691992	5.337196e-29	p < 0.05
1007	GIILDSVDAAFICPGSSR	0.733576492245339	7.71063913559338e-12	P02790	HPX	Hemopexin (Beta-1B-glycoprotein)	0.5961367123	4.93779e-08	p < 0.05
1008	GIILDSVDAAFICPGSSR	0.733576492245339	7.71063913559338e-12	P02790	HPX	Hemopexin (Beta-1B-glycoprotein)	0.5961367123	4.93779e-08	p < 0.05
1009	GGTTMYPGIADR	0.657097628859652	9.66480802664323e-12	P60709	ACTB	Actin, cytoplasmic 1 (Beta-actin) [Cleaved into: Actin, cytoplasmic 1, N-terminally processed]	NA	NA	NA
1010	GVNPVETYIR	-0.901835107956533	8.59498457579194e-12	Q08257	CRYZ	Quinone oxidoreductase (EC 1.6.5.5) (NADPH:quinone reductase) (Zeta-crystallin)	-0.9653323311	3.870842e-09	p < 0.05
1011	SLLYAPETFVQLDQR	-0.879116752530658	9.27088760420148e-12	O14841	OPLAH	5-oxoprolinase (EC 3.5.2.9) (5-oxo-L-prolinase) (5-OPase) (Pyroglutamase)	-1.1346596051	1.935438e-16	p < 0.05
1012	SLLYAPETFVQLDQR	-0.879116752530658	9.27088760420148e-12	O14841	OPLAH	5-oxoprolinase (EC 3.5.2.9) (5-oxo-L-prolinase) (5-OPase) (Pyroglutamase)	-1.1346596051	1.935438e-16	p < 0.05
1013	AAPATATIATLQK	1.11830875695852	8.9098639872553e-12	A0AV96	RBM47	RNA-binding protein 47 (RNA-binding motif protein 47)	1.0569305031	7.16731e-31	p < 0.05
1014	WTPPESAVTGYR	1.21830112155547	9.36515892029245e-12	P02751	FN1	Fibronectin (FN) (Cold-insoluble globulin) (CIG) [Cleaved into: Anastellin; Ugl-Y1; Ugl-Y2; Ugl-Y3]	1.6088845501	3.856503e-20	p < 0.05
1015	IYTSPTWSAFVTDS	1.18856403929461	1.0831162222223e-11	Q08380	LGALS3BP	Galectin-3-binding protein (Basement membrane autoantigen p105) (Lectin galactoside-binding soluble 3-binding protein) (Mac-2-binding protein) (MAC2BP) (Mac-2 BP) (Tumor-associated antigen 90K)	1.7024709982	2.669365e-25	p < 0.05
1016	IQVYEGER	0.791333730826208	1.1010216081206e-11	P0DMV8	HSPA1A	Heat shock 70 kDa protein 1A (Heat shock 70 kDa protein 1) (HSP70-1) (HSP70.1)	NA	NA	NA
1017	LTNAASTHTTNEGIFSPTPGELGFSSFHR	0.914489284577225	9.2733165602026e-12	P98160	HSPG2	Basement membrane-specific heparan sulfate proteoglycan core protein (HSPG) (Perlecan) (PLC) [Cleaved into: Endorepellin; LG3 peptide]	0.6222055153	1.737187e-09	p < 0.05
1018	LQIQSPAGQSR	1.72780456533001	9.88275182890881e-12	P08311	CTSG	Cathepsin G (CG) (EC 3.4.21.20)	1.2950746388	1.810646e-06	p < 0.05
1019	SVYSDFLLYK	-1.02410246582211	9.2733165602026e-12	P07858	CTSB	Cathepsin B (EC 3.4.22.1) (APP secretase) (APPS) (Cathepsin B1) [Cleaved into: Cathepsin B light chain; Cathepsin B heavy chain]	-0.3285954744	0.001324282	p < 0.05
1020	AVAEYGVYVK	-1.15973852213165	1.01187723597109e-11	P00738	HP	Haptoglobin (Zonulin) [Cleaved into: Haptoglobin alpha chain; Haptoglobin beta chain]	-1.5813847646	1.00848e-22	p < 0.05
1021	VVSVSSVYEQHESTPLR	1.18874117978316	1.15680266814175e-11	P02751	FN1	Fibronectin (FN) (Cold-insoluble globulin) (CIG) [Cleaved into: Anastellin; Ugl-Y1; Ugl-Y2; Ugl-Y3]	1.6088845501	3.856503e-20	p < 0.05
1022	FYQDFSTEIPADYQR	0.783026694101806	1.24455537560173e-11	O15127	SCAMP2	Secretory carrier-associated membrane protein 2 (Secretory carrier membrane protein 2)	1.2449680029	7.009955e-49	p < 0.05
1023	TTAIAEAWAR	0.68558461039596	1.01090722523394e-11	P0DPH7	TUBA3C	Tubulin alpha-3C chain (Alpha-tubulin 2) (Alpha-tubulin 3C) (Tubulin alpha-2 chain) [Cleaved into: Detyrosinated tubulin alpha-3C chain]	NA	NA	NA
1024	MLSNTTAVAEAWAR	0.754347883029681	1.07317948026703e-11	Q9BQE3	TUBA1C	Tubulin alpha-1C chain (Alpha-tubulin 6) (Tubulin alpha-6 chain) [Cleaved into: Detyrosinated tubulin alpha-1C chain]	1.0871495068	1.760802e-26	p < 0.05
1025	MLSNTTAVAEAWAR	0.754347883029681	1.07317948026703e-11	Q9BQE3	TUBA1C	Tubulin alpha-1C chain (Alpha-tubulin 6) (Tubulin alpha-6 chain) [Cleaved into: Detyrosinated tubulin alpha-1C chain]	1.0871495068	1.760802e-26	p < 0.05
1026	SLDCEIVSAK	0.681315683409438	1.39313173861628e-11	Q01518	CAP1	Adenylyl cyclase-associated protein 1 (CAP 1)	0.9160758289	1.229764e-32	p < 0.05
1027	AVYDFFIGR	0.844178511015921	1.27167117540126e-11	Q14739	LBR	Delta(14)-sterol reductase LBR (Delta-14-SR) (EC 1.3.1.70) (3-beta-hydroxysterol Delta (14)-reductase) (C-14 sterol reductase) (C14SR) (Integral nuclear envelope inner membrane protein) (LMN2R) (Lamin-B receptor) (Sterol C14-reductase)	0.7256163093	7.770622e-15	p < 0.05
1028	ESGAAGPTGPIGSR	1.4526931222318	1.31421908616469e-11	P08123	COL1A2	Collagen alpha-2(I) chain (Alpha-2 type I collagen)	1.4063340071	1.867045e-17	p < 0.05
1029	VNNLNVTEEK	-1.02082112757375	1.23692262132003e-11	P04179	SOD2	Superoxide dismutase [Mn], mitochondrial (EC 1.15.1.1)	-0.9905789633	2.631603e-10	p < 0.05
1030	YLQQCPFEDHVK	1.05303649373905	1.3958236735424e-11	P02768	ALB	Albumin	0.6269395634	2.208764e-11	p < 0.05
1031	YLQQCPFEDHVK	1.05303649373905	1.3958236735424e-11	P02768	ALB	Albumin	0.6269395634	2.208764e-11	p < 0.05
1032	ALGSDHCPITLY	0.952908261228427	1.46351411895858e-11	P27695	APEX1	DNA-(apurinic or apyrimidinic site) endonuclease (EC 3.1.-.-) (APEX nuclease) (APEN) (Apurinic-apyrimidinic endonuclease 1) (AP endonuclease 1) (APE-1) (REF-1) (Redox factor-1) [Cleaved into: DNA-(apurinic or apyrimidinic site) endonuclease, mitochondrial]	0.9536015734	3.135385e-28	p < 0.05
1033	SQQSSSYGQQSSFR	0.796386879495371	1.8416572194605e-11	Q01844	EWSR1	RNA-binding protein EWS (EWS oncogene) (Ewing sarcoma breakpoint region 1 protein)	0.8165171098	3.85139e-26	p < 0.05
1034	SNTTAIAEAWAR	0.773683425713627	1.48647508876373e-11	P0DPH7	TUBA3C	Tubulin alpha-3C chain (Alpha-tubulin 2) (Alpha-tubulin 3C) (Tubulin alpha-2 chain) [Cleaved into: Detyrosinated tubulin alpha-3C chain]	NA	NA	NA
1035	SLEIDLDSMR	1.16490181022922	1.65564294414552e-11	P05783	KRT18	Keratin, type I cytoskeletal 18 (Cell proliferation-inducing gene 46 protein) (Cytokeratin-18) (CK-18) (Keratin-18) (K18)	0.6538148706	9.643865e-06	p < 0.05
1036	GDQGPPGPDGPR	1.53546948804383	1.82328055987752e-11	P53420	COL4A4	Collagen alpha-4(IV) chain	NA	NA	NA
1037	VVPVASPSGDAR	1.01306340036353	2.27848855786048e-11	P21333	FLNA	Filamin-A (FLN-A) (Actin-binding protein 280) (ABP-280) (Alpha-filamin) (Endothelial actin-binding protein) (Filamin-1) (Non-muscle filamin)	1.8506746679	2.540569e-34	p < 0.05
1038	GCITIIGGGDTATC	0.793176460982928	2.02810671228978e-11	P00558	PGK1	Phosphoglycerate kinase 1 (EC 2.7.2.3) (Cell migration-inducing gene 10 protein) (Primer recognition protein 2) (PRP 2)	0.7987498941	2.875555e-21	p < 0.05
1039	NELLEAIK	-1.32620508656899	1.79617089309205e-11	Q9ULH1	ASAP1	Arf-GAP with SH3 domain, ANK repeat and PH domain-containing protein 1 (130 kDa phosphatidylinositol 4,5-bisphosphate-dependent ARF1 GTPase-activating protein) (ADP-ribosylation factor-directed GTPase-activating protein 1) (ARF GTPase-activating protein 1) (Development and differentiation-enhancing factor 1) (DEF-1) (Differentiation-enhancing factor 1) (PIP2-dependent ARF1 GAP)	0.7098794929	1.310731e-16	p < 0.05
1040	SALSSASTSSHNLQSIFNIGSR	1.08510429029497	2.01805689219267e-11	P43243	MATR3	Matrin-3	0.98518517	4.704714e-40	p < 0.05
1041	ITTILGGLYPSK	1.29334641231617	2.29458040126658e-11	O00182	LGALS9	Galectin-9 (Gal-9) (Ecalectin) (Tumor antigen HOM-HD-21)	1.5676575325	4.061402e-22	p < 0.05
1042	ALQEQPVVNAVIDDTTK	-0.774994645388389	2.26186406056145e-11	P36957	DLST	Dihydrolipoyllysine-residue succinyltransferase component of 2-oxoglutarate dehydrogenase complex, mitochondrial (EC 2.3.1.61) (2-oxoglutarate dehydrogenase complex component E2) (OGDC-E2) (Dihydrolipoamide succinyltransferase component of 2-oxoglutarate dehydrogenase complex) (E2K)	-0.8397353891	1.35939e-19	p < 0.05
1043	GISVPGPMGPSGPR	1.44971748299692	2.06111263053991e-11	P02452	COL1A1	Collagen alpha-1(I) chain (Alpha-1 type I collagen)	1.5548384274	2.19669e-21	p < 0.05
1044	ALADLDELLIR	1.06857203136605	2.32359798670108e-11	P98160	HSPG2	Basement membrane-specific heparan sulfate proteoglycan core protein (HSPG) (Perlecan) (PLC) [Cleaved into: Endorepellin; LG3 peptide]	0.6222055153	1.737187e-09	p < 0.05
1045	SGQQPSVGTEIFVGK	0.685318499916533	2.22555883037187e-11	O60506	SYNCRIP	Heterogeneous nuclear ribonucleoprotein Q (hnRNP Q) (Glycine- and tyrosine-rich RNA-binding protein) (GRY-RBP) (NS1-associated protein 1) (Synaptotagmin-binding, cytoplasmic RNA-interacting protein)	0.6680920046	6.598847e-19	p < 0.05
1046	FDFTTTSTSTPVTSN	1.13756907035314	2.12427238213743e-11	P02751	FN1	Fibronectin (FN) (Cold-insoluble globulin) (CIG) [Cleaved into: Anastellin; Ugl-Y1; Ugl-Y2; Ugl-Y3]	1.6088845501	3.856503e-20	p < 0.05
1047	HNDDEQYAWES	1.44572222295677	2.44469607292974e-11	P07900	HSP90AA1	Heat shock protein HSP 90-alpha (EC 3.6.4.10) (Heat shock 86 kDa) (HSP 86) (HSP86) (Lipopolysaccharide-associated protein 2) (LAP-2) (LPS-associated protein 2) (Renal carcinoma antigen NY-REN-38)	0.2063844248	0.0007980557	p < 0.05
1048	IGIAVPDVYSACK	-0.668884346651306	2.87300165339485e-11	Q04760	GLO1	Lactoylglutathione lyase (EC 4.4.1.5) (Aldoketomutase) (Glyoxalase I) (Glx I) (Ketone-aldehyde mutase) (Methylglyoxalase) (S-D-lactoylglutathione methylglyoxal lyase)	-0.5139022007	5.141318e-09	p < 0.05
1049	SYVCPDLVK	0.642620984286265	2.50571258134767e-11	P61158	ACTR3	Actin-related protein 3 (Actin-like protein 3)	0.8507587375	2.385959e-34	p < 0.05
1050	MLSNTTAIAEAWAR	0.894433354306821	2.44197308147161e-11	P0DPH7	TUBA3C	Tubulin alpha-3C chain (Alpha-tubulin 2) (Alpha-tubulin 3C) (Tubulin alpha-2 chain) [Cleaved into: Detyrosinated tubulin alpha-3C chain]	NA	NA	NA
1051	MLSNTTAIAEAWAR	0.894433354306821	2.44197308147161e-11	P0DPH7	TUBA3C	Tubulin alpha-3C chain (Alpha-tubulin 2) (Alpha-tubulin 3C) (Tubulin alpha-2 chain) [Cleaved into: Detyrosinated tubulin alpha-3C chain]	NA	NA	NA
1052	PVGPAGAVGPR	1.66707757941739	3.49515366938769e-11	P08123	COL1A2	Collagen alpha-2(I) chain (Alpha-2 type I collagen)	1.4063340071	1.867045e-17	p < 0.05
1053	LNLQEYQSK	-0.825346983660582	3.05959083567184e-11	Q96I99	SUCLG2	Succinate--CoA ligase [GDP-forming] subunit beta, mitochondrial (EC 6.2.1.4) (GTP-specific succinyl-CoA synthetase subunit beta) (G-SCS) (GTPSCS) (Succinyl-CoA synthetase beta-G chain) (SCS-betaG)	-1.7550636219	8.044627e-37	p < 0.05
1054	VLLYGPR	0.9653469061973	3.31010420052833e-11	P54578	USP14	Ubiquitin carboxyl-terminal hydrolase 14 (EC 3.4.19.12) (Deubiquitinating enzyme 14) (Ubiquitin thioesterase 14) (Ubiquitin-specific-processing protease 14)	0.7710053466	3.92883e-27	p < 0.05
1055	LFCNINNVCNFASR	0.984921161865727	2.95283628080777e-11	P02462	COL4A1	Collagen alpha-1(IV) chain [Cleaved into: Arresten]	1.7921695542	1.17258e-33	p < 0.05
1056	LFCNINNVCNFASR	0.984921161865727	2.95283628080777e-11	P02462	COL4A1	Collagen alpha-1(IV) chain [Cleaved into: Arresten]	1.7921695542	1.17258e-33	p < 0.05
1057	EGYALPHAILR	0.721400323188708	3.08036450772119e-11	P60709	ACTB	Actin, cytoplasmic 1 (Beta-actin) [Cleaved into: Actin, cytoplasmic 1, N-terminally processed]	NA	NA	NA
1058	EGYALPHAILR	0.721400323188708	3.08036450772119e-11	P60709	ACTB	Actin, cytoplasmic 1 (Beta-actin) [Cleaved into: Actin, cytoplasmic 1, N-terminally processed]	NA	NA	NA
1059	VADTPENLR	0.52807213177212	3.04192631643382e-11	Q14847	LASP1	LIM and SH3 domain protein 1 (LASP-1) (Metastatic lymph node gene 50 protein) (MLN 50)	0.5101580713	4.135876e-16	p < 0.05
1060	TTGIVLDSGDGVTH	1.36760685374587	4.18760781096779e-11	P62736	ACTA2	Actin, aortic smooth muscle (Alpha-actin-2) (Cell growth-inhibiting gene 46 protein) [Cleaved into: Actin, aortic smooth muscle, intermediate form]	NA	NA	NA
1061	NYEAESSSGVPGTADSR	-0.988649302310338	3.96866786036643e-11	P04114	APOB	Apolipoprotein B-100 (Apo B-100) [Cleaved into: Apolipoprotein B-48 (Apo B-48)]	-1.7900971202	3.418671e-27	p < 0.05
1062	SYVNNNDIYQVTPVYR	1.15998359115432	3.52202139322797e-11	Q9GZM7	TINAGL1	Tubulointerstitial nephritis antigen-like (Glucocorticoid-inducible protein 5) (Oxidized LDL-responsive gene 2 protein) (OLRG-2) (Tubulointerstitial nephritis antigen-related protein) (TIN Ag-related protein) (TIN-Ag-RP)	0.879250704	9.673841e-11	p < 0.05
1063	SYVNNNDIYQVTPVYR	1.15998359115432	3.52202139322797e-11	Q9GZM7	TINAGL1	Tubulointerstitial nephritis antigen-like (Glucocorticoid-inducible protein 5) (Oxidized LDL-responsive gene 2 protein) (OLRG-2) (Tubulointerstitial nephritis antigen-related protein) (TIN Ag-related protein) (TIN-Ag-RP)	0.879250704	9.673841e-11	p < 0.05
1064	AVITVPAYFNDSQR	0.741655808940089	3.49929943624219e-11	P0DMV8	HSPA1A	Heat shock 70 kDa protein 1A (Heat shock 70 kDa protein 1) (HSP70-1) (HSP70.1)	NA	NA	NA
1065	AVITVPAYFNDSQR	0.741655808940089	3.49929943624219e-11	P0DMV8	HSPA1A	Heat shock 70 kDa protein 1A (Heat shock 70 kDa protein 1) (HSP70-1) (HSP70.1)	NA	NA	NA
1066	TVEEPLDLIR	0.737997882915019	3.76020453166134e-11	P62310	LSM3	U6 snRNA-associated Sm-like protein LSm3	0.8250940692	1.829389e-30	p < 0.05
1067	GLFSVCYPR	0.744742468412346	3.83819639923934e-11	P30153	PPP2R1A	Serine/threonine-protein phosphatase 2A 65 kDa regulatory subunit A alpha isoform (Medium tumor antigen-associated 61 kDa protein) (PP2A subunit A isoform PR65-alpha) (PP2A subunit A isoform R1-alpha)	0.5912134777	1.771922e-28	p < 0.05
1068	EGAGIVESVGEGVTK	-1.17882372609468	4.14276797830106e-11	P11766	ADH5	Alcohol dehydrogenase class-3 (EC 1.1.1.1) (Alcohol dehydrogenase 5) (Alcohol dehydrogenase class chi chain) (Alcohol dehydrogenase class-III) (Glutathione-dependent formaldehyde dehydrogenase) (FALDH) (FDH) (GSH-FDH) (EC 1.1.1.-) (S-(hydroxymethyl)glutathione dehydrogenase) (EC 1.1.1.284)	-1.3291136637	1.358996e-23	p < 0.05
1069	FPSPVDAAFR	0.753120359661896	4.65810961783063e-11	P02790	HPX	Hemopexin (Beta-1B-glycoprotein)	0.5961367123	4.93779e-08	p < 0.05
1070	SLQEILER	-0.53357793223857	4.90909135912614e-11	Q00341	HDLBP	Vigilin (High density lipoprotein-binding protein) (HDL-binding protein)	-0.3015167536	3.261399e-09	p < 0.05
1071	NSPLDEENLTQENQDR	1.33848648681554	4.51443025583872e-11	P01011	SERPINA3	Alpha-1-antichymotrypsin (ACT) (Cell growth-inhibiting gene 24/25 protein) (Serpin A3) [Cleaved into: Alpha-1-antichymotrypsin His-Pro-less]	1.0197551289	3.376657e-11	p < 0.05
1072	NSPLDEENLTQENQDR	1.33848648681554	4.51443025583872e-11	P01011	SERPINA3	Alpha-1-antichymotrypsin (ACT) (Cell growth-inhibiting gene 24/25 protein) (Serpin A3) [Cleaved into: Alpha-1-antichymotrypsin His-Pro-less]	1.0197551289	3.376657e-11	p < 0.05
1073	YTEFTPTEK	0.991266972431942	4.92067115634409e-11	P61769	B2M	Beta-2-microglobulin [Cleaved into: Beta-2-microglobulin form pI 5.3]	0.7814237108	6.118199e-12	p < 0.05
1074	SSFGSGAGSSSFSR	1.31223554720509	4.9822581163333e-11	P05787	KRT8	Keratin, type II cytoskeletal 8 (Cytokeratin-8) (CK-8) (Keratin-8) (K8) (Type-II keratin Kb8)	0.9497409502	2.194206e-11	p < 0.05
1075	LWAPELAPLK	1.06774602259873	6.02158621810035e-11	P60981	DSTN	Destrin (Actin-depolymerizing factor) (ADF)	1.3977756914	3.27827e-48	p < 0.05
1076	GIAGITGAR	1.52713906625814	4.97814609510714e-11	P02461	COL3A1	Collagen alpha-1(III) chain	1.9025938777	8.734562e-21	p < 0.05
1077	TVLSTPFR	0.727889093209387	4.80676664687174e-11	Q99459	CDC5L	Cell division cycle 5-like protein (Cdc5-like protein) (Pombe cdc5-related protein)	0.8573668879	1.935589e-40	p < 0.05
1078	VGAHAGEYGAEA	-2.39208396218896	6.17210596660505e-11	P69905	HBA1;	Hemoglobin subunit alpha (Alpha-globin) (Hemoglobin alpha chain)	-2.0781937929	3.396975e-36	p < 0.05
1079	SLGLETAGGVMTALIK	1.00000137489204	6.84651697091982e-11	P0DMV8	HSPA1A	Heat shock 70 kDa protein 1A (Heat shock 70 kDa protein 1) (HSP70-1) (HSP70.1)	NA	NA	NA
1080	GSDVEHNPVFFSY	0.691484075343404	6.45008403972865e-11	Q9NQW7	XPNPEP1	Xaa-Pro aminopeptidase 1 (EC 3.4.11.9) (Aminoacylproline aminopeptidase) (Cytosolic aminopeptidase P) (Soluble aminopeptidase P) (sAmp) (X-Pro aminopeptidase 1) (X-prolyl aminopeptidase 1, soluble)	0.4939589997	5.889824e-12	p < 0.05
1081	ASLFDAVSSLIR	-0.789536015363815	5.98929950343546e-11	P54619	PRKAG1	5'-AMP-activated protein kinase subunit gamma-1 (AMPK gamma1) (AMPK subunit gamma-1) (AMPKg)	-1.003401477	4.831077e-30	p < 0.05
1082	LLYYTEFTPTEK	1.05257385008508	7.10123500594147e-11	P61769	B2M	Beta-2-microglobulin [Cleaved into: Beta-2-microglobulin form pI 5.3]	0.7814237108	6.118199e-12	p < 0.05
1083	ADSGEGDFLAEGGGVR	-0.956193231303047	6.05605236751735e-11	P02671	FGA	Fibrinogen alpha chain [Cleaved into: Fibrinopeptide A; Fibrinogen alpha chain]	-0.3958646642	0.007849139	p < 0.05
1084	ADSGEGDFLAEGGGVR	-0.956193231303047	6.05605236751735e-11	P02671	FGA	Fibrinogen alpha chain [Cleaved into: Fibrinopeptide A; Fibrinogen alpha chain]	-0.3958646642	0.007849139	p < 0.05
1085	NIIIAGPPGTGK	1.04702597526668	7.74649999349972e-11	P35250	RFC2	Replication factor C subunit 2 (Activator 1 40 kDa subunit) (A1 40 kDa subunit) (Activator 1 subunit 2) (Replication factor C 40 kDa subunit) (RF-C 40 kDa subunit) (RFC40)	1.388033285	1.889411e-41	p < 0.05
1086	EGQLISIQQYGHQEVTR	1.14724058236874	6.27239719497438e-11	P02751	FN1	Fibronectin (FN) (Cold-insoluble globulin) (CIG) [Cleaved into: Anastellin; Ugl-Y1; Ugl-Y2; Ugl-Y3]	1.6088845501	3.856503e-20	p < 0.05
1087	DYSVVLLLR	1.07332608989966	6.19421187003284e-11	P02768	ALB	Albumin	0.6269395634	2.208764e-11	p < 0.05
1088	VLPVQCTGK	0.69296933598905	7.69669850017201e-11	P05026	ATP1B1	Sodium/potassium-transporting ATPase subunit beta-1 (Sodium/potassium-dependent ATPase subunit beta-1)	0.9358947806	6.955618e-17	p < 0.05
1089	LLLIGVSGAGK	0.884075306254801	8.64789587680565e-11	Q14204	DYNC1H1	Cytoplasmic dynein 1 heavy chain 1 (Cytoplasmic dynein heavy chain 1) (Dynein heavy chain, cytosolic)	1.0277882479	4.143558e-53	p < 0.05
1090	QFVPETQVSLLDNGLR	-0.63249362041096	7.98724375714532e-11	P31930	UQCRC1	Cytochrome b-c1 complex subunit 1, mitochondrial (Complex III subunit 1) (Core protein I) (Ubiquinol-cytochrome-c reductase complex core protein 1)	-0.9059699892	1.723969e-27	p < 0.05
1091	SVGSTYDITR	0.546628808916943	7.60423756496742e-11	Q96M27	PRRC1	Protein PRRC1 (Proline-rich and coiled-coil-containing protein 1)	0.7601527639	3.153121e-24	p < 0.05
1092	ILTAFQK	-0.844937614470974	8.91842066151222e-11	P30040	ERP29	Endoplasmic reticulum resident protein 29 (ERp29) (Endoplasmic reticulum resident protein 28) (ERp28) (Endoplasmic reticulum resident protein 31) (ERp31)	-0.9380237249	2.007532e-20	p < 0.05
1093	LFENQLVGPESIAH	-0.651365056946823	9.16688184321795e-11	Q9HDC9	APMAP	Adipocyte plasma membrane-associated protein (Protein BSCv)	-1.2610831211	9.446571e-27	p < 0.05
1094	FWEVISDEH	1.46571731841865	8.80899195135106e-11	A6NNZ2	TUBB8B	Tubulin beta 8B	NA	NA	NA
1095	LGLLENVR	1.01107601448609	9.95950848502691e-11	B0I1T2	MYO1G	Unconventional myosin-Ig [Cleaved into: Minor histocompatibility antigen HA-2 (mHag HA-2)]	0.6115013699	2.731275e-06	p < 0.05
1096	IVTNWDDMEK	0.78588004180029	1.00382462222309e-10	P60709	ACTB	Actin, cytoplasmic 1 (Beta-actin) [Cleaved into: Actin, cytoplasmic 1, N-terminally processed]	NA	NA	NA
1097	YAWESSAGGSFTVR	0.698758526198882	8.28733975738079e-11	P07900	HSP90AA1	Heat shock protein HSP 90-alpha (EC 3.6.4.10) (Heat shock 86 kDa) (HSP 86) (HSP86) (Lipopolysaccharide-associated protein 2) (LAP-2) (LPS-associated protein 2) (Renal carcinoma antigen NY-REN-38)	0.2063844248	0.0007980557	p < 0.05
1098	TTGVVLDSGDGVTH	0.736611095989012	9.95203720478751e-11	P42025	ACTR1B	Beta-centractin (Actin-related protein 1B) (ARP1B)	0.2241904566	0.001968514	p < 0.05
1099	PGAPGPLGIAGITGAR	1.63231048851324	1.1556276664143e-10	P02461	COL3A1	Collagen alpha-1(III) chain	1.9025938777	8.734562e-21	p < 0.05
1100	ASDFEGIADMPSDFEK	0.638416347156668	1.27585522570024e-10	Q9H0D6	XRN2	5'-3' exoribonuclease 2 (EC 3.1.13.-) (DHM1-like protein) (DHP protein)	1.1822971226	4.435665e-47	p < 0.05
1101	YLAEFFVNEAR	-1.04540608750893	1.18925025564086e-10	Q92820	GGH	Gamma-glutamyl hydrolase (EC 3.4.19.9) (Conjugase) (GH) (Gamma-Glu-X carboxypeptidase)	-0.658762844	1.311401e-05	p < 0.05
1102	VGAHDPPAQVL	1.97896998217641	1.22371879665987e-10	P24158	PRTN3	Myeloblastin (EC 3.4.21.76) (AGP7) (C-ANCA antigen) (Leukocyte proteinase 3) (PR-3) (PR3) (Neutrophil proteinase 4) (NP-4) (P29) (Wegener autoantigen)	1.1387781269	5.376634e-05	p < 0.05
1103	SLDLSHNSLR	-0.905715956397548	1.02425641420873e-10	P08571	CD14	Monocyte differentiation antigen CD14 (Myeloid cell-specific leucine-rich glycoprotein) (CD antigen CD14) [Cleaved into: Monocyte differentiation antigen CD14, urinary form; Monocyte differentiation antigen CD14, membrane-bound form]	-1.1493515155	1.462175e-22	p < 0.05
1104	SLDLSHNSLR	-0.905715956397548	1.02425641420873e-10	P08571	CD14	Monocyte differentiation antigen CD14 (Myeloid cell-specific leucine-rich glycoprotein) (CD antigen CD14) [Cleaved into: Monocyte differentiation antigen CD14, urinary form; Monocyte differentiation antigen CD14, membrane-bound form]	-1.1493515155	1.462175e-22	p < 0.05
1105	GITNALSEEDK	0.63710563476852	1.03486833962877e-10	P07814	EPRS1	Bifunctional glutamate/proline--tRNA ligase (Bifunctional aminoacyl-tRNA synthetase) (Cell proliferation-inducing gene 32 protein) (Glutamatyl-prolyl-tRNA synthetase) [Includes: Glutamate--tRNA ligase (EC 6.1.1.17) (Glutamyl-tRNA synthetase) (GluRS); Proline--tRNA ligase (EC 6.1.1.15) (Prolyl-tRNA synthetase)]	0.578088601	2.399559e-21	p < 0.05
1106	VAPEEHPVLLTEAPLN	0.723413643817267	1.25862461243168e-10	P60709	ACTB	Actin, cytoplasmic 1 (Beta-actin) [Cleaved into: Actin, cytoplasmic 1, N-terminally processed]	NA	NA	NA
1107	AAAQIGNSFR	0.812438150899169	1.3121007734753e-10	P41250	GARS1	Glycine--tRNA ligase (EC 6.1.1.14) (Diadenosine tetraphosphate synthetase) (Ap4A synthetase) (EC 2.7.7.-) (Glycyl-tRNA synthetase) (GlyRS) (Glycyl-tRNA synthetase 1)	1.079377903	3.202088e-33	p < 0.05
1108	ALEVDETYVPK	0.90500152970528	1.14742772668043e-10	P02768	ALB	Albumin	0.6269395634	2.208764e-11	p < 0.05
1109	ALLAYTLGVK	2.04935552931101	1.20155519476142e-10	P68104	EEF1A1	Elongation factor 1-alpha 1 (EF-1-alpha-1) (Elongation factor Tu) (EF-Tu) (Eukaryotic elongation factor 1 A-1) (eEF1A-1) (Leukocyte receptor cluster member 7)	NA	NA	NA
1110	YTSVTPVLR	0.890593887043594	1.20221875449864e-10	P26599	PTBP1	Polypyrimidine tract-binding protein 1 (PTB) (57 kDa RNA-binding protein PPTB-1) (Heterogeneous nuclear ribonucleoprotein I) (hnRNP I)	1.1875646337	8.978581e-45	p < 0.05
1111	FLGMESCGIHETTFNSIMK	1.14254097576849	1.36743411001224e-10	A5A3E0	POTEF	POTE ankyrin domain family member F (ANKRD26-like family C member 1B) (Chimeric POTE-actin protein)	NA	NA	NA
1112	SLSPFEQR	-0.759465654102801	1.30897239659524e-10	O14949	UQCRQ	Cytochrome b-c1 complex subunit 8 (Complex III subunit 8) (Complex III subunit VIII) (Ubiquinol-cytochrome c reductase complex 9.5 kDa protein) (Ubiquinol-cytochrome c reductase complex ubiquinone-binding protein QP-C)	-0.3859016971	1.485571e-05	p < 0.05
1113	GWACCPYR	0.85845907160584	1.48304434251387e-10	P28799	GRN	Progranulin (PGRN) (Acrogranin) (Epithelin precursor) (Glycoprotein of 88 Kda) (GP88) (Glycoprotein 88) (Granulin precursor) (PC cell-derived growth factor) (PCDGF) (Proepithelin) (PEPI) [Cleaved into: Paragranulin; Granulin-1 (Granulin G); Granulin-2 (Granulin F); Granulin-3 (Epithelin-2) (Granulin B); Granulin-4 (Epithelin-1) (Granulin A); Granulin-5 (Granulin C); Granulin-6 (Granulin D); Granu…	0.9378880737	1.091621e-20	p < 0.05
1114	LIHGPNLYCYSDVEK	0.704447381625096	1.37428727453403e-10	P02790	HPX	Hemopexin (Beta-1B-glycoprotein)	0.5961367123	4.93779e-08	p < 0.05
1115	FVFGQSGAGNNWAK	0.64076199243792	1.7668504561549e-10	P04350	TUBB4A	Tubulin beta-4A chain (Tubulin 5 beta) (Tubulin beta-4 chain)	NA	NA	NA
1116	GTIAGLNVLR	0.809571384241147	1.99350152437077e-10	P11142	HSPA8	Heat shock cognate 71 kDa protein (EC 3.6.4.10) (Heat shock 70 kDa protein 8) (Lipopolysaccharide-associated protein 1) (LAP-1) (LPS-associated protein 1)	0.6749244714	1.249731e-19	p < 0.05
1117	AFTECCQAADK	0.975875829468042	1.59463420592001e-10	P02768	ALB	Albumin	0.6269395634	2.208764e-11	p < 0.05
1118	GILGYTEHQVV	1.41736346071202	2.00385538413632e-10	P04406	GAPDH	Glyceraldehyde-3-phosphate dehydrogenase (GAPDH) (EC 1.2.1.12) (Peptidyl-cysteine S-nitrosylase GAPDH) (EC 2.6.99.-)	0.5676150529	1.505514e-13	p < 0.05
1119	GVPASLPVDFAIDAR	-0.725370063614803	2.41477797010984e-10	O75369	FLNB	Filamin-B (FLN-B) (ABP-278) (ABP-280 homolog) (Actin-binding-like protein) (Beta-filamin) (Filamin homolog 1) (Fh1) (Filamin-3) (Thyroid autoantigen) (Truncated actin-binding protein) (Truncated ABP)	-0.5570584545	5.294889e-08	p < 0.05
1120	VTYTEHAK	1.39803055197061	2.19270509677957e-10	P62805	H4C1	Histone H4	0.9690106742	2.073844e-14	p < 0.05
1121	SVSFEEDDK	0.802675757746014	1.99538268147757e-10	Q99805	TM9SF2	Transmembrane 9 superfamily member 2 (p76)	0.7023313929	1.340698e-16	p < 0.05
1122	TTPEPCELDDEDFR	-1.10620704117621	2.32971373855802e-10	P08571	CD14	Monocyte differentiation antigen CD14 (Myeloid cell-specific leucine-rich glycoprotein) (CD antigen CD14) [Cleaved into: Monocyte differentiation antigen CD14, urinary form; Monocyte differentiation antigen CD14, membrane-bound form]	-1.1493515155	1.462175e-22	p < 0.05
1123	TLLLAGVFR	0.789765622210126	2.21241613052464e-10	Q9Y678	COPG1	Coatomer subunit gamma-1 (Gamma-1-coat protein) (Gamma-1-COP)	0.3962616181	5.726662e-11	p < 0.05
1124	YTPSGQAGAAASESL	1.30505325280584	2.22940348162756e-10	P04075	ALDOA	Fructose-bisphosphate aldolase A (EC 4.1.2.13) (Lung cancer antigen NY-LU-1) (Muscle-type aldolase)	2.2025067025	8.895249e-57	p < 0.05
1125	TVTSASPLEEATLSELK	-0.568497388185463	2.4660559831084e-10	P48047	ATP5PO	ATP synthase subunit O, mitochondrial (ATP synthase peripheral stalk subunit OSCP) (Oligomycin sensitivity conferral protein) (OSCP)	-0.7851672363	8.148093e-19	p < 0.05
1126	LALDMEIHAY	1.2526991106668	2.34782177579166e-10	P02545	LMNA	Prelamin-A/C [Cleaved into: Lamin-A/C (70 kDa lamin) (Renal carcinoma antigen NY-REN-32)]	1.1433231666	2.72423e-33	p < 0.05
1127	EESILTLLTSR	1.73418283417471	3.04124322408458e-10	P08758	ANXA5	Annexin A5 (Anchorin CII) (Annexin V) (Annexin-5) (Calphobindin I) (CBP-I) (Endonexin II) (Lipocortin V) (Placental anticoagulant protein 4) (PP4) (Placental anticoagulant protein I) (PAP-I) (Thromboplastin inhibitor) (Vascular anticoagulant-alpha) (VAC-alpha)	1.4796880629	2.435547e-30	p < 0.05
1128	TGLDSPTGIDFSDITAN	1.15170865891748	3.10460168925078e-10	P02751	FN1	Fibronectin (FN) (Cold-insoluble globulin) (CIG) [Cleaved into: Anastellin; Ugl-Y1; Ugl-Y2; Ugl-Y3]	1.6088845501	3.856503e-20	p < 0.05
1129	IALQPALK	-0.988972045615566	2.78859674675062e-10	P04179	SOD2	Superoxide dismutase [Mn], mitochondrial (EC 1.15.1.1)	-0.9905789633	2.631603e-10	p < 0.05
1130	LEFSIYPAPQVSTAVVEPYNSILTTH	1.3102712789859	3.71615050710487e-10	P68363	TUBA1B	Tubulin alpha-1B chain (Alpha-tubulin ubiquitous) (Tubulin K-alpha-1) (Tubulin alpha-ubiquitous chain) [Cleaved into: Detyrosinated tubulin alpha-1B chain]	NA	NA	NA
1131	ISLAYEQAESDIMK	0.843983312860052	3.83268398720246e-10	P05023	ATP1A1	Sodium/potassium-transporting ATPase subunit alpha-1 (Na(+)/K(+) ATPase alpha-1 subunit) (EC 7.2.2.13) (Sodium pump subunit alpha-1)	1.0625053974	1.090184e-26	p < 0.05
1132	TVPIYEGYALPHAILR	0.939958341644643	3.01059634048382e-10	P60709	ACTB	Actin, cytoplasmic 1 (Beta-actin) [Cleaved into: Actin, cytoplasmic 1, N-terminally processed]	NA	NA	NA
1133	TVPIYEGYALPHAILR	0.939958341644643	3.01059634048382e-10	P60709	ACTB	Actin, cytoplasmic 1 (Beta-actin) [Cleaved into: Actin, cytoplasmic 1, N-terminally processed]	NA	NA	NA
1134	PADLPSLAADFVESK	0.911932101295744	3.15101841783332e-10	P02768	ALB	Albumin	0.6269395634	2.208764e-11	p < 0.05
1135	ECFLQHK	0.857131620341522	3.88308149020668e-10	P02768	ALB	Albumin	0.6269395634	2.208764e-11	p < 0.05
1136	SLSLAPDGR	0.493485900061892	3.42145928096308e-10	P62879	GNB2	Guanine nucleotide-binding protein G(I)/G(S)/G(T) subunit beta-2 (G protein subunit beta-2) (Transducin beta chain 2)	0.2156706549	0.0001818131	p < 0.05
1137	MVDCTCLGEGSGR	1.25530954634359	4.39547166618458e-10	P02751	FN1	Fibronectin (FN) (Cold-insoluble globulin) (CIG) [Cleaved into: Anastellin; Ugl-Y1; Ugl-Y2; Ugl-Y3]	1.6088845501	3.856503e-20	p < 0.05
1138	LFVPLNTNPK	0.700024508284125	4.39864945390222e-10	P35611	ADD1	Alpha-adducin (Erythrocyte adducin subunit alpha)	0.5764911896	2.458107e-10	p < 0.05
1139	ILEPSLYTVK	0.618537803763606	4.64042312503552e-10	P61923	COPZ1	Coatomer subunit zeta-1 (Zeta-1-coat protein) (Zeta-1 COP)	0.7217668376	9.051343e-24	p < 0.05
1140	TITGLQPGTDYK	1.13451479925735	5.06541417383903e-10	P02751	FN1	Fibronectin (FN) (Cold-insoluble globulin) (CIG) [Cleaved into: Anastellin; Ugl-Y1; Ugl-Y2; Ugl-Y3]	1.6088845501	3.856503e-20	p < 0.05
1141	LGSTPVGSGVYR	1.04237304225875	5.22138522279712e-10	Q15637	SF1	Splicing factor 1 (Mammalian branch point-binding protein) (BBP) (mBBP) (Transcription factor ZFM1) (Zinc finger gene in MEN1 locus) (Zinc finger protein 162)	0.9415309411	4.446917e-36	p < 0.05
1142	SFDPFADASK	0.615280298965727	4.31713622747039e-10	P41567	EIF1	Eukaryotic translation initiation factor 1 (eIF1) (A121) (Protein translation factor SUI1 homolog) (Sui1iso1)	0.7630465136	2.341248e-19	p < 0.05
1143	IGYTDLPSR	-0.874036805556802	5.31422593513482e-10	Q13423	NNT	NAD(P) transhydrogenase, mitochondrial (EC 7.1.1.1) (Nicotinamide nucleotide transhydrogenase) (Pyridine nucleotide transhydrogenase)	-1.682732173	5.514122e-29	p < 0.05
1144	SVVGSNQLIEAK	0.635831177088629	4.43933323793258e-10	Q15019	SEPTIN2	Septin-2 (Neural precursor cell expressed developmentally down-regulated protein 5) (NEDD-5)	0.9975002691	2.967318e-31	p < 0.05
1145	FNLTGLNEQVPH	0.819958498163194	6.0920915486816e-10	P67870	CSNK2B	Casein kinase II subunit beta (CK II beta) (Phosvitin) (Protein G5a)	0.9529886994	1.136728e-49	p < 0.05
1146	NAVSPYQQVIEK	0.545953405216651	5.08240382675518e-10	P60228	EIF3E	Eukaryotic translation initiation factor 3 subunit E (eIF3e) (Eukaryotic translation initiation factor 3 subunit 6) (Viral integration site protein INT-6 homolog) (eIF-3 p48)	0.4799632599	3.277714e-20	p < 0.05
1147	SPLVLEVDPNIQAVR	1.45015712953678	5.29947049953611e-10	P05787	KRT8	Keratin, type II cytoskeletal 8 (Cytokeratin-8) (CK-8) (Keratin-8) (K8) (Type-II keratin Kb8)	0.9497409502	2.194206e-11	p < 0.05
1148	SPLVLEVDPNIQAVR	1.45015712953678	5.29947049953611e-10	P05787	KRT8	Keratin, type II cytoskeletal 8 (Cytokeratin-8) (CK-8) (Keratin-8) (K8) (Type-II keratin Kb8)	0.9497409502	2.194206e-11	p < 0.05
1149	AEADVASLNR	1.10351482372604	5.49901897962997e-10	P07951	TPM2	Tropomyosin beta chain (Beta-tropomyosin) (Tropomyosin-2)	1.8414368306	5.766405e-26	p < 0.05
1150	AIEEQVAVIYAGVR	-1.01586307783312	5.60976089164948e-10	P25705	ATP5F1A	ATP synthase subunit alpha, mitochondrial (ATP synthase F1 subunit alpha)	-0.7596417262	3.391e-15	p < 0.05
1151	AIEEQVAVIYAGVR	-1.01586307783312	5.60976089164948e-10	P25705	ATP5F1A	ATP synthase subunit alpha, mitochondrial (ATP synthase F1 subunit alpha)	-0.7596417262	3.391e-15	p < 0.05
1152	SPITLQPALSEAK	-0.812960558099689	6.85677106224382e-10	Q15256	PTPRR	Receptor-type tyrosine-protein phosphatase R (R-PTP-R) (EC 3.1.3.48) (Ch-1PTPase) (NC-PTPCOM1) (Protein-tyrosine phosphatase PCPTP1)	NA	NA	NA
1153	AILGMDVLCQAK	0.626442539520959	7.09989443859262e-10	O00148	DDX39A	ATP-dependent RNA helicase DDX39A (EC 3.6.4.13) (DEAD box protein 39) (Nuclear RNA helicase URH49)	2.1207858929	2.299616e-45	p < 0.05
1154	SLLVSWQPPR	1.23801529007582	5.79114220003246e-10	P02751	FN1	Fibronectin (FN) (Cold-insoluble globulin) (CIG) [Cleaved into: Anastellin; Ugl-Y1; Ugl-Y2; Ugl-Y3]	1.6088845501	3.856503e-20	p < 0.05
1155	SSMVGVNLPQK	0.798911720949772	6.1234306322711e-10	P00558	PGK1	Phosphoglycerate kinase 1 (EC 2.7.2.3) (Cell migration-inducing gene 10 protein) (Primer recognition protein 2) (PRP 2)	0.7987498941	2.875555e-21	p < 0.05
1156	NVISALVDGK	0.741698754456097	6.19879726841325e-10	O15066	KIF3B	Kinesin-like protein KIF3B (HH0048) (Microtubule plus end-directed kinesin motor 3B) [Cleaved into: Kinesin-like protein KIF3B, N-terminally processed]	NA	NA	NA
1157	AGPNTNGSQFFICTAK	0.702023288013025	6.04407712138949e-10	A0A0B4J2A2	PPIAL4C	Peptidyl-prolyl cis-trans isomerase A-like 4C (PPIase A-like 4C) (EC 5.2.1.8)	NA	NA	NA
1158	AGPNTNGSQFFICTAK	0.702023288013025	6.04407712138949e-10	A0A0B4J2A2	PPIAL4C	Peptidyl-prolyl cis-trans isomerase A-like 4C (PPIase A-like 4C) (EC 5.2.1.8)	NA	NA	NA
1159	TSLVIENEAGDER	1.00368120129262	6.54034079483014e-10	P19823	ITIH2	Inter-alpha-trypsin inhibitor heavy chain H2 (ITI heavy chain H2) (ITI-HC2) (Inter-alpha-inhibitor heavy chain 2) (Inter-alpha-trypsin inhibitor complex component II) (Serum-derived hyaluronan-associated protein) (SHAP)	1.1777915757	4.067231e-18	p < 0.05
1160	SVTVHSSEPEVR	0.72008613324712	6.48737781310341e-10	Q9Y624	F11R	Junctional adhesion molecule A (JAM-A) (Junctional adhesion molecule 1) (JAM-1) (Platelet F11 receptor) (Platelet adhesion molecule 1) (PAM-1) (CD antigen CD321)	0.5800344743	2.065505e-14	p < 0.05
1161	TVSGNTVEYALTDLEP	1.97313912046607	8.7061239406113e-10	P24821	TNC	Tenascin (TN) (Cytotactin) (GMEM) (GP 150-225) (Glioma-associated-extracellular matrix antigen) (Hexabrachion) (JI) (Myotendinous antigen) (Neuronectin) (Tenascin-C) (TN-C)	2.7514031163	3.719381e-25	p < 0.05
1162	LISWDAPAVTVR	1.15841029571115	8.34944531907286e-10	P02751	FN1	Fibronectin (FN) (Cold-insoluble globulin) (CIG) [Cleaved into: Anastellin; Ugl-Y1; Ugl-Y2; Ugl-Y3]	1.6088845501	3.856503e-20	p < 0.05
1163	AIIMFDVTSR	1.03989344419674	6.97236458012018e-10	P62826	RAN	GTP-binding nuclear protein Ran (Androgen receptor-associated protein 24) (GTPase Ran) (Ras-like protein TC4) (Ras-related nuclear protein)	1.1608994181	4.458145e-45	p < 0.05
1164	SIQGQHTISPLDLAK	0.754288897711015	7.18315103353649e-10	Q15365	PCBP1	Poly(rC)-binding protein 1 (Alpha-CP1) (Heterogeneous nuclear ribonucleoprotein E1) (hnRNP E1) (Nucleic acid-binding protein SUB2.3)	0.7118918072	8.403435e-28	p < 0.05
1165	SIQGQHTISPLDLAK	0.754288897711015	7.18315103353649e-10	Q15365	PCBP1	Poly(rC)-binding protein 1 (Alpha-CP1) (Heterogeneous nuclear ribonucleoprotein E1) (hnRNP E1) (Nucleic acid-binding protein SUB2.3)	0.7118918072	8.403435e-28	p < 0.05
1166	AGVEGSLIVEK	-0.589429075401483	7.72718249663887e-10	P10809	HSPD1	60 kDa heat shock protein, mitochondrial (EC 5.6.1.7) (60 kDa chaperonin) (Chaperonin 60) (CPN60) (Heat shock protein 60) (HSP-60) (Hsp60) (HuCHA60) (Mitochondrial matrix protein P1) (P60 lymphocyte protein)	-0.8069903363	6.62745e-16	p < 0.05
1167	NLEQQIQAR	1.08011358476329	8.58692830352885e-10	Q13813	SPTAN1	Spectrin alpha chain, non-erythrocytic 1 (Alpha-II spectrin) (Fodrin alpha chain) (Spectrin, non-erythroid alpha subunit)	0.1700159917	0.0189903	p < 0.05
1168	SPFLTITSMTR	-0.657923072200979	9.68493524273525e-10	P04843	RPN1	Dolichyl-diphosphooligosaccharide--protein glycosyltransferase subunit 1 (Dolichyl-diphosphooligosaccharide--protein glycosyltransferase 67 kDa subunit) (Ribophorin I) (RPN-I) (Ribophorin-1)	-0.5126927674	1.623127e-12	p < 0.05
1169	FLPEFLVSTQK	0.834352540869529	1.01561806613234e-09	P30740	SERPINB1	Leukocyte elastase inhibitor (LEI) (Monocyte/neutrophil elastase inhibitor) (EI) (M/NEI) (Peptidase inhibitor 2) (PI-2) (Serpin B1)	1.0158591167	5.123306e-22	p < 0.05
1170	LGAQNLSESAAVK	-0.547215346597715	9.12598369434001e-10	Q99497	PARK7	Parkinson disease protein 7 (Maillard deglycase) (Oncogene DJ1) (Parkinsonism-associated deglycase) (Protein DJ-1) (DJ-1) (Protein/nucleic acid deglycase DJ-1) (EC 3.1.2.-) (EC 3.5.1.-) (EC 3.5.1.124)	-0.6387351268	8.871758e-14	p < 0.05
1171	TPTLVEVSR	0.633339721834425	8.39302725599098e-10	P02768	ALB	Albumin	0.6269395634	2.208764e-11	p < 0.05
1172	YNPGSMNIVSNASCTTNCLAPLAK	1.36614145386906	1.1211762612958e-09	O14556	GAPDHS	Glyceraldehyde-3-phosphate dehydrogenase, testis-specific (EC 1.2.1.12) (Spermatogenic cell-specific glyceraldehyde 3-phosphate dehydrogenase 2) (GAPDH-2) (Spermatogenic glyceraldehyde-3-phosphate dehydrogenase)	NA	NA	NA
1173	CLTALPDEFSPAVSQAHR	0.82517953487579	1.21350353246783e-09	Q63HN8	RNF213	E3 ubiquitin-protein ligase RNF213 (EC 2.3.2.27) (EC 3.6.4.-) (ALK lymphoma oligomerization partner on chromosome 17) (Mysterin) (RING finger protein 213) (RING-type E3 ubiquitin transferase RNF213)	1.0997994569	2.25416e-31	p < 0.05
1174	LILCDCDEFR	0.726441699336206	1.01527223259929e-09	P14678	SNRPB	Small nuclear ribonucleoprotein-associated proteins B and B' (snRNP-B) (Sm protein B/B') (Sm-B/B') (SmB/B')	NA	NA	NA
1175	VNWIDSIIQR	1.92465065832826	1.31595596631141e-09	P08246	ELANE	Neutrophil elastase (EC 3.4.21.37) (Bone marrow serine protease) (Elastase-2) (Human leukocyte elastase) (HLE) (Medullasin) (PMN elastase)	1.6376542631	1.129458e-09	p < 0.05
1176	GAIQFVTQYQH	-0.638250597522327	1.25796753524352e-09	Q15436	SEC23A	Protein transport protein Sec23A (hSec23A) (SEC23-related protein A)	-0.9916368339	7.999422e-21	p < 0.05
1177	DDEEINK	0.763254141268584	1.19573174713873e-09	Q6UB98	ANKRD12	Ankyrin repeat domain-containing protein 12 (Ankyrin repeat-containing cofactor 2) (GAC-1 protein)	NA	NA	NA
1178	NDTEELAVAR	0.759686056702687	1.14016252786004e-09	Q71RG4	TMUB2	Transmembrane and ubiquitin-like domain-containing protein 2	NA	NA	NA
1179	IFNGDFVDR	0.698557827468956	1.43145968313351e-09	P53041	PPP5C	Serine/threonine-protein phosphatase 5 (PP5) (EC 3.1.3.16) (Protein phosphatase T) (PP-T) (PPT)	0.6752641371	1.660361e-19	p < 0.05
1180	CCAAADPHEC	1.72434874346824	1.43935610005602e-09	P02768	ALB	Albumin	0.6269395634	2.208764e-11	p < 0.05
1181	SAWGGEGSLGCGIGYGYLHR	0.64665334894952	1.21107383618757e-09	Q9H8Y8	GORASP2	Golgi reassembly-stacking protein 2 (GRS2) (Golgi phosphoprotein 6) (GOLPH6) (Golgi reassembly-stacking protein of 55 kDa) (GRASP55) (p59)	0.918707074	1.276112e-35	p < 0.05
1182	VASQYGWSGNMER	-0.864189637602514	1.32614696204274e-09	P14625	HSP90B1	Endoplasmin (94 kDa glucose-regulated protein) (GRP-94) (Heat shock protein 90 kDa beta member 1) (Tumor rejection antigen 1) (gp96 homolog)	-0.4658907504	8.391743e-09	p < 0.05
1183	TPDVSSALDK	-0.719266521376177	1.43935610005602e-09	P02654	APOC1	Apolipoprotein C-I (Apo-CI) (ApoC-I) (Apolipoprotein C1) [Cleaved into: Truncated apolipoprotein C-I]	-1.0730939076	3.055081e-16	p < 0.05
1184	FSYSGAFK	1.65584371709084	1.60756676525142e-09	P02788	LTF	Lactotransferrin (Lactoferrin) (EC 3.4.21.-) (Growth-inhibiting protein 12) (Talalactoferrin) [Cleaved into: Lactoferricin-H (Lfcin-H); Kaliocin-1; Lactoferroxin-A; Lactoferroxin-B; Lactoferroxin-C]	1.5105730283	1.76668e-07	p < 0.05
1185	YHGYIFGFY	0.974184268364837	1.50942064914757e-09	P07686	HEXB	Beta-hexosaminidase subunit beta (EC 3.2.1.52) (Beta-N-acetylhexosaminidase subunit beta) (Hexosaminidase subunit B) (Cervical cancer proto-oncogene 7 protein) (HCC-7) (N-acetyl-beta-glucosaminidase subunit beta) [Cleaved into: Beta-hexosaminidase subunit beta chain B; Beta-hexosaminidase subunit beta chain A]	0.6587996607	1.912197e-14	p < 0.05
1186	TFTYLLGDR	-0.777995622649684	1.51845747670702e-09	O95571	ETHE1	Persulfide dioxygenase ETHE1, mitochondrial (EC 1.13.11.18) (Ethylmalonic encephalopathy protein 1) (Hepatoma subtracted clone one protein) (Sulfur dioxygenase ETHE1)	-0.7971441418	2.915327e-15	p < 0.05
1187	TAASSSSLEK	0.716461682154731	1.74044865103041e-09	P60709	ACTB	Actin, cytoplasmic 1 (Beta-actin) [Cleaved into: Actin, cytoplasmic 1, N-terminally processed]	NA	NA	NA
1188	SLVSPASYENVR	1.14807005206589	1.90226895663469e-09	P15153	RAC2	Ras-related C3 botulinum toxin substrate 2 (GX) (Small G protein) (p21-Rac2)	0.8649291503	4.615446e-08	p < 0.05
1189	SAIIFETPLR	0.86773077207562	1.71581024641517e-09	Q04637	EIF4G1	Eukaryotic translation initiation factor 4 gamma 1 (eIF-4-gamma 1) (eIF-4G 1) (eIF-4G1) (p220)	0.4444386457	4.822742e-19	p < 0.05
1190	ETPNLYLER	-1.33628922567632	1.85265878823951e-09	Q96M86	DNHD1	Dynein heavy chain domain-containing protein 1 (Dynein heavy chain domain 1-like protein) (Protein CCDC35)	NA	NA	NA
1191	GTYAPPEVPR	-0.991068868041057	1.73214917111613e-09	P17516	AKR1C4	Aldo-keto reductase family 1 member C4 (EC 1.1.1.-) (EC 1.1.1.209) (EC 1.1.1.210) (EC 1.1.1.51) (EC 1.1.1.53) (EC 1.1.1.62) (3-alpha-hydroxysteroid dehydrogenase type I) (3-alpha-HSD1) (EC 1.1.1.357) (3alpha-hydroxysteroid 3-dehydrogenase) (Chlordecone reductase) (CDR) (EC 1.1.1.225) (Dihydrodiol dehydrogenase 4) (DD-4) (DD4) (HAKRA)	-5.2796704425	2.553903e-70	p < 0.05
1192	ATYAPVISAEK	0.753079017226366	1.65405318757109e-09	P0DPH7	TUBA3C	Tubulin alpha-3C chain (Alpha-tubulin 2) (Alpha-tubulin 3C) (Tubulin alpha-2 chain) [Cleaved into: Detyrosinated tubulin alpha-3C chain]	NA	NA	NA
1193	TGTITTFEHAH	0.655305595538297	1.94161707709812e-09	P13639	EEF2	Elongation factor 2 (EF-2)	0.442825856	3.679149e-12	p < 0.05
1194	TGTITTFEHAH	0.655305595538297	1.94161707709812e-09	P13639	EEF2	Elongation factor 2 (EF-2)	0.442825856	3.679149e-12	p < 0.05
1195	TTSGYAGGLSSAYGGLTSPGL	0.868195309705523	2.24426324538999e-09	P05787	KRT8	Keratin, type II cytoskeletal 8 (Cytokeratin-8) (CK-8) (Keratin-8) (K8) (Type-II keratin Kb8)	0.9497409502	2.194206e-11	p < 0.05
1196	TPGSDVAGVIEAVGDNASAFK	-0.802974917302159	1.93012986179462e-09	Q08257	CRYZ	Quinone oxidoreductase (EC 1.6.5.5) (NADPH:quinone reductase) (Zeta-crystallin)	-0.9653323311	3.870842e-09	p < 0.05
1197	NWIDSIIQR	1.6277749417599	1.85541413970924e-09	P08246	ELANE	Neutrophil elastase (EC 3.4.21.37) (Bone marrow serine protease) (Elastase-2) (Human leukocyte elastase) (HLE) (Medullasin) (PMN elastase)	1.6376542631	1.129458e-09	p < 0.05
1198	AVVTVPAYFNDSQR	0.453755177172614	1.88447207292545e-09	P11142	HSPA8	Heat shock cognate 71 kDa protein (EC 3.6.4.10) (Heat shock 70 kDa protein 8) (Lipopolysaccharide-associated protein 1) (LAP-1) (LPS-associated protein 1)	0.6749244714	1.249731e-19	p < 0.05
1199	AVVTVPAYFNDSQR	0.453755177172614	1.88447207292545e-09	P11142	HSPA8	Heat shock cognate 71 kDa protein (EC 3.6.4.10) (Heat shock 70 kDa protein 8) (Lipopolysaccharide-associated protein 1) (LAP-1) (LPS-associated protein 1)	0.6749244714	1.249731e-19	p < 0.05
1200	SSTFDAGAGIALNDHFVK	0.745208088227689	1.95152895341177e-09	P04406	GAPDH	Glyceraldehyde-3-phosphate dehydrogenase (GAPDH) (EC 1.2.1.12) (Peptidyl-cysteine S-nitrosylase GAPDH) (EC 2.6.99.-)	0.5676150529	1.505514e-13	p < 0.05
1201	SSTFDAGAGIALNDHFVK	0.745208088227689	1.95152895341177e-09	P04406	GAPDH	Glyceraldehyde-3-phosphate dehydrogenase (GAPDH) (EC 1.2.1.12) (Peptidyl-cysteine S-nitrosylase GAPDH) (EC 2.6.99.-)	0.5676150529	1.505514e-13	p < 0.05
1202	LLALEPELEAR	-0.823906366230114	1.94859416735078e-09	P04843	RPN1	Dolichyl-diphosphooligosaccharide--protein glycosyltransferase subunit 1 (Dolichyl-diphosphooligosaccharide--protein glycosyltransferase 67 kDa subunit) (Ribophorin I) (RPN-I) (Ribophorin-1)	-0.5126927674	1.623127e-12	p < 0.05
1203	VLLTEAPLNPK	0.968599610786055	2.29843226507075e-09	P60709	ACTB	Actin, cytoplasmic 1 (Beta-actin) [Cleaved into: Actin, cytoplasmic 1, N-terminally processed]	NA	NA	NA
1204	SYQCPQGQVIVAVR	1.54586591128149	2.45787710313923e-09	Q07507	DPT	Dermatopontin (Tyrosine-rich acidic matrix protein) (TRAMP)	1.8233104091	3.698175e-19	p < 0.05
1205	SYQCPQGQVIVAVR	1.54586591128149	2.45787710313923e-09	Q07507	DPT	Dermatopontin (Tyrosine-rich acidic matrix protein) (TRAMP)	1.8233104091	3.698175e-19	p < 0.05
1206	SISVLYGDEEVPR	1.27437585233861	2.07098886843511e-09	P21333	FLNA	Filamin-A (FLN-A) (Actin-binding protein 280) (ABP-280) (Alpha-filamin) (Endothelial actin-binding protein) (Filamin-1) (Non-muscle filamin)	1.8506746679	2.540569e-34	p < 0.05
1207	VCENIPIVLCGN	0.868119586410543	2.24145352383427e-09	P62826	RAN	GTP-binding nuclear protein Ran (Androgen receptor-associated protein 24) (GTPase Ran) (Ras-like protein TC4) (Ras-related nuclear protein)	1.1608994181	4.458145e-45	p < 0.05
1208	LAPYSGCSMGEYFR	-0.767585647702084	2.43282699063126e-09	P25705	ATP5F1A	ATP synthase subunit alpha, mitochondrial (ATP synthase F1 subunit alpha)	-0.7596417262	3.391e-15	p < 0.05
1209	DWAPTEDLQDTER	-0.595383002422219	2.43194852305868e-09	A8MTQ0	NOTO	Homeobox protein notochord	NA	NA	NA
1210	ILLFLPK	-0.897961745116168	2.60577586869245e-09	P07237	P4HB	Protein disulfide-isomerase (PDI) (EC 5.3.4.1) (Cellular thyroid hormone-binding protein) (Prolyl 4-hydroxylase subunit beta) (p55)	-0.8053836118	8.798573e-11	p < 0.05
1211	SDTHSSTFDAGAGIALNDHFVK	0.579374612785075	2.4406172144013e-09	P04406	GAPDH	Glyceraldehyde-3-phosphate dehydrogenase (GAPDH) (EC 1.2.1.12) (Peptidyl-cysteine S-nitrosylase GAPDH) (EC 2.6.99.-)	0.5676150529	1.505514e-13	p < 0.05
1212	SDTHSSTFDAGAGIALNDHFVK	0.579374612785075	2.4406172144013e-09	P04406	GAPDH	Glyceraldehyde-3-phosphate dehydrogenase (GAPDH) (EC 1.2.1.12) (Peptidyl-cysteine S-nitrosylase GAPDH) (EC 2.6.99.-)	0.5676150529	1.505514e-13	p < 0.05
1213	QVECHPYFNQR	-1.07433356329837	3.08933607640752e-09	P52895	AKR1C2	Aldo-keto reductase family 1 member C2 (EC 1.-.-.-) (EC 1.1.1.112) (EC 1.1.1.209) (EC 1.1.1.53) (EC 1.1.1.62) (EC 1.3.1.20) (3-alpha-HSD3) (Chlordecone reductase homolog HAKRD) (Dihydrodiol dehydrogenase 2) (DD-2) (DD2) (Dihydrodiol dehydrogenase/bile acid-binding protein) (DD/BABP) (Type III 3-alpha-hydroxysteroid dehydrogenase) (EC 1.1.1.357)	-3.0229914021	4.494849e-22	p < 0.05
1214	DPLNDNIATLLHQSSDK	0.68023649263488	3.2086008169727e-09	P35579	MYH9	Myosin-9 (Cellular myosin heavy chain, type A) (Myosin heavy chain 9) (Myosin heavy chain, non-muscle IIa) (Non-muscle myosin heavy chain A) (NMMHC-A) (Non-muscle myosin heavy chain IIa) (NMMHC II-a) (NMMHC-IIA)	1.0768131957	3.108159e-32	p < 0.05
1215	VLVLYDELK	1.25762427682364	2.78867285569339e-09	P12236	SLC25A6	ADP/ATP translocase 3 (ADP,ATP carrier protein 3) (ADP,ATP carrier protein, isoform T2) (ANT 2) (Adenine nucleotide translocator 3) (ANT 3) (Solute carrier family 25 member 6) [Cleaved into: ADP/ATP translocase 3, N-terminally processed]	2.1807545714	3.562817e-33	p < 0.05
1216	SALYLASLIK	-1.65507131750301	3.19359618078774e-09	P30837	ALDH1B1	Aldehyde dehydrogenase X, mitochondrial (EC 1.2.1.3) (Aldehyde dehydrogenase 5) (Aldehyde dehydrogenase family 1 member B1)	-1.9687796894	5.131718e-17	p < 0.05
1217	HSQAVEELAEQL	0.779933275413651	3.37641414984532e-09	P35579	MYH9	Myosin-9 (Cellular myosin heavy chain, type A) (Myosin heavy chain 9) (Myosin heavy chain, non-muscle IIa) (Non-muscle myosin heavy chain A) (NMMHC-A) (Non-muscle myosin heavy chain IIa) (NMMHC II-a) (NMMHC-IIA)	1.0768131957	3.108159e-32	p < 0.05
1218	VDLTEFQTNLVPYPR	0.663083143521703	2.88305922301926e-09	P0DPH7	TUBA3C	Tubulin alpha-3C chain (Alpha-tubulin 2) (Alpha-tubulin 3C) (Tubulin alpha-2 chain) [Cleaved into: Detyrosinated tubulin alpha-3C chain]	NA	NA	NA
1219	IPGLLSPHPLLQL	-1.29390110998905	3.67845539944084e-09	P49327	FASN	Fatty acid synthase (EC 2.3.1.85) (Type I fatty acid synthase) [Includes: [Acyl-carrier-protein] S-acetyltransferase (EC 2.3.1.38); [Acyl-carrier-protein] S-malonyltransferase (EC 2.3.1.39); 3-oxoacyl-[acyl-carrier-protein] synthase (EC 2.3.1.41); 3-oxoacyl-[acyl-carrier-protein] reductase (EC 1.1.1.100); 3-hydroxyacyl-[acyl-carrier-protein] dehydratase (EC 4.2.1.59); Enoyl-[acyl-carrier-protein]…	-1.9432925931	3.395976e-23	p < 0.05
1220	VLDPTPVAR	0.988614406976358	3.16533936509184e-09	P02765	AHSG	Alpha-2-HS-glycoprotein (Alpha-2-Z-globulin) (Ba-alpha-2-glycoprotein) (Fetuin-A) [Cleaved into: Alpha-2-HS-glycoprotein chain A; Alpha-2-HS-glycoprotein chain B]	0.6139196874	1.328013e-08	p < 0.05
1221	NALLDIQSSGR	0.624402217810503	3.53066413651054e-09	B5ME19	EIF3CL	Eukaryotic translation initiation factor 3 subunit C-like protein	NA	NA	NA
1222	SSTGTCAFASSTDQSEDK	0.843465090251072	3.43998753761947e-09	Q96CX2	KCTD12	BTB/POZ domain-containing protein KCTD12 (Pfetin) (Predominantly fetal expressed T1 domain)	1.0433415115	3.370981e-16	p < 0.05
1223	YSELTTLTSQYIK	1.13941641164245	3.7966989347127e-09	Q15149	PLEC	Plectin (PCN) (PLTN) (Hemidesmosomal protein 1) (HD1) (Plectin-1)	1.0746183306	7.088787e-28	p < 0.05
1224	GDVCQDCIQMVTDIQTAVR	0.818458892354347	3.21739127561289e-09	P07602	PSAP	Prosaposin (Proactivator polypeptide) [Cleaved into: Saposin-A (Protein A); Saposin-B-Val; Saposin-B (Cerebroside sulfate activator) (CSAct) (Dispersin) (Sphingolipid activator protein 1) (SAP-1) (Sulfatide/GM1 activator); Saposin-C (A1 activator) (Co-beta-glucosidase) (Glucosylceramidase activator) (Sphingolipid activator protein 2) (SAP-2); Saposin-D (Component C) (Protein C)]	0.4254467997	8.065892e-05	p < 0.05
1225	GDVCQDCIQMVTDIQTAVR	0.818458892354347	3.21739127561289e-09	P07602	PSAP	Prosaposin (Proactivator polypeptide) [Cleaved into: Saposin-A (Protein A); Saposin-B-Val; Saposin-B (Cerebroside sulfate activator) (CSAct) (Dispersin) (Sphingolipid activator protein 1) (SAP-1) (Sulfatide/GM1 activator); Saposin-C (A1 activator) (Co-beta-glucosidase) (Glucosylceramidase activator) (Sphingolipid activator protein 2) (SAP-2); Saposin-D (Component C) (Protein C)]	0.4254467997	8.065892e-05	p < 0.05
1226	SDPTDEFFLK	0.953560276073887	3.89372710665157e-09	P12111	COL6A3	Collagen alpha-3(VI) chain	0.2497381678	0.05714857	n.s.
1227	TSLSEYVSR	0.733313707134563	3.44721821189639e-09	P08238	HSP90AB1	Heat shock protein HSP 90-beta (HSP 90) (Heat shock 84 kDa) (HSP 84) (HSP84)	1.0606277191	1.291539e-39	p < 0.05
1228	VVSQPLNYR	-0.857675880884512	4.10193192252896e-09	P49189	ALDH9A1	4-trimethylaminobutyraldehyde dehydrogenase (TMABA-DH) (TMABALDH) (EC 1.2.1.47) (Aldehyde dehydrogenase E3 isozyme) (Aldehyde dehydrogenase family 9 member A1) (EC 1.2.1.3) (Gamma-aminobutyraldehyde dehydrogenase) (EC 1.2.1.19) (R-aminobutyraldehyde dehydrogenase) [Cleaved into: 4-trimethylaminobutyraldehyde dehydrogenase, N-terminally processed]	-1.6870579176	7.128642e-36	p < 0.05
1229	SVLLAFAR	0.701844417040297	3.80672077410855e-09	Q969Z0	TBRG4	FAST kinase domain-containing protein 4 (Cell cycle progression restoration protein 2) (Cell cycle progression protein 2) (Protein TBRG4) (Transforming growth factor beta regulator 4)	0.3659711422	7.567057e-06	p < 0.05
1230	VNSEQEHFLIVPF	0.781419541726444	4.07252367895396e-09	P35611	ADD1	Alpha-adducin (Erythrocyte adducin subunit alpha)	0.5764911896	2.458107e-10	p < 0.05
1231	SVGWEMAPAGAPGPGR	-0.813193971777493	4.38396504054716e-09	Q969P0	IGSF8	Immunoglobulin superfamily member 8 (IgSF8) (CD81 partner 3) (Glu-Trp-Ile EWI motif-containing protein 2) (EWI-2) (Keratinocytes-associated transmembrane protein 4) (KCT-4) (LIR-D1) (Prostaglandin regulatory-like protein) (PGRL) (CD antigen CD316)	-1.2782685875	5.248425e-25	p < 0.05
1232	TVWDVGGQDR	0.532038962767502	4.47896925760308e-09	P18085	ARF4	ADP-ribosylation factor 4	0.4091859725	5.983468e-10	p < 0.05
1233	QVVSSDFNSDTHSSTFDAGAGIALNDHFVK	0.909962908342394	3.84236227522747e-09	P04406	GAPDH	Glyceraldehyde-3-phosphate dehydrogenase (GAPDH) (EC 1.2.1.12) (Peptidyl-cysteine S-nitrosylase GAPDH) (EC 2.6.99.-)	0.5676150529	1.505514e-13	p < 0.05
1234	TPGAVNACHLSC	1.41002721889694	4.70388863992536e-09	P61626	LYZ	Lysozyme C (EC 3.2.1.17) (1,4-beta-N-acetylmuramidase C)	1.1765096739	3.051586e-08	p < 0.05
1235	APELLFFAK	0.713903730581674	4.08952628034122e-09	P02768	ALB	Albumin	0.6269395634	2.208764e-11	p < 0.05
1236	QFLGDEETVR	-0.595434030299806	4.18963119145738e-09	P15259	PGAM2	Phosphoglycerate mutase 2 (EC 5.4.2.11) (EC 5.4.2.4) (BPG-dependent PGAM 2) (Muscle-specific phosphoglycerate mutase) (Phosphoglycerate mutase isozyme M) (PGAM-M)	NA	NA	NA
1237	CFEVAAQR	-0.664733093435383	4.94504342762907e-09	Q9H488	POFUT1	GDP-fucose protein O-fucosyltransferase 1 (EC 2.4.1.221) (Peptide-O-fucosyltransferase 1) (O-FucT-1)	-0.7464334268	1.213785e-18	p < 0.05
1238	ALTDLEPATEYTLR	1.61726002210815	5.96647885589289e-09	P24821	TNC	Tenascin (TN) (Cytotactin) (GMEM) (GP 150-225) (Glioma-associated-extracellular matrix antigen) (Hexabrachion) (JI) (Myotendinous antigen) (Neuronectin) (Tenascin-C) (TN-C)	2.7514031163	3.719381e-25	p < 0.05
1239	ALTDLEPATEYTLR	1.61726002210815	5.96647885589289e-09	P24821	TNC	Tenascin (TN) (Cytotactin) (GMEM) (GP 150-225) (Glioma-associated-extracellular matrix antigen) (Hexabrachion) (JI) (Myotendinous antigen) (Neuronectin) (Tenascin-C) (TN-C)	2.7514031163	3.719381e-25	p < 0.05
1240	VAPEEHPV	1.77997439257857	5.61621892253128e-09	A5A3E0	POTEF	POTE ankyrin domain family member F (ANKRD26-like family C member 1B) (Chimeric POTE-actin protein)	NA	NA	NA
1241	AQAVEGPSENVR	-0.658165116049355	5.35441548477427e-09	P31930	UQCRC1	Cytochrome b-c1 complex subunit 1, mitochondrial (Complex III subunit 1) (Core protein I) (Ubiquinol-cytochrome-c reductase complex core protein 1)	-0.9059699892	1.723969e-27	p < 0.05
1242	CCAAADPHECY	0.823338542636977	4.71502765361091e-09	P02768	ALB	Albumin	0.6269395634	2.208764e-11	p < 0.05
1243	TTGIVMDSGDGVTH	0.918867577071919	4.82340777116827e-09	A5A3E0	POTEF	POTE ankyrin domain family member F (ANKRD26-like family C member 1B) (Chimeric POTE-actin protein)	NA	NA	NA
1244	AAGPTGPIGSR	1.35044830923345	6.72851967289677e-09	P08123	COL1A2	Collagen alpha-2(I) chain (Alpha-2 type I collagen)	1.4063340071	1.867045e-17	p < 0.05
1245	DDITQEEYGEFYK	0.887250753963276	5.66651861618709e-09	P08238	HSP90AB1	Heat shock protein HSP 90-beta (HSP 90) (Heat shock 84 kDa) (HSP 84) (HSP84)	1.0606277191	1.291539e-39	p < 0.05
1246	TVGPLGEGGAHK	0.674744229911892	5.52527681134759e-09	O75369	FLNB	Filamin-B (FLN-B) (ABP-278) (ABP-280 homolog) (Actin-binding-like protein) (Beta-filamin) (Filamin homolog 1) (Fh1) (Filamin-3) (Thyroid autoantigen) (Truncated actin-binding protein) (Truncated ABP)	-0.5570584545	5.294889e-08	p < 0.05
1247	TVGPLGEGGAHK	0.674744229911892	5.52527681134759e-09	O75369	FLNB	Filamin-B (FLN-B) (ABP-278) (ABP-280 homolog) (Actin-binding-like protein) (Beta-filamin) (Filamin homolog 1) (Fh1) (Filamin-3) (Thyroid autoantigen) (Truncated actin-binding protein) (Truncated ABP)	-0.5570584545	5.294889e-08	p < 0.05
1248	AIADEEDYAGEVK	-0.620936217510108	6.36737159540404e-09	P13667	PDIA4	Protein disulfide-isomerase A4 (EC 5.3.4.1) (Endoplasmic reticulum resident protein 70) (ER protein 70) (ERp70) (Endoplasmic reticulum resident protein 72) (ER protein 72) (ERp-72) (ERp72)	-0.8198298315	3.694362e-14	p < 0.05
1249	GILGYTEHQVVSSDFNSDTHS	0.668425155797029	5.6462177807684e-09	P04406	GAPDH	Glyceraldehyde-3-phosphate dehydrogenase (GAPDH) (EC 1.2.1.12) (Peptidyl-cysteine S-nitrosylase GAPDH) (EC 2.6.99.-)	0.5676150529	1.505514e-13	p < 0.05
1250	GSQFFICTAK	0.59972783760475	5.55098183134874e-09	A0A0B4J2A2	PPIAL4C	Peptidyl-prolyl cis-trans isomerase A-like 4C (PPIase A-like 4C) (EC 5.2.1.8)	NA	NA	NA
1251	YGCGFPVYPTR	-0.637860831752519	6.89812686735287e-09	Q9NUL5	SHFL	Shiftless antiviral inhibitor of ribosomal frameshifting protein (SFL) (SHFL) (Interferon-regulated antiviral protein) (IRAV) (Repressor of yield of DENV protein) (RyDEN)	-1.1428606747	2.299472e-30	p < 0.05
1252	DHGVNSFLVY	1.28853288987504	5.84436350676668e-09	Q16555	DPYSL2	Dihydropyrimidinase-related protein 2 (DRP-2) (Collapsin response mediator protein 2) (CRMP-2) (N2A3) (Unc-33-like phosphoprotein 2) (ULIP-2)	0.6892804133	2.221832e-07	p < 0.05
1253	ALYDATYETK	0.553121868201475	5.88623126644564e-09	P23528	CFL1	Cofilin-1 (18 kDa phosphoprotein) (p18) (Cofilin, non-muscle isoform)	1.0948582192	1.448376e-30	p < 0.05
1254	CAAADPHECYAK	0.864486683897176	5.7799545097388e-09	P02768	ALB	Albumin	0.6269395634	2.208764e-11	p < 0.05
1255	CAAADPHECYAK	0.864486683897176	5.7799545097388e-09	P02768	ALB	Albumin	0.6269395634	2.208764e-11	p < 0.05
1256	SGPPVSELITK	0.784320954953004	6.03543406010731e-09	P10412	H1-4	Histone H1.4 (Histone H1b) (Histone H1s-4)	-0.1332407434	0.2844737	n.s.
1257	HLIVTPSGCGE	0.763379514826504	6.38396489084293e-09	P01024	C3	Complement C3 (C3 and PZP-like alpha-2-macroglobulin domain-containing protein 1) [Cleaved into: Complement C3 beta chain; C3-beta-c (C3bc); Complement C3 alpha chain; C3a anaphylatoxin; Acylation stimulating protein (ASP) (C3adesArg); Complement C3b alpha' chain; Complement C3c alpha' chain fragment 1; Complement C3dg fragment; Complement C3g fragment; Complement C3d fragment; Complement C3f fra…	0.3530081602	0.000581811	p < 0.05
1258	SAGIQVVGDDLTVTNPK	0.766941787891484	6.01812550976905e-09	P06733	ENO1	Alpha-enolase (EC 4.2.1.11) (2-phospho-D-glycerate hydro-lyase) (C-myc promoter-binding protein) (Enolase 1) (MBP-1) (MPB-1) (Non-neural enolase) (NNE) (Phosphopyruvate hydratase) (Plasminogen-binding protein)	0.4881085429	2.232698e-08	p < 0.05
1259	EEGEFSEAR	0.636944660243489	6.38396489084293e-09	P0DPH7	TUBA3C	Tubulin alpha-3C chain (Alpha-tubulin 2) (Alpha-tubulin 3C) (Tubulin alpha-2 chain) [Cleaved into: Detyrosinated tubulin alpha-3C chain]	NA	NA	NA
1260	SVVSPSSFENVK	0.568829447205329	6.53603331238363e-09	P60953	CDC42	Cell division control protein 42 homolog (EC 3.6.5.2) (G25K GTP-binding protein)	0.543884888	3.165104e-15	p < 0.05
1261	IAEFLSLYETER	0.627279105893478	7.79695489630108e-09	O43681	GET3	ATPase GET3 (EC 3.6.-.-) (Arsenical pump-driving ATPase) (Arsenite-stimulated ATPase) (Guided entry of tail-anchored proteins factor 3, ATPase) (Transmembrane domain recognition complex 40 kDa ATPase subunit) (hARSA-I) (hASNA-I)	0.7711342625	7.694328e-28	p < 0.05
1262	SVLIHEYYSR	1.04745875654524	8.47641311809035e-09	O00303	EIF3F	Eukaryotic translation initiation factor 3 subunit F (eIF3f) (Deubiquitinating enzyme eIF3f) (EC 3.4.19.12) (Eukaryotic translation initiation factor 3 subunit 5) (eIF-3-epsilon) (eIF3 p47)	0.4983348749	3.268616e-25	p < 0.05
1263	SVLIHEYYSR	1.04745875654524	8.47641311809035e-09	O00303	EIF3F	Eukaryotic translation initiation factor 3 subunit F (eIF3f) (Deubiquitinating enzyme eIF3f) (EC 3.4.19.12) (Eukaryotic translation initiation factor 3 subunit 5) (eIF-3-epsilon) (eIF3 p47)	0.4983348749	3.268616e-25	p < 0.05
1264	GYYGYTGAFR	1.43696960786996	7.1694046033868e-09	P02787	TF	Serotransferrin (Transferrin) (Beta-1 metal-binding globulin) (Siderophilin)	0.4553121393	4.390999e-06	p < 0.05
1265	SDGGQSVYHVHLHVLGGR	-0.819006333940855	6.8604200640612e-09	P49773	HINT1	Histidine triad nucleotide-binding protein 1 (EC 3.-.-.-) (Adenosine 5'-monophosphoramidase) (Protein kinase C inhibitor 1) (Protein kinase C-interacting protein 1) (PKCI-1)	-0.7309051357	6.721932e-17	p < 0.05
1266	VWTLSDPETR	0.436698515038251	7.42373460489049e-09	O75083	WDR1	WD repeat-containing protein 1 (Actin-interacting protein 1) (AIP1) (NORI-1)	0.6260031387	7.363506e-21	p < 0.05
1267	LAWYQQK	0.890536240607476	8.09027013578775e-09	A0A075B6S5	IGKV1-27	Immunoglobulin kappa variable 1-27	NA	NA	NA
1268	IFVVDSNDR	0.63168576561392	7.62539851021055e-09	P18085	ARF4	ADP-ribosylation factor 4	0.4091859725	5.983468e-10	p < 0.05
1269	QVPVTEGCDPSR	1.08998536312715	9.00216778491918e-09	P21333	FLNA	Filamin-A (FLN-A) (Actin-binding protein 280) (ABP-280) (Alpha-filamin) (Endothelial actin-binding protein) (Filamin-1) (Non-muscle filamin)	1.8506746679	2.540569e-34	p < 0.05
1270	IITLADIVK	0.988073052867348	1.08989980971655e-08	P68400	CSNK2A1	Casein kinase II subunit alpha (CK II alpha) (EC 2.7.11.1)	0.8645060059	9.299378e-36	p < 0.05
1271	VSEQDGSVLSVPGPEGR	0.732121851118911	9.81285898821921e-09	P39060	COL18A1	Collagen alpha-1(XVIII) chain [Cleaved into: Endostatin; Non-collagenous domain 1 (NC1)]	0.7599291229	1.359272e-13	p < 0.05
1272	NFYELSPH	-0.673846766310536	1.01812704493843e-08	O43795	MYO1B	Unconventional myosin-Ib (MYH-1c) (Myosin I alpha) (MMI-alpha) (MMIa)	-0.7083430025	1.337152e-15	p < 0.05
1273	IMNSFVNDIFER	0.597319045491189	1.01649050458084e-08	O60814	H2BC12	Histone H2B type 1-K (H2B K) (HIRA-interacting protein 1)	NA	NA	NA
1274	SFTPGSCTLTAYK	0.614415526132757	9.45905980386088e-09	Q6P2Q9	PRPF8	Pre-mRNA-processing-splicing factor 8 (220 kDa U5 snRNP-specific protein) (PRP8 homolog) (Splicing factor Prp8) (p220)	0.9194513823	3.839833e-50	p < 0.05
1275	ETVIPVDVMR	-0.636400620603925	1.12875614889398e-08	Q99497	PARK7	Parkinson disease protein 7 (Maillard deglycase) (Oncogene DJ1) (Parkinsonism-associated deglycase) (Protein DJ-1) (DJ-1) (Protein/nucleic acid deglycase DJ-1) (EC 3.1.2.-) (EC 3.5.1.-) (EC 3.5.1.124)	-0.6387351268	8.871758e-14	p < 0.05
1276	AASVYAGAGGSGSR	1.01554486944874	9.83645174125777e-09	P05783	KRT18	Keratin, type I cytoskeletal 18 (Cell proliferation-inducing gene 46 protein) (Cytokeratin-18) (CK-18) (Keratin-18) (K18)	0.6538148706	9.643865e-06	p < 0.05
1277	SLATAGDGLIELR	-0.615957058096668	9.34434919867578e-09	P35232	PHB	Prohibitin	-0.4225235182	1.304341e-07	p < 0.05
1278	SVYAGAGGSGSR	0.899650136422758	1.11476124743399e-08	P05783	KRT18	Keratin, type I cytoskeletal 18 (Cell proliferation-inducing gene 46 protein) (Cytokeratin-18) (CK-18) (Keratin-18) (K18)	0.6538148706	9.643865e-06	p < 0.05
1279	ETVADYQQTIK	0.564230457347114	1.01396039011964e-08	Q14203	DCTN1	Dynactin subunit 1 (150 kDa dynein-associated polypeptide) (DAP-150) (DP-150) (p135) (p150-glued)	0.4412883792	1.333254e-19	p < 0.05
1280	GPIEQLPDYNR	-0.507650188619473	1.04722340394515e-08	P31930	UQCRC1	Cytochrome b-c1 complex subunit 1, mitochondrial (Complex III subunit 1) (Core protein I) (Ubiquinol-cytochrome-c reductase complex core protein 1)	-0.9059699892	1.723969e-27	p < 0.05
1281	SLIGESTIYCGDNSVWSR	0.606198008511126	1.29624193720226e-08	P15529	CD46	Membrane cofactor protein (TLX) (Trophoblast leukocyte common antigen) (CD antigen CD46)	0.9288637436	2.679754e-20	p < 0.05
1282	MAFIHPATGGYNPDLVR	-0.704828197806138	1.15246015904432e-08	O75369	FLNB	Filamin-B (FLN-B) (ABP-278) (ABP-280 homolog) (Actin-binding-like protein) (Beta-filamin) (Filamin homolog 1) (Fh1) (Filamin-3) (Thyroid autoantigen) (Truncated actin-binding protein) (Truncated ABP)	-0.5570584545	5.294889e-08	p < 0.05
1283	SSQEPYFSYSGAFK	1.52074862368681	1.73347700408672e-08	P02788	LTF	Lactotransferrin (Lactoferrin) (EC 3.4.21.-) (Growth-inhibiting protein 12) (Talalactoferrin) [Cleaved into: Lactoferricin-H (Lfcin-H); Kaliocin-1; Lactoferroxin-A; Lactoferroxin-B; Lactoferroxin-C]	1.5105730283	1.76668e-07	p < 0.05
1284	DDFAAFVEK	0.760736543535093	1.37978289520518e-08	P02768	ALB	Albumin	0.6269395634	2.208764e-11	p < 0.05
1285	AVLVTGGDCGLGH	-0.980629002560362	1.78895987763091e-08	P37059	HSD17B2	17-beta-hydroxysteroid dehydrogenase type 2 (17-beta-HSD 2) (20 alpha-hydroxysteroid dehydrogenase) (20-alpha-HSD) (E2DH) (Estradiol 17-beta-dehydrogenase 2) (EC 1.1.1.62) (Microsomal 17-beta-hydroxysteroid dehydrogenase) (Short chain dehydrogenase/reductase family 9C member 2) (Testosterone 17-beta-dehydrogenase) (EC 1.1.1.239)	-2.1362550908	7.520988e-22	p < 0.05
1286	SVADGYSENNVFYGHHAK	0.610947522031637	1.66226408457096e-08	O75083	WDR1	WD repeat-containing protein 1 (Actin-interacting protein 1) (AIP1) (NORI-1)	0.6260031387	7.363506e-21	p < 0.05
1287	SVADGYSENNVFYGHHAK	0.610947522031637	1.66226408457096e-08	O75083	WDR1	WD repeat-containing protein 1 (Actin-interacting protein 1) (AIP1) (NORI-1)	0.6260031387	7.363506e-21	p < 0.05
1288	AIASPGSPSLGR	0.683052145539378	1.77558750001739e-08	Q9HBL0	TNS1	Tensin-1	0.4436535812	2.187165e-05	p < 0.05
1289	DFDIAGPSIR	0.654500840853885	1.55037793293648e-08	P21796	VDAC1	Voltage-dependent anion-selective channel protein 1 (VDAC-1) (hVDAC1) (Outer mitochondrial membrane protein porin 1) (Plasmalemmal porin) (Porin 31HL) (Porin 31HM)	0.6091874186	4.12817e-13	p < 0.05
1290	SLLYFEGQEK	1.00651898561019	1.58671798189847e-08	P08572	COL4A2	Collagen alpha-2(IV) chain [Cleaved into: Canstatin]	1.4468241097	1.081876e-28	p < 0.05
1291	AMFDQSQIQEFK	0.663828784410013	1.77558750001739e-08	O14950	MYL12B	Myosin regulatory light chain 12B (MLC-2A) (MLC-2) (Myosin regulatory light chain 2-B, smooth muscle isoform) (Myosin regulatory light chain 20 kDa) (MLC20) (Myosin regulatory light chain MRLC2) (SHUJUN-1)	NA	NA	NA
1292	GLNFADLMAR	0.815529687546821	1.86725986458036e-08	Q99536	VAT1	Synaptic vesicle membrane protein VAT-1 homolog (EC 1.-.-.-)	1.0100949163	2.313688e-21	p < 0.05
1293	TVGDIVLLR	0.72638816302554	2.13012690337326e-08	Q9Y2R5	MRPS17	28S ribosomal protein S17, mitochondrial (MRP-S17) (S17mt) (Mitochondrial small ribosomal subunit protein uS17m)	NA	NA	NA
1294	NLIGCIIGR	0.520131119648926	1.90812586234142e-08	Q15365	PCBP1	Poly(rC)-binding protein 1 (Alpha-CP1) (Heterogeneous nuclear ribonucleoprotein E1) (hnRNP E1) (Nucleic acid-binding protein SUB2.3)	0.7118918072	8.403435e-28	p < 0.05
1295	NLAVSQVVH	0.896862850434478	2.0998264772805e-08	P01011	SERPINA3	Alpha-1-antichymotrypsin (ACT) (Cell growth-inhibiting gene 24/25 protein) (Serpin A3) [Cleaved into: Alpha-1-antichymotrypsin His-Pro-less]	1.0197551289	3.376657e-11	p < 0.05
1296	GAFCDLVHTR	0.96274078902934	2.28314185239335e-08	P28799	GRN	Progranulin (PGRN) (Acrogranin) (Epithelin precursor) (Glycoprotein of 88 Kda) (GP88) (Glycoprotein 88) (Granulin precursor) (PC cell-derived growth factor) (PCDGF) (Proepithelin) (PEPI) [Cleaved into: Paragranulin; Granulin-1 (Granulin G); Granulin-2 (Granulin F); Granulin-3 (Epithelin-2) (Granulin B); Granulin-4 (Epithelin-1) (Granulin A); Granulin-5 (Granulin C); Granulin-6 (Granulin D); Granu…	0.9378880737	1.091621e-20	p < 0.05
1297	GAFCDLVHTR	0.96274078902934	2.28314185239335e-08	P28799	GRN	Progranulin (PGRN) (Acrogranin) (Epithelin precursor) (Glycoprotein of 88 Kda) (GP88) (Glycoprotein 88) (Granulin precursor) (PC cell-derived growth factor) (PCDGF) (Proepithelin) (PEPI) [Cleaved into: Paragranulin; Granulin-1 (Granulin G); Granulin-2 (Granulin F); Granulin-3 (Epithelin-2) (Granulin B); Granulin-4 (Epithelin-1) (Granulin A); Granulin-5 (Granulin C); Granulin-6 (Granulin D); Granu…	0.9378880737	1.091621e-20	p < 0.05
1298	SYIPQNDDELELR	-0.697823566067229	2.0998264772805e-08	Q9BX66	SORBS1	Sorbin and SH3 domain-containing protein 1 (Ponsin) (SH3 domain protein 5) (SH3P12) (c-Cbl-associated protein) (CAP)	-0.8184454783	3.223443e-14	p < 0.05
1299	WQQGNVFSC	0.94396632706945	1.85756387255404e-08	P01857	IGHG1	Immunoglobulin heavy constant gamma 1 (Ig gamma-1 chain C region) (Ig gamma-1 chain C region EU) (Ig gamma-1 chain C region KOL) (Ig gamma-1 chain C region NIE)	0.536710166	3.299718e-05	p < 0.05
1300	STLNQYFGYSGAFK	0.430379497565974	1.8228767433839e-08	P02787	TF	Serotransferrin (Transferrin) (Beta-1 metal-binding globulin) (Siderophilin)	0.4553121393	4.390999e-06	p < 0.05
1301	SGGGVPTDEEQATGLER	-0.881097118488157	2.11205029257864e-08	P10606	COX5B	Cytochrome c oxidase subunit 5B, mitochondrial (Cytochrome c oxidase polypeptide Vb)	-0.6221492442	2.958147e-12	p < 0.05
1302	AGDFVNMVEK	-0.530492532948292	2.16463135511182e-08	P10809	HSPD1	60 kDa heat shock protein, mitochondrial (EC 5.6.1.7) (60 kDa chaperonin) (Chaperonin 60) (CPN60) (Heat shock protein 60) (HSP-60) (Hsp60) (HuCHA60) (Mitochondrial matrix protein P1) (P60 lymphocyte protein)	-0.8069903363	6.62745e-16	p < 0.05
1303	TLDVTTGQR	0.57821594378865	1.86397348493412e-08	O43390	HNRNPR	Heterogeneous nuclear ribonucleoprotein R (hnRNP R)	0.850741879	4.341126e-29	p < 0.05
1304	SFDQWGVELGK	0.687088253755888	2.37302899403468e-08	P06744	GPI	Glucose-6-phosphate isomerase (GPI) (EC 5.3.1.9) (Autocrine motility factor) (AMF) (Neuroleukin) (NLK) (Phosphoglucose isomerase) (PGI) (Phosphohexose isomerase) (PHI) (Sperm antigen 36) (SA-36)	0.3277869133	0.003729623	p < 0.05
1305	LGGAVLADIMK	0.634210322157804	2.02671633915574e-08	P61160	ACTR2	Actin-related protein 2 (Actin-like protein 2)	0.8132371535	1.71243e-26	p < 0.05
1306	YTIVVSATASDAAPLQY	-0.743181490584969	2.1466172403866e-08	P25705	ATP5F1A	ATP synthase subunit alpha, mitochondrial (ATP synthase F1 subunit alpha)	-0.7596417262	3.391e-15	p < 0.05
1307	HNIMDFAMPY	0.888469247039127	2.21481638680838e-08	Q00610	CLTC	Clathrin heavy chain 1 (Clathrin heavy chain on chromosome 17) (CLH-17)	0.8071750359	5.058994e-36	p < 0.05
1308	SVLEELVNSGR	-0.556024384024689	2.37955400572827e-08	O94874	UFL1	E3 UFM1-protein ligase 1 (EC 2.3.2.-) (E3 UFM1-protein transferase 1) (Multiple alpha-helix protein located at ER) (Novel LZAP-binding protein) (Regulator of C53/LZAP and DDRGK1)	-0.3654632381	4.877874e-08	p < 0.05
1309	LVYQEPIPTAQLVQR	-0.759287708890773	2.30305607723064e-08	P25787	PSMA2	Proteasome subunit alpha type-2 (Macropain subunit C3) (Multicatalytic endopeptidase complex subunit C3) (Proteasome component C3)	-0.0671617604	0.3249587	n.s.
1310	LVYQEPIPTAQLVQR	-0.759287708890773	2.30305607723064e-08	P25787	PSMA2	Proteasome subunit alpha type-2 (Macropain subunit C3) (Multicatalytic endopeptidase complex subunit C3) (Proteasome component C3)	-0.0671617604	0.3249587	n.s.
1311	PGFAPLTSR	0.659134157413896	2.7159190292336e-08	A6NNZ2	TUBB8B	Tubulin beta 8B	NA	NA	NA
1312	LAMGWGLLGR	1.63728770568983	2.61184564770748e-08	P08246	ELANE	Neutrophil elastase (EC 3.4.21.37) (Bone marrow serine protease) (Elastase-2) (Human leukocyte elastase) (HLE) (Medullasin) (PMN elastase)	1.6376542631	1.129458e-09	p < 0.05
1313	DLPSLAADFVESK	0.874219706254963	2.43615178630056e-08	P02768	ALB	Albumin	0.6269395634	2.208764e-11	p < 0.05
1314	SPVDICTAK	0.798647614005521	2.8418284905971e-08	P01008	SERPINC1	Antithrombin-III (ATIII) (Serpin C1)	0.075312684	0.5154613	n.s.
1315	ESCGIHETTFNSIMK	0.623856238587259	2.7159190292336e-08	A5A3E0	POTEF	POTE ankyrin domain family member F (ANKRD26-like family C member 1B) (Chimeric POTE-actin protein)	NA	NA	NA
1316	EADISNLVQVGPLPSR	-0.491292021754547	2.88880788813329e-08	P08236	GUSB	Beta-glucuronidase (EC 3.2.1.31) (Beta-G1)	-0.6812723391	4.492389e-11	p < 0.05
1317	IVYDVSGAASDR	0.434056586679351	2.96110309932088e-08	P53618	COPB1	Coatomer subunit beta (Beta-coat protein) (Beta-COP)	0.5161637446	1.786657e-15	p < 0.05
1318	TPPLFSLPEAR	0.662057175751945	2.77164031167232e-08	Q96FV9	THOC1	THO complex subunit 1 (Tho1) (Nuclear matrix protein p84) (p84N5) (hTREX84)	1.1447888033	7.267818e-45	p < 0.05
1319	LEDSVTYHC	0.946576645142879	3.63477430180151e-08	P00751	CFB	Complement factor B (EC 3.4.21.47) (C3/C5 convertase) (Glycine-rich beta glycoprotein) (GBG) (PBF2) (Properdin factor B) [Cleaved into: Complement factor B Ba fragment; Complement factor B Bb fragment]	0.7113683741	1.045296e-09	p < 0.05
1320	CPEALFQPSF	1.0714379331429	3.35021306938726e-08	P60709	ACTB	Actin, cytoplasmic 1 (Beta-actin) [Cleaved into: Actin, cytoplasmic 1, N-terminally processed]	NA	NA	NA
1321	IELAEYR	-0.681082042844815	3.11956233177546e-08	Q9P2D8	UNC79	Protein unc-79 homolog	NA	NA	NA
1322	LAAVYALDHFSK	-1.02003876558186	3.79908938554217e-08	O15254	ACOX3	Peroxisomal acyl-coenzyme A oxidase 3 (EC 1.3.3.6) (Branched-chain acyl-CoA oxidase) (BRCACox) (Pristanoyl-CoA oxidase)	-1.1018390631	1.305203e-20	p < 0.05
1323	LAAVYALDHFSK	-1.02003876558186	3.79908938554217e-08	O15254	ACOX3	Peroxisomal acyl-coenzyme A oxidase 3 (EC 1.3.3.6) (Branched-chain acyl-CoA oxidase) (BRCACox) (Pristanoyl-CoA oxidase)	-1.1018390631	1.305203e-20	p < 0.05
1324	ISTIGVDFK	0.571762097727584	3.43706346794657e-08	P59190	RAB15	Ras-related protein Rab-15	NA	NA	NA
1325	IVNTNVPR	0.921270981057877	3.5107195530406e-08	P14174	MIF	Macrophage migration inhibitory factor (MIF) (EC 5.3.2.1) (Glycosylation-inhibiting factor) (GIF) (L-dopachrome isomerase) (L-dopachrome tautomerase) (EC 5.3.3.12) (Phenylpyruvate tautomerase)	0.554257062	2.444318e-09	p < 0.05
1326	VDNEAIYDICR	0.618842544701886	3.43706346794657e-08	P0DPH7	TUBA3C	Tubulin alpha-3C chain (Alpha-tubulin 2) (Alpha-tubulin 3C) (Tubulin alpha-2 chain) [Cleaved into: Detyrosinated tubulin alpha-3C chain]	NA	NA	NA
1327	FLYEYAR	0.80073287341087	3.44163409126542e-08	P02768	ALB	Albumin	0.6269395634	2.208764e-11	p < 0.05
1328	GTAEDFADQFLR	-0.527706825996012	3.85970311299973e-08	O15260	SURF4	Surfeit locus protein 4	-0.4823331808	4.387527e-11	p < 0.05
1329	SPSVWAAVPGK	0.831630520117172	3.76417624816637e-08	P07737	PFN1	Profilin-1 (Epididymis tissue protein Li 184a) (Profilin I)	0.5195689481	1.441233e-12	p < 0.05
1330	TGLTVAEYFR	-0.91032763793148	3.89468412638675e-08	P06576	ATP5F1B	ATP synthase subunit beta, mitochondrial (EC 7.1.2.2) (ATP synthase F1 subunit beta)	-0.7059656402	2.758047e-12	p < 0.05
1331	AELLLVGNK	0.679192863980034	4.63603486595896e-08	Q6IQ22	RAB12	Ras-related protein Rab-12	0.171988966	0.00135579	p < 0.05
1332	VAPEEHPVLLTEATLN	0.58680968895287	3.77245191919714e-08	A5A3E0	POTEF	POTE ankyrin domain family member F (ANKRD26-like family C member 1B) (Chimeric POTE-actin protein)	NA	NA	NA
1333	THSSTFDAGAGIALNDHFVK	0.973535974288155	4.62132654518149e-08	P04406	GAPDH	Glyceraldehyde-3-phosphate dehydrogenase (GAPDH) (EC 1.2.1.12) (Peptidyl-cysteine S-nitrosylase GAPDH) (EC 2.6.99.-)	0.5676150529	1.505514e-13	p < 0.05
1334	SFNDISQDWR	-0.648865959127124	4.71981091213448e-08	P08236	GUSB	Beta-glucuronidase (EC 3.2.1.31) (Beta-G1)	-0.6812723391	4.492389e-11	p < 0.05
1335	LLLGPSISDVFR	-0.906383041002214	4.52190118818521e-08	Q14697	GANAB	Neutral alpha-glucosidase AB (EC 3.2.1.207) (Alpha-glucosidase 2) (Glucosidase II subunit alpha)	-0.3862162191	5.632082e-07	p < 0.05
1336	SAEVGAAETTLTELR	0.937846417486786	3.94192181247827e-08	P05783	KRT18	Keratin, type I cytoskeletal 18 (Cell proliferation-inducing gene 46 protein) (Cytokeratin-18) (CK-18) (Keratin-18) (K18)	0.6538148706	9.643865e-06	p < 0.05
1337	SAEVGAAETTLTELR	0.937846417486786	3.94192181247827e-08	P05783	KRT18	Keratin, type I cytoskeletal 18 (Cell proliferation-inducing gene 46 protein) (Cytokeratin-18) (CK-18) (Keratin-18) (K18)	0.6538148706	9.643865e-06	p < 0.05
1338	TVSYGDDEDSLSSAYIQR	-0.566881630534819	4.4873231363465e-08	O14773	TPP1	Tripeptidyl-peptidase 1 (TPP-1) (EC 3.4.14.9) (Cell growth-inhibiting gene 1 protein) (Lysosomal pepstatin-insensitive protease) (LPIC) (Tripeptidyl aminopeptidase) (Tripeptidyl-peptidase I) (TPP-I)	-0.7563238586	8.156947e-14	p < 0.05
1339	TVSYGDDEDSLSSAYIQR	-0.566881630534819	4.4873231363465e-08	O14773	TPP1	Tripeptidyl-peptidase 1 (TPP-1) (EC 3.4.14.9) (Cell growth-inhibiting gene 1 protein) (Lysosomal pepstatin-insensitive protease) (LPIC) (Tripeptidyl aminopeptidase) (Tripeptidyl-peptidase I) (TPP-I)	-0.7563238586	8.156947e-14	p < 0.05
1340	AAYVNNLNVTEEK	-0.93542606248879	4.49206261742491e-08	P04179	SOD2	Superoxide dismutase [Mn], mitochondrial (EC 1.15.1.1)	-0.9905789633	2.631603e-10	p < 0.05
1341	TFTAWCNSH	0.64105206366907	4.22263829711637e-08	O43707	ACTN4	Alpha-actinin-4 (Non-muscle alpha-actinin 4)	0.4028017323	1.438333e-09	p < 0.05
1342	GAELVDSVLDVVR	1.15410849074684	5.10362288054395e-08	P07437	TUBB	Tubulin beta chain (Tubulin beta-5 chain)	1.1303952372	1.404031e-43	p < 0.05
1343	MLESPESLR	0.599862638474311	5.16059625878851e-08	P11940	PABPC1	Polyadenylate-binding protein 1 (PABP-1) (Poly(A)-binding protein 1)	0.5938526028	7.992198e-18	p < 0.05
1344	ALVASQYGWSGNMER	-0.627112914666789	4.49206261742491e-08	P14625	HSP90B1	Endoplasmin (94 kDa glucose-regulated protein) (GRP-94) (Heat shock protein 90 kDa beta member 1) (Tumor rejection antigen 1) (gp96 homolog)	-0.4658907504	8.391743e-09	p < 0.05
1345	SSGLTVEVDAPK	1.04772372925542	4.54822724408694e-08	P05783	KRT18	Keratin, type I cytoskeletal 18 (Cell proliferation-inducing gene 46 protein) (Cytokeratin-18) (CK-18) (Keratin-18) (K18)	0.6538148706	9.643865e-06	p < 0.05
1346	IISCHPVGTDEEPLQFR	0.835373546724122	4.95289885260802e-08	P02751	FN1	Fibronectin (FN) (Cold-insoluble globulin) (CIG) [Cleaved into: Anastellin; Ugl-Y1; Ugl-Y2; Ugl-Y3]	1.6088845501	3.856503e-20	p < 0.05
1347	ILTCPSNLGTGLR	1.6500378711269	5.90841097381296e-08	P12277	CKB	Creatine kinase B-type (EC 2.7.3.2) (Brain creatine kinase) (B-CK) (Creatine kinase B chain) (Creatine phosphokinase B-type) (CPK-B)	0.8080861006	0.0008341421	p < 0.05
1348	SCFQYAIQK	-0.913538445655977	5.26966401276228e-08	P48735	IDH2	Isocitrate dehydrogenase [NADP], mitochondrial (IDH) (EC 1.1.1.42) (ICD-M) (IDP) (NADP(+)-specific ICDH) (Oxalosuccinate decarboxylase)	-1.478169771	7.945506e-25	p < 0.05
1349	AFALAGNQDK	-0.808434132269829	5.35284751955632e-08	P01023	A2M	Alpha-2-macroglobulin (Alpha-2-M) (C3 and PZP-like alpha-2-macroglobulin domain-containing protein 5)	-0.5154168573	2.480827e-05	p < 0.05
1350	MVGPVDEVR	-0.549803417662513	5.55478160410291e-08	P07339	CTSD	Cathepsin D (EC 3.4.23.5) [Cleaved into: Cathepsin D light chain; Cathepsin D heavy chain]	-0.1453726877	0.1680131	n.s.
1351	AISGPTVQGGLPVFR	1.28069063982863	5.04943821211879e-08	Q6P4A8	PLBD1	Phospholipase B-like 1 (EC 3.1.1.-) (LAMA-like protein 1) (Lamina ancestor homolog 1) (Phospholipase B domain-containing protein 1) [Cleaved into: Phospholipase B-like 1 chain A; Phospholipase B-like 1 chain B; Phospholipase B-like 1 chain C]	1.4704138558	5.27586e-12	p < 0.05
1352	AISGPTVQGGLPVFR	1.28069063982863	5.04943821211879e-08	Q6P4A8	PLBD1	Phospholipase B-like 1 (EC 3.1.1.-) (LAMA-like protein 1) (Lamina ancestor homolog 1) (Phospholipase B domain-containing protein 1) [Cleaved into: Phospholipase B-like 1 chain A; Phospholipase B-like 1 chain B; Phospholipase B-like 1 chain C]	1.4704138558	5.27586e-12	p < 0.05
1353	TTNLINLLAENGR	-0.589593794083859	6.18610709354739e-08	P48047	ATP5PO	ATP synthase subunit O, mitochondrial (ATP synthase peripheral stalk subunit OSCP) (Oligomycin sensitivity conferral protein) (OSCP)	-0.7851672363	8.148093e-19	p < 0.05
1354	LSESGFHMVAC	0.809886449311771	6.26507498056191e-08	Q96CX2	KCTD12	BTB/POZ domain-containing protein KCTD12 (Pfetin) (Predominantly fetal expressed T1 domain)	1.0433415115	3.370981e-16	p < 0.05
1355	SIAAHLDNQVPVESPR	0.668659132064409	5.86095636040965e-08	P51398	DAP3	28S ribosomal protein S29, mitochondrial (MRP-S29) (S29mt) (Death-associated protein 3) (DAP-3) (Ionizing radiation resistance conferring protein) (Mitochondrial small ribosomal subunit protein mS29)	0.58727641	8.218353e-14	p < 0.05
1356	NVLLAAGSCDFK	0.65771496055625	5.49762198688138e-08	O15143	ARPC1B	Actin-related protein 2/3 complex subunit 1B (Arp2/3 complex 41 kDa subunit) (p41-ARC)	1.1573939484	2.991567e-37	p < 0.05
1357	EENFAVEAANYQDTIGR	0.847683769975725	5.4058031731433e-08	P08670	VIM	Vimentin	1.0915259813	2.674888e-19	p < 0.05
1358	EENFAVEAANYQDTIGR	0.847683769975725	5.4058031731433e-08	P08670	VIM	Vimentin	1.0915259813	2.674888e-19	p < 0.05
1359	TTSGYAGGLSSAYGGLTSPGLSY	0.889048107937352	5.5905318609968e-08	P05787	KRT8	Keratin, type II cytoskeletal 8 (Cytokeratin-8) (CK-8) (Keratin-8) (K8) (Type-II keratin Kb8)	0.9497409502	2.194206e-11	p < 0.05
1360	SGDPPLGALLAVEHVK	0.691908885756573	7.29435518916977e-08	P07814	EPRS1	Bifunctional glutamate/proline--tRNA ligase (Bifunctional aminoacyl-tRNA synthetase) (Cell proliferation-inducing gene 32 protein) (Glutamatyl-prolyl-tRNA synthetase) [Includes: Glutamate--tRNA ligase (EC 6.1.1.17) (Glutamyl-tRNA synthetase) (GluRS); Proline--tRNA ligase (EC 6.1.1.15) (Prolyl-tRNA synthetase)]	0.578088601	2.399559e-21	p < 0.05
1361	SPFVVPVASPSGDAR	1.16181743138951	7.93033640753354e-08	P21333	FLNA	Filamin-A (FLN-A) (Actin-binding protein 280) (ABP-280) (Alpha-filamin) (Endothelial actin-binding protein) (Filamin-1) (Non-muscle filamin)	1.8506746679	2.540569e-34	p < 0.05
1362	SFDPVGSYQR	-0.628387183955624	6.27697976790608e-08	P20618	PSMB1	Proteasome subunit beta type-1 (Macropain subunit C5) (Multicatalytic endopeptidase complex subunit C5) (Proteasome component C5) (Proteasome gamma chain)	-0.2375957079	2.713851e-07	p < 0.05
1363	VALDFEQEMATAASSSSLEK	0.676687297436749	6.33858728209484e-08	P60709	ACTB	Actin, cytoplasmic 1 (Beta-actin) [Cleaved into: Actin, cytoplasmic 1, N-terminally processed]	NA	NA	NA
1364	VALDFEQEMATAASSSSLEK	0.676687297436749	6.33858728209484e-08	P60709	ACTB	Actin, cytoplasmic 1 (Beta-actin) [Cleaved into: Actin, cytoplasmic 1, N-terminally processed]	NA	NA	NA
1365	AVLPTGDVIGDSAK	-0.946946265320434	6.74510435765619e-08	P01023	A2M	Alpha-2-macroglobulin (Alpha-2-M) (C3 and PZP-like alpha-2-macroglobulin domain-containing protein 5)	-0.5154168573	2.480827e-05	p < 0.05
1366	ALFAQGNYSEAAK	0.663809265767591	8.69106244353872e-08	Q00610	CLTC	Clathrin heavy chain 1 (Clathrin heavy chain on chromosome 17) (CLH-17)	0.8071750359	5.058994e-36	p < 0.05
1367	LPDSVDWR	0.715443560551942	7.53262600562428e-08	P25774	CTSS	Cathepsin S (EC 3.4.22.27)	0.3908358278	0.001689588	p < 0.05
1368	VVDLMAHMA	0.955051513481939	8.02165780071912e-08	P04406	GAPDH	Glyceraldehyde-3-phosphate dehydrogenase (GAPDH) (EC 1.2.1.12) (Peptidyl-cysteine S-nitrosylase GAPDH) (EC 2.6.99.-)	0.5676150529	1.505514e-13	p < 0.05
1369	HTGPGILSMANAGPNTN	0.654572326033143	9.14556303430442e-08	P62937	PPIA	Peptidyl-prolyl cis-trans isomerase A (PPIase A) (EC 5.2.1.8) (Cyclophilin A) (Cyclosporin A-binding protein) (Rotamase A) [Cleaved into: Peptidyl-prolyl cis-trans isomerase A, N-terminally processed]	0.8155166704	1.33074e-13	p < 0.05
1370	PGDSFYIR	0.792014260247024	9.81340521754609e-08	Q8TDM6	DLG5	Disks large homolog 5 (Discs large protein P-dlg) (Placenta and prostate DLG)	NA	NA	NA
1371	VHTECCHGDLLECADD	0.903903651902418	1.01815873211178e-07	P02768	ALB	Albumin	0.6269395634	2.208764e-11	p < 0.05
1372	ESLELEDPSSGLGVTK	0.899897990106114	8.43823778383909e-08	P04233	CD74	HLA class II histocompatibility antigen gamma chain (HLA-DR antigens-associated invariant chain) (Ia antigen-associated invariant chain) (Ii) (CD antigen CD74) [Cleaved into: Class-II-associated invariant chain peptide (CLIP)]	0.970030823	6.829556e-10	p < 0.05
1373	MYVALTYDHR	-0.730320022262945	8.58050271034244e-08	P36957	DLST	Dihydrolipoyllysine-residue succinyltransferase component of 2-oxoglutarate dehydrogenase complex, mitochondrial (EC 2.3.1.61) (2-oxoglutarate dehydrogenase complex component E2) (OGDC-E2) (Dihydrolipoamide succinyltransferase component of 2-oxoglutarate dehydrogenase complex) (E2K)	-0.8397353891	1.35939e-19	p < 0.05
1374	MYVALTYDHR	-0.730320022262945	8.58050271034244e-08	P36957	DLST	Dihydrolipoyllysine-residue succinyltransferase component of 2-oxoglutarate dehydrogenase complex, mitochondrial (EC 2.3.1.61) (2-oxoglutarate dehydrogenase complex component E2) (OGDC-E2) (Dihydrolipoamide succinyltransferase component of 2-oxoglutarate dehydrogenase complex) (E2K)	-0.8397353891	1.35939e-19	p < 0.05
1375	QGLVEDFK	0.961749644967219	1.02070150715827e-07	P05787	KRT8	Keratin, type II cytoskeletal 8 (Cytokeratin-8) (CK-8) (Keratin-8) (K8) (Type-II keratin Kb8)	0.9497409502	2.194206e-11	p < 0.05
1376	STAVYSATPVPTPSLPER	0.811381586804976	1.06660938516593e-07	P82673	MRPS35	28S ribosomal protein S35, mitochondrial (MRP-S35) (S35mt) (28S ribosomal protein S28, mitochondrial) (MRP-S28) (S28mt) (Mitochondrial small ribosomal subunit protein mS35)	0.6292055856	1.419574e-12	p < 0.05
1377	ASCTTNCLAPLAK	0.559146425240213	9.24872110211208e-08	O14556	GAPDHS	Glyceraldehyde-3-phosphate dehydrogenase, testis-specific (EC 1.2.1.12) (Spermatogenic cell-specific glyceraldehyde 3-phosphate dehydrogenase 2) (GAPDH-2) (Spermatogenic glyceraldehyde-3-phosphate dehydrogenase)	NA	NA	NA
1378	FSALEVDETYVPK	0.53926414694302	9.24872110211208e-08	P02768	ALB	Albumin	0.6269395634	2.208764e-11	p < 0.05
1379	EPEEFDSDTLR	-0.540526492890893	1.10474999167395e-07	P13667	PDIA4	Protein disulfide-isomerase A4 (EC 5.3.4.1) (Endoplasmic reticulum resident protein 70) (ER protein 70) (ERp70) (Endoplasmic reticulum resident protein 72) (ER protein 72) (ERp-72) (ERp72)	-0.8198298315	3.694362e-14	p < 0.05
1380	GGLGGGYGGASGMGGITAVTVN	0.873100095937384	1.06289385470036e-07	P05787	KRT8	Keratin, type II cytoskeletal 8 (Cytokeratin-8) (CK-8) (Keratin-8) (K8) (Type-II keratin Kb8)	0.9497409502	2.194206e-11	p < 0.05
1381	VAPEEHPVL	1.12300232309533	1.09723737292936e-07	A5A3E0	POTEF	POTE ankyrin domain family member F (ANKRD26-like family C member 1B) (Chimeric POTE-actin protein)	NA	NA	NA
1382	LASIQNQGR	1.36421174795909	1.09258714482795e-07	P20160	AZU1	Azurocidin (Cationic antimicrobial protein CAP37) (Heparin-binding protein) (HBP) (hHBP)	1.6970374405	4.350148e-10	p < 0.05
1383	ASLQAAIADAEQR	0.873532956321578	1.15508971283651e-07	P48668	KRT6C	Keratin, type II cytoskeletal 6C (Cytokeratin-6C) (CK-6C) (Cytokeratin-6E) (CK-6E) (Keratin K6h) (Keratin-6C) (K6C) (Type-II keratin Kb12)	NA	NA	NA
1384	ICDQWDALGSLTH	0.78672294936608	1.20952009313824e-07	O43707	ACTN4	Alpha-actinin-4 (Non-muscle alpha-actinin 4)	0.4028017323	1.438333e-09	p < 0.05
1385	NLSFDEINK	-0.765344372054466	1.27019558963409e-07	P11766	ADH5	Alcohol dehydrogenase class-3 (EC 1.1.1.1) (Alcohol dehydrogenase 5) (Alcohol dehydrogenase class chi chain) (Alcohol dehydrogenase class-III) (Glutathione-dependent formaldehyde dehydrogenase) (FALDH) (FDH) (GSH-FDH) (EC 1.1.1.-) (S-(hydroxymethyl)glutathione dehydrogenase) (EC 1.1.1.284)	-1.3291136637	1.358996e-23	p < 0.05
1386	FVELTMPYSVIR	-0.756023835009415	1.36037661666969e-07	P01023	A2M	Alpha-2-macroglobulin (Alpha-2-M) (C3 and PZP-like alpha-2-macroglobulin domain-containing protein 5)	-0.5154168573	2.480827e-05	p < 0.05
1387	FIVNTNVPR	-0.558498049191275	1.30865833829086e-07	P14174	MIF	Macrophage migration inhibitory factor (MIF) (EC 5.3.2.1) (Glycosylation-inhibiting factor) (GIF) (L-dopachrome isomerase) (L-dopachrome tautomerase) (EC 5.3.3.12) (Phenylpyruvate tautomerase)	0.554257062	2.444318e-09	p < 0.05
1388	STPACYLWELNK	0.454655715881254	1.30933121628802e-07	O00754	MAN2B1	Lysosomal alpha-mannosidase (Laman) (EC 3.2.1.24) (Lysosomal acid alpha-mannosidase) (Mannosidase alpha class 2B member 1) (Mannosidase alpha-B) [Cleaved into: Lysosomal alpha-mannosidase A peptide; Lysosomal alpha-mannosidase B peptide; Lysosomal alpha-mannosidase C peptide; Lysosomal alpha-mannosidase D peptide; Lysosomal alpha-mannosidase E peptide]	0.4829572032	4.557674e-12	p < 0.05
1389	VNITPAEVGVLVGK	0.677626535597747	1.50677064868352e-07	P07737	PFN1	Profilin-1 (Epididymis tissue protein Li 184a) (Profilin I)	0.5195689481	1.441233e-12	p < 0.05
1390	VGPIEEAVAK	-0.756222922549923	1.50677064868352e-07	P06576	ATP5F1B	ATP synthase subunit beta, mitochondrial (EC 7.1.2.2) (ATP synthase F1 subunit beta)	-0.7059656402	2.758047e-12	p < 0.05
1391	SITGQGADTPPVGVFIIER	0.68906710152601	1.38076795312786e-07	P12830	CDH1	Cadherin-1 (CAM 120/80) (Epithelial cadherin) (E-cadherin) (Uvomorulin) (CD antigen CD324) [Cleaved into: E-Cad/CTF1; E-Cad/CTF2; E-Cad/CTF3]	0.8718650266	1.535799e-14	p < 0.05
1392	SIINGYK	0.882058136161584	1.6418653471593e-07	P05388	RPLP0	60S acidic ribosomal protein P0 (60S ribosomal protein L10E) (Large ribosomal subunit protein uL10)	0.4326651956	3.945932e-10	p < 0.05
1393	IYAIGDILEDK	0.918110925638689	1.57592023917422e-07	Q16881	TXNRD1	Thioredoxin reductase 1, cytoplasmic (TR) (EC 1.8.1.9) (Gene associated with retinoic and interferon-induced mortality 12 protein) (GRIM-12) (Gene associated with retinoic and IFN-induced mortality 12 protein) (KM-102-derived reductase-like factor) (Thioredoxin reductase TR1)	0.8527452388	7.397183e-10	p < 0.05
1394	LWEEQVLQK	-0.483956874349691	1.60775117965483e-07	Q9BSF4	TIMM29	Mitochondrial import inner membrane translocase subunit Tim29 (TIM29)	-0.1080083633	0.1565325	n.s.
1395	EFQLFSSPH	1.04414771390421	1.42190743833107e-07	P02787	TF	Serotransferrin (Transferrin) (Beta-1 metal-binding globulin) (Siderophilin)	0.4553121393	4.390999e-06	p < 0.05
1396	MLVAGATSIAR	0.58259072602875	1.37179373619609e-07	P18206	VCL	Vinculin (Metavinculin) (MV)	0.673654536	4.953455e-13	p < 0.05
1397	TLDEGVGLVHSNIATEHIPSPAK	-1.33937403976327	1.76611368022173e-07	Q01581	HMGCS1	Hydroxymethylglutaryl-CoA synthase, cytoplasmic (HMG-CoA synthase) (EC 2.3.3.10) (3-hydroxy-3-methylglutaryl coenzyme A synthase)	-1.7346009053	1.78632e-17	p < 0.05
1398	AIQQAIAEQVDK	-0.46471979749212	1.72436185998172e-07	Q9Y2D5	AKAP2	A-kinase anchor protein 2 (AKAP-2) (AKAP-KL) (Protein kinase A-anchoring protein 2) (PRKA2)	-0.460118745	3.593935e-11	p < 0.05
1399	PVLLTEAPLNPK	0.8076525146236	1.46084296513048e-07	P60709	ACTB	Actin, cytoplasmic 1 (Beta-actin) [Cleaved into: Actin, cytoplasmic 1, N-terminally processed]	NA	NA	NA
1400	GFQQILAGEYDHLPEQAFY	-0.641595684249	1.53303323389903e-07	P06576	ATP5F1B	ATP synthase subunit beta, mitochondrial (EC 7.1.2.2) (ATP synthase F1 subunit beta)	-0.7059656402	2.758047e-12	p < 0.05
1401	GFQQILAGEYDHLPEQAFY	-0.641595684249	1.53303323389903e-07	P06576	ATP5F1B	ATP synthase subunit beta, mitochondrial (EC 7.1.2.2) (ATP synthase F1 subunit beta)	-0.7059656402	2.758047e-12	p < 0.05
1402	SVIDFNQNIR	0.789570963643693	1.87526265325607e-07	P19823	ITIH2	Inter-alpha-trypsin inhibitor heavy chain H2 (ITI heavy chain H2) (ITI-HC2) (Inter-alpha-inhibitor heavy chain 2) (Inter-alpha-trypsin inhibitor complex component II) (Serum-derived hyaluronan-associated protein) (SHAP)	1.1777915757	4.067231e-18	p < 0.05
1403	SGDGVTHTVPIYEGYALPHAILR	0.895933133241998	1.64111254156854e-07	P60709	ACTB	Actin, cytoplasmic 1 (Beta-actin) [Cleaved into: Actin, cytoplasmic 1, N-terminally processed]	NA	NA	NA
1404	SGDGVTHTVPIYEGYALPHAILR	0.895933133241998	1.64111254156854e-07	P60709	ACTB	Actin, cytoplasmic 1 (Beta-actin) [Cleaved into: Actin, cytoplasmic 1, N-terminally processed]	NA	NA	NA
1405	QAPQPAVHVQGQEPLTASMLAAAPPQEQK	0.649316022766478	1.77086095670918e-07	Q13310	PABPC4	Polyadenylate-binding protein 4 (PABP-4) (Poly(A)-binding protein 4) (Activated-platelet protein 1) (APP-1) (Inducible poly(A)-binding protein) (iPABP)	0.3371382035	1.254926e-06	p < 0.05
1406	ASFHPELPIIITGSEDGTVR	0.542479292661419	2.04194559320367e-07	P35606	COPB2	Coatomer subunit beta' (Beta'-coat protein) (Beta'-COP) (p102)	0.490889212	2.003936e-15	p < 0.05
1407	GLMCPADETR	0.655512402611079	1.80706105181553e-07	O00116	AGPS	Alkyldihydroxyacetonephosphate synthase, peroxisomal (Alkyl-DHAP synthase) (EC 2.5.1.26) (Aging-associated gene 5 protein) (Alkylglycerone-phosphate synthase)	0.5288316132	2.503653e-12	p < 0.05
1408	AVNLLDVPVPVAR	0.619248017234669	1.68892078247701e-07	O00429	DNM1L	Dynamin-1-like protein (EC 3.6.5.5) (Dnm1p/Vps1p-like protein) (DVLP) (Dynamin family member proline-rich carboxyl-terminal domain less) (Dymple) (Dynamin-like protein) (Dynamin-like protein 4) (Dynamin-like protein IV) (HdynIV) (Dynamin-related protein 1)	0.9794017497	4.433393e-40	p < 0.05
1409	LAVDAVIAELK	-0.810347304777703	1.83956652426129e-07	P10809	HSPD1	60 kDa heat shock protein, mitochondrial (EC 5.6.1.7) (60 kDa chaperonin) (Chaperonin 60) (CPN60) (Heat shock protein 60) (HSP-60) (Hsp60) (HuCHA60) (Mitochondrial matrix protein P1) (P60 lymphocyte protein)	-0.8069903363	6.62745e-16	p < 0.05
1410	SLGSSFGSGAGSSSFSR	0.991733998621589	1.65983317006505e-07	P05787	KRT8	Keratin, type II cytoskeletal 8 (Cytokeratin-8) (CK-8) (Keratin-8) (K8) (Type-II keratin Kb8)	0.9497409502	2.194206e-11	p < 0.05
1411	SLGSSFGSGAGSSSFSR	0.991733998621589	1.65983317006505e-07	P05787	KRT8	Keratin, type II cytoskeletal 8 (Cytokeratin-8) (CK-8) (Keratin-8) (K8) (Type-II keratin Kb8)	0.9497409502	2.194206e-11	p < 0.05
1412	AVIADLGLIR	0.541824626817755	1.76764042284507e-07	Q709C8	VPS13C	Vacuolar protein sorting-associated protein 13C	0.6351639579	4.678721e-20	p < 0.05
1413	VTEELFQR	0.578948564460036	2.11720506239543e-07	P26640	VARS1	Valine--tRNA ligase (EC 6.1.1.9) (Protein G7a) (Valyl-tRNA synthetase) (ValRS)	0.6615451876	4.974894e-21	p < 0.05
1414	SMQFGGYAK	-0.6558274575993	2.00007628272015e-07	Q9NRV9	HEBP1	Heme-binding protein 1 (p22HBP)	-1.0737505705	9.498923e-19	p < 0.05
1415	IGGLSFETTEESLR	0.622105507015715	1.8525793746337e-07	P22626	HNRNPA2B1	Heterogeneous nuclear ribonucleoproteins A2/B1 (hnRNP A2/B1)	0.7586491482	6.988635e-28	p < 0.05
1416	VAPEEHPVLLT	0.605121439539113	1.862062187666e-07	A5A3E0	POTEF	POTE ankyrin domain family member F (ANKRD26-like family C member 1B) (Chimeric POTE-actin protein)	NA	NA	NA
1417	IAPQPVGYAAGLK	0.578396600892235	1.90340423760632e-07	Q96M27	PRRC1	Protein PRRC1 (Proline-rich and coiled-coil-containing protein 1)	0.7601527639	3.153121e-24	p < 0.05
1418	PLGIAGITGAR	1.04558544429654	1.90340423760632e-07	P02461	COL3A1	Collagen alpha-1(III) chain	1.9025938777	8.734562e-21	p < 0.05
1419	TTITPQEINGK	0.803835110328775	2.10238449949413e-07	P12814	ACTN1	Alpha-actinin-1 (Alpha-actinin cytoskeletal isoform) (F-actin cross-linking protein) (Non-muscle alpha-actinin-1)	0.4869682777	4.409458e-10	p < 0.05
1420	EICALVGFCDE	0.813577030972774	1.87526265325607e-07	P07602	PSAP	Prosaposin (Proactivator polypeptide) [Cleaved into: Saposin-A (Protein A); Saposin-B-Val; Saposin-B (Cerebroside sulfate activator) (CSAct) (Dispersin) (Sphingolipid activator protein 1) (SAP-1) (Sulfatide/GM1 activator); Saposin-C (A1 activator) (Co-beta-glucosidase) (Glucosylceramidase activator) (Sphingolipid activator protein 2) (SAP-2); Saposin-D (Component C) (Protein C)]	0.4254467997	8.065892e-05	p < 0.05
1421	SALLQDNIADAVACAK	1.20107834397267	1.95586682795044e-07	P61626	LYZ	Lysozyme C (EC 3.2.1.17) (1,4-beta-N-acetylmuramidase C)	1.1765096739	3.051586e-08	p < 0.05
1422	MAYLQIQSPAGQSR	1.22091446667295	2.14549733467704e-07	P08311	CTSG	Cathepsin G (CG) (EC 3.4.21.20)	1.2950746388	1.810646e-06	p < 0.05
1423	ESGPSIVHR	0.97034319772766	2.72215371814503e-07	A5A3E0	POTEF	POTE ankyrin domain family member F (ANKRD26-like family C member 1B) (Chimeric POTE-actin protein)	NA	NA	NA
1424	VINVTLPDEK	0.562922242378763	2.1602705532671e-07	Q92499	DDX1	ATP-dependent RNA helicase DDX1 (EC 3.6.4.13) (DEAD box protein 1) (DEAD box protein retinoblastoma) (DBP-RB)	0.7858183021	8.055037e-41	p < 0.05
1425	SGEGDFLAEGGGVR	-0.677720279423271	2.37134783821256e-07	P02671	FGA	Fibrinogen alpha chain [Cleaved into: Fibrinopeptide A; Fibrinogen alpha chain]	-0.3958646642	0.007849139	p < 0.05
1426	VSEPTTVAFDVR	-0.471164469470459	2.2407542740365e-07	Q969H8	MYDGF	Myeloid-derived growth factor (MYDGF)	-0.1696791927	0.02926761	p < 0.05
1427	EVGGEALGR	-1.00996489931393	2.94018252878138e-07	P68871	HBB	Hemoglobin subunit beta (Beta-globin) (Hemoglobin beta chain) [Cleaved into: LVV-hemorphin-7; Spinorphin]	-2.2011739388	1.379458e-33	p < 0.05
1428	GTLEDQLSHLK	0.537617220932661	2.49066598617185e-07	O43707	ACTN4	Alpha-actinin-4 (Non-muscle alpha-actinin 4)	0.4028017323	1.438333e-09	p < 0.05
1429	AVGTFTEIPASNIR	-0.571712197021662	2.86050134520954e-07	O00330	PDHX	Pyruvate dehydrogenase protein X component, mitochondrial (Dihydrolipoamide dehydrogenase-binding protein of pyruvate dehydrogenase complex) (E3-binding protein) (E3BP) (Lipoyl-containing pyruvate dehydrogenase complex component X) (proX)	-0.3409308601	8.066358e-06	p < 0.05
1430	YFDEPVELR	0.756002190190157	2.79601254502619e-07	Q9NP61	ARFGAP3	ADP-ribosylation factor GTPase-activating protein 3 (ARF GAP 3)	0.8004159054	5.045927e-27	p < 0.05
1431	GDHQLSHYSLAEAWG	-1.10020372357351	2.94909091952112e-07	P36269	GGT5	Glutathione hydrolase 5 proenzyme (EC 3.4.19.13) (Gamma-glutamyl transpeptidase-related enzyme) (GGT-rel) (Gamma-glutamyltransferase 5) (GGT 5) (EC 2.3.2.2) (Gamma-glutamyltransferase-like activity 1) (Gamma-glutamyltranspeptidase 5) (Leukotriene-C4 hydrolase) (EC 3.4.19.14) [Cleaved into: Glutathione hydrolase 5 heavy chain; Glutathione hydrolase 5 light chain]	-1.3883056369	5.140945e-14	p < 0.05
1432	FEDVAFDEK	-0.537125104378153	3.01984662640538e-07	P07237	P4HB	Protein disulfide-isomerase (PDI) (EC 5.3.4.1) (Cellular thyroid hormone-binding protein) (Prolyl 4-hydroxylase subunit beta) (p55)	-0.8053836118	8.798573e-11	p < 0.05
1433	AAADPHECYAK	0.666107447266708	3.05600163872747e-07	P02768	ALB	Albumin	0.6269395634	2.208764e-11	p < 0.05
1434	AAADPHECYAK	0.666107447266708	3.05600163872747e-07	P02768	ALB	Albumin	0.6269395634	2.208764e-11	p < 0.05
1435	GVPVAGTLAH	-0.703053694349964	2.70079209549921e-07	Q6XQN6	NAPRT	Nicotinate phosphoribosyltransferase (NAPRTase) (EC 6.3.4.21) (FHA-HIT-interacting protein) (Nicotinate phosphoribosyltransferase domain-containing protein 1)	-1.2612262827	3.930679e-19	p < 0.05
1436	HPYFYAPELL	1.02326767968794	3.11896471579277e-07	P02768	ALB	Albumin	0.6269395634	2.208764e-11	p < 0.05
1437	WNDISQCGR	0.771410917938086	3.05600163872747e-07	Q96HE7	ERO1A	ERO1-like protein alpha (ERO1-L) (ERO1-L-alpha) (EC 1.8.4.-) (Endoplasmic oxidoreductin-1-like protein) (Endoplasmic reticulum oxidoreductase alpha) (Oxidoreductin-1-L-alpha)	0.8356012502	8.515082e-11	p < 0.05
1438	VTHTVPIYEGYALPHAILR	0.580659891291205	3.10801141162957e-07	P60709	ACTB	Actin, cytoplasmic 1 (Beta-actin) [Cleaved into: Actin, cytoplasmic 1, N-terminally processed]	NA	NA	NA
1439	VTHTVPIYEGYALPHAILR	0.580659891291205	3.10801141162957e-07	P60709	ACTB	Actin, cytoplasmic 1 (Beta-actin) [Cleaved into: Actin, cytoplasmic 1, N-terminally processed]	NA	NA	NA
1440	QTPAQLYTLQPK	0.828727267909045	3.77730968751095e-07	P31939	ATIC	Bifunctional purine biosynthesis protein ATIC (AICAR transformylase/inosine monophosphate cyclohydrolase) (ATIC) [Cleaved into: Bifunctional purine biosynthesis protein ATIC, N-terminally processed] [Includes: Phosphoribosylaminoimidazolecarboxamide formyltransferase (EC 2.1.2.3) (5-aminoimidazole-4-carboxamide ribonucleotide formyltransferase) (AICAR formyltransferase) (AICAR transformylase); In…	0.8876111131	1.169531e-23	p < 0.05
1441	SWGEPWGER	-0.658980193388704	3.67319615046891e-07	Q9UBR2	CTSZ	Cathepsin Z (EC 3.4.18.1) (Cathepsin P) (Cathepsin X)	-0.8479187136	9.74154e-16	p < 0.05
1442	DPYEACDGAH	-1.17684360457118	3.58834526971055e-07	O60701	UGDH	UDP-glucose 6-dehydrogenase (UDP-Glc dehydrogenase) (UDP-GlcDH) (UDPGDH) (EC 1.1.1.22)	-1.3890311495	1.097123e-13	p < 0.05
1443	AQISDDTTHPISY	0.914770288100782	3.59279650435549e-07	P19440	GGT1	Glutathione hydrolase 1 proenzyme (EC 3.4.19.13) (Gamma-glutamyltransferase 1) (Gamma-glutamyltranspeptidase 1) (GGT 1) (EC 2.3.2.2) (Leukotriene-C4 hydrolase) (EC 3.4.19.14) (CD antigen CD224) [Cleaved into: Glutathione hydrolase 1 heavy chain; Glutathione hydrolase 1 light chain]	0.7862444774	6.123367e-08	p < 0.05
1444	GHLQIAACPN	-0.709701678617055	3.37792534825322e-07	P04179	SOD2	Superoxide dismutase [Mn], mitochondrial (EC 1.15.1.1)	-0.9905789633	2.631603e-10	p < 0.05
1445	STLHLVLR	0.823615213208261	3.64399338128748e-07	P0CG47	UBB	Polyubiquitin-B [Cleaved into: Ubiquitin]	NA	NA	NA
1446	AISLIESVR	0.78695013368686	3.28819359026614e-07	Q14204	DYNC1H1	Cytoplasmic dynein 1 heavy chain 1 (Cytoplasmic dynein heavy chain 1) (Dynein heavy chain, cytosolic)	1.0277882479	4.143558e-53	p < 0.05
1447	ITDSAGHILY	0.419365239358258	3.18465785339763e-07	P49755	TMED10	Transmembrane emp24 domain-containing protein 10 (Protein TMED10) (21 kDa transmembrane-trafficking protein) (S31I125) (S31III125) (Tmp-21-I) (Transmembrane protein Tmp21) (p23) (p24 family protein delta-1) (p24delta1) (p24delta)	0.3658468262	7.923449e-07	p < 0.05
1448	FLLNASGSTSTPAPSR	0.71576721529031	3.3136549425697e-07	P53396	ACLY	ATP-citrate synthase (EC 2.3.3.8) (ATP-citrate (pro-S-)-lyase) (ACL) (Citrate cleavage enzyme)	0.7042038416	2.022838e-13	p < 0.05
1449	LTEAPLNPK	1.03947065786977	3.41788235814682e-07	P0CG38	POTEI	POTE ankyrin domain family member I	NA	NA	NA
1450	VLSLYASGR	0.865025196273762	3.96182259435853e-07	P60709	ACTB	Actin, cytoplasmic 1 (Beta-actin) [Cleaved into: Actin, cytoplasmic 1, N-terminally processed]	NA	NA	NA
1451	DNMFESYINNLR	0.812376097175552	3.35891011345137e-07	P05787	KRT8	Keratin, type II cytoskeletal 8 (Cytokeratin-8) (CK-8) (Keratin-8) (K8) (Type-II keratin Kb8)	0.9497409502	2.194206e-11	p < 0.05
1452	DNMFESYINNLR	0.812376097175552	3.35891011345137e-07	P05787	KRT8	Keratin, type II cytoskeletal 8 (Cytokeratin-8) (CK-8) (Keratin-8) (K8) (Type-II keratin Kb8)	0.9497409502	2.194206e-11	p < 0.05
1453	SMGEYFR	-0.641721259620713	3.50789546421016e-07	P25705	ATP5F1A	ATP synthase subunit alpha, mitochondrial (ATP synthase F1 subunit alpha)	-0.7596417262	3.391e-15	p < 0.05
1454	LVPVIAPSDDAR	-0.577385470052498	3.64742666485997e-07	O75369	FLNB	Filamin-B (FLN-B) (ABP-278) (ABP-280 homolog) (Actin-binding-like protein) (Beta-filamin) (Filamin homolog 1) (Fh1) (Filamin-3) (Thyroid autoantigen) (Truncated actin-binding protein) (Truncated ABP)	-0.5570584545	5.294889e-08	p < 0.05
1455	TFVVDVAQGTQVTGR	0.57602705790012	3.85663749043579e-07	Q9UQ80	PA2G4	Proliferation-associated protein 2G4 (Cell cycle protein p38-2G4 homolog) (hG4-1) (ErbB3-binding protein 1)	0.7991534808	6.553764e-21	p < 0.05
1456	SLDLYNDSAHYALTR	0.53861699998147	4.21632007277564e-07	Q7L576	CYFIP1	Cytoplasmic FMR1-interacting protein 1 (Specifically Rac1-associated protein 1) (Sra-1) (p140sra-1)	0.5374082966	3.168856e-23	p < 0.05
1457	SLDLYNDSAHYALTR	0.53861699998147	4.21632007277564e-07	Q7L576	CYFIP1	Cytoplasmic FMR1-interacting protein 1 (Specifically Rac1-associated protein 1) (Sra-1) (p140sra-1)	0.5374082966	3.168856e-23	p < 0.05
1458	SHCIAEVEN	0.565613511915531	3.57945800194651e-07	P02768	ALB	Albumin	0.6269395634	2.208764e-11	p < 0.05
1459	SGNTATLTISR	0.940673892865166	3.99558111515893e-07	A0A075B6K5	IGLV3-9	Immunoglobulin lambda variable 3-9	NA	NA	NA
1460	EIVLTQSPGTLSLSPGER	0.922633903620914	3.78571249018866e-07	P01619	IGKV3-20	Immunoglobulin kappa variable 3-20 (Ig kappa chain V-III region B6) (Ig kappa chain V-III region GOL) (Ig kappa chain V-III region HAH) (Ig kappa chain V-III region HIC) (Ig kappa chain V-III region IARC/BL41) (Ig kappa chain V-III region NG9) (Ig kappa chain V-III region SIE) (Ig kappa chain V-III region Ti) (Ig kappa chain V-III region WOL)	0.7113715062	6.127756e-06	p < 0.05
1461	EIVLTQSPGTLSLSPGER	0.922633903620914	3.78571249018866e-07	P01619	IGKV3-20	Immunoglobulin kappa variable 3-20 (Ig kappa chain V-III region B6) (Ig kappa chain V-III region GOL) (Ig kappa chain V-III region HAH) (Ig kappa chain V-III region HIC) (Ig kappa chain V-III region IARC/BL41) (Ig kappa chain V-III region NG9) (Ig kappa chain V-III region SIE) (Ig kappa chain V-III region Ti) (Ig kappa chain V-III region WOL)	0.7113715062	6.127756e-06	p < 0.05
1462	AAEEAFVNDIDESSPGTEWER	0.58170363614172	3.97284639723746e-07	P09496	CLTA	Clathrin light chain A (Lca)	0.6250650475	3.927118e-23	p < 0.05
1463	AAEEAFVNDIDESSPGTEWER	0.58170363614172	3.97284639723746e-07	P09496	CLTA	Clathrin light chain A (Lca)	0.6250650475	3.927118e-23	p < 0.05
1464	IVGANIETYLLEK	0.632931073948928	4.37587732127024e-07	P35579	MYH9	Myosin-9 (Cellular myosin heavy chain, type A) (Myosin heavy chain 9) (Myosin heavy chain, non-muscle IIa) (Non-muscle myosin heavy chain A) (NMMHC-A) (Non-muscle myosin heavy chain IIa) (NMMHC II-a) (NMMHC-IIA)	1.0768131957	3.108159e-32	p < 0.05
1465	VYTIQVLR	1.05749591555224	4.2382747496245e-07	P02751	FN1	Fibronectin (FN) (Cold-insoluble globulin) (CIG) [Cleaved into: Anastellin; Ugl-Y1; Ugl-Y2; Ugl-Y3]	1.6088845501	3.856503e-20	p < 0.05
1466	MHGGTGFAGIDSSSPEVK	0.597809988380939	5.72404602765496e-07	Q15365	PCBP1	Poly(rC)-binding protein 1 (Alpha-CP1) (Heterogeneous nuclear ribonucleoprotein E1) (hnRNP E1) (Nucleic acid-binding protein SUB2.3)	0.7118918072	8.403435e-28	p < 0.05
1467	VVSVLTVLH	0.897249227034495	5.29372167079715e-07	P01857	IGHG1	Immunoglobulin heavy constant gamma 1 (Ig gamma-1 chain C region) (Ig gamma-1 chain C region EU) (Ig gamma-1 chain C region KOL) (Ig gamma-1 chain C region NIE)	0.536710166	3.299718e-05	p < 0.05
1468	ALITPAEELDFR	-0.476013731575831	5.07582338211593e-07	O60610	DIAPH1	Protein diaphanous homolog 1 (Diaphanous-related formin-1) (DRF1)	-0.378631629	1.666737e-08	p < 0.05
1469	EDPQGDAAQK	0.844641322232568	5.05847814083942e-07	P01009	SERPINA1	Alpha-1-antitrypsin (Alpha-1 protease inhibitor) (Alpha-1-antiproteinase) (Serpin A1) [Cleaved into: Short peptide from AAT (SPAAT)]	0.9264685313	6.66534e-14	p < 0.05
1470	EAAGTLVTLSSAPTAIK	0.419002773630456	4.58475674200038e-07	P53618	COPB1	Coatomer subunit beta (Beta-coat protein) (Beta-COP)	0.5161637446	1.786657e-15	p < 0.05
1471	IYVEAEQVEDDR	0.700589300872239	5.40352336884437e-07	P55786	NPEPPS	Puromycin-sensitive aminopeptidase (PSA) (EC 3.4.11.14) (Cytosol alanyl aminopeptidase) (AAP-S)	1.2945150777	6.149169e-46	p < 0.05
1472	GAFTGEISPGMIK	0.576727352389941	5.27113258903271e-07	P60174	TPI1	Triosephosphate isomerase (TIM) (EC 5.3.1.1) (Methylglyoxal synthase) (EC 4.2.3.3) (Triose-phosphate isomerase)	0.4767993861	5.779487e-07	p < 0.05
1473	ENEFVLLK	1.05660650026248	5.64400177663315e-07	Q3SY84	KRT71	Keratin, type II cytoskeletal 71 (Cytokeratin-71) (CK-71) (Keratin-71) (K71) (Type II inner root sheath-specific keratin-K6irs1) (Keratin 6 irs) (hK6irs) (hK6irs1) (Type-II keratin Kb34)	NA	NA	NA
1474	VGSQATDFGEALVR	0.517226762308265	5.18032084253786e-07	O43852	CALU	Calumenin (Crocalbin) (IEF SSP 9302)	1.0539086719	3.66401e-26	p < 0.05
1475	SLADAINTEFK	0.904343314919549	5.13801202725639e-07	P08670	VIM	Vimentin	1.0915259813	2.674888e-19	p < 0.05
1476	TDAEADVASLNR	-0.605079603739963	5.31953093673717e-07	P07951	TPM2	Tropomyosin beta chain (Beta-tropomyosin) (Tropomyosin-2)	1.8414368306	5.766405e-26	p < 0.05
1477	LVESGGGVVQPGR	0.847930391311912	5.50657443907524e-07	P01768	IGHV3-30	Immunoglobulin heavy variable 3-30 (Ig heavy chain V-III region BUR) (Ig heavy chain V-III region CAM) (Ig heavy chain V-III region GA) (Ig heavy chain V-III region NIE)	NA	NA	NA
1478	VHTECCHGDLLECAD	1.09455367154098	7.17574065457787e-07	P02768	ALB	Albumin	0.6269395634	2.208764e-11	p < 0.05
1479	EQLNGILLHLESELAQTR	1.13801545286211	6.13802110967927e-07	P05783	KRT18	Keratin, type I cytoskeletal 18 (Cell proliferation-inducing gene 46 protein) (Cytokeratin-18) (CK-18) (Keratin-18) (K18)	0.6538148706	9.643865e-06	p < 0.05
1480	LLAEQEVLAPQVVLAPGGG	0.647412604116563	6.91194748572733e-07	O00754	MAN2B1	Lysosomal alpha-mannosidase (Laman) (EC 3.2.1.24) (Lysosomal acid alpha-mannosidase) (Mannosidase alpha class 2B member 1) (Mannosidase alpha-B) [Cleaved into: Lysosomal alpha-mannosidase A peptide; Lysosomal alpha-mannosidase B peptide; Lysosomal alpha-mannosidase C peptide; Lysosomal alpha-mannosidase D peptide; Lysosomal alpha-mannosidase E peptide]	0.4829572032	4.557674e-12	p < 0.05
1481	MLFGSDR	-0.735100178352555	8.18103799694656e-07	Q9Y2Q3	GSTK1	Glutathione S-transferase kappa 1 (EC 2.5.1.18) (GST 13-13) (GST class-kappa) (GSTK1-1) (hGSTK1) (Glutathione S-transferase subunit 13)	-1.3658923866	6.215525e-32	p < 0.05
1482	MTPEVVGEQVTSYLTK	-0.775483663578162	7.42921767083946e-07	Q96KP4	CNDP2	Cytosolic non-specific dipeptidase (EC 3.4.13.18) (CNDP dipeptidase 2) (Carnosine dipeptidase II) (Epididymis secretory protein Li 13) (Glutamate carboxypeptidase-like protein 1) (Peptidase A)	-0.4682159439	4.332793e-06	p < 0.05
1483	MTPEVVGEQVTSYLTK	-0.775483663578162	7.42921767083946e-07	Q96KP4	CNDP2	Cytosolic non-specific dipeptidase (EC 3.4.13.18) (CNDP dipeptidase 2) (Carnosine dipeptidase II) (Epididymis secretory protein Li 13) (Glutamate carboxypeptidase-like protein 1) (Peptidase A)	-0.4682159439	4.332793e-06	p < 0.05
1484	LSPLVLEVDPNIQAVR	1.13758076199117	7.58403735727654e-07	P05787	KRT8	Keratin, type II cytoskeletal 8 (Cytokeratin-8) (CK-8) (Keratin-8) (K8) (Type-II keratin Kb8)	0.9497409502	2.194206e-11	p < 0.05
1485	LSPLVLEVDPNIQAVR	1.13758076199117	7.58403735727654e-07	P05787	KRT8	Keratin, type II cytoskeletal 8 (Cytokeratin-8) (CK-8) (Keratin-8) (K8) (Type-II keratin Kb8)	0.9497409502	2.194206e-11	p < 0.05
1486	ISSIQATTAAGSGHPTSC	0.60463686624782	8.51259125542807e-07	P29401	TKT	Transketolase (TK) (EC 2.2.1.1)	0.5300265746	2.946903e-07	p < 0.05
1487	VGEGMEEGEFSEAR	0.757162376550828	8.51259125542807e-07	P0DPH7	TUBA3C	Tubulin alpha-3C chain (Alpha-tubulin 2) (Alpha-tubulin 3C) (Tubulin alpha-2 chain) [Cleaved into: Detyrosinated tubulin alpha-3C chain]	NA	NA	NA
1488	SYLSLTPEQWK	0.974682665025837	7.67377643812867e-07	A0M8Q6	IGLC7	Immunoglobulin lambda constant 7 (Ig lambda-7 chain C region)	NA	NA	NA
1489	TPEVTCVVVDVSHED	0.738330480680824	7.71215970031315e-07	P01857	IGHG1	Immunoglobulin heavy constant gamma 1 (Ig gamma-1 chain C region) (Ig gamma-1 chain C region EU) (Ig gamma-1 chain C region KOL) (Ig gamma-1 chain C region NIE)	0.536710166	3.299718e-05	p < 0.05
1490	TPEVTCVVVDVSHED	0.738330480680824	7.71215970031315e-07	P01857	IGHG1	Immunoglobulin heavy constant gamma 1 (Ig gamma-1 chain C region) (Ig gamma-1 chain C region EU) (Ig gamma-1 chain C region KOL) (Ig gamma-1 chain C region NIE)	0.536710166	3.299718e-05	p < 0.05
1491	LLALYNQGH	0.652036146987718	9.72707191130393e-07	Q99536	VAT1	Synaptic vesicle membrane protein VAT-1 homolog (EC 1.-.-.-)	1.0100949163	2.313688e-21	p < 0.05
1492	DAGAGIALNDHFVK	0.476639699997013	8.51616140432763e-07	P04406	GAPDH	Glyceraldehyde-3-phosphate dehydrogenase (GAPDH) (EC 1.2.1.12) (Peptidyl-cysteine S-nitrosylase GAPDH) (EC 2.6.99.-)	0.5676150529	1.505514e-13	p < 0.05
1493	DAGAGIALNDHFVK	0.476639699997013	8.51616140432763e-07	P04406	GAPDH	Glyceraldehyde-3-phosphate dehydrogenase (GAPDH) (EC 1.2.1.12) (Peptidyl-cysteine S-nitrosylase GAPDH) (EC 2.6.99.-)	0.5676150529	1.505514e-13	p < 0.05
1494	DEMPADLPSLAADFVESK	0.635382007438126	9.71872585055582e-07	P02768	ALB	Albumin	0.6269395634	2.208764e-11	p < 0.05
1495	QLSSHFQIYPF	-0.461329498755292	9.95851003732418e-07	Q9C0D9	SELENOI	Ethanolaminephosphotransferase 1 (hEPT1) (EC 2.7.8.1) (Selenoprotein I) (SelI)	NA	NA	NA
1496	ALSADVLGR	0.331937505202069	9.40570242855571e-07	Q99832	CCT7	T-complex protein 1 subunit eta (TCP-1-eta) (CCT-eta) (HIV-1 Nef-interacting protein) [Cleaved into: T-complex protein 1 subunit eta, N-terminally processed]	0.2510372223	6.045224e-05	p < 0.05
1497	ALLAGSEYLK	0.555986903422624	1.02004847805315e-06	O15371	EIF3D	Eukaryotic translation initiation factor 3 subunit D (eIF3d) (Eukaryotic translation initiation factor 3 subunit 7) (eIF-3-zeta) (eIF3 p66)	0.5036451284	3.194616e-25	p < 0.05
1498	APHGPGLIYR	0.649699771394867	9.68964833684066e-07	P02765	AHSG	Alpha-2-HS-glycoprotein (Alpha-2-Z-globulin) (Ba-alpha-2-glycoprotein) (Fetuin-A) [Cleaved into: Alpha-2-HS-glycoprotein chain A; Alpha-2-HS-glycoprotein chain B]	0.6139196874	1.328013e-08	p < 0.05
1499	APHGPGLIYR	0.649699771394867	9.68964833684066e-07	P02765	AHSG	Alpha-2-HS-glycoprotein (Alpha-2-Z-globulin) (Ba-alpha-2-glycoprotein) (Fetuin-A) [Cleaved into: Alpha-2-HS-glycoprotein chain A; Alpha-2-HS-glycoprotein chain B]	0.6139196874	1.328013e-08	p < 0.05
1500	YVAFTPEGER	-0.543600031368866	9.48454638063902e-07	P11021	HSPA5	Endoplasmic reticulum chaperone BiP (EC 3.6.4.10) (78 kDa glucose-regulated protein) (GRP-78) (Binding-immunoglobulin protein) (BiP) (Heat shock protein 70 family protein 5) (HSP70 family protein 5) (Heat shock protein family A member 5) (Immunoglobulin heavy chain-binding protein)	-0.2095264664	0.003605467	p < 0.05
1501	FIAPSGHGLK	0.806297848900412	1.18072544922713e-06	Q16181	SEPTIN7	Septin-7 (CDC10 protein homolog)	0.8146672981	6.501238e-30	p < 0.05
1502	FIAPSGHGLK	0.806297848900412	1.18072544922713e-06	Q16181	SEPTIN7	Septin-7 (CDC10 protein homolog)	0.8146672981	6.501238e-30	p < 0.05
1503	AAPLPPAVFLGLAR	-1.04696567078579	1.01624851773305e-06	P14324	FDPS	Farnesyl pyrophosphate synthase (FPP synthase) (FPS) (EC 2.5.1.10) ((2E,6E)-farnesyl diphosphate synthase) (Dimethylallyltranstransferase) (EC 2.5.1.1) (Farnesyl diphosphate synthase) (Geranyltranstransferase)	-1.4201322462	2.249872e-21	p < 0.05
1504	ITPAEVGVLVGK	0.529776188393683	1.05390503215472e-06	P07737	PFN1	Profilin-1 (Epididymis tissue protein Li 184a) (Profilin I)	0.5195689481	1.441233e-12	p < 0.05
1505	ILVCDAYR	0.652617252505421	1.20573396471582e-06	P53618	COPB1	Coatomer subunit beta (Beta-coat protein) (Beta-COP)	0.5161637446	1.786657e-15	p < 0.05
1506	CTLLASAQSEAEK	0.681702077396561	1.11366441583448e-06	O75643	SNRNP200	U5 small nuclear ribonucleoprotein 200 kDa helicase (EC 3.6.4.13) (Activating signal cointegrator 1 complex subunit 3-like 1) (BRR2 homolog) (U5 snRNP-specific 200 kDa protein) (U5-200KD)	0.9758923906	5.036345e-53	p < 0.05
1507	SDFASNCCSINSPPLYCDSEIDAELK	0.746337886666922	1.46385537291637e-06	P02774	GC	Vitamin D-binding protein (DBP) (VDB) (Gc protein-derived macrophage activating factor) (Gc-MAF) (GcMAF) (Gc-globulin) (Group-specific component) (Gc) (Vitamin D-binding protein-macrophage activating factor) (DBP-maf)	0.2989742148	0.001925078	p < 0.05
1508	SGDPVNYYVDTAVR	0.439225383909945	1.20033465155768e-06	P23396	RPS3	40S ribosomal protein S3 (EC 4.2.99.18) (Small ribosomal subunit protein uS3)	0.177023737	0.0001924445	p < 0.05
1509	LVGIDIFTGK	0.604623481803548	1.55223391117112e-06	P63241	EIF5A	Eukaryotic translation initiation factor 5A-1 (eIF-5A-1) (eIF-5A1) (Eukaryotic initiation factor 5A isoform 1) (eIF-5A) (Rev-binding factor) (eIF-4D)	0.1525392051	0.0185319	p < 0.05
1510	VELNILSLDIESHR	0.477892124816907	1.30125152390295e-06	O60494	CUBN	Cubilin (460 kDa receptor) (Intestinal intrinsic factor receptor) (Intrinsic factor-cobalamin receptor) (Intrinsic factor-vitamin B12 receptor)	NA	NA	NA
1511	TTVHAITATQK	0.578896754767335	1.27831469560091e-06	P04406	GAPDH	Glyceraldehyde-3-phosphate dehydrogenase (GAPDH) (EC 1.2.1.12) (Peptidyl-cysteine S-nitrosylase GAPDH) (EC 2.6.99.-)	0.5676150529	1.505514e-13	p < 0.05
1512	TTVHAITATQK	0.578896754767335	1.27831469560091e-06	P04406	GAPDH	Glyceraldehyde-3-phosphate dehydrogenase (GAPDH) (EC 1.2.1.12) (Peptidyl-cysteine S-nitrosylase GAPDH) (EC 2.6.99.-)	0.5676150529	1.505514e-13	p < 0.05
1513	ILDLGITGPEGH	0.681898461714021	1.22284094404922e-06	Q16555	DPYSL2	Dihydropyrimidinase-related protein 2 (DRP-2) (Collapsin response mediator protein 2) (CRMP-2) (N2A3) (Unc-33-like phosphoprotein 2) (ULIP-2)	0.6892804133	2.221832e-07	p < 0.05
1514	AILPCLK	0.908147077484923	1.41609236026045e-06	Q9P2H5	USP35	Ubiquitin carboxyl-terminal hydrolase 35 (EC 3.4.19.12) (Deubiquitinating enzyme 35) (Ubiquitin thioesterase 35) (Ubiquitin-specific-processing protease 35)	NA	NA	NA
1515	EAIYDICR	0.579615721761566	1.44301507446353e-06	P0DPH7	TUBA3C	Tubulin alpha-3C chain (Alpha-tubulin 2) (Alpha-tubulin 3C) (Tubulin alpha-2 chain) [Cleaved into: Detyrosinated tubulin alpha-3C chain]	NA	NA	NA
1516	QLLEIAR	0.615988074578491	1.5490976582734e-06	Q9Y4F1	FARP1	FERM, ARHGEF and pleckstrin domain-containing protein 1 (Chondrocyte-derived ezrin-like protein) (FERM, RhoGEF and pleckstrin domain-containing protein 1) (Pleckstrin homology domain-containing family C member 2) (PH domain-containing family C member 2)	0.0870037229	0.4249949	n.s.
1517	IQELEEQLEEEESAR	0.60399987241688	1.38712573565689e-06	P35579	MYH9	Myosin-9 (Cellular myosin heavy chain, type A) (Myosin heavy chain 9) (Myosin heavy chain, non-muscle IIa) (Non-muscle myosin heavy chain A) (NMMHC-A) (Non-muscle myosin heavy chain IIa) (NMMHC II-a) (NMMHC-IIA)	1.0768131957	3.108159e-32	p < 0.05
1518	ISAEEALQHPY	0.50704874283928	1.60018153953436e-06	Q00535	CDK5	Cyclin-dependent-like kinase 5 (EC 2.7.11.1) (Cell division protein kinase 5) (Serine/threonine-protein kinase PSSALRE) (Tau protein kinase II catalytic subunit) (TPKII catalytic subunit)	1.0063879427	4.767615e-32	p < 0.05
1519	TTGIVMDSGDGVTHTVPIYEGY	0.6894596991614	1.41009247975771e-06	P60709	ACTB	Actin, cytoplasmic 1 (Beta-actin) [Cleaved into: Actin, cytoplasmic 1, N-terminally processed]	NA	NA	NA
1520	TTGIVMDSGDGVTHTVPIYEGY	0.6894596991614	1.41009247975771e-06	P60709	ACTB	Actin, cytoplasmic 1 (Beta-actin) [Cleaved into: Actin, cytoplasmic 1, N-terminally processed]	NA	NA	NA
1521	YSFTTTAER	0.373767574185624	1.45101961690596e-06	P60709	ACTB	Actin, cytoplasmic 1 (Beta-actin) [Cleaved into: Actin, cytoplasmic 1, N-terminally processed]	NA	NA	NA
1522	ELAGHTGYLSC	0.444431465869934	1.76456630475672e-06	P62873	GNB1	Guanine nucleotide-binding protein G(I)/G(S)/G(T) subunit beta-1 (Transducin beta chain 1)	0.4785959361	3.048871e-12	p < 0.05
1523	PVPLPNVNAAILK	1.21361730832867	1.84692262338188e-06	P63208	SKP1	S-phase kinase-associated protein 1 (Cyclin-A/CDK2-associated protein p19) (p19A) (Organ of Corti protein 2) (OCP-2) (Organ of Corti protein II) (OCP-II) (RNA polymerase II elongation factor-like protein) (SIII) (Transcription elongation factor B polypeptide 1-like) (p19skp1)	0.4690905773	5.503106e-15	p < 0.05
1524	INVGLSVSR	-0.540744210310747	1.72605401876729e-06	P25705	ATP5F1A	ATP synthase subunit alpha, mitochondrial (ATP synthase F1 subunit alpha)	-0.7596417262	3.391e-15	p < 0.05
1525	SSDLQQVGGASAR	0.368844109066141	1.58178048564272e-06	O00303	EIF3F	Eukaryotic translation initiation factor 3 subunit F (eIF3f) (Deubiquitinating enzyme eIF3f) (EC 3.4.19.12) (Eukaryotic translation initiation factor 3 subunit 5) (eIF-3-epsilon) (eIF3 p47)	0.4983348749	3.268616e-25	p < 0.05
1526	DVVVIPAGVPR	-0.469560031530876	1.61952780282902e-06	P40926	MDH2	Malate dehydrogenase, mitochondrial (EC 1.1.1.37)	-0.4938133963	2.201503e-05	p < 0.05
1527	SLGIETLGGVFTK	-0.650799476492519	1.55399783768224e-06	P38646	HSPA9	Stress-70 protein, mitochondrial (75 kDa glucose-regulated protein) (GRP-75) (Heat shock 70 kDa protein 9) (Mortalin) (MOT) (Peptide-binding protein 74) (PBP74)	-0.5194254149	2.223425e-07	p < 0.05
1528	AVDAVIAELK	-0.926184589947986	1.5490976582734e-06	P10809	HSPD1	60 kDa heat shock protein, mitochondrial (EC 5.6.1.7) (60 kDa chaperonin) (Chaperonin 60) (CPN60) (Heat shock protein 60) (HSP-60) (Hsp60) (HuCHA60) (Mitochondrial matrix protein P1) (P60 lymphocyte protein)	-0.8069903363	6.62745e-16	p < 0.05
1529	DVYCEVCEFLVK	0.733819493383604	1.67154390391344e-06	P07602	PSAP	Prosaposin (Proactivator polypeptide) [Cleaved into: Saposin-A (Protein A); Saposin-B-Val; Saposin-B (Cerebroside sulfate activator) (CSAct) (Dispersin) (Sphingolipid activator protein 1) (SAP-1) (Sulfatide/GM1 activator); Saposin-C (A1 activator) (Co-beta-glucosidase) (Glucosylceramidase activator) (Sphingolipid activator protein 2) (SAP-2); Saposin-D (Component C) (Protein C)]	0.4254467997	8.065892e-05	p < 0.05
1530	AAHVEYSTAAR	-0.428761800352824	1.9343178502668e-06	P49411	TUFM	Elongation factor Tu, mitochondrial (EF-Tu) (P43)	-0.432958869	4.355688e-13	p < 0.05
1531	AGNAIPSSDQIR	-0.504628825017803	1.61550177187595e-06	P49257	LMAN1	Protein ERGIC-53 (ER-Golgi intermediate compartment 53 kDa protein) (Gp58) (Intracellular mannose-specific lectin MR60) (Lectin mannose-binding 1)	-0.6601566223	1.613134e-12	p < 0.05
1532	ALTNAIQDSLTR	0.437470564755063	1.69456133735948e-06	P26640	VARS1	Valine--tRNA ligase (EC 6.1.1.9) (Protein G7a) (Valyl-tRNA synthetase) (ValRS)	0.6615451876	4.974894e-21	p < 0.05
1533	GLLYSEVTASSLVK	0.61965120791549	2.06083155320048e-06	P35611	ADD1	Alpha-adducin (Erythrocyte adducin subunit alpha)	0.5764911896	2.458107e-10	p < 0.05
1534	SIVTALVDK	0.628373985398335	2.00388672700567e-06	Q9Y305	ACOT9	Acyl-coenzyme A thioesterase 9, mitochondrial (Acyl-CoA thioesterase 9) (EC 3.1.2.-) (Acyl-CoA thioester hydrolase 9)	0.6141162301	7.483906e-16	p < 0.05
1535	SVEQEILVTGIK	-0.575587576321172	1.71057357843046e-06	P06576	ATP5F1B	ATP synthase subunit beta, mitochondrial (EC 7.1.2.2) (ATP synthase F1 subunit beta)	-0.7059656402	2.758047e-12	p < 0.05
1536	ILAIGASEDK	-0.530292556503038	1.79346447159221e-06	P10515	DLAT	Dihydrolipoyllysine-residue acetyltransferase component of pyruvate dehydrogenase complex, mitochondrial (EC 2.3.1.12) (70 kDa mitochondrial autoantigen of primary biliary cirrhosis) (PBC) (Dihydrolipoamide acetyltransferase component of pyruvate dehydrogenase complex) (M2 antigen complex 70 kDa subunit) (Pyruvate dehydrogenase complex component E2) (PDC-E2) (PDCE2)	-0.1935931159	0.02004757	p < 0.05
1537	AIFLDTYPNDETTER	-0.480854860309295	1.8260607068405e-06	Q12907	LMAN2	Vesicular integral-membrane protein VIP36 (Glycoprotein GP36b) (Lectin mannose-binding 2) (Vesicular integral-membrane protein 36) (VIP36)	-0.2936112461	2.362696e-06	p < 0.05
1538	SLGIETAGGVMTVLIK	0.698894762203763	1.82447589075734e-06	P11142	HSPA8	Heat shock cognate 71 kDa protein (EC 3.6.4.10) (Heat shock 70 kDa protein 8) (Lipopolysaccharide-associated protein 1) (LAP-1) (LPS-associated protein 1)	0.6749244714	1.249731e-19	p < 0.05
1539	LLECADDR	0.637697524840734	1.93884834429328e-06	P02768	ALB	Albumin	0.6269395634	2.208764e-11	p < 0.05
1540	AGIDTLLIR	0.713761145095212	2.13818500922695e-06	P98160	HSPG2	Basement membrane-specific heparan sulfate proteoglycan core protein (HSPG) (Perlecan) (PLC) [Cleaved into: Endorepellin; LG3 peptide]	0.6222055153	1.737187e-09	p < 0.05
1541	LVMLETLSQSPQGR	0.45148440768781	2.27690313851559e-06	Q15365	PCBP1	Poly(rC)-binding protein 1 (Alpha-CP1) (Heterogeneous nuclear ribonucleoprotein E1) (hnRNP E1) (Nucleic acid-binding protein SUB2.3)	0.7118918072	8.403435e-28	p < 0.05
1542	ELTCLNEASVLHNLK	0.735193276151986	2.08087375062587e-06	P35579	MYH9	Myosin-9 (Cellular myosin heavy chain, type A) (Myosin heavy chain 9) (Myosin heavy chain, non-muscle IIa) (Non-muscle myosin heavy chain A) (NMMHC-A) (Non-muscle myosin heavy chain IIa) (NMMHC II-a) (NMMHC-IIA)	1.0768131957	3.108159e-32	p < 0.05
1543	ATLTVGDSSHK	0.586940917981948	2.27786604260072e-06	Q9BSJ8	ESYT1	Extended synaptotagmin-1 (E-Syt1) (Membrane-bound C2 domain-containing protein)	0.6088894409	1.923898e-18	p < 0.05
1544	QSLLSPLVLEVDPNIQAVR	0.835967282554146	2.05976931926252e-06	P05787	KRT8	Keratin, type II cytoskeletal 8 (Cytokeratin-8) (CK-8) (Keratin-8) (K8) (Type-II keratin Kb8)	0.9497409502	2.194206e-11	p < 0.05
1545	QSLLSPLVLEVDPNIQAVR	0.835967282554146	2.05976931926252e-06	P05787	KRT8	Keratin, type II cytoskeletal 8 (Cytokeratin-8) (CK-8) (Keratin-8) (K8) (Type-II keratin Kb8)	0.9497409502	2.194206e-11	p < 0.05
1546	GGGNYGPGGSGGSGGYGGR	0.726260502310491	2.49226520996758e-06	P22626	HNRNPA2B1	Heterogeneous nuclear ribonucleoproteins A2/B1 (hnRNP A2/B1)	0.7586491482	6.988635e-28	p < 0.05
1547	LGMFLYEYAR	0.895519126612729	2.41577517572991e-06	P02768	ALB	Albumin	0.6269395634	2.208764e-11	p < 0.05
1548	VSGGVEEVPLAQPESK	0.678328127900559	2.37574901705144e-06	P12111	COL6A3	Collagen alpha-3(VI) chain	0.2497381678	0.05714857	n.s.
1549	GGFCEVCK	0.606164095388903	2.59504765261244e-06	P07602	PSAP	Prosaposin (Proactivator polypeptide) [Cleaved into: Saposin-A (Protein A); Saposin-B-Val; Saposin-B (Cerebroside sulfate activator) (CSAct) (Dispersin) (Sphingolipid activator protein 1) (SAP-1) (Sulfatide/GM1 activator); Saposin-C (A1 activator) (Co-beta-glucosidase) (Glucosylceramidase activator) (Sphingolipid activator protein 2) (SAP-2); Saposin-D (Component C) (Protein C)]	0.4254467997	8.065892e-05	p < 0.05
1550	DSGDGVTHTVPIYEGYALPHAILR	0.63932381252728	2.46753904252319e-06	P60709	ACTB	Actin, cytoplasmic 1 (Beta-actin) [Cleaved into: Actin, cytoplasmic 1, N-terminally processed]	NA	NA	NA
1551	DSGDGVTHTVPIYEGYALPHAILR	0.63932381252728	2.46753904252319e-06	P60709	ACTB	Actin, cytoplasmic 1 (Beta-actin) [Cleaved into: Actin, cytoplasmic 1, N-terminally processed]	NA	NA	NA
1552	FAVTVAPPGAR	1.1274158688122	3.11246573942458e-06	Q00839	HNRNPU	Heterogeneous nuclear ribonucleoprotein U (hnRNP U) (GRIP120) (Nuclear p120 ribonucleoprotein) (Scaffold-attachment factor A) (SAF-A) (p120) (pp120)	1.2519293699	3.273045e-46	p < 0.05
1553	LAAVGLVGDLCR	0.489076841786354	3.0117262533576e-06	Q14974	KPNB1	Importin subunit beta-1 (Importin-90) (Karyopherin subunit beta-1) (Nuclear factor p97) (Pore targeting complex 97 kDa subunit) (PTAC97)	0.8377604626	1.146069e-33	p < 0.05
1554	AVTLGDYYQGR	0.5215116708199	2.90591260221613e-06	Q86X29	LSR	Lipolysis-stimulated lipoprotein receptor	0.3394209462	0.0002602118	p < 0.05
1555	NLPSYEYLYNLGDQYALK	-0.391645320653069	2.93368371914334e-06	P04843	RPN1	Dolichyl-diphosphooligosaccharide--protein glycosyltransferase subunit 1 (Dolichyl-diphosphooligosaccharide--protein glycosyltransferase 67 kDa subunit) (Ribophorin I) (RPN-I) (Ribophorin-1)	-0.5126927674	1.623127e-12	p < 0.05
1556	NLPSYEYLYNLGDQYALK	-0.391645320653069	2.93368371914334e-06	P04843	RPN1	Dolichyl-diphosphooligosaccharide--protein glycosyltransferase subunit 1 (Dolichyl-diphosphooligosaccharide--protein glycosyltransferase 67 kDa subunit) (Ribophorin I) (RPN-I) (Ribophorin-1)	-0.5126927674	1.623127e-12	p < 0.05
1557	FMLSFLR	0.63917823471965	2.84945367238872e-06	P19174	PLCG1	1-phosphatidylinositol 4,5-bisphosphate phosphodiesterase gamma-1 (EC 3.1.4.11) (PLC-148) (Phosphoinositide phospholipase C-gamma-1) (Phospholipase C-II) (PLC-II) (Phospholipase C-gamma-1) (PLC-gamma-1)	0.7540712483	4.691592e-22	p < 0.05
1558	SLAWLDEHTLVTTSHDASVK	0.761341600027477	3.19163160249759e-06	O75083	WDR1	WD repeat-containing protein 1 (Actin-interacting protein 1) (AIP1) (NORI-1)	0.6260031387	7.363506e-21	p < 0.05
1559	SLAWLDEHTLVTTSHDASVK	0.761341600027477	3.19163160249759e-06	O75083	WDR1	WD repeat-containing protein 1 (Actin-interacting protein 1) (AIP1) (NORI-1)	0.6260031387	7.363506e-21	p < 0.05
1560	GLELDPEGSLHHQQ	0.719842541360003	3.16618764390484e-06	P08648	ITGA5	Integrin alpha-5 (CD49 antigen-like family member E) (Fibronectin receptor subunit alpha) (Integrin alpha-F) (VLA-5) (CD antigen CD49e) [Cleaved into: Integrin alpha-5 heavy chain; Integrin alpha-5 light chain]	0.378317669	6.506189e-05	p < 0.05
1561	AIYVPADDLTDPAPATTFAHLDATTVLSR	-0.510189012556511	2.97761811956082e-06	P06576	ATP5F1B	ATP synthase subunit beta, mitochondrial (EC 7.1.2.2) (ATP synthase F1 subunit beta)	-0.7059656402	2.758047e-12	p < 0.05
1562	ITEQVLTLVNK	-0.790106531446171	3.00020701976199e-06	P04843	RPN1	Dolichyl-diphosphooligosaccharide--protein glycosyltransferase subunit 1 (Dolichyl-diphosphooligosaccharide--protein glycosyltransferase 67 kDa subunit) (Ribophorin I) (RPN-I) (Ribophorin-1)	-0.5126927674	1.623127e-12	p < 0.05
1563	GMVPFVFVGTK	0.87840314470136	3.49298188054916e-06	P51114	FXR1	Fragile X mental retardation syndrome-related protein 1 (hFXR1p)	1.0543279892	2.233891e-37	p < 0.05
1564	GYISAAELR	0.382277144818627	3.46650032461653e-06	P0DP23	CALM1	Calmodulin-1	NA	NA	NA
1565	SGLTVEVDAPK	0.735570657015529	3.05570079471355e-06	P05783	KRT18	Keratin, type I cytoskeletal 18 (Cell proliferation-inducing gene 46 protein) (Cytokeratin-18) (CK-18) (Keratin-18) (K18)	0.6538148706	9.643865e-06	p < 0.05
1566	THTCPPCPAPELLGGPSVF	0.743946625765403	3.70194322944927e-06	P01857	IGHG1	Immunoglobulin heavy constant gamma 1 (Ig gamma-1 chain C region) (Ig gamma-1 chain C region EU) (Ig gamma-1 chain C region KOL) (Ig gamma-1 chain C region NIE)	0.536710166	3.299718e-05	p < 0.05
1567	QAFIDFMSR	0.732342504711158	3.57362494315084e-06	O43707	ACTN4	Alpha-actinin-4 (Non-muscle alpha-actinin 4)	0.4028017323	1.438333e-09	p < 0.05
1568	LAAAAEIDEEPVSK	0.765021079181754	4.24181965993704e-06	E9PAV3	NACA	Nascent polypeptide-associated complex subunit alpha, muscle-specific form (Alpha-NAC, muscle-specific form) (skNAC)	0.6962876578	2.232083e-27	p < 0.05
1569	TSLCAHWQVHR	0.998034917669051	4.04501470725649e-06	Q05707	COL14A1	Collagen alpha-1(XIV) chain (Undulin)	0.6415156307	0.00176182	p < 0.05
1570	TVNFGDTEEAK	0.597612146664768	3.51098404840753e-06	P01009	SERPINA1	Alpha-1-antitrypsin (Alpha-1 protease inhibitor) (Alpha-1-antiproteinase) (Serpin A1) [Cleaved into: Short peptide from AAT (SPAAT)]	0.9264685313	6.66534e-14	p < 0.05
1571	DPSVQQDIK	-0.549964422720756	4.08338503443231e-06	P11021	HSPA5	Endoplasmic reticulum chaperone BiP (EC 3.6.4.10) (78 kDa glucose-regulated protein) (GRP-78) (Binding-immunoglobulin protein) (BiP) (Heat shock protein 70 family protein 5) (HSP70 family protein 5) (Heat shock protein family A member 5) (Immunoglobulin heavy chain-binding protein)	-0.2095264664	0.003605467	p < 0.05
1572	GFFICDQPYEPVSPY	0.395041097415029	4.07661491918199e-06	P07814	EPRS1	Bifunctional glutamate/proline--tRNA ligase (Bifunctional aminoacyl-tRNA synthetase) (Cell proliferation-inducing gene 32 protein) (Glutamatyl-prolyl-tRNA synthetase) [Includes: Glutamate--tRNA ligase (EC 6.1.1.17) (Glutamyl-tRNA synthetase) (GluRS); Proline--tRNA ligase (EC 6.1.1.15) (Prolyl-tRNA synthetase)]	0.578088601	2.399559e-21	p < 0.05
1573	ISVPGPMGPSGPR	0.846412398087381	3.86778796101855e-06	P02452	COL1A1	Collagen alpha-1(I) chain (Alpha-1 type I collagen)	1.5548384274	2.19669e-21	p < 0.05
1574	QTPWPAQPQR	0.52962956752303	4.14243125681418e-06	Q9H330	TMEM245	Transmembrane protein 245 (Protein CG-2)	-0.1966396377	0.01349325	p < 0.05
1575	FLAPDFDR	-0.550100176746377	3.9645911130919e-06	Q9P035	HACD3	Very-long-chain (3R)-3-hydroxyacyl-CoA dehydratase 3 (EC 4.2.1.134) (3-hydroxyacyl-CoA dehydratase 3) (HACD3) (Butyrate-induced protein 1) (B-ind1) (hB-ind1) (Protein-tyrosine phosphatase-like A domain-containing protein 1)	-0.5294476407	2.084444e-09	p < 0.05
1576	TFHADICTLSEK	0.544139831323792	3.92966147313665e-06	P02768	ALB	Albumin	0.6269395634	2.208764e-11	p < 0.05
1577	TFHADICTLSEK	0.544139831323792	3.92966147313665e-06	P02768	ALB	Albumin	0.6269395634	2.208764e-11	p < 0.05
1578	GAPSATQPATAETQHIADQVR	0.502062622088009	4.13175701428485e-06	P04080	CSTB	Cystatin-B (CPI-B) (Liver thiol proteinase inhibitor) (Stefin-B)	0.6455553799	1.028347e-12	p < 0.05
1579	VAPDEHPILLTEAPL	0.515326309385737	5.24128233119558e-06	Q562R1	ACTBL2	Beta-actin-like protein 2 (Kappa-actin)	0.4434494409	3.796875e-05	p < 0.05
1580	VLEVDPNIQAVR	0.769208098268801	4.10404054859791e-06	P05787	KRT8	Keratin, type II cytoskeletal 8 (Cytokeratin-8) (CK-8) (Keratin-8) (K8) (Type-II keratin Kb8)	0.9497409502	2.194206e-11	p < 0.05
1581	GAELTFELPDNAK	-0.411884814102971	5.17303178092741e-06	Q9Y3Q3	TMED3	Transmembrane emp24 domain-containing protein 3 (Membrane protein p24B) (p24 family protein gamma-4) (p24gamma4) (p26)	NA	NA	NA
1582	SELEAALQR	0.707278709970337	5.0925589175681e-06	P05787	KRT8	Keratin, type II cytoskeletal 8 (Cytokeratin-8) (CK-8) (Keratin-8) (K8) (Type-II keratin Kb8)	0.9497409502	2.194206e-11	p < 0.05
1583	FLSQPFQVAEVFTGH	-0.44894552441377	5.05155934080655e-06	P06576	ATP5F1B	ATP synthase subunit beta, mitochondrial (EC 7.1.2.2) (ATP synthase F1 subunit beta)	-0.7059656402	2.758047e-12	p < 0.05
1584	DESGPSIVHR	1.09118538629111	5.48602841246294e-06	A5A3E0	POTEF	POTE ankyrin domain family member F (ANKRD26-like family C member 1B) (Chimeric POTE-actin protein)	NA	NA	NA
1585	GTYAPAEVPK	-0.882389328953793	5.50408024304625e-06	P52895	AKR1C2	Aldo-keto reductase family 1 member C2 (EC 1.-.-.-) (EC 1.1.1.112) (EC 1.1.1.209) (EC 1.1.1.53) (EC 1.1.1.62) (EC 1.3.1.20) (3-alpha-HSD3) (Chlordecone reductase homolog HAKRD) (Dihydrodiol dehydrogenase 2) (DD-2) (DD2) (Dihydrodiol dehydrogenase/bile acid-binding protein) (DD/BABP) (Type III 3-alpha-hydroxysteroid dehydrogenase) (EC 1.1.1.357)	-3.0229914021	4.494849e-22	p < 0.05
1586	SIVIQQLSNGK	-0.50188969750217	4.72527068249033e-06	P39656	DDOST	Dolichyl-diphosphooligosaccharide--protein glycosyltransferase 48 kDa subunit (DDOST 48 kDa subunit) (Oligosaccharyl transferase 48 kDa subunit)	-0.5373508277	7.028127e-13	p < 0.05
1587	FFMPGFAPLTSR	0.648358814499997	5.58797360836322e-06	A6NNZ2	TUBB8B	Tubulin beta 8B	NA	NA	NA
1588	LALSSALPGPP	0.58944213752005	5.78886794506089e-06	O95528	SLC2A10	Solute carrier family 2, facilitated glucose transporter member 10 (Glucose transporter type 10) (GLUT-10)	-0.014011054	0.931941	n.s.
1589	TIGEVPISFVDR	-0.434415221972745	5.90967223730848e-06	O60762	DPM1	Dolichol-phosphate mannosyltransferase subunit 1 (EC 2.4.1.83) (Dolichol-phosphate mannose synthase subunit 1) (DPM synthase subunit 1) (Dolichyl-phosphate beta-D-mannosyltransferase subunit 1) (Mannose-P-dolichol synthase subunit 1) (MPD synthase subunit 1)	-0.1875069351	0.003053997	p < 0.05
1590	AFGGSSEPCALCSLHSIGK	0.478628029552755	5.57975813462098e-06	P14174	MIF	Macrophage migration inhibitory factor (MIF) (EC 5.3.2.1) (Glycosylation-inhibiting factor) (GIF) (L-dopachrome isomerase) (L-dopachrome tautomerase) (EC 5.3.3.12) (Phenylpyruvate tautomerase)	0.554257062	2.444318e-09	p < 0.05
1591	TVEVDAPK	0.686202412463835	6.23268638702537e-06	P05783	KRT18	Keratin, type I cytoskeletal 18 (Cell proliferation-inducing gene 46 protein) (Cytokeratin-18) (CK-18) (Keratin-18) (K18)	0.6538148706	9.643865e-06	p < 0.05
1592	SASFEPFSNK	-0.701728634364152	5.4806766333729e-06	P27797	CALR	Calreticulin (CRP55) (Calregulin) (Endoplasmic reticulum resident protein 60) (ERp60) (HACBP) (grp60)	-0.4804940259	8.565628e-09	p < 0.05
1593	SVVPTAAAAVSLK	-1.05742644812771	5.78886794506089e-06	P0C0L4	C4A	Complement C4-A (Acidic complement C4) (C3 and PZP-like alpha-2-macroglobulin domain-containing protein 2) [Cleaved into: Complement C4 beta chain; Complement C4-A alpha chain; C4a anaphylatoxin; C4b-A; C4d-A; Complement C4 gamma chain]	0.0219799498	0.8673791	n.s.
1594	SPVGVQPILNEH	-0.856077216095818	5.59244522420591e-06	P00738	HP	Haptoglobin (Zonulin) [Cleaved into: Haptoglobin alpha chain; Haptoglobin beta chain]	-1.5813847646	1.00848e-22	p < 0.05
1595	GSQFFITTVK	0.432342439138261	5.67364029181922e-06	P23284	PPIB	Peptidyl-prolyl cis-trans isomerase B (PPIase B) (EC 5.2.1.8) (CYP-S1) (Cyclophilin B) (Rotamase B) (S-cyclophilin) (SCYLP)	-0.110358976	0.1141889	n.s.
1596	ALPTLSASGAR	0.401030561727547	6.10612067129998e-06	Q8TC07	TBC1D15	TBC1 domain family member 15 (GTPase-activating protein RAB7) (GAP for RAB7) (Rab7-GAP)	0.1029230487	0.05215866	n.s.
1597	SLAEPDFVVTDFAK	0.672935662423579	6.77978427083193e-06	P22314	UBA1	Ubiquitin-like modifier-activating enzyme 1 (EC 6.2.1.45) (Protein A1S9) (Ubiquitin-activating enzyme E1)	0.4919241861	1.091459e-12	p < 0.05
1598	TPGYVVTPH	0.342378504033965	6.13878495250565e-06	P47897	QARS1	Glutamine--tRNA ligase (EC 6.1.1.18) (Glutaminyl-tRNA synthetase) (GlnRS)	0.040619555	0.4298898	n.s.
1599	SVLEPVLER	-0.422312669737533	7.10256736543417e-06	Q14241	ELOA	Elongin-A (EloA) (Elongin 110 kDa subunit) (RNA polymerase II transcription factor SIII subunit A1) (SIII p110) (Transcription elongation factor B polypeptide 3)	-0.1056642261	0.2240187	n.s.
1600	IINNLQPDTTYR	-0.41095669005011	7.0579207018752e-06	Q9Y2H6	FNDC3A	Fibronectin type-III domain-containing protein 3A (Human gene expressed in odontoblasts)	-0.5911653755	4.245301e-13	p < 0.05
1601	SPVQEFTVPGSK	1.0109010577034	6.28835525280016e-06	P02751	FN1	Fibronectin (FN) (Cold-insoluble globulin) (CIG) [Cleaved into: Anastellin; Ugl-Y1; Ugl-Y2; Ugl-Y3]	1.6088845501	3.856503e-20	p < 0.05
1602	SVTAPEDTR	0.418343227437054	6.77978427083193e-06	O15305	PMM2	Phosphomannomutase 2 (PMM 2) (EC 5.4.2.8)	0.428762048	1.197543e-10	p < 0.05
1603	FAGDDAPR	0.479804632366911	6.21828568353709e-06	A5A3E0	POTEF	POTE ankyrin domain family member F (ANKRD26-like family C member 1B) (Chimeric POTE-actin protein)	NA	NA	NA
1604	GFGHIGIAVPDVY	-0.468799875285665	6.21848671224012e-06	Q04760	GLO1	Lactoylglutathione lyase (EC 4.4.1.5) (Aldoketomutase) (Glyoxalase I) (Glx I) (Ketone-aldehyde mutase) (Methylglyoxalase) (S-D-lactoylglutathione methylglyoxal lyase)	-0.5139022007	5.141318e-09	p < 0.05
1605	TVLNPGEVLPTAFEASEK	0.645822605594048	7.33092758793566e-06	Q9GZM7	TINAGL1	Tubulointerstitial nephritis antigen-like (Glucocorticoid-inducible protein 5) (Oxidized LDL-responsive gene 2 protein) (OLRG-2) (Tubulointerstitial nephritis antigen-related protein) (TIN Ag-related protein) (TIN-Ag-RP)	0.879250704	9.673841e-11	p < 0.05
1606	TVLNPGEVLPTAFEASEK	0.645822605594048	7.33092758793566e-06	Q9GZM7	TINAGL1	Tubulointerstitial nephritis antigen-like (Glucocorticoid-inducible protein 5) (Oxidized LDL-responsive gene 2 protein) (OLRG-2) (Tubulointerstitial nephritis antigen-related protein) (TIN Ag-related protein) (TIN-Ag-RP)	0.879250704	9.673841e-11	p < 0.05
1607	LPPLFLEPGDLR	-0.612009083250802	6.38170319997177e-06	P00403	MT-CO2	Cytochrome c oxidase subunit 2 (EC 7.1.1.9) (Cytochrome c oxidase polypeptide II)	-0.6507089393	9.731022e-13	p < 0.05
1608	CANPAAGSVILLENLR	0.9160776369605	7.44180378115754e-06	P00558	PGK1	Phosphoglycerate kinase 1 (EC 2.7.2.3) (Cell migration-inducing gene 10 protein) (Primer recognition protein 2) (PRP 2)	0.7987498941	2.875555e-21	p < 0.05
1609	SLDGGFVYIAGK	0.473175783876319	6.15145019369461e-06	P02787	TF	Serotransferrin (Transferrin) (Beta-1 metal-binding globulin) (Siderophilin)	0.4553121393	4.390999e-06	p < 0.05
1610	IYQVYDSILK	0.331589545544748	7.02016997263124e-06	P63010	AP2B1	AP-2 complex subunit beta (AP105B) (Adaptor protein complex AP-2 subunit beta) (Adaptor-related protein complex 2 subunit beta) (Beta-2-adaptin) (Beta-adaptin) (Clathrin assembly protein complex 2 beta large chain) (Plasma membrane adaptor HA2/AP2 adaptin beta subunit)	0.3597743375	4.817344e-15	p < 0.05
1611	PIDVCEIGSK	0.72518036007678	7.57425507904733e-06	Q15181	PPA1	Inorganic pyrophosphatase (EC 3.6.1.1) (Pyrophosphate phospho-hydrolase) (PPase)	1.0549069521	2.057406e-30	p < 0.05
1612	AMFAEFFGGR	0.6883502564347	7.07907693986775e-06	P25685	DNAJB1	DnaJ homolog subfamily B member 1 (DnaJ protein homolog 1) (Heat shock 40 kDa protein 1) (HSP40) (Heat shock protein 40) (Human DnaJ protein 1) (hDj-1)	0.6937921202	8.479544e-22	p < 0.05
1613	ELFEQLGEYK	0.61212750350355	7.07723302642207e-06	P02768	ALB	Albumin	0.6269395634	2.208764e-11	p < 0.05
1614	EVDETYVPK	0.724103450955524	8.36235676286299e-06	P02768	ALB	Albumin	0.6269395634	2.208764e-11	p < 0.05
1615	GSSFGSGAGSSSFSR	0.878962019594075	8.55078523311997e-06	P05787	KRT8	Keratin, type II cytoskeletal 8 (Cytokeratin-8) (CK-8) (Keratin-8) (K8) (Type-II keratin Kb8)	0.9497409502	2.194206e-11	p < 0.05
1616	VLAPEGSVANK	0.48949701580663	7.80462730460534e-06	Q13283	G3BP1	Ras GTPase-activating protein-binding protein 1 (G3BP-1) (EC 3.6.4.12) (EC 3.6.4.13) (ATP-dependent DNA helicase VIII) (hDH VIII) (GAP SH3 domain-binding protein 1)	1.0896986389	5.236746e-43	p < 0.05
1617	PPYDEQTQAFIDAAQEAR	-0.479039129050669	7.10256736543417e-06	P14314	PRKCSH	Glucosidase 2 subunit beta (80K-H protein) (Glucosidase II subunit beta) (Protein kinase C substrate 60.1 kDa protein heavy chain) (PKCSH)	-0.2998781851	8.196081e-06	p < 0.05
1618	ELYEEELR	0.736592334067593	7.2089988174103e-06	P17661	DES	Desmin	0.884295016	3.525397e-11	p < 0.05
1619	YELPDGQVITIGNER	0.465176591139723	8.26144778252653e-06	A5A3E0	POTEF	POTE ankyrin domain family member F (ANKRD26-like family C member 1B) (Chimeric POTE-actin protein)	NA	NA	NA
1620	AIAYYVSNEELR	0.447802623302059	7.62215567671199e-06	P26641	EEF1G	Elongation factor 1-gamma (EF-1-gamma) (eEF-1B gamma)	0.4028889582	8.158821e-13	p < 0.05
1621	ALAWLDTQDR	0.645221835654593	9.36933629058123e-06	Q8IZ83	ALDH16A1	Aldehyde dehydrogenase family 16 member A1	0.3163254541	1.190084e-06	p < 0.05
1622	GNPITIFQER	0.442130725178268	7.91573427771277e-06	P04406	GAPDH	Glyceraldehyde-3-phosphate dehydrogenase (GAPDH) (EC 1.2.1.12) (Peptidyl-cysteine S-nitrosylase GAPDH) (EC 2.6.99.-)	0.5676150529	1.505514e-13	p < 0.05
1623	AEGPDEDSSNR	-0.58346044969598	9.63771498798346e-06	P13667	PDIA4	Protein disulfide-isomerase A4 (EC 5.3.4.1) (Endoplasmic reticulum resident protein 70) (ER protein 70) (ERp70) (Endoplasmic reticulum resident protein 72) (ER protein 72) (ERp-72) (ERp72)	-0.8198298315	3.694362e-14	p < 0.05
1624	TNGSQFFICTAK	0.502195388041988	9.28500850343894e-06	A0A0B4J2A2	PPIAL4C	Peptidyl-prolyl cis-trans isomerase A-like 4C (PPIase A-like 4C) (EC 5.2.1.8)	NA	NA	NA
1625	FVSGGDDYK	0.390181156167256	9.86536810061714e-06	P53621	COPA	Coatomer subunit alpha (Alpha-coat protein) (Alpha-COP) (HEP-COP) (HEPCOP) [Cleaved into: Xenin (Xenopsin-related peptide); Proxenin]	0.5601005408	2.917935e-21	p < 0.05
1626	ITFVLFPR	0.795017451476439	9.78171269777157e-06	O15144	ARPC2	Actin-related protein 2/3 complex subunit 2 (Arp2/3 complex 34 kDa subunit) (p34-ARC)	0.7240497361	1.837606e-27	p < 0.05
1627	WILGDVFIGR	-0.755991724581294	8.74001544872596e-06	P07339	CTSD	Cathepsin D (EC 3.4.23.5) [Cleaved into: Cathepsin D light chain; Cathepsin D heavy chain]	-0.1453726877	0.1680131	n.s.
1628	YVAFTDTER	0.520743570013588	9.63771498798346e-06	P0DMV8	HSPA1A	Heat shock 70 kDa protein 1A (Heat shock 70 kDa protein 1) (HSP70-1) (HSP70.1)	NA	NA	NA
1629	SVQAPSYGAR	0.880286663588938	9.01673756845211e-06	P05783	KRT18	Keratin, type I cytoskeletal 18 (Cell proliferation-inducing gene 46 protein) (Cytokeratin-18) (CK-18) (Keratin-18) (K18)	0.6538148706	9.643865e-06	p < 0.05
1630	SFLPDPYQK	-0.48243194574947	9.7367617564545e-06	P07602	PSAP	Prosaposin (Proactivator polypeptide) [Cleaved into: Saposin-A (Protein A); Saposin-B-Val; Saposin-B (Cerebroside sulfate activator) (CSAct) (Dispersin) (Sphingolipid activator protein 1) (SAP-1) (Sulfatide/GM1 activator); Saposin-C (A1 activator) (Co-beta-glucosidase) (Glucosylceramidase activator) (Sphingolipid activator protein 2) (SAP-2); Saposin-D (Component C) (Protein C)]	0.4254467997	8.065892e-05	p < 0.05
1631	QNCELFEQLGEY	0.574088196661696	9.91198386886196e-06	P02768	ALB	Albumin	0.6269395634	2.208764e-11	p < 0.05
1632	FGIPCELR	-0.520878338844185	9.33934560556265e-06	P22234	PAICS	Multifunctional protein ADE2 [Includes: Phosphoribosylaminoimidazole-succinocarboxamide synthase (EC 6.3.2.6) (SAICAR synthetase); Phosphoribosylaminoimidazole carboxylase (EC 4.1.1.21) (AIR carboxylase) (AIRC)]	-0.421976767	6.731353e-07	p < 0.05
1633	ILTDITK	0.461227610395295	9.43868198943634e-06	P13639	EEF2	Elongation factor 2 (EF-2)	0.442825856	3.679149e-12	p < 0.05
1634	PPLFPSENR	0.99754001623647	9.59020108573669e-06	Q9Y3B3	TMED7	Transmembrane emp24 domain-containing protein 7 (p24 family protein gamma-3) (p24gamma3) (p27)	0.2696053703	0.0001341391	p < 0.05
1635	GTSTSATLTGLTR	0.942226584627001	1.01382774467269e-05	P02751	FN1	Fibronectin (FN) (Cold-insoluble globulin) (CIG) [Cleaved into: Anastellin; Ugl-Y1; Ugl-Y2; Ugl-Y3]	1.6088845501	3.856503e-20	p < 0.05
1636	SPALTIENEHIR	0.51209855820191	9.44456153381777e-06	O00754	MAN2B1	Lysosomal alpha-mannosidase (Laman) (EC 3.2.1.24) (Lysosomal acid alpha-mannosidase) (Mannosidase alpha class 2B member 1) (Mannosidase alpha-B) [Cleaved into: Lysosomal alpha-mannosidase A peptide; Lysosomal alpha-mannosidase B peptide; Lysosomal alpha-mannosidase C peptide; Lysosomal alpha-mannosidase D peptide; Lysosomal alpha-mannosidase E peptide]	0.4829572032	4.557674e-12	p < 0.05
1637	SPALTIENEHIR	0.51209855820191	9.44456153381777e-06	O00754	MAN2B1	Lysosomal alpha-mannosidase (Laman) (EC 3.2.1.24) (Lysosomal acid alpha-mannosidase) (Mannosidase alpha class 2B member 1) (Mannosidase alpha-B) [Cleaved into: Lysosomal alpha-mannosidase A peptide; Lysosomal alpha-mannosidase B peptide; Lysosomal alpha-mannosidase C peptide; Lysosomal alpha-mannosidase D peptide; Lysosomal alpha-mannosidase E peptide]	0.4829572032	4.557674e-12	p < 0.05
1638	AGYTDNLVR	0.551917390176053	9.13842041106583e-06	P63244	RACK1	Receptor of activated protein C kinase 1 (Cell proliferation-inducing gene 21 protein) (Guanine nucleotide-binding protein subunit beta-2-like 1) (Guanine nucleotide-binding protein subunit beta-like protein 12.3) (Human lung cancer oncogene 7 protein) (HLC-7) (Receptor for activated C kinase) (Small ribosomal subunit protein RACK1) [Cleaved into: Receptor of activated protein C kinase 1, N-termi…	0.1936080409	0.001162701	p < 0.05
1639	ICVIANPVNSTIPITAEVFK	-0.510586064585536	1.00885364257385e-05	P40926	MDH2	Malate dehydrogenase, mitochondrial (EC 1.1.1.37)	-0.4938133963	2.201503e-05	p < 0.05
1640	ICVIANPVNSTIPITAEVFK	-0.510586064585536	1.00885364257385e-05	P40926	MDH2	Malate dehydrogenase, mitochondrial (EC 1.1.1.37)	-0.4938133963	2.201503e-05	p < 0.05
1641	EVTHQGLSSPVTK	0.687535308081668	9.44456153381777e-06	P01834	IGKC	Immunoglobulin kappa constant (Ig kappa chain C region) (Ig kappa chain C region AG) (Ig kappa chain C region CUM) (Ig kappa chain C region EU) (Ig kappa chain C region OU) (Ig kappa chain C region ROY) (Ig kappa chain C region TI)	0.7255610478	3.477106e-08	p < 0.05
1642	EVTHQGLSSPVTK	0.687535308081668	9.44456153381777e-06	P01834	IGKC	Immunoglobulin kappa constant (Ig kappa chain C region) (Ig kappa chain C region AG) (Ig kappa chain C region CUM) (Ig kappa chain C region EU) (Ig kappa chain C region OU) (Ig kappa chain C region ROY) (Ig kappa chain C region TI)	0.7255610478	3.477106e-08	p < 0.05
1643	IFPDSPGGTSYER	-0.492517569249221	1.07606122698606e-05	Q9Y6M9	NDUFB9	NADH dehydrogenase [ubiquinone] 1 beta subcomplex subunit 9 (Complex I-B22) (CI-B22) (LYR motif-containing protein 3) (NADH-ubiquinone oxidoreductase B22 subunit)	-0.4714368226	1.003037e-06	p < 0.05
1644	SLTWDMACR	-0.712824308534242	9.68864157668043e-06	P49411	TUFM	Elongation factor Tu, mitochondrial (EF-Tu) (P43)	-0.432958869	4.355688e-13	p < 0.05
1645	NVTLPAGEQR	0.592263566332125	1.14307656471562e-05	P42166	TMPO	Lamina-associated polypeptide 2, isoform alpha (Thymopoietin isoform alpha) (TP alpha) (Thymopoietin-related peptide isoform alpha) (TPRP isoform alpha) [Cleaved into: Thymopoietin (TP) (Splenin); Thymopentin (TP5)]	0.885780752	1.011889e-22	p < 0.05
1646	DGVTHTVPIYEGYALPHAILR	0.48745651695627	1.09342769353949e-05	P60709	ACTB	Actin, cytoplasmic 1 (Beta-actin) [Cleaved into: Actin, cytoplasmic 1, N-terminally processed]	NA	NA	NA
1647	DGVTHTVPIYEGYALPHAILR	0.48745651695627	1.09342769353949e-05	P60709	ACTB	Actin, cytoplasmic 1 (Beta-actin) [Cleaved into: Actin, cytoplasmic 1, N-terminally processed]	NA	NA	NA
1648	SLIINTFYSNK	0.721985585924904	1.04761554563331e-05	P07900	HSP90AA1	Heat shock protein HSP 90-alpha (EC 3.6.4.10) (Heat shock 86 kDa) (HSP 86) (HSP86) (Lipopolysaccharide-associated protein 2) (LAP-2) (LPS-associated protein 2) (Renal carcinoma antigen NY-REN-38)	0.2063844248	0.0007980557	p < 0.05
1649	SAPNYCYR	0.466364745040605	1.2646388537678e-05	O00743	PPP6C	Serine/threonine-protein phosphatase 6 catalytic subunit (PP6C) (EC 3.1.3.16) [Cleaved into: Serine/threonine-protein phosphatase 6 catalytic subunit, N-terminally processed]	0.4013104511	8.555984e-16	p < 0.05
1650	HGDLLECADDR	0.570637997019534	1.1499360166088e-05	P02768	ALB	Albumin	0.6269395634	2.208764e-11	p < 0.05
1651	GPSVFPLAPC	0.780361316753562	1.14098663950134e-05	P01859	IGHG2	Immunoglobulin heavy constant gamma 2 (Ig gamma-2 chain C region) (Ig gamma-2 chain C region DOT) (Ig gamma-2 chain C region TIL) (Ig gamma-2 chain C region ZIE)	0.8968675752	1.106994e-07	p < 0.05
1652	CIYVAIGQK	-0.550074193531096	1.21032062646457e-05	P25705	ATP5F1A	ATP synthase subunit alpha, mitochondrial (ATP synthase F1 subunit alpha)	-0.7596417262	3.391e-15	p < 0.05
1653	FVTLDETEEGYR	-0.531027765805414	1.15458811978175e-05	P50416	CPT1A	Carnitine O-palmitoyltransferase 1, liver isoform (CPT1-L) (EC 2.3.1.21) (Carnitine O-palmitoyltransferase I, liver isoform) (CPT I) (CPTI-L) (Carnitine palmitoyltransferase 1A)	-0.6359386808	1.586992e-07	p < 0.05
1654	GVIDPVPEVAK	0.506916582634758	1.17828552013157e-05	O95470	SGPL1	Sphingosine-1-phosphate lyase 1 (S1PL) (SP-lyase 1) (SPL 1) (hSPL) (EC 4.1.2.27) (Sphingosine-1-phosphate aldolase)	0.055115752	0.3916305	n.s.
1655	LSCCQFAESLR	-0.527596624667018	1.17918050186461e-05	P0C0L4	C4A	Complement C4-A (Acidic complement C4) (C3 and PZP-like alpha-2-macroglobulin domain-containing protein 2) [Cleaved into: Complement C4 beta chain; Complement C4-A alpha chain; C4a anaphylatoxin; C4b-A; C4d-A; Complement C4 gamma chain]	0.0219799498	0.8673791	n.s.
1656	IFSFYLSR	-0.768962604671091	1.18101212069088e-05	P07339	CTSD	Cathepsin D (EC 3.4.23.5) [Cleaved into: Cathepsin D light chain; Cathepsin D heavy chain]	-0.1453726877	0.1680131	n.s.
1657	DCGATWVVLGH	0.3654587286443	1.27945208258546e-05	P60174	TPI1	Triosephosphate isomerase (TIM) (EC 5.3.1.1) (Methylglyoxal synthase) (EC 4.2.3.3) (Triose-phosphate isomerase)	0.4767993861	5.779487e-07	p < 0.05
1658	AFAFIQVPQDDDAR	-0.308631541409964	1.29014607512543e-05	Q7KZF4	SND1	Staphylococcal nuclease domain-containing protein 1 (EC 3.1.31.1) (100 kDa coactivator) (EBNA2 coactivator p100) (Tudor domain-containing protein 11) (p100 co-activator)	-0.2695617383	3.269187e-05	p < 0.05
1659	LAQPLLR	-0.453989581380973	1.33769663382972e-05	P28070	PSMB4	Proteasome subunit beta type-4 (26 kDa prosomal protein) (HsBPROS26) (PROS-26) (Macropain beta chain) (Multicatalytic endopeptidase complex beta chain) (Proteasome beta chain) (Proteasome chain 3) (HsN3)	-0.2900786041	1.330476e-08	p < 0.05
1660	PCAEDYLSVVLNQLCVLHEK	0.693959923073956	1.33079049035228e-05	P02768	ALB	Albumin	0.6269395634	2.208764e-11	p < 0.05
1661	APPTAYIDFAR	0.482037925625625	1.6027629434813e-05	P60174	TPI1	Triosephosphate isomerase (TIM) (EC 5.3.1.1) (Methylglyoxal synthase) (EC 4.2.3.3) (Triose-phosphate isomerase)	0.4767993861	5.779487e-07	p < 0.05
1662	TVDATSQIHCIEDFHR	0.522114861709031	1.60990444633673e-05	Q15654	TRIP6	Thyroid receptor-interacting protein 6 (TR-interacting protein 6) (TRIP-6) (Opa-interacting protein 1) (OIP-1) (Zyxin-related protein 1) (ZRP-1)	0.977278579	8.260795e-23	p < 0.05
1663	SITVPQDPAVLR	0.572651330848827	1.60556960829971e-05	Q9UGM6	WARS2	Tryptophan--tRNA ligase, mitochondrial (EC 6.1.1.2) ((Mt)TrpRS) (Tryptophanyl-tRNA synthetase) (TrpRS)	0.3913203879	0.0004278652	p < 0.05
1664	LFIDNIFR	-0.63326818583545	1.69231966385036e-05	P06576	ATP5F1B	ATP synthase subunit beta, mitochondrial (EC 7.1.2.2) (ATP synthase F1 subunit beta)	-0.7059656402	2.758047e-12	p < 0.05
1665	FNWYVDGVEVH	0.833903125738006	1.70557080685727e-05	P01857	IGHG1	Immunoglobulin heavy constant gamma 1 (Ig gamma-1 chain C region) (Ig gamma-1 chain C region EU) (Ig gamma-1 chain C region KOL) (Ig gamma-1 chain C region NIE)	0.536710166	3.299718e-05	p < 0.05
1666	TYSVSFEEDDK	0.570551974484519	1.51873706475098e-05	Q99805	TM9SF2	Transmembrane 9 superfamily member 2 (p76)	0.7023313929	1.340698e-16	p < 0.05
1667	AFIQVPQDDDAR	-0.448310519710704	1.76081144174699e-05	Q7KZF4	SND1	Staphylococcal nuclease domain-containing protein 1 (EC 3.1.31.1) (100 kDa coactivator) (EBNA2 coactivator p100) (Tudor domain-containing protein 11) (p100 co-activator)	-0.2695617383	3.269187e-05	p < 0.05
1668	TECCHGDLLECADDR	0.583129899904558	1.59751216893433e-05	P02768	ALB	Albumin	0.6269395634	2.208764e-11	p < 0.05
1669	YGVPASLPVDFAIDAR	-0.588840538839786	1.68097822798518e-05	O75369	FLNB	Filamin-B (FLN-B) (ABP-278) (ABP-280 homolog) (Actin-binding-like protein) (Beta-filamin) (Filamin homolog 1) (Fh1) (Filamin-3) (Thyroid autoantigen) (Truncated actin-binding protein) (Truncated ABP)	-0.5570584545	5.294889e-08	p < 0.05
1670	SVASAAAVLSHNR	-0.54634087097825	1.74713477069487e-05	P04844	RPN2	Dolichyl-diphosphooligosaccharide--protein glycosyltransferase subunit 2 (Dolichyl-diphosphooligosaccharide--protein glycosyltransferase 63 kDa subunit) (RIBIIR) (Ribophorin II) (RPN-II) (Ribophorin-2)	-0.5178970794	1.111149e-11	p < 0.05
1671	TLDNDIMLIK	0.537036923368667	1.60990444633673e-05	P35030	PRSS3	Trypsin-3 (EC 3.4.21.4) (Brain trypsinogen) (Mesotrypsin) (Mesotrypsinogen) (Serine protease 3) (Serine protease 4) (Trypsin III) (Trypsin IV)	NA	NA	NA
1672	YVGGQEHFAH	0.592680983228242	1.67350848204353e-05	P02763	ORM1	Alpha-1-acid glycoprotein 1 (AGP 1) (Orosomucoid-1) (OMD 1)	0.1930595521	0.08804177	n.s.
1673	YVGGQEHFAH	0.592680983228242	1.67350848204353e-05	P02763	ORM1	Alpha-1-acid glycoprotein 1 (AGP 1) (Orosomucoid-1) (OMD 1)	0.1930595521	0.08804177	n.s.
1674	EIVLTQSPATLSLSPGER	0.71940545207925	1.65797706535186e-05	A0A0A0MRZ8	IGKV3D-11	Immunoglobulin kappa variable 3D-11	NA	NA	NA
1675	EIVLTQSPATLSLSPGER	0.71940545207925	1.65797706535186e-05	A0A0A0MRZ8	IGKV3D-11	Immunoglobulin kappa variable 3D-11	NA	NA	NA
1676	VVGPWIQTK	0.409171266463812	1.67192943231456e-05	O43707	ACTN4	Alpha-actinin-4 (Non-muscle alpha-actinin 4)	0.4028017323	1.438333e-09	p < 0.05
1677	EVTSDSGSIVVSGLTPGVEYVY	0.771353687373844	2.06994942200792e-05	P02751	FN1	Fibronectin (FN) (Cold-insoluble globulin) (CIG) [Cleaved into: Anastellin; Ugl-Y1; Ugl-Y2; Ugl-Y3]	1.6088845501	3.856503e-20	p < 0.05
1678	QSLLQPLNVEIDPEIQK	0.724168000374186	1.74018890516942e-05	P04264	KRT1	Keratin, type II cytoskeletal 1 (67 kDa cytokeratin) (Cytokeratin-1) (CK-1) (Hair alpha protein) (Keratin-1) (K1) (Type-II keratin Kb1)	0.5073304045	0.0003201832	p < 0.05
1679	QSLLQPLNVEIDPEIQK	0.724168000374186	1.74018890516942e-05	P04264	KRT1	Keratin, type II cytoskeletal 1 (67 kDa cytokeratin) (Cytokeratin-1) (CK-1) (Hair alpha protein) (Keratin-1) (K1) (Type-II keratin Kb1)	0.5073304045	0.0003201832	p < 0.05
1680	TVDAGGLIHCIEDFHK	0.513048243950049	1.81892980327738e-05	Q93052	LPP	Lipoma-preferred partner (LIM domain-containing preferred translocation partner in lipoma)	0.5788568119	1.10823e-15	p < 0.05
1681	TVDAGGLIHCIEDFHK	0.513048243950049	1.81892980327738e-05	Q93052	LPP	Lipoma-preferred partner (LIM domain-containing preferred translocation partner in lipoma)	0.5788568119	1.10823e-15	p < 0.05
1682	SIMGGSTDGLR	-0.513787695617575	1.94626076670783e-05	O94979	SEC31A	Protein transport protein Sec31A (ABP125) (ABP130) (SEC31-like protein 1) (SEC31-related protein A) (Web1-like protein)	-0.2632940662	1.460218e-05	p < 0.05
1683	YLAWYQQK	0.545228162893968	2.05820392903296e-05	A0A075B6S5	IGKV1-27	Immunoglobulin kappa variable 1-27	NA	NA	NA
1684	LALGGELVYHR	0.59224741120251	2.12767658846801e-05	O96008	TOMM40	Mitochondrial import receptor subunit TOM40 homolog (Protein Haymaker) (Translocase of outer membrane 40 kDa subunit homolog) (p38.5)	0.7830474549	4.265085e-26	p < 0.05
1685	LALGGELVYHR	0.59224741120251	2.12767658846801e-05	O96008	TOMM40	Mitochondrial import receptor subunit TOM40 homolog (Protein Haymaker) (Translocase of outer membrane 40 kDa subunit homolog) (p38.5)	0.7830474549	4.265085e-26	p < 0.05
1686	TYYADSVK	0.565888665118614	2.35561128568938e-05	A0A075B6Q5	IGHV3-64	Immunoglobulin heavy variable 3-64	NA	NA	NA
1687	STVLSLDWHPN	0.403340438259578	2.14060495794227e-05	O15143	ARPC1B	Actin-related protein 2/3 complex subunit 1B (Arp2/3 complex 41 kDa subunit) (p41-ARC)	1.1573939484	2.991567e-37	p < 0.05
1688	VGDEGGFAPNILENK	0.444764364056789	2.06014985135447e-05	P06733	ENO1	Alpha-enolase (EC 4.2.1.11) (2-phospho-D-glycerate hydro-lyase) (C-myc promoter-binding protein) (Enolase 1) (MBP-1) (MPB-1) (Non-neural enolase) (NNE) (Phosphopyruvate hydratase) (Plasminogen-binding protein)	0.4881085429	2.232698e-08	p < 0.05
1689	TSDSDVPSGVTEVVVK	0.733746569172659	2.62769712115533e-05	P10909	CLU	Clusterin (Aging-associated gene 4 protein) (Apolipoprotein J) (Apo-J) (Complement cytolysis inhibitor) (CLI) (Complement-associated protein SP-40,40) (Ku70-binding protein 1) (NA1/NA2) (Sulfated glycoprotein 2) (SGP-2) (Testosterone-repressed prostate message 2) (TRPM-2) [Cleaved into: Clusterin beta chain (ApoJalpha) (Complement cytolysis inhibitor a chain); Clusterin alpha chain (ApoJbeta) (Co…	0.8448485899	6.243033e-11	p < 0.05
1690	GYWASLDASTQTTH	0.696036533817034	2.89774201782947e-05	Q15365	PCBP1	Poly(rC)-binding protein 1 (Alpha-CP1) (Heterogeneous nuclear ribonucleoprotein E1) (hnRNP E1) (Nucleic acid-binding protein SUB2.3)	0.7118918072	8.403435e-28	p < 0.05
1691	VCGPTQFR	0.55534040194681	2.53880433966219e-05	P98160	HSPG2	Basement membrane-specific heparan sulfate proteoglycan core protein (HSPG) (Perlecan) (PLC) [Cleaved into: Endorepellin; LG3 peptide]	0.6222055153	1.737187e-09	p < 0.05
1692	LAHEIGFGSK	-0.402010529150824	2.38592556051096e-05	Q99497	PARK7	Parkinson disease protein 7 (Maillard deglycase) (Oncogene DJ1) (Parkinsonism-associated deglycase) (Protein DJ-1) (DJ-1) (Protein/nucleic acid deglycase DJ-1) (EC 3.1.2.-) (EC 3.5.1.-) (EC 3.5.1.124)	-0.6387351268	8.871758e-14	p < 0.05
1693	TLGEESEAPGQR	0.399767312970874	2.22067665359325e-05	Q04637	EIF4G1	Eukaryotic translation initiation factor 4 gamma 1 (eIF-4-gamma 1) (eIF-4G 1) (eIF-4G1) (p220)	0.4444386457	4.822742e-19	p < 0.05
1694	AIFTFPNTPVK	0.510298629948635	2.61715917776713e-05	Q9Y6N5	SQOR	Sulfide:quinone oxidoreductase, mitochondrial (SQOR) (EC 1.8.5.8) (Sulfide dehydrogenase-like) (Sulfide quinone oxidoreductase)	0.4651759672	1.098641e-05	p < 0.05
1695	IDSEGGVSANHT	-0.525645936567635	2.30642770494473e-05	P51659	HSD17B4	Peroxisomal multifunctional enzyme type 2 (MFE-2) (17-beta-hydroxysteroid dehydrogenase 4) (17-beta-HSD 4) (D-bifunctional protein) (DBP) (Multifunctional protein 2) (MFP-2) (Short chain dehydrogenase/reductase family 8C member 1) [Cleaved into: (3R)-hydroxyacyl-CoA dehydrogenase (EC 1.1.1.n12); Enoyl-CoA hydratase 2 (EC 4.2.1.107) (EC 4.2.1.119) (3-alpha,7-alpha,12-alpha-trihydroxy-5-beta-choles…	-2.5073099301	5.074575e-51	p < 0.05
1696	SLLEACTFR	0.691540009984632	2.31360316976016e-05	P02787	TF	Serotransferrin (Transferrin) (Beta-1 metal-binding globulin) (Siderophilin)	0.4553121393	4.390999e-06	p < 0.05
1697	TLVSSSADPEGHFETPIWIER	-0.35294049111689	2.35561128568938e-05	Q14697	GANAB	Neutral alpha-glucosidase AB (EC 3.2.1.207) (Alpha-glucosidase 2) (Glucosidase II subunit alpha)	-0.3862162191	5.632082e-07	p < 0.05
1698	FQEDAPVIHQEMIGGLR	0.640445782415845	2.54916167989379e-05	P01024	C3	Complement C3 (C3 and PZP-like alpha-2-macroglobulin domain-containing protein 1) [Cleaved into: Complement C3 beta chain; C3-beta-c (C3bc); Complement C3 alpha chain; C3a anaphylatoxin; Acylation stimulating protein (ASP) (C3adesArg); Complement C3b alpha' chain; Complement C3c alpha' chain fragment 1; Complement C3dg fragment; Complement C3g fragment; Complement C3d fragment; Complement C3f fra…	0.3530081602	0.000581811	p < 0.05
1699	AIEHADFAGVER	0.436453885071303	2.91807322824961e-05	P78371	CCT2	T-complex protein 1 subunit beta (TCP-1-beta) (CCT-beta)	0.3650850598	2.037305e-08	p < 0.05
1700	TGGISVPGPMGPSGPR	0.87294011094278	2.55336273116419e-05	P02452	COL1A1	Collagen alpha-1(I) chain (Alpha-1 type I collagen)	1.5548384274	2.19669e-21	p < 0.05
1701	IAMTSGTVQPK	0.463110477859535	2.9470091098294e-05	Q14677	CLINT1	Clathrin interactor 1 (Clathrin-interacting protein localized in the trans-Golgi region) (Clint) (Enthoprotin) (Epsin-4) (Epsin-related protein) (EpsinR)	0.8464338728	1.00552e-38	p < 0.05
1702	VNFQQPADAER	0.382213670115209	2.54916167989379e-05	P11940	PABPC1	Polyadenylate-binding protein 1 (PABP-1) (Poly(A)-binding protein 1)	0.5938526028	7.992198e-18	p < 0.05
1703	DELEIIEGMK	-0.457156324113854	2.78966377907727e-05	P10809	HSPD1	60 kDa heat shock protein, mitochondrial (EC 5.6.1.7) (60 kDa chaperonin) (Chaperonin 60) (CPN60) (Heat shock protein 60) (HSP-60) (Hsp60) (HuCHA60) (Mitochondrial matrix protein P1) (P60 lymphocyte protein)	-0.8069903363	6.62745e-16	p < 0.05
1704	TNEEAGDGTTTATVLAR	-0.437302732744103	2.73043326450127e-05	P10809	HSPD1	60 kDa heat shock protein, mitochondrial (EC 5.6.1.7) (60 kDa chaperonin) (Chaperonin 60) (CPN60) (Heat shock protein 60) (HSP-60) (Hsp60) (HuCHA60) (Mitochondrial matrix protein P1) (P60 lymphocyte protein)	-0.8069903363	6.62745e-16	p < 0.05
1705	IFWAPESAPLK	0.489699435758224	3.1488292971607e-05	P23528	CFL1	Cofilin-1 (18 kDa phosphoprotein) (p18) (Cofilin, non-muscle isoform)	1.0948582192	1.448376e-30	p < 0.05
1706	IGFNVETVEYK	0.37402202593488	3.68005487689021e-05	P18085	ARF4	ADP-ribosylation factor 4	0.4091859725	5.983468e-10	p < 0.05
1707	SSDPPFEVR	-0.521293422146535	2.85352817263165e-05	P08559	PDHA1	Pyruvate dehydrogenase E1 component subunit alpha, somatic form, mitochondrial (EC 1.2.4.1) (PDHE1-A type I)	-0.3057289163	1.734528e-05	p < 0.05
1708	AHEILPNLVCC	0.43542234006011	3.13969393992449e-05	P50990	CCT8	T-complex protein 1 subunit theta (TCP-1-theta) (CCT-theta) (Chaperonin containing T-complex polypeptide 1 subunit 8) (Renal carcinoma antigen NY-REN-15)	0.27986718	3.105757e-06	p < 0.05
1709	DAFVTGEWGR	-0.387774102838813	3.05060573804384e-05	P30044	PRDX5	Peroxiredoxin-5, mitochondrial (EC 1.11.1.24) (Alu corepressor 1) (Antioxidant enzyme B166) (AOEB166) (Liver tissue 2D-page spot 71B) (PLP) (Peroxiredoxin V) (Prx-V) (Peroxisomal antioxidant enzyme) (TPx type VI) (Thioredoxin peroxidase PMP20) (Thioredoxin-dependent peroxiredoxin 5)	-0.2093760342	0.01060448	p < 0.05
1710	DELSDVSQGGSK	0.48486590155651	3.1474643137995e-05	O60271	SPAG9	C-Jun-amino-terminal kinase-interacting protein 4 (JIP-4) (JNK-interacting protein 4) (Cancer/testis antigen 89) (CT89) (Human lung cancer oncogene 6 protein) (HLC-6) (JNK-associated leucine-zipper protein) (JLP) (Mitogen-activated protein kinase 8-interacting protein 4) (Proliferation-inducing protein 6) (Protein highly expressed in testis) (PHET) (Sperm surface protein) (Sperm-associated antige…	0.0183490909	0.7633582	n.s.
1711	GLEFTSSGSANTETTK	0.458122202710082	3.53760323329672e-05	P21796	VDAC1	Voltage-dependent anion-selective channel protein 1 (VDAC-1) (hVDAC1) (Outer mitochondrial membrane protein porin 1) (Plasmalemmal porin) (Porin 31HL) (Porin 31HM)	0.6091874186	4.12817e-13	p < 0.05
1712	SIQDVTQESK	0.443378882042253	3.43969260805731e-05	Q9BSJ8	ESYT1	Extended synaptotagmin-1 (E-Syt1) (Membrane-bound C2 domain-containing protein)	0.6088894409	1.923898e-18	p < 0.05
1713	EIGTSLFDEEGAK	0.400531597603624	3.49117486338943e-05	P00558	PGK1	Phosphoglycerate kinase 1 (EC 2.7.2.3) (Cell migration-inducing gene 10 protein) (Primer recognition protein 2) (PRP 2)	0.7987498941	2.875555e-21	p < 0.05
1714	ASQEIPASPFR	-0.546655505696514	3.67073370521269e-05	O75369	FLNB	Filamin-B (FLN-B) (ABP-278) (ABP-280 homolog) (Actin-binding-like protein) (Beta-filamin) (Filamin homolog 1) (Fh1) (Filamin-3) (Thyroid autoantigen) (Truncated actin-binding protein) (Truncated ABP)	-0.5570584545	5.294889e-08	p < 0.05
1715	SLATQDSDNPDLR	0.325487118080961	3.57413097598502e-05	P63010	AP2B1	AP-2 complex subunit beta (AP105B) (Adaptor protein complex AP-2 subunit beta) (Adaptor-related protein complex 2 subunit beta) (Beta-2-adaptin) (Beta-adaptin) (Clathrin assembly protein complex 2 beta large chain) (Plasma membrane adaptor HA2/AP2 adaptin beta subunit)	0.3597743375	4.817344e-15	p < 0.05
[truncated: 1,032 more rows]
