# Supplementary material for: Proteomic characterization of intrahepatic cholangiocarcinoma identifies risk-stratifying subgroups and EIF4A1 as a therapeutic target
Source: Nat Commun. 2026 Mar 23;17:2741. doi: 10.1038/s41467-026-70817-1 (PMC13013968; doi:10.1038/s41467-026-70817-1)
Supplement: Supplementary file 14 — Source Data [file 41467_2026_70817_MOESM14_ESM.zip › Source Data/Fig6E.csv]

	Peptide	logFCsemi	adj.P.Valsemi	Protein	Gene.names	Protein.names	logFCfull	adj.P.Valfull	p protein level
1	ESGAAGPTGPIGSR	-1.43863917368678	7.31874298107104e-06	P08123	COL1A2	Collagen alpha-2(I) chain (Alpha-2 type I collagen)	-1.27789	1.500534e-07	p < 0.05
2	GPVGPAGAVGPR	-1.4487516968435	7.31874298107104e-06	P08123	COL1A2	Collagen alpha-2(I) chain (Alpha-2 type I collagen)	-1.27789	1.500534e-07	p < 0.05
3	AGPAGPAGPR	-1.21427592884905	7.31874298107104e-06	P08123	COL1A2	Collagen alpha-2(I) chain (Alpha-2 type I collagen)	-1.27789	1.500534e-07	p < 0.05
4	GISVPGPMGPSGPR	-1.51108887968551	7.31874298107104e-06	P02452	COL1A1	Collagen alpha-1(I) chain (Alpha-1 type I collagen)	-1.230483	5.129709e-08	p < 0.05
5	AITGPPTELITSEVTAR	-1.5480789496594	7.31874298107104e-06	Q05707	COL14A1	Collagen alpha-1(XIV) chain (Undulin)	-1.69129	5.124737e-08	p < 0.05
6	AITGPPTELITSEVTAR	-1.5480789496594	7.31874298107104e-06	Q05707	COL14A1	Collagen alpha-1(XIV) chain (Undulin)	-1.69129	5.124737e-08	p < 0.05
7	GIAGITGAR	-1.49714000125082	9.31160556846038e-06	P02461	COL3A1	Collagen alpha-1(III) chain	-1.610664	4.868259e-08	p < 0.05
8	ETGPSGPVGPAGAVGPR	-1.2843376034748	9.31160556846038e-06	P08123	COL1A2	Collagen alpha-2(I) chain (Alpha-2 type I collagen)	-1.27789	1.500534e-07	p < 0.05
9	NNPVPYWEVQPATFR	-1.1530137511935	9.31160556846038e-06	P21810	BGN	Biglycan (Bone/cartilage proteoglycan I) (PG-S1)	-1.234736	9.603603e-08	p < 0.05
10	SGFEPGAFDGLK	-0.982884817589172	9.31160556846038e-06	P21810	BGN	Biglycan (Bone/cartilage proteoglycan I) (PG-S1)	-1.234736	9.603603e-08	p < 0.05
11	WEVQPATFR	-1.20252436032467	1.56911612923142e-05	P21810	BGN	Biglycan (Bone/cartilage proteoglycan I) (PG-S1)	-1.234736	9.603603e-08	p < 0.05
12	TLCQVDPICGK	-1.37827613989447	1.56911612923142e-05	P35555	FBN1	Fibrillin-1 [Cleaved into: Asprosin]	-1.394184	1.951089e-07	p < 0.05
13	TGGISVPGPMGPSGPR	-1.48019974144738	1.9544600538745e-05	P02452	COL1A1	Collagen alpha-1(I) chain (Alpha-1 type I collagen)	-1.230483	5.129709e-08	p < 0.05
14	EIGAVGNAGPAGPAGPR	-1.2637329513582	1.9544600538745e-05	P08123	COL1A2	Collagen alpha-2(I) chain (Alpha-2 type I collagen)	-1.27789	1.500534e-07	p < 0.05
15	NYDYYIR	-1.39073579718601	2.67621105453897e-05	Q07507	DPT	Dermatopontin (Tyrosine-rich acidic matrix protein) (TRAMP)	-1.659843	5.124737e-08	p < 0.05
16	ISVPGPMGPSGPR	-1.28497161735258	3.50426327196617e-05	P02452	COL1A1	Collagen alpha-1(I) chain (Alpha-1 type I collagen)	-1.230483	5.129709e-08	p < 0.05
17	SIEDVEVAPPK	-1.74820298525982	4.52362453994865e-05	P00325	ADH1B	All-trans-retinol dehydrogenase [NAD(+)] ADH1B (EC 1.1.1.105) (Alcohol dehydrogenase 1B) (Alcohol dehydrogenase subunit beta)	-1.591409	5.651481e-05	p < 0.05
18	VGDEGGFAPNILENK	0.730192464408028	4.52362453994865e-05	P06733	ENO1	Alpha-enolase (EC 4.2.1.11) (2-phospho-D-glycerate hydro-lyase) (C-myc promoter-binding protein) (Enolase 1) (MBP-1) (MPB-1) (Non-neural enolase) (NNE) (Phosphopyruvate hydratase) (Plasminogen-binding protein)	0.569818	8.711771e-05	p < 0.05
19	GFTGPQCER	-1.26367658994877	4.81206478112535e-05	P35555	FBN1	Fibrillin-1 [Cleaved into: Asprosin]	-1.394184	1.951089e-07	p < 0.05
20	PLGIAGITGAR	-1.34056582517253	4.81206478112535e-05	P02461	COL3A1	Collagen alpha-1(III) chain	-1.610664	4.868259e-08	p < 0.05
21	TYGFTGPQCER	-1.25606465330687	6.03275985229301e-05	P35555	FBN1	Fibrillin-1 [Cleaved into: Asprosin]	-1.394184	1.951089e-07	p < 0.05
22	ESGPSGPAGPTGAR	-1.1990010197415	9.21819958762737e-05	P02452	COL1A1	Collagen alpha-1(I) chain (Alpha-1 type I collagen)	-1.230483	5.129709e-08	p < 0.05
23	SYQCPQGQVIVAVR	-1.44306706714442	9.21819958762737e-05	Q07507	DPT	Dermatopontin (Tyrosine-rich acidic matrix protein) (TRAMP)	-1.659843	5.124737e-08	p < 0.05
24	SYQCPQGQVIVAVR	-1.44306706714442	9.21819958762737e-05	Q07507	DPT	Dermatopontin (Tyrosine-rich acidic matrix protein) (TRAMP)	-1.659843	5.124737e-08	p < 0.05
25	ILPVGAANFR	0.832565929037353	9.83564600077549e-05	P06733	ENO1	Alpha-enolase (EC 4.2.1.11) (2-phospho-D-glycerate hydro-lyase) (C-myc promoter-binding protein) (Enolase 1) (MBP-1) (MPB-1) (Non-neural enolase) (NNE) (Phosphopyruvate hydratase) (Plasminogen-binding protein)	0.569818	8.711771e-05	p < 0.05
26	VVGDDLTVTNPK	1.00359561485019	0.000100833388991451	P06733	ENO1	Alpha-enolase (EC 4.2.1.11) (2-phospho-D-glycerate hydro-lyase) (C-myc promoter-binding protein) (Enolase 1) (MBP-1) (MPB-1) (Non-neural enolase) (NNE) (Phosphopyruvate hydratase) (Plasminogen-binding protein)	0.569818	8.711771e-05	p < 0.05
27	GDQGPPGPDGPR	-1.38349063822395	0.000151568957047488	P53420	COL4A4	Collagen alpha-4(IV) chain	NA	NA	NA
28	GWGPHCEICPF	-1.43289169330429	0.000151568957047488	P35555	FBN1	Fibrillin-1 [Cleaved into: Asprosin]	-1.394184	1.951089e-07	p < 0.05
29	AWGHPCEMCPAQPHPC	-1.36677252117681	0.000151568957047488	P35555	FBN1	Fibrillin-1 [Cleaved into: Asprosin]	-1.394184	1.951089e-07	p < 0.05
30	SGAAGPTGPIGSR	-1.05359741472789	0.000196034707974758	P08123	COL1A2	Collagen alpha-2(I) chain (Alpha-2 type I collagen)	-1.27789	1.500534e-07	p < 0.05
31	HIADLAGNSEVILPVPAFN	0.668199922482556	0.000196034707974758	P06733	ENO1	Alpha-enolase (EC 4.2.1.11) (2-phospho-D-glycerate hydro-lyase) (C-myc promoter-binding protein) (Enolase 1) (MBP-1) (MPB-1) (Non-neural enolase) (NNE) (Phosphopyruvate hydratase) (Plasminogen-binding protein)	0.569818	8.711771e-05	p < 0.05
32	STGIYEALELR	0.626158962783115	0.000196034707974758	P06733	ENO1	Alpha-enolase (EC 4.2.1.11) (2-phospho-D-glycerate hydro-lyase) (C-myc promoter-binding protein) (Enolase 1) (MBP-1) (MPB-1) (Non-neural enolase) (NNE) (Phosphopyruvate hydratase) (Plasminogen-binding protein)	0.569818	8.711771e-05	p < 0.05
33	MCICGPGYQR	-1.12699613230465	0.000254678819616786	P35555	FBN1	Fibrillin-1 [Cleaved into: Asprosin]	-1.394184	1.951089e-07	p < 0.05
34	TIYDNAVQGLR	0.598316169591946	0.00040962576998758	Q96AG4	LRRC59	Leucine-rich repeat-containing protein 59 (Ribosome-binding protein p34) (p34) [Cleaved into: Leucine-rich repeat-containing protein 59, N-terminally processed]	0.3951276	0.004639008	p < 0.05
35	QVCEQLIQSH	-1.11782076588572	0.000444736502415735	Q05707	COL14A1	Collagen alpha-1(XIV) chain (Undulin)	-1.69129	5.124737e-08	p < 0.05
36	TGACQDVDECQAIPGLCQGGN	-1.17481439181323	0.000818403233765338	P35555	FBN1	Fibrillin-1 [Cleaved into: Asprosin]	-1.394184	1.951089e-07	p < 0.05
37	QICVCDNGAILCDK	-1.07855458609508	0.000818403233765338	P05997	COL5A2	Collagen alpha-2(V) chain	-1.21996	1.647488e-06	p < 0.05
38	AAGPTGPIGSR	-1.06289408645511	0.000849851386463829	P08123	COL1A2	Collagen alpha-2(I) chain (Alpha-2 type I collagen)	-1.27789	1.500534e-07	p < 0.05
39	DLVAFHDFSSDLENVPHLR	-1.32883184603712	0.000849851386463829	P51888	PRELP	Prolargin (Proline-arginine-rich end leucine-rich repeat protein)	-2.000043	4.026008e-07	p < 0.05
40	DLVAFHDFSSDLENVPHLR	-1.32883184603712	0.000849851386463829	P51888	PRELP	Prolargin (Proline-arginine-rich end leucine-rich repeat protein)	-2.000043	4.026008e-07	p < 0.05
41	GPLGIAGITGAR	-1.20695102662714	0.000975215166856065	P02461	COL3A1	Collagen alpha-1(III) chain	-1.610664	4.868259e-08	p < 0.05
42	SIAQYWLGCPAPGH	-1.28325609218037	0.000975215166856065	P04004	VTN	Vitronectin (VN) (S-protein) (Serum-spreading factor) (V75) [Cleaved into: Vitronectin V65 subunit; Vitronectin V10 subunit; Somatomedin-B]	-1.149408	3.256513e-05	p < 0.05
43	SFTPDHVVY	-0.795765045735918	0.00118221979722672	Q6NZI2	CAVIN1	Caveolae-associated protein 1 (Cavin-1) (Polymerase I and transcript release factor)	-0.8104178	0.0001642809	p < 0.05
44	SAALIQQATTVK	0.51287444443966	0.00155824395713231	P32969	RPL9	60S ribosomal protein L9 (Large ribosomal subunit protein uL6)	0.1489427	0.4180594	n.s.
45	LILYAPLTEGLAGDEK	-1.22672848197627	0.00206317653224108	Q05707	COL14A1	Collagen alpha-1(XIV) chain (Undulin)	-1.69129	5.124737e-08	p < 0.05
46	ASVLTAQPR	0.481686971510116	0.00215599679816517	P13639	EEF2	Elongation factor 2 (EF-2)	0.2386818	0.007749281	p < 0.05
47	SGYTQSQFSAPR	0.562942156537097	0.00215599679816517	Q14444	CAPRIN1	Caprin-1 (Cell cycle-associated protein 1) (Cytoplasmic activation- and proliferation-associated protein 1) (GPI-anchored membrane protein 1) (GPI-anchored protein p137) (GPI-p137) (p137GPI) (Membrane component chromosome 11 surface marker 1) (RNA granule protein 105)	0.4179846	0.0003134121	p < 0.05
48	APVNVTTEVK	0.775982092225114	0.00215599679816517	P68104	EEF1A1	Elongation factor 1-alpha 1 (EF-1-alpha-1) (Elongation factor Tu) (EF-Tu) (Eukaryotic elongation factor 1 A-1) (eEF1A-1) (Leukocyte receptor cluster member 7)	NA	NA	NA
49	TGASYYGEQTLH	0.474527828254432	0.0022560315771901	Q9BY44	EIF2A	Eukaryotic translation initiation factor 2A (eIF-2A) (65 kDa eukaryotic translation initiation factor 2A) [Cleaved into: Eukaryotic translation initiation factor 2A, N-terminally processed]	0.4350591	0.0002781893	p < 0.05
50	GLFLSEGLK	-0.695014245144587	0.0022560315771901	P01009	SERPINA1	Alpha-1-antitrypsin (Alpha-1 protease inhibitor) (Alpha-1-antiproteinase) (Serpin A1) [Cleaved into: Short peptide from AAT (SPAAT)]	-0.6924126	9.322405e-05	p < 0.05
51	LEPSANMPWFK	0.64897345120345	0.00250102617069219	P68104	EEF1A1	Elongation factor 1-alpha 1 (EF-1-alpha-1) (Elongation factor Tu) (EF-Tu) (Eukaryotic elongation factor 1 A-1) (eEF1A-1) (Leukocyte receptor cluster member 7)	NA	NA	NA
52	ALQNIIPASTGAAK	0.527992607024548	0.00255489135822337	P04406	GAPDH	Glyceraldehyde-3-phosphate dehydrogenase (GAPDH) (EC 1.2.1.12) (Peptidyl-cysteine S-nitrosylase GAPDH) (EC 2.6.99.-)	0.1247154	0.2562757	n.s.
53	HPGQISAGYAPVLDCHTAHIACK	0.515156879445841	0.0028801829321088	P68104	EEF1A1	Elongation factor 1-alpha 1 (EF-1-alpha-1) (Elongation factor Tu) (EF-Tu) (Eukaryotic elongation factor 1 A-1) (eEF1A-1) (Leukocyte receptor cluster member 7)	NA	NA	NA
54	ISDVVLDK	0.538930256331811	0.00298402117642482	O43432	EIF4G3	Eukaryotic translation initiation factor 4 gamma 3 (eIF-4-gamma 3) (eIF-4G 3) (eIF4G 3) (eIF-4-gamma II) (eIF4GII)	0.03206745	0.7891972	n.s.
55	DVAASEFFR	0.626723995333773	0.00333631502021319	P06733	ENO1	Alpha-enolase (EC 4.2.1.11) (2-phospho-D-glycerate hydro-lyase) (C-myc promoter-binding protein) (Enolase 1) (MBP-1) (MPB-1) (Non-neural enolase) (NNE) (Phosphopyruvate hydratase) (Plasminogen-binding protein)	0.569818	8.711771e-05	p < 0.05
56	VADTPENLR	0.430467966514053	0.00346001550410303	Q14847	LASP1	LIM and SH3 domain protein 1 (LASP-1) (Metastatic lymph node gene 50 protein) (MLN 50)	0.06693925	0.5978188	n.s.
57	GILGYTEHQVVSSDFN	0.554019169898822	0.00349056692870148	P04406	GAPDH	Glyceraldehyde-3-phosphate dehydrogenase (GAPDH) (EC 1.2.1.12) (Peptidyl-cysteine S-nitrosylase GAPDH) (EC 2.6.99.-)	0.1247154	0.2562757	n.s.
58	AIAYYVSNEELR	0.536915310157788	0.00375590665919952	P26641	EEF1G	Elongation factor 1-gamma (EF-1-gamma) (eEF-1B gamma)	0.3374871	0.00091935	p < 0.05
59	YGDSEFTVQSTTGH	0.557493255257768	0.00420800513552382	P52597	HNRNPF	Heterogeneous nuclear ribonucleoprotein F (hnRNP F) (Nucleolin-like protein mcs94-1) [Cleaved into: Heterogeneous nuclear ribonucleoprotein F, N-terminally processed]	0.2001228	0.1337603	n.s.
60	YVSNEELR	0.559361915751775	0.00420800513552382	P26641	EEF1G	Elongation factor 1-gamma (EF-1-gamma) (eEF-1B gamma)	0.3374871	0.00091935	p < 0.05
61	LLQVASPFLEPH	0.56827448769069	0.00420800513552382	O75694	NUP155	Nuclear pore complex protein Nup155 (155 kDa nucleoporin) (Nucleoporin Nup155)	0.3088151	0.0003397733	p < 0.05
62	LVPLLSHQEVK	0.557538093781697	0.00420800513552382	O00505	KPNA3	Importin subunit alpha-4 (Importin alpha Q2) (Qip2) (Karyopherin subunit alpha-3) (SRP1-gamma)	0.325516	0.001767996	p < 0.05
63	LVPLLSHQEVK	0.557538093781697	0.00420800513552382	O00505	KPNA3	Importin subunit alpha-4 (Importin alpha Q2) (Qip2) (Karyopherin subunit alpha-3) (SRP1-gamma)	0.325516	0.001767996	p < 0.05
64	SIAAHLDNQVPVESPR	0.623361218613392	0.00478575796939988	P51398	DAP3	28S ribosomal protein S29, mitochondrial (MRP-S29) (S29mt) (Death-associated protein 3) (DAP-3) (Ionizing radiation resistance conferring protein) (Mitochondrial small ribosomal subunit protein mS29)	0.4419451	0.0009952889	p < 0.05
65	QEFMILPVGAANFR	0.715678883183457	0.00513031451862944	P06733	ENO1	Alpha-enolase (EC 4.2.1.11) (2-phospho-D-glycerate hydro-lyase) (C-myc promoter-binding protein) (Enolase 1) (MBP-1) (MPB-1) (Non-neural enolase) (NNE) (Phosphopyruvate hydratase) (Plasminogen-binding protein)	0.569818	8.711771e-05	p < 0.05
66	ASCTTNCLAPLAK	0.554527486486053	0.00519549099347408	O14556	GAPDHS	Glyceraldehyde-3-phosphate dehydrogenase, testis-specific (EC 1.2.1.12) (Spermatogenic cell-specific glyceraldehyde 3-phosphate dehydrogenase 2) (GAPDH-2) (Spermatogenic glyceraldehyde-3-phosphate dehydrogenase)	NA	NA	NA
67	SFECQPAR	-0.749698558257786	0.00519549099347408	P12109	COL6A1	Collagen alpha-1(VI) chain	-0.8107517	7.149373e-05	p < 0.05
68	ALWEILNK	-1.29981548023981	0.00573808061352119	Q05707	COL14A1	Collagen alpha-1(XIV) chain (Undulin)	-1.69129	5.124737e-08	p < 0.05
69	YAWESSAGGSFTVR	0.577394926845095	0.00618105786901618	P07900	HSP90AA1	Heat shock protein HSP 90-alpha (EC 3.6.4.10) (Heat shock 86 kDa) (HSP 86) (HSP86) (Lipopolysaccharide-associated protein 2) (LAP-2) (LPS-associated protein 2) (Renal carcinoma antigen NY-REN-38)	0.2788084	0.02116696	p < 0.05
70	PVGPAGAVGPR	-1.0433323310272	0.00633562862317726	P08123	COL1A2	Collagen alpha-2(I) chain (Alpha-2 type I collagen)	-1.27789	1.500534e-07	p < 0.05
71	TTAVAEAWAR	0.565262121869963	0.00633562862317726	Q9BQE3	TUBA1C	Tubulin alpha-1C chain (Alpha-tubulin 6) (Tubulin alpha-6 chain) [Cleaved into: Detyrosinated tubulin alpha-1C chain]	0.41588	0.000961737	p < 0.05
72	AETFTFHADICTLSEK	-0.56844678402115	0.00633562862317726	P02768	ALB	Albumin	-0.4422506	0.001567508	p < 0.05
73	AIMENANVLAR	0.740432626018285	0.00633562862317726	P04075	ALDOA	Fructose-bisphosphate aldolase A (EC 4.1.2.13) (Lung cancer antigen NY-LU-1) (Muscle-type aldolase)	0.5323079	0.0007192015	p < 0.05
74	FELPQGPLGTSFK	0.679831307584146	0.00715506221643392	Q9H3M7	TXNIP	Thioredoxin-interacting protein (Thioredoxin-binding protein 2) (Vitamin D3 up-regulated protein 1)	NA	NA	NA
75	GPVGPVGAR	-0.755078415001749	0.00723414876552353	P02452	COL1A1	Collagen alpha-1(I) chain (Alpha-1 type I collagen)	-1.230483	5.129709e-08	p < 0.05
76	NVLCSPGIQVVSVGIK	-0.670354153716322	0.00753253066838414	P12109	COL6A1	Collagen alpha-1(VI) chain	-0.8107517	7.149373e-05	p < 0.05
77	LAVNDFELAR	0.574525939057288	0.00723414876552353	Q02790	FKBP4	Peptidyl-prolyl cis-trans isomerase FKBP4 (PPIase FKBP4) (EC 5.2.1.8) (51 kDa FK506-binding protein) (FKBP51) (52 kDa FK506-binding protein) (52 kDa FKBP) (FKBP-52) (59 kDa immunophilin) (p59) (FK506-binding protein 4) (FKBP-4) (FKBP59) (HSP-binding immunophilin) (HBI) (Immunophilin FKBP52) (Rotamase) [Cleaved into: Peptidyl-prolyl cis-trans isomerase FKBP4, N-terminally processed]	0.4704736	0.002226127	p < 0.05
78	ALADLDELLIR	-0.756447211308158	0.00723414876552353	P98160	HSPG2	Basement membrane-specific heparan sulfate proteoglycan core protein (HSPG) (Perlecan) (PLC) [Cleaved into: Endorepellin; LG3 peptide]	-0.5640581	0.0006038661	p < 0.05
79	ALASPGSCLEEFR	-0.650873067817868	0.00723414876552353	P02462	COL4A1	Collagen alpha-1(IV) chain [Cleaved into: Arresten]	-0.8261549	1.490399e-05	p < 0.05
80	EGFQELLR	-0.993234655240063	0.00786302923812012	P01009	SERPINA1	Alpha-1-antitrypsin (Alpha-1 protease inhibitor) (Alpha-1-antiproteinase) (Serpin A1) [Cleaved into: Short peptide from AAT (SPAAT)]	-0.6924126	9.322405e-05	p < 0.05
81	FAVTVAPPGAR	1.14671127879955	0.00786302923812012	Q00839	HNRNPU	Heterogeneous nuclear ribonucleoprotein U (hnRNP U) (GRIP120) (Nuclear p120 ribonucleoprotein) (Scaffold-attachment factor A) (SAF-A) (p120) (pp120)	0.06082108	0.619459	n.s.
82	TASAGIQVVGDDLTVTNPK	0.622257342037937	0.00786302923812012	P06733	ENO1	Alpha-enolase (EC 4.2.1.11) (2-phospho-D-glycerate hydro-lyase) (C-myc promoter-binding protein) (Enolase 1) (MBP-1) (MPB-1) (Non-neural enolase) (NNE) (Phosphopyruvate hydratase) (Plasminogen-binding protein)	0.569818	8.711771e-05	p < 0.05
83	AGILENGAVR	-0.712759222435403	0.00786302923812012	P02749	APOH	Beta-2-glycoprotein 1 (APC inhibitor) (Activated protein C-binding protein) (Anticardiolipin cofactor) (Apolipoprotein H) (Apo-H) (Beta-2-glycoprotein I) (B2GPI) (Beta(2)GPI)	-0.7084367	0.0002288615	p < 0.05
84	VLTEDTLK	-0.824795221480999	0.00830892014547794	P12111	COL6A3	Collagen alpha-3(VI) chain	-0.8790352	3.578374e-05	p < 0.05
85	VVTFAPVNVTTEVK	0.496492298354269	0.00842350121097434	P68104	EEF1A1	Elongation factor 1-alpha 1 (EF-1-alpha-1) (Elongation factor Tu) (EF-Tu) (Eukaryotic elongation factor 1 A-1) (eEF1A-1) (Leukocyte receptor cluster member 7)	NA	NA	NA
86	ALVLPAGR	-0.759520853073856	0.00876392859073793	P12111	COL6A3	Collagen alpha-3(VI) chain	-0.8790352	3.578374e-05	p < 0.05
87	LSIIATDHTY	-0.714509962000949	0.00923689604617349	P12109	COL6A1	Collagen alpha-1(VI) chain	-0.8107517	7.149373e-05	p < 0.05
88	DELSDVSQGGSK	0.535684326136341	0.00923689604617349	O60271	SPAG9	C-Jun-amino-terminal kinase-interacting protein 4 (JIP-4) (JNK-interacting protein 4) (Cancer/testis antigen 89) (CT89) (Human lung cancer oncogene 6 protein) (HLC-6) (JNK-associated leucine-zipper protein) (JLP) (Mitogen-activated protein kinase 8-interacting protein 4) (Proliferation-inducing protein 6) (Protein highly expressed in testis) (PHET) (Sperm surface protein) (Sperm-associated antige…	0.3457399	0.001556186	p < 0.05
89	TSLCAHWQVHR	-1.00041066152872	0.00996727185299776	Q05707	COL14A1	Collagen alpha-1(XIV) chain (Undulin)	-1.69129	5.124737e-08	p < 0.05
90	ADICTLSEK	-0.484503126743765	0.0104219348996957	P02768	ALB	Albumin	-0.4422506	0.001567508	p < 0.05
91	YQPPTVVPGGDLAK	0.545687527368154	0.010929937058595	P0DPH7	TUBA3C	Tubulin alpha-3C chain (Alpha-tubulin 2) (Alpha-tubulin 3C) (Tubulin alpha-2 chain) [Cleaved into: Detyrosinated tubulin alpha-3C chain]	NA	NA	NA
92	SLTPVAQADPLVR	0.487768631832207	0.0111057797687882	Q14444	CAPRIN1	Caprin-1 (Cell cycle-associated protein 1) (Cytoplasmic activation- and proliferation-associated protein 1) (GPI-anchored membrane protein 1) (GPI-anchored protein p137) (GPI-p137) (p137GPI) (Membrane component chromosome 11 surface marker 1) (RNA granule protein 105)	0.4179846	0.0003134121	p < 0.05
93	FGPGPGSNFR	0.390293258123572	0.0113211574893479	P22626	HNRNPA2B1	Heterogeneous nuclear ribonucleoproteins A2/B1 (hnRNP A2/B1)	0.1400749	0.1292042	n.s.
94	PGAPGPLGIAGITGAR	-1.10927959338905	0.0130321826922015	P02461	COL3A1	Collagen alpha-1(III) chain	-1.610664	4.868259e-08	p < 0.05
95	HNDDEQYAWESSAGGSF	0.454531079230158	0.0118765565728383	P07900	HSP90AA1	Heat shock protein HSP 90-alpha (EC 3.6.4.10) (Heat shock 86 kDa) (HSP 86) (HSP86) (Lipopolysaccharide-associated protein 2) (LAP-2) (LPS-associated protein 2) (Renal carcinoma antigen NY-REN-38)	0.2788084	0.02116696	p < 0.05
96	VALLDYR	0.472612377761552	0.0139854976098015	P13693	TPT1	Translationally-controlled tumor protein (TCTP) (Fortilin) (Histamine-releasing factor) (HRF) (p23)	0.3033081	0.01361017	p < 0.05
97	TVVDENAVAK	-1.20063077063543	0.0135513086448925	P00325	ADH1B	All-trans-retinol dehydrogenase [NAD(+)] ADH1B (EC 1.1.1.105) (Alcohol dehydrogenase 1B) (Alcohol dehydrogenase subunit beta)	-1.591409	5.651481e-05	p < 0.05
98	FGIPCELR	0.640632178178113	0.014320102160815	P22234	PAICS	Multifunctional protein ADE2 [Includes: Phosphoribosylaminoimidazole-succinocarboxamide synthase (EC 6.3.2.6) (SAICAR synthetase); Phosphoribosylaminoimidazole carboxylase (EC 4.1.1.21) (AIR carboxylase) (AIRC)]	0.5137696	0.001086059	p < 0.05
99	AAEFVPSFLR	0.425416419530004	0.0139854976098015	Q8IYD1	GSPT2	Eukaryotic peptide chain release factor GTP-binding subunit ERF3B (Eukaryotic peptide chain release factor subunit 3b) (eRF3b) (G1 to S phase transition protein 2 homolog)	0.03339378	0.8738936	n.s.
100	FVFGQSGAGNNWAK	0.389493250880421	0.0139854976098015	P04350	TUBB4A	Tubulin beta-4A chain (Tubulin 5 beta) (Tubulin beta-4 chain)	NA	NA	NA
101	AAIAAPILHVN	-0.938654492131853	0.015045550589791	P36269	GGT5	Glutathione hydrolase 5 proenzyme (EC 3.4.19.13) (Gamma-glutamyl transpeptidase-related enzyme) (GGT-rel) (Gamma-glutamyltransferase 5) (GGT 5) (EC 2.3.2.2) (Gamma-glutamyltransferase-like activity 1) (Gamma-glutamyltranspeptidase 5) (Leukotriene-C4 hydrolase) (EC 3.4.19.14) [Cleaved into: Glutathione hydrolase 5 heavy chain; Glutathione hydrolase 5 light chain]	-1.320734	7.052059e-06	p < 0.05
102	SHLYGITAVYPYCPTG	-0.709651497976903	0.014320102160815	Q14112	NID2	Nidogen-2 (NID-2) (Osteonidogen)	-0.6906633	3.188004e-05	p < 0.05
103	GTIAGLNVLR	0.528061134559276	0.0150054347574474	P11142	HSPA8	Heat shock cognate 71 kDa protein (EC 3.6.4.10) (Heat shock 70 kDa protein 8) (Lipopolysaccharide-associated protein 1) (LAP-1) (LPS-associated protein 1)	0.186812	0.03716779	p < 0.05
104	APHGPGLIYR	-0.646201132135154	0.014775988051831	P02765	AHSG	Alpha-2-HS-glycoprotein (Alpha-2-Z-globulin) (Ba-alpha-2-glycoprotein) (Fetuin-A) [Cleaved into: Alpha-2-HS-glycoprotein chain A; Alpha-2-HS-glycoprotein chain B]	-0.6774519	0.0004227831	p < 0.05
105	APHGPGLIYR	-0.646201132135154	0.014775988051831	P02765	AHSG	Alpha-2-HS-glycoprotein (Alpha-2-Z-globulin) (Ba-alpha-2-glycoprotein) (Fetuin-A) [Cleaved into: Alpha-2-HS-glycoprotein chain A; Alpha-2-HS-glycoprotein chain B]	-0.6774519	0.0004227831	p < 0.05
106	ALSADVLGR	0.336002580705582	0.014775988051831	Q99832	CCT7	T-complex protein 1 subunit eta (TCP-1-eta) (CCT-eta) (HIV-1 Nef-interacting protein) [Cleaved into: T-complex protein 1 subunit eta, N-terminally processed]	0.2832914	0.004207145	p < 0.05
107	VDEFPLCGH	0.419219659735479	0.014775988051831	P27635	RPL10	60S ribosomal protein L10 (Laminin receptor homolog) (Large ribosomal subunit protein uL16) (Protein QM) (Ribosomal protein L10) (Tumor suppressor QM)	0.2031568	0.3168975	n.s.
108	FVYPLDFAR	0.591981002178552	0.014775988051831	P05141	SLC25A5	ADP/ATP translocase 2 (ADP,ATP carrier protein 2) (ADP,ATP carrier protein, fibroblast isoform) (Adenine nucleotide translocator 2) (ANT 2) (Solute carrier family 25 member 5) [Cleaved into: ADP/ATP translocase 2, N-terminally processed]	0.497796	0.002651821	p < 0.05
109	ALDLNSVLGK	0.458817292638906	0.014775988051831	Q13155	AIMP2	Aminoacyl tRNA synthase complex-interacting multifunctional protein 2 (Multisynthase complex auxiliary component p38) (Protein JTV-1)	0.2326019	0.04444164	p < 0.05
110	ECFLQHK	-0.544994908113664	0.0152469161649614	P02768	ALB	Albumin	-0.4422506	0.001567508	p < 0.05
111	GAYLAQPLLR	0.404109820646892	0.0168112768531256	P28070	PSMB4	Proteasome subunit beta type-4 (26 kDa prosomal protein) (HsBPROS26) (PROS-26) (Macropain beta chain) (Multicatalytic endopeptidase complex beta chain) (Proteasome beta chain) (Proteasome chain 3) (HsN3)	0.1992465	0.01490986	p < 0.05
112	ALDTSEGVNQDTFGR	-0.50514043818085	0.0166376581800803	P12111	COL6A3	Collagen alpha-3(VI) chain	-0.8790352	3.578374e-05	p < 0.05
113	ESSAGGSFTVR	0.498127589501841	0.01744135478869	P07900	HSP90AA1	Heat shock protein HSP 90-alpha (EC 3.6.4.10) (Heat shock 86 kDa) (HSP 86) (HSP86) (Lipopolysaccharide-associated protein 2) (LAP-2) (LPS-associated protein 2) (Renal carcinoma antigen NY-REN-38)	0.2788084	0.02116696	p < 0.05
114	AALALALK	0.430872913525639	0.01709514268824	Q6IF63	OR52W1	Olfactory receptor 52W1 (Olfactory receptor OR11-71)	NA	NA	NA
115	NTTDQELQHIR	0.37891948914704	0.01744135478869	P56537	EIF6	Eukaryotic translation initiation factor 6 (eIF-6) (B(2)GCN homolog) (B4 integrin interactor) (CAB) (p27(BBP))	0.3526861	0.0008024766	p < 0.05
116	NTTDQELQHIR	0.37891948914704	0.01744135478869	P56537	EIF6	Eukaryotic translation initiation factor 6 (eIF-6) (B(2)GCN homolog) (B4 integrin interactor) (CAB) (p27(BBP))	0.3526861	0.0008024766	p < 0.05
117	LNILGQK	-0.614374541702343	0.0180829019347082	P98175	RBM10	RNA-binding protein 10 (G patch domain-containing protein 9) (RNA-binding motif protein 10) (RNA-binding protein S1-1) (S1-1)	0.2199213	0.01543141	p < 0.05
118	ALVNPQR	-0.466396013154717	0.01744135478869	P98160	HSPG2	Basement membrane-specific heparan sulfate proteoglycan core protein (HSPG) (Perlecan) (PLC) [Cleaved into: Endorepellin; LG3 peptide]	-0.5640581	0.0006038661	p < 0.05
119	SLEDPQTHSNR	0.581758110066045	0.017950622980602	P08238	HSP90AB1	Heat shock protein HSP 90-beta (HSP 90) (Heat shock 84 kDa) (HSP 84) (HSP84)	0.3994571	0.0001501161	p < 0.05
120	SLEDPQTHSNR	0.581758110066045	0.017950622980602	P08238	HSP90AB1	Heat shock protein HSP 90-beta (HSP 90) (Heat shock 84 kDa) (HSP 84) (HSP84)	0.3994571	0.0001501161	p < 0.05
121	GVAMNPVEHPFGGGN	0.540567478354681	0.0184522366588491	P62917	RPL8	60S ribosomal protein L8 (Large ribosomal subunit protein uL2)	0.2975225	0.08637745	n.s.
122	SDPTDEFFLK	-0.648390784216364	0.01812359668403	P12111	COL6A3	Collagen alpha-3(VI) chain	-0.8790352	3.578374e-05	p < 0.05
123	LEDFAFR	0.96546352529063	0.01812359668403	Q96C34	RUNDC1	RUN domain-containing protein 1	0.2755016	0.09786902	n.s.
124	SLDGGFVYIAGK	-0.550897142764752	0.0177416689713401	P02787	TF	Serotransferrin (Transferrin) (Beta-1 metal-binding globulin) (Siderophilin)	-0.4991764	0.00457859	p < 0.05
125	SVCLAGLDGFR	-0.791795707505385	0.0184522366588491	Q9Y6C2	EMILIN1	EMILIN-1 (Elastin microfibril interface-located protein 1) (Elastin microfibril interfacer 1)	-1.431395	3.788387e-06	p < 0.05
126	IGYNPDTVAFVPISGWN	0.484068388122386	0.0182923797503955	P68104	EEF1A1	Elongation factor 1-alpha 1 (EF-1-alpha-1) (Elongation factor Tu) (EF-Tu) (Eukaryotic elongation factor 1 A-1) (eEF1A-1) (Leukocyte receptor cluster member 7)	NA	NA	NA
127	QNCELFEQLGEY	-0.559577416498823	0.0182923797503955	P02768	ALB	Albumin	-0.4422506	0.001567508	p < 0.05
128	WSGPLSLQEVDEQPQHPLHVTY	-0.650018665610128	0.0194062330898326	P30086	PEBP1	Phosphatidylethanolamine-binding protein 1 (PEBP-1) (HCNPpp) (Neuropolypeptide h3) (Prostatic-binding protein) (Raf kinase inhibitor protein) (RKIP) [Cleaved into: Hippocampal cholinergic neurostimulating peptide (HCNP)]	-0.5895643	0.0006958305	p < 0.05
129	FLLNASGSTSTPAPSR	0.625097745000961	0.0182923797503955	P53396	ACLY	ATP-citrate synthase (EC 2.3.3.8) (ATP-citrate (pro-S-)-lyase) (ACL) (Citrate cleavage enzyme)	0.4961451	0.0008821842	p < 0.05
130	PGSEETQTLVR	0.701817922316923	0.018456512681637	P26641	EEF1G	Elongation factor 1-gamma (EF-1-gamma) (eEF-1B gamma)	0.3374871	0.00091935	p < 0.05
131	SFLMHTAAGDEGGGQSLVSPGSCLEDFR	-0.933100820290924	0.0184522366588491	P08572	COL4A2	Collagen alpha-2(IV) chain [Cleaved into: Canstatin]	-0.7569541	2.217582e-05	p < 0.05
132	EQLVTALCDIK	0.377711614633133	0.0184522366588491	P25789	PSMA4	Proteasome subunit alpha type-4 (Macropain subunit C9) (Multicatalytic endopeptidase complex subunit C9) (Proteasome component C9) (Proteasome subunit L)	0.1805377	0.02948469	p < 0.05
133	ELAASGATLPK	-0.520160581090421	0.0187465904443812	Q93009	USP7	Ubiquitin carboxyl-terminal hydrolase 7 (EC 3.4.19.12) (Deubiquitinating enzyme 7) (Herpesvirus-associated ubiquitin-specific protease) (Ubiquitin thioesterase 7) (Ubiquitin-specific-processing protease 7)	0.2452332	0.01361017	p < 0.05
134	ILSLSGK	0.528523158421677	0.0187465904443812	Q96LJ7	DHRS1	Dehydrogenase/reductase SDR family member 1 (EC 1.1.-.-) (Short chain dehydrogenase/reductase family 19C member 1)	-0.1975329	0.3734705	n.s.
135	DDFAAFVEK	-0.563784050352884	0.0184522366588491	P02768	ALB	Albumin	-0.4422506	0.001567508	p < 0.05
136	STFAAFFTR	0.601838778527239	0.0187465904443812	P29401	TKT	Transketolase (TK) (EC 2.2.1.1)	0.4802687	0.01214713	p < 0.05
137	GADLSGVTEEAPLK	-0.546402595136036	0.0184522366588491	P01009	SERPINA1	Alpha-1-antitrypsin (Alpha-1 protease inhibitor) (Alpha-1-antiproteinase) (Serpin A1) [Cleaved into: Short peptide from AAT (SPAAT)]	-0.6924126	9.322405e-05	p < 0.05
138	MILPVGAANFR	0.760739378454413	0.0184522366588491	P06733	ENO1	Alpha-enolase (EC 4.2.1.11) (2-phospho-D-glycerate hydro-lyase) (C-myc promoter-binding protein) (Enolase 1) (MBP-1) (MPB-1) (Non-neural enolase) (NNE) (Phosphopyruvate hydratase) (Plasminogen-binding protein)	0.569818	8.711771e-05	p < 0.05
139	TSLSEYVSR	0.522672679836889	0.018456512681637	P08238	HSP90AB1	Heat shock protein HSP 90-beta (HSP 90) (Heat shock 84 kDa) (HSP 84) (HSP84)	0.3994571	0.0001501161	p < 0.05
140	AVIDLNDR	0.407418073140909	0.0189338207760234	Q9NTZ6	RBM12	RNA-binding protein 12 (RNA-binding motif protein 12) (SH3/WW domain anchor protein in the nucleus) (SWAN)	0.08746507	0.4297372	n.s.
141	TGLPVDIDECR	-0.913430795889489	0.0187465904443812	P35555	FBN1	Fibrillin-1 [Cleaved into: Asprosin]	-1.394184	1.951089e-07	p < 0.05
142	HGDLLECADDR	-0.612360734131196	0.0187465904443812	P02768	ALB	Albumin	-0.4422506	0.001567508	p < 0.05
143	IINSSITTK	0.408053400295537	0.0190382447598503	P49368	CCT3	T-complex protein 1 subunit gamma (TCP-1-gamma) (CCT-gamma) (hTRiC5)	0.2867512	0.003559936	p < 0.05
144	GPVGVFEWEAFAR	0.480136542419446	0.0187465904443812	P00558	PGK1	Phosphoglycerate kinase 1 (EC 2.7.2.3) (Cell migration-inducing gene 10 protein) (Primer recognition protein 2) (PRP 2)	0.3256785	0.009184833	p < 0.05
145	LGGGVVTIER	0.329752442332894	0.0190382447598503	P35268	RPL22	60S ribosomal protein L22 (EBER-associated protein) (EAP) (Epstein-Barr virus small RNA-associated protein) (Heparin-binding protein HBp15) (Large ribosomal subunit protein eL22)	0.2570639	0.03318101	p < 0.05
146	QNCELFEQLG	-0.579540379133703	0.0190382447598503	P02768	ALB	Albumin	-0.4422506	0.001567508	p < 0.05
147	ASPGSCLEEFR	-0.562042084491211	0.0190382447598503	P02462	COL4A1	Collagen alpha-1(IV) chain [Cleaved into: Arresten]	-0.8261549	1.490399e-05	p < 0.05
148	TESLVNR	-0.452634863799332	0.0195841589536838	P02768	ALB	Albumin	-0.4422506	0.001567508	p < 0.05
149	FPFVVLGNK	0.437360285634137	0.0209005393896394	P51149	RAB7A	Ras-related protein Rab-7a (EC 3.6.5.2)	0.2203163	0.02048163	p < 0.05
150	SGDPVNYYVDTAVR	0.38505722302649	0.0199057309761565	P23396	RPS3	40S ribosomal protein S3 (EC 4.2.99.18) (Small ribosomal subunit protein uS3)	0.2134555	0.02071756	p < 0.05
151	CANPAAGSVILLENLR	0.764506404696388	0.0208885048033746	P00558	PGK1	Phosphoglycerate kinase 1 (EC 2.7.2.3) (Cell migration-inducing gene 10 protein) (Primer recognition protein 2) (PRP 2)	0.3256785	0.009184833	p < 0.05
152	QLCVLHEK	-0.54805780236611	0.0208885048033746	P02768	ALB	Albumin	-0.4422506	0.001567508	p < 0.05
153	QLCVLHEK	-0.54805780236611	0.0208885048033746	P02768	ALB	Albumin	-0.4422506	0.001567508	p < 0.05
154	HPYFYAPELL	-0.775525135049479	0.0209005393896394	P02768	ALB	Albumin	-0.4422506	0.001567508	p < 0.05
155	CVESFSDYPPLGR	0.594286781061788	0.0209005393896394	P68104	EEF1A1	Elongation factor 1-alpha 1 (EF-1-alpha-1) (Elongation factor Tu) (EF-Tu) (Eukaryotic elongation factor 1 A-1) (eEF1A-1) (Leukocyte receptor cluster member 7)	NA	NA	NA
156	VEFLLNAH	-0.728381788139707	0.0211161257654787	P12111	COL6A3	Collagen alpha-3(VI) chain	-0.8790352	3.578374e-05	p < 0.05
157	EGIFSPTPGELGFSSFHR	-0.460966451856204	0.0217817474765352	P98160	HSPG2	Basement membrane-specific heparan sulfate proteoglycan core protein (HSPG) (Perlecan) (PLC) [Cleaved into: Endorepellin; LG3 peptide]	-0.5640581	0.0006038661	p < 0.05
158	LLECADDR	-0.57038231245591	0.0217817474765352	P02768	ALB	Albumin	-0.4422506	0.001567508	p < 0.05
159	GHSVPVVTVVR	0.745413362264553	0.0230945718188698	Q9BUP3	HTATIP2	Oxidoreductase HTATIP2 (EC 1.1.1.-) (30 kDa HIV-1 TAT-interacting protein) (HIV-1 TAT-interactive protein 2)	0.4851113	0.00941025	p < 0.05
160	GNPITIFQER	0.43426401229757	0.0230715747281045	P04406	GAPDH	Glyceraldehyde-3-phosphate dehydrogenase (GAPDH) (EC 1.2.1.12) (Peptidyl-cysteine S-nitrosylase GAPDH) (EC 2.6.99.-)	0.1247154	0.2562757	n.s.
161	DATDVNDALGYVTR	-0.57423534506672	0.0241515703844442	P12109	COL6A1	Collagen alpha-1(VI) chain	-0.8107517	7.149373e-05	p < 0.05
162	AVGDIPGVR	0.397232240953824	0.0240650448680357	P62266	RPS23	40S ribosomal protein S23 (Small ribosomal subunit protein uS12)	0.296776	0.1790458	n.s.
163	SQYTVVDENAVAK	-1.09170225297165	0.0245418544567961	P00325	ADH1B	All-trans-retinol dehydrogenase [NAD(+)] ADH1B (EC 1.1.1.105) (Alcohol dehydrogenase 1B) (Alcohol dehydrogenase subunit beta)	-1.591409	5.651481e-05	p < 0.05
164	FSALEVDETYVPK	-0.455872500295279	0.0240650448680357	P02768	ALB	Albumin	-0.4422506	0.001567508	p < 0.05
165	TDCPIHVY	-0.715201038369269	0.0254399284352274	P12110	COL6A2	Collagen alpha-2(VI) chain	-0.8574048	5.651481e-05	p < 0.05
166	EDPQGDAAQK	-0.645118217686236	0.0254399284352274	P01009	SERPINA1	Alpha-1-antitrypsin (Alpha-1 protease inhibitor) (Alpha-1-antiproteinase) (Serpin A1) [Cleaved into: Short peptide from AAT (SPAAT)]	-0.6924126	9.322405e-05	p < 0.05
167	VLDPTPVAR	-0.782120763008848	0.0248420822728905	P02765	AHSG	Alpha-2-HS-glycoprotein (Alpha-2-Z-globulin) (Ba-alpha-2-glycoprotein) (Fetuin-A) [Cleaved into: Alpha-2-HS-glycoprotein chain A; Alpha-2-HS-glycoprotein chain B]	-0.6774519	0.0004227831	p < 0.05
168	DLQHGSLFLR	0.542104402816495	0.0254399284352274	P00338	LDHA	L-lactate dehydrogenase A chain (LDH-A) (EC 1.1.1.27) (Cell proliferation-inducing gene 19 protein) (LDH muscle subunit) (LDH-M) (Renal carcinoma antigen NY-REN-59)	0.4434078	0.009090648	p < 0.05
169	DLQHGSLFLR	0.542104402816495	0.0254399284352274	P00338	LDHA	L-lactate dehydrogenase A chain (LDH-A) (EC 1.1.1.27) (Cell proliferation-inducing gene 19 protein) (LDH muscle subunit) (LDH-M) (Renal carcinoma antigen NY-REN-59)	0.4434078	0.009090648	p < 0.05
170	EFNAETFTFHADIC	-0.585432010509969	0.0258754921056109	P02768	ALB	Albumin	-0.4422506	0.001567508	p < 0.05
171	SSYFVEWIPNNVK	0.332787484094367	0.0254399284352274	P04350	TUBB4A	Tubulin beta-4A chain (Tubulin 5 beta) (Tubulin beta-4 chain)	NA	NA	NA
172	ISQPPTPPTGQPVR	0.470919979644362	0.0263722355671883	Q6PKG0	LARP1	La-related protein 1 (La ribonucleoprotein domain family member 1)	0.4151239	0.0001310141	p < 0.05
173	LIHGPNLYCYSDVEK	-0.464982757654998	0.0263495031768776	P02790	HPX	Hemopexin (Beta-1B-glycoprotein)	-0.476746	0.009578749	p < 0.05
174	SVSSGIQLIR	-1.23009112888976	0.0307546073512036	P24298	GPT	Alanine aminotransferase 1 (ALT1) (EC 2.6.1.2) (Glutamate pyruvate transaminase 1) (GPT 1) (Glutamic--alanine transaminase 1) (Glutamic--pyruvic transaminase 1)	-1.15431	0.003179606	p < 0.05
175	YLQQCPFEDHVK	-0.630385284404125	0.0275383236018965	P02768	ALB	Albumin	-0.4422506	0.001567508	p < 0.05
176	YLQQCPFEDHVK	-0.630385284404125	0.0275383236018965	P02768	ALB	Albumin	-0.4422506	0.001567508	p < 0.05
177	LFQECCPH	0.381338729338375	0.0272453247076207	P61978	HNRNPK	Heterogeneous nuclear ribonucleoprotein K (hnRNP K) (Transformation up-regulated nuclear protein) (TUNP)	0.1690839	0.1063889	n.s.
178	ALTFSYGR	0.527164707249161	0.0274727405142597	P04075	ALDOA	Fructose-bisphosphate aldolase A (EC 4.1.2.13) (Lung cancer antigen NY-LU-1) (Muscle-type aldolase)	0.5323079	0.0007192015	p < 0.05
179	STSSLLEACTFR	-0.470626538042927	0.0274727405142597	P02787	TF	Serotransferrin (Transferrin) (Beta-1 metal-binding globulin) (Siderophilin)	-0.4991764	0.00457859	p < 0.05
180	ALYTGSALDFVR	-0.833843426388265	0.0284039537449282	P12111	COL6A3	Collagen alpha-3(VI) chain	-0.8790352	3.578374e-05	p < 0.05
181	ESETTTSLVLER	0.646173659771873	0.0275383236018965	Q04837	SSBP1	Single-stranded DNA-binding protein, mitochondrial (Mt-SSB) (MtSSB) (PWP1-interacting protein 17)	0.4931764	0.0006696913	p < 0.05
182	MDLQHGSLFLR	0.574844321763195	0.0285160334700947	P00338	LDHA	L-lactate dehydrogenase A chain (LDH-A) (EC 1.1.1.27) (Cell proliferation-inducing gene 19 protein) (LDH muscle subunit) (LDH-M) (Renal carcinoma antigen NY-REN-59)	0.4434078	0.009090648	p < 0.05
183	TSYPFDTVR	0.494517211540909	0.0284067852745974	P05141	SLC25A5	ADP/ATP translocase 2 (ADP,ATP carrier protein 2) (ADP,ATP carrier protein, fibroblast isoform) (Adenine nucleotide translocator 2) (ANT 2) (Solute carrier family 25 member 5) [Cleaved into: ADP/ATP translocase 2, N-terminally processed]	0.497796	0.002651821	p < 0.05
184	NNEVTTEIR	-0.691313136239456	0.0289476138847199	P12111	COL6A3	Collagen alpha-3(VI) chain	-0.8790352	3.578374e-05	p < 0.05
185	IAAPSGSAADK	0.425645317053247	0.0282472891796052	P31939	ATIC	Bifunctional purine biosynthesis protein ATIC (AICAR transformylase/inosine monophosphate cyclohydrolase) (ATIC) [Cleaved into: Bifunctional purine biosynthesis protein ATIC, N-terminally processed] [Includes: Phosphoribosylaminoimidazolecarboxamide formyltransferase (EC 2.1.2.3) (5-aminoimidazole-4-carboxamide ribonucleotide formyltransferase) (AICAR formyltransferase) (AICAR transformylase); In…	0.3196424	0.01819926	p < 0.05
186	HTGPGILSMANAGPN	0.401339305213573	0.0283257012421832	P62937	PPIA	Peptidyl-prolyl cis-trans isomerase A (PPIase A) (EC 5.2.1.8) (Cyclophilin A) (Cyclosporin A-binding protein) (Rotamase A) [Cleaved into: Peptidyl-prolyl cis-trans isomerase A, N-terminally processed]	0.09144736	0.4791292	n.s.
187	SNDVFPEFYLK	-0.669714101823652	0.0284039537449282	P12111	COL6A3	Collagen alpha-3(VI) chain	-0.8790352	3.578374e-05	p < 0.05
188	FWEVISDEHGID	0.456739199192305	0.0283257012421832	P04350	TUBB4A	Tubulin beta-4A chain (Tubulin 5 beta) (Tubulin beta-4 chain)	NA	NA	NA
189	SNIPFITVPLSR	0.68667267552629	0.0285160334700947	P54886	ALDH18A1	Delta-1-pyrroline-5-carboxylate synthase (P5CS) (Aldehyde dehydrogenase family 18 member A1) [Includes: Glutamate 5-kinase (GK) (EC 2.7.2.11) (Gamma-glutamyl kinase); Gamma-glutamyl phosphate reductase (GPR) (EC 1.2.1.41) (Glutamate-5-semialdehyde dehydrogenase) (Glutamyl-gamma-semialdehyde dehydrogenase)]	0.6145575	0.0001444209	p < 0.05
190	STLNQYFGYSGAFK	-0.350778007791664	0.0290069741339884	P02787	TF	Serotransferrin (Transferrin) (Beta-1 metal-binding globulin) (Siderophilin)	-0.4991764	0.00457859	p < 0.05
191	TVTFDSLESGIK	0.455312106220739	0.0308543510377736	Q8TCS8	PNPT1	Polyribonucleotide nucleotidyltransferase 1, mitochondrial (EC 2.7.7.8) (3'-5' RNA exonuclease OLD35) (PNPase old-35) (Polynucleotide phosphorylase 1) (PNPase 1) (Polynucleotide phosphorylase-like protein)	0.4845199	0.0002417272	p < 0.05
192	AILGVSLAVCK	0.71090006239473	0.0297294482200354	P06733	ENO1	Alpha-enolase (EC 4.2.1.11) (2-phospho-D-glycerate hydro-lyase) (C-myc promoter-binding protein) (Enolase 1) (MBP-1) (MPB-1) (Non-neural enolase) (NNE) (Phosphopyruvate hydratase) (Plasminogen-binding protein)	0.569818	8.711771e-05	p < 0.05
193	SAGIQVVGDDLTVTNPK	0.589976685202262	0.0302227163270415	P06733	ENO1	Alpha-enolase (EC 4.2.1.11) (2-phospho-D-glycerate hydro-lyase) (C-myc promoter-binding protein) (Enolase 1) (MBP-1) (MPB-1) (Non-neural enolase) (NNE) (Phosphopyruvate hydratase) (Plasminogen-binding protein)	0.569818	8.711771e-05	p < 0.05
194	FAHYVVTSQVVN	-0.801732317726051	0.0308543510377736	P19827	ITIH1	Inter-alpha-trypsin inhibitor heavy chain H1 (ITI heavy chain H1) (ITI-HC1) (Inter-alpha-inhibitor heavy chain 1) (Inter-alpha-trypsin inhibitor complex component III) (Serum-derived hyaluronan-associated protein) (SHAP)	-0.6438606	0.01917609	p < 0.05
195	DPYEACDGAH	1.15907052653099	0.0343684636426214	O60701	UGDH	UDP-glucose 6-dehydrogenase (UDP-Glc dehydrogenase) (UDP-GlcDH) (UDPGDH) (EC 1.1.1.22)	0.7692423	0.01752986	p < 0.05
196	EWAPPVQNQALAR	0.455246915188234	0.0304817360311317	Q9UGI8	TES	Testin (TESS)	0.4135712	0.01882057	p < 0.05
197	SISSTFQIDEDGWR	-0.626656095221266	0.0307530474785091	P11047	LAMC1	Laminin subunit gamma-1 (Laminin B2 chain) (Laminin-1 subunit gamma) (Laminin-10 subunit gamma) (Laminin-11 subunit gamma) (Laminin-2 subunit gamma) (Laminin-3 subunit gamma) (Laminin-4 subunit gamma) (Laminin-6 subunit gamma) (Laminin-7 subunit gamma) (Laminin-8 subunit gamma) (Laminin-9 subunit gamma) (S-laminin subunit gamma) (S-LAM gamma)	-0.5858919	0.0005667187	p < 0.05
198	IFQLLQEAGIK	0.625950418420723	0.0314933677784171	P22234	PAICS	Multifunctional protein ADE2 [Includes: Phosphoribosylaminoimidazole-succinocarboxamide synthase (EC 6.3.2.6) (SAICAR synthetase); Phosphoribosylaminoimidazole carboxylase (EC 4.1.1.21) (AIR carboxylase) (AIRC)]	0.5137696	0.001086059	p < 0.05
199	EFNAETFTFH	-0.453026337139287	0.0308543510377736	P02768	ALB	Albumin	-0.4422506	0.001567508	p < 0.05
200	SMEFAPCQVEAR	0.507418318243949	0.0314933677784171	Q8TEM1	NUP210	Nuclear pore membrane glycoprotein 210 (Nuclear pore protein gp210) (Nuclear envelope pore membrane protein POM 210) (POM210) (Nucleoporin Nup210) (Pore membrane protein of 210 kDa)	0.4025105	0.02113523	p < 0.05
201	ILDEIGADVQAR	0.611860788696833	0.0311184946872029	Q96C36	PYCR2	Pyrroline-5-carboxylate reductase 2 (P5C reductase 2) (P5CR 2) (EC 1.5.1.2)	0.74333	0.0002103956	p < 0.05
202	STGYGSAVNVAK	-0.867578125730567	0.0349344548854795	P00325	ADH1B	All-trans-retinol dehydrogenase [NAD(+)] ADH1B (EC 1.1.1.105) (Alcohol dehydrogenase 1B) (Alcohol dehydrogenase subunit beta)	-1.591409	5.651481e-05	p < 0.05
203	IGGTNVGEDIR	0.294489552104512	0.0314933677784171	P38919	EIF4A3	Eukaryotic initiation factor 4A-III (eIF-4A-III) (eIF4A-III) (EC 3.6.4.13) (ATP-dependent RNA helicase DDX48) (ATP-dependent RNA helicase eIF4A-3) (DEAD box protein 48) (Eukaryotic initiation factor 4A-like NUK-34) (Eukaryotic translation initiation factor 4A isoform 3) (Nuclear matrix protein 265) (NMP 265) (hNMP 265) [Cleaved into: Eukaryotic initiation factor 4A-III, N-terminally processed]	0.1917147	0.02825986	p < 0.05
204	LAAAAEIDEEPVSK	0.576043504919762	0.0314933677784171	E9PAV3	NACA	Nascent polypeptide-associated complex subunit alpha, muscle-specific form (Alpha-NAC, muscle-specific form) (skNAC)	0.2965942	0.002226127	p < 0.05
205	CSPGIQVVSVGIK	-0.833637846363834	0.0314933677784171	P12109	COL6A1	Collagen alpha-1(VI) chain	-0.8107517	7.149373e-05	p < 0.05
206	ESVTDHVNLITPL	-0.780387487512306	0.0334976119668164	P02743	APCS	Serum amyloid P-component (SAP) (9.5S alpha-1-glycoprotein) [Cleaved into: Serum amyloid P-component(1-203)]	-1.156915	1.490399e-05	p < 0.05
207	TLAENAGLNPISTVTELR	0.384270644087482	0.0314933677784171	P50991	CCT4	T-complex protein 1 subunit delta (TCP-1-delta) (CCT-delta) (Stimulator of TAR RNA-binding)	0.3157663	0.001501987	p < 0.05
208	TLAENAGLNPISTVTELR	0.384270644087482	0.0314933677784171	P50991	CCT4	T-complex protein 1 subunit delta (TCP-1-delta) (CCT-delta) (Stimulator of TAR RNA-binding)	0.3157663	0.001501987	p < 0.05
209	TGSALDFVR	-0.625043142456858	0.0321428891294675	P12111	COL6A3	Collagen alpha-3(VI) chain	-0.8790352	3.578374e-05	p < 0.05
210	AGLNPISTVTELR	0.350668861886232	0.0317216588646981	P50991	CCT4	T-complex protein 1 subunit delta (TCP-1-delta) (CCT-delta) (Stimulator of TAR RNA-binding)	0.3157663	0.001501987	p < 0.05
211	VFVTNPDGSPAYR	-0.465261242562865	0.0347453408124078	P01024	C3	Complement C3 (C3 and PZP-like alpha-2-macroglobulin domain-containing protein 1) [Cleaved into: Complement C3 beta chain; C3-beta-c (C3bc); Complement C3 alpha chain; C3a anaphylatoxin; Acylation stimulating protein (ASP) (C3adesArg); Complement C3b alpha' chain; Complement C3c alpha' chain fragment 1; Complement C3dg fragment; Complement C3g fragment; Complement C3d fragment; Complement C3f fra…	-0.5825544	0.0007907472	p < 0.05
212	FQEDAPVIHQEMIGGLR	-0.601725523753142	0.0323729575000846	P01024	C3	Complement C3 (C3 and PZP-like alpha-2-macroglobulin domain-containing protein 1) [Cleaved into: Complement C3 beta chain; C3-beta-c (C3bc); Complement C3 alpha chain; C3a anaphylatoxin; Acylation stimulating protein (ASP) (C3adesArg); Complement C3b alpha' chain; Complement C3c alpha' chain fragment 1; Complement C3dg fragment; Complement C3g fragment; Complement C3d fragment; Complement C3f fra…	-0.5825544	0.0007907472	p < 0.05
213	PGFAPLTSR	0.457152415420585	0.035404669059343	A6NNZ2	TUBB8B	Tubulin beta 8B	NA	NA	NA
214	VLIAAHGN	0.420972132091268	0.0347453408124078	P15259	PGAM2	Phosphoglycerate mutase 2 (EC 5.4.2.11) (EC 5.4.2.4) (BPG-dependent PGAM 2) (Muscle-specific phosphoglycerate mutase) (Phosphoglycerate mutase isozyme M) (PGAM-M)	NA	NA	NA
215	SSLAFWK	-0.919733381602821	0.0349344548854795	P02749	APOH	Beta-2-glycoprotein 1 (APC inhibitor) (Activated protein C-binding protein) (Anticardiolipin cofactor) (Apolipoprotein H) (Apo-H) (Beta-2-glycoprotein I) (B2GPI) (Beta(2)GPI)	-0.7084367	0.0002288615	p < 0.05
216	GDHQLSHYSLAEAWG	-0.950765598678639	0.0398423742985106	P36269	GGT5	Glutathione hydrolase 5 proenzyme (EC 3.4.19.13) (Gamma-glutamyl transpeptidase-related enzyme) (GGT-rel) (Gamma-glutamyltransferase 5) (GGT 5) (EC 2.3.2.2) (Gamma-glutamyltransferase-like activity 1) (Gamma-glutamyltranspeptidase 5) (Leukotriene-C4 hydrolase) (EC 3.4.19.14) [Cleaved into: Glutathione hydrolase 5 heavy chain; Glutathione hydrolase 5 light chain]	-1.320734	7.052059e-06	p < 0.05
217	FYLIATEEGK	0.576618744018508	0.0350412093185716	Q8IWG1	DNAI3	Dynein intermediate chain 3, axonemal (Dynein axonemal intermediate chain 3) (Testis development protein NYD-SP29) (WD repeat-containing protein 63)	NA	NA	NA
218	QLQLQAASNFK	0.366704366232443	0.0347453408124078	P67870	CSNK2B	Casein kinase II subunit beta (CK II beta) (Phosvitin) (Protein G5a)	0.1352898	0.08557349	n.s.
219	QTPTEGPVGGSPVGSLSDVR	-0.513470693182891	0.0392808552238067	Q2PPJ7	RALGAPA2	Ral GTPase-activating protein subunit alpha-2 (250 kDa substrate of Akt) (AS250) (p220)	-0.07161148	0.7703171	n.s.
220	TVIGAGVTLHEALAAAELLK	0.69949139068304	0.0370868071866476	P29401	TKT	Transketolase (TK) (EC 2.2.1.1)	0.4802687	0.01214713	p < 0.05
221	AMLPYDQYLHR	0.604801382002959	0.0366487139262651	P06744	GPI	Glucose-6-phosphate isomerase (GPI) (EC 5.3.1.9) (Autocrine motility factor) (AMF) (Neuroleukin) (NLK) (Phosphoglucose isomerase) (PGI) (Phosphohexose isomerase) (PHI) (Sperm antigen 36) (SA-36)	0.3951119	0.008971421	p < 0.05
222	AMLPYDQYLHR	0.604801382002959	0.0366487139262651	P06744	GPI	Glucose-6-phosphate isomerase (GPI) (EC 5.3.1.9) (Autocrine motility factor) (AMF) (Neuroleukin) (NLK) (Phosphoglucose isomerase) (PGI) (Phosphohexose isomerase) (PHI) (Sperm antigen 36) (SA-36)	0.3951119	0.008971421	p < 0.05
223	AGIQVVGDDLTVTNPK	0.624738645330197	0.0368532009893367	P06733	ENO1	Alpha-enolase (EC 4.2.1.11) (2-phospho-D-glycerate hydro-lyase) (C-myc promoter-binding protein) (Enolase 1) (MBP-1) (MPB-1) (Non-neural enolase) (NNE) (Phosphopyruvate hydratase) (Plasminogen-binding protein)	0.569818	8.711771e-05	p < 0.05
224	QTPWPAQPQR	0.454483050220202	0.037982121402385	Q9H330	TMEM245	Transmembrane protein 245 (Protein CG-2)	0.1309177	0.4868715	n.s.
225	TPTLVEVSR	-0.425640358470315	0.0366487139262651	P02768	ALB	Albumin	-0.4422506	0.001567508	p < 0.05
226	LNATNIELATVQPGQNFH	0.342917738606714	0.0370012425139802	P28066	PSMA5	Proteasome subunit alpha type-5 (Macropain zeta chain) (Multicatalytic endopeptidase complex zeta chain) (Proteasome zeta chain)	0.2323442	0.005112127	p < 0.05
227	LNATNIELATVQPGQNFH	0.342917738606714	0.0370012425139802	P28066	PSMA5	Proteasome subunit alpha type-5 (Macropain zeta chain) (Multicatalytic endopeptidase complex zeta chain) (Proteasome zeta chain)	0.2323442	0.005112127	p < 0.05
228	TGFAPDTDDLK	-0.409551984613269	0.0399166990437086	P01024	C3	Complement C3 (C3 and PZP-like alpha-2-macroglobulin domain-containing protein 1) [Cleaved into: Complement C3 beta chain; C3-beta-c (C3bc); Complement C3 alpha chain; C3a anaphylatoxin; Acylation stimulating protein (ASP) (C3adesArg); Complement C3b alpha' chain; Complement C3c alpha' chain fragment 1; Complement C3dg fragment; Complement C3g fragment; Complement C3d fragment; Complement C3f fra…	-0.5825544	0.0007907472	p < 0.05
229	SLLYFEGQEK	-0.713470354206369	0.0374391895405077	P08572	COL4A2	Collagen alpha-2(IV) chain [Cleaved into: Canstatin]	-0.7569541	2.217582e-05	p < 0.05
230	IIPASTGAAK	0.413945789878406	0.0377900758162484	O14556	GAPDHS	Glyceraldehyde-3-phosphate dehydrogenase, testis-specific (EC 1.2.1.12) (Spermatogenic cell-specific glyceraldehyde 3-phosphate dehydrogenase 2) (GAPDH-2) (Spermatogenic glyceraldehyde-3-phosphate dehydrogenase)	NA	NA	NA
231	AVVTVPAYFNDSQR	0.324956182185125	0.037982121402385	P11142	HSPA8	Heat shock cognate 71 kDa protein (EC 3.6.4.10) (Heat shock 70 kDa protein 8) (Lipopolysaccharide-associated protein 1) (LAP-1) (LPS-associated protein 1)	0.186812	0.03716779	p < 0.05
232	AVVTVPAYFNDSQR	0.324956182185125	0.037982121402385	P11142	HSPA8	Heat shock cognate 71 kDa protein (EC 3.6.4.10) (Heat shock 70 kDa protein 8) (Lipopolysaccharide-associated protein 1) (LAP-1) (LPS-associated protein 1)	0.186812	0.03716779	p < 0.05
233	IYAIGDILEDK	0.688854943334661	0.0395275391999088	Q16881	TXNRD1	Thioredoxin reductase 1, cytoplasmic (TR) (EC 1.8.1.9) (Gene associated with retinoic and interferon-induced mortality 12 protein) (GRIM-12) (Gene associated with retinoic and IFN-induced mortality 12 protein) (KM-102-derived reductase-like factor) (Thioredoxin reductase TR1)	0.6051489	0.02940631	p < 0.05
234	EEGEFSEAR	0.440721204947605	0.0392808552238067	P0DPH7	TUBA3C	Tubulin alpha-3C chain (Alpha-tubulin 2) (Alpha-tubulin 3C) (Tubulin alpha-2 chain) [Cleaved into: Detyrosinated tubulin alpha-3C chain]	NA	NA	NA
235	VVSQPLNYR	0.624496909657669	0.0432994510064821	P49189	ALDH9A1	4-trimethylaminobutyraldehyde dehydrogenase (TMABA-DH) (TMABALDH) (EC 1.2.1.47) (Aldehyde dehydrogenase E3 isozyme) (Aldehyde dehydrogenase family 9 member A1) (EC 1.2.1.3) (Gamma-aminobutyraldehyde dehydrogenase) (EC 1.2.1.19) (R-aminobutyraldehyde dehydrogenase) [Cleaved into: 4-trimethylaminobutyraldehyde dehydrogenase, N-terminally processed]	-0.3723355	0.01025929	p < 0.05
236	TTVHAITATQK	0.488906002505619	0.0405597306581941	P04406	GAPDH	Glyceraldehyde-3-phosphate dehydrogenase (GAPDH) (EC 1.2.1.12) (Peptidyl-cysteine S-nitrosylase GAPDH) (EC 2.6.99.-)	0.1247154	0.2562757	n.s.
237	TTVHAITATQK	0.488906002505619	0.0405597306581941	P04406	GAPDH	Glyceraldehyde-3-phosphate dehydrogenase (GAPDH) (EC 1.2.1.12) (Peptidyl-cysteine S-nitrosylase GAPDH) (EC 2.6.99.-)	0.1247154	0.2562757	n.s.
238	SLTLYGLR	-0.833144505228067	0.0449119168228741	P22105	TNXB	Tenascin-X (TN-X) (Hexabrachion-like protein)	-1.287577	5.124737e-08	p < 0.05
239	AVAHVDDMPNALSALSDLHAHK	-0.694729381191421	0.0464033990873552	P69905	HBA1;	Hemoglobin subunit alpha (Alpha-globin) (Hemoglobin alpha chain)	-0.2999818	0.2404871	n.s.
240	AVAHVDDMPNALSALSDLHAHK	-0.694729381191421	0.0464033990873552	P69905	HBA1;	Hemoglobin subunit alpha (Alpha-globin) (Hemoglobin alpha chain)	-0.2999818	0.2404871	n.s.
241	FDIAVDGEPLGR	0.506999881976938	0.0402048147332677	P62937	PPIA	Peptidyl-prolyl cis-trans isomerase A (PPIase A) (EC 5.2.1.8) (Cyclophilin A) (Cyclosporin A-binding protein) (Rotamase A) [Cleaved into: Peptidyl-prolyl cis-trans isomerase A, N-terminally processed]	0.09144736	0.4791292	n.s.
242	SVDIPLDK	0.375029930429267	0.0405597306581941	P61353	RPL27	60S ribosomal protein L27 (Large ribosomal subunit protein eL27)	0.2499956	0.1864004	n.s.
243	NIPYFETSAK	0.365730810361648	0.0429581031468711	P51149	RAB7A	Ras-related protein Rab-7a (EC 3.6.5.2)	0.2203163	0.02048163	p < 0.05
244	AAAQIGNSFR	0.447646630101714	0.0405597306581941	P41250	GARS1	Glycine--tRNA ligase (EC 6.1.1.14) (Diadenosine tetraphosphate synthetase) (Ap4A synthetase) (EC 2.7.7.-) (Glycyl-tRNA synthetase) (GlyRS) (Glycyl-tRNA synthetase 1)	0.2483927	0.09784254	n.s.
245	SLGLVSLGGK	-0.667627897016529	0.0405597306581941	P50454	SERPINH1	Serpin H1 (47 kDa heat shock protein) (Arsenic-transactivated protein 3) (AsTP3) (Cell proliferation-inducing gene 14 protein) (Collagen-binding protein) (Colligin) (Rheumatoid arthritis-related antigen RA-A47)	-0.3174701	0.01959707	p < 0.05
246	VASQYGWSGNMER	0.577363928590599	0.042157461496408	P14625	HSP90B1	Endoplasmin (94 kDa glucose-regulated protein) (GRP-94) (Heat shock protein 90 kDa beta member 1) (Tumor rejection antigen 1) (gp96 homolog)	0.07635541	0.6212609	n.s.
247	SDTHSSTFDAGAGIALNDHFVK	0.389679430994859	0.0405597306581941	P04406	GAPDH	Glyceraldehyde-3-phosphate dehydrogenase (GAPDH) (EC 1.2.1.12) (Peptidyl-cysteine S-nitrosylase GAPDH) (EC 2.6.99.-)	0.1247154	0.2562757	n.s.
248	SDTHSSTFDAGAGIALNDHFVK	0.389679430994859	0.0405597306581941	P04406	GAPDH	Glyceraldehyde-3-phosphate dehydrogenase (GAPDH) (EC 1.2.1.12) (Peptidyl-cysteine S-nitrosylase GAPDH) (EC 2.6.99.-)	0.1247154	0.2562757	n.s.
249	YLDETEQWEK	-0.489343688254144	0.0417803526757912	P01024	C3	Complement C3 (C3 and PZP-like alpha-2-macroglobulin domain-containing protein 1) [Cleaved into: Complement C3 beta chain; C3-beta-c (C3bc); Complement C3 alpha chain; C3a anaphylatoxin; Acylation stimulating protein (ASP) (C3adesArg); Complement C3b alpha' chain; Complement C3c alpha' chain fragment 1; Complement C3dg fragment; Complement C3g fragment; Complement C3d fragment; Complement C3f fra…	-0.5825544	0.0007907472	p < 0.05
250	ISYEAGILENPK	-0.767163167016592	0.0494495984399659	P00966	ASS1	Argininosuccinate synthase (EC 6.3.4.5) (Citrulline--aspartate ligase)	-0.6773778	0.03911803	p < 0.05
251	VEEPQNLIK	-0.424660145627438	0.0409801709187767	P02768	ALB	Albumin	-0.4422506	0.001567508	p < 0.05
252	GWTANMER	0.303783892039781	0.0409801709187767	P07900	HSP90AA1	Heat shock protein HSP 90-alpha (EC 3.6.4.10) (Heat shock 86 kDa) (HSP 86) (HSP86) (Lipopolysaccharide-associated protein 2) (LAP-2) (LPS-associated protein 2) (Renal carcinoma antigen NY-REN-38)	0.2788084	0.02116696	p < 0.05
253	VSTPTLVEVSR	-0.439902621255192	0.0409801709187767	P02768	ALB	Albumin	-0.4422506	0.001567508	p < 0.05
254	TFFTPNNIK	0.360094990331989	0.042157461496408	P17844	DDX5	Probable ATP-dependent RNA helicase DDX5 (EC 3.6.4.13) (DEAD box protein 5) (RNA helicase p68)	0.2707936	0.01192943	p < 0.05
255	ISWYDNEFGYSNR	0.421948883110546	0.042157461496408	P04406	GAPDH	Glyceraldehyde-3-phosphate dehydrogenase (GAPDH) (EC 1.2.1.12) (Peptidyl-cysteine S-nitrosylase GAPDH) (EC 2.6.99.-)	0.1247154	0.2562757	n.s.
256	SISQNPFPIENR	0.442084779653878	0.0417803526757912	Q8TAT6	NPLOC4	Nuclear protein localization protein 4 homolog (Protein NPL4)	0.2392492	0.02729396	p < 0.05
257	CLTALPDEFSPAVSQAHR	0.414822273982853	0.042157461496408	Q63HN8	RNF213	E3 ubiquitin-protein ligase RNF213 (EC 2.3.2.27) (EC 3.6.4.-) (ALK lymphoma oligomerization partner on chromosome 17) (Mysterin) (RING finger protein 213) (RING-type E3 ubiquitin transferase RNF213)	0.4006307	0.004430876	p < 0.05
258	VILLENLR	0.383232970582134	0.0440948750368248	P00558	PGK1	Phosphoglycerate kinase 1 (EC 2.7.2.3) (Cell migration-inducing gene 10 protein) (Primer recognition protein 2) (PRP 2)	0.3256785	0.009184833	p < 0.05
259	IISQLDPVNER	0.339631691017133	0.042157461496408	Q08211	DHX9	ATP-dependent RNA helicase A (EC 3.6.4.13) (DEAH box protein 9) (DExH-box helicase 9) (Leukophysin) (LKP) (Nuclear DNA helicase II) (NDH II) (RNA helicase A)	0.1176496	0.2821307	n.s.
260	SIEIWDSANK	-0.49780717552653	0.0443290136856512	Q15746	MYLK	Myosin light chain kinase, smooth muscle (MLCK) (smMLCK) (EC 2.7.11.18) (Kinase-related protein) (KRP) (Telokin) [Cleaved into: Myosin light chain kinase, smooth muscle, deglutamylated form]	-0.502154	0.003019055	p < 0.05
261	ALITDQEILR	0.525178788996805	0.0440948750368248	Q9C0D7	ZC3H12C	Probable ribonuclease ZC3H12C (EC 3.1.-.-) (MCP-induced protein 3) (Zinc finger CCCH domain-containing protein 12C)	NA	NA	NA
262	AGALHYSDEVEIIQGLTR	-0.551475876847207	0.0440948750368248	P12109	COL6A1	Collagen alpha-1(VI) chain	-0.8107517	7.149373e-05	p < 0.05
263	ALEDLAMFR	0.585012329657758	0.0440948750368248	P29401	TKT	Transketolase (TK) (EC 2.2.1.1)	0.4802687	0.01214713	p < 0.05
264	PLIVSGADDR	0.53660354199322	0.0466483192305974	P53621	COPA	Coatomer subunit alpha (Alpha-coat protein) (Alpha-COP) (HEP-COP) (HEPCOP) [Cleaved into: Xenin (Xenopsin-related peptide); Proxenin]	0.1113126	0.1863389	n.s.
265	FAPVNVTTEVK	0.62040159621102	0.0443290136856512	P68104	EEF1A1	Elongation factor 1-alpha 1 (EF-1-alpha-1) (Elongation factor Tu) (EF-Tu) (Eukaryotic elongation factor 1 A-1) (eEF1A-1) (Leukocyte receptor cluster member 7)	NA	NA	NA
266	TLGDIVFK	-0.864990157812207	0.0507137334405177	P07148	FABP1	Fatty acid-binding protein, liver (Fatty acid-binding protein 1) (Liver-type fatty acid-binding protein) (L-FABP)	-1.013896	0.01638366	p < 0.05
267	TSTGGLLLPSDTK	0.358721246039459	0.0453041658162753	P12956	XRCC6	X-ray repair cross-complementing protein 6 (EC 3.6.4.-) (EC 4.2.99.-) (5'-deoxyribose-5-phosphate lyase Ku70) (5'-dRP lyase Ku70) (70 kDa subunit of Ku antigen) (ATP-dependent DNA helicase 2 subunit 1) (ATP-dependent DNA helicase II 70 kDa subunit) (CTC box-binding factor 75 kDa subunit) (CTC75) (CTCBF) (DNA repair protein XRCC6) (Lupus Ku autoantigen protein p70) (Ku70) (Thyroid-lupus autoantige…	0.1841048	0.08676303	n.s.
268	LLEQEVPGSR	-0.600653433534438	0.04977024725885	Q9NZN4	EHD2	EH domain-containing protein 2 (PAST homolog 2)	-0.6455112	0.001043332	p < 0.05
269	NAVSPYQQVIEK	0.347788806240143	0.0471825444031823	P60228	EIF3E	Eukaryotic translation initiation factor 3 subunit E (eIF3e) (Eukaryotic translation initiation factor 3 subunit 6) (Viral integration site protein INT-6 homolog) (eIF-3 p48)	0.2161174	0.01711365	p < 0.05
270	SFVMHTSAGAEGSGQALASPGSCLEEFR	-0.691671475249379	0.0473757038636636	P02462	COL4A1	Collagen alpha-1(IV) chain [Cleaved into: Arresten]	-0.8261549	1.490399e-05	p < 0.05
271	IGAVPGIGPSLQK	0.395175825769633	0.0486118987328894	Q96GC9	VMP1	Vacuole membrane protein 1 (Transmembrane protein 49)	0.3701931	0.02967453	p < 0.05
272	VDIVAINDPFIDLNYMVYM	0.794303688776958	0.0506412738492323	P04406	GAPDH	Glyceraldehyde-3-phosphate dehydrogenase (GAPDH) (EC 1.2.1.12) (Peptidyl-cysteine S-nitrosylase GAPDH) (EC 2.6.99.-)	0.1247154	0.2562757	n.s.
273	ALYTPVVLPR	-0.694477823492863	0.0488667586226387	P01019	AGT	Angiotensinogen (Serpin A8) [Cleaved into: Angiotensin-1 (Angiotensin 1-10) (Angiotensin I) (Ang I); Angiotensin-2 (Angiotensin 1-8) (Angiotensin II) (Ang II); Angiotensin-3 (Angiotensin 2-8) (Angiotensin III) (Ang III) (Des-Asp[1]-angiotensin II); Angiotensin-4 (Angiotensin 3-8) (Angiotensin IV) (Ang IV); Angiotensin 1-9; Angiotensin 1-7; Angiotensin 1-5; Angiotensin 1-4]	-0.9990549	0.0001157774	p < 0.05
274	SVILLENLR	0.410284010304692	0.04977024725885	P00558	PGK1	Phosphoglycerate kinase 1 (EC 2.7.2.3) (Cell migration-inducing gene 10 protein) (Primer recognition protein 2) (PRP 2)	0.3256785	0.009184833	p < 0.05
275	IISSESYSFK	0.413207630227413	0.0472945885300688	P78527	PRKDC	DNA-dependent protein kinase catalytic subunit (DNA-PK catalytic subunit) (DNA-PKcs) (EC 2.7.11.1) (DNPK1) (p460)	0.3104019	0.00571301	p < 0.05
276	ILTEAEIDAH	0.288022472939409	0.0478968379960364	P60900	PSMA6	Proteasome subunit alpha type-6 (27 kDa prosomal protein) (PROS-27) (p27K) (Macropain iota chain) (Multicatalytic endopeptidase complex iota chain) (Proteasome iota chain)	0.2625231	0.004384631	p < 0.05
277	ALDYAQR	-0.544590161015006	0.04977024725885	P12111	COL6A3	Collagen alpha-3(VI) chain	-0.8790352	3.578374e-05	p < 0.05
278	ITFDEIVNIAR	0.35238411635778	0.0487471814038969	P30050	RPL12	60S ribosomal protein L12 (Large ribosomal subunit protein uL11)	0.1922924	0.0634449	n.s.
279	GQYVHTGSSGAASTQSL	-1.00350476587561	0.056658305230965	P05062	ALDOB	Fructose-bisphosphate aldolase B (EC 4.1.2.13) (Liver-type aldolase)	-1.000383	0.01280068	p < 0.05
280	GIPIDLLDR	0.455509036648911	0.0494495984399659	Q9Y230	RUVBL2	RuvB-like 2 (EC 3.6.4.12) (48 kDa TATA box-binding protein-interacting protein) (48 kDa TBP-interacting protein) (51 kDa erythrocyte cytosolic protein) (ECP-51) (INO80 complex subunit J) (Repressing pontin 52) (Reptin 52) (TIP49b) (TIP60-associated protein 54-beta) (TAP54-beta)	0.3389368	0.002335232	p < 0.05
281	DISSGTVLSDYVGSGPPK	-0.480562761530098	0.0538992079335004	P30086	PEBP1	Phosphatidylethanolamine-binding protein 1 (PEBP-1) (HCNPpp) (Neuropolypeptide h3) (Prostatic-binding protein) (Raf kinase inhibitor protein) (RKIP) [Cleaved into: Hippocampal cholinergic neurostimulating peptide (HCNP)]	-0.5895643	0.0006958305	p < 0.05
282	TVPAVQGFFR	0.406835011483095	0.0538992079335004	P42345	MTOR	Serine/threonine-protein kinase mTOR (EC 2.7.11.1) (FK506-binding protein 12-rapamycin complex-associated protein 1) (FKBP12-rapamycin complex-associated protein) (Mammalian target of rapamycin) (mTOR) (Mechanistic target of rapamycin) (Rapamycin and FKBP12 target 1) (Rapamycin target protein 1)	0.09975635	0.3215408	n.s.
283	DFLIPVQTQHPIR	0.623714991333322	0.0500111503399466	P06744	GPI	Glucose-6-phosphate isomerase (GPI) (EC 5.3.1.9) (Autocrine motility factor) (AMF) (Neuroleukin) (NLK) (Phosphoglucose isomerase) (PGI) (Phosphohexose isomerase) (PHI) (Sperm antigen 36) (SA-36)	0.3951119	0.008971421	p < 0.05
284	DFLIPVQTQHPIR	0.623714991333322	0.0500111503399466	P06744	GPI	Glucose-6-phosphate isomerase (GPI) (EC 5.3.1.9) (Autocrine motility factor) (AMF) (Neuroleukin) (NLK) (Phosphoglucose isomerase) (PGI) (Phosphohexose isomerase) (PHI) (Sperm antigen 36) (SA-36)	0.3951119	0.008971421	p < 0.05
285	EIGTSLFDEEGAK	0.377057734132286	0.0507137334405177	P00558	PGK1	Phosphoglycerate kinase 1 (EC 2.7.2.3) (Cell migration-inducing gene 10 protein) (Primer recognition protein 2) (PRP 2)	0.3256785	0.009184833	p < 0.05
286	LALDMEIH	-0.643300338590561	0.0507137334405177	P02545	LMNA	Prelamin-A/C [Cleaved into: Lamin-A/C (70 kDa lamin) (Renal carcinoma antigen NY-REN-32)]	-0.4523022	0.001743845	p < 0.05
287	AGVEGSLIVEK	0.394525396994226	0.0558560810205904	P10809	HSPD1	60 kDa heat shock protein, mitochondrial (EC 5.6.1.7) (60 kDa chaperonin) (Chaperonin 60) (CPN60) (Heat shock protein 60) (HSP-60) (Hsp60) (HuCHA60) (Mitochondrial matrix protein P1) (P60 lymphocyte protein)	0.3908906	0.006534778	p < 0.05
288	NIVEAMER	0.292740041361812	0.0506412738492323	P62937	PPIA	Peptidyl-prolyl cis-trans isomerase A (PPIase A) (EC 5.2.1.8) (Cyclophilin A) (Cyclosporin A-binding protein) (Rotamase A) [Cleaved into: Peptidyl-prolyl cis-trans isomerase A, N-terminally processed]	0.09144736	0.4791292	n.s.
289	SIAQYWLGCPAPG	-0.975536841387114	0.0587107508520835	P04004	VTN	Vitronectin (VN) (S-protein) (Serum-spreading factor) (V75) [Cleaved into: Vitronectin V65 subunit; Vitronectin V10 subunit; Somatomedin-B]	-1.149408	3.256513e-05	p < 0.05
290	HLIVTPSGCGE	-0.443998175883572	0.0527292929826608	P01024	C3	Complement C3 (C3 and PZP-like alpha-2-macroglobulin domain-containing protein 1) [Cleaved into: Complement C3 beta chain; C3-beta-c (C3bc); Complement C3 alpha chain; C3a anaphylatoxin; Acylation stimulating protein (ASP) (C3adesArg); Complement C3b alpha' chain; Complement C3c alpha' chain fragment 1; Complement C3dg fragment; Complement C3g fragment; Complement C3d fragment; Complement C3f fra…	-0.5825544	0.0007907472	p < 0.05
291	SIEEVEVAPPK	-0.980081758983803	0.0558588686149746	P00326	ADH1C	Alcohol dehydrogenase 1C (EC 1.1.1.1) (Alcohol dehydrogenase subunit gamma)	-0.9560828	0.08432372	n.s.
292	YTPSGQAGAAASESL	0.761102444103876	0.0533649301123819	P04075	ALDOA	Fructose-bisphosphate aldolase A (EC 4.1.2.13) (Lung cancer antigen NY-LU-1) (Muscle-type aldolase)	0.5323079	0.0007192015	p < 0.05
293	AYYNLEESCTR	-0.460070920140081	0.0534657617523471	P01024	C3	Complement C3 (C3 and PZP-like alpha-2-macroglobulin domain-containing protein 1) [Cleaved into: Complement C3 beta chain; C3-beta-c (C3bc); Complement C3 alpha chain; C3a anaphylatoxin; Acylation stimulating protein (ASP) (C3adesArg); Complement C3b alpha' chain; Complement C3c alpha' chain fragment 1; Complement C3dg fragment; Complement C3g fragment; Complement C3d fragment; Complement C3f fra…	-0.5825544	0.0007907472	p < 0.05
294	PSLHEFQLVDLSR	-0.519781889411645	0.0583363995473946	P98160	HSPG2	Basement membrane-specific heparan sulfate proteoglycan core protein (HSPG) (Perlecan) (PLC) [Cleaved into: Endorepellin; LG3 peptide]	-0.5640581	0.0006038661	p < 0.05
295	GVALLFGGVDEK	0.305937738441456	0.0582228213195667	P28066	PSMA5	Proteasome subunit alpha type-5 (Macropain zeta chain) (Multicatalytic endopeptidase complex zeta chain) (Proteasome zeta chain)	0.2323442	0.005112127	p < 0.05
296	IIFMDEIDAIGGR	0.292366711079549	0.0570267229588279	P62333	PSMC6	26S proteasome regulatory subunit 10B (26S proteasome AAA-ATPase subunit RPT4) (Proteasome 26S subunit ATPase 6) (Proteasome subunit p42)	0.2154802	0.003154242	p < 0.05
297	SATEETLQEVFEK	0.502653931412113	0.0538992079335004	P19338	NCL	Nucleolin (Protein C23)	0.3604826	0.004107777	p < 0.05
298	NIQLVTSQIDAQR	0.352086501150744	0.0539704878794318	Q86V81	ALYREF	THO complex subunit 4 (Tho4) (Ally of AML-1 and LEF-1) (Aly/REF export factor) (Transcriptional coactivator Aly/REF) (bZIP-enhancing factor BEF)	0.2193198	0.07593281	n.s.
299	VSNIDGTHIAK	0.619734075612563	0.0558588686149746	P06744	GPI	Glucose-6-phosphate isomerase (GPI) (EC 5.3.1.9) (Autocrine motility factor) (AMF) (Neuroleukin) (NLK) (Phosphoglucose isomerase) (PGI) (Phosphohexose isomerase) (PHI) (Sperm antigen 36) (SA-36)	0.3951119	0.008971421	p < 0.05
300	SNTEIDVTSLR	0.417632131617501	0.0587548338482824	O43865	AHCYL1	S-adenosylhomocysteine hydrolase-like protein 1 (DC-expressed AHCY-like molecule) (IP(3)Rs binding protein released with IP(3)) (IRBIT) (Putative adenosylhomocysteinase 2) (S-adenosyl-L-homocysteine hydrolase 2) (AdoHcyase 2)	0.1400967	0.4811696	n.s.
301	ISIGSLR	-0.469429122838461	0.0589821094833337	Q8IVT5	KSR1	Kinase suppressor of Ras 1 (EC 2.7.11.1)	0.1614738	0.4373165	n.s.
302	TATPQQAQEVH	0.373417542797563	0.0605339327132856	P60174	TPI1	Triosephosphate isomerase (TIM) (EC 5.3.1.1) (Methylglyoxal synthase) (EC 4.2.3.3) (Triose-phosphate isomerase)	0.2053799	0.09975284	n.s.
303	LETPDFQLFK	-0.587926735322738	0.0586243836558106	P04217	A1BG	Alpha-1B-glycoprotein (Alpha-1-B glycoprotein)	-0.5944959	0.003497735	p < 0.05
304	IYAVAQTAYR	0.401513235844961	0.0595185297232587	Q92614	MYO18A	Unconventional myosin-XVIIIa (Molecule associated with JAK3 N-terminus) (MAJN) (Myosin containing a PDZ domain) (Surfactant protein receptor SP-R210) (SP-R210)	0.3394906	0.02887453	p < 0.05
305	STLLINQPQYAWLK	-0.510673952507864	0.0709110682950295	P49419	ALDH7A1	Alpha-aminoadipic semialdehyde dehydrogenase (Alpha-AASA dehydrogenase) (EC 1.2.1.31) (Aldehyde dehydrogenase family 7 member A1) (EC 1.2.1.3) (Antiquitin-1) (Betaine aldehyde dehydrogenase) (EC 1.2.1.8) (Delta1-piperideine-6-carboxylate dehydrogenase) (P6c dehydrogenase)	-0.4442458	0.03127919	p < 0.05
306	VAEGQTLDLNCVVPGQAHAQVTWHK	-0.506115406085529	0.0642705753446643	P98160	HSPG2	Basement membrane-specific heparan sulfate proteoglycan core protein (HSPG) (Perlecan) (PLC) [Cleaved into: Endorepellin; LG3 peptide]	-0.5640581	0.0006038661	p < 0.05
307	EVDETYVPK	-0.548087679093432	0.0653715459224052	P02768	ALB	Albumin	-0.4422506	0.001567508	p < 0.05
308	CFVYPLDFAR	0.419097070600418	0.0628013079951378	P05141	SLC25A5	ADP/ATP translocase 2 (ADP,ATP carrier protein 2) (ADP,ATP carrier protein, fibroblast isoform) (Adenine nucleotide translocator 2) (ANT 2) (Solute carrier family 25 member 5) [Cleaved into: ADP/ATP translocase 2, N-terminally processed]	0.497796	0.002651821	p < 0.05
309	LTNAASTHTTNEGIFSPTPGELGFSSFHR	-0.507648583328878	0.0605339327132856	P98160	HSPG2	Basement membrane-specific heparan sulfate proteoglycan core protein (HSPG) (Perlecan) (PLC) [Cleaved into: Endorepellin; LG3 peptide]	-0.5640581	0.0006038661	p < 0.05
310	SAELSSEGIR	0.532295671631655	0.0637383996075803	P15311	EZR	Ezrin (Cytovillin) (Villin-2) (p81)	0.4899799	0.02169144	p < 0.05
311	ILTDITK	0.355100308584893	0.0637383996075803	P13639	EEF2	Elongation factor 2 (EF-2)	0.2386818	0.007749281	p < 0.05
312	GIILDSVDAAFICPGSSR	-0.408119811132817	0.0612589361839641	P02790	HPX	Hemopexin (Beta-1B-glycoprotein)	-0.476746	0.009578749	p < 0.05
313	GIILDSVDAAFICPGSSR	-0.408119811132817	0.0612589361839641	P02790	HPX	Hemopexin (Beta-1B-glycoprotein)	-0.476746	0.009578749	p < 0.05
314	YIAPEILR	0.386632390428469	0.0650520232038054	P41743	PRKCI	Protein kinase C iota type (EC 2.7.11.13) (Atypical protein kinase C-lambda/iota) (PRKC-lambda/iota) (aPKC-lambda/iota) (nPKC-iota)	0.3453265	0.00622042	p < 0.05
315	IFWAPESAPLK	0.457144140218529	0.0661535846148829	P23528	CFL1	Cofilin-1 (18 kDa phosphoprotein) (p18) (Cofilin, non-muscle isoform)	0.1075147	0.4650177	n.s.
316	IGGPPNICLDR	0.511766328669216	0.066407801999166	P40763	STAT3	Signal transducer and activator of transcription 3 (Acute-phase response factor)	0.372887	0.005003555	p < 0.05
317	LSGGDDDAAGQFFPEAAQVAY	-0.467041620774102	0.070988287824326	P08133	ANXA6	Annexin A6 (67 kDa calelectrin) (Annexin VI) (Annexin-6) (Calphobindin-II) (CPB-II) (Chromobindin-20) (Lipocortin VI) (Protein III) (p68) (p70)	-0.4735354	0.006127597	p < 0.05
318	FVMGVNHEK	0.380219001772281	0.0653715459224052	P04406	GAPDH	Glyceraldehyde-3-phosphate dehydrogenase (GAPDH) (EC 1.2.1.12) (Peptidyl-cysteine S-nitrosylase GAPDH) (EC 2.6.99.-)	0.1247154	0.2562757	n.s.
319	FVMGVNHEK	0.380219001772281	0.0653715459224052	P04406	GAPDH	Glyceraldehyde-3-phosphate dehydrogenase (GAPDH) (EC 1.2.1.12) (Peptidyl-cysteine S-nitrosylase GAPDH) (EC 2.6.99.-)	0.1247154	0.2562757	n.s.
320	WIASHTTEER	-0.563251270539588	0.0728809106127158	P0C0L4	C4A	Complement C4-A (Acidic complement C4) (C3 and PZP-like alpha-2-macroglobulin domain-containing protein 2) [Cleaved into: Complement C4 beta chain; Complement C4-A alpha chain; C4a anaphylatoxin; C4b-A; C4d-A; Complement C4 gamma chain]	-0.541626	0.02173267	p < 0.05
321	WIASHTTEER	-0.563251270539588	0.0728809106127158	P0C0L4	C4A	Complement C4-A (Acidic complement C4) (C3 and PZP-like alpha-2-macroglobulin domain-containing protein 2) [Cleaved into: Complement C4 beta chain; Complement C4-A alpha chain; C4a anaphylatoxin; C4b-A; C4d-A; Complement C4 gamma chain]	-0.541626	0.02173267	p < 0.05
322	AFIEFASFEDAK	0.48220394165183	0.0642705753446643	P19338	NCL	Nucleolin (Protein C23)	0.3604826	0.004107777	p < 0.05
323	ISSIQATTAAGSGHPTSC	0.482081118126802	0.0712857159982667	P29401	TKT	Transketolase (TK) (EC 2.2.1.1)	0.4802687	0.01214713	p < 0.05
324	MFLYEYAR	-0.658447493911062	0.0679981347528386	P02768	ALB	Albumin	-0.4422506	0.001567508	p < 0.05
325	AAMLAAQDVAQR	0.362733604975299	0.0661535846148829	P62263	RPS14	40S ribosomal protein S14 (Small ribosomal subunit protein uS11)	0.3143276	0.02290885	p < 0.05
326	NVASVCLQIGYPTVASVPH	0.355652760455674	0.0715021070190683	P05388	RPLP0	60S acidic ribosomal protein P0 (60S ribosomal protein L10E) (Large ribosomal subunit protein uL10)	0.03570306	0.7884959	n.s.
327	NVESYTPQTQGK	-0.394824834254811	0.0736181326109784	P07358	C8B	Complement component C8 beta chain (Complement component 8 subunit beta)	-0.7038564	0.0001560101	p < 0.05
328	SLGYGFVNYVTAK	0.303249924900652	0.0675178353202209	Q15717	ELAVL1	ELAV-like protein 1 (Hu-antigen R) (HuR)	0.1435402	0.2376332	n.s.
329	IVVIGHVDSGK	0.422034144551387	0.0709110682950295	P68104	EEF1A1	Elongation factor 1-alpha 1 (EF-1-alpha-1) (Elongation factor Tu) (EF-Tu) (Eukaryotic elongation factor 1 A-1) (eEF1A-1) (Leukocyte receptor cluster member 7)	NA	NA	NA
330	IVVIGHVDSGK	0.422034144551387	0.0709110682950295	P68104	EEF1A1	Elongation factor 1-alpha 1 (EF-1-alpha-1) (Elongation factor Tu) (EF-Tu) (Eukaryotic elongation factor 1 A-1) (eEF1A-1) (Leukocyte receptor cluster member 7)	NA	NA	NA
331	FLYEYAR	-0.522433973089927	0.070257484911268	P02768	ALB	Albumin	-0.4422506	0.001567508	p < 0.05
332	TMTLGDIVFK	-0.765229929451721	0.0736181326109784	P07148	FABP1	Fatty acid-binding protein, liver (Fatty acid-binding protein 1) (Liver-type fatty acid-binding protein) (L-FABP)	-1.013896	0.01638366	p < 0.05
333	GLTGAVFSQDK	-0.55861831530409	0.0747223573321557	P30038	ALDH4A1	Delta-1-pyrroline-5-carboxylate dehydrogenase, mitochondrial (P5C dehydrogenase) (EC 1.2.1.88) (Aldehyde dehydrogenase family 4 member A1) (L-glutamate gamma-semialdehyde dehydrogenase)	-0.6406192	0.0270744	p < 0.05
334	TIALPAQGLIEFR	-0.42010802677465	0.0761626384683161	Q00577	PURA	Transcriptional activator protein Pur-alpha (Purine-rich single-stranded DNA-binding protein alpha)	-0.5976522	6.596902e-05	p < 0.05
335	SSDLQQVGGASAR	0.305146589880327	0.0735035540300848	O00303	EIF3F	Eukaryotic translation initiation factor 3 subunit F (eIF3f) (Deubiquitinating enzyme eIF3f) (EC 3.4.19.12) (Eukaryotic translation initiation factor 3 subunit 5) (eIF-3-epsilon) (eIF3 p47)	0.193624	0.01250397	p < 0.05
336	AGGTFTGEALQYTR	-0.42126679661139	0.0776919026169023	P12109	COL6A1	Collagen alpha-1(VI) chain	-0.8107517	7.149373e-05	p < 0.05
337	FVNTGFIK	-0.885705071206015	0.0733834509946523	Q8NBQ5	HSD17B11	Estradiol 17-beta-dehydrogenase 11 (EC 1.1.1.62) (17-beta-hydroxysteroid dehydrogenase 11) (17-beta-HSD 11) (17bHSD11) (17betaHSD11) (17-beta-hydroxysteroid dehydrogenase XI) (17-beta-HSD XI) (17betaHSDXI) (Cutaneous T-cell lymphoma-associated antigen HD-CL-03) (CTCL-associated antigen HD-CL-03) (Dehydrogenase/reductase SDR family member 8) (Retinal short-chain dehydrogenase/reductase 2) (retSDR2…	-0.9893263	0.006682112	p < 0.05
338	FNLTGLNEQVPH	0.375204748228915	0.0747488346529885	P67870	CSNK2B	Casein kinase II subunit beta (CK II beta) (Phosvitin) (Protein G5a)	0.1352898	0.08557349	n.s.
339	IGCAMSGLIADAK	0.296822480361066	0.0736181326109784	P28066	PSMA5	Proteasome subunit alpha type-5 (Macropain zeta chain) (Multicatalytic endopeptidase complex zeta chain) (Proteasome zeta chain)	0.2323442	0.005112127	p < 0.05
340	TPPLFSLPEAR	0.443921914734834	0.0739759420174042	Q96FV9	THOC1	THO complex subunit 1 (Tho1) (Nuclear matrix protein p84) (p84N5) (hTREX84)	0.337618	0.0003657433	p < 0.05
341	AILSPAFK	0.329095256171458	0.0747488346529885	O95757	HSPA4L	Heat shock 70 kDa protein 4L (Heat shock 70-related protein APG-1) (Heat-shock protein family A member 4-like protein) (HSPA4-like protein) (Osmotic stress protein 94)	-0.0423609	0.9126646	n.s.
342	MVDNEAIYDICR	0.348096399686064	0.0738165058244145	P0DPH7	TUBA3C	Tubulin alpha-3C chain (Alpha-tubulin 2) (Alpha-tubulin 3C) (Tubulin alpha-2 chain) [Cleaved into: Detyrosinated tubulin alpha-3C chain]	NA	NA	NA
343	MVDNEAIYDICR	0.348096399686064	0.0738165058244145	P0DPH7	TUBA3C	Tubulin alpha-3C chain (Alpha-tubulin 2) (Alpha-tubulin 3C) (Tubulin alpha-2 chain) [Cleaved into: Detyrosinated tubulin alpha-3C chain]	NA	NA	NA
344	ELFEQLGEYK	-0.509592878260396	0.0755275341297803	P02768	ALB	Albumin	-0.4422506	0.001567508	p < 0.05
345	AYYENSPQQVF	-0.470060383438198	0.0840587901273178	P01024	C3	Complement C3 (C3 and PZP-like alpha-2-macroglobulin domain-containing protein 1) [Cleaved into: Complement C3 beta chain; C3-beta-c (C3bc); Complement C3 alpha chain; C3a anaphylatoxin; Acylation stimulating protein (ASP) (C3adesArg); Complement C3b alpha' chain; Complement C3c alpha' chain fragment 1; Complement C3dg fragment; Complement C3g fragment; Complement C3d fragment; Complement C3f fra…	-0.5825544	0.0007907472	p < 0.05
346	LEIQGPR	0.386506535974881	0.0821676016342615	Q9Y2L5	TRAPPC8	Trafficking protein particle complex subunit 8 (Protein TRS85 homolog)	0.1063633	0.4024902	n.s.
347	DAGAGIALNDHFVK	0.355297325326267	0.0756108096204445	P04406	GAPDH	Glyceraldehyde-3-phosphate dehydrogenase (GAPDH) (EC 1.2.1.12) (Peptidyl-cysteine S-nitrosylase GAPDH) (EC 2.6.99.-)	0.1247154	0.2562757	n.s.
348	DAGAGIALNDHFVK	0.355297325326267	0.0756108096204445	P04406	GAPDH	Glyceraldehyde-3-phosphate dehydrogenase (GAPDH) (EC 1.2.1.12) (Peptidyl-cysteine S-nitrosylase GAPDH) (EC 2.6.99.-)	0.1247154	0.2562757	n.s.
349	EEAGDGTTTATVLAR	0.398925657338819	0.0776919026169023	P10809	HSPD1	60 kDa heat shock protein, mitochondrial (EC 5.6.1.7) (60 kDa chaperonin) (Chaperonin 60) (CPN60) (Heat shock protein 60) (HSP-60) (Hsp60) (HuCHA60) (Mitochondrial matrix protein P1) (P60 lymphocyte protein)	0.3908906	0.006534778	p < 0.05
350	SLTCEVDALK	-0.433603724131458	0.0758250069529037	P08670	VIM	Vimentin	-0.4821939	0.004078105	p < 0.05
351	TLIGASGQR	-0.409156924725455	0.081550599897485	P01024	C3	Complement C3 (C3 and PZP-like alpha-2-macroglobulin domain-containing protein 1) [Cleaved into: Complement C3 beta chain; C3-beta-c (C3bc); Complement C3 alpha chain; C3a anaphylatoxin; Acylation stimulating protein (ASP) (C3adesArg); Complement C3b alpha' chain; Complement C3c alpha' chain fragment 1; Complement C3dg fragment; Complement C3g fragment; Complement C3d fragment; Complement C3f fra…	-0.5825544	0.0007907472	p < 0.05
352	VAIGVPTPIINWR	-0.452077387609614	0.0840101783865655	P98160	HSPG2	Basement membrane-specific heparan sulfate proteoglycan core protein (HSPG) (Perlecan) (PLC) [Cleaved into: Endorepellin; LG3 peptide]	-0.5640581	0.0006038661	p < 0.05
353	ALTNAIQDSLTR	0.352522564259536	0.0786366188633695	P26640	VARS1	Valine--tRNA ligase (EC 6.1.1.9) (Protein G7a) (Valyl-tRNA synthetase) (ValRS)	0.01809795	0.9171946	n.s.
354	WNEEIVPQIK	0.393446691993986	0.0902171246406558	P15259	PGAM2	Phosphoglycerate mutase 2 (EC 5.4.2.11) (EC 5.4.2.4) (BPG-dependent PGAM 2) (Muscle-specific phosphoglycerate mutase) (Phosphoglycerate mutase isozyme M) (PGAM-M)	NA	NA	NA
355	DQPAFTPSGILTPH	0.339139746659959	0.0793833129020306	Q9H0D6	XRN2	5'-3' exoribonuclease 2 (EC 3.1.13.-) (DHM1-like protein) (DHP protein)	0.1328455	0.2647205	n.s.
356	TSDSDVPSGVTEVVVK	-0.551869961020062	0.084234133844101	P10909	CLU	Clusterin (Aging-associated gene 4 protein) (Apolipoprotein J) (Apo-J) (Complement cytolysis inhibitor) (CLI) (Complement-associated protein SP-40,40) (Ku70-binding protein 1) (NA1/NA2) (Sulfated glycoprotein 2) (SGP-2) (Testosterone-repressed prostate message 2) (TRPM-2) [Cleaved into: Clusterin beta chain (ApoJalpha) (Complement cytolysis inhibitor a chain); Clusterin alpha chain (ApoJbeta) (Co…	-0.6583608	0.004358119	p < 0.05
357	ILDLGITGPEGH	-0.519454548134309	0.0808253303448923	Q16555	DPYSL2	Dihydropyrimidinase-related protein 2 (DRP-2) (Collapsin response mediator protein 2) (CRMP-2) (N2A3) (Unc-33-like phosphoprotein 2) (ULIP-2)	-0.6578678	0.00718523	p < 0.05
358	SSPSIVLSAR	0.350894095075614	0.0808253303448923	P46977	STT3A	Dolichyl-diphosphooligosaccharide--protein glycosyltransferase subunit STT3A (Oligosaccharyl transferase subunit STT3A) (STT3-A) (EC 2.4.99.18) (B5) (Integral membrane protein 1) (Transmembrane protein TMC)	0.02065852	0.8922471	n.s.
359	QNIIPASTGAAK	0.326948674943053	0.084234133844101	O14556	GAPDHS	Glyceraldehyde-3-phosphate dehydrogenase, testis-specific (EC 1.2.1.12) (Spermatogenic cell-specific glyceraldehyde 3-phosphate dehydrogenase 2) (GAPDH-2) (Spermatogenic glyceraldehyde-3-phosphate dehydrogenase)	NA	NA	NA
360	TCYLDAGLAR	0.325552417392336	0.0821676016342615	P46777	RPL5	60S ribosomal protein L5 (Large ribosomal subunit protein uL18)	0.249838	0.07972582	n.s.
361	SLLYVQGNER	-0.613643236352026	0.0821676016342615	P02462	COL4A1	Collagen alpha-1(IV) chain [Cleaved into: Arresten]	-0.8261549	1.490399e-05	p < 0.05
362	VDLTEFQTNLVPYPR	0.390803168498961	0.0821676016342615	P0DPH7	TUBA3C	Tubulin alpha-3C chain (Alpha-tubulin 2) (Alpha-tubulin 3C) (Tubulin alpha-2 chain) [Cleaved into: Detyrosinated tubulin alpha-3C chain]	NA	NA	NA
363	VSGGVEEVPLAQPESK	-0.504831451023243	0.0844092807158509	P12111	COL6A3	Collagen alpha-3(VI) chain	-0.8790352	3.578374e-05	p < 0.05
364	IYIPLPDEK	0.419323744161456	0.0835162095242613	P55072	VCP	Transitional endoplasmic reticulum ATPase (TER ATPase) (EC 3.6.4.6) (15S Mg(2+)-ATPase p97 subunit) (Valosin-containing protein) (VCP)	0.3599492	0.006644063	p < 0.05
365	TFSVVPSPK	0.280673299426726	0.083860014470975	P04350	TUBB4A	Tubulin beta-4A chain (Tubulin 5 beta) (Tubulin beta-4 chain)	NA	NA	NA
366	ETNLDSLPLVDTH	-0.521072004992484	0.0836008904156776	P08670	VIM	Vimentin	-0.4821939	0.004078105	p < 0.05
367	YVTIIDAPGHR	0.483170179484433	0.084234133844101	P68104	EEF1A1	Elongation factor 1-alpha 1 (EF-1-alpha-1) (Elongation factor Tu) (EF-Tu) (Eukaryotic elongation factor 1 A-1) (eEF1A-1) (Leukocyte receptor cluster member 7)	NA	NA	NA
368	YVTIIDAPGHR	0.483170179484433	0.084234133844101	P68104	EEF1A1	Elongation factor 1-alpha 1 (EF-1-alpha-1) (Elongation factor Tu) (EF-Tu) (Eukaryotic elongation factor 1 A-1) (eEF1A-1) (Leukocyte receptor cluster member 7)	NA	NA	NA
369	HTGPGLLSMAN	0.399702728109349	0.0961367163154905	P49792	RANBP2	E3 SUMO-protein ligase RanBP2 (EC 2.3.2.-) (358 kDa nucleoporin) (Nuclear pore complex protein Nup358) (Nucleoporin Nup358) (Ran-binding protein 2) (RanBP2) (p270)	0.3376931	0.0006646819	p < 0.05
370	LGPEQLPDCLK	0.336656969921194	0.0912260032031031	P40926	MDH2	Malate dehydrogenase, mitochondrial (EC 1.1.1.37)	0.2538394	0.1008196	n.s.
371	TVNFGDTEEAK	-0.443221308895946	0.0860006000378825	P01009	SERPINA1	Alpha-1-antitrypsin (Alpha-1 protease inhibitor) (Alpha-1-antiproteinase) (Serpin A1) [Cleaved into: Short peptide from AAT (SPAAT)]	-0.6924126	9.322405e-05	p < 0.05
372	PTGTYHGDSDLQLER	0.444351490827493	0.0912260032031031	P04350	TUBB4A	Tubulin beta-4A chain (Tubulin 5 beta) (Tubulin beta-4 chain)	NA	NA	NA
373	QVSTPTLVEVSR	-0.653631208485786	0.089864515152843	P02768	ALB	Albumin	-0.4422506	0.001567508	p < 0.05
374	FVSGGDDYK	0.266405273311242	0.0912260032031031	P53621	COPA	Coatomer subunit alpha (Alpha-coat protein) (Alpha-COP) (HEP-COP) (HEPCOP) [Cleaved into: Xenin (Xenopsin-related peptide); Proxenin]	0.1113126	0.1863389	n.s.
375	ANPQVGVAFPH	0.366328124333098	0.0898929872097102	P13010	XRCC5	X-ray repair cross-complementing protein 5 (EC 3.6.4.-) (86 kDa subunit of Ku antigen) (ATP-dependent DNA helicase 2 subunit 2) (ATP-dependent DNA helicase II 80 kDa subunit) (CTC box-binding factor 85 kDa subunit) (CTC85) (CTCBF) (DNA repair protein XRCC5) (Ku80) (Ku86) (Lupus Ku autoantigen protein p86) (Nuclear factor IV) (Thyroid-lupus autoantigen) (TLAA) (X-ray repair complementing defective…	0.1607468	0.1440537	n.s.
376	ALYDATYETK	0.303397905959331	0.0890010508229885	P23528	CFL1	Cofilin-1 (18 kDa phosphoprotein) (p18) (Cofilin, non-muscle isoform)	0.1075147	0.4650177	n.s.
377	SDFASNCCSINSPPLYCDSEIDAELK	-0.480644127699983	0.0958835734681768	P02774	GC	Vitamin D-binding protein (DBP) (VDB) (Gc protein-derived macrophage activating factor) (Gc-MAF) (GcMAF) (Gc-globulin) (Group-specific component) (Gc) (Vitamin D-binding protein-macrophage activating factor) (DBP-maf)	-0.6271012	0.0009179818	p < 0.05
378	GDLLECADDR	-0.424858587108276	0.0898929872097102	P02768	ALB	Albumin	-0.4422506	0.001567508	p < 0.05
379	DIVHSGLAY	-0.599661796251113	0.0983136401280078	P00367	GLUD1	Glutamate dehydrogenase 1, mitochondrial (GDH 1) (EC 1.4.1.3)	-0.4647344	0.007567471	p < 0.05
380	LLLQVQHA	0.671191641573634	0.0959511448921922	P05141	SLC25A5	ADP/ATP translocase 2 (ADP,ATP carrier protein 2) (ADP,ATP carrier protein, fibroblast isoform) (Adenine nucleotide translocator 2) (ANT 2) (Solute carrier family 25 member 5) [Cleaved into: ADP/ATP translocase 2, N-terminally processed]	0.497796	0.002651821	p < 0.05
381	LSINPMLLLTGR	-0.851888968918319	0.104542088554238	P00325	ADH1B	All-trans-retinol dehydrogenase [NAD(+)] ADH1B (EC 1.1.1.105) (Alcohol dehydrogenase 1B) (Alcohol dehydrogenase subunit beta)	-1.591409	5.651481e-05	p < 0.05
382	VDLEPTVIDEVR	0.730960351430696	0.0945875178012735	P68363	TUBA1B	Tubulin alpha-1B chain (Alpha-tubulin ubiquitous) (Tubulin K-alpha-1) (Tubulin alpha-ubiquitous chain) [Cleaved into: Detyrosinated tubulin alpha-1B chain]	NA	NA	NA
383	TSAPGQGGILAQR	0.383166309943458	0.0940760357097231	P43308	SSR2	Translocon-associated protein subunit beta (TRAP-beta) (Signal sequence receptor subunit beta) (SSR-beta)	NA	NA	NA
384	SISWDGLDSGK	-0.473373697416854	0.0966939902040613	P30086	PEBP1	Phosphatidylethanolamine-binding protein 1 (PEBP-1) (HCNPpp) (Neuropolypeptide h3) (Prostatic-binding protein) (Raf kinase inhibitor protein) (RKIP) [Cleaved into: Hippocampal cholinergic neurostimulating peptide (HCNP)]	-0.5895643	0.0006958305	p < 0.05
385	AEADVASLNR	-0.556540221744084	0.0932230593984028	P07951	TPM2	Tropomyosin beta chain (Beta-tropomyosin) (Tropomyosin-2)	-0.2551971	0.3070383	n.s.
386	DYFGAHTYEL	0.780606864651544	0.102792619196039	P52209	PGD	6-phosphogluconate dehydrogenase, decarboxylating (EC 1.1.1.44)	0.416506	0.08573923	n.s.
387	YLGYEYVTAIR	-0.518017715110914	0.0947361856748137	P02787	TF	Serotransferrin (Transferrin) (Beta-1 metal-binding globulin) (Siderophilin)	-0.4991764	0.00457859	p < 0.05
388	ALLTSLNLK	-0.611240683186501	0.101019599894969	P01031	C5	Complement C5 (C3 and PZP-like alpha-2-macroglobulin domain-containing protein 4) [Cleaved into: Complement C5 beta chain; Complement C5 alpha chain; C5a anaphylatoxin; Complement C5 alpha' chain]	-0.5683474	0.004097826	p < 0.05
389	DLPSLAADFVESK	-0.54447492811076	0.0945875178012735	P02768	ALB	Albumin	-0.4422506	0.001567508	p < 0.05
390	STFVQALVEHVK	0.490002787128178	0.104249581758827	P07602	PSAP	Prosaposin (Proactivator polypeptide) [Cleaved into: Saposin-A (Protein A); Saposin-B-Val; Saposin-B (Cerebroside sulfate activator) (CSAct) (Dispersin) (Sphingolipid activator protein 1) (SAP-1) (Sulfatide/GM1 activator); Saposin-C (A1 activator) (Co-beta-glucosidase) (Glucosylceramidase activator) (Sphingolipid activator protein 2) (SAP-2); Saposin-D (Component C) (Protein C)]	-0.01946666	0.9473294	n.s.
391	STFVQALVEHVK	0.490002787128178	0.104249581758827	P07602	PSAP	Prosaposin (Proactivator polypeptide) [Cleaved into: Saposin-A (Protein A); Saposin-B-Val; Saposin-B (Cerebroside sulfate activator) (CSAct) (Dispersin) (Sphingolipid activator protein 1) (SAP-1) (Sulfatide/GM1 activator); Saposin-C (A1 activator) (Co-beta-glucosidase) (Glucosylceramidase activator) (Sphingolipid activator protein 2) (SAP-2); Saposin-D (Component C) (Protein C)]	-0.01946666	0.9473294	n.s.
392	PFSLEYR	0.785368221468997	0.0988136753883392	Q15181	PPA1	Inorganic pyrophosphatase (EC 3.6.1.1) (Pyrophosphate phospho-hydrolase) (PPase)	-0.005646144	0.9809961	n.s.
393	PCAEDYLSVVLNQLCVLHEK	-0.484426276577297	0.0961367163154905	P02768	ALB	Albumin	-0.4422506	0.001567508	p < 0.05
394	ANFESDEVELSYAK	0.326075250017398	0.0961094274373708	Q00839	HNRNPU	Heterogeneous nuclear ribonucleoprotein U (hnRNP U) (GRIP120) (Nuclear p120 ribonucleoprotein) (Scaffold-attachment factor A) (SAF-A) (p120) (pp120)	0.06082108	0.619459	n.s.
395	DATNVGDEGGFAPN	0.615104606473252	0.0992918321313668	P06733	ENO1	Alpha-enolase (EC 4.2.1.11) (2-phospho-D-glycerate hydro-lyase) (C-myc promoter-binding protein) (Enolase 1) (MBP-1) (MPB-1) (Non-neural enolase) (NNE) (Phosphopyruvate hydratase) (Plasminogen-binding protein)	0.569818	8.711771e-05	p < 0.05
396	NSDPTDEFFLK	-0.515420507891645	0.0961367163154905	P12111	COL6A3	Collagen alpha-3(VI) chain	-0.8790352	3.578374e-05	p < 0.05
397	ALAGIDTLLIR	-0.589675078705872	0.0966939902040613	P98160	HSPG2	Basement membrane-specific heparan sulfate proteoglycan core protein (HSPG) (Perlecan) (PLC) [Cleaved into: Endorepellin; LG3 peptide]	-0.5640581	0.0006038661	p < 0.05
398	APIVFIER	0.443636635766769	0.110979209604761	P47897	QARS1	Glutamine--tRNA ligase (EC 6.1.1.18) (Glutaminyl-tRNA synthetase) (GlnRS)	0.2791366	0.002674388	p < 0.05
399	SLDQTDMHGDSEYNIMFGPDICGPGTK	-0.420865319255993	0.0988136753883392	P27797	CALR	Calreticulin (CRP55) (Calregulin) (Endoplasmic reticulum resident protein 60) (ERp60) (HACBP) (grp60)	-0.06237888	0.6881353	n.s.
400	LAAVGLVGDLCR	0.36707398814614	0.104019977344467	Q14974	KPNB1	Importin subunit beta-1 (Importin-90) (Karyopherin subunit beta-1) (Nuclear factor p97) (Pore targeting complex 97 kDa subunit) (PTAC97)	0.3278507	5.268573e-05	p < 0.05
401	SGILPILVH	0.374271086818687	0.104019977344467	O00629	KPNA4	Importin subunit alpha-3 (Importin alpha Q1) (Qip1) (Karyopherin subunit alpha-4)	0.3467446	0.0004379342	p < 0.05
402	SAEVGAAETTLTELR	-0.628655601649872	0.0991523492654644	P05783	KRT18	Keratin, type I cytoskeletal 18 (Cell proliferation-inducing gene 46 protein) (Cytokeratin-18) (CK-18) (Keratin-18) (K18)	-0.54068	0.06291682	n.s.
403	SAEVGAAETTLTELR	-0.628655601649872	0.0991523492654644	P05783	KRT18	Keratin, type I cytoskeletal 18 (Cell proliferation-inducing gene 46 protein) (Cytokeratin-18) (CK-18) (Keratin-18) (K18)	-0.54068	0.06291682	n.s.
404	SLSEPAPLTLDTSGK	0.313272930609719	0.0995076375641374	Q5T035	C9orf129	Putative uncharacterized protein C9orf129	NA	NA	NA
405	DWEDHLAVK	0.313380103945966	0.103548716898855	P07900	HSP90AA1	Heat shock protein HSP 90-alpha (EC 3.6.4.10) (Heat shock 86 kDa) (HSP 86) (HSP86) (Lipopolysaccharide-associated protein 2) (LAP-2) (LPS-associated protein 2) (Renal carcinoma antigen NY-REN-38)	0.2788084	0.02116696	p < 0.05
406	ALEVDETYVPK	-0.504028249204898	0.101019599894969	P02768	ALB	Albumin	-0.4422506	0.001567508	p < 0.05
407	CALIEEAYGLDK	0.388150931883231	0.108036628275831	O15131	KPNA5	Importin subunit alpha-6 (Karyopherin subunit alpha-5)	NA	NA	NA
408	MMDLQHGSLFLR	0.568471128143384	0.103526010162678	P00338	LDHA	L-lactate dehydrogenase A chain (LDH-A) (EC 1.1.1.27) (Cell proliferation-inducing gene 19 protein) (LDH muscle subunit) (LDH-M) (Renal carcinoma antigen NY-REN-59)	0.4434078	0.009090648	p < 0.05
409	PDYSVVLLLR	-0.59967996392726	0.106466704431617	P02768	ALB	Albumin	-0.4422506	0.001567508	p < 0.05
410	AFTECCQAADK	-0.49596666980758	0.102792619196039	P02768	ALB	Albumin	-0.4422506	0.001567508	p < 0.05
411	IHEGFQELLR	-0.472759852693635	0.106326820794815	P01009	SERPINA1	Alpha-1-antitrypsin (Alpha-1 protease inhibitor) (Alpha-1-antiproteinase) (Serpin A1) [Cleaved into: Short peptide from AAT (SPAAT)]	-0.6924126	9.322405e-05	p < 0.05
412	IHEGFQELLR	-0.472759852693635	0.106326820794815	P01009	SERPINA1	Alpha-1-antitrypsin (Alpha-1 protease inhibitor) (Alpha-1-antiproteinase) (Serpin A1) [Cleaved into: Short peptide from AAT (SPAAT)]	-0.6924126	9.322405e-05	p < 0.05
413	SLLEACTFR	-0.604539182607592	0.102289461014612	P02787	TF	Serotransferrin (Transferrin) (Beta-1 metal-binding globulin) (Siderophilin)	-0.4991764	0.00457859	p < 0.05
414	AQPEILIGTIPGAGGTQR	-0.421899259046785	0.126650695295795	P30084	ECHS1	Enoyl-CoA hydratase, mitochondrial (EC 4.2.1.17) (Enoyl-CoA hydratase 1) (Short-chain enoyl-CoA hydratase) (SCEH)	-0.3227453	0.08401885	n.s.
415	AQPEILIGTIPGAGGTQR	-0.421899259046785	0.126650695295795	P30084	ECHS1	Enoyl-CoA hydratase, mitochondrial (EC 4.2.1.17) (Enoyl-CoA hydratase 1) (Short-chain enoyl-CoA hydratase) (SCEH)	-0.3227453	0.08401885	n.s.
416	VSDAVAQSTR	0.35458354551948	0.104401669470047	P60174	TPI1	Triosephosphate isomerase (TIM) (EC 5.3.1.1) (Methylglyoxal synthase) (EC 4.2.3.3) (Triose-phosphate isomerase)	0.2053799	0.09975284	n.s.
417	LLVILQTK	-0.594515995271303	0.104401669470047	P49815	TSC2	Tuberin (Tuberous sclerosis 2 protein)	0.1013536	0.33843	n.s.
418	GTYAPPEVPR	0.590613507234553	0.108846747960113	P17516	AKR1C4	Aldo-keto reductase family 1 member C4 (EC 1.1.1.-) (EC 1.1.1.209) (EC 1.1.1.210) (EC 1.1.1.51) (EC 1.1.1.53) (EC 1.1.1.62) (3-alpha-hydroxysteroid dehydrogenase type I) (3-alpha-HSD1) (EC 1.1.1.357) (3alpha-hydroxysteroid 3-dehydrogenase) (Chlordecone reductase) (CDR) (EC 1.1.1.225) (Dihydrodiol dehydrogenase 4) (DD-4) (DD4) (HAKRA)	-0.5894378	0.04517184	p < 0.05
419	SAIIFETPLR	0.457078012613971	0.111270233643931	Q04637	EIF4G1	Eukaryotic translation initiation factor 4 gamma 1 (eIF-4-gamma 1) (eIF-4G 1) (eIF-4G1) (p220)	0.3297166	2.910734e-05	p < 0.05
420	WGDAGAEYVVESTGVF	0.393914690049172	0.108055095681689	P04406	GAPDH	Glyceraldehyde-3-phosphate dehydrogenase (GAPDH) (EC 1.2.1.12) (Peptidyl-cysteine S-nitrosylase GAPDH) (EC 2.6.99.-)	0.1247154	0.2562757	n.s.
421	TFFSETGAGK	0.277695978247336	0.104019977344467	P0DPH7	TUBA3C	Tubulin alpha-3C chain (Alpha-tubulin 2) (Alpha-tubulin 3C) (Tubulin alpha-2 chain) [Cleaved into: Detyrosinated tubulin alpha-3C chain]	NA	NA	NA
422	AGGEPVSLGSLR	0.340159481606027	0.111270233643931	P07203	GPX1	Glutathione peroxidase 1 (GPx-1) (GSHPx-1) (EC 1.11.1.9) (Cellular glutathione peroxidase)	0.07294138	0.6856009	n.s.
423	FNHFSLTLN	0.457081051516314	0.12009789314445	P06744	GPI	Glucose-6-phosphate isomerase (GPI) (EC 5.3.1.9) (Autocrine motility factor) (AMF) (Neuroleukin) (NLK) (Phosphoglucose isomerase) (PGI) (Phosphohexose isomerase) (PHI) (Sperm antigen 36) (SA-36)	0.3951119	0.008971421	p < 0.05
424	VLIPQSDLR	0.306151325870028	0.106326820794815	Q6P2Q9	PRPF8	Pre-mRNA-processing-splicing factor 8 (220 kDa U5 snRNP-specific protein) (PRP8 homolog) (Splicing factor Prp8) (p220)	0.2018092	0.009724165	p < 0.05
425	SSELISSVSQQER	0.309959213312816	0.111270233643931	Q14966	ZNF638	Zinc finger protein 638 (Cutaneous T-cell lymphoma-associated antigen se33-1) (CTCL-associated antigen se33-1) (Nuclear protein 220) (Zinc finger matrin-like protein)	0.1647845	0.2013783	n.s.
426	NLEQQIQAR	-0.550411475409119	0.111270233643931	Q13813	SPTAN1	Spectrin alpha chain, non-erythrocytic 1 (Alpha-II spectrin) (Fodrin alpha chain) (Spectrin, non-erythroid alpha subunit)	-0.1822419	0.1751277	n.s.
427	PSVQQDIK	0.340264465960269	0.107339726250578	P11021	HSPA5	Endoplasmic reticulum chaperone BiP (EC 3.6.4.10) (78 kDa glucose-regulated protein) (GRP-78) (Binding-immunoglobulin protein) (BiP) (Heat shock protein 70 family protein 5) (HSP70 family protein 5) (Heat shock protein family A member 5) (Immunoglobulin heavy chain-binding protein)	0.08510531	0.5272949	n.s.
428	ICENQDSISSK	-0.469516147834377	0.106873848013262	P02768	ALB	Albumin	-0.4422506	0.001567508	p < 0.05
429	GAAVQAAILSGDK	0.31106172373595	0.108055095681689	P11142	HSPA8	Heat shock cognate 71 kDa protein (EC 3.6.4.10) (Heat shock 70 kDa protein 8) (Lipopolysaccharide-associated protein 1) (LAP-1) (LPS-associated protein 1)	0.186812	0.03716779	p < 0.05
430	HTGPGILSMANAGPNTN	0.366823280330282	0.109691951736485	P62937	PPIA	Peptidyl-prolyl cis-trans isomerase A (PPIase A) (EC 5.2.1.8) (Cyclophilin A) (Cyclosporin A-binding protein) (Rotamase A) [Cleaved into: Peptidyl-prolyl cis-trans isomerase A, N-terminally processed]	0.09144736	0.4791292	n.s.
431	GFGFVTFDDHD	0.382803204447069	0.108385691660007	P22626	HNRNPA2B1	Heterogeneous nuclear ribonucleoproteins A2/B1 (hnRNP A2/B1)	0.1400749	0.1292042	n.s.
432	AVIGSTEELK	-0.391732744497589	0.109691951736485	Q14141	SEPTIN6	Septin-6	-0.482409	0.0105762	p < 0.05
433	GGGNYGPGGSGGSGGYGGR	0.455160857291618	0.111270233643931	P22626	HNRNPA2B1	Heterogeneous nuclear ribonucleoproteins A2/B1 (hnRNP A2/B1)	0.1400749	0.1292042	n.s.
434	LEFSIYPAPQVSTAVVEPY	0.438798690391383	0.111270233643931	P68363	TUBA1B	Tubulin alpha-1B chain (Alpha-tubulin ubiquitous) (Tubulin K-alpha-1) (Tubulin alpha-ubiquitous chain) [Cleaved into: Detyrosinated tubulin alpha-1B chain]	NA	NA	NA
435	LFCNINNVCNFASR	-0.467223035585688	0.111270233643931	P02462	COL4A1	Collagen alpha-1(IV) chain [Cleaved into: Arresten]	-0.8261549	1.490399e-05	p < 0.05
436	LFCNINNVCNFASR	-0.467223035585688	0.111270233643931	P02462	COL4A1	Collagen alpha-1(IV) chain [Cleaved into: Arresten]	-0.8261549	1.490399e-05	p < 0.05
437	ISEGLPALEFPNE	-0.549388770311796	0.111270233643931	P02748	C9	Complement component C9 [Cleaved into: Complement component C9a; Complement component C9b]	-0.5700644	0.004380898	p < 0.05
438	AQVEGLTCSH	-0.524077392660605	0.11388776073756	P98160	HSPG2	Basement membrane-specific heparan sulfate proteoglycan core protein (HSPG) (Perlecan) (PLC) [Cleaved into: Endorepellin; LG3 peptide]	-0.5640581	0.0006038661	p < 0.05
439	VAAAPVAAATTAAPAAAAAPAK	0.392165291442036	0.11388776073756	P05388	RPLP0	60S acidic ribosomal protein P0 (60S ribosomal protein L10E) (Large ribosomal subunit protein uL10)	0.03570306	0.7884959	n.s.
440	VAAAPVAAATTAAPAAAAAPAK	0.392165291442036	0.11388776073756	P05388	RPLP0	60S acidic ribosomal protein P0 (60S ribosomal protein L10E) (Large ribosomal subunit protein uL10)	0.03570306	0.7884959	n.s.
441	AGAAVDELGK	-0.413365365326299	0.111270233643931	P30086	PEBP1	Phosphatidylethanolamine-binding protein 1 (PEBP-1) (HCNPpp) (Neuropolypeptide h3) (Prostatic-binding protein) (Raf kinase inhibitor protein) (RKIP) [Cleaved into: Hippocampal cholinergic neurostimulating peptide (HCNP)]	-0.5895643	0.0006958305	p < 0.05
442	EFQLFSSPH	-0.719890805389032	0.111270233643931	P02787	TF	Serotransferrin (Transferrin) (Beta-1 metal-binding globulin) (Siderophilin)	-0.4991764	0.00457859	p < 0.05
443	QTNLVPYPR	0.287754215328666	0.111270233643931	A6NHL2	TUBAL3	Tubulin alpha chain-like 3	NA	NA	NA
444	LYCDLPEPR	-0.442036078162717	0.123300190275132	P02787	TF	Serotransferrin (Transferrin) (Beta-1 metal-binding globulin) (Siderophilin)	-0.4991764	0.00457859	p < 0.05
445	FEPGQSYAGVVQY	-0.500069466256108	0.12295288516028	P12109	COL6A1	Collagen alpha-1(VI) chain	-0.8107517	7.149373e-05	p < 0.05
446	SPQQVFSTEFEVK	-0.440450525523307	0.11388776073756	P01024	C3	Complement C3 (C3 and PZP-like alpha-2-macroglobulin domain-containing protein 1) [Cleaved into: Complement C3 beta chain; C3-beta-c (C3bc); Complement C3 alpha chain; C3a anaphylatoxin; Acylation stimulating protein (ASP) (C3adesArg); Complement C3b alpha' chain; Complement C3c alpha' chain fragment 1; Complement C3dg fragment; Complement C3g fragment; Complement C3d fragment; Complement C3f fra…	-0.5825544	0.0007907472	p < 0.05
447	SFDPVGSYQR	0.416368211320571	0.111828879831725	P20618	PSMB1	Proteasome subunit beta type-1 (Macropain subunit C5) (Multicatalytic endopeptidase complex subunit C5) (Proteasome component C5) (Proteasome gamma chain)	0.183542	0.01309223	p < 0.05
448	AIDQDPYFR	0.451137247250347	0.114197021267961	P23381	WARS1	Tryptophan--tRNA ligase, cytoplasmic (EC 6.1.1.2) (Interferon-induced protein 53) (IFP53) (Tryptophanyl-tRNA synthetase) (TrpRS) (hWRS) [Cleaved into: T1-TrpRS; T2-TrpRS]	0.3176157	0.2125576	n.s.
449	EPTAAAIAYGLDK	0.303098773485649	0.115084440184261	P11021	HSPA5	Endoplasmic reticulum chaperone BiP (EC 3.6.4.10) (78 kDa glucose-regulated protein) (GRP-78) (Binding-immunoglobulin protein) (BiP) (Heat shock protein 70 family protein 5) (HSP70 family protein 5) (Heat shock protein family A member 5) (Immunoglobulin heavy chain-binding protein)	0.08510531	0.5272949	n.s.
450	AVLTVADMER	0.386029197322655	0.116728177084857	P48643	CCT5	T-complex protein 1 subunit epsilon (TCP-1-epsilon) (CCT-epsilon)	0.2761687	0.004496196	p < 0.05
451	NNLAGGVLR	0.677386777837888	0.119382646446245	Q86WI3	NLRC5	Protein NLRC5 (Caterpiller protein 16.1) (CLR16.1) (Nucleotide-binding oligomerization domain protein 27) (Nucleotide-binding oligomerization domain protein 4)	NA	NA	NA
452	IGDLHPQIVN	-0.485290649878669	0.128738158438184	P12111	COL6A3	Collagen alpha-3(VI) chain	-0.8790352	3.578374e-05	p < 0.05
453	SVLEPVLER	0.279061711923802	0.129590613214994	Q14241	ELOA	Elongin-A (EloA) (Elongin 110 kDa subunit) (RNA polymerase II transcription factor SIII subunit A1) (SIII p110) (Transcription elongation factor B polypeptide 3)	0.1833804	0.2525004	n.s.
454	STASAVPLAK	-1.17696742309236	0.129790243850234	P54868	HMGCS2	Hydroxymethylglutaryl-CoA synthase, mitochondrial (HMG-CoA synthase) (EC 2.3.3.10) (3-hydroxy-3-methylglutaryl coenzyme A synthase)	-0.804814	0.09980052	n.s.
455	TTYVSGGVEEVPLAQPESK	-0.522768803607285	0.12306372644022	P12111	COL6A3	Collagen alpha-3(VI) chain	-0.8790352	3.578374e-05	p < 0.05
456	GIEQAVQSH	0.32488502190367	0.124657515711785	Q16891	IMMT	MICOS complex subunit MIC60 (Cell proliferation-inducing gene 4/52 protein) (Mitochondrial inner membrane protein) (Mitofilin) (p87/89)	0.3040849	0.01069569	p < 0.05
457	STQDTVIALDALSAY	-0.51828568495397	0.13601227501672	P0C0L4	C4A	Complement C4-A (Acidic complement C4) (C3 and PZP-like alpha-2-macroglobulin domain-containing protein 2) [Cleaved into: Complement C4 beta chain; Complement C4-A alpha chain; C4a anaphylatoxin; C4b-A; C4d-A; Complement C4 gamma chain]	-0.541626	0.02173267	p < 0.05
458	NEGLFSLVAR	0.460845531627142	0.147263326551093	P40261	NNMT	Nicotinamide N-methyltransferase (EC 2.1.1.1)	-0.2622064	0.5220015	n.s.
459	PADLPSLAADFVESK	-0.419915456613832	0.121921364923201	P02768	ALB	Albumin	-0.4422506	0.001567508	p < 0.05
460	DPIDVCEIGSK	0.286892754588966	0.133094414104294	Q15181	PPA1	Inorganic pyrophosphatase (EC 3.6.1.1) (Pyrophosphate phospho-hydrolase) (PPase)	-0.005646144	0.9809961	n.s.
461	EAPSLATGYGAYLAQPLLR	0.320292076252599	0.124657515711785	P28070	PSMB4	Proteasome subunit beta type-4 (26 kDa prosomal protein) (HsBPROS26) (PROS-26) (Macropain beta chain) (Multicatalytic endopeptidase complex beta chain) (Proteasome beta chain) (Proteasome chain 3) (HsN3)	0.1992465	0.01490986	p < 0.05
462	EAPSLATGYGAYLAQPLLR	0.320292076252599	0.124657515711785	P28070	PSMB4	Proteasome subunit beta type-4 (26 kDa prosomal protein) (HsBPROS26) (PROS-26) (Macropain beta chain) (Multicatalytic endopeptidase complex beta chain) (Proteasome beta chain) (Proteasome chain 3) (HsN3)	0.1992465	0.01490986	p < 0.05
463	IVGLVGVDQFLVK	0.48329382307074	0.12306372644022	P13639	EEF2	Elongation factor 2 (EF-2)	0.2386818	0.007749281	p < 0.05
464	TTPVLLAHGER	0.338436161873812	0.129398593721443	Q13200	PSMD2	26S proteasome non-ATPase regulatory subunit 2 (26S proteasome regulatory subunit RPN1) (26S proteasome regulatory subunit S2) (26S proteasome subunit p97) (Protein 55.11) (Tumor necrosis factor type 1 receptor-associated protein 2)	0.2784279	0.0001310141	p < 0.05
465	LAQPLLR	0.317321261375745	0.128448691315979	P28070	PSMB4	Proteasome subunit beta type-4 (26 kDa prosomal protein) (HsBPROS26) (PROS-26) (Macropain beta chain) (Multicatalytic endopeptidase complex beta chain) (Proteasome beta chain) (Proteasome chain 3) (HsN3)	0.1992465	0.01490986	p < 0.05
466	STASDNQPTVTIK	0.364035953227078	0.13601227501672	P11021	HSPA5	Endoplasmic reticulum chaperone BiP (EC 3.6.4.10) (78 kDa glucose-regulated protein) (GRP-78) (Binding-immunoglobulin protein) (BiP) (Heat shock protein 70 family protein 5) (HSP70 family protein 5) (Heat shock protein family A member 5) (Immunoglobulin heavy chain-binding protein)	0.08510531	0.5272949	n.s.
467	DYSVVLLLR	-0.476071145637659	0.126882502095539	P02768	ALB	Albumin	-0.4422506	0.001567508	p < 0.05
468	EALPGDNVGFNVK	0.440860871288545	0.126999245918129	P68104	EEF1A1	Elongation factor 1-alpha 1 (EF-1-alpha-1) (Elongation factor Tu) (EF-Tu) (Eukaryotic elongation factor 1 A-1) (eEF1A-1) (Leukocyte receptor cluster member 7)	NA	NA	NA
469	DVDFTPPFR	0.356329344968	0.135206002293785	Q15046	KARS1	Lysine--tRNA ligase (EC 2.7.7.-) (EC 6.1.1.6) (Lysyl-tRNA synthetase) (LysRS)	0.2752496	0.0209819	p < 0.05
470	ILVLLDTEGLGDVEK	0.595614857049019	0.145729676394502	P32455	GBP1	Guanylate-binding protein 1 (EC 3.6.5.-) (GTP-binding protein 1) (GBP-1) (HuGBP-1) (Guanine nucleotide-binding protein 1) (Interferon-induced guanylate-binding protein 1)	0.2331739	0.4487422	n.s.
471	GISQGLADNTVIAK	0.365182773322379	0.129777980745945	P26639	TARS1	Threonine--tRNA ligase 1, cytoplasmic (EC 6.1.1.3) (Threonyl-tRNA synthetase) (ThrRS) (Threonyl-tRNA synthetase 1)	0.2903168	0.03784428	p < 0.05
472	ALLQAVLK	0.591013485042822	0.132522314370735	P49327	FASN	Fatty acid synthase (EC 2.3.1.85) (Type I fatty acid synthase) [Includes: [Acyl-carrier-protein] S-acetyltransferase (EC 2.3.1.38); [Acyl-carrier-protein] S-malonyltransferase (EC 2.3.1.39); 3-oxoacyl-[acyl-carrier-protein] synthase (EC 2.3.1.41); 3-oxoacyl-[acyl-carrier-protein] reductase (EC 1.1.1.100); 3-hydroxyacyl-[acyl-carrier-protein] dehydratase (EC 4.2.1.59); Enoyl-[acyl-carrier-protein]…	0.4644917	0.08432372	n.s.
473	AEVPQAQPVLVFK	0.579408382598916	0.149861233591244	P17174	GOT1	Aspartate aminotransferase, cytoplasmic (cAspAT) (EC 2.6.1.1) (EC 2.6.1.3) (Cysteine aminotransferase, cytoplasmic) (Cysteine transaminase, cytoplasmic) (cCAT) (Glutamate oxaloacetate transaminase 1) (Transaminase A)	-0.2405707	0.4713438	n.s.
474	AIADEEDYAGEVK	0.372895260826904	0.155597579218736	P13667	PDIA4	Protein disulfide-isomerase A4 (EC 5.3.4.1) (Endoplasmic reticulum resident protein 70) (ER protein 70) (ERp70) (Endoplasmic reticulum resident protein 72) (ER protein 72) (ERp-72) (ERp72)	0.2409954	0.1723412	n.s.
475	TTGIVLDSGDGVTH	-0.497699497804718	0.129590613214994	P62736	ACTA2	Actin, aortic smooth muscle (Alpha-actin-2) (Cell growth-inhibiting gene 46 protein) [Cleaved into: Actin, aortic smooth muscle, intermediate form]	NA	NA	NA
476	DPSVQQDIK	0.381878063143513	0.147263326551093	P11021	HSPA5	Endoplasmic reticulum chaperone BiP (EC 3.6.4.10) (78 kDa glucose-regulated protein) (GRP-78) (Binding-immunoglobulin protein) (BiP) (Heat shock protein 70 family protein 5) (HSP70 family protein 5) (Heat shock protein family A member 5) (Immunoglobulin heavy chain-binding protein)	0.08510531	0.5272949	n.s.
477	AYEPVWAIGTGK	0.41617916629515	0.129398593721443	P60174	TPI1	Triosephosphate isomerase (TIM) (EC 5.3.1.1) (Methylglyoxal synthase) (EC 4.2.3.3) (Triose-phosphate isomerase)	0.2053799	0.09975284	n.s.
478	LEDSVTYHC	-0.497641470746605	0.140410617130835	P00751	CFB	Complement factor B (EC 3.4.21.47) (C3/C5 convertase) (Glycine-rich beta glycoprotein) (GBG) (PBF2) (Properdin factor B) [Cleaved into: Complement factor B Ba fragment; Complement factor B Bb fragment]	-0.5368153	0.007033969	p < 0.05
479	STIPITAEVFK	0.334456886782723	0.132767029063669	P40926	MDH2	Malate dehydrogenase, mitochondrial (EC 1.1.1.37)	0.2538394	0.1008196	n.s.
480	LLGQSAASCHHAY	-0.456121048374885	0.133749092199547	P39060	COL18A1	Collagen alpha-1(XVIII) chain [Cleaved into: Endostatin; Non-collagenous domain 1 (NC1)]	-0.4782896	0.007702746	p < 0.05
481	LLGQSAASCHHAY	-0.456121048374885	0.133749092199547	P39060	COL18A1	Collagen alpha-1(XVIII) chain [Cleaved into: Endostatin; Non-collagenous domain 1 (NC1)]	-0.4782896	0.007702746	p < 0.05
482	QTPAQLYTLQPK	0.400291024862788	0.138799853919752	P31939	ATIC	Bifunctional purine biosynthesis protein ATIC (AICAR transformylase/inosine monophosphate cyclohydrolase) (ATIC) [Cleaved into: Bifunctional purine biosynthesis protein ATIC, N-terminally processed] [Includes: Phosphoribosylaminoimidazolecarboxamide formyltransferase (EC 2.1.2.3) (5-aminoimidazole-4-carboxamide ribonucleotide formyltransferase) (AICAR formyltransferase) (AICAR transformylase); In…	0.3196424	0.01819926	p < 0.05
483	AYVNFQQPADAER	0.445627030091373	0.132767029063669	P11940	PABPC1	Polyadenylate-binding protein 1 (PABP-1) (Poly(A)-binding protein 1)	0.3256114	0.005913349	p < 0.05
484	TFHADICTLSEK	-0.395113896376104	0.132767029063669	P02768	ALB	Albumin	-0.4422506	0.001567508	p < 0.05
485	TFHADICTLSEK	-0.395113896376104	0.132767029063669	P02768	ALB	Albumin	-0.4422506	0.001567508	p < 0.05
486	TFVVQGFGNVGLH	-0.482394286312937	0.134571014111389	P00367	GLUD1	Glutamate dehydrogenase 1, mitochondrial (GDH 1) (EC 1.4.1.3)	-0.4647344	0.007567471	p < 0.05
487	ILVCDAYR	0.354737559146371	0.150838528462875	P53618	COPB1	Coatomer subunit beta (Beta-coat protein) (Beta-COP)	0.09591083	0.3255351	n.s.
488	SAAPAAGSAPAAAEEK	0.348903006165123	0.155686625595996	P05387	RPLP2	60S acidic ribosomal protein P2 (Large ribosomal subunit protein P2) (Renal carcinoma antigen NY-REN-44)	0.1383128	0.06704673	n.s.
489	TSDLFATQDPQIEK	-0.755794942704673	0.139097536629282	Q8NBQ5	HSD17B11	Estradiol 17-beta-dehydrogenase 11 (EC 1.1.1.62) (17-beta-hydroxysteroid dehydrogenase 11) (17-beta-HSD 11) (17bHSD11) (17betaHSD11) (17-beta-hydroxysteroid dehydrogenase XI) (17-beta-HSD XI) (17betaHSDXI) (Cutaneous T-cell lymphoma-associated antigen HD-CL-03) (CTCL-associated antigen HD-CL-03) (Dehydrogenase/reductase SDR family member 8) (Retinal short-chain dehydrogenase/reductase 2) (retSDR2…	-0.9893263	0.006682112	p < 0.05
490	TSDLFATQDPQIEK	-0.755794942704673	0.139097536629282	Q8NBQ5	HSD17B11	Estradiol 17-beta-dehydrogenase 11 (EC 1.1.1.62) (17-beta-hydroxysteroid dehydrogenase 11) (17-beta-HSD 11) (17bHSD11) (17betaHSD11) (17-beta-hydroxysteroid dehydrogenase XI) (17-beta-HSD XI) (17betaHSDXI) (Cutaneous T-cell lymphoma-associated antigen HD-CL-03) (CTCL-associated antigen HD-CL-03) (Dehydrogenase/reductase SDR family member 8) (Retinal short-chain dehydrogenase/reductase 2) (retSDR2…	-0.9893263	0.006682112	p < 0.05
491	SPWEAFPVYR	0.285967998159556	0.150218185131534	O75489	NDUFS3	NADH dehydrogenase [ubiquinone] iron-sulfur protein 3, mitochondrial (EC 7.1.1.2) (Complex I-30kD) (CI-30kD) (NADH-ubiquinone oxidoreductase 30 kDa subunit)	0.04507219	0.8193009	n.s.
492	LIPAANTGESK	0.343659934563631	0.156789238678463	P62258	YWHAE	14-3-3 protein epsilon (14-3-3E)	-0.02574118	0.8749	n.s.
493	LALSSALPGPP	-0.397655377185421	0.150218185131534	O95528	SLC2A10	Solute carrier family 2, facilitated glucose transporter member 10 (Glucose transporter type 10) (GLUT-10)	NA	NA	NA
494	GDTHLGGEDFDQR	0.262335502365235	0.138259515102631	P11021	HSPA5	Endoplasmic reticulum chaperone BiP (EC 3.6.4.10) (78 kDa glucose-regulated protein) (GRP-78) (Binding-immunoglobulin protein) (BiP) (Heat shock protein 70 family protein 5) (HSP70 family protein 5) (Heat shock protein family A member 5) (Immunoglobulin heavy chain-binding protein)	0.08510531	0.5272949	n.s.
495	SSGSILFLGR	0.414853577767554	0.138259515102631	P30740	SERPINB1	Leukocyte elastase inhibitor (LEI) (Monocyte/neutrophil elastase inhibitor) (EI) (M/NEI) (Peptidase inhibitor 2) (PI-2) (Serpin B1)	0.1295615	0.5395732	n.s.
496	STTAVVTNPK	-0.458603819944705	0.150203150373565	P02766	TTR	Transthyretin (ATTR) (Prealbumin) (TBPA)	-0.4985051	0.01427003	p < 0.05
497	DIAHTPGVAADLSHIETK	0.29697416130848	0.14187525681983	P40926	MDH2	Malate dehydrogenase, mitochondrial (EC 1.1.1.37)	0.2538394	0.1008196	n.s.
498	DIAHTPGVAADLSHIETK	0.29697416130848	0.14187525681983	P40926	MDH2	Malate dehydrogenase, mitochondrial (EC 1.1.1.37)	0.2538394	0.1008196	n.s.
499	FVVAAGENMH	-0.647709942106073	0.16783914790423	Q9H8H3	METTL7A	Methyltransferase-like protein 7A (EC 2.1.1.-) (Protein AAM-B)	-0.9047903	0.001567508	p < 0.05
500	NLYAEQLSGSAFTCPR	0.435131816540484	0.154697868702922	Q93099	HGD	Homogentisate 1,2-dioxygenase (EC 1.13.11.5) (Homogentisate oxygenase) (Homogentisic acid oxidase) (Homogentisicase)	0.233838	0.5214897	n.s.
501	NLYAEQLSGSAFTCPR	0.435131816540484	0.154697868702922	Q93099	HGD	Homogentisate 1,2-dioxygenase (EC 1.13.11.5) (Homogentisate oxygenase) (Homogentisic acid oxidase) (Homogentisicase)	0.233838	0.5214897	n.s.
502	SIGIVPSVR	-0.368307833422304	0.150203150373565	Q9UHG3	PCYOX1	Prenylcysteine oxidase 1 (EC 1.8.3.5) (Prenylcysteine lyase)	-0.4941037	0.001101756	p < 0.05
503	SSTFDAGAGIALNDHFVK	0.392041506844798	0.143530674324799	P04406	GAPDH	Glyceraldehyde-3-phosphate dehydrogenase (GAPDH) (EC 1.2.1.12) (Peptidyl-cysteine S-nitrosylase GAPDH) (EC 2.6.99.-)	0.1247154	0.2562757	n.s.
504	SSTFDAGAGIALNDHFVK	0.392041506844798	0.143530674324799	P04406	GAPDH	Glyceraldehyde-3-phosphate dehydrogenase (GAPDH) (EC 1.2.1.12) (Peptidyl-cysteine S-nitrosylase GAPDH) (EC 2.6.99.-)	0.1247154	0.2562757	n.s.
505	LPTGIPIVYELDK	0.267792224840221	0.150091135611043	P18669	PGAM1	Phosphoglycerate mutase 1 (EC 5.4.2.11) (EC 5.4.2.4) (BPG-dependent PGAM 1) (Phosphoglycerate mutase isozyme B) (PGAM-B)	0.1493302	0.2268626	n.s.
506	EAAGIVESVGEGVTTVK	-0.778861589755784	0.155042734779701	P00325	ADH1B	All-trans-retinol dehydrogenase [NAD(+)] ADH1B (EC 1.1.1.105) (Alcohol dehydrogenase 1B) (Alcohol dehydrogenase subunit beta)	-1.591409	5.651481e-05	p < 0.05
507	EAAGIVESVGEGVTTVK	-0.778861589755784	0.155042734779701	P00325	ADH1B	All-trans-retinol dehydrogenase [NAD(+)] ADH1B (EC 1.1.1.105) (Alcohol dehydrogenase 1B) (Alcohol dehydrogenase subunit beta)	-1.591409	5.651481e-05	p < 0.05
508	MLSNTTAVAEAWAR	0.33816244433518	0.145288452269049	Q9BQE3	TUBA1C	Tubulin alpha-1C chain (Alpha-tubulin 6) (Tubulin alpha-6 chain) [Cleaved into: Detyrosinated tubulin alpha-1C chain]	0.41588	0.000961737	p < 0.05
509	MLSNTTAVAEAWAR	0.33816244433518	0.145288452269049	Q9BQE3	TUBA1C	Tubulin alpha-1C chain (Alpha-tubulin 6) (Tubulin alpha-6 chain) [Cleaved into: Detyrosinated tubulin alpha-1C chain]	0.41588	0.000961737	p < 0.05
510	SMQFGGYAK	0.42445861539088	0.160612441950992	Q9NRV9	HEBP1	Heme-binding protein 1 (p22HBP)	-0.003388084	0.9944019	n.s.
511	AIIDPGDSDIIR	0.287202972740045	0.146185660412665	P62888	RPL30	60S ribosomal protein L30 (Large ribosomal subunit protein eL30)	0.2702817	0.05938623	n.s.
512	SVSLNDTETR	0.269173916779873	0.148397152255845	Q9P0L0	VAPA	Vesicle-associated membrane protein-associated protein A (VAMP-A) (VAMP-associated protein A) (VAP-A) (33 kDa VAMP-associated protein) (VAP-33)	0.1748663	0.2692094	n.s.
513	AVSEGVVHEDLR	0.356459605601111	0.151971081416175	O00567	NOP56	Nucleolar protein 56 (Nucleolar protein 5A)	0.1625317	0.2542556	n.s.
514	AVSEGVVHEDLR	0.356459605601111	0.151971081416175	O00567	NOP56	Nucleolar protein 56 (Nucleolar protein 5A)	0.1625317	0.2542556	n.s.
515	DEMPADLPSLAADFVESK	-0.366864549146769	0.150838528462875	P02768	ALB	Albumin	-0.4422506	0.001567508	p < 0.05
516	TLVEYETYK	0.36391568872012	0.155597579218736	Q9Y5S9	RBM8A	RNA-binding protein 8A (Binder of OVCA1-1) (BOV-1) (RNA-binding motif protein 8A) (RNA-binding protein Y14) (Ribonucleoprotein RBM8A)	0.2126177	0.07795821	n.s.
517	TLDVTTGQR	0.320351086716755	0.150091135611043	O43390	HNRNPR	Heterogeneous nuclear ribonucleoprotein R (hnRNP R)	-0.04072068	0.7911352	n.s.
518	AQYLQQCPFEDHVK	-0.38538592874539	0.161329928859357	P02768	ALB	Albumin	-0.4422506	0.001567508	p < 0.05
519	AQYLQQCPFEDHVK	-0.38538592874539	0.161329928859357	P02768	ALB	Albumin	-0.4422506	0.001567508	p < 0.05
520	LGLLENVR	-0.38390376853688	0.151971081416175	B0I1T2	MYO1G	Unconventional myosin-Ig [Cleaved into: Minor histocompatibility antigen HA-2 (mHag HA-2)]	-0.165193	0.5542373	n.s.
521	LWSEETPATPIGQAIHR	0.350081051681179	0.154509567965706	Q14204	DYNC1H1	Cytoplasmic dynein 1 heavy chain 1 (Cytoplasmic dynein heavy chain 1) (Dynein heavy chain, cytosolic)	0.07530173	0.4450433	n.s.
522	WDLNSGDGAFYGPK	0.336639666229286	0.155686625595996	Q9BW92	TARS2	Threonine--tRNA ligase, mitochondrial (EC 6.1.1.3) (Threonyl-tRNA synthetase) (ThrRS) (Threonyl-tRNA synthetase-like 1)	0.007560544	0.9755973	n.s.
523	AYSALSQIR	0.349927519120052	0.161329928859357	Q6IAA8	LAMTOR1	Ragulator complex protein LAMTOR1 (Late endosomal/lysosomal adaptor and MAPK and MTOR activator 1) (Lipid raft adaptor protein p18) (Protein associated with DRMs and endosomes) (p27Kip1-releasing factor from RhoA) (p27RF-Rho)	0.06561587	0.6172484	n.s.
524	LAVDAVIAELK	0.467349945303364	0.164343510461014	P10809	HSPD1	60 kDa heat shock protein, mitochondrial (EC 5.6.1.7) (60 kDa chaperonin) (Chaperonin 60) (CPN60) (Heat shock protein 60) (HSP-60) (Hsp60) (HuCHA60) (Mitochondrial matrix protein P1) (P60 lymphocyte protein)	0.3908906	0.006534778	p < 0.05
525	EWHHFLVVN	-0.421336434568665	0.171976907637229	P30086	PEBP1	Phosphatidylethanolamine-binding protein 1 (PEBP-1) (HCNPpp) (Neuropolypeptide h3) (Prostatic-binding protein) (Raf kinase inhibitor protein) (RKIP) [Cleaved into: Hippocampal cholinergic neurostimulating peptide (HCNP)]	-0.5895643	0.0006958305	p < 0.05
526	EWHHFLVVN	-0.421336434568665	0.171976907637229	P30086	PEBP1	Phosphatidylethanolamine-binding protein 1 (PEBP-1) (HCNPpp) (Neuropolypeptide h3) (Prostatic-binding protein) (Raf kinase inhibitor protein) (RKIP) [Cleaved into: Hippocampal cholinergic neurostimulating peptide (HCNP)]	-0.5895643	0.0006958305	p < 0.05
527	NNEEQVGLAIR	0.567557256132958	0.159809895174663	P17516	AKR1C4	Aldo-keto reductase family 1 member C4 (EC 1.1.1.-) (EC 1.1.1.209) (EC 1.1.1.210) (EC 1.1.1.51) (EC 1.1.1.53) (EC 1.1.1.62) (3-alpha-hydroxysteroid dehydrogenase type I) (3-alpha-HSD1) (EC 1.1.1.357) (3alpha-hydroxysteroid 3-dehydrogenase) (Chlordecone reductase) (CDR) (EC 1.1.1.225) (Dihydrodiol dehydrogenase 4) (DD-4) (DD4) (HAKRA)	-0.5894378	0.04517184	p < 0.05
528	IIFDITEGNLR	-0.349216011922424	0.157328162993232	P23142	FBLN1	Fibulin-1 (FIBL-1)	-0.6037929	0.01264097	p < 0.05
529	SFLPLPTIK	-0.429788587580666	0.154509567965706	P98160	HSPG2	Basement membrane-specific heparan sulfate proteoglycan core protein (HSPG) (Perlecan) (PLC) [Cleaved into: Endorepellin; LG3 peptide]	-0.5640581	0.0006038661	p < 0.05
530	TTGIVMDSGDGVTHTVPIYEGYALPH	-0.30714223297789	0.154509567965706	P60709	ACTB	Actin, cytoplasmic 1 (Beta-actin) [Cleaved into: Actin, cytoplasmic 1, N-terminally processed]	NA	NA	NA
531	TTGIVMDSGDGVTHTVPIYEGYALPH	-0.30714223297789	0.154509567965706	P60709	ACTB	Actin, cytoplasmic 1 (Beta-actin) [Cleaved into: Actin, cytoplasmic 1, N-terminally processed]	NA	NA	NA
532	EENFAVEAANYQDTIGR	-0.420124861284015	0.155686625595996	P08670	VIM	Vimentin	-0.4821939	0.004078105	p < 0.05
533	EENFAVEAANYQDTIGR	-0.420124861284015	0.155686625595996	P08670	VIM	Vimentin	-0.4821939	0.004078105	p < 0.05
534	IHYIGQNEPELLVAHAY	0.273095668073774	0.161329928859357	P30519	HMOX2	Heme oxygenase 2 (HO-2) (EC 1.14.14.18)	0.1509682	0.3597489	n.s.
535	LVYQEPIPTAQLVQR	0.450438094410081	0.162915948610921	P25787	PSMA2	Proteasome subunit alpha type-2 (Macropain subunit C3) (Multicatalytic endopeptidase complex subunit C3) (Proteasome component C3)	0.1618881	0.1479153	n.s.
536	LVYQEPIPTAQLVQR	0.450438094410081	0.162915948610921	P25787	PSMA2	Proteasome subunit alpha type-2 (Macropain subunit C3) (Multicatalytic endopeptidase complex subunit C3) (Proteasome component C3)	0.1618881	0.1479153	n.s.
537	VEPFWPGLFAK	0.32033446254602	0.160059368097345	P05386	RPLP1	60S acidic ribosomal protein P1 (Large ribosomal subunit protein P1)	0.2579652	0.01880238	p < 0.05
538	DESGEDVEVPYVR	0.287605292924628	0.163149614816658	P22314	UBA1	Ubiquitin-like modifier-activating enzyme 1 (EC 6.2.1.45) (Protein A1S9) (Ubiquitin-activating enzyme E1)	0.157859	0.156182	n.s.
539	PTGTYHGDSDLQLDR	0.321385247346547	0.157816425993214	P07437	TUBB	Tubulin beta chain (Tubulin beta-5 chain)	0.1247186	0.324219	n.s.
540	VSQPIEGH	0.256400698729527	0.161329928859357	P53675	CLTCL1	Clathrin heavy chain 2 (Clathrin heavy chain on chromosome 22) (CLH-22)	NA	NA	NA
541	VDNEAIYDICR	0.34140351958946	0.161329928859357	P0DPH7	TUBA3C	Tubulin alpha-3C chain (Alpha-tubulin 2) (Alpha-tubulin 3C) (Tubulin alpha-2 chain) [Cleaved into: Detyrosinated tubulin alpha-3C chain]	NA	NA	NA
542	IIVHPQFY	-0.822385975722522	0.181587860737268	P20231	TPSB2	Tryptase beta-2 (Tryptase-2) (EC 3.4.21.59) (Tryptase II)	NA	NA	NA
543	FEGLAFPVIVGH	-0.780594777024556	0.203894839344825	P08319	ADH4	All-trans-retinol dehydrogenase [NAD(+)] ADH4 (EC 1.1.1.105) (Alcohol dehydrogenase 4) (Alcohol dehydrogenase class II pi chain)	-0.8315791	0.01450122	p < 0.05
544	SFDQWGVELGK	0.330939514211317	0.16657324303181	P06744	GPI	Glucose-6-phosphate isomerase (GPI) (EC 5.3.1.9) (Autocrine motility factor) (AMF) (Neuroleukin) (NLK) (Phosphoglucose isomerase) (PGI) (Phosphohexose isomerase) (PHI) (Sperm antigen 36) (SA-36)	0.3951119	0.008971421	p < 0.05
545	ATQMLESMIK	0.396686162614908	0.161329928859357	P14618	PKM	Pyruvate kinase PKM (EC 2.7.1.40) (Cytosolic thyroid hormone-binding protein) (CTHBP) (Opa-interacting protein 3) (OIP-3) (Pyruvate kinase 2/3) (Pyruvate kinase muscle isozyme) (Thyroid hormone-binding protein 1) (THBP1) (Tumor M2-PK) (p58)	0.3600761	0.02990721	p < 0.05
546	PVNYYVDTAVR	0.364100330373444	0.163149614816658	P23396	RPS3	40S ribosomal protein S3 (EC 4.2.99.18) (Small ribosomal subunit protein uS3)	0.2134555	0.02071756	p < 0.05
547	LGSTPVGSGVYR	0.417423752478131	0.163149614816658	Q15637	SF1	Splicing factor 1 (Mammalian branch point-binding protein) (BBP) (mBBP) (Transcription factor ZFM1) (Zinc finger gene in MEN1 locus) (Zinc finger protein 162)	0.1698762	0.1210879	n.s.
548	LYCNPGDVCYYASR	-0.523027560150525	0.161329928859357	P08572	COL4A2	Collagen alpha-2(IV) chain [Cleaved into: Canstatin]	-0.7569541	2.217582e-05	p < 0.05
549	GLIAAICAGPTALLAH	0.337107407102113	0.164776471399445	Q99497	PARK7	Parkinson disease protein 7 (Maillard deglycase) (Oncogene DJ1) (Parkinsonism-associated deglycase) (Protein DJ-1) (DJ-1) (Protein/nucleic acid deglycase DJ-1) (EC 3.1.2.-) (EC 3.5.1.-) (EC 3.5.1.124)	-0.06255929	0.6310053	n.s.
550	FAGDDAPR	0.322368472106136	0.163149614816658	A5A3E0	POTEF	POTE ankyrin domain family member F (ANKRD26-like family C member 1B) (Chimeric POTE-actin protein)	NA	NA	NA
551	APELLFFAK	-0.35491956716208	0.161329928859357	P02768	ALB	Albumin	-0.4422506	0.001567508	p < 0.05
552	AILGMDVLCQAK	0.2610755050704	0.162915948610921	O00148	DDX39A	ATP-dependent RNA helicase DDX39A (EC 3.6.4.13) (DEAD box protein 39) (Nuclear RNA helicase URH49)	0.3385271	0.04712949	p < 0.05
553	IAFAQYLQQCPFEDHVK	-0.39402470114635	0.163444623527936	P02768	ALB	Albumin	-0.4422506	0.001567508	p < 0.05
554	NIIIAGPPGTGK	0.402649526187755	0.163426985122396	P35250	RFC2	Replication factor C subunit 2 (Activator 1 40 kDa subunit) (A1 40 kDa subunit) (Activator 1 subunit 2) (Replication factor C 40 kDa subunit) (RF-C 40 kDa subunit) (RFC40)	0.4162022	0.004435065	p < 0.05
555	TIQGQYAIPQPDLTK	0.372004242812714	0.161329928859357	Q15366	PCBP2	Poly(rC)-binding protein 2 (Alpha-CP2) (Heterogeneous nuclear ribonucleoprotein E2) (hnRNP E2)	0.1618035	0.09083806	n.s.
556	TTNCLAPLAK	0.273257092718427	0.163049104926492	O14556	GAPDHS	Glyceraldehyde-3-phosphate dehydrogenase, testis-specific (EC 1.2.1.12) (Spermatogenic cell-specific glyceraldehyde 3-phosphate dehydrogenase 2) (GAPDH-2) (Spermatogenic glyceraldehyde-3-phosphate dehydrogenase)	NA	NA	NA
557	FTTALSFYDGYR	0.460543620441813	0.164051868698197	P52209	PGD	6-phosphogluconate dehydrogenase, decarboxylating (EC 1.1.1.44)	0.416506	0.08573923	n.s.
558	QGFPLALSGR	0.247903061677031	0.162915948610921	Q92841	DDX17	Probable ATP-dependent RNA helicase DDX17 (EC 3.6.4.13) (DEAD box protein 17) (DEAD box protein p72) (DEAD box protein p82) (RNA-dependent helicase p72)	0.04642273	0.7084965	n.s.
559	LQLELTK	-0.472948625547934	0.174298197751333	Q8NCX0	CCDC150	Coiled-coil domain-containing protein 150	NA	NA	NA
560	DCGATWVVLGH	0.258659689274854	0.163149614816658	P60174	TPI1	Triosephosphate isomerase (TIM) (EC 5.3.1.1) (Methylglyoxal synthase) (EC 4.2.3.3) (Triose-phosphate isomerase)	0.2053799	0.09975284	n.s.
561	GVPVAGTLAH	-0.42161217795279	0.163265970844675	Q6XQN6	NAPRT	Nicotinate phosphoribosyltransferase (NAPRTase) (EC 6.3.4.21) (FHA-HIT-interacting protein) (Nicotinate phosphoribosyltransferase domain-containing protein 1)	-0.2916961	0.3092647	n.s.
562	SVPAWSCQMICGSGLK	0.432612606167789	0.192384600955552	Q9BWD1	ACAT2	Acetyl-CoA acetyltransferase, cytosolic (EC 2.3.1.9) (Acetyl-CoA transferase-like protein) (Cytosolic acetoacetyl-CoA thiolase)	0.1302104	0.5527825	n.s.
563	SVPAWSCQMICGSGLK	0.432612606167789	0.192384600955552	Q9BWD1	ACAT2	Acetyl-CoA acetyltransferase, cytosolic (EC 2.3.1.9) (Acetyl-CoA transferase-like protein) (Cytosolic acetoacetyl-CoA thiolase)	0.1302104	0.5527825	n.s.
564	TNDPVNYVR	0.250553606894516	0.171440037641506	Q99460	PSMD1	26S proteasome non-ATPase regulatory subunit 1 (26S proteasome regulatory subunit RPN2) (26S proteasome regulatory subunit S1) (26S proteasome subunit p112)	0.1971631	0.003942028	p < 0.05
565	IFAVAEEAYK	0.255514820745842	0.163453518905768	Q9NQX4	MYO5C	Unconventional myosin-Vc	0.3450264	0.06398255	n.s.
566	GATWVVLGHSER	0.399940039992598	0.167451064032135	P60174	TPI1	Triosephosphate isomerase (TIM) (EC 5.3.1.1) (Methylglyoxal synthase) (EC 4.2.3.3) (Triose-phosphate isomerase)	0.2053799	0.09975284	n.s.
567	IAAITNPSQR	-0.401825462502021	0.164087329709598	O94832	MYO1D	Unconventional myosin-Id	-0.6884919	0.0001401051	p < 0.05
568	IFQTCPSANYFDCR	0.290636656867129	0.167633322569628	P25786	PSMA1	Proteasome subunit alpha type-1 (30 kDa prosomal protein) (PROS-30) (Macropain subunit C2) (Multicatalytic endopeptidase complex subunit C2) (Proteasome component C2) (Proteasome nu chain)	0.287088	0.0007907472	p < 0.05
569	MGVIYVPLTDK	0.425153289395299	0.169564413266546	P22061	PCMT1	Protein-L-isoaspartate(D-aspartate) O-methyltransferase (PIMT) (EC 2.1.1.77) (L-isoaspartyl protein carboxyl methyltransferase) (Protein L-isoaspartyl/D-aspartyl methyltransferase) (Protein-beta-aspartate methyltransferase)	0.01846135	0.9183445	n.s.
570	SGQQPSVGTEIFVGK	0.307725618744029	0.167217201866936	O60506	SYNCRIP	Heterogeneous nuclear ribonucleoprotein Q (hnRNP Q) (Glycine- and tyrosine-rich RNA-binding protein) (GRY-RBP) (NS1-associated protein 1) (Synaptotagmin-binding, cytoplasmic RNA-interacting protein)	0.2052109	0.1105289	n.s.
571	ALDVPNTAFGR	0.274324045152259	0.181218420084217	Q96PC5	MIA2	Melanoma inhibitory activity protein 2 (MIA protein 2) (CTAGE family member 5 ER export factor) (Cutaneous T-cell lymphoma-associated antigen 5) (Meningioma-expressed antigen 6/11)	0.1177949	0.3846888	n.s.
572	FHETLDCCGSSTLTALTTSVLK	-0.431647121818413	0.176618180501313	P60033	CD81	CD81 antigen (26 kDa cell surface protein TAPA-1) (Target of the antiproliferative antibody 1) (Tetraspanin-28) (Tspan-28) (CD antigen CD81)	-0.6437366	5.205681e-05	p < 0.05
573	EVEPSDTIENVK	0.256407209843791	0.171976907637229	P0CG47	UBB	Polyubiquitin-B [Cleaved into: Ubiquitin]	NA	NA	NA
574	GITLPVDPEGK	0.284912526289529	0.163453518905768	P52597	HNRNPF	Heterogeneous nuclear ribonucleoprotein F (hnRNP F) (Nucleolin-like protein mcs94-1) [Cleaved into: Heterogeneous nuclear ribonucleoprotein F, N-terminally processed]	0.2001228	0.1337603	n.s.
575	TLLLAGVFR	0.327729365015557	0.16783914790423	Q9Y678	COPG1	Coatomer subunit gamma-1 (Gamma-1-coat protein) (Gamma-1-COP)	0.07557964	0.475273	n.s.
576	LGEYQAAVDGAR	0.221332566858359	0.167633322569628	Q00610	CLTC	Clathrin heavy chain 1 (Clathrin heavy chain on chromosome 17) (CLH-17)	0.06523107	0.443116	n.s.
577	YLAWYQQK	-0.364523383871338	0.164051868698197	A0A075B6S5	IGKV1-27	Immunoglobulin kappa variable 1-27	NA	NA	NA
578	LLSLAFTDPK	-0.760905930157484	0.207483871656964	P49326	FMO5	Flavin-containing monooxygenase 5 (FMO 5) (Baeyer-Villiger monooxygenase 1) (hBVMO1) (EC 1.14.13.-) (Dimethylaniline monooxygenase [N-oxide-forming] 5) (EC 1.14.13.8) (Dimethylaniline oxidase 5) (NAPDH oxidase) (EC 1.6.3.1)	-0.862249	0.04463878	p < 0.05
579	SLGELIGTLNAAK	0.27762803940731	0.171976907637229	P60174	TPI1	Triosephosphate isomerase (TIM) (EC 5.3.1.1) (Methylglyoxal synthase) (EC 4.2.3.3) (Triose-phosphate isomerase)	0.2053799	0.09975284	n.s.
580	HIPTSAPVYQQPQQQPVAQSYGGYK	0.373840632000476	0.167176124797868	Q14847	LASP1	LIM and SH3 domain protein 1 (LASP-1) (Metastatic lymph node gene 50 protein) (MLN 50)	0.06693925	0.5978188	n.s.
581	SWIPQETLNQINK	0.338325195477547	0.170351066949484	P43307	SSR1	Translocon-associated protein subunit alpha (TRAP-alpha) (Signal sequence receptor subunit alpha) (SSR-alpha)	-0.05063311	0.7448817	n.s.
582	TLDEGVGLVHSNIATEHIPSPAK	0.745113708713678	0.197153407633758	Q01581	HMGCS1	Hydroxymethylglutaryl-CoA synthase, cytoplasmic (HMG-CoA synthase) (EC 2.3.3.10) (3-hydroxy-3-methylglutaryl coenzyme A synthase)	0.7558891	0.01097926	p < 0.05
583	SGANFEYIIAEK	-0.418150903617187	0.171976907637229	P30084	ECHS1	Enoyl-CoA hydratase, mitochondrial (EC 4.2.1.17) (Enoyl-CoA hydratase 1) (Short-chain enoyl-CoA hydratase) (SCEH)	-0.3227453	0.08401885	n.s.
584	SLDCEIVSAK	0.263851679581294	0.179571713319412	Q01518	CAP1	Adenylyl cyclase-associated protein 1 (CAP 1)	0.09638383	0.4849646	n.s.
585	CIVTSTYGWTANMER	0.353429876039489	0.167633322569628	P07900	HSP90AA1	Heat shock protein HSP 90-alpha (EC 3.6.4.10) (Heat shock 86 kDa) (HSP 86) (HSP86) (Lipopolysaccharide-associated protein 2) (LAP-2) (LPS-associated protein 2) (Renal carcinoma antigen NY-REN-38)	0.2788084	0.02116696	p < 0.05
586	IAYFPQIVSVAAR	0.389078208768357	0.185395064934614	Q96AB3	ISOC2	Isochorismatase domain-containing protein 2	-0.02177246	0.9388669	n.s.
587	AGPSLLVLGPR	0.431374643191803	0.183142782830041	Q92614	MYO18A	Unconventional myosin-XVIIIa (Molecule associated with JAK3 N-terminus) (MAJN) (Myosin containing a PDZ domain) (Surfactant protein receptor SP-R210) (SP-R210)	0.3394906	0.02887453	p < 0.05
588	TSVQTVVVGH	-0.383027930320735	0.185395064934614	P98160	HSPG2	Basement membrane-specific heparan sulfate proteoglycan core protein (HSPG) (Perlecan) (PLC) [Cleaved into: Endorepellin; LG3 peptide]	-0.5640581	0.0006038661	p < 0.05
589	QLDPTASISAK	0.255939930580982	0.173287412748735	P45880	VDAC2	Voltage-dependent anion-selective channel protein 2 (VDAC-2) (hVDAC2) (Outer mitochondrial membrane protein porin 2)	0.2037929	0.1423487	n.s.
590	AISDFAVGGR	-0.501161104284309	0.171976907637229	P11047	LAMC1	Laminin subunit gamma-1 (Laminin B2 chain) (Laminin-1 subunit gamma) (Laminin-10 subunit gamma) (Laminin-11 subunit gamma) (Laminin-2 subunit gamma) (Laminin-3 subunit gamma) (Laminin-4 subunit gamma) (Laminin-6 subunit gamma) (Laminin-7 subunit gamma) (Laminin-8 subunit gamma) (Laminin-9 subunit gamma) (S-laminin subunit gamma) (S-LAM gamma)	-0.5858919	0.0005667187	p < 0.05
591	MAGIDDCYTSAR	0.275065741361288	0.180630699830874	P15880	RPS2	40S ribosomal protein S2 (40S ribosomal protein S4) (Protein LLRep3) (Small ribosomal subunit protein uS5)	0.2202139	0.1425322	n.s.
592	FMPGFAPLTSR	0.300795948833495	0.171976907637229	A6NNZ2	TUBB8B	Tubulin beta 8B	NA	NA	NA
593	QVECHPYFNQR	0.579227144227227	0.210271120600404	P52895	AKR1C2	Aldo-keto reductase family 1 member C2 (EC 1.-.-.-) (EC 1.1.1.112) (EC 1.1.1.209) (EC 1.1.1.53) (EC 1.1.1.62) (EC 1.3.1.20) (3-alpha-HSD3) (Chlordecone reductase homolog HAKRD) (Dihydrodiol dehydrogenase 2) (DD-2) (DD2) (Dihydrodiol dehydrogenase/bile acid-binding protein) (DD/BABP) (Type III 3-alpha-hydroxysteroid dehydrogenase) (EC 1.1.1.357)	0.448932	0.4909025	n.s.
594	ILEPSLYTVK	0.267305525482933	0.179100195969506	P61923	COPZ1	Coatomer subunit zeta-1 (Zeta-1-coat protein) (Zeta-1 COP)	0.08051868	0.4461881	n.s.
595	ILVDYSK	0.373890325920237	0.171976907637229	P06744	GPI	Glucose-6-phosphate isomerase (GPI) (EC 5.3.1.9) (Autocrine motility factor) (AMF) (Neuroleukin) (NLK) (Phosphoglucose isomerase) (PGI) (Phosphohexose isomerase) (PHI) (Sperm antigen 36) (SA-36)	0.3951119	0.008971421	p < 0.05
596	MVFQALAQYQK	-0.325868624432512	0.185395064934614	P01024	C3	Complement C3 (C3 and PZP-like alpha-2-macroglobulin domain-containing protein 1) [Cleaved into: Complement C3 beta chain; C3-beta-c (C3bc); Complement C3 alpha chain; C3a anaphylatoxin; Acylation stimulating protein (ASP) (C3adesArg); Complement C3b alpha' chain; Complement C3c alpha' chain fragment 1; Complement C3dg fragment; Complement C3g fragment; Complement C3d fragment; Complement C3f fra…	-0.5825544	0.0007907472	p < 0.05
597	APVAGTCY	-0.740867302238488	0.181763669460576	P30086	PEBP1	Phosphatidylethanolamine-binding protein 1 (PEBP-1) (HCNPpp) (Neuropolypeptide h3) (Prostatic-binding protein) (Raf kinase inhibitor protein) (RKIP) [Cleaved into: Hippocampal cholinergic neurostimulating peptide (HCNP)]	-0.5895643	0.0006958305	p < 0.05
598	LFENQLVGPESIAH	-0.307247978715327	0.189638716352367	Q9HDC9	APMAP	Adipocyte plasma membrane-associated protein (Protein BSCv)	-0.1526041	0.379245	n.s.
599	ATYAPVISAEK	0.378485924699744	0.171976907637229	P0DPH7	TUBA3C	Tubulin alpha-3C chain (Alpha-tubulin 2) (Alpha-tubulin 3C) (Tubulin alpha-2 chain) [Cleaved into: Detyrosinated tubulin alpha-3C chain]	NA	NA	NA
600	CCAAADPHECY	-0.408369270538332	0.171976907637229	P02768	ALB	Albumin	-0.4422506	0.001567508	p < 0.05
601	HADICTLSEK	-0.366293034835313	0.171976907637229	P02768	ALB	Albumin	-0.4422506	0.001567508	p < 0.05
602	ESAITCEYLDEAYPGK	-0.292806340869756	0.216722207193195	P78417	GSTO1	Glutathione S-transferase omega-1 (GSTO-1) (EC 2.5.1.18) (Glutathione S-transferase omega 1-1) (GSTO 1-1) (Glutathione-dependent dehydroascorbate reductase) (EC 1.8.5.1) (Monomethylarsonic acid reductase) (MMA(V) reductase) (EC 1.20.4.2) (S-(Phenacyl)glutathione reductase) (SPG-R)	-0.3271204	0.1235666	n.s.
603	AAADPHECYAK	-0.346245639543862	0.177430800250447	P02768	ALB	Albumin	-0.4422506	0.001567508	p < 0.05
604	AAADPHECYAK	-0.346245639543862	0.177430800250447	P02768	ALB	Albumin	-0.4422506	0.001567508	p < 0.05
605	ALCSLHSIGK	0.307799673472148	0.173497844783454	P14174	MIF	Macrophage migration inhibitory factor (MIF) (EC 5.3.2.1) (Glycosylation-inhibiting factor) (GIF) (L-dopachrome isomerase) (L-dopachrome tautomerase) (EC 5.3.3.12) (Phenylpyruvate tautomerase)	0.01669437	0.9079122	n.s.
606	ALCSLHSIGK	0.307799673472148	0.173497844783454	P14174	MIF	Macrophage migration inhibitory factor (MIF) (EC 5.3.2.1) (Glycosylation-inhibiting factor) (GIF) (L-dopachrome isomerase) (L-dopachrome tautomerase) (EC 5.3.3.12) (Phenylpyruvate tautomerase)	0.01669437	0.9079122	n.s.
607	TLVLTDPDAPSR	-0.504449607725381	0.173497844783454	P30086	PEBP1	Phosphatidylethanolamine-binding protein 1 (PEBP-1) (HCNPpp) (Neuropolypeptide h3) (Prostatic-binding protein) (Raf kinase inhibitor protein) (RKIP) [Cleaved into: Hippocampal cholinergic neurostimulating peptide (HCNP)]	-0.5895643	0.0006958305	p < 0.05
608	LVTPVTGR	0.371313415105005	0.187316703408119	O75369	FLNB	Filamin-B (FLN-B) (ABP-278) (ABP-280 homolog) (Actin-binding-like protein) (Beta-filamin) (Filamin homolog 1) (Fh1) (Filamin-3) (Thyroid autoantigen) (Truncated actin-binding protein) (Truncated ABP)	0.06436492	0.7767974	n.s.
609	IASGYPTPDISWSK	-0.360606999028251	0.178034260098181	P98160	HSPG2	Basement membrane-specific heparan sulfate proteoglycan core protein (HSPG) (Perlecan) (PLC) [Cleaved into: Endorepellin; LG3 peptide]	-0.5640581	0.0006038661	p < 0.05
610	FADSFDR	0.358583468863744	0.18018549678844	P27824	CANX	Calnexin (IP90) (Major histocompatibility complex class I antigen-binding protein p88) (p90)	0.128715	0.3928587	n.s.
611	TTSGYAGGLSSAYGGLTSPGL	0.422786070232664	0.192933691385719	P05787	KRT8	Keratin, type II cytoskeletal 8 (Cytokeratin-8) (CK-8) (Keratin-8) (K8) (Type-II keratin Kb8)	-0.308334	0.2744893	n.s.
612	SVGWEMAPAGAPGPGR	-0.437267594580676	0.203894839344825	Q969P0	IGSF8	Immunoglobulin superfamily member 8 (IgSF8) (CD81 partner 3) (Glu-Trp-Ile EWI motif-containing protein 2) (EWI-2) (Keratinocytes-associated transmembrane protein 4) (KCT-4) (LIR-D1) (Prostaglandin regulatory-like protein) (PGRL) (CD antigen CD316)	-0.4413996	0.04719682	p < 0.05
613	SAMTEEAAVAIK	0.272530871590341	0.177430800250447	P63241	EIF5A	Eukaryotic translation initiation factor 5A-1 (eIF-5A-1) (eIF-5A1) (Eukaryotic initiation factor 5A isoform 1) (eIF-5A) (Rev-binding factor) (eIF-4D)	0.1017757	0.3756082	n.s.
614	FVEWIPNNVK	0.264231818796079	0.174432694895035	P04350	TUBB4A	Tubulin beta-4A chain (Tubulin 5 beta) (Tubulin beta-4 chain)	NA	NA	NA
615	VIHDNFGIVEGL	0.37382561035198	0.174432694895035	P04406	GAPDH	Glyceraldehyde-3-phosphate dehydrogenase (GAPDH) (EC 1.2.1.12) (Peptidyl-cysteine S-nitrosylase GAPDH) (EC 2.6.99.-)	0.1247154	0.2562757	n.s.
616	NQSLFCWEIPVQIVSH	0.380591419492485	0.181763669460576	P61916	NPC2	NPC intracellular cholesterol transporter 2 (Epididymal secretory protein E1) (Human epididymis-specific protein 1) (He1) (Niemann-Pick disease type C2 protein)	0.1601404	0.4923077	n.s.
617	TECCHGDLLECADDR	-0.370817795841064	0.179612194928186	P02768	ALB	Albumin	-0.4422506	0.001567508	p < 0.05
618	ASVFVVGTVLYR	0.261725389362106	0.185395064934614	O14514	ADGRB1	Adhesion G protein-coupled receptor B1 (Brain-specific angiogenesis inhibitor 1) [Cleaved into: Vasculostatin-40 (Vstat40); Vasculostatin-120 (Vstat120)]	NA	NA	NA
619	LSPEEAYDLGR	0.227366622677009	0.182409411391952	P28062	PSMB8	Proteasome subunit beta type-8 (EC 3.4.25.1) (Low molecular mass protein 7) (Macropain subunit C13) (Multicatalytic endopeptidase complex subunit C13) (Proteasome component C13) (Proteasome subunit beta-5i) (Really interesting new gene 10 protein)	0.1825686	0.1767754	n.s.
620	VLAPEGSVANK	0.312210840223901	0.1790431621043	Q13283	G3BP1	Ras GTPase-activating protein-binding protein 1 (G3BP-1) (EC 3.6.4.12) (EC 3.6.4.13) (ATP-dependent DNA helicase VIII) (hDH VIII) (GAP SH3 domain-binding protein 1)	0.3047345	0.005350051	p < 0.05
621	IGGLAAQEVMK	0.331636922624465	0.186384169294519	P22314	UBA1	Ubiquitin-like modifier-activating enzyme 1 (EC 6.2.1.45) (Protein A1S9) (Ubiquitin-activating enzyme E1)	0.157859	0.156182	n.s.
622	TLDGGDIINALCFSPNR	0.240977170797122	0.182343306848929	P63244	RACK1	Receptor of activated protein C kinase 1 (Cell proliferation-inducing gene 21 protein) (Guanine nucleotide-binding protein subunit beta-2-like 1) (Guanine nucleotide-binding protein subunit beta-like protein 12.3) (Human lung cancer oncogene 7 protein) (HLC-7) (Receptor for activated C kinase) (Small ribosomal subunit protein RACK1) [Cleaved into: Receptor of activated protein C kinase 1, N-termi…	0.2111704	0.009700032	p < 0.05
623	GTLEDQLSHLK	0.299000041320005	0.18018549678844	O43707	ACTN4	Alpha-actinin-4 (Non-muscle alpha-actinin 4)	0.006774281	0.9663949	n.s.
624	PITIFQER	0.344374407216582	0.185395064934614	P04406	GAPDH	Glyceraldehyde-3-phosphate dehydrogenase (GAPDH) (EC 1.2.1.12) (Peptidyl-cysteine S-nitrosylase GAPDH) (EC 2.6.99.-)	0.1247154	0.2562757	n.s.
625	SSLLSPMSVNAVMK	0.338599293419924	0.179571713319412	P50991	CCT4	T-complex protein 1 subunit delta (TCP-1-delta) (CCT-delta) (Stimulator of TAR RNA-binding)	0.3157663	0.001501987	p < 0.05
626	DAFEHIVTQF	0.495433757362483	0.179612194928186	P43490	NAMPT	Nicotinamide phosphoribosyltransferase (NAmPRTase) (Nampt) (EC 2.4.2.12) (Pre-B-cell colony-enhancing factor 1) (Pre-B cell-enhancing factor) (Visfatin)	0.3167727	0.2959214	n.s.
627	VSVVDLTCR	0.342916267973299	0.179571713319412	O14556	GAPDHS	Glyceraldehyde-3-phosphate dehydrogenase, testis-specific (EC 1.2.1.12) (Spermatogenic cell-specific glyceraldehyde 3-phosphate dehydrogenase 2) (GAPDH-2) (Spermatogenic glyceraldehyde-3-phosphate dehydrogenase)	NA	NA	NA
628	TTVLQEWLR	-0.364728880405138	0.21263110699327	Q63ZY3	KANK2	KN motif and ankyrin repeat domain-containing protein 2 (Ankyrin repeat domain-containing protein 25) (Matrix-remodeling-associated protein 3) (SRC-1-interacting protein) (SIP) (SRC-interacting protein) (SRC1-interacting protein)	-0.7873814	8.157726e-05	p < 0.05
629	SAEYAVFETGAR	0.309626819610915	0.185395064934614	O43837	IDH3B	Isocitrate dehydrogenase [NAD] subunit beta, mitochondrial (Isocitric dehydrogenase subunit beta) (NAD(+)-specific ICDH subunit beta)	0.1236211	0.5394577	n.s.
630	SGHETGIAISVAAVALGAK	0.320286554433828	0.199395135279319	Q9NR45	NANS	Sialic acid synthase (N-acetylneuraminate synthase) (EC 2.5.1.56) (N-acetylneuraminate-9-phosphate synthase) (EC 2.5.1.57) (N-acetylneuraminic acid phosphate synthase) (N-acetylneuraminic acid synthase)	0.09854247	0.6372145	n.s.
631	LQVLSEFR	0.340702148865776	0.19781329996175	P49589	CARS1	Cysteine--tRNA ligase, cytoplasmic (EC 6.1.1.16) (Cysteinyl-tRNA synthetase) (CysRS)	0.3179037	0.007398937	p < 0.05
632	SHCIAEVEN	-0.313247233909448	0.185395064934614	P02768	ALB	Albumin	-0.4422506	0.001567508	p < 0.05
633	GITNALSEEDK	0.270679871379093	0.187316703408119	P07814	EPRS1	Bifunctional glutamate/proline--tRNA ligase (Bifunctional aminoacyl-tRNA synthetase) (Cell proliferation-inducing gene 32 protein) (Glutamatyl-prolyl-tRNA synthetase) [Includes: Glutamate--tRNA ligase (EC 6.1.1.17) (Glutamyl-tRNA synthetase) (GluRS); Proline--tRNA ligase (EC 6.1.1.15) (Prolyl-tRNA synthetase)]	0.2042331	0.05969838	n.s.
634	LLGINVTDFTR	-0.424351232385611	0.187316703408119	P35579	MYH9	Myosin-9 (Cellular myosin heavy chain, type A) (Myosin heavy chain 9) (Myosin heavy chain, non-muscle IIa) (Non-muscle myosin heavy chain A) (NMMHC-A) (Non-muscle myosin heavy chain IIa) (NMMHC II-a) (NMMHC-IIA)	-0.268979	0.01833809	p < 0.05
635	IGGPATQGPGMVVGDELK	-0.273536100890655	0.213569995222096	Q15436	SEC23A	Protein transport protein Sec23A (hSec23A) (SEC23-related protein A)	0.01727404	0.9306425	n.s.
636	AVNLLDVPVPVAR	0.325615759114479	0.193085255144089	O00429	DNM1L	Dynamin-1-like protein (EC 3.6.5.5) (Dnm1p/Vps1p-like protein) (DVLP) (Dynamin family member proline-rich carboxyl-terminal domain less) (Dymple) (Dynamin-like protein) (Dynamin-like protein 4) (Dynamin-like protein IV) (HdynIV) (Dynamin-related protein 1)	0.1843832	0.09595056	n.s.
637	TLFSDLVAEK	-0.439516749649298	0.195635208771606	P12110	COL6A2	Collagen alpha-2(VI) chain	-0.8574048	5.651481e-05	p < 0.05
638	ALPANAILNQFQPAAGGYFVPAVPQAQ	0.425164259204525	0.207483871656964	Q13310	PABPC4	Polyadenylate-binding protein 4 (PABP-4) (Poly(A)-binding protein 4) (Activated-platelet protein 1) (APP-1) (Inducible poly(A)-binding protein) (iPABP)	0.3539057	0.01107964	p < 0.05
639	QFLGDEETVR	0.29887046960573	0.1900039712246	P15259	PGAM2	Phosphoglycerate mutase 2 (EC 5.4.2.11) (EC 5.4.2.4) (BPG-dependent PGAM 2) (Muscle-specific phosphoglycerate mutase) (Phosphoglycerate mutase isozyme M) (PGAM-M)	NA	NA	NA
640	IGYPITLFVEK	0.471516903215118	0.189638716352367	P07900	HSP90AA1	Heat shock protein HSP 90-alpha (EC 3.6.4.10) (Heat shock 86 kDa) (HSP 86) (HSP86) (Lipopolysaccharide-associated protein 2) (LAP-2) (LPS-associated protein 2) (Renal carcinoma antigen NY-REN-38)	0.2788084	0.02116696	p < 0.05
641	AIPSAAAAAAAAGR	-0.33006729986204	0.203894839344825	P26599	PTBP1	Polypyrimidine tract-binding protein 1 (PTB) (57 kDa RNA-binding protein PPTB-1) (Heterogeneous nuclear ribonucleoprotein I) (hnRNP I)	0.143692	0.2025601	n.s.
642	VSEQDGSVLSVPGPEGR	-0.310148824396454	0.208261891527371	P39060	COL18A1	Collagen alpha-1(XVIII) chain [Cleaved into: Endostatin; Non-collagenous domain 1 (NC1)]	-0.4782896	0.007702746	p < 0.05
643	ILSPWGAEVK	0.324476778748148	0.192897913132777	P09874	PARP1	Poly [ADP-ribose] polymerase 1 (PARP-1) (EC 2.4.2.30) (ADP-ribosyltransferase diphtheria toxin-like 1) (ARTD1) (DNA ADP-ribosyltransferase PARP1) (EC 2.4.2.-) (NAD(+) ADP-ribosyltransferase 1) (ADPRT 1) (Poly[ADP-ribose] synthase 1) (Protein poly-ADP-ribosyltransferase PARP1) (EC 2.4.2.-)	0.3147244	0.03811869	p < 0.05
644	FSNLASDEQDSVR	0.408538230932067	0.192897913132777	P30153	PPP2R1A	Serine/threonine-protein phosphatase 2A 65 kDa regulatory subunit A alpha isoform (Medium tumor antigen-associated 61 kDa protein) (PP2A subunit A isoform PR65-alpha) (PP2A subunit A isoform R1-alpha)	0.05322074	0.5635579	n.s.
645	AAAPASVPAQAPK	0.308336780355424	0.217758922642188	P47914	RPL29	60S ribosomal protein L29 (Cell surface heparin-binding protein HIP) (Large ribosomal subunit protein eL29)	0.3706655	0.06398255	n.s.
646	GVGEFEAGISK	0.309182804433026	0.202188993287451	P68104	EEF1A1	Elongation factor 1-alpha 1 (EF-1-alpha-1) (Elongation factor Tu) (EF-Tu) (Eukaryotic elongation factor 1 A-1) (eEF1A-1) (Leukocyte receptor cluster member 7)	NA	NA	NA
647	SFHGPPEPVLLDSSSILADR	0.331236355020128	0.212999228106426	Q15437	SEC23B	Protein transport protein Sec23B (hSec23B) (SEC23-related protein B)	0.1764262	0.3616387	n.s.
648	VNSEQEHFLIVPF	-0.392344742071576	0.212999228106426	P35611	ADD1	Alpha-adducin (Erythrocyte adducin subunit alpha)	-0.4359151	0.009876666	p < 0.05
649	DGQVINETSQHHDD	0.676619449140907	0.218264914591416	P08670	VIM	Vimentin	-0.4821939	0.004078105	p < 0.05
650	SVIDFNQNIR	-0.396545932756636	0.213569995222096	P19823	ITIH2	Inter-alpha-trypsin inhibitor heavy chain H2 (ITI heavy chain H2) (ITI-HC2) (Inter-alpha-inhibitor heavy chain 2) (Inter-alpha-trypsin inhibitor complex component II) (Serum-derived hyaluronan-associated protein) (SHAP)	-0.7408763	0.002051064	p < 0.05
651	SAASVYAGAGGSGSR	-0.545924318959439	0.212292752206823	P05783	KRT18	Keratin, type I cytoskeletal 18 (Cell proliferation-inducing gene 46 protein) (Cytokeratin-18) (CK-18) (Keratin-18) (K18)	-0.54068	0.06291682	n.s.
652	IQVDIGGGQTK	0.27251708570586	0.202588166488164	P11021	HSPA5	Endoplasmic reticulum chaperone BiP (EC 3.6.4.10) (78 kDa glucose-regulated protein) (GRP-78) (Binding-immunoglobulin protein) (BiP) (Heat shock protein 70 family protein 5) (HSP70 family protein 5) (Heat shock protein family A member 5) (Immunoglobulin heavy chain-binding protein)	0.08510531	0.5272949	n.s.
653	NSPLDEENLTQENQDR	-0.497178123815278	0.203894839344825	P01011	SERPINA3	Alpha-1-antichymotrypsin (ACT) (Cell growth-inhibiting gene 24/25 protein) (Serpin A3) [Cleaved into: Alpha-1-antichymotrypsin His-Pro-less]	-0.8279087	0.002926694	p < 0.05
654	NSPLDEENLTQENQDR	-0.497178123815278	0.203894839344825	P01011	SERPINA3	Alpha-1-antichymotrypsin (ACT) (Cell growth-inhibiting gene 24/25 protein) (Serpin A3) [Cleaved into: Alpha-1-antichymotrypsin His-Pro-less]	-0.8279087	0.002926694	p < 0.05
655	MLAEPPQNLIAQSQSGTGK	0.249839963195707	0.213569995222096	Q9NUU7	DDX19A	ATP-dependent RNA helicase DDX19A (EC 3.6.4.13) (DDX19-like protein) (DEAD box protein 19A)	NA	NA	NA
656	CTESLVNR	-0.449682867573125	0.203894839344825	P02768	ALB	Albumin	-0.4422506	0.001567508	p < 0.05
657	VVDLLYWR	-0.697596849910789	0.235374324023944	Q9NQC3	RTN4	Reticulon-4 (Foocen) (Neurite outgrowth inhibitor) (Nogo protein) (Neuroendocrine-specific protein) (NSP) (Neuroendocrine-specific protein C homolog) (RTN-x) (Reticulon-5)	-0.1008591	0.6180129	n.s.
658	QIIIPQNQVNR	0.254254598857211	0.204765961221762	P31150	GDI1	Rab GDP dissociation inhibitor alpha (Rab GDI alpha) (Guanosine diphosphate dissociation inhibitor 1) (GDI-1) (Oligophrenin-2) (Protein XAP-4)	-0.05951297	0.6265781	n.s.
659	TSLVIENEAGDER	-0.48069988752971	0.211531671744535	P19823	ITIH2	Inter-alpha-trypsin inhibitor heavy chain H2 (ITI heavy chain H2) (ITI-HC2) (Inter-alpha-inhibitor heavy chain 2) (Inter-alpha-trypsin inhibitor complex component II) (Serum-derived hyaluronan-associated protein) (SHAP)	-0.7408763	0.002051064	p < 0.05
660	SPYQLVLQH	-0.662126728965053	0.207483871656964	Q15582	TGFBI	Transforming growth factor-beta-induced protein ig-h3 (Beta ig-h3) (Kerato-epithelin) (RGD-containing collagen-associated protein) (RGD-CAP)	-0.5505897	0.03719287	p < 0.05
661	STSVTSDNLSR	0.20667559600175	0.212292752206823	Q15691	MAPRE1	Microtubule-associated protein RP/EB family member 1 (APC-binding protein EB1) (End-binding protein 1) (EB1)	0.2900921	0.004430876	p < 0.05
662	GAIGPYSQAVLVDR	0.370566393417493	0.271645984138473	P52758	RIDA	2-iminobutanoate/2-iminopropanoate deaminase (EC 3.5.99.10) (14.5 kDa translational inhibitor protein) (hp14.5) (p14.5) (Heat-responsive protein 12) (Reactive intermediate imine deaminase A homolog) (Translation inhibitor L-PSP ribonuclease) (UK114 antigen homolog)	-0.4813177	0.1162682	n.s.
663	SVSTVLTSK	-0.642925701569871	0.232999612875467	P69905	HBA1;	Hemoglobin subunit alpha (Alpha-globin) (Hemoglobin alpha chain)	-0.2999818	0.2404871	n.s.
664	LSESGFHMVAC	-0.34636389785644	0.212999228106426	Q96CX2	KCTD12	BTB/POZ domain-containing protein KCTD12 (Pfetin) (Predominantly fetal expressed T1 domain)	-0.3915487	0.05207573	n.s.
665	WQQGNVFSC	-0.44465023018588	0.218264914591416	P01857	IGHG1	Immunoglobulin heavy constant gamma 1 (Ig gamma-1 chain C region) (Ig gamma-1 chain C region EU) (Ig gamma-1 chain C region KOL) (Ig gamma-1 chain C region NIE)	-0.1921452	0.4650499	n.s.
666	AIGLSVADLAESIMK	0.375534151597404	0.219976309117121	P00338	LDHA	L-lactate dehydrogenase A chain (LDH-A) (EC 1.1.1.27) (Cell proliferation-inducing gene 19 protein) (LDH muscle subunit) (LDH-M) (Renal carcinoma antigen NY-REN-59)	0.4434078	0.009090648	p < 0.05
667	TGAALEFVLR	-0.513614545874648	0.216600669779295	P12111	COL6A3	Collagen alpha-3(VI) chain	-0.8790352	3.578374e-05	p < 0.05
668	IDSEGGVSANHT	0.351285643823658	0.212999228106426	P51659	HSD17B4	Peroxisomal multifunctional enzyme type 2 (MFE-2) (17-beta-hydroxysteroid dehydrogenase 4) (17-beta-HSD 4) (D-bifunctional protein) (DBP) (Multifunctional protein 2) (MFP-2) (Short chain dehydrogenase/reductase family 8C member 1) [Cleaved into: (3R)-hydroxyacyl-CoA dehydrogenase (EC 1.1.1.n12); Enoyl-CoA hydratase 2 (EC 4.2.1.107) (EC 4.2.1.119) (3-alpha,7-alpha,12-alpha-trihydroxy-5-beta-choles…	0.05439999	0.8060974	n.s.
669	SAAVTALNSESNFAR	0.372519139521403	0.217213665801365	O75390	CS	Citrate synthase, mitochondrial (EC 2.3.3.1) (Citrate (Si)-synthase)	0.3921254	0.05208331	n.s.
670	IAWGYPNLK	0.275250850154611	0.212292752206823	P18124	RPL7	60S ribosomal protein L7 (Large ribosomal subunit protein uL30)	0.2355336	0.2804094	n.s.
671	YLVYQEPIPTAQLVQR	0.289084084931197	0.220643941945072	P25787	PSMA2	Proteasome subunit alpha type-2 (Macropain subunit C3) (Multicatalytic endopeptidase complex subunit C3) (Proteasome component C3)	0.1618881	0.1479153	n.s.
672	YLVYQEPIPTAQLVQR	0.289084084931197	0.220643941945072	P25787	PSMA2	Proteasome subunit alpha type-2 (Macropain subunit C3) (Multicatalytic endopeptidase complex subunit C3) (Proteasome component C3)	0.1618881	0.1479153	n.s.
673	SELTQDPAVSVALGQTVR	-0.462040823581185	0.220643941945072	P01714	IGLV3-19	Immunoglobulin lambda variable 3-19 (Ig lambda chain V-III region SH)	-0.4583124	0.09629892	n.s.
674	SELTQDPAVSVALGQTVR	-0.462040823581185	0.220643941945072	P01714	IGLV3-19	Immunoglobulin lambda variable 3-19 (Ig lambda chain V-III region SH)	-0.4583124	0.09629892	n.s.
675	SSIPVFQR	0.301840681421613	0.241780791677419	Q14697	GANAB	Neutral alpha-glucosidase AB (EC 3.2.1.207) (Alpha-glucosidase 2) (Glucosidase II subunit alpha)	0.03043326	0.8436398	n.s.
676	IASVQTNEVGLK	-0.673651516206658	0.231154300885469	P31327	CPS1	Carbamoyl-phosphate synthase [ammonia], mitochondrial (EC 6.3.4.16) (Carbamoyl-phosphate synthetase I) (CPSase I)	-0.7698214	0.1084095	n.s.
677	SGSPANLAVYTALLQPHDR	0.43096271837652	0.22054803334635	P34897	SHMT2	Serine hydroxymethyltransferase, mitochondrial (SHMT) (EC 2.1.2.1) (Glycine hydroxymethyltransferase) (Serine methylase)	0.3382161	0.08354051	n.s.
678	SGSPANLAVYTALLQPHDR	0.43096271837652	0.22054803334635	P34897	SHMT2	Serine hydroxymethyltransferase, mitochondrial (SHMT) (EC 2.1.2.1) (Glycine hydroxymethyltransferase) (Serine methylase)	0.3382161	0.08354051	n.s.
679	TPDWIFLLR	0.313798319176972	0.234418979118944	P53675	CLTCL1	Clathrin heavy chain 2 (Clathrin heavy chain on chromosome 22) (CLH-22)	NA	NA	NA
680	TVGDIVLLR	0.318301915528999	0.232999612875467	Q9Y2R5	MRPS17	28S ribosomal protein S17, mitochondrial (MRP-S17) (S17mt) (Mitochondrial small ribosomal subunit protein uS17m)	NA	NA	NA
681	STNDTIVSGTLPQR	0.499779656211676	0.239830754267027	P49327	FASN	Fatty acid synthase (EC 2.3.1.85) (Type I fatty acid synthase) [Includes: [Acyl-carrier-protein] S-acetyltransferase (EC 2.3.1.38); [Acyl-carrier-protein] S-malonyltransferase (EC 2.3.1.39); 3-oxoacyl-[acyl-carrier-protein] synthase (EC 2.3.1.41); 3-oxoacyl-[acyl-carrier-protein] reductase (EC 1.1.1.100); 3-hydroxyacyl-[acyl-carrier-protein] dehydratase (EC 4.2.1.59); Enoyl-[acyl-carrier-protein]…	0.4644917	0.08432372	n.s.
682	VYTQGQAVLNR	0.261728161053807	0.216157184012244	Q9H4A4	RNPEP	Aminopeptidase B (AP-B) (EC 3.4.11.6) (Arginine aminopeptidase) (Arginyl aminopeptidase)	-0.07365648	0.6345687	n.s.
683	ALSSEPACLAEIEEDK	0.3295336361801	0.234398019288374	P78527	PRKDC	DNA-dependent protein kinase catalytic subunit (DNA-PK catalytic subunit) (DNA-PKcs) (EC 2.7.11.1) (DNPK1) (p460)	0.3104019	0.00571301	p < 0.05
684	DITDGNSEHLK	0.283772893031184	0.231154300885469	Q12907	LMAN2	Vesicular integral-membrane protein VIP36 (Glycoprotein GP36b) (Lectin mannose-binding 2) (Vesicular integral-membrane protein 36) (VIP36)	0.09782012	0.5063095	n.s.
685	DITDGNSEHLK	0.283772893031184	0.231154300885469	Q12907	LMAN2	Vesicular integral-membrane protein VIP36 (Glycoprotein GP36b) (Lectin mannose-binding 2) (Vesicular integral-membrane protein 36) (VIP36)	0.09782012	0.5063095	n.s.
686	EGLFSLVAR	0.471650355460581	0.260010668541115	P40261	NNMT	Nicotinamide N-methyltransferase (EC 2.1.1.1)	-0.2622064	0.5220015	n.s.
687	FAQPEILIGTIPGAGGTQR	-0.357311550771959	0.267576495140962	P30084	ECHS1	Enoyl-CoA hydratase, mitochondrial (EC 4.2.1.17) (Enoyl-CoA hydratase 1) (Short-chain enoyl-CoA hydratase) (SCEH)	-0.3227453	0.08401885	n.s.
688	FAQPEILIGTIPGAGGTQR	-0.357311550771959	0.267576495140962	P30084	ECHS1	Enoyl-CoA hydratase, mitochondrial (EC 4.2.1.17) (Enoyl-CoA hydratase 1) (Short-chain enoyl-CoA hydratase) (SCEH)	-0.3227453	0.08401885	n.s.
689	DELEIIEGMK	0.291236522175609	0.232999612875467	P10809	HSPD1	60 kDa heat shock protein, mitochondrial (EC 5.6.1.7) (60 kDa chaperonin) (Chaperonin 60) (CPN60) (Heat shock protein 60) (HSP-60) (Hsp60) (HuCHA60) (Mitochondrial matrix protein P1) (P60 lymphocyte protein)	0.3908906	0.006534778	p < 0.05
690	ICVIANPVNSTIPITAEVFK	0.308891130939899	0.234418979118944	P40926	MDH2	Malate dehydrogenase, mitochondrial (EC 1.1.1.37)	0.2538394	0.1008196	n.s.
691	ICVIANPVNSTIPITAEVFK	0.308891130939899	0.234418979118944	P40926	MDH2	Malate dehydrogenase, mitochondrial (EC 1.1.1.37)	0.2538394	0.1008196	n.s.
692	FFMPGFAPLTSR	0.357660292536259	0.224384561034696	A6NNZ2	TUBB8B	Tubulin beta 8B	NA	NA	NA
693	VLVLGSGVYR	0.330093249987408	0.22054803334635	P27708	CAD	CAD protein [Includes: Glutamine-dependent carbamoyl-phosphate synthase (EC 6.3.5.5); Aspartate carbamoyltransferase (EC 2.1.3.2); Dihydroorotase (EC 3.5.2.3)]	0.3275514	0.03903135	p < 0.05
694	VLQALGSEPIQY	-0.339798017766687	0.232840673664538	O00159	MYO1C	Unconventional myosin-Ic (Myosin I beta) (MMI-beta) (MMIb)	-0.4196312	0.001521945	p < 0.05
695	FNAPVYLENK	0.226569000428392	0.222715034252183	Q9NY12	GAR1	H/ACA ribonucleoprotein complex subunit 1 (Nucleolar protein family A member 1) (snoRNP protein GAR1)	0.1077846	0.5018158	n.s.
696	TANVSVVDLTCR	0.327898838717247	0.220426835247698	P04406	GAPDH	Glyceraldehyde-3-phosphate dehydrogenase (GAPDH) (EC 1.2.1.12) (Peptidyl-cysteine S-nitrosylase GAPDH) (EC 2.6.99.-)	0.1247154	0.2562757	n.s.
697	SYVNNNDIYQVTPVYR	-0.498826295871632	0.220643941945072	Q9GZM7	TINAGL1	Tubulointerstitial nephritis antigen-like (Glucocorticoid-inducible protein 5) (Oxidized LDL-responsive gene 2 protein) (OLRG-2) (Tubulointerstitial nephritis antigen-related protein) (TIN Ag-related protein) (TIN-Ag-RP)	-0.4905401	0.07138272	n.s.
698	SYVNNNDIYQVTPVYR	-0.498826295871632	0.220643941945072	Q9GZM7	TINAGL1	Tubulointerstitial nephritis antigen-like (Glucocorticoid-inducible protein 5) (Oxidized LDL-responsive gene 2 protein) (OLRG-2) (Tubulointerstitial nephritis antigen-related protein) (TIN Ag-related protein) (TIN-Ag-RP)	-0.4905401	0.07138272	n.s.
699	TALLQPHDR	0.407655485881402	0.272443198133702	P34897	SHMT2	Serine hydroxymethyltransferase, mitochondrial (SHMT) (EC 2.1.2.1) (Glycine hydroxymethyltransferase) (Serine methylase)	0.3382161	0.08354051	n.s.
700	TALLQPHDR	0.407655485881402	0.272443198133702	P34897	SHMT2	Serine hydroxymethyltransferase, mitochondrial (SHMT) (EC 2.1.2.1) (Glycine hydroxymethyltransferase) (Serine methylase)	0.3382161	0.08354051	n.s.
701	AIASPGSPSLGR	-0.308761331555587	0.237866805634711	Q9HBL0	TNS1	Tensin-1	-0.8312152	1.433152e-05	p < 0.05
702	AAAYCTGLLLAR	0.391185160483963	0.223887461769723	P46777	RPL5	60S ribosomal protein L5 (Large ribosomal subunit protein uL18)	0.249838	0.07972582	n.s.
703	LGADVTAVEFLGH	0.268911394126753	0.234418979118944	P09622	DLD	Dihydrolipoyl dehydrogenase, mitochondrial (EC 1.8.1.4) (Dihydrolipoamide dehydrogenase) (Glycine cleavage system L protein)	0.1729758	0.3291441	n.s.
704	AVVSAAQAGLLR	0.228259041915969	0.232840673664538	O15127	SCAMP2	Secretory carrier-associated membrane protein 2 (Secretory carrier membrane protein 2)	0.02123735	0.8738936	n.s.
705	LSTDDLNSLIAHAH	0.265554687952313	0.23794934783206	Q16891	IMMT	MICOS complex subunit MIC60 (Cell proliferation-inducing gene 4/52 protein) (Mitochondrial inner membrane protein) (Mitofilin) (p87/89)	0.3040849	0.01069569	p < 0.05
706	TPGYVVTPH	0.210239274670412	0.234418979118944	P47897	QARS1	Glutamine--tRNA ligase (EC 6.1.1.18) (Glutaminyl-tRNA synthetase) (GlnRS)	0.2791366	0.002674388	p < 0.05
707	LIFLDDPQAVSDILEK	0.270180649581669	0.241780791677419	Q99460	PSMD1	26S proteasome non-ATPase regulatory subunit 1 (26S proteasome regulatory subunit RPN2) (26S proteasome regulatory subunit S1) (26S proteasome subunit p112)	0.1971631	0.003942028	p < 0.05
708	CAAADPHECYAK	-0.401202132526311	0.228407792411381	P02768	ALB	Albumin	-0.4422506	0.001567508	p < 0.05
709	CAAADPHECYAK	-0.401202132526311	0.228407792411381	P02768	ALB	Albumin	-0.4422506	0.001567508	p < 0.05
710	NLVAAAIDAR	0.277705321996428	0.261270295838837	P11586	MTHFD1	C-1-tetrahydrofolate synthase, cytoplasmic (C1-THF synthase) [Cleaved into: C-1-tetrahydrofolate synthase, cytoplasmic, N-terminally processed] [Includes: Methylenetetrahydrofolate dehydrogenase (EC 1.5.1.5); Methenyltetrahydrofolate cyclohydrolase (EC 3.5.4.9); Formyltetrahydrofolate synthetase (EC 6.3.4.3)]	0.1587618	0.2718028	n.s.
711	FLAQTEALMR	0.418022900963229	0.22807008128527	P06744	GPI	Glucose-6-phosphate isomerase (GPI) (EC 5.3.1.9) (Autocrine motility factor) (AMF) (Neuroleukin) (NLK) (Phosphoglucose isomerase) (PGI) (Phosphohexose isomerase) (PHI) (Sperm antigen 36) (SA-36)	0.3951119	0.008971421	p < 0.05
712	GLMCPADETR	0.301691288367692	0.235374324023944	O00116	AGPS	Alkyldihydroxyacetonephosphate synthase, peroxisomal (Alkyl-DHAP synthase) (EC 2.5.1.26) (Aging-associated gene 5 protein) (Alkylglycerone-phosphate synthase)	0.2265611	0.1197854	n.s.
713	ASAGLLGAHAAAITAY	-0.431960142122015	0.231154300885469	P0C0L4	C4A	Complement C4-A (Acidic complement C4) (C3 and PZP-like alpha-2-macroglobulin domain-containing protein 2) [Cleaved into: Complement C4 beta chain; Complement C4-A alpha chain; C4a anaphylatoxin; C4b-A; C4d-A; Complement C4 gamma chain]	-0.541626	0.02173267	p < 0.05
714	VIGNQSLVNELAF	0.318294907619054	0.263978990754983	Q13011	ECH1	Delta(3,5)-Delta(2,4)-dienoyl-CoA isomerase, mitochondrial (EC 5.3.3.-)	-0.02283959	0.9260546	n.s.
715	GLNFADLMAR	-0.360964553528096	0.230518279353556	Q99536	VAT1	Synaptic vesicle membrane protein VAT-1 homolog (EC 1.-.-.-)	-0.35058	0.03917046	p < 0.05
716	SVLLVSNLNPER	0.287501737735451	0.2301925314549	P26599	PTBP1	Polypyrimidine tract-binding protein 1 (PTB) (57 kDa RNA-binding protein PPTB-1) (Heterogeneous nuclear ribonucleoprotein I) (hnRNP I)	0.143692	0.2025601	n.s.
717	VATSPAGTAQAR	-0.289274500020887	0.250130357081196	P98160	HSPG2	Basement membrane-specific heparan sulfate proteoglycan core protein (HSPG) (Perlecan) (PLC) [Cleaved into: Endorepellin; LG3 peptide]	-0.5640581	0.0006038661	p < 0.05
718	SILGIDSAYDR	0.253873066885665	0.231154300885469	Q9NYU2	UGGT1	UDP-glucose:glycoprotein glucosyltransferase 1 (UGT1) (hUGT1) (EC 2.4.1.-) (UDP--Glc:glycoprotein glucosyltransferase) (UDP-glucose ceramide glucosyltransferase-like 1)	0.019701	0.9111306	n.s.
719	VYNVTQH	0.273406534263701	0.245920745213441	P46778	RPL21	60S ribosomal protein L21 (Large ribosomal subunit protein eL21)	0.2596233	0.405523	n.s.
720	SIPGIESPFEQAK	0.186924526963121	0.234418979118944	P13010	XRCC5	X-ray repair cross-complementing protein 5 (EC 3.6.4.-) (86 kDa subunit of Ku antigen) (ATP-dependent DNA helicase 2 subunit 2) (ATP-dependent DNA helicase II 80 kDa subunit) (CTC box-binding factor 85 kDa subunit) (CTC85) (CTCBF) (DNA repair protein XRCC5) (Ku80) (Ku86) (Lupus Ku autoantigen protein p86) (Nuclear factor IV) (Thyroid-lupus autoantigen) (TLAA) (X-ray repair complementing defective…	0.1607468	0.1440537	n.s.
721	SFNDISQDWR	-0.28822799210756	0.278915014846025	P08236	GUSB	Beta-glucuronidase (EC 3.2.1.31) (Beta-G1)	-0.1105065	0.6254088	n.s.
722	NNDLYIR	-0.275116997803523	0.236517431419565	Q9P2D7	DNAH1	Dynein heavy chain 1, axonemal (Axonemal beta dynein heavy chain 1) (Ciliary dynein heavy chain 1) (Heat shock regulated protein 1) (HSRF-1) (hDHC7)	NA	NA	NA
723	LLAALGGNSSPSAK	0.399196565662132	0.235103742409661	P05387	RPLP2	60S acidic ribosomal protein P2 (Large ribosomal subunit protein P2) (Renal carcinoma antigen NY-REN-44)	0.1383128	0.06704673	n.s.
724	SSEAPPLINEDVK	0.297051581785036	0.235416126545567	P04843	RPN1	Dolichyl-diphosphooligosaccharide--protein glycosyltransferase subunit 1 (Dolichyl-diphosphooligosaccharide--protein glycosyltransferase 67 kDa subunit) (Ribophorin I) (RPN-I) (Ribophorin-1)	0.1887331	0.071479	n.s.
725	VSPTDCSAVEPEAEK	-0.375616190877339	0.237860638484522	P04196	HRG	Histidine-rich glycoprotein (Histidine-proline-rich glycoprotein) (HPRG)	-0.4875215	0.0207592	p < 0.05
726	AYSFWLATIER	-0.385014548066221	0.250130357081196	P02462	COL4A1	Collagen alpha-1(IV) chain [Cleaved into: Arresten]	-0.8261549	1.490399e-05	p < 0.05
727	GVLGLDLWQVK	0.365954913750642	0.275491678004122	P27797	CALR	Calreticulin (CRP55) (Calregulin) (Endoplasmic reticulum resident protein 60) (ERp60) (HACBP) (grp60)	-0.06237888	0.6881353	n.s.
728	VVGEYDFVETR	0.355892716364609	0.257425897218998	A6NEC2	NPEPPSL1	Puromycin-sensitive aminopeptidase-like protein (EC 3.4.11.-)	NA	NA	NA
729	IDETVNSNIPTNLR	0.401006163596542	0.241624733745624	P02675	FGB	Fibrinogen beta chain [Cleaved into: Fibrinopeptide B; Fibrinogen beta chain]	0.06634382	0.8333203	n.s.
730	MLFGSDR	0.398818020375623	0.261515186590205	Q9Y2Q3	GSTK1	Glutathione S-transferase kappa 1 (EC 2.5.1.18) (GST 13-13) (GST class-kappa) (GSTK1-1) (hGSTK1) (Glutathione S-transferase subunit 13)	0.2264673	0.2573733	n.s.
731	FVINVVNR	-0.376282222242485	0.25729776038627	P12110	COL6A2	Collagen alpha-2(VI) chain	-0.8574048	5.651481e-05	p < 0.05
732	WISYNEASSQLLR	-0.286431156669273	0.252656144551219	Q8WUY1	THEM6	Protein THEM6 (Mesenchymal stem cell protein DSCD75) (Thioesterase superfamily member 6)	-0.1012821	0.7218975	n.s.
733	SIQGQHTISPLDLAK	0.263167900435624	0.244666175090053	Q15365	PCBP1	Poly(rC)-binding protein 1 (Alpha-CP1) (Heterogeneous nuclear ribonucleoprotein E1) (hnRNP E1) (Nucleic acid-binding protein SUB2.3)	0.003389228	0.9818393	n.s.
734	SIQGQHTISPLDLAK	0.263167900435624	0.244666175090053	Q15365	PCBP1	Poly(rC)-binding protein 1 (Alpha-CP1) (Heterogeneous nuclear ribonucleoprotein E1) (hnRNP E1) (Nucleic acid-binding protein SUB2.3)	0.003389228	0.9818393	n.s.
735	IISNASCTTN	0.369018749605112	0.261515186590205	P04406	GAPDH	Glyceraldehyde-3-phosphate dehydrogenase (GAPDH) (EC 1.2.1.12) (Peptidyl-cysteine S-nitrosylase GAPDH) (EC 2.6.99.-)	0.1247154	0.2562757	n.s.
736	SLLCDPNPDDPLVPEIAR	0.246009762751092	0.26224830483122	P61077	UBE2D3	Ubiquitin-conjugating enzyme E2 D3 (EC 2.3.2.23) ((E3-independent) E2 ubiquitin-conjugating enzyme D3) (EC 2.3.2.24) (E2 ubiquitin-conjugating enzyme D3) (Ubiquitin carrier protein D3) (Ubiquitin-conjugating enzyme E2(17)KB 3) (Ubiquitin-conjugating enzyme E2-17 kDa 3) (Ubiquitin-protein ligase D3)	NA	NA	NA
737	GTAEDFADQFLR	0.247022500256622	0.254179525895592	O15260	SURF4	Surfeit locus protein 4	0.02099555	0.8987378	n.s.
738	SLGINVPR	-0.480149311611127	0.26224830483122	Q16851	UGP2	UTP--glucose-1-phosphate uridylyltransferase (EC 2.7.7.9) (UDP-glucose pyrophosphorylase) (UDPGP) (UGPase)	-0.3441459	0.07322283	n.s.
739	SVVADTPELQR	0.235333108282396	0.246912931477376	Q14847	LASP1	LIM and SH3 domain protein 1 (LASP-1) (Metastatic lymph node gene 50 protein) (MLN 50)	0.06693925	0.5978188	n.s.
740	SADSANDGFVR	0.233961417076888	0.250130357081196	P52597	HNRNPF	Heterogeneous nuclear ribonucleoprotein F (hnRNP F) (Nucleolin-like protein mcs94-1) [Cleaved into: Heterogeneous nuclear ribonucleoprotein F, N-terminally processed]	0.2001228	0.1337603	n.s.
741	IGHPQGEQPGQAPGFPGGADDR	0.318727903155566	0.246912931477376	Q8WWM7	ATXN2L	Ataxin-2-like protein (Ataxin-2 domain protein) (Ataxin-2-related protein)	0.3536976	0.0004768798	p < 0.05
742	AVPLIQPDLR	0.244383062799926	0.256034529924578	C4AMC7	WASH3P	Putative WAS protein family homolog 3 (Protein FAM39DP)	NA	NA	NA
743	SQQSSSYGQQSSFR	0.241037892355358	0.261515186590205	Q01844	EWSR1	RNA-binding protein EWS (EWS oncogene) (Ewing sarcoma breakpoint region 1 protein)	0.116189	0.3568927	n.s.
744	SGDPPLGALLAVEHVK	0.272164877168561	0.260010668541115	P07814	EPRS1	Bifunctional glutamate/proline--tRNA ligase (Bifunctional aminoacyl-tRNA synthetase) (Cell proliferation-inducing gene 32 protein) (Glutamatyl-prolyl-tRNA synthetase) [Includes: Glutamate--tRNA ligase (EC 6.1.1.17) (Glutamyl-tRNA synthetase) (GluRS); Proline--tRNA ligase (EC 6.1.1.15) (Prolyl-tRNA synthetase)]	0.2042331	0.05969838	n.s.
745	LVSVSALTLATETVR	0.291304039504525	0.278915014846025	P50991	CCT4	T-complex protein 1 subunit delta (TCP-1-delta) (CCT-delta) (Stimulator of TAR RNA-binding)	0.3157663	0.001501987	p < 0.05
746	TLLAPTNEAFEK	-0.362159419006948	0.250130357081196	Q15582	TGFBI	Transforming growth factor-beta-induced protein ig-h3 (Beta ig-h3) (Kerato-epithelin) (RGD-containing collagen-associated protein) (RGD-CAP)	-0.5505897	0.03719287	p < 0.05
747	DAGEFVDLYVPR	0.208044425986144	0.263785959573837	P63220	RPS21	40S ribosomal protein S21 (Small ribosomal subunit protein eS21)	0.1892837	0.1099348	n.s.
748	SDLELHPPSYPWSHR	0.358898938224037	0.250330317959308	P08574	CYC1	Cytochrome c1, heme protein, mitochondrial (EC 7.1.1.8) (Complex III subunit 4) (Complex III subunit IV) (Cytochrome b-c1 complex subunit 4) (Ubiquinol-cytochrome-c reductase complex cytochrome c1 subunit) (Cytochrome c-1)	0.2342143	0.2143394	n.s.
749	LFVGEPVWTAY	-0.322043631518223	0.294874053289556	Q9BV57	ADI1	1,2-dihydroxy-3-keto-5-methylthiopentene dioxygenase (EC 1.13.11.54) (Acireductone dioxygenase (Fe(2+)-requiring)) (ARD) (Fe-ARD) (Membrane-type 1 matrix metalloproteinase cytoplasmic tail-binding protein 1) (MTCBP-1) (Submergence-induced protein-like factor) (Sip-L)	-0.0579977	0.7717851	n.s.
750	SVQESLER	-0.274360195689371	0.270811071735677	P00367	GLUD1	Glutamate dehydrogenase 1, mitochondrial (GDH 1) (EC 1.4.1.3)	-0.4647344	0.007567471	p < 0.05
751	DFDIAGPSIR	0.273379856278476	0.250130357081196	P21796	VDAC1	Voltage-dependent anion-selective channel protein 1 (VDAC-1) (hVDAC1) (Outer mitochondrial membrane protein porin 1) (Plasmalemmal porin) (Porin 31HL) (Porin 31HM)	0.1315634	0.3810028	n.s.
752	AVGTFTEIPASNIR	0.306591715317933	0.288014462345342	O00330	PDHX	Pyruvate dehydrogenase protein X component, mitochondrial (Dihydrolipoamide dehydrogenase-binding protein of pyruvate dehydrogenase complex) (E3-binding protein) (E3BP) (Lipoyl-containing pyruvate dehydrogenase complex component X) (proX)	0.122368	0.4711013	n.s.
753	SVSQISVLSGGK	0.196457313578847	0.250130357081196	O15143	ARPC1B	Actin-related protein 2/3 complex subunit 1B (Arp2/3 complex 41 kDa subunit) (p41-ARC)	-0.07667171	0.608926	n.s.
754	DVLLEACCADGHR	-0.500434160067546	0.254179525895592	P23142	FBLN1	Fibulin-1 (FIBL-1)	-0.6037929	0.01264097	p < 0.05
755	DVLLEACCADGHR	-0.500434160067546	0.254179525895592	P23142	FBLN1	Fibulin-1 (FIBL-1)	-0.6037929	0.01264097	p < 0.05
756	GISTGYGAAVNTAK	-0.254434933248598	0.268530542633696	P11766	ADH5	Alcohol dehydrogenase class-3 (EC 1.1.1.1) (Alcohol dehydrogenase 5) (Alcohol dehydrogenase class chi chain) (Alcohol dehydrogenase class-III) (Glutathione-dependent formaldehyde dehydrogenase) (FALDH) (FDH) (GSH-FDH) (EC 1.1.1.-) (S-(hydroxymethyl)glutathione dehydrogenase) (EC 1.1.1.284)	-0.4075492	0.02485976	p < 0.05
757	LTINQLLAER	-0.382204640221652	0.26224830483122	P19823	ITIH2	Inter-alpha-trypsin inhibitor heavy chain H2 (ITI heavy chain H2) (ITI-HC2) (Inter-alpha-inhibitor heavy chain 2) (Inter-alpha-trypsin inhibitor complex component II) (Serum-derived hyaluronan-associated protein) (SHAP)	-0.7408763	0.002051064	p < 0.05
758	EEQVGLAIR	0.473886959341488	0.266477760315383	P17516	AKR1C4	Aldo-keto reductase family 1 member C4 (EC 1.1.1.-) (EC 1.1.1.209) (EC 1.1.1.210) (EC 1.1.1.51) (EC 1.1.1.53) (EC 1.1.1.62) (3-alpha-hydroxysteroid dehydrogenase type I) (3-alpha-HSD1) (EC 1.1.1.357) (3alpha-hydroxysteroid 3-dehydrogenase) (Chlordecone reductase) (CDR) (EC 1.1.1.225) (Dihydrodiol dehydrogenase 4) (DD-4) (DD4) (HAKRA)	-0.5894378	0.04517184	p < 0.05
759	LSSLIILMPH	-0.344760258919244	0.252656144551219	P50454	SERPINH1	Serpin H1 (47 kDa heat shock protein) (Arsenic-transactivated protein 3) (AsTP3) (Cell proliferation-inducing gene 14 protein) (Collagen-binding protein) (Colligin) (Rheumatoid arthritis-related antigen RA-A47)	-0.3174701	0.01959707	p < 0.05
760	TVSYPDNLTYR	0.318057673676792	0.286420892759103	O75907	DGAT1	Diacylglycerol O-acyltransferase 1 (EC 2.3.1.20) (ACAT-related gene product 1) (Acyl-CoA retinol O-fatty-acyltransferase) (ARAT) (Retinol O-fatty-acyltransferase) (EC 2.3.1.76) (Diglyceride acyltransferase)	-0.01563093	0.9522083	n.s.
761	QETECTYFSTPLLLGK	0.416680584391445	0.289311049937581	P40926	MDH2	Malate dehydrogenase, mitochondrial (EC 1.1.1.37)	0.2538394	0.1008196	n.s.
762	EMTGLWR	-0.322319650821378	0.254179525895592	Q9NZA1	CLIC5	Chloride intracellular channel protein 5	NA	NA	NA
763	GSSFGSGAGSSSFSR	0.462269392345338	0.271645984138473	P05787	KRT8	Keratin, type II cytoskeletal 8 (Cytokeratin-8) (CK-8) (Keratin-8) (K8) (Type-II keratin Kb8)	-0.308334	0.2744893	n.s.
764	GCITIIGGGDTATC	0.266000433923513	0.260589388430792	P00558	PGK1	Phosphoglycerate kinase 1 (EC 2.7.2.3) (Cell migration-inducing gene 10 protein) (Primer recognition protein 2) (PRP 2)	0.3256785	0.009184833	p < 0.05
765	VWEGLNVVK	0.326067670168797	0.259129244327287	O60361	NME2P1	Putative nucleoside diphosphate kinase (NDK) (NDP kinase) (EC 2.7.4.6)	NA	NA	NA
766	GALAPLAIPSAAAAAAAAGR	0.257125301007302	0.257425897218998	P26599	PTBP1	Polypyrimidine tract-binding protein 1 (PTB) (57 kDa RNA-binding protein PPTB-1) (Heterogeneous nuclear ribonucleoprotein I) (hnRNP I)	0.143692	0.2025601	n.s.
767	GALAPLAIPSAAAAAAAAGR	0.257125301007302	0.257425897218998	P26599	PTBP1	Polypyrimidine tract-binding protein 1 (PTB) (57 kDa RNA-binding protein PPTB-1) (Heterogeneous nuclear ribonucleoprotein I) (hnRNP I)	0.143692	0.2025601	n.s.
768	ADIFVDPVLHTAC	-0.26730536949992	0.257425897218998	Q92896	GLG1	Golgi apparatus protein 1 (CFR-1) (Cysteine-rich fibroblast growth factor receptor) (E-selectin ligand 1) (ESL-1) (Golgi sialoglycoprotein MG-160)	-0.2134991	0.2959917	n.s.
769	IPYSVVR	-0.505609611635545	0.259129244327287	P01031	C5	Complement C5 (C3 and PZP-like alpha-2-macroglobulin domain-containing protein 4) [Cleaved into: Complement C5 beta chain; Complement C5 alpha chain; C5a anaphylatoxin; Complement C5 alpha' chain]	-0.5683474	0.004097826	p < 0.05
770	AGYTDNLVR	0.305684312546223	0.25840892243905	P63244	RACK1	Receptor of activated protein C kinase 1 (Cell proliferation-inducing gene 21 protein) (Guanine nucleotide-binding protein subunit beta-2-like 1) (Guanine nucleotide-binding protein subunit beta-like protein 12.3) (Human lung cancer oncogene 7 protein) (HLC-7) (Receptor for activated C kinase) (Small ribosomal subunit protein RACK1) [Cleaved into: Receptor of activated protein C kinase 1, N-termi…	0.2111704	0.009700032	p < 0.05
771	DDDSDLYSPR	-0.398448440565057	0.305398830850224	Q9BX66	SORBS1	Sorbin and SH3 domain-containing protein 1 (Ponsin) (SH3 domain protein 5) (SH3P12) (c-Cbl-associated protein) (CAP)	-0.656621	0.0007044214	p < 0.05
772	SAEQASILSLVTK	0.280781903946078	0.257425897218998	Q12905	ILF2	Interleukin enhancer-binding factor 2 (Nuclear factor of activated T-cells 45 kDa)	0.09643974	0.4944209	n.s.
773	STPTLVEVSR	-0.297465208448541	0.284306703005409	P02768	ALB	Albumin	-0.4422506	0.001567508	p < 0.05
774	LQCYNCPNPTADCK	-0.454657697138782	0.257425897218998	P13987	CD59	CD59 glycoprotein (1F5 antigen) (20 kDa homologous restriction factor) (HRF-20) (HRF20) (MAC-inhibitory protein) (MAC-IP) (MEM43 antigen) (Membrane attack complex inhibition factor) (MACIF) (Membrane inhibitor of reactive lysis) (MIRL) (Protectin) (CD antigen CD59)	-0.4309094	0.04139153	p < 0.05
775	ALPTLSASGAR	0.220475132291292	0.264249665901154	Q8TC07	TBC1D15	TBC1 domain family member 15 (GTPase-activating protein RAB7) (GAP for RAB7) (Rab7-GAP)	0.1419161	0.2328076	n.s.
776	YIPQCGECK	-0.348883766239459	0.306107017648744	P11766	ADH5	Alcohol dehydrogenase class-3 (EC 1.1.1.1) (Alcohol dehydrogenase 5) (Alcohol dehydrogenase class chi chain) (Alcohol dehydrogenase class-III) (Glutathione-dependent formaldehyde dehydrogenase) (FALDH) (FDH) (GSH-FDH) (EC 1.1.1.-) (S-(hydroxymethyl)glutathione dehydrogenase) (EC 1.1.1.284)	-0.4075492	0.02485976	p < 0.05
777	STVEEAVATR	0.272436045725578	0.259613336811701	Q9UKV3	ACIN1	Apoptotic chromatin condensation inducer in the nucleus (Acinus)	0.1505755	0.1528202	n.s.
778	SALAASALPALVMSK	0.271234426801387	0.275491678004122	P36578	RPL4	60S ribosomal protein L4 (60S ribosomal protein L1) (Large ribosomal subunit protein uL4)	0.3165526	0.02115795	p < 0.05
779	SVSFADDFVR	-0.426026844338077	0.260010668541115	P50454	SERPINH1	Serpin H1 (47 kDa heat shock protein) (Arsenic-transactivated protein 3) (AsTP3) (Cell proliferation-inducing gene 14 protein) (Collagen-binding protein) (Colligin) (Rheumatoid arthritis-related antigen RA-A47)	-0.3174701	0.01959707	p < 0.05
780	SAFGVILQTPK	0.457443069865664	0.288014462345342	Q15427	SF3B4	Splicing factor 3B subunit 4 (Pre-mRNA-splicing factor SF3b 49 kDa subunit) (Spliceosome-associated protein 49) (SAP 49)	0.2507913	0.09035937	n.s.
781	GTFATLSELH	-0.472612030246246	0.260010668541115	P68871	HBB	Hemoglobin subunit beta (Beta-globin) (Hemoglobin beta chain) [Cleaved into: LVV-hemorphin-7; Spinorphin]	-0.2448384	0.351437	n.s.
782	STFNQVVLK	0.261753144043132	0.2782836220622	Q07020	RPL18	60S ribosomal protein L18 (Large ribosomal subunit protein eL18)	0.2727026	0.04213017	p < 0.05
783	ILGQNGISDLVK	0.355579233145017	0.261270295838837	P00338	LDHA	L-lactate dehydrogenase A chain (LDH-A) (EC 1.1.1.27) (Cell proliferation-inducing gene 19 protein) (LDH muscle subunit) (LDH-M) (Renal carcinoma antigen NY-REN-59)	0.4434078	0.009090648	p < 0.05
784	GNVLQGGEGQAPTR	-0.452792113551878	0.329847586460656	P24752	ACAT1	Acetyl-CoA acetyltransferase, mitochondrial (EC 2.3.1.9) (Acetoacetyl-CoA thiolase) (T2)	-0.3627995	0.1510405	n.s.
785	TLDNNVLTLEQR	-0.341270707541167	0.298737647493144	O14832	PHYH	Phytanoyl-CoA dioxygenase, peroxisomal (EC 1.14.11.18) (Phytanic acid oxidase) (Phytanoyl-CoA alpha-hydroxylase) (PhyH)	-0.2286037	0.2868658	n.s.
786	TLDNNVLTLEQR	-0.341270707541167	0.298737647493144	O14832	PHYH	Phytanoyl-CoA dioxygenase, peroxisomal (EC 1.14.11.18) (Phytanic acid oxidase) (Phytanoyl-CoA alpha-hydroxylase) (PhyH)	-0.2286037	0.2868658	n.s.
787	SYIPQNDDELELR	-0.359716934727217	0.30163929006197	Q9BX66	SORBS1	Sorbin and SH3 domain-containing protein 1 (Ponsin) (SH3 domain protein 5) (SH3P12) (c-Cbl-associated protein) (CAP)	-0.656621	0.0007044214	p < 0.05
788	ITDVIIGFQAC	-0.352390391886675	0.271487981045417	P35579	MYH9	Myosin-9 (Cellular myosin heavy chain, type A) (Myosin heavy chain 9) (Myosin heavy chain, non-muscle IIa) (Non-muscle myosin heavy chain A) (NMMHC-A) (Non-muscle myosin heavy chain IIa) (NMMHC II-a) (NMMHC-IIA)	-0.268979	0.01833809	p < 0.05
789	SALSDLHAHK	-0.421975420619134	0.275491678004122	P69905	HBA1;	Hemoglobin subunit alpha (Alpha-globin) (Hemoglobin alpha chain)	-0.2999818	0.2404871	n.s.
790	SALSDLHAHK	-0.421975420619134	0.275491678004122	P69905	HBA1;	Hemoglobin subunit alpha (Alpha-globin) (Hemoglobin alpha chain)	-0.2999818	0.2404871	n.s.
791	LAQVPSHTVVAR	-0.418370144667546	0.272538070752051	P02787	TF	Serotransferrin (Transferrin) (Beta-1 metal-binding globulin) (Siderophilin)	-0.4991764	0.00457859	p < 0.05
792	LAQVPSHTVVAR	-0.418370144667546	0.272538070752051	P02787	TF	Serotransferrin (Transferrin) (Beta-1 metal-binding globulin) (Siderophilin)	-0.4991764	0.00457859	p < 0.05
793	LAPAAGEGPGVDLAAK	-0.409551099521271	0.28956019435376	Q6XQN6	NAPRT	Nicotinate phosphoribosyltransferase (NAPRTase) (EC 6.3.4.21) (FHA-HIT-interacting protein) (Nicotinate phosphoribosyltransferase domain-containing protein 1)	-0.2916961	0.3092647	n.s.
794	IVIALAGNK	0.307402234365982	0.278915014846025	P51148	RAB5C	Ras-related protein Rab-5C (L1880) (RAB5L)	0.2112342	0.03064879	p < 0.05
795	ASEEAFVK	-0.244166352205244	0.272642026490673	P09497	CLTB	Clathrin light chain B (Lcb)	-0.3115766	0.02590881	p < 0.05
796	NLSFDEINK	-0.427471910426628	0.289895482590856	P11766	ADH5	Alcohol dehydrogenase class-3 (EC 1.1.1.1) (Alcohol dehydrogenase 5) (Alcohol dehydrogenase class chi chain) (Alcohol dehydrogenase class-III) (Glutathione-dependent formaldehyde dehydrogenase) (FALDH) (FDH) (GSH-FDH) (EC 1.1.1.-) (S-(hydroxymethyl)glutathione dehydrogenase) (EC 1.1.1.284)	-0.4075492	0.02485976	p < 0.05
797	EETAPIEATATK	0.287255651792386	0.308687624847899	Q8N4Q1	CHCHD4	Mitochondrial intermembrane space import and assembly protein 40 (Coiled-coil-helix-coiled-coil-helix domain-containing protein 4)	0.2556798	0.09975284	n.s.
798	ALALISVSNPR	0.343206258484127	0.289311049937581	Q13200	PSMD2	26S proteasome non-ATPase regulatory subunit 2 (26S proteasome regulatory subunit RPN1) (26S proteasome regulatory subunit S2) (26S proteasome subunit p97) (Protein 55.11) (Tumor necrosis factor type 1 receptor-associated protein 2)	0.2784279	0.0001310141	p < 0.05
799	NLAVPLYK	-0.777662192868635	0.3303245246947	P31327	CPS1	Carbamoyl-phosphate synthase [ammonia], mitochondrial (EC 6.3.4.16) (Carbamoyl-phosphate synthetase I) (CPSase I)	-0.7698214	0.1084095	n.s.
800	NLAVPLYK	-0.777662192868635	0.3303245246947	P31327	CPS1	Carbamoyl-phosphate synthase [ammonia], mitochondrial (EC 6.3.4.16) (Carbamoyl-phosphate synthetase I) (CPSase I)	-0.7698214	0.1084095	n.s.
801	TSLGPTLEPEEVVNR	-0.514225954728754	0.283989497171932	Q8NBQ5	HSD17B11	Estradiol 17-beta-dehydrogenase 11 (EC 1.1.1.62) (17-beta-hydroxysteroid dehydrogenase 11) (17-beta-HSD 11) (17bHSD11) (17betaHSD11) (17-beta-hydroxysteroid dehydrogenase XI) (17-beta-HSD XI) (17betaHSDXI) (Cutaneous T-cell lymphoma-associated antigen HD-CL-03) (CTCL-associated antigen HD-CL-03) (Dehydrogenase/reductase SDR family member 8) (Retinal short-chain dehydrogenase/reductase 2) (retSDR2…	-0.9893263	0.006682112	p < 0.05
802	LGYEYVTAIR	-0.264442185179578	0.278915014846025	P02787	TF	Serotransferrin (Transferrin) (Beta-1 metal-binding globulin) (Siderophilin)	-0.4991764	0.00457859	p < 0.05
803	SDMPPLTLEGIQDR	0.224464465069838	0.271487981045417	O14561	NDUFAB1	Acyl carrier protein, mitochondrial (ACP) (CI-SDAP) (NADH-ubiquinone oxidoreductase 9.6 kDa subunit)	0.0593577	0.7288678	n.s.
804	SIQESTGSIIEVLSK	-0.368268047941023	0.306107017648744	P51659	HSD17B4	Peroxisomal multifunctional enzyme type 2 (MFE-2) (17-beta-hydroxysteroid dehydrogenase 4) (17-beta-HSD 4) (D-bifunctional protein) (DBP) (Multifunctional protein 2) (MFP-2) (Short chain dehydrogenase/reductase family 8C member 1) [Cleaved into: (3R)-hydroxyacyl-CoA dehydrogenase (EC 1.1.1.n12); Enoyl-CoA hydratase 2 (EC 4.2.1.107) (EC 4.2.1.119) (3-alpha,7-alpha,12-alpha-trihydroxy-5-beta-choles…	0.05439999	0.8060974	n.s.
805	ITEQVLTLVNK	0.428612016361762	0.282433016463232	P04843	RPN1	Dolichyl-diphosphooligosaccharide--protein glycosyltransferase subunit 1 (Dolichyl-diphosphooligosaccharide--protein glycosyltransferase 67 kDa subunit) (Ribophorin I) (RPN-I) (Ribophorin-1)	0.1887331	0.071479	n.s.
806	GSQFFICTAK	0.254866191682354	0.273750809199379	A0A0B4J2A2	PPIAL4C	Peptidyl-prolyl cis-trans isomerase A-like 4C (PPIase A-like 4C) (EC 5.2.1.8)	NA	NA	NA
807	ALAVALTK	-0.44387556869067	0.30789577688071	P10253	GAA	Lysosomal alpha-glucosidase (EC 3.2.1.20) (Acid maltase) (Aglucosidase alfa) [Cleaved into: 76 kDa lysosomal alpha-glucosidase; 70 kDa lysosomal alpha-glucosidase]	-0.278315	0.1897222	n.s.
808	SYLTPDLWK	0.19061849833269	0.295657631310717	P15880	RPS2	40S ribosomal protein S2 (40S ribosomal protein S4) (Protein LLRep3) (Small ribosomal subunit protein uS5)	0.2202139	0.1425322	n.s.
809	GSGTDFTLTISR	-0.415464120969271	0.28593155229915	A0A0C4DH25	IGKV3D-20	Immunoglobulin kappa variable 3D-20	-0.274685	0.3469394	n.s.
810	IFAENDVVIPLK	0.496925043012068	0.310964132298846	Q96DG6	CMBL	Carboxymethylenebutenolidase homolog (EC 3.1.-.-)	0.00726026	0.992636	n.s.
811	SLQETYEAK	-0.172573718188676	0.278915014846025	Q14141	SEPTIN6	Septin-6	-0.482409	0.0105762	p < 0.05
812	SFEDDTVPLSPLK	-0.300355560496895	0.285989380587657	Q9UEY8	ADD3	Gamma-adducin (Adducin-like protein 70)	-0.5535175	0.003157374	p < 0.05
813	TLPDGSTLDVGPAR	-0.245069413895623	0.282425519566911	P42025	ACTR1B	Beta-centractin (Actin-related protein 1B) (ARP1B)	-0.2806704	0.05292372	n.s.
814	TGTITTFEHAH	0.258212713659443	0.284583969575047	P13639	EEF2	Elongation factor 2 (EF-2)	0.2386818	0.007749281	p < 0.05
815	TGTITTFEHAH	0.258212713659443	0.284583969575047	P13639	EEF2	Elongation factor 2 (EF-2)	0.2386818	0.007749281	p < 0.05
816	FPSPVDAAFR	-0.234671485407939	0.289091358084676	P02790	HPX	Hemopexin (Beta-1B-glycoprotein)	-0.476746	0.009578749	p < 0.05
817	SLLGDDALVQVYPDGIR	0.195155705333578	0.279171766135307	Q15393	SF3B3	Splicing factor 3B subunit 3 (Pre-mRNA-splicing factor SF3b 130 kDa subunit) (SF3b130) (STAF130) (Spliceosome-associated protein 130) (SAP 130)	0.1900941	0.02503391	p < 0.05
818	SLGGQYGVQGFPTIK	0.259268338284442	0.278915014846025	Q15084	PDIA6	Protein disulfide-isomerase A6 (EC 5.3.4.1) (Endoplasmic reticulum protein 5) (ER protein 5) (ERp5) (Protein disulfide isomerase P5) (Thioredoxin domain-containing protein 7)	0.07743883	0.6118305	n.s.
819	YHGYIFGFY	0.366353386325843	0.286559850869827	P07686	HEXB	Beta-hexosaminidase subunit beta (EC 3.2.1.52) (Beta-N-acetylhexosaminidase subunit beta) (Hexosaminidase subunit B) (Cervical cancer proto-oncogene 7 protein) (HCC-7) (N-acetyl-beta-glucosaminidase subunit beta) [Cleaved into: Beta-hexosaminidase subunit beta chain B; Beta-hexosaminidase subunit beta chain A]	0.01051372	0.9604788	n.s.
820	IAVGQNVTVTER	0.407664283489214	0.289311049937581	Q14126	DSG2	Desmoglein-2 (Cadherin family member 5) (HDGC)	0.4597036	0.04805822	p < 0.05
821	FAVEAANYQDTIGR	-0.233982953022235	0.278915014846025	P08670	VIM	Vimentin	-0.4821939	0.004078105	p < 0.05
822	VSLLLLPDK	0.25376353663364	0.282425519566911	Q9BSJ8	ESYT1	Extended synaptotagmin-1 (E-Syt1) (Membrane-bound C2 domain-containing protein)	0.03611199	0.8300441	n.s.
823	SSMVGVNLPQK	0.340212939143272	0.282425519566911	P00558	PGK1	Phosphoglycerate kinase 1 (EC 2.7.2.3) (Cell migration-inducing gene 10 protein) (Primer recognition protein 2) (PRP 2)	0.3256785	0.009184833	p < 0.05
824	SLCFVYPLDFAR	0.298649877314159	0.286989863928112	P05141	SLC25A5	ADP/ATP translocase 2 (ADP,ATP carrier protein 2) (ADP,ATP carrier protein, fibroblast isoform) (Adenine nucleotide translocator 2) (ANT 2) (Solute carrier family 25 member 5) [Cleaved into: ADP/ATP translocase 2, N-terminally processed]	0.497796	0.002651821	p < 0.05
825	NLAVSQVVH	-0.362967610203788	0.301236735523428	P01011	SERPINA3	Alpha-1-antichymotrypsin (ACT) (Cell growth-inhibiting gene 24/25 protein) (Serpin A3) [Cleaved into: Alpha-1-antichymotrypsin His-Pro-less]	-0.8279087	0.002926694	p < 0.05
826	AAGLIGDLCTAFGK	0.309183484715779	0.28956019435376	Q14974	KPNB1	Importin subunit beta-1 (Importin-90) (Karyopherin subunit beta-1) (Nuclear factor p97) (Pore targeting complex 97 kDa subunit) (PTAC97)	0.3278507	5.268573e-05	p < 0.05
827	SDSFENPVLQQH	0.274805790213799	0.284306703005409	P12956	XRCC6	X-ray repair cross-complementing protein 6 (EC 3.6.4.-) (EC 4.2.99.-) (5'-deoxyribose-5-phosphate lyase Ku70) (5'-dRP lyase Ku70) (70 kDa subunit of Ku antigen) (ATP-dependent DNA helicase 2 subunit 1) (ATP-dependent DNA helicase II 70 kDa subunit) (CTC box-binding factor 75 kDa subunit) (CTC75) (CTCBF) (DNA repair protein XRCC6) (Lupus Ku autoantigen protein p70) (Ku70) (Thyroid-lupus autoantige…	0.1841048	0.08676303	n.s.
828	FGYSGAFK	-0.270782026618695	0.301047712984945	P02787	TF	Serotransferrin (Transferrin) (Beta-1 metal-binding globulin) (Siderophilin)	-0.4991764	0.00457859	p < 0.05
829	SLVVLANIK	-0.554338253741947	0.337557438939782	P24752	ACAT1	Acetyl-CoA acetyltransferase, mitochondrial (EC 2.3.1.9) (Acetoacetyl-CoA thiolase) (T2)	-0.3627995	0.1510405	n.s.
830	VELLHNPAFC	-0.252374357233015	0.305398830850224	P01024	C3	Complement C3 (C3 and PZP-like alpha-2-macroglobulin domain-containing protein 1) [Cleaved into: Complement C3 beta chain; C3-beta-c (C3bc); Complement C3 alpha chain; C3a anaphylatoxin; Acylation stimulating protein (ASP) (C3adesArg); Complement C3b alpha' chain; Complement C3c alpha' chain fragment 1; Complement C3dg fragment; Complement C3g fragment; Complement C3d fragment; Complement C3f fra…	-0.5825544	0.0007907472	p < 0.05
831	DDITNEEYGEFYK	0.307546415049061	0.306305570518756	P07900	HSP90AA1	Heat shock protein HSP 90-alpha (EC 3.6.4.10) (Heat shock 86 kDa) (HSP 86) (HSP86) (Lipopolysaccharide-associated protein 2) (LAP-2) (LPS-associated protein 2) (Renal carcinoma antigen NY-REN-38)	0.2788084	0.02116696	p < 0.05
832	CAVEFNFGQK	0.33590495770972	0.284769674980631	Q00839	HNRNPU	Heterogeneous nuclear ribonucleoprotein U (hnRNP U) (GRIP120) (Nuclear p120 ribonucleoprotein) (Scaffold-attachment factor A) (SAF-A) (p120) (pp120)	0.06082108	0.619459	n.s.
833	TVVADISVAK	-0.352783367111942	0.306107017648744	P11766	ADH5	Alcohol dehydrogenase class-3 (EC 1.1.1.1) (Alcohol dehydrogenase 5) (Alcohol dehydrogenase class chi chain) (Alcohol dehydrogenase class-III) (Glutathione-dependent formaldehyde dehydrogenase) (FALDH) (FDH) (GSH-FDH) (EC 1.1.1.-) (S-(hydroxymethyl)glutathione dehydrogenase) (EC 1.1.1.284)	-0.4075492	0.02485976	p < 0.05
834	DVLSLLEK	0.264976981743273	0.293880479305976	P63104	YWHAZ	14-3-3 protein zeta/delta (Protein kinase C inhibitor protein 1) (KCIP-1)	0.06570058	0.6324803	n.s.
835	YTSVTPVLR	0.35393680141196	0.286416498248123	P26599	PTBP1	Polypyrimidine tract-binding protein 1 (PTB) (57 kDa RNA-binding protein PPTB-1) (Heterogeneous nuclear ribonucleoprotein I) (hnRNP I)	0.143692	0.2025601	n.s.
836	TLTGGNVFEYGVK	-0.23905091508066	0.297074606925432	P08603	CFH	Complement factor H (H factor 1)	-0.5214642	0.01214558	p < 0.05
837	STVGNSNNYLHLSVLR	-0.30773229537207	0.289311049937581	P01024	C3	Complement C3 (C3 and PZP-like alpha-2-macroglobulin domain-containing protein 1) [Cleaved into: Complement C3 beta chain; C3-beta-c (C3bc); Complement C3 alpha chain; C3a anaphylatoxin; Acylation stimulating protein (ASP) (C3adesArg); Complement C3b alpha' chain; Complement C3c alpha' chain fragment 1; Complement C3dg fragment; Complement C3g fragment; Complement C3d fragment; Complement C3f fra…	-0.5825544	0.0007907472	p < 0.05
838	STVGNSNNYLHLSVLR	-0.30773229537207	0.289311049937581	P01024	C3	Complement C3 (C3 and PZP-like alpha-2-macroglobulin domain-containing protein 1) [Cleaved into: Complement C3 beta chain; C3-beta-c (C3bc); Complement C3 alpha chain; C3a anaphylatoxin; Acylation stimulating protein (ASP) (C3adesArg); Complement C3b alpha' chain; Complement C3c alpha' chain fragment 1; Complement C3dg fragment; Complement C3g fragment; Complement C3d fragment; Complement C3f fra…	-0.5825544	0.0007907472	p < 0.05
839	LSCCQFAESLR	-0.301286721100278	0.294660820254007	P0C0L4	C4A	Complement C4-A (Acidic complement C4) (C3 and PZP-like alpha-2-macroglobulin domain-containing protein 2) [Cleaved into: Complement C4 beta chain; Complement C4-A alpha chain; C4a anaphylatoxin; C4b-A; C4d-A; Complement C4 gamma chain]	-0.541626	0.02173267	p < 0.05
840	IGGLSFETTEESLR	0.315973627271495	0.289311049937581	P22626	HNRNPA2B1	Heterogeneous nuclear ribonucleoproteins A2/B1 (hnRNP A2/B1)	0.1400749	0.1292042	n.s.
841	EAASAIVNLPGCSAK	0.244314674120888	0.288014462345342	Q9Y678	COPG1	Coatomer subunit gamma-1 (Gamma-1-coat protein) (Gamma-1-COP)	0.07557964	0.475273	n.s.
842	TGLTVAEYFR	0.416774803587878	0.302501690348787	P06576	ATP5F1B	ATP synthase subunit beta, mitochondrial (EC 7.1.2.2) (ATP synthase F1 subunit beta)	0.0002935995	0.999339	n.s.
843	THLAPYSDEL	-0.564444252723983	0.332709099385341	P02647	APOA1	Apolipoprotein A-I (Apo-AI) (ApoA-I) (Apolipoprotein A1) [Cleaved into: Proapolipoprotein A-I (ProapoA-I); Truncated apolipoprotein A-I (Apolipoprotein A-I(1-242))]	-0.4940576	0.09053463	n.s.
844	TAASSSSLEK	-0.206315859136593	0.293136655041352	P60709	ACTB	Actin, cytoplasmic 1 (Beta-actin) [Cleaved into: Actin, cytoplasmic 1, N-terminally processed]	NA	NA	NA
845	LNQALLDLH	-0.650420070177036	0.313144817189388	P02792	FTL	Ferritin light chain (Ferritin L subunit)	0.02986139	0.9578218	n.s.
846	TLADGLEYSR	-0.248909843219293	0.348518985422541	P22033	MMUT	Methylmalonyl-CoA mutase, mitochondrial (MCM) (EC 5.4.99.2) (Methylmalonyl-CoA isomerase)	-0.3390602	0.02590881	p < 0.05
847	IQELEEQLEEEESAR	-0.299975987254598	0.291558940959565	P35579	MYH9	Myosin-9 (Cellular myosin heavy chain, type A) (Myosin heavy chain 9) (Myosin heavy chain, non-muscle IIa) (Non-muscle myosin heavy chain A) (NMMHC-A) (Non-muscle myosin heavy chain IIa) (NMMHC II-a) (NMMHC-IIA)	-0.268979	0.01833809	p < 0.05
848	AAPAPLTSAER	0.232509307528266	0.289311049937581	Q6IBS0	TWF2	Twinfilin-2 (A6-related protein) (hA6RP) (Protein tyrosine kinase 9-like) (Twinfilin-1-like protein)	0.07008963	0.6147993	n.s.
849	ANVSVVDLTCR	0.221708494860423	0.2943547773177	P04406	GAPDH	Glyceraldehyde-3-phosphate dehydrogenase (GAPDH) (EC 1.2.1.12) (Peptidyl-cysteine S-nitrosylase GAPDH) (EC 2.6.99.-)	0.1247154	0.2562757	n.s.
850	ILTCPSNLGTGLR	0.691739999193969	0.306305570518756	P12277	CKB	Creatine kinase B-type (EC 2.7.3.2) (Brain creatine kinase) (B-CK) (Creatine kinase B chain) (Creatine phosphokinase B-type) (CPK-B)	0.007528326	0.9944019	n.s.
851	DDITQEEYGEFYK	0.315391885812482	0.298036441151169	P08238	HSP90AB1	Heat shock protein HSP 90-beta (HSP 90) (Heat shock 84 kDa) (HSP 84) (HSP84)	0.3994571	0.0001501161	p < 0.05
852	EVTVPAQNTGLGPEK	0.193029588183527	0.28956019435376	P05388	RPLP0	60S acidic ribosomal protein P0 (60S ribosomal protein L10E) (Large ribosomal subunit protein uL10)	0.03570306	0.7884959	n.s.
853	VSFGPHAGK	0.245784959063838	0.291558940959565	P50914	RPL14	60S ribosomal protein L14 (CAG-ISL 7) (Large ribosomal subunit protein eL14)	0.2664661	0.09534555	n.s.
854	PSIFTVLTAK	0.546923045903123	0.359326423610413	Q93099	HGD	Homogentisate 1,2-dioxygenase (EC 1.13.11.5) (Homogentisate oxygenase) (Homogentisic acid oxidase) (Homogentisicase)	0.233838	0.5214897	n.s.
855	SAVQLVENFCR	-0.234033380872866	0.317321918293336	P00734	F2	Prothrombin (EC 3.4.21.5) (Coagulation factor II) [Cleaved into: Activation peptide fragment 1; Activation peptide fragment 2; Thrombin light chain; Thrombin heavy chain]	-0.4910951	0.01129007	p < 0.05
856	AVIADLGLIR	0.23665330193367	0.294660820254007	Q709C8	VPS13C	Vacuolar protein sorting-associated protein 13C	0.1115497	0.4234104	n.s.
857	VAFTPEGER	0.286184981711498	0.311376838784677	P11021	HSPA5	Endoplasmic reticulum chaperone BiP (EC 3.6.4.10) (78 kDa glucose-regulated protein) (GRP-78) (Binding-immunoglobulin protein) (BiP) (Heat shock protein 70 family protein 5) (HSP70 family protein 5) (Heat shock protein family A member 5) (Immunoglobulin heavy chain-binding protein)	0.08510531	0.5272949	n.s.
858	NIIGGLDEEGK	0.248497759502267	0.291289215416155	P20618	PSMB1	Proteasome subunit beta type-1 (Macropain subunit C5) (Multicatalytic endopeptidase complex subunit C5) (Proteasome component C5) (Proteasome gamma chain)	0.183542	0.01309223	p < 0.05
859	LGFEDVIAEPVTTH	-0.313233176393561	0.305398830850224	P51636	CAV2	Caveolin-2	-0.4097605	0.04237762	p < 0.05
860	SNTTAIAEAWAR	0.289662847355289	0.291558940959565	P0DPH7	TUBA3C	Tubulin alpha-3C chain (Alpha-tubulin 2) (Alpha-tubulin 3C) (Tubulin alpha-2 chain) [Cleaved into: Detyrosinated tubulin alpha-3C chain]	NA	NA	NA
861	PVLGFGTYAPPEVPR	0.371547165655665	0.332139685581944	P17516	AKR1C4	Aldo-keto reductase family 1 member C4 (EC 1.1.1.-) (EC 1.1.1.209) (EC 1.1.1.210) (EC 1.1.1.51) (EC 1.1.1.53) (EC 1.1.1.62) (3-alpha-hydroxysteroid dehydrogenase type I) (3-alpha-HSD1) (EC 1.1.1.357) (3alpha-hydroxysteroid 3-dehydrogenase) (Chlordecone reductase) (CDR) (EC 1.1.1.225) (Dihydrodiol dehydrogenase 4) (DD-4) (DD4) (HAKRA)	-0.5894378	0.04517184	p < 0.05
862	PVLGFGTYAPPEVPR	0.371547165655665	0.332139685581944	P17516	AKR1C4	Aldo-keto reductase family 1 member C4 (EC 1.1.1.-) (EC 1.1.1.209) (EC 1.1.1.210) (EC 1.1.1.51) (EC 1.1.1.53) (EC 1.1.1.62) (3-alpha-hydroxysteroid dehydrogenase type I) (3-alpha-HSD1) (EC 1.1.1.357) (3alpha-hydroxysteroid 3-dehydrogenase) (Chlordecone reductase) (CDR) (EC 1.1.1.225) (Dihydrodiol dehydrogenase 4) (DD-4) (DD4) (HAKRA)	-0.5894378	0.04517184	p < 0.05
863	VADALTNAVAHVDDMPNAL	-0.396327971411844	0.332822975085273	P69905	HBA1;	Hemoglobin subunit alpha (Alpha-globin) (Hemoglobin alpha chain)	-0.2999818	0.2404871	n.s.
864	MLESPESLR	0.237880669270989	0.30147429635919	P11940	PABPC1	Polyadenylate-binding protein 1 (PABP-1) (Poly(A)-binding protein 1)	0.3256114	0.005913349	p < 0.05
865	TVQDESHSEWVSCVR	0.263560723159756	0.299580734783113	P63244	RACK1	Receptor of activated protein C kinase 1 (Cell proliferation-inducing gene 21 protein) (Guanine nucleotide-binding protein subunit beta-2-like 1) (Guanine nucleotide-binding protein subunit beta-like protein 12.3) (Human lung cancer oncogene 7 protein) (HLC-7) (Receptor for activated C kinase) (Small ribosomal subunit protein RACK1) [Cleaved into: Receptor of activated protein C kinase 1, N-termi…	0.2111704	0.009700032	p < 0.05
866	VHTECCHGDLLECAD	-0.453335720017363	0.299580734783113	P02768	ALB	Albumin	-0.4422506	0.001567508	p < 0.05
867	IISPAGR	-0.272620492663084	0.313972404101474	Q6P531	GGT6	Glutathione hydrolase 6 (EC 3.4.19.13) (Gamma-glutamyltransferase 6) (GGT 6) (EC 2.3.2.2) (Gamma-glutamyltranspeptidase 6) [Cleaved into: Glutathione hydrolase 6 heavy chain; Glutathione hydrolase 6 light chain]	NA	NA	NA
868	QSHLQLR	-0.314416784463986	0.312063039620148	Q8IV45	UNC5CL	UNC5C-like protein (Protein unc-5 homolog C-like) (ZU5 and death domain-containing protein)	NA	NA	NA
869	DAPEEEDHVLVLR	0.3327294385136	0.294874053289556	P07237	P4HB	Protein disulfide-isomerase (PDI) (EC 5.3.4.1) (Cellular thyroid hormone-binding protein) (Prolyl 4-hydroxylase subunit beta) (p55)	0.02450107	0.9168958	n.s.
870	DAPEEEDHVLVLR	0.3327294385136	0.294874053289556	P07237	P4HB	Protein disulfide-isomerase (PDI) (EC 5.3.4.1) (Cellular thyroid hormone-binding protein) (Prolyl 4-hydroxylase subunit beta) (p55)	0.02450107	0.9168958	n.s.
871	TFVVDVAQGTQVTGR	0.272308540162326	0.297074606925432	Q9UQ80	PA2G4	Proliferation-associated protein 2G4 (Cell cycle protein p38-2G4 homolog) (hG4-1) (ErbB3-binding protein 1)	0.3740552	0.008621372	p < 0.05
872	SLGSMVSEIPEK	0.570258011175762	0.352168481757125	O60656	UGT1A9	UDP-glucuronosyltransferase 1A9 (UGT1A9) (EC 2.4.1.17) (UDP-glucuronosyltransferase 1-9) (UDPGT 1-9) (UGT1*9) (UGT1-09) (UGT1.9) (UDP-glucuronosyltransferase 1-I) (UGT-1I) (UGT1I) (lugP4)	NA	NA	NA
873	NEEQVGLAIR	0.454804842852354	0.302826620391949	P17516	AKR1C4	Aldo-keto reductase family 1 member C4 (EC 1.1.1.-) (EC 1.1.1.209) (EC 1.1.1.210) (EC 1.1.1.51) (EC 1.1.1.53) (EC 1.1.1.62) (3-alpha-hydroxysteroid dehydrogenase type I) (3-alpha-HSD1) (EC 1.1.1.357) (3alpha-hydroxysteroid 3-dehydrogenase) (Chlordecone reductase) (CDR) (EC 1.1.1.225) (Dihydrodiol dehydrogenase 4) (DD-4) (DD4) (HAKRA)	-0.5894378	0.04517184	p < 0.05
874	DNEFGYSNR	0.189176024134082	0.305398830850224	P04406	GAPDH	Glyceraldehyde-3-phosphate dehydrogenase (GAPDH) (EC 1.2.1.12) (Peptidyl-cysteine S-nitrosylase GAPDH) (EC 2.6.99.-)	0.1247154	0.2562757	n.s.
875	AIGDVVAGPMLAHK	0.348150966427362	0.305398830850224	P09622	DLD	Dihydrolipoyl dehydrogenase, mitochondrial (EC 1.8.1.4) (Dihydrolipoamide dehydrogenase) (Glycine cleavage system L protein)	0.1729758	0.3291441	n.s.
876	AIGDVVAGPMLAHK	0.348150966427362	0.305398830850224	P09622	DLD	Dihydrolipoyl dehydrogenase, mitochondrial (EC 1.8.1.4) (Dihydrolipoamide dehydrogenase) (Glycine cleavage system L protein)	0.1729758	0.3291441	n.s.
877	SLATNEMWR	0.353558309764888	0.299932036449491	Q04837	SSBP1	Single-stranded DNA-binding protein, mitochondrial (Mt-SSB) (MtSSB) (PWP1-interacting protein 17)	0.4931764	0.0006696913	p < 0.05
878	NVIPATMSASFDFR	-0.333444049106356	0.306107017648744	Q03154	ACY1	Aminoacylase-1 (ACY-1) (EC 3.5.1.14) (N-acyl-L-amino-acid amidohydrolase)	-0.2752511	0.2662247	n.s.
879	NVIPATMSASFDFR	-0.333444049106356	0.306107017648744	Q03154	ACY1	Aminoacylase-1 (ACY-1) (EC 3.5.1.14) (N-acyl-L-amino-acid amidohydrolase)	-0.2752511	0.2662247	n.s.
880	LVGQFPVVR	-0.397404071590111	0.314119701053985	P12111	COL6A3	Collagen alpha-3(VI) chain	-0.8790352	3.578374e-05	p < 0.05
881	TVFAPTNEAFR	-0.411089722053759	0.299580734783113	Q15582	TGFBI	Transforming growth factor-beta-induced protein ig-h3 (Beta ig-h3) (Kerato-epithelin) (RGD-containing collagen-associated protein) (RGD-CAP)	-0.5505897	0.03719287	p < 0.05
882	SFGAPEQQPSALEHSIQYSGEVR	-0.285468201717532	0.352008721899498	P04040	CAT	Catalase (EC 1.11.1.6)	-0.3452124	0.07911927	n.s.
883	PITVTVPVEVSR	-0.341785759927107	0.311376838784677	P10909	CLU	Clusterin (Aging-associated gene 4 protein) (Apolipoprotein J) (Apo-J) (Complement cytolysis inhibitor) (CLI) (Complement-associated protein SP-40,40) (Ku70-binding protein 1) (NA1/NA2) (Sulfated glycoprotein 2) (SGP-2) (Testosterone-repressed prostate message 2) (TRPM-2) [Cleaved into: Clusterin beta chain (ApoJalpha) (Complement cytolysis inhibitor a chain); Clusterin alpha chain (ApoJbeta) (Co…	-0.6583608	0.004358119	p < 0.05
884	LFQSDPSGAYFAWK	0.175477897666487	0.306426146685855	P25787	PSMA2	Proteasome subunit alpha type-2 (Macropain subunit C3) (Multicatalytic endopeptidase complex subunit C3) (Proteasome component C3)	0.1618881	0.1479153	n.s.
885	AVDALIDSMSLAK	0.22929186358875	0.306107017648744	P13010	XRCC5	X-ray repair cross-complementing protein 5 (EC 3.6.4.-) (86 kDa subunit of Ku antigen) (ATP-dependent DNA helicase 2 subunit 2) (ATP-dependent DNA helicase II 80 kDa subunit) (CTC box-binding factor 85 kDa subunit) (CTC85) (CTCBF) (DNA repair protein XRCC5) (Ku80) (Ku86) (Lupus Ku autoantigen protein p86) (Nuclear factor IV) (Thyroid-lupus autoantigen) (TLAA) (X-ray repair complementing defective…	0.1607468	0.1440537	n.s.
886	IAEQNMVSIAVGCATR	0.315601016484248	0.309569374769801	P29401	TKT	Transketolase (TK) (EC 2.2.1.1)	0.4802687	0.01214713	p < 0.05
887	IAEQNMVSIAVGCATR	0.315601016484248	0.309569374769801	P29401	TKT	Transketolase (TK) (EC 2.2.1.1)	0.4802687	0.01214713	p < 0.05
888	CGHGFPGPLNIETK	-0.377167705510552	0.329758373765473	P09871	C1S	Complement C1s subcomponent (EC 3.4.21.42) (C1 esterase) (Complement component 1 subcomponent s) [Cleaved into: Complement C1s subcomponent heavy chain; Complement C1s subcomponent light chain]	-0.5712478	0.01014469	p < 0.05
889	STAVYSATPVPTPSLPER	0.291696164616903	0.316188401941909	P82673	MRPS35	28S ribosomal protein S35, mitochondrial (MRP-S35) (S35mt) (28S ribosomal protein S28, mitochondrial) (MRP-S28) (S28mt) (Mitochondrial small ribosomal subunit protein mS35)	0.3458846	0.01858309	p < 0.05
890	TTAIAEAWAR	0.25124436724503	0.302501690348787	P0DPH7	TUBA3C	Tubulin alpha-3C chain (Alpha-tubulin 2) (Alpha-tubulin 3C) (Tubulin alpha-2 chain) [Cleaved into: Detyrosinated tubulin alpha-3C chain]	NA	NA	NA
891	SIPFPTPTTPLTGR	0.243072568059162	0.32333744640145	Q14157	UBAP2L	Ubiquitin-associated protein 2-like (Protein NICE-4)	0.166186	0.1608313	n.s.
892	SVCCESLEGQTFFSK	-0.204447382002583	0.313144817189388	Q96HC4	PDLIM5	PDZ and LIM domain protein 5 (Enigma homolog) (Enigma-like PDZ and LIM domains protein)	-0.2790455	0.01879195	p < 0.05
893	PLVLLSVVDHFNR	0.303034367906626	0.324348021808316	P51665	PSMD7	26S proteasome non-ATPase regulatory subunit 7 (26S proteasome regulatory subunit RPN8) (26S proteasome regulatory subunit S12) (Mov34 protein homolog) (Proteasome subunit p40)	0.2876968	0.0001919998	p < 0.05
894	TEDSGLQTQVIAAATQC	-0.22341820708015	0.311376838784677	Q9Y490	TLN1	Talin-1	-0.08898833	0.4766154	n.s.
895	YSVVLLLR	-0.378288503693206	0.30595543123314	P02768	ALB	Albumin	-0.4422506	0.001567508	p < 0.05
896	STLHLVLR	0.300590687830496	0.32840185055682	P0CG47	UBB	Polyubiquitin-B [Cleaved into: Ubiquitin]	NA	NA	NA
897	SILQFQFAEVK	0.230467326978151	0.315271909239929	Q32MZ4	LRRFIP1	Leucine-rich repeat flightless-interacting protein 1 (LRR FLII-interacting protein 1) (GC-binding factor 2) (TAR RNA-interacting protein)	0.1724201	0.2357288	n.s.
898	SLESYAFNMK	0.198151854260689	0.306107017648744	P11142	HSPA8	Heat shock cognate 71 kDa protein (EC 3.6.4.10) (Heat shock 70 kDa protein 8) (Lipopolysaccharide-associated protein 1) (LAP-1) (LPS-associated protein 1)	0.186812	0.03716779	p < 0.05
899	VYCEVCEFLVK	0.282880730728055	0.310099857735427	P07602	PSAP	Prosaposin (Proactivator polypeptide) [Cleaved into: Saposin-A (Protein A); Saposin-B-Val; Saposin-B (Cerebroside sulfate activator) (CSAct) (Dispersin) (Sphingolipid activator protein 1) (SAP-1) (Sulfatide/GM1 activator); Saposin-C (A1 activator) (Co-beta-glucosidase) (Glucosylceramidase activator) (Sphingolipid activator protein 2) (SAP-2); Saposin-D (Component C) (Protein C)]	-0.01946666	0.9473294	n.s.
900	SQAVLVDR	-0.393735986835905	0.352008721899498	P52758	RIDA	2-iminobutanoate/2-iminopropanoate deaminase (EC 3.5.99.10) (14.5 kDa translational inhibitor protein) (hp14.5) (p14.5) (Heat-responsive protein 12) (Reactive intermediate imine deaminase A homolog) (Translation inhibitor L-PSP ribonuclease) (UK114 antigen homolog)	-0.4813177	0.1162682	n.s.
901	SFTPGSCTLTAYK	0.248781507117636	0.319618950511646	Q6P2Q9	PRPF8	Pre-mRNA-processing-splicing factor 8 (220 kDa U5 snRNP-specific protein) (PRP8 homolog) (Splicing factor Prp8) (p220)	0.2018092	0.009724165	p < 0.05
902	IYVEAEQVEDDR	0.315133327047101	0.324348021808316	P55786	NPEPPS	Puromycin-sensitive aminopeptidase (PSA) (EC 3.4.11.14) (Cytosol alanyl aminopeptidase) (AAP-S)	0.152313	0.300389	n.s.
903	ALDYNEYFR	0.286509644185838	0.306305570518756	P00492	HPRT1	Hypoxanthine-guanine phosphoribosyltransferase (HGPRT) (HGPRTase) (EC 2.4.2.8)	0.293005	0.04447894	p < 0.05
904	WLSTSIPEAQWH	0.387001330869872	0.310140089063275	P49327	FASN	Fatty acid synthase (EC 2.3.1.85) (Type I fatty acid synthase) [Includes: [Acyl-carrier-protein] S-acetyltransferase (EC 2.3.1.38); [Acyl-carrier-protein] S-malonyltransferase (EC 2.3.1.39); 3-oxoacyl-[acyl-carrier-protein] synthase (EC 2.3.1.41); 3-oxoacyl-[acyl-carrier-protein] reductase (EC 1.1.1.100); 3-hydroxyacyl-[acyl-carrier-protein] dehydratase (EC 4.2.1.59); Enoyl-[acyl-carrier-protein]…	0.4644917	0.08432372	n.s.
905	SAEINEIIR	-0.268769119750843	0.312063039620148	P18206	VCL	Vinculin (Metavinculin) (MV)	-0.3006329	0.03145254	p < 0.05
906	GITSENVAER	-0.244958880232856	0.365060120605855	P09110	ACAA1	3-ketoacyl-CoA thiolase, peroxisomal (EC 2.3.1.16) (Acetyl-CoA C-myristoyltransferase) (EC 2.3.1.155) (Acetyl-CoA acyltransferase) (EC 2.3.1.9) (Beta-ketothiolase) (Peroxisomal 3-oxoacyl-CoA thiolase)	-0.1292504	0.6079992	n.s.
907	VNITPAEVGVLVGK	0.29887709986143	0.332636477704597	P07737	PFN1	Profilin-1 (Epididymis tissue protein Li 184a) (Profilin I)	-0.155132	0.1873813	n.s.
908	MFLIQSK	0.26182662091663	0.317321918293336	Q8N608	DPP10	Inactive dipeptidyl peptidase 10 (Dipeptidyl peptidase IV-related protein 3) (DPRP-3) (Dipeptidyl peptidase X) (DPP X) (Dipeptidyl peptidase-like protein 2) (DPL2)	NA	NA	NA
909	SFYPPELQLR	-0.218871016138102	0.347511376519414	P55899	FCGRT	IgG receptor FcRn large subunit p51 (FcRn) (IgG Fc fragment receptor transporter alpha chain) (Neonatal Fc receptor)	-0.1724619	0.2484757	n.s.
910	ILLVDEIMR	0.307888725379328	0.308906144071203	P40227	CCT6A	T-complex protein 1 subunit zeta (TCP-1-zeta) (Acute morphine dependence-related protein 2) (CCT-zeta-1) (HTR3) (Tcp20)	0.2502132	0.01051822	p < 0.05
911	IGPDYIPTEEER	0.224238146813844	0.309029763057577	Q9NX40	OCIAD1	OCIA domain-containing protein 1 (Ovarian cancer immunoreactive antigen domain containing 1) (Ovarian carcinoma immunoreactive antigen)	0.04957639	0.7567994	n.s.
912	GFAYGFPK	0.215045386630539	0.332709099385341	O95907	SLC16A8	Monocarboxylate transporter 3 (MCT 3) (Solute carrier family 16 member 8)	NA	NA	NA
913	LYNNEEQVGLAIR	0.435898511734487	0.313144817189388	P17516	AKR1C4	Aldo-keto reductase family 1 member C4 (EC 1.1.1.-) (EC 1.1.1.209) (EC 1.1.1.210) (EC 1.1.1.51) (EC 1.1.1.53) (EC 1.1.1.62) (3-alpha-hydroxysteroid dehydrogenase type I) (3-alpha-HSD1) (EC 1.1.1.357) (3alpha-hydroxysteroid 3-dehydrogenase) (Chlordecone reductase) (CDR) (EC 1.1.1.225) (Dihydrodiol dehydrogenase 4) (DD-4) (DD4) (HAKRA)	-0.5894378	0.04517184	p < 0.05
914	LYNNEEQVGLAIR	0.435898511734487	0.313144817189388	P17516	AKR1C4	Aldo-keto reductase family 1 member C4 (EC 1.1.1.-) (EC 1.1.1.209) (EC 1.1.1.210) (EC 1.1.1.51) (EC 1.1.1.53) (EC 1.1.1.62) (3-alpha-hydroxysteroid dehydrogenase type I) (3-alpha-HSD1) (EC 1.1.1.357) (3alpha-hydroxysteroid 3-dehydrogenase) (Chlordecone reductase) (CDR) (EC 1.1.1.225) (Dihydrodiol dehydrogenase 4) (DD-4) (DD4) (HAKRA)	-0.5894378	0.04517184	p < 0.05
915	NDTEELAVAR	0.218863761638114	0.311376838784677	Q71RG4	TMUB2	Transmembrane and ubiquitin-like domain-containing protein 2	NA	NA	NA
916	AFAFIQVPQDDDAR	0.16468610391947	0.325440175494183	Q7KZF4	SND1	Staphylococcal nuclease domain-containing protein 1 (EC 3.1.31.1) (100 kDa coactivator) (EBNA2 coactivator p100) (Tudor domain-containing protein 11) (p100 co-activator)	0.191738	0.05254188	n.s.
917	SFETTDESLR	0.263916541637121	0.313038533293721	P09651	HNRNPA1	Heterogeneous nuclear ribonucleoprotein A1 (hnRNP A1) (Helix-destabilizing protein) (Single-strand RNA-binding protein) (hnRNP core protein A1) [Cleaved into: Heterogeneous nuclear ribonucleoprotein A1, N-terminally processed]	NA	NA	NA
918	TLNQPDSQLQLTTGN	-0.300546057315788	0.332139685581944	P01009	SERPINA1	Alpha-1-antitrypsin (Alpha-1 protease inhibitor) (Alpha-1-antiproteinase) (Serpin A1) [Cleaved into: Short peptide from AAT (SPAAT)]	-0.6924126	9.322405e-05	p < 0.05
919	FVTLDETEEGYR	0.286755271263908	0.332709099385341	P50416	CPT1A	Carnitine O-palmitoyltransferase 1, liver isoform (CPT1-L) (EC 2.3.1.21) (Carnitine O-palmitoyltransferase I, liver isoform) (CPT I) (CPTI-L) (Carnitine palmitoyltransferase 1A)	0.0433204	0.8964869	n.s.
920	SALEVDETYVPK	-0.298058795662872	0.314119701053985	P02768	ALB	Albumin	-0.4422506	0.001567508	p < 0.05
921	GAFSDGLAHLDNLK	0.555305360680011	0.382249518771628	P02042	HBD	Hemoglobin subunit delta (Delta-globin) (Hemoglobin delta chain)	-0.2710206	0.405102	n.s.
922	GAFSDGLAHLDNLK	0.555305360680011	0.382249518771628	P02042	HBD	Hemoglobin subunit delta (Delta-globin) (Hemoglobin delta chain)	-0.2710206	0.405102	n.s.
923	QVEHPSVTSPLTVEWR	0.441372739707315	0.332709099385341	P01911	HLA-DRB1	HLA class II histocompatibility antigen, DRB1 beta chain (Human leukocyte antigen DRB1) (HLA-DRB1)	NA	NA	NA
924	YVAFTDTER	0.248014299608625	0.332709099385341	P0DMV8	HSPA1A	Heat shock 70 kDa protein 1A (Heat shock 70 kDa protein 1) (HSP70-1) (HSP70.1)	NA	NA	NA
925	SIAFLTTLER	-0.591362049481464	0.333057578732566	Q8NBQ5	HSD17B11	Estradiol 17-beta-dehydrogenase 11 (EC 1.1.1.62) (17-beta-hydroxysteroid dehydrogenase 11) (17-beta-HSD 11) (17bHSD11) (17betaHSD11) (17-beta-hydroxysteroid dehydrogenase XI) (17-beta-HSD XI) (17betaHSDXI) (Cutaneous T-cell lymphoma-associated antigen HD-CL-03) (CTCL-associated antigen HD-CL-03) (Dehydrogenase/reductase SDR family member 8) (Retinal short-chain dehydrogenase/reductase 2) (retSDR2…	-0.9893263	0.006682112	p < 0.05
926	YTLIGASGQR	-0.405842612137668	0.317321918293336	P01024	C3	Complement C3 (C3 and PZP-like alpha-2-macroglobulin domain-containing protein 1) [Cleaved into: Complement C3 beta chain; C3-beta-c (C3bc); Complement C3 alpha chain; C3a anaphylatoxin; Acylation stimulating protein (ASP) (C3adesArg); Complement C3b alpha' chain; Complement C3c alpha' chain fragment 1; Complement C3dg fragment; Complement C3g fragment; Complement C3d fragment; Complement C3f fra…	-0.5825544	0.0007907472	p < 0.05
927	CCAAADPHEC	-0.601531558841778	0.328314998479341	P02768	ALB	Albumin	-0.4422506	0.001567508	p < 0.05
928	AVPNPVINPYQPAPPSGYF	0.336267122956484	0.352168481757125	P11940	PABPC1	Polyadenylate-binding protein 1 (PABP-1) (Poly(A)-binding protein 1)	0.3256114	0.005913349	p < 0.05
929	IIYNEDNGIIK	0.217101422647166	0.334006390372198	P36578	RPL4	60S ribosomal protein L4 (60S ribosomal protein L1) (Large ribosomal subunit protein uL4)	0.3165526	0.02115795	p < 0.05
930	ASSPGGVYATR	-0.250286476239604	0.320270761660972	P08670	VIM	Vimentin	-0.4821939	0.004078105	p < 0.05
931	GSSCFECTHY	-0.312344697460508	0.35484072262735	P21964	COMT	Catechol O-methyltransferase (EC 2.1.1.6)	-0.3070266	0.06960113	n.s.
932	VADALTNAVAHVDDMPNALSALSDLHAH	-0.377535192695165	0.377429715600465	P69905	HBA1;	Hemoglobin subunit alpha (Alpha-globin) (Hemoglobin alpha chain)	-0.2999818	0.2404871	n.s.
933	VADALTNAVAHVDDMPNALSALSDLHAH	-0.377535192695165	0.377429715600465	P69905	HBA1;	Hemoglobin subunit alpha (Alpha-globin) (Hemoglobin alpha chain)	-0.2999818	0.2404871	n.s.
934	LHLGVTPSVIR	0.324331988139991	0.328224935805766	O14773	TPP1	Tripeptidyl-peptidase 1 (TPP-1) (EC 3.4.14.9) (Cell growth-inhibiting gene 1 protein) (Lysosomal pepstatin-insensitive protease) (LPIC) (Tripeptidyl aminopeptidase) (Tripeptidyl-peptidase I) (TPP-I)	-0.06017396	0.7422969	n.s.
935	LHLGVTPSVIR	0.324331988139991	0.328224935805766	O14773	TPP1	Tripeptidyl-peptidase 1 (TPP-1) (EC 3.4.14.9) (Cell growth-inhibiting gene 1 protein) (Lysosomal pepstatin-insensitive protease) (LPIC) (Tripeptidyl aminopeptidase) (Tripeptidyl-peptidase I) (TPP-I)	-0.06017396	0.7422969	n.s.
936	TVEEPLDLIR	0.256287164953818	0.332357577622437	P62310	LSM3	U6 snRNA-associated Sm-like protein LSm3	0.09339814	0.4790355	n.s.
937	GILFPGGSVDLR	0.440088352067039	0.377429715600465	Q92820	GGH	Gamma-glutamyl hydrolase (EC 3.4.19.9) (Conjugase) (GH) (Gamma-Glu-X carboxypeptidase)	0.1222073	0.7537565	n.s.
938	ALITPAEELDFR	0.225372261375792	0.35907653411012	O60610	DIAPH1	Protein diaphanous homolog 1 (Diaphanous-related formin-1) (DRF1)	0.2489319	0.06895956	n.s.
939	VSSFYHAFSGAQK	0.229789564733025	0.359965216096284	O43707	ACTN4	Alpha-actinin-4 (Non-muscle alpha-actinin 4)	0.006774281	0.9663949	n.s.
940	VSSFYHAFSGAQK	0.229789564733025	0.359965216096284	O43707	ACTN4	Alpha-actinin-4 (Non-muscle alpha-actinin 4)	0.006774281	0.9663949	n.s.
941	LGVHPLSC	0.288446298336996	0.351929532597962	P00338	LDHA	L-lactate dehydrogenase A chain (LDH-A) (EC 1.1.1.27) (Cell proliferation-inducing gene 19 protein) (LDH muscle subunit) (LDH-M) (Renal carcinoma antigen NY-REN-59)	0.4434078	0.009090648	p < 0.05
942	GYFLISACK	0.212407386826867	0.332709099385341	Q9Y3F4	STRAP	Serine-threonine kinase receptor-associated protein (MAP activator with WD repeats) (UNR-interacting protein) (WD-40 repeat protein PT-WD)	0.3854761	5.651481e-05	p < 0.05
943	STISEVALQSGR	0.329809270647545	0.329847586460656	Q7KZN9	COX15	Cytochrome c oxidase assembly protein COX15 homolog	0.003438279	0.992636	n.s.
944	IFGLDLK	-0.34220444059285	0.332709099385341	Q92736	RYR2	Ryanodine receptor 2 (RYR-2) (RyR2) (hRYR-2) (Cardiac muscle ryanodine receptor) (Cardiac muscle ryanodine receptor-calcium release channel) (Type 2 ryanodine receptor)	NA	NA	NA
945	VIGPWIQTK	-0.261534197900997	0.330015224927296	P12814	ACTN1	Alpha-actinin-1 (Alpha-actinin cytoskeletal isoform) (F-actin cross-linking protein) (Non-muscle alpha-actinin-1)	-0.3217063	0.01917609	p < 0.05
946	TPTVLYDVQELR	0.473715820775866	0.338143946945345	P09525	ANXA4	Annexin A4 (35-beta calcimedin) (Annexin IV) (Annexin-4) (Carbohydrate-binding protein p33/p41) (Chromobindin-4) (Endonexin I) (Lipocortin IV) (P32.5) (PP4-X) (Placental anticoagulant protein II) (PAP-II) (Protein II)	-0.201184	0.5585403	n.s.
947	LLLIGVSGAGK	0.215972917173108	0.332822975085273	Q14204	DYNC1H1	Cytoplasmic dynein 1 heavy chain 1 (Cytoplasmic dynein heavy chain 1) (Dynein heavy chain, cytosolic)	0.07530173	0.4450433	n.s.
948	FGPDICGPGTK	0.210812795899075	0.357827199836274	P27797	CALR	Calreticulin (CRP55) (Calregulin) (Endoplasmic reticulum resident protein 60) (ERp60) (HACBP) (grp60)	-0.06237888	0.6881353	n.s.
949	EALYDICFR	0.213896201808703	0.329758373765473	P04350	TUBB4A	Tubulin beta-4A chain (Tubulin 5 beta) (Tubulin beta-4 chain)	NA	NA	NA
950	VQQIDAAVYLR	0.321764131659807	0.335973484925588	O60882	MMP20	Matrix metalloproteinase-20 (MMP-20) (EC 3.4.24.-) (Enamel metalloproteinase) (Enamelysin)	NA	NA	NA
951	IILFLNK	0.234152337938118	0.351217664412565	P04899	GNAI2	Guanine nucleotide-binding protein G(i) subunit alpha-2 (Adenylate cyclase-inhibiting G alpha protein)	-0.2362311	0.1659257	n.s.
952	AIYVPADDLTDPAPATTFAHLDATTVLSR	0.271569513225276	0.34300867520058	P06576	ATP5F1B	ATP synthase subunit beta, mitochondrial (EC 7.1.2.2) (ATP synthase F1 subunit beta)	0.0002935995	0.999339	n.s.
953	DYEEVGVDSVEGEGEEEGEE	0.30929846453303	0.329847586460656	P68363	TUBA1B	Tubulin alpha-1B chain (Alpha-tubulin ubiquitous) (Tubulin K-alpha-1) (Tubulin alpha-ubiquitous chain) [Cleaved into: Detyrosinated tubulin alpha-1B chain]	NA	NA	NA
954	GPSVFPLAPC	-0.334302973382169	0.332822975085273	P01859	IGHG2	Immunoglobulin heavy constant gamma 2 (Ig gamma-2 chain C region) (Ig gamma-2 chain C region DOT) (Ig gamma-2 chain C region TIL) (Ig gamma-2 chain C region ZIE)	-0.5016931	0.07176377	n.s.
955	EFTPPVQAAY	-0.387247774103144	0.352168481757125	P68871	HBB	Hemoglobin subunit beta (Beta-globin) (Hemoglobin beta chain) [Cleaved into: LVV-hemorphin-7; Spinorphin]	-0.2448384	0.351437	n.s.
956	GITINAAHVEY	0.19168992247261	0.332357577622437	P49411	TUFM	Elongation factor Tu, mitochondrial (EF-Tu) (P43)	0.1429222	0.1967311	n.s.
957	LVPMPTPGLTLGK	-0.378454613839466	0.365183812425089	P16219	ACADS	Short-chain specific acyl-CoA dehydrogenase, mitochondrial (SCAD) (EC 1.3.8.1) (Butyryl-CoA dehydrogenase)	-0.4425357	0.1042502	n.s.
958	ASGNYATVISHN	0.217024185607103	0.359326423610413	P62917	RPL8	60S ribosomal protein L8 (Large ribosomal subunit protein uL2)	0.2975225	0.08637745	n.s.
959	IFEDPFSINSGK	-0.231787127057301	0.352168481757125	P56199	ITGA1	Integrin alpha-1 (CD49 antigen-like family member A) (Laminin and collagen receptor) (VLA-1) (CD antigen CD49a)	-0.7527695	1.490399e-05	p < 0.05
960	SNVTDEMR	0.418038227870266	0.357827199836274	P00352	ALDH1A1	Retinal dehydrogenase 1 (RALDH 1) (RalDH1) (EC 1.2.1.-) (EC 1.2.1.36) (ALDH-E1) (ALHDII) (Aldehyde dehydrogenase family 1 member A1) (Aldehyde dehydrogenase, cytosolic)	-0.656757	0.1052022	n.s.
961	IEEWIGR	0.209946640100261	0.332357577622437	Q969G9	NKD1	Protein naked cuticle homolog 1 (Naked-1) (hNkd) (hNkd1)	NA	NA	NA
962	VAHALAEGLGVIA	0.281508960118999	0.332709099385341	P60174	TPI1	Triosephosphate isomerase (TIM) (EC 5.3.1.1) (Methylglyoxal synthase) (EC 4.2.3.3) (Triose-phosphate isomerase)	0.2053799	0.09975284	n.s.
963	VVYGGADIGQQIR	0.232560778446974	0.332636477704597	O00571	DDX3X	ATP-dependent RNA helicase DDX3X (EC 3.6.4.13) (CAP-Rf) (DEAD box protein 3, X-chromosomal) (DEAD box, X isoform) (DBX) (Helicase-like protein 2) (HLP2)	0.2763951	0.009010594	p < 0.05
964	IIEPSLR	0.259491805523419	0.365183812425089	P62987	UBA52	Ubiquitin-60S ribosomal protein L40 (CEP52) (Ubiquitin A-52 residue ribosomal protein fusion product 1) [Cleaved into: Ubiquitin; 60S ribosomal protein L40 (Large ribosomal subunit protein eL40)]	NA	NA	NA
965	SSDELPVLGLTK	0.339122756558671	0.335843596516517	Q08380	LGALS3BP	Galectin-3-binding protein (Basement membrane autoantigen p105) (Lectin galactoside-binding soluble 3-binding protein) (Mac-2-binding protein) (MAC2BP) (Mac-2 BP) (Tumor-associated antigen 90K)	-0.1003965	0.7663751	n.s.
966	GAFTGEISPGMIK	0.237417365565122	0.337557438939782	P60174	TPI1	Triosephosphate isomerase (TIM) (EC 5.3.1.1) (Methylglyoxal synthase) (EC 4.2.3.3) (Triose-phosphate isomerase)	0.2053799	0.09975284	n.s.
967	LALDMEIHAY	-0.425583121737727	0.351182690764326	P02545	LMNA	Prelamin-A/C [Cleaved into: Lamin-A/C (70 kDa lamin) (Renal carcinoma antigen NY-REN-32)]	-0.4523022	0.001743845	p < 0.05
968	TNEEAGDGTTTATVLAR	0.227391779652708	0.352168481757125	P10809	HSPD1	60 kDa heat shock protein, mitochondrial (EC 5.6.1.7) (60 kDa chaperonin) (Chaperonin 60) (CPN60) (Heat shock protein 60) (HSP-60) (Hsp60) (HuCHA60) (Mitochondrial matrix protein P1) (P60 lymphocyte protein)	0.3908906	0.006534778	p < 0.05
969	SITTDFIPSFR	-0.417662895391221	0.332822975085273	P01024	C3	Complement C3 (C3 and PZP-like alpha-2-macroglobulin domain-containing protein 1) [Cleaved into: Complement C3 beta chain; C3-beta-c (C3bc); Complement C3 alpha chain; C3a anaphylatoxin; Acylation stimulating protein (ASP) (C3adesArg); Complement C3b alpha' chain; Complement C3c alpha' chain fragment 1; Complement C3dg fragment; Complement C3g fragment; Complement C3d fragment; Complement C3f fra…	-0.5825544	0.0007907472	p < 0.05
970	VIEVSHWGN	0.172923010386005	0.356428212750019	P04843	RPN1	Dolichyl-diphosphooligosaccharide--protein glycosyltransferase subunit 1 (Dolichyl-diphosphooligosaccharide--protein glycosyltransferase 67 kDa subunit) (Ribophorin I) (RPN-I) (Ribophorin-1)	0.1887331	0.071479	n.s.
971	SQQAYQEAFEISK	0.172644654279147	0.336203384270908	P31946	YWHAB	14-3-3 protein beta/alpha (Protein 1054) (Protein kinase C inhibitor protein 1) (KCIP-1) [Cleaved into: 14-3-3 protein beta/alpha, N-terminally processed]	-0.004547176	0.9778866	n.s.
972	TFSICDTSNFSDYIR	0.242681322736944	0.357823353823357	P22314	UBA1	Ubiquitin-like modifier-activating enzyme 1 (EC 6.2.1.45) (Protein A1S9) (Ubiquitin-activating enzyme E1)	0.157859	0.156182	n.s.
973	GGGHVAQIY	0.175550116499506	0.351929532597962	P62249	RPS16	40S ribosomal protein S16 (Small ribosomal subunit protein uS9)	0.213519	0.08214445	n.s.
974	MLWLNASR	0.270641573677757	0.352516215435155	Q08945	SSRP1	FACT complex subunit SSRP1 (Chromatin-specific transcription elongation factor 80 kDa subunit) (Facilitates chromatin transcription complex 80 kDa subunit) (FACT 80 kDa subunit) (FACTp80) (Facilitates chromatin transcription complex subunit SSRP1) (Recombination signal sequence recognition protein 1) (Structure-specific recognition protein 1) (hSSRP1) (T160)	0.3416614	0.01647754	p < 0.05
975	VLVLYDELK	0.481369475360942	0.357827199836274	P12236	SLC25A6	ADP/ATP translocase 3 (ADP,ATP carrier protein 3) (ADP,ATP carrier protein, isoform T2) (ANT 2) (Adenine nucleotide translocator 3) (ANT 3) (Solute carrier family 25 member 6) [Cleaved into: ADP/ATP translocase 3, N-terminally processed]	-0.3332542	0.1560446	n.s.
976	TVEGAGLTEEQK	0.424037514064258	0.35223107953517	P21980	TGM2	Protein-glutamine gamma-glutamyltransferase 2 (EC 2.3.2.13) (Erythrocyte transglutaminase) (Heart G alpha(h)) (hhG alpha(h)) (Isopeptidase TGM2) (EC 3.4.-.-) (Protein G alpha(h)) (G(h)) (Protein-glutamine deamidase TGM2) (EC 3.5.1.44) (Protein-glutamine dopaminyltransferase TGM2) (EC 2.3.1.-) (Protein-glutamine histaminyltransferase TGM2) (EC 2.3.1.-) (Protein-glutamine noradrenalinyltransferase …	0.1473974	0.7362858	n.s.
977	IVNTNVPR	0.333207364499822	0.351217664412565	P14174	MIF	Macrophage migration inhibitory factor (MIF) (EC 5.3.2.1) (Glycosylation-inhibiting factor) (GIF) (L-dopachrome isomerase) (L-dopachrome tautomerase) (EC 5.3.3.12) (Phenylpyruvate tautomerase)	0.01669437	0.9079122	n.s.
978	VHTECCHGDLLECADD	-0.300368212258655	0.352516215435155	P02768	ALB	Albumin	-0.4422506	0.001567508	p < 0.05
979	TLAPHDFANIK	0.198154065675113	0.352168481757125	P53618	COPB1	Coatomer subunit beta (Beta-coat protein) (Beta-COP)	0.09591083	0.3255351	n.s.
980	TLAPHDFANIK	0.198154065675113	0.352168481757125	P53618	COPB1	Coatomer subunit beta (Beta-coat protein) (Beta-COP)	0.09591083	0.3255351	n.s.
981	TISASFGGLASR	0.161886173948902	0.38961084449276	P48637	GSS	Glutathione synthetase (GSH synthetase) (GSH-S) (EC 6.3.2.3) (Glutathione synthase)	0.08619065	0.4761315	n.s.
982	AEFSSEACR	0.247778533497004	0.369704414962424	O60613	SELENOF	Selenoprotein F (15 kDa selenoprotein)	0.02479752	0.86488	n.s.
983	SLDQPGGTLDLTLIR	0.267232149349312	0.347511376519414	Q13263	TRIM28	Transcription intermediary factor 1-beta (TIF1-beta) (E3 SUMO-protein ligase TRIM28) (EC 2.3.2.27) (KRAB-associated protein 1) (KAP-1) (KRAB-interacting protein 1) (KRIP-1) (Nuclear corepressor KAP-1) (RING finger protein 96) (RING-type E3 ubiquitin transferase TIF1-beta) (Tripartite motif-containing protein 28)	0.1170317	0.5016566	n.s.
984	SAEMSLDEIEQVILVGGATR	0.383701164169819	0.3922273031737	Q9Y4L1	HYOU1	Hypoxia up-regulated protein 1 (150 kDa oxygen-regulated protein) (ORP-150) (170 kDa glucose-regulated protein) (GRP-170)	0.04435746	0.8414935	n.s.
985	LLALEPELEAR	0.31573699037672	0.344985280416158	P04843	RPN1	Dolichyl-diphosphooligosaccharide--protein glycosyltransferase subunit 1 (Dolichyl-diphosphooligosaccharide--protein glycosyltransferase 67 kDa subunit) (Ribophorin I) (RPN-I) (Ribophorin-1)	0.1887331	0.071479	n.s.
986	SPFLTITSMTR	0.19968183185142	0.382191144295008	P04843	RPN1	Dolichyl-diphosphooligosaccharide--protein glycosyltransferase subunit 1 (Dolichyl-diphosphooligosaccharide--protein glycosyltransferase 67 kDa subunit) (Ribophorin I) (RPN-I) (Ribophorin-1)	0.1887331	0.071479	n.s.
987	AITDTAYR	-0.198130632687509	0.359326423610413	P35579	MYH9	Myosin-9 (Cellular myosin heavy chain, type A) (Myosin heavy chain 9) (Myosin heavy chain, non-muscle IIa) (Non-muscle myosin heavy chain A) (NMMHC-A) (Non-muscle myosin heavy chain IIa) (NMMHC II-a) (NMMHC-IIA)	-0.268979	0.01833809	p < 0.05
988	VVVYDGEHLGSFYAPR	0.353929134152152	0.443065873444564	Q16762	TST	Thiosulfate sulfurtransferase (EC 2.8.1.1) (Rhodanese)	-0.07186892	0.7982378	n.s.
989	YIQVTPQEK	-0.20244191587598	0.381890826898207	P54725	RAD23A	UV excision repair protein RAD23 homolog A (HR23A) (hHR23A)	-0.07081745	0.5825926	n.s.
990	FGFSEPLAAPR	0.240776280411763	0.382254732703356	P22314	UBA1	Ubiquitin-like modifier-activating enzyme 1 (EC 6.2.1.45) (Protein A1S9) (Ubiquitin-activating enzyme E1)	0.157859	0.156182	n.s.
991	LGAPDINIEGLDAK	-0.204516411523294	0.357827199836274	Q09666	AHNAK	Neuroblast differentiation-associated protein AHNAK (Desmoyokin)	-0.2868877	0.1189509	n.s.
992	NLDEDLIR	0.250588260390009	0.357827199836274	P22314	UBA1	Ubiquitin-like modifier-activating enzyme 1 (EC 6.2.1.45) (Protein A1S9) (Ubiquitin-activating enzyme E1)	0.157859	0.156182	n.s.
993	LGLPVADYFK	0.28008296303322	0.355674873949637	O43414	ERI3	ERI1 exoribonuclease 3 (EC 3.1.-.-) (Prion interactor 1) (Prion protein-interacting protein)	0.101473	0.4805984	n.s.
994	GSGSGTDFTLTISR	-0.385815114522165	0.37433201131108	A0A0C4DH25	IGKV3D-20	Immunoglobulin kappa variable 3D-20	-0.274685	0.3469394	n.s.
995	ISFHLPINSR	0.261388363859218	0.349344992696316	P49755	TMED10	Transmembrane emp24 domain-containing protein 10 (Protein TMED10) (21 kDa transmembrane-trafficking protein) (S31I125) (S31III125) (Tmp-21-I) (Transmembrane protein Tmp21) (p23) (p24 family protein delta-1) (p24delta1) (p24delta)	-0.09798741	0.4980334	n.s.
996	ISFHLPINSR	0.261388363859218	0.349344992696316	P49755	TMED10	Transmembrane emp24 domain-containing protein 10 (Protein TMED10) (21 kDa transmembrane-trafficking protein) (S31I125) (S31III125) (Tmp-21-I) (Transmembrane protein Tmp21) (p23) (p24 family protein delta-1) (p24delta1) (p24delta)	-0.09798741	0.4980334	n.s.
997	SALSSASTSSHNLQSIFNIGSR	0.31215247676508	0.357823353823357	P43243	MATR3	Matrin-3	0.1188173	0.3360777	n.s.
998	IQVYEGER	0.227697218198969	0.365060120605855	P0DMV8	HSPA1A	Heat shock 70 kDa protein 1A (Heat shock 70 kDa protein 1) (HSP70-1) (HSP70.1)	NA	NA	NA
999	EYELESLFEHYCY	0.206991509093869	0.383225377144889	P12955	PEPD	Xaa-Pro dipeptidase (X-Pro dipeptidase) (EC 3.4.13.9) (Imidodipeptidase) (Peptidase D) (Proline dipeptidase) (Prolidase)	-0.05554105	0.739501	n.s.
1000	TDAEADVASLNR	-0.308185657503522	0.365183812425089	P07951	TPM2	Tropomyosin beta chain (Beta-tropomyosin) (Tropomyosin-2)	-0.2551971	0.3070383	n.s.
1001	IAQEPGNYEVSIK	0.298873022812944	0.352008721899498	O75369	FLNB	Filamin-B (FLN-B) (ABP-278) (ABP-280 homolog) (Actin-binding-like protein) (Beta-filamin) (Filamin homolog 1) (Fh1) (Filamin-3) (Thyroid autoantigen) (Truncated actin-binding protein) (Truncated ABP)	0.06436492	0.7767974	n.s.
1002	AVLYDIILK	0.339954013335154	0.383996234502354	Q06323	PSME1	Proteasome activator complex subunit 1 (11S regulator complex subunit alpha) (REG-alpha) (Activator of multicatalytic protease subunit 1) (Interferon gamma up-regulated I-5111 protein) (IGUP I-5111) (Proteasome activator 28 subunit alpha) (PA28a) (PA28alpha)	0.02044989	0.9193626	n.s.
1003	SLQEVDEQPQHPLHVTYAGAAVDELGK	-0.237333602722518	0.458164953163663	P30086	PEBP1	Phosphatidylethanolamine-binding protein 1 (PEBP-1) (HCNPpp) (Neuropolypeptide h3) (Prostatic-binding protein) (Raf kinase inhibitor protein) (RKIP) [Cleaved into: Hippocampal cholinergic neurostimulating peptide (HCNP)]	-0.5895643	0.0006958305	p < 0.05
1004	ALIYNEALK	0.570801846612909	0.357823353823357	P06703	S100A6	Protein S100-A6 (Calcyclin) (Growth factor-inducible protein 2A9) (MLN 4) (Prolactin receptor-associated protein) (PRA) (S100 calcium-binding protein A6)	0.2138789	0.608926	n.s.
1005	VGNLPFNTVQGDIDAIFK	0.225269508283734	0.372315413606868	Q15056	EIF4H	Eukaryotic translation initiation factor 4H (eIF-4H) (Williams-Beuren syndrome chromosomal region 1 protein)	0.2427514	0.01068018	p < 0.05
1006	VGNLPFNTVQGDIDAIFK	0.225269508283734	0.372315413606868	Q15056	EIF4H	Eukaryotic translation initiation factor 4H (eIF-4H) (Williams-Beuren syndrome chromosomal region 1 protein)	0.2427514	0.01068018	p < 0.05
1007	FLSQPFQVAEVFTGH	0.234698017366869	0.397831934428239	P06576	ATP5F1B	ATP synthase subunit beta, mitochondrial (EC 7.1.2.2) (ATP synthase F1 subunit beta)	0.0002935995	0.999339	n.s.
1008	TVSCNIPVVSGK	0.315357772682941	0.352008721899498	P02675	FGB	Fibrinogen beta chain [Cleaved into: Fibrinopeptide B; Fibrinogen beta chain]	0.06634382	0.8333203	n.s.
1009	HSQAVEELAEQL	-0.231972890364269	0.352168481757125	P35579	MYH9	Myosin-9 (Cellular myosin heavy chain, type A) (Myosin heavy chain 9) (Myosin heavy chain, non-muscle IIa) (Non-muscle myosin heavy chain A) (NMMHC-A) (Non-muscle myosin heavy chain IIa) (NMMHC II-a) (NMMHC-IIA)	-0.268979	0.01833809	p < 0.05
1010	SIPSAIYPAPVAAPR	0.281262010484376	0.36573797886078	Q92567	FAM168A	Protein FAM168A (Tongue cancer chemotherapy resistance-associated protein 1)	0.06940174	0.728928	n.s.
1011	SSMILFTSLNHER	0.301205908698403	0.365420916763846	Q9UBB4	ATXN10	Ataxin-10 (Brain protein E46 homolog) (Spinocerebellar ataxia type 10 protein)	0.3004638	0.01915511	p < 0.05
1012	SSMILFTSLNHER	0.301205908698403	0.365420916763846	Q9UBB4	ATXN10	Ataxin-10 (Brain protein E46 homolog) (Spinocerebellar ataxia type 10 protein)	0.3004638	0.01915511	p < 0.05
1013	MGNVLQGGEGQAPTR	-0.340505943045844	0.374473913732976	P24752	ACAT1	Acetyl-CoA acetyltransferase, mitochondrial (EC 2.3.1.9) (Acetoacetyl-CoA thiolase) (T2)	-0.3627995	0.1510405	n.s.
1014	YTEFTPTEK	0.295154326706058	0.372625515784016	P61769	B2M	Beta-2-microglobulin [Cleaved into: Beta-2-microglobulin form pI 5.3]	0.1658641	0.5091918	n.s.
1015	LAPYSGCSMGEYFR	0.258397256199434	0.384701299104613	P25705	ATP5F1A	ATP synthase subunit alpha, mitochondrial (ATP synthase F1 subunit alpha)	-0.04682117	0.8074733	n.s.
1016	YNLEESCTR	-0.280642444321666	0.37433201131108	P01024	C3	Complement C3 (C3 and PZP-like alpha-2-macroglobulin domain-containing protein 1) [Cleaved into: Complement C3 beta chain; C3-beta-c (C3bc); Complement C3 alpha chain; C3a anaphylatoxin; Acylation stimulating protein (ASP) (C3adesArg); Complement C3b alpha' chain; Complement C3c alpha' chain fragment 1; Complement C3dg fragment; Complement C3g fragment; Complement C3d fragment; Complement C3f fra…	-0.5825544	0.0007907472	p < 0.05
1017	TGVSETVFLPR	0.323505417902619	0.372679507606028	P01903	HLA-DRA	HLA class II histocompatibility antigen, DR alpha chain (MHC class II antigen DRA)	-0.08541336	0.8022721	n.s.
1018	SLATAGDGLIELR	0.243410506932409	0.355388905692635	P35232	PHB	Prohibitin	0.1893265	0.1744666	n.s.
1019	VLFFDELDSIAK	0.26896842029281	0.365060120605855	P55072	VCP	Transitional endoplasmic reticulum ATPase (TER ATPase) (EC 3.6.4.6) (15S Mg(2+)-ATPase p97 subunit) (Valosin-containing protein) (VCP)	0.3599492	0.006644063	p < 0.05
1020	SVADGYSENNVFYGHHAK	-0.232243611375071	0.371069344482559	O75083	WDR1	WD repeat-containing protein 1 (Actin-interacting protein 1) (AIP1) (NORI-1)	-0.008872305	0.9500748	n.s.
1021	SVADGYSENNVFYGHHAK	-0.232243611375071	0.371069344482559	O75083	WDR1	WD repeat-containing protein 1 (Actin-interacting protein 1) (AIP1) (NORI-1)	-0.008872305	0.9500748	n.s.
1022	LDATTVLSR	0.303341420200739	0.386183420591684	P06576	ATP5F1B	ATP synthase subunit beta, mitochondrial (EC 7.1.2.2) (ATP synthase F1 subunit beta)	0.0002935995	0.999339	n.s.
1023	SFETTEESLR	0.287653955451596	0.359326423610413	P22626	HNRNPA2B1	Heterogeneous nuclear ribonucleoproteins A2/B1 (hnRNP A2/B1)	0.1400749	0.1292042	n.s.
1024	YVGGQEHFAH	-0.300675532958483	0.365183812425089	P02763	ORM1	Alpha-1-acid glycoprotein 1 (AGP 1) (Orosomucoid-1) (OMD 1)	-0.3393498	0.09088465	n.s.
1025	YVGGQEHFAH	-0.300675532958483	0.365183812425089	P02763	ORM1	Alpha-1-acid glycoprotein 1 (AGP 1) (Orosomucoid-1) (OMD 1)	-0.3393498	0.09088465	n.s.
1026	GLQVVEHAC	-0.295364612016105	0.472415686541891	Q02252	ALDH6A1	Methylmalonate-semialdehyde dehydrogenase [acylating], mitochondrial (MMSDH) (Malonate-semialdehyde dehydrogenase [acylating]) (EC 1.2.1.18) (EC 1.2.1.27) (Aldehyde dehydrogenase family 6 member A1)	-0.5683825	0.008158612	p < 0.05
1027	FQSAAIGALQEASEAY	-0.36055307862667	0.357827199836274	P0DPK2	H3Y1	Histone H3.Y (Histone H3.Y1)	NA	NA	NA
1028	IFALSDEAYR	-0.275953198467695	0.357827199836274	O43795	MYO1B	Unconventional myosin-Ib (MYH-1c) (Myosin I alpha) (MMI-alpha) (MMIa)	-0.331858	0.05292372	n.s.
1029	LVTPLPVILGHEAAGIVESVGEGVTTVK	-0.344538860877024	0.484499502858604	P00325	ADH1B	All-trans-retinol dehydrogenase [NAD(+)] ADH1B (EC 1.1.1.105) (Alcohol dehydrogenase 1B) (Alcohol dehydrogenase subunit beta)	-1.591409	5.651481e-05	p < 0.05
1030	LVTPLPVILGHEAAGIVESVGEGVTTVK	-0.344538860877024	0.484499502858604	P00325	ADH1B	All-trans-retinol dehydrogenase [NAD(+)] ADH1B (EC 1.1.1.105) (Alcohol dehydrogenase 1B) (Alcohol dehydrogenase subunit beta)	-1.591409	5.651481e-05	p < 0.05
1031	SPVLLEDPVLCALAK	0.421130900044045	0.385785151881296	P17516	AKR1C4	Aldo-keto reductase family 1 member C4 (EC 1.1.1.-) (EC 1.1.1.209) (EC 1.1.1.210) (EC 1.1.1.51) (EC 1.1.1.53) (EC 1.1.1.62) (3-alpha-hydroxysteroid dehydrogenase type I) (3-alpha-HSD1) (EC 1.1.1.357) (3alpha-hydroxysteroid 3-dehydrogenase) (Chlordecone reductase) (CDR) (EC 1.1.1.225) (Dihydrodiol dehydrogenase 4) (DD-4) (DD4) (HAKRA)	-0.5894378	0.04517184	p < 0.05
1032	NAAGNFISPTER	0.217253935804264	0.42411802722106	Q16698	DECR1	2,4-dienoyl-CoA reductase [(3E)-enoyl-CoA-producing], mitochondrial (EC 1.3.1.124) (2,4-dienoyl-CoA reductase [NADPH]) (4-enoyl-CoA reductase [NADPH]) (Short chain dehydrogenase/reductase family 18C member 1)	-0.1481343	0.5118153	n.s.
1033	IGEAVFAR	0.287280444437294	0.422057339256681	P52209	PGD	6-phosphogluconate dehydrogenase, decarboxylating (EC 1.1.1.44)	0.416506	0.08573923	n.s.
1034	EILSVAYK	0.248963567222878	0.375655582495372	Q9NR30	DDX21	Nucleolar RNA helicase 2 (EC 3.6.4.13) (DEAD box protein 21) (Gu-alpha) (Nucleolar RNA helicase Gu) (Nucleolar RNA helicase II) (RH II/Gu)	0.875156	4.345303e-06	p < 0.05
1035	GAPSATQPATAETQHIADQVR	0.233938991372653	0.363820414412789	P04080	CSTB	Cystatin-B (CPI-B) (Liver thiol proteinase inhibitor) (Stefin-B)	-0.07762238	0.6577626	n.s.
1036	GDTFLGGEDFDQALLR	0.232138730386553	0.395932269783593	P38646	HSPA9	Stress-70 protein, mitochondrial (75 kDa glucose-regulated protein) (GRP-75) (Heat shock 70 kDa protein 9) (Mortalin) (MOT) (Peptide-binding protein 74) (PBP74)	0.2880093	0.04951232	p < 0.05
1037	SSHHPTDITSLDQYVER	0.181374665228381	0.389955753196879	P14625	HSP90B1	Endoplasmin (94 kDa glucose-regulated protein) (GRP-94) (Heat shock protein 90 kDa beta member 1) (Tumor rejection antigen 1) (gp96 homolog)	0.07635541	0.6212609	n.s.
1038	SYFVEWIPNNVK	0.205037069871043	0.359326423610413	P04350	TUBB4A	Tubulin beta-4A chain (Tubulin 5 beta) (Tubulin beta-4 chain)	NA	NA	NA
1039	LAELNSYVPVTAY	-0.356986361073211	0.385459321449575	P22314	UBA1	Ubiquitin-like modifier-activating enzyme 1 (EC 6.2.1.45) (Protein A1S9) (Ubiquitin-activating enzyme E1)	0.157859	0.156182	n.s.
1040	NLEPDNVGVVVFGNDK	0.171528872903155	0.383225377144889	P25705	ATP5F1A	ATP synthase subunit alpha, mitochondrial (ATP synthase F1 subunit alpha)	-0.04682117	0.8074733	n.s.
1041	AIVQSVGVSSGK	0.256097325064875	0.364826214867345	O95831	AIFM1	Apoptosis-inducing factor 1, mitochondrial (EC 1.6.99.-) (Programmed cell death protein 8)	0.1155769	0.5078038	n.s.
1042	SSHETLNIVEEK	0.275839362818098	0.374473913732976	O43491	EPB41L2	Band 4.1-like protein 2 (Erythrocyte membrane protein band 4.1-like 2) (Generally expressed protein 4.1) (4.1G)	-0.2282902	0.2397738	n.s.
1043	PDEHPILLTEAPLNPK	0.561737765385187	0.36573797886078	Q562R1	ACTBL2	Beta-actin-like protein 2 (Kappa-actin)	-0.05065709	0.8307737	n.s.
1044	SVAFDHADPSIFTVLTAK	0.310511603766905	0.412451555917907	Q93099	HGD	Homogentisate 1,2-dioxygenase (EC 1.13.11.5) (Homogentisate oxygenase) (Homogentisic acid oxidase) (Homogentisicase)	0.233838	0.5214897	n.s.
1045	AIISEAWR	-0.398487019398337	0.472415686541891	Q9Y2S2	CRYL1	Lambda-crystallin homolog (EC 1.1.1.45) (L-gulonate 3-dehydrogenase) (Gul3DH)	-0.2706872	0.1921456	n.s.
1046	DIQMTQSPSTLSASVGDR	-0.283008449033926	0.373471201417902	P01602	IGKV1-5	Immunoglobulin kappa variable 1-5 (Ig kappa chain V-I region CAR) (Ig kappa chain V-I region EU) (Ig kappa chain V-I region HK102) (Ig kappa chain V-I region Kue)	-0.2896554	0.3538874	n.s.
1047	ASFHPELPIIITGSEDGTVR	0.16198791075155	0.371674687966973	P35606	COPB2	Coatomer subunit beta' (Beta'-coat protein) (Beta'-COP) (p102)	0.11122	0.2468234	n.s.
1048	LEFSIYPAPQVSTAVVEPYNSILTTH	0.366629464083768	0.382254732703356	P68363	TUBA1B	Tubulin alpha-1B chain (Alpha-tubulin ubiquitous) (Tubulin K-alpha-1) (Tubulin alpha-ubiquitous chain) [Cleaved into: Detyrosinated tubulin alpha-1B chain]	NA	NA	NA
1049	IVTNWDDMEK	0.200059819051095	0.37433201131108	P60709	ACTB	Actin, cytoplasmic 1 (Beta-actin) [Cleaved into: Actin, cytoplasmic 1, N-terminally processed]	NA	NA	NA
1050	TFALSTGDPSQPVR	-0.191664331305723	0.386612688075267	Q9BY32	ITPA	Inosine triphosphate pyrophosphatase (ITPase) (Inosine triphosphatase) (EC 3.6.1.9) (Non-canonical purine NTP pyrophosphatase) (Non-standard purine NTP pyrophosphatase) (Nucleoside-triphosphate diphosphatase) (Nucleoside-triphosphate pyrophosphatase) (NTPase) (Putative oncogene protein hlc14-06-p)	0.003186534	0.9897895	n.s.
1051	LTPTHYLTK	0.259361087607521	0.371674687966973	P04844	RPN2	Dolichyl-diphosphooligosaccharide--protein glycosyltransferase subunit 2 (Dolichyl-diphosphooligosaccharide--protein glycosyltransferase 63 kDa subunit) (RIBIIR) (Ribophorin II) (RPN-II) (Ribophorin-2)	0.08230338	0.5315228	n.s.
1052	LTPTHYLTK	0.259361087607521	0.371674687966973	P04844	RPN2	Dolichyl-diphosphooligosaccharide--protein glycosyltransferase subunit 2 (Dolichyl-diphosphooligosaccharide--protein glycosyltransferase 63 kDa subunit) (RIBIIR) (Ribophorin II) (RPN-II) (Ribophorin-2)	0.08230338	0.5315228	n.s.
1053	GTYAPAEVPK	0.456817638400845	0.459385077688394	P52895	AKR1C2	Aldo-keto reductase family 1 member C2 (EC 1.-.-.-) (EC 1.1.1.112) (EC 1.1.1.209) (EC 1.1.1.53) (EC 1.1.1.62) (EC 1.3.1.20) (3-alpha-HSD3) (Chlordecone reductase homolog HAKRD) (Dihydrodiol dehydrogenase 2) (DD-2) (DD2) (Dihydrodiol dehydrogenase/bile acid-binding protein) (DD/BABP) (Type III 3-alpha-hydroxysteroid dehydrogenase) (EC 1.1.1.357)	0.448932	0.4909025	n.s.
1054	FDLSHGSAQVK	-0.324472443305521	0.451182348510116	P69905	HBA1;	Hemoglobin subunit alpha (Alpha-globin) (Hemoglobin alpha chain)	-0.2999818	0.2404871	n.s.
1055	FDLSHGSAQVK	-0.324472443305521	0.451182348510116	P69905	HBA1;	Hemoglobin subunit alpha (Alpha-globin) (Hemoglobin alpha chain)	-0.2999818	0.2404871	n.s.
1056	MACCLLYR	0.233520006793579	0.377123250316192	A6NHL2	TUBAL3	Tubulin alpha chain-like 3	NA	NA	NA
1057	QVIAEAVR	0.256481964797278	0.393255179417869	Q99832	CCT7	T-complex protein 1 subunit eta (TCP-1-eta) (CCT-eta) (HIV-1 Nef-interacting protein) [Cleaved into: T-complex protein 1 subunit eta, N-terminally processed]	0.2832914	0.004207145	p < 0.05
1058	GADLLQVLTK	-0.293036671010373	0.460235636856268	Q3LXA3	TKFC	Triokinase/FMN cyclase (Bifunctional ATP-dependent dihydroxyacetone kinase/FAD-AMP lyase (cyclizing)) [Includes: ATP-dependent dihydroxyacetone kinase (DHA kinase) (EC 2.7.1.28) (EC 2.7.1.29) (Glycerone kinase) (Triokinase) (Triose kinase); FAD-AMP lyase (cyclizing) (EC 4.6.1.15) (FAD-AMP lyase (cyclic FMN forming)) (FMN cyclase)]	-0.2437811	0.1860867	n.s.
1059	IGGQESALPLR	0.274229998631738	0.382191144295008	Q02218	OGDH	2-oxoglutarate dehydrogenase, mitochondrial (EC 1.2.4.2) (2-oxoglutarate dehydrogenase complex component E1) (OGDC-E1) (Alpha-ketoglutarate dehydrogenase)	0.1367897	0.3680097	n.s.
1060	TVPELTQQVFDAK	0.177198871659306	0.37433201131108	P07437	TUBB	Tubulin beta chain (Tubulin beta-5 chain)	0.1247186	0.324219	n.s.
1061	SVFALTNGIYPH	0.201385143742844	0.37433201131108	Q02878	RPL6	60S ribosomal protein L6 (Large ribosomal subunit protein eL6) (Neoplasm-related protein C140) (Tax-responsive enhancer element-binding protein 107) (TaxREB107)	0.2530526	0.03076198	p < 0.05
1062	TMVADTPENLR	0.171398627911706	0.373471201417902	Q14847	LASP1	LIM and SH3 domain protein 1 (LASP-1) (Metastatic lymph node gene 50 protein) (MLN 50)	0.06693925	0.5978188	n.s.
1063	LSNTTAIAEAWAR	0.159409457016495	0.37433201131108	P0DPH7	TUBA3C	Tubulin alpha-3C chain (Alpha-tubulin 2) (Alpha-tubulin 3C) (Tubulin alpha-2 chain) [Cleaved into: Detyrosinated tubulin alpha-3C chain]	NA	NA	NA
1064	DENQFVAVTSTNAAK	-0.338227949251908	0.407977047401729	Q14194	CRMP1	Dihydropyrimidinase-related protein 1 (DRP-1) (Collapsin response mediator protein 1) (CRMP-1) (Inactive dihydropyrimidinase) (Unc-33-like phosphoprotein 3) (ULIP-3)	-0.4922732	0.04268142	p < 0.05
1065	QVYEEEYGSSLEDDVVG	-0.251081279697639	0.37433201131108	P08758	ANXA5	Annexin A5 (Anchorin CII) (Annexin V) (Annexin-5) (Calphobindin I) (CBP-I) (Endonexin II) (Lipocortin V) (Placental anticoagulant protein 4) (PP4) (Placental anticoagulant protein I) (PAP-I) (Thromboplastin inhibitor) (Vascular anticoagulant-alpha) (VAC-alpha)	-0.3638062	0.03132186	p < 0.05
1066	MVSDEYEQLSSEALEAAR	0.190840843916959	0.375811692959818	P27635	RPL10	60S ribosomal protein L10 (Laminin receptor homolog) (Large ribosomal subunit protein uL16) (Protein QM) (Ribosomal protein L10) (Tumor suppressor QM)	0.2031568	0.3168975	n.s.
1067	MVSDEYEQLSSEALEAAR	0.190840843916959	0.375811692959818	P27635	RPL10	60S ribosomal protein L10 (Laminin receptor homolog) (Large ribosomal subunit protein uL16) (Protein QM) (Ribosomal protein L10) (Tumor suppressor QM)	0.2031568	0.3168975	n.s.
1068	TTIAGVVYK	0.263660160475407	0.37433201131108	Q99436	PSMB7	Proteasome subunit beta type-7 (EC 3.4.25.1) (Macropain chain Z) (Multicatalytic endopeptidase complex chain Z) (Proteasome subunit Z)	0.1897046	0.2158669	n.s.
1069	SPITLQPALSEAK	-0.264552595994778	0.411590427121688	Q15256	PTPRR	Receptor-type tyrosine-protein phosphatase R (R-PTP-R) (EC 3.1.3.48) (Ch-1PTPase) (NC-PTPCOM1) (Protein-tyrosine phosphatase PCPTP1)	NA	NA	NA
1070	FITAEELR	0.183221467803887	0.38610830404294	O43707	ACTN4	Alpha-actinin-4 (Non-muscle alpha-actinin 4)	0.006774281	0.9663949	n.s.
1071	VLQGGEGQAPTR	-0.310805307795002	0.38961084449276	P24752	ACAT1	Acetyl-CoA acetyltransferase, mitochondrial (EC 2.3.1.9) (Acetoacetyl-CoA thiolase) (T2)	-0.3627995	0.1510405	n.s.
1072	SLAADFVESK	-0.429723882305119	0.383225377144889	P02768	ALB	Albumin	-0.4422506	0.001567508	p < 0.05
1073	QVVLPNTALHLK	0.282531690573656	0.388665817126522	Q14764	MVP	Major vault protein (MVP) (Lung resistance-related protein)	0.1390372	0.4632064	n.s.
1074	QVVLPNTALHLK	0.282531690573656	0.388665817126522	Q14764	MVP	Major vault protein (MVP) (Lung resistance-related protein)	0.1390372	0.4632064	n.s.
1075	SIIITPGYGLCAAK	0.217596547960866	0.436432338255699	Q13423	NNT	NAD(P) transhydrogenase, mitochondrial (EC 7.1.1.1) (Nicotinamide nucleotide transhydrogenase) (Pyridine nucleotide transhydrogenase)	0.03616121	0.9038107	n.s.
1076	AVDAVIAELK	0.370715974857059	0.377429715600465	P10809	HSPD1	60 kDa heat shock protein, mitochondrial (EC 5.6.1.7) (60 kDa chaperonin) (Chaperonin 60) (CPN60) (Heat shock protein 60) (HSP-60) (Hsp60) (HuCHA60) (Mitochondrial matrix protein P1) (P60 lymphocyte protein)	0.3908906	0.006534778	p < 0.05
1077	SVADLAESIMK	0.250313322458063	0.3922273031737	P00338	LDHA	L-lactate dehydrogenase A chain (LDH-A) (EC 1.1.1.27) (Cell proliferation-inducing gene 19 protein) (LDH muscle subunit) (LDH-M) (Renal carcinoma antigen NY-REN-59)	0.4434078	0.009090648	p < 0.05
1078	FDLGQDVIDFTGHAL	0.176097228153312	0.408688260905595	P31150	GDI1	Rab GDP dissociation inhibitor alpha (Rab GDI alpha) (Guanosine diphosphate dissociation inhibitor 1) (GDI-1) (Oligophrenin-2) (Protein XAP-4)	-0.05951297	0.6265781	n.s.
1079	IVEADTPGIQIGR	-0.28286578296272	0.426541659083212	P11310	ACADM	Medium-chain specific acyl-CoA dehydrogenase, mitochondrial (MCAD) (EC 1.3.8.7) (Medium chain acyl-CoA dehydrogenase) (MCADH)	-0.3035599	0.2547826	n.s.
1080	NVLLAAGSCDFK	0.230041664559001	0.379145759441343	O15143	ARPC1B	Actin-related protein 2/3 complex subunit 1B (Arp2/3 complex 41 kDa subunit) (p41-ARC)	-0.07667171	0.608926	n.s.
1081	DGEWEAPQIANPR	0.194100233633557	0.410627458853935	P27824	CANX	Calnexin (IP90) (Major histocompatibility complex class I antigen-binding protein p88) (p90)	0.128715	0.3928587	n.s.
1082	ILTLLTSR	-0.468743143091444	0.382191144295008	P08758	ANXA5	Annexin A5 (Anchorin CII) (Annexin V) (Annexin-5) (Calphobindin I) (CBP-I) (Endonexin II) (Lipocortin V) (Placental anticoagulant protein 4) (PP4) (Placental anticoagulant protein I) (PAP-I) (Thromboplastin inhibitor) (Vascular anticoagulant-alpha) (VAC-alpha)	-0.3638062	0.03132186	p < 0.05
1083	SICDTSNFSDYIR	0.223763687582701	0.400316422246626	P22314	UBA1	Ubiquitin-like modifier-activating enzyme 1 (EC 6.2.1.45) (Protein A1S9) (Ubiquitin-activating enzyme E1)	0.157859	0.156182	n.s.
1084	EIFVDDETK	0.213873621040184	0.389955753196879	Q13838	DDX39B	Spliceosome RNA helicase DDX39B (EC 3.6.4.13) (56 kDa U2AF65-associated protein) (ATP-dependent RNA helicase p47) (DEAD box protein UAP56) (HLA-B-associated transcript 1 protein)	0.02490101	0.8555584	n.s.
1085	SLIINTFYSNK	0.3547077595063	0.382254732703356	P07900	HSP90AA1	Heat shock protein HSP 90-alpha (EC 3.6.4.10) (Heat shock 86 kDa) (HSP 86) (HSP86) (Lipopolysaccharide-associated protein 2) (LAP-2) (LPS-associated protein 2) (Renal carcinoma antigen NY-REN-38)	0.2788084	0.02116696	p < 0.05
1086	FYLPGLAPVNFCDEEK	0.235800437657926	0.380869373228892	Q99805	TM9SF2	Transmembrane 9 superfamily member 2 (p76)	0.2022741	0.2209202	n.s.
1087	TGEISPGMIK	0.196598074528721	0.38961084449276	P60174	TPI1	Triosephosphate isomerase (TIM) (EC 5.3.1.1) (Methylglyoxal synthase) (EC 4.2.3.3) (Triose-phosphate isomerase)	0.2053799	0.09975284	n.s.
1088	SAAVVFASTDR	-0.36304538411345	0.509888235301026	P16219	ACADS	Short-chain specific acyl-CoA dehydrogenase, mitochondrial (SCAD) (EC 1.3.8.1) (Butyryl-CoA dehydrogenase)	-0.4425357	0.1042502	n.s.
1089	GVSPDDLDDTGQPVLER	0.28639616892997	0.405174871383275	A7MBM2	DISP2	Protein dispatched homolog 2	NA	NA	NA
1090	NIPLVSDPK	0.273456874864956	0.432372661271618	Q06830	PRDX1	Peroxiredoxin-1 (EC 1.11.1.24) (Natural killer cell-enhancing factor A) (NKEF-A) (Proliferation-associated gene protein) (PAG) (Thioredoxin peroxidase 2) (Thioredoxin-dependent peroxide reductase 2) (Thioredoxin-dependent peroxiredoxin 1)	0.3162522	0.05027754	n.s.
1091	SVTVHSSEPEVR	0.22720742759627	0.383225377144889	Q9Y624	F11R	Junctional adhesion molecule A (JAM-A) (Junctional adhesion molecule 1) (JAM-1) (Platelet F11 receptor) (Platelet adhesion molecule 1) (PAM-1) (CD antigen CD321)	0.1077461	0.5301027	n.s.
1092	SAFLVADK	0.204769539621885	0.443065873444564	P14625	HSP90B1	Endoplasmin (94 kDa glucose-regulated protein) (GRP-94) (Heat shock protein 90 kDa beta member 1) (Tumor rejection antigen 1) (gp96 homolog)	0.07635541	0.6212609	n.s.
1093	QLTSNPENTVFDAK	0.176429560181413	0.454570363596823	P11021	HSPA5	Endoplasmic reticulum chaperone BiP (EC 3.6.4.10) (78 kDa glucose-regulated protein) (GRP-78) (Binding-immunoglobulin protein) (BiP) (Heat shock protein 70 family protein 5) (HSP70 family protein 5) (Heat shock protein family A member 5) (Immunoglobulin heavy chain-binding protein)	0.08510531	0.5272949	n.s.
1094	CVVGIQANTER	-0.235425264921367	0.459385077688394	P07954	FH	Fumarate hydratase, mitochondrial (Fumarase) (HsFH) (EC 4.2.1.2)	-0.1782047	0.3469308	n.s.
1095	SLSSTLTLSK	-0.28508917999161	0.383226764218654	P01834	IGKC	Immunoglobulin kappa constant (Ig kappa chain C region) (Ig kappa chain C region AG) (Ig kappa chain C region CUM) (Ig kappa chain C region EU) (Ig kappa chain C region OU) (Ig kappa chain C region ROY) (Ig kappa chain C region TI)	-0.2704403	0.2284163	n.s.
1096	AGGAAQLALDK	0.259778041182133	0.419307644793209	P49748	ACADVL	Very long-chain specific acyl-CoA dehydrogenase, mitochondrial (VLCAD) (EC 1.3.8.9)	-0.3016964	0.08936411	n.s.
1097	IPEQSVLLLHAC	0.247304654895015	0.385459321449575	P00505	GOT2	Aspartate aminotransferase, mitochondrial (mAspAT) (EC 2.6.1.1) (EC 2.6.1.7) (Fatty acid-binding protein) (FABP-1) (Glutamate oxaloacetate transaminase 2) (Kynurenine aminotransferase 4) (Kynurenine aminotransferase IV) (Kynurenine--oxoglutarate transaminase 4) (Kynurenine--oxoglutarate transaminase IV) (Plasma membrane-associated fatty acid-binding protein) (FABPpm) (Transaminase A)	0.108176	0.565008	n.s.
1098	PTVFFDIAVDGEPLGR	0.242985107737913	0.426541659083212	P62937	PPIA	Peptidyl-prolyl cis-trans isomerase A (PPIase A) (EC 5.2.1.8) (Cyclophilin A) (Cyclosporin A-binding protein) (Rotamase A) [Cleaved into: Peptidyl-prolyl cis-trans isomerase A, N-terminally processed]	0.09144736	0.4791292	n.s.
1099	TVSIYGVIQGYR	0.435629893403856	0.389216942982128	P24821	TNC	Tenascin (TN) (Cytotactin) (GMEM) (GP 150-225) (Glioma-associated-extracellular matrix antigen) (Hexabrachion) (JI) (Myotendinous antigen) (Neuronectin) (Tenascin-C) (TN-C)	0.1361624	0.8226425	n.s.
1100	LACVAYER	0.165479026603251	0.388665817126522	P53675	CLTCL1	Clathrin heavy chain 2 (Clathrin heavy chain on chromosome 22) (CLH-22)	NA	NA	NA
1101	SIQFVDWCPTGF	0.217923401016411	0.420389504506061	P68363	TUBA1B	Tubulin alpha-1B chain (Alpha-tubulin ubiquitous) (Tubulin K-alpha-1) (Tubulin alpha-ubiquitous chain) [Cleaved into: Detyrosinated tubulin alpha-1B chain]	NA	NA	NA
1102	IASSGLTVEVDAPK	-0.403577848220444	0.388665817126522	P05783	KRT18	Keratin, type I cytoskeletal 18 (Cell proliferation-inducing gene 46 protein) (Cytokeratin-18) (CK-18) (Keratin-18) (K18)	-0.54068	0.06291682	n.s.
1103	TQEPTQQHF	0.456895993069406	0.453176418724431	P24158	PRTN3	Myeloblastin (EC 3.4.21.76) (AGP7) (C-ANCA antigen) (Leukocyte proteinase 3) (PR-3) (PR3) (Neutrophil proteinase 4) (NP-4) (P29) (Wegener autoantigen)	0.05922775	0.943914	n.s.
1104	TFIQNVPLEDR	0.184687096796651	0.38961084449276	Q00839	HNRNPU	Heterogeneous nuclear ribonucleoprotein U (hnRNP U) (GRIP120) (Nuclear p120 ribonucleoprotein) (Scaffold-attachment factor A) (SAF-A) (p120) (pp120)	0.06082108	0.619459	n.s.
1105	WLCAATGPSIK	0.177715341992553	0.439369593720042	P63244	RACK1	Receptor of activated protein C kinase 1 (Cell proliferation-inducing gene 21 protein) (Guanine nucleotide-binding protein subunit beta-2-like 1) (Guanine nucleotide-binding protein subunit beta-like protein 12.3) (Human lung cancer oncogene 7 protein) (HLC-7) (Receptor for activated C kinase) (Small ribosomal subunit protein RACK1) [Cleaved into: Receptor of activated protein C kinase 1, N-termi…	0.2111704	0.009700032	p < 0.05
1106	GSITSVQAIYVPADDLTD	0.225625578414689	0.441601622859445	P06576	ATP5F1B	ATP synthase subunit beta, mitochondrial (EC 7.1.2.2) (ATP synthase F1 subunit beta)	0.0002935995	0.999339	n.s.
1107	FNAHGDANTIVCN	-0.221120264313661	0.38961084449276	P09382	LGALS1	Galectin-1 (Gal-1) (14 kDa laminin-binding protein) (HLBP14) (14 kDa lectin) (Beta-galactoside-binding lectin L-14-I) (Galaptin) (HBL) (HPL) (Lactose-binding lectin 1) (Lectin galactoside-binding soluble 1) (Putative MAPK-activating protein PM12) (S-Lac lectin 1)	-0.3763053	0.02454304	p < 0.05
1108	GVNDNEEGFFSAR	-0.315797397718874	0.482450501514234	P02675	FGB	Fibrinogen beta chain [Cleaved into: Fibrinopeptide B; Fibrinogen beta chain]	0.06634382	0.8333203	n.s.
1109	TLAVNAAQDSTDLVAK	0.32926891293493	0.391573474391028	P17987	TCP1	T-complex protein 1 subunit alpha (TCP-1-alpha) (CCT-alpha)	0.2423958	0.01583973	p < 0.05
1110	NEVVEPSAEQIAK	-0.254799367200354	0.476791662043456	P50135	HNMT	Histamine N-methyltransferase (HMT) (EC 2.1.1.8)	-0.7147599	0.001721229	p < 0.05
1111	SCFQYAIQK	-0.366162175912148	0.459385077688394	P48735	IDH2	Isocitrate dehydrogenase [NADP], mitochondrial (IDH) (EC 1.1.1.42) (ICD-M) (IDP) (NADP(+)-specific ICDH) (Oxalosuccinate decarboxylase)	-0.2478153	0.2614525	n.s.
1112	IVGFDFDGTPR	0.233542952806972	0.397692216764115	O14818	PSMA7	Proteasome subunit alpha type-7 (Proteasome subunit RC6-1) (Proteasome subunit XAPC7)	0.1820472	0.05157596	n.s.
1113	ASVSVPDSSGPER	0.15346719339833	0.405174871383275	P61978	HNRNPK	Heterogeneous nuclear ribonucleoprotein K (hnRNP K) (Transformation up-regulated nuclear protein) (TUNP)	0.1690839	0.1063889	n.s.
1114	SSDIGDPLR	0.1747239897712	0.428308933529844	P39656	DDOST	Dolichyl-diphosphooligosaccharide--protein glycosyltransferase 48 kDa subunit (DDOST 48 kDa subunit) (Oligosaccharyl transferase 48 kDa subunit)	0.0882158	0.5033788	n.s.
1115	AELLLVGNK	0.209789815007035	0.460235636856268	Q6IQ22	RAB12	Ras-related protein Rab-12	-0.02348381	0.8659492	n.s.
1116	VPVVFVTNAGNILQH	0.289548556963325	0.412451555917907	Q9BXW7	HDHD5	Haloacid dehalogenase-like hydrolase domain-containing 5 (Cat eye syndrome critical region protein 5)	0.1201173	0.5076156	n.s.
1117	GITLPVDFQGR	0.2040922822435	0.394175596797861	P31943	HNRNPH1	Heterogeneous nuclear ribonucleoprotein H (hnRNP H) [Cleaved into: Heterogeneous nuclear ribonucleoprotein H, N-terminally processed]	0.04857862	0.76751	n.s.
1118	MSVQESLER	-0.178073744073709	0.52030610988482	P00367	GLUD1	Glutamate dehydrogenase 1, mitochondrial (GDH 1) (EC 1.4.1.3)	-0.4647344	0.007567471	p < 0.05
1119	LIQQNVIPPFCNLLTVK	0.230635216819326	0.443065873444564	O00629	KPNA4	Importin subunit alpha-3 (Importin alpha Q1) (Qip1) (Karyopherin subunit alpha-4)	0.3467446	0.0004379342	p < 0.05
1120	LIQQNVIPPFCNLLTVK	0.230635216819326	0.443065873444564	O00629	KPNA4	Importin subunit alpha-3 (Importin alpha Q1) (Qip1) (Karyopherin subunit alpha-4)	0.3467446	0.0004379342	p < 0.05
1121	LLNDMTPPVNPSR	0.211405592028356	0.426541659083212	P27824	CANX	Calnexin (IP90) (Major histocompatibility complex class I antigen-binding protein p88) (p90)	0.128715	0.3928587	n.s.
1122	SLGPDQIGPLR	0.176245339174713	0.399879766319754	O75886	STAM2	Signal transducing adapter molecule 2 (STAM-2) (Hrs-binding protein)	0.1057976	0.2807502	n.s.
1123	VAHALAEGLGVIAC	0.447188788456632	0.397831934428239	P60174	TPI1	Triosephosphate isomerase (TIM) (EC 5.3.1.1) (Methylglyoxal synthase) (EC 4.2.3.3) (Triose-phosphate isomerase)	0.2053799	0.09975284	n.s.
1124	SVLLAFAR	0.218586210789307	0.413260636961277	Q969Z0	TBRG4	FAST kinase domain-containing protein 4 (Cell cycle progression restoration protein 2) (Cell cycle progression protein 2) (Protein TBRG4) (Transforming growth factor beta regulator 4)	0.4193685	0.006328595	p < 0.05
1125	NLDLENLVTDSNR	0.141269695828208	0.399089215745632	Q9Y678	COPG1	Coatomer subunit gamma-1 (Gamma-1-coat protein) (Gamma-1-COP)	0.07557964	0.475273	n.s.
1126	NLDLENLVTDSNR	0.141269695828208	0.399089215745632	Q9Y678	COPG1	Coatomer subunit gamma-1 (Gamma-1-coat protein) (Gamma-1-COP)	0.07557964	0.475273	n.s.
1127	EGAAHAFAQY	0.185407364855574	0.434510845382455	P47755	CAPZA2	F-actin-capping protein subunit alpha-2 (CapZ alpha-2)	-0.0424862	0.7675083	n.s.
1128	DQLLLTALR	0.232525475046076	0.432372661271618	Q8IZ26	ZNF34	Zinc finger protein 34 (Zinc finger protein KOX32)	NA	NA	NA
1129	DIYNFFSPLNPVR	0.220829568347186	0.411590427121688	P31943	HNRNPH1	Heterogeneous nuclear ribonucleoprotein H (hnRNP H) [Cleaved into: Heterogeneous nuclear ribonucleoprotein H, N-terminally processed]	0.04857862	0.76751	n.s.
1130	STNYGQAPLSLLVSYTK	-0.239457978103848	0.440211870889389	P02774	GC	Vitamin D-binding protein (DBP) (VDB) (Gc protein-derived macrophage activating factor) (Gc-MAF) (GcMAF) (Gc-globulin) (Group-specific component) (Gc) (Vitamin D-binding protein-macrophage activating factor) (DBP-maf)	-0.6271012	0.0009179818	p < 0.05
1131	LGLLENLR	-0.225624518534113	0.448941766524238	O00159	MYO1C	Unconventional myosin-Ic (Myosin I beta) (MMI-beta) (MMIb)	-0.4196312	0.001521945	p < 0.05
1132	ALYLGDVSER	0.15469705053208	0.410627458853935	P53621	COPA	Coatomer subunit alpha (Alpha-coat protein) (Alpha-COP) (HEP-COP) (HEPCOP) [Cleaved into: Xenin (Xenopsin-related peptide); Proxenin]	0.1113126	0.1863389	n.s.
1133	AVANDEELNQLLK	-0.259316516087759	0.409375530576022	O75367	MACROH2A1	Core histone macro-H2A.1 (Histone macroH2A1) (mH2A1) (Histone H2A.y) (H2A/y) (Medulloblastoma antigen MU-MB-50.205)	-0.2510677	0.04088283	p < 0.05
1134	MFQYDSTHGK	0.394510421143565	0.408688260905595	P04406	GAPDH	Glyceraldehyde-3-phosphate dehydrogenase (GAPDH) (EC 1.2.1.12) (Peptidyl-cysteine S-nitrosylase GAPDH) (EC 2.6.99.-)	0.1247154	0.2562757	n.s.
1135	MFQYDSTHGK	0.394510421143565	0.408688260905595	P04406	GAPDH	Glyceraldehyde-3-phosphate dehydrogenase (GAPDH) (EC 1.2.1.12) (Peptidyl-cysteine S-nitrosylase GAPDH) (EC 2.6.99.-)	0.1247154	0.2562757	n.s.
1136	GMVPFVFVGTK	0.340022549795294	0.439693589269205	P51114	FXR1	Fragile X mental retardation syndrome-related protein 1 (hFXR1p)	0.4866494	1.907368e-05	p < 0.05
1137	FLGMESCGIHETTFNSIMK	-0.329821232193317	0.420093653956928	A5A3E0	POTEF	POTE ankyrin domain family member F (ANKRD26-like family C member 1B) (Chimeric POTE-actin protein)	NA	NA	NA
1138	PSLVIAFGR	0.235344070170439	0.432372661271618	P11279	LAMP1	Lysosome-associated membrane glycoprotein 1 (LAMP-1) (Lysosome-associated membrane protein 1) (CD107 antigen-like family member A) (CD antigen CD107a)	-0.09159834	0.6165337	n.s.
1139	ASYATIILSK	-0.38647565359035	0.484499502858604	P10620	MGST1	Microsomal glutathione S-transferase 1 (Microsomal GST-1) (EC 2.5.1.18) (Microsomal GST-I)	0.235322	0.7089254	n.s.
1140	SYFMDVK	0.15783711437455	0.441444613792695	P42677	RPS27	40S ribosomal protein S27 (Metallopan-stimulin 1) (MPS-1) (Small ribosomal subunit protein eS27)	0.4644049	0.05057441	n.s.
1141	GQLALFSVSDK	0.214148944948826	0.412451555917907	P31939	ATIC	Bifunctional purine biosynthesis protein ATIC (AICAR transformylase/inosine monophosphate cyclohydrolase) (ATIC) [Cleaved into: Bifunctional purine biosynthesis protein ATIC, N-terminally processed] [Includes: Phosphoribosylaminoimidazolecarboxamide formyltransferase (EC 2.1.2.3) (5-aminoimidazole-4-carboxamide ribonucleotide formyltransferase) (AICAR formyltransferase) (AICAR transformylase); In…	0.3196424	0.01819926	p < 0.05
1142	TVLSTPFR	0.24075164076076	0.420093653956928	Q99459	CDC5L	Cell division cycle 5-like protein (Cdc5-like protein) (Pombe cdc5-related protein)	0.136903	0.156182	n.s.
1143	VLLTEAPLNPK	-0.270555773252306	0.439369593720042	P60709	ACTB	Actin, cytoplasmic 1 (Beta-actin) [Cleaved into: Actin, cytoplasmic 1, N-terminally processed]	NA	NA	NA
1144	ANYLASPPLVIAY	-0.325221542993937	0.525551221422149	P21399	ACO1	Cytoplasmic aconitate hydratase (Aconitase) (EC 4.2.1.3) (Citrate hydro-lyase) (Ferritin repressor protein) (Iron regulatory protein 1) (IRP1) (Iron-responsive element-binding protein 1) (IRE-BP 1)	-0.1992204	0.3938643	n.s.
1145	IVYDVSGAASDR	0.141855343297762	0.44092693314762	P53618	COPB1	Coatomer subunit beta (Beta-coat protein) (Beta-COP)	0.09591083	0.3255351	n.s.
1146	AALQDFSQVTLR	0.239386046059048	0.42411802722106	Q7L576	CYFIP1	Cytoplasmic FMR1-interacting protein 1 (Specifically Rac1-associated protein 1) (Sra-1) (p140sra-1)	0.07572732	0.4415625	n.s.
1147	LGGEDFDNR	0.208818707657265	0.440967707392599	P0DMV8	HSPA1A	Heat shock 70 kDa protein 1A (Heat shock 70 kDa protein 1) (HSP70-1) (HSP70.1)	NA	NA	NA
1148	GILGYTEHQVVSSDFNSDTHS	0.210793455546833	0.420093653956928	P04406	GAPDH	Glyceraldehyde-3-phosphate dehydrogenase (GAPDH) (EC 1.2.1.12) (Peptidyl-cysteine S-nitrosylase GAPDH) (EC 2.6.99.-)	0.1247154	0.2562757	n.s.
1149	ALQTIYGAEAR	0.243251996558735	0.420389504506061	P31040	SDHA	Succinate dehydrogenase [ubiquinone] flavoprotein subunit, mitochondrial (EC 1.3.5.1) (Flavoprotein subunit of complex II) (Fp)	0.19686	0.1465359	n.s.
1150	GFCEVCK	-0.210074091509843	0.432372661271618	P07602	PSAP	Prosaposin (Proactivator polypeptide) [Cleaved into: Saposin-A (Protein A); Saposin-B-Val; Saposin-B (Cerebroside sulfate activator) (CSAct) (Dispersin) (Sphingolipid activator protein 1) (SAP-1) (Sulfatide/GM1 activator); Saposin-C (A1 activator) (Co-beta-glucosidase) (Glucosylceramidase activator) (Sphingolipid activator protein 2) (SAP-2); Saposin-D (Component C) (Protein C)]	-0.01946666	0.9473294	n.s.
1151	SLFLDESR	0.27957453549458	0.420389504506061	Q9Y230	RUVBL2	RuvB-like 2 (EC 3.6.4.12) (48 kDa TATA box-binding protein-interacting protein) (48 kDa TBP-interacting protein) (51 kDa erythrocyte cytosolic protein) (ECP-51) (INO80 complex subunit J) (Repressing pontin 52) (Reptin 52) (TIP49b) (TIP60-associated protein 54-beta) (TAP54-beta)	0.3389368	0.002335232	p < 0.05
1152	FLAPDFDR	-0.250216899076602	0.433947487138716	Q9P035	HACD3	Very-long-chain (3R)-3-hydroxyacyl-CoA dehydratase 3 (EC 4.2.1.134) (3-hydroxyacyl-CoA dehydratase 3) (HACD3) (Butyrate-induced protein 1) (B-ind1) (hB-ind1) (Protein-tyrosine phosphatase-like A domain-containing protein 1)	-0.1398875	0.5013721	n.s.
1153	VLPTIPEEEAK	0.209855116336038	0.499722949595143	P30041	PRDX6	Peroxiredoxin-6 (EC 1.11.1.27) (1-Cys peroxiredoxin) (1-Cys PRX) (24 kDa protein) (Acidic calcium-independent phospholipase A2) (aiPLA2) (EC 3.1.1.4) (Antioxidant protein 2) (Glutathione-dependent peroxiredoxin) (Liver 2D page spot 40) (Lysophosphatidylcholine acyltransferase 5) (LPC acyltransferase 5) (LPCAT-5) (Lyso-PC acyltransferase 5) (EC 2.3.1.23) (Non-selenium glutathione peroxidase) (NSGP…	-0.09314562	0.5922624	n.s.
1154	ENEFVLLK	-0.416489969960324	0.513400615476536	Q3SY84	KRT71	Keratin, type II cytoskeletal 71 (Cytokeratin-71) (CK-71) (Keratin-71) (K71) (Type II inner root sheath-specific keratin-K6irs1) (Keratin 6 irs) (hK6irs) (hK6irs1) (Type-II keratin Kb34)	NA	NA	NA
1155	QLLEIAR	-0.248542264302906	0.463056955023144	Q9Y4F1	FARP1	FERM, ARHGEF and pleckstrin domain-containing protein 1 (Chondrocyte-derived ezrin-like protein) (FERM, RhoGEF and pleckstrin domain-containing protein 1) (Pleckstrin homology domain-containing family C member 2) (PH domain-containing family C member 2)	-0.7192429	0.0009785037	p < 0.05
1156	AVVGSTEEVK	-0.169522064646831	0.421713615684654	Q92599	SEPTIN8	Septin-8	-0.2660954	0.05805676	n.s.
1157	SINPMLLLTGR	-0.340119598416228	0.641242376935266	P00325	ADH1B	All-trans-retinol dehydrogenase [NAD(+)] ADH1B (EC 1.1.1.105) (Alcohol dehydrogenase 1B) (Alcohol dehydrogenase subunit beta)	-1.591409	5.651481e-05	p < 0.05
1158	FVETQASQGTLQTR	0.250025780834948	0.428505223774877	P78527	PRKDC	DNA-dependent protein kinase catalytic subunit (DNA-PK catalytic subunit) (DNA-PKcs) (EC 2.7.11.1) (DNPK1) (p460)	0.3104019	0.00571301	p < 0.05
1159	SPLVLEVDPNIQAVR	-0.488908868582401	0.423799947040781	P05787	KRT8	Keratin, type II cytoskeletal 8 (Cytokeratin-8) (CK-8) (Keratin-8) (K8) (Type-II keratin Kb8)	-0.308334	0.2744893	n.s.
1160	SPLVLEVDPNIQAVR	-0.488908868582401	0.423799947040781	P05787	KRT8	Keratin, type II cytoskeletal 8 (Cytokeratin-8) (CK-8) (Keratin-8) (K8) (Type-II keratin Kb8)	-0.308334	0.2744893	n.s.
1161	AAAGAVGSVVGQIAK	0.385047143814039	0.571067477098344	Q14914	PTGR1	Prostaglandin reductase 1 (PRG-1) (15-oxoprostaglandin 13-reductase) (EC 1.3.1.48) (Dithiolethione-inducible gene 1 protein) (D3T-inducible gene 1 protein) (DIG-1) (Leukotriene B4 12-hydroxydehydrogenase) (NAD(P)H-dependent alkenal/one oxidoreductase) (EC 1.3.1.74)	-0.0421703	0.9298828	n.s.
1162	SYSISVPIFK	-0.319401332445669	0.492854706339362	Q00341	HDLBP	Vigilin (High density lipoprotein-binding protein) (HDL-binding protein)	-0.01970581	0.8747435	n.s.
1163	GAGGALFVHR	0.327111250057432	0.489287016635627	P19404	NDUFV2	NADH dehydrogenase [ubiquinone] flavoprotein 2, mitochondrial (EC 7.1.1.2) (NADH-ubiquinone oxidoreductase 24 kDa subunit)	-0.06930415	0.7189004	n.s.
1164	GAGGALFVHR	0.327111250057432	0.489287016635627	P19404	NDUFV2	NADH dehydrogenase [ubiquinone] flavoprotein 2, mitochondrial (EC 7.1.1.2) (NADH-ubiquinone oxidoreductase 24 kDa subunit)	-0.06930415	0.7189004	n.s.
1165	SVGSTYDITR	0.165627526655071	0.436286170212839	Q96M27	PRRC1	Protein PRRC1 (Proline-rich and coiled-coil-containing protein 1)	-0.02368045	0.893746	n.s.
1166	PPLTLEGIQDR	0.233701009078279	0.543926358687293	O14561	NDUFAB1	Acyl carrier protein, mitochondrial (ACP) (CI-SDAP) (NADH-ubiquinone oxidoreductase 9.6 kDa subunit)	0.0593577	0.7288678	n.s.
1167	QSPVDIDTH	-0.435741922212388	0.590933234509288	P00918	CA2	Carbonic anhydrase 2 (EC 4.2.1.1) (Carbonate dehydratase II) (Carbonic anhydrase C) (CAC) (Carbonic anhydrase II) (CA-II)	-0.6471989	0.09975284	n.s.
1168	VAPEEHPVL	0.382204145589088	0.440967707392599	A5A3E0	POTEF	POTE ankyrin domain family member F (ANKRD26-like family C member 1B) (Chimeric POTE-actin protein)	NA	NA	NA
1169	NSLYLGPILK	-0.328001156747027	0.512357268777384	P16219	ACADS	Short-chain specific acyl-CoA dehydrogenase, mitochondrial (SCAD) (EC 1.3.8.1) (Butyryl-CoA dehydrogenase)	-0.4425357	0.1042502	n.s.
1170	QSFLEYR	-0.238863534165624	0.513400615476536	P21964	COMT	Catechol O-methyltransferase (EC 2.1.1.6)	-0.3070266	0.06960113	n.s.
1171	TVDCEPSDLFR	-0.179495888843184	0.432372661271618	O95674	CDS2	Phosphatidate cytidylyltransferase 2 (EC 2.7.7.41) (CDP-DAG synthase 2) (CDP-DG synthase 2) (CDP-diacylglycerol synthase 2) (CDS 2) (CDP-diglyceride pyrophosphorylase 2) (CDP-diglyceride synthase 2) (CTP:phosphatidate cytidylyltransferase 2)	-0.1153856	0.4894244	n.s.
1172	QVPVTEGCDPSR	-0.311797068371589	0.440967707392599	P21333	FLNA	Filamin-A (FLN-A) (Actin-binding protein 280) (ABP-280) (Alpha-filamin) (Endothelial actin-binding protein) (Filamin-1) (Non-muscle filamin)	-0.2914299	0.09744403	n.s.
1173	TFYNELR	-0.215389168444998	0.439369593720042	A5A3E0	POTEF	POTE ankyrin domain family member F (ANKRD26-like family C member 1B) (Chimeric POTE-actin protein)	NA	NA	NA
1174	TSWQALIDEDR	-0.138264946336711	0.445389981499364	Q14BN4	SLMAP	Sarcolemmal membrane-associated protein (Sarcolemmal-associated protein)	0.2500269	0.04484881	p < 0.05
1175	STYGLAAAVFTK	0.252899295287203	0.5236910241753	P05091	ALDH2	Aldehyde dehydrogenase, mitochondrial (EC 1.2.1.3) (ALDH class 2) (ALDH-E2) (ALDHI)	-0.3860773	0.1693634	n.s.
1176	QMWELSAVAR	-0.284683147636867	0.458649228887921	P08133	ANXA6	Annexin A6 (67 kDa calelectrin) (Annexin VI) (Annexin-6) (Calphobindin-II) (CPB-II) (Chromobindin-20) (Lipocortin VI) (Protein III) (p68) (p70)	-0.4735354	0.006127597	p < 0.05
1177	SLVSPASFENVR	-0.167558161771557	0.447583234008061	P60763	RAC3	Ras-related C3 botulinum toxin substrate 3 (EC 3.6.5.2) (p21-Rac3)	NA	NA	NA
1178	TSALPISEIAAVSK	0.166264648100796	0.440967707392599	P40939	HADHA	Trifunctional enzyme subunit alpha, mitochondrial (78 kDa gastrin-binding protein) (Monolysocardiolipin acyltransferase) (EC 2.3.1.-) (TP-alpha) [Includes: Long-chain enoyl-CoA hydratase (EC 4.2.1.17); Long chain 3-hydroxyacyl-CoA dehydrogenase (EC 1.1.1.211)]	-0.1481692	0.2852191	n.s.
1179	DTSCVNPPTVQNAY	-0.253377905949976	0.455380710213069	P08603	CFH	Complement factor H (H factor 1)	-0.5214642	0.01214558	p < 0.05
1180	FFIEVECSNK	0.229621642002689	0.509412219480344	Q96KP4	CNDP2	Cytosolic non-specific dipeptidase (EC 3.4.13.18) (CNDP dipeptidase 2) (Carnosine dipeptidase II) (Epididymis secretory protein Li 13) (Glutamate carboxypeptidase-like protein 1) (Peptidase A)	-0.1845885	0.3477976	n.s.
1181	NVISALVDGK	0.232448496739225	0.440967707392599	O15066	KIF3B	Kinesin-like protein KIF3B (HH0048) (Microtubule plus end-directed kinesin motor 3B) [Cleaved into: Kinesin-like protein KIF3B, N-terminally processed]	0.1081329	0.397708	n.s.
1182	SVVTGPAPSQEAGTK	0.413344102413662	0.435402358178793	P21980	TGM2	Protein-glutamine gamma-glutamyltransferase 2 (EC 2.3.2.13) (Erythrocyte transglutaminase) (Heart G alpha(h)) (hhG alpha(h)) (Isopeptidase TGM2) (EC 3.4.-.-) (Protein G alpha(h)) (G(h)) (Protein-glutamine deamidase TGM2) (EC 3.5.1.44) (Protein-glutamine dopaminyltransferase TGM2) (EC 2.3.1.-) (Protein-glutamine histaminyltransferase TGM2) (EC 2.3.1.-) (Protein-glutamine noradrenalinyltransferase …	0.1473974	0.7362858	n.s.
1183	TTLEHSDCAFMVDNEAIYDICR	0.210443505961327	0.437058780389269	P0DPH7	TUBA3C	Tubulin alpha-3C chain (Alpha-tubulin 2) (Alpha-tubulin 3C) (Tubulin alpha-2 chain) [Cleaved into: Detyrosinated tubulin alpha-3C chain]	NA	NA	NA
1184	AGDFVNMVEK	0.174289625084498	0.502811474885462	P10809	HSPD1	60 kDa heat shock protein, mitochondrial (EC 5.6.1.7) (60 kDa chaperonin) (Chaperonin 60) (CPN60) (Heat shock protein 60) (HSP-60) (Hsp60) (HuCHA60) (Mitochondrial matrix protein P1) (P60 lymphocyte protein)	0.3908906	0.006534778	p < 0.05
1185	PTITDASLSLPSR	-0.15465036612234	0.478022307986832	Q05682	CALD1	Caldesmon (CDM)	-0.5762705	0.0003595308	p < 0.05
1186	AVVDVPFGGAK	-0.2002515457342	0.515619609794797	P00367	GLUD1	Glutamate dehydrogenase 1, mitochondrial (GDH 1) (EC 1.4.1.3)	-0.4647344	0.007567471	p < 0.05
1187	SVEQYGALGGTAR	-0.250020685043429	0.5236910241753	P04424	ASL	Argininosuccinate lyase (ASAL) (EC 4.3.2.1) (Arginosuccinase)	-0.3858889	0.1960942	n.s.
1188	NFEQFLQER	0.198372930847084	0.483832390094866	P35268	RPL22	60S ribosomal protein L22 (EBER-associated protein) (EAP) (Epstein-Barr virus small RNA-associated protein) (Heparin-binding protein HBp15) (Large ribosomal subunit protein eL22)	0.2570639	0.03318101	p < 0.05
1189	TVVYFPVR	0.430957193483948	0.439369593720042	P09211	GSTP1	Glutathione S-transferase P (EC 2.5.1.18) (GST class-pi) (GSTP1-1)	0.09969494	0.8351917	n.s.
1190	SAWGGEGSLGCGIGYGYLHR	0.20815092043437	0.440211870889389	Q9H8Y8	GORASP2	Golgi reassembly-stacking protein 2 (GRS2) (Golgi phosphoprotein 6) (GOLPH6) (Golgi reassembly-stacking protein of 55 kDa) (GRASP55) (p59)	0.07979379	0.543402	n.s.
1191	LPSLAADFVESK	-0.391655348019995	0.440967707392599	P02768	ALB	Albumin	-0.4422506	0.001567508	p < 0.05
1192	IAEFLSLYETER	0.19852861777526	0.485698253015122	O43681	GET3	ATPase GET3 (EC 3.6.-.-) (Arsenical pump-driving ATPase) (Arsenite-stimulated ATPase) (Guided entry of tail-anchored proteins factor 3, ATPase) (Transmembrane domain recognition complex 40 kDa ATPase subunit) (hARSA-I) (hASNA-I)	-0.04782275	0.7404765	n.s.
1193	ALVCDNVEDAR	0.204362865171866	0.459385077688394	Q14683	SMC1A	Structural maintenance of chromosomes protein 1A (SMC protein 1A) (SMC-1-alpha) (SMC-1A) (Sb1.8)	0.1661353	0.1202639	n.s.
1194	MVLSSFVLAEK	0.299869126476515	0.484499502858604	P49327	FASN	Fatty acid synthase (EC 2.3.1.85) (Type I fatty acid synthase) [Includes: [Acyl-carrier-protein] S-acetyltransferase (EC 2.3.1.38); [Acyl-carrier-protein] S-malonyltransferase (EC 2.3.1.39); 3-oxoacyl-[acyl-carrier-protein] synthase (EC 2.3.1.41); 3-oxoacyl-[acyl-carrier-protein] reductase (EC 1.1.1.100); 3-hydroxyacyl-[acyl-carrier-protein] dehydratase (EC 4.2.1.59); Enoyl-[acyl-carrier-protein]…	0.4644917	0.08432372	n.s.
1195	SATMPSDVLEVTK	0.151094598804937	0.451182348510116	P60842	EIF4A1	Eukaryotic initiation factor 4A-I (eIF-4A-I) (eIF4A-I) (EC 3.6.4.13) (ATP-dependent RNA helicase eIF4A-1)	0.1964385	0.06528169	n.s.
1196	LVGIDIFTGK	0.200855391376222	0.468795251427826	P63241	EIF5A	Eukaryotic translation initiation factor 5A-1 (eIF-5A-1) (eIF-5A1) (Eukaryotic initiation factor 5A isoform 1) (eIF-5A) (Rev-binding factor) (eIF-4D)	0.1017757	0.3756082	n.s.
1197	FAPEFELLAR	0.204675405481521	0.446413692213662	Q8IXB1	DNAJC10	DnaJ homolog subfamily C member 10 (EC 1.8.4.-) (Endoplasmic reticulum DNA J domain-containing protein 5) (ER-resident protein ERdj5) (ERdj5) (Macrothioredoxin) (MTHr)	0.2020487	0.1993043	n.s.
1198	QLQEALLQQER	0.213692073814138	0.497311070169032	P02675	FGB	Fibrinogen beta chain [Cleaved into: Fibrinopeptide B; Fibrinogen beta chain]	0.06634382	0.8333203	n.s.
1199	TLDNDIMLIK	-0.228664452995666	0.440967707392599	P35030	PRSS3	Trypsin-3 (EC 3.4.21.4) (Brain trypsinogen) (Mesotrypsin) (Mesotrypsinogen) (Serine protease 3) (Serine protease 4) (Trypsin III) (Trypsin IV)	NA	NA	NA
1200	THSSTFDAGAGIALNDHFVK	0.294720804330989	0.472178291753936	P04406	GAPDH	Glyceraldehyde-3-phosphate dehydrogenase (GAPDH) (EC 1.2.1.12) (Peptidyl-cysteine S-nitrosylase GAPDH) (EC 2.6.99.-)	0.1247154	0.2562757	n.s.
1201	SWAVPTLGLK	-0.423268648242085	0.508664046225041	P00403	MT-CO2	Cytochrome c oxidase subunit 2 (EC 7.1.1.9) (Cytochrome c oxidase polypeptide II)	-0.2614739	0.1462046	n.s.
1202	AVVTVPAYFNDAQR	0.171342005649444	0.443065873444564	P11021	HSPA5	Endoplasmic reticulum chaperone BiP (EC 3.6.4.10) (78 kDa glucose-regulated protein) (GRP-78) (Binding-immunoglobulin protein) (BiP) (Heat shock protein 70 family protein 5) (HSP70 family protein 5) (Heat shock protein family A member 5) (Immunoglobulin heavy chain-binding protein)	0.08510531	0.5272949	n.s.
1203	AVVTVPAYFNDAQR	0.171342005649444	0.443065873444564	P11021	HSPA5	Endoplasmic reticulum chaperone BiP (EC 3.6.4.10) (78 kDa glucose-regulated protein) (GRP-78) (Binding-immunoglobulin protein) (BiP) (Heat shock protein 70 family protein 5) (HSP70 family protein 5) (Heat shock protein family A member 5) (Immunoglobulin heavy chain-binding protein)	0.08510531	0.5272949	n.s.
1204	DTINVHLR	-0.293918363157577	0.513400615476536	P10253	GAA	Lysosomal alpha-glucosidase (EC 3.2.1.20) (Acid maltase) (Aglucosidase alfa) [Cleaved into: 76 kDa lysosomal alpha-glucosidase; 70 kDa lysosomal alpha-glucosidase]	-0.278315	0.1897222	n.s.
1205	SLQELFLAH	0.223714378764326	0.456644017866991	P09874	PARP1	Poly [ADP-ribose] polymerase 1 (PARP-1) (EC 2.4.2.30) (ADP-ribosyltransferase diphtheria toxin-like 1) (ARTD1) (DNA ADP-ribosyltransferase PARP1) (EC 2.4.2.-) (NAD(+) ADP-ribosyltransferase 1) (ADPRT 1) (Poly[ADP-ribose] synthase 1) (Protein poly-ADP-ribosyltransferase PARP1) (EC 2.4.2.-)	0.3147244	0.03811869	p < 0.05
1206	TTDFLDTIK	-0.22803504492852	0.462102189761894	P48735	IDH2	Isocitrate dehydrogenase [NADP], mitochondrial (IDH) (EC 1.1.1.42) (ICD-M) (IDP) (NADP(+)-specific ICDH) (Oxalosuccinate decarboxylase)	-0.2478153	0.2614525	n.s.
1207	AYEPQGGSGYDYSYAGGR	0.170466664399563	0.451182348510116	P61978	HNRNPK	Heterogeneous nuclear ribonucleoprotein K (hnRNP K) (Transformation up-regulated nuclear protein) (TUNP)	0.1690839	0.1063889	n.s.
1208	LSPLVLEVDPNIQAVR	-0.487645838946326	0.458818399995858	P05787	KRT8	Keratin, type II cytoskeletal 8 (Cytokeratin-8) (CK-8) (Keratin-8) (K8) (Type-II keratin Kb8)	-0.308334	0.2744893	n.s.
1209	LSPLVLEVDPNIQAVR	-0.487645838946326	0.458818399995858	P05787	KRT8	Keratin, type II cytoskeletal 8 (Cytokeratin-8) (CK-8) (Keratin-8) (K8) (Type-II keratin Kb8)	-0.308334	0.2744893	n.s.
1210	SLDPENPTK	0.282854248004906	0.483832390094866	P18621	RPL17	60S ribosomal protein L17 (60S ribosomal protein L23) (Large ribosomal subunit protein uL22) (PD-1)	0.2785852	0.1589094	n.s.
1211	YVYNIIGGLDEEGK	0.243912699706208	0.448941766524238	P20618	PSMB1	Proteasome subunit beta type-1 (Macropain subunit C5) (Multicatalytic endopeptidase complex subunit C5) (Proteasome component C5) (Proteasome gamma chain)	0.183542	0.01309223	p < 0.05
1212	EISDQSGGAGGLR	0.157073400842487	0.534408439337594	P49755	TMED10	Transmembrane emp24 domain-containing protein 10 (Protein TMED10) (21 kDa transmembrane-trafficking protein) (S31I125) (S31III125) (Tmp-21-I) (Transmembrane protein Tmp21) (p23) (p24 family protein delta-1) (p24delta1) (p24delta)	-0.09798741	0.4980334	n.s.
1213	ALFAQGNYSEAAK	0.176676745746621	0.469877813524138	Q00610	CLTC	Clathrin heavy chain 1 (Clathrin heavy chain on chromosome 17) (CLH-17)	0.06523107	0.443116	n.s.
1214	QAEWDDYVPK	-0.282196836958898	0.48129109521419	P30086	PEBP1	Phosphatidylethanolamine-binding protein 1 (PEBP-1) (HCNPpp) (Neuropolypeptide h3) (Prostatic-binding protein) (Raf kinase inhibitor protein) (RKIP) [Cleaved into: Hippocampal cholinergic neurostimulating peptide (HCNP)]	-0.5895643	0.0006958305	p < 0.05
1215	SGLTVEVDAPK	-0.325650358813041	0.451478161882043	P05783	KRT18	Keratin, type I cytoskeletal 18 (Cell proliferation-inducing gene 46 protein) (Cytokeratin-18) (CK-18) (Keratin-18) (K18)	-0.54068	0.06291682	n.s.
1216	SATGALEGQMFR	0.150379183788088	0.486463665304908	O60911	CTSV	Cathepsin L2 (EC 3.4.22.43) (Cathepsin U) (Cathepsin V)	NA	NA	NA
1217	MLVAGATSIAR	-0.194018911842411	0.451182348510116	P18206	VCL	Vinculin (Metavinculin) (MV)	-0.3006329	0.03145254	p < 0.05
1218	LALGGELVYHR	0.278835044191853	0.485874626408735	O96008	TOMM40	Mitochondrial import receptor subunit TOM40 homolog (Protein Haymaker) (Translocase of outer membrane 40 kDa subunit homolog) (p38.5)	0.3716191	0.001649309	p < 0.05
1219	LALGGELVYHR	0.278835044191853	0.485874626408735	O96008	TOMM40	Mitochondrial import receptor subunit TOM40 homolog (Protein Haymaker) (Translocase of outer membrane 40 kDa subunit homolog) (p38.5)	0.3716191	0.001649309	p < 0.05
1220	TYFPHFDL	-0.341335822341308	0.458818399995858	P02008	HBZ	Hemoglobin subunit zeta (HBAZ) (Hemoglobin zeta chain) (Zeta-globin)	NA	NA	NA
1221	ILLLLNR	0.191641185274722	0.477555859628653	Q12789	GTF3C1	General transcription factor 3C polypeptide 1 (TF3C-alpha) (TFIIIC box B-binding subunit) (Transcription factor IIIC 220 kDa subunit) (TFIIIC 220 kDa subunit) (TFIIIC220) (Transcription factor IIIC subunit alpha)	0.3294335	0.01095006	p < 0.05
1222	QLLSACESFK	0.329805399127134	0.527352824606673	P40261	NNMT	Nicotinamide N-methyltransferase (EC 2.1.1.1)	-0.2622064	0.5220015	n.s.
1223	TTFNIQDGPDFQDR	0.180482619451732	0.456644017866991	Q99757	TXN2	Thioredoxin, mitochondrial (MTRX) (Mt-Trx) (Thioredoxin-2)	-0.02531977	0.9198925	n.s.
1224	LGMFLYEYAR	-0.38985796319854	0.468199705529446	P02768	ALB	Albumin	-0.4422506	0.001567508	p < 0.05
1225	YTVVYFPVR	0.390821214911477	0.462102189761894	P09211	GSTP1	Glutathione S-transferase P (EC 2.5.1.18) (GST class-pi) (GSTP1-1)	0.09969494	0.8351917	n.s.
1226	WVGEDSTYK	0.173034983646133	0.465220649653239	P61313	RPL15	60S ribosomal protein L15 (Large ribosomal subunit protein eL15)	0.2061136	0.1777879	n.s.
1227	SALLQDNIADAVACAK	-0.453015550970141	0.458818399995858	P61626	LYZ	Lysozyme C (EC 3.2.1.17) (1,4-beta-N-acetylmuramidase C)	-0.5250111	0.2449677	n.s.
1228	TQSPSSLSASVGDR	-0.253280915846375	0.496769820037024	A0A075B6S5	IGKV1-27	Immunoglobulin kappa variable 1-27	NA	NA	NA
1229	TIMFGPDK	0.197111589097436	0.46055594927715	P27824	CANX	Calnexin (IP90) (Major histocompatibility complex class I antigen-binding protein p88) (p90)	0.128715	0.3928587	n.s.
1230	PTVSALLTSEK	-0.229074092319141	0.460923962319479	P78417	GSTO1	Glutathione S-transferase omega-1 (GSTO-1) (EC 2.5.1.18) (Glutathione S-transferase omega 1-1) (GSTO 1-1) (Glutathione-dependent dehydroascorbate reductase) (EC 1.8.5.1) (Monomethylarsonic acid reductase) (MMA(V) reductase) (EC 1.20.4.2) (S-(Phenacyl)glutathione reductase) (SPG-R)	-0.3271204	0.1235666	n.s.
1231	AASFAQFK	0.140533863286797	0.464304635203882	Q00610	CLTC	Clathrin heavy chain 1 (Clathrin heavy chain on chromosome 17) (CLH-17)	0.06523107	0.443116	n.s.
1232	AILLAVPGSSDSR	0.18248924981256	0.487146323495975	Q96T37	RBM15	RNA-binding protein 15 (One-twenty two protein 1) (RNA-binding motif protein 15)	0.1668476	0.1427482	n.s.
1233	EAAGTLVTLSSAPTAIK	0.154516349555629	0.463010937744332	P53618	COPB1	Coatomer subunit beta (Beta-coat protein) (Beta-COP)	0.09591083	0.3255351	n.s.
1234	AVAIDLPGLGH	-0.253081572097087	0.47091094557634	Q96IU4	ABHD14B	Protein ABHD14B (EC 3.-.-.-) (Alpha/beta hydrolase domain-containing protein 14B) (Abhydrolase domain-containing protein 14B) (CCG1-interacting factor B)	-0.3571756	0.06619211	n.s.
1235	YVEPIEDVPCGN	0.276780874934628	0.472178291753936	P13639	EEF2	Elongation factor 2 (EF-2)	0.2386818	0.007749281	p < 0.05
1236	ASGANFEYIIAEK	-0.290475750910928	0.464538729967117	P30084	ECHS1	Enoyl-CoA hydratase, mitochondrial (EC 4.2.1.17) (Enoyl-CoA hydratase 1) (Short-chain enoyl-CoA hydratase) (SCEH)	-0.3227453	0.08401885	n.s.
1237	ALINDELVEWK	-0.249213651589825	0.47794398389254	P42224	STAT1	Signal transducer and activator of transcription 1-alpha/beta (Transcription factor ISGF-3 components p91/p84)	-0.3718427	0.1825234	n.s.
1238	FWSLPSR	-0.208122058948413	0.509888235301026	P98160	HSPG2	Basement membrane-specific heparan sulfate proteoglycan core protein (HSPG) (Perlecan) (PLC) [Cleaved into: Endorepellin; LG3 peptide]	-0.5640581	0.0006038661	p < 0.05
1239	PVTVEYITR	0.260732462801949	0.47671774730562	O14818	PSMA7	Proteasome subunit alpha type-7 (Proteasome subunit RC6-1) (Proteasome subunit XAPC7)	0.1820472	0.05157596	n.s.
1240	QVAEVFTGHMGK	0.251094432077261	0.512357268777384	P06576	ATP5F1B	ATP synthase subunit beta, mitochondrial (EC 7.1.2.2) (ATP synthase F1 subunit beta)	0.0002935995	0.999339	n.s.
1241	QVAEVFTGHMGK	0.251094432077261	0.512357268777384	P06576	ATP5F1B	ATP synthase subunit beta, mitochondrial (EC 7.1.2.2) (ATP synthase F1 subunit beta)	0.0002935995	0.999339	n.s.
1242	VVEVLAGHGHLY	0.327332976429258	0.499606505162624	P49327	FASN	Fatty acid synthase (EC 2.3.1.85) (Type I fatty acid synthase) [Includes: [Acyl-carrier-protein] S-acetyltransferase (EC 2.3.1.38); [Acyl-carrier-protein] S-malonyltransferase (EC 2.3.1.39); 3-oxoacyl-[acyl-carrier-protein] synthase (EC 2.3.1.41); 3-oxoacyl-[acyl-carrier-protein] reductase (EC 1.1.1.100); 3-hydroxyacyl-[acyl-carrier-protein] dehydratase (EC 4.2.1.59); Enoyl-[acyl-carrier-protein]…	0.4644917	0.08432372	n.s.
1243	VVEVLAGHGHLY	0.327332976429258	0.499606505162624	P49327	FASN	Fatty acid synthase (EC 2.3.1.85) (Type I fatty acid synthase) [Includes: [Acyl-carrier-protein] S-acetyltransferase (EC 2.3.1.38); [Acyl-carrier-protein] S-malonyltransferase (EC 2.3.1.39); 3-oxoacyl-[acyl-carrier-protein] synthase (EC 2.3.1.41); 3-oxoacyl-[acyl-carrier-protein] reductase (EC 1.1.1.100); 3-hydroxyacyl-[acyl-carrier-protein] dehydratase (EC 4.2.1.59); Enoyl-[acyl-carrier-protein]…	0.4644917	0.08432372	n.s.
1244	TTTLAFK	0.189983504493376	0.513400615476536	P28062	PSMB8	Proteasome subunit beta type-8 (EC 3.4.25.1) (Low molecular mass protein 7) (Macropain subunit C13) (Multicatalytic endopeptidase complex subunit C13) (Proteasome component C13) (Proteasome subunit beta-5i) (Really interesting new gene 10 protein)	0.1825686	0.1767754	n.s.
1245	IINLSSLAH	0.218736363195067	0.497311070169032	Q8NBN7	RDH13	Retinol dehydrogenase 13 (EC 1.1.1.300) (Short chain dehydrogenase/reductase family 7C member 3)	-0.1050596	0.692797	n.s.
1246	DETVSDCSPH	0.195417870672831	0.472415686541891	P47756	CAPZB	F-actin-capping protein subunit beta (CapZ beta)	-0.03063472	0.7909496	n.s.
1247	TQALTPATALDLVR	0.169053095929611	0.544948623574262	O95396	MOCS3	Adenylyltransferase and sulfurtransferase MOCS3 (Molybdenum cofactor synthesis protein 3) (Molybdopterin synthase sulfurylase) (MPT synthase sulfurylase) [Includes: Molybdopterin-synthase adenylyltransferase (EC 2.7.7.80) (Adenylyltransferase MOCS3) (Sulfur carrier protein MOCS2A adenylyltransferase); Molybdopterin-synthase sulfurtransferase (EC 2.8.1.11) (Sulfur carrier protein MOCS2A sulfurtran…	-0.005214509	0.9830641	n.s.
1248	EVTSDSGSIVVSGLTPGVEYVY	-0.306591746902026	0.519314562332594	P02751	FN1	Fibronectin (FN) (Cold-insoluble globulin) (CIG) [Cleaved into: Anastellin; Ugl-Y1; Ugl-Y2; Ugl-Y3]	-0.1201486	0.7615335	n.s.
1249	GGVLPNIQAVLLPK	-0.179349214619933	0.472178291753936	P04908	H2AC4	Histone H2A type 1-B/E (Histone H2A.2) (Histone H2A/a) (Histone H2A/m)	NA	NA	NA
1250	AVVLFDEVDK	0.137305191423562	0.518417961705534	Q9H078	CLPB	Caseinolytic peptidase B protein homolog (EC 3.6.1.-) (Suppressor of potassium transport defect 3)	0.1457899	0.1881282	n.s.
1251	LAEFAFSLYR	-0.555408458881684	0.472178291753936	P01009	SERPINA1	Alpha-1-antitrypsin (Alpha-1 protease inhibitor) (Alpha-1-antiproteinase) (Serpin A1) [Cleaved into: Short peptide from AAT (SPAAT)]	-0.6924126	9.322405e-05	p < 0.05
1252	VLSLYASGR	-0.260054268448035	0.492854706339362	P60709	ACTB	Actin, cytoplasmic 1 (Beta-actin) [Cleaved into: Actin, cytoplasmic 1, N-terminally processed]	NA	NA	NA
1253	ALSALSDLHAHK	-0.306327458108505	0.514957837967437	P69905	HBA1;	Hemoglobin subunit alpha (Alpha-globin) (Hemoglobin alpha chain)	-0.2999818	0.2404871	n.s.
1254	ALSALSDLHAHK	-0.306327458108505	0.514957837967437	P69905	HBA1;	Hemoglobin subunit alpha (Alpha-globin) (Hemoglobin alpha chain)	-0.2999818	0.2404871	n.s.
1255	GLLYSEVTASSLVK	-0.219110727015188	0.531230106928738	P35611	ADD1	Alpha-adducin (Erythrocyte adducin subunit alpha)	-0.4359151	0.009876666	p < 0.05
1256	FYAPELLFFAK	-0.377457666114659	0.483177822283566	P02768	ALB	Albumin	-0.4422506	0.001567508	p < 0.05
1257	SVPAAEHSTITAWGK	0.275744288128669	0.493393040655122	P43490	NAMPT	Nicotinamide phosphoribosyltransferase (NAmPRTase) (Nampt) (EC 2.4.2.12) (Pre-B-cell colony-enhancing factor 1) (Pre-B cell-enhancing factor) (Visfatin)	0.3167727	0.2959214	n.s.
1258	SVPAAEHSTITAWGK	0.275744288128669	0.493393040655122	P43490	NAMPT	Nicotinamide phosphoribosyltransferase (NAmPRTase) (Nampt) (EC 2.4.2.12) (Pre-B-cell colony-enhancing factor 1) (Pre-B cell-enhancing factor) (Visfatin)	0.3167727	0.2959214	n.s.
1259	TISQATAAGDVIK	0.207245614575397	0.484499502858604	P22695	UQCRC2	Cytochrome b-c1 complex subunit 2, mitochondrial (Complex III subunit 2) (Core protein II) (Ubiquinol-cytochrome-c reductase complex core protein 2)	-0.08351904	0.6300995	n.s.
1260	SCQIIIPQNQVNR	0.131769020477595	0.492854706339362	P31150	GDI1	Rab GDP dissociation inhibitor alpha (Rab GDI alpha) (Guanosine diphosphate dissociation inhibitor 1) (GDI-1) (Oligophrenin-2) (Protein XAP-4)	-0.05951297	0.6265781	n.s.
1261	FLNTTDFLDTIK	-0.456489808795897	0.484499502858604	P48735	IDH2	Isocitrate dehydrogenase [NADP], mitochondrial (IDH) (EC 1.1.1.42) (ICD-M) (IDP) (NADP(+)-specific ICDH) (Oxalosuccinate decarboxylase)	-0.2478153	0.2614525	n.s.
1262	SLLPLGCWSADSQR	0.146826913087194	0.524355293462585	P13798	APEH	Acylamino-acid-releasing enzyme (AARE) (EC 3.4.19.1) (Acyl-peptide hydrolase) (APH) (Acylaminoacyl-peptidase) (Oxidized protein hydrolase) (OPH)	0.08778826	0.5093641	n.s.
1263	MLAFDVNDEK	-0.274400135762051	0.484305170050014	P02763	ORM1	Alpha-1-acid glycoprotein 1 (AGP 1) (Orosomucoid-1) (OMD 1)	-0.3393498	0.09088465	n.s.
1264	VVYPWTQR	0.504291477615851	0.555549539482089	P02042	HBD	Hemoglobin subunit delta (Delta-globin) (Hemoglobin delta chain)	-0.2710206	0.405102	n.s.
1265	SGDGVTHTVPIYEGYALPHAILR	0.250383178811718	0.493393040655122	P60709	ACTB	Actin, cytoplasmic 1 (Beta-actin) [Cleaved into: Actin, cytoplasmic 1, N-terminally processed]	NA	NA	NA
1266	SGDGVTHTVPIYEGYALPHAILR	0.250383178811718	0.493393040655122	P60709	ACTB	Actin, cytoplasmic 1 (Beta-actin) [Cleaved into: Actin, cytoplasmic 1, N-terminally processed]	NA	NA	NA
1267	CNPGDVCYYASR	-0.348650386114085	0.511260424673299	P08572	COL4A2	Collagen alpha-2(IV) chain [Cleaved into: Canstatin]	-0.7569541	2.217582e-05	p < 0.05
1268	IAPQPVGYAAGLK	0.207105897582218	0.492854706339362	Q96M27	PRRC1	Protein PRRC1 (Proline-rich and coiled-coil-containing protein 1)	-0.02368045	0.893746	n.s.
1269	QIGDTIEFR	-0.138634879082517	0.526699248194494	P00387	CYB5R3	NADH-cytochrome b5 reductase 3 (B5R) (Cytochrome b5 reductase) (EC 1.6.2.2) (Diaphorase-1) [Cleaved into: NADH-cytochrome b5 reductase 3 membrane-bound form; NADH-cytochrome b5 reductase 3 soluble form]	-0.3080538	0.0186835	p < 0.05
1270	TILTTQLTNDELSEK	0.156347052233801	0.544948623574262	O75431	MTX2	Metaxin-2 (Mitochondrial outer membrane import complex protein 2)	0.2419809	0.1014688	n.s.
1271	TYFPHFDLS	-0.21489849966627	0.534401880294933	P69905	HBA1;	Hemoglobin subunit alpha (Alpha-globin) (Hemoglobin alpha chain)	-0.2999818	0.2404871	n.s.
1272	IFSIPYFQQTGVR	-0.180328149426003	0.532237938198848	P36871	PGM1	Phosphoglucomutase-1 (PGM 1) (EC 5.4.2.2) (Glucose phosphomutase 1)	-0.239697	0.1361361	n.s.
1273	SITGQGADTPPVGVFIIER	-0.258497793032431	0.495222751090692	P12830	CDH1	Cadherin-1 (CAM 120/80) (Epithelial cadherin) (E-cadherin) (Uvomorulin) (CD antigen CD324) [Cleaved into: E-Cad/CTF1; E-Cad/CTF2; E-Cad/CTF3]	-0.3506439	0.131736	n.s.
1274	SLLFDPLSSSSSNK	-0.460210219031521	0.508664046225041	P15144	ANPEP	Aminopeptidase N (AP-N) (hAPN) (EC 3.4.11.2) (Alanyl aminopeptidase) (Aminopeptidase M) (AP-M) (Microsomal aminopeptidase) (Myeloid plasma membrane glycoprotein CD13) (gp150) (CD antigen CD13)	-0.9169958	0.04395157	p < 0.05
1275	AASVYAGAGGSGSR	-0.322933436781546	0.509888235301026	P05783	KRT18	Keratin, type I cytoskeletal 18 (Cell proliferation-inducing gene 46 protein) (Cytokeratin-18) (CK-18) (Keratin-18) (K18)	-0.54068	0.06291682	n.s.
1276	VLEMTSEDLENALK	0.373256544590628	0.654467165201555	O60656	UGT1A9	UDP-glucuronosyltransferase 1A9 (UGT1A9) (EC 2.4.1.17) (UDP-glucuronosyltransferase 1-9) (UDPGT 1-9) (UGT1*9) (UGT1-09) (UGT1.9) (UDP-glucuronosyltransferase 1-I) (UGT-1I) (UGT1I) (lugP4)	NA	NA	NA
1277	NYEAESSSGVPGTADSR	-0.239009626634676	0.604474380122331	P04114	APOB	Apolipoprotein B-100 (Apo B-100) [Cleaved into: Apolipoprotein B-48 (Apo B-48)]	-0.3141808	0.2519582	n.s.
1278	DLAPTPGANLYGSHPF	-0.244403913516292	0.518417961705534	P10253	GAA	Lysosomal alpha-glucosidase (EC 3.2.1.20) (Acid maltase) (Aglucosidase alfa) [Cleaved into: 76 kDa lysosomal alpha-glucosidase; 70 kDa lysosomal alpha-glucosidase]	-0.278315	0.1897222	n.s.
1279	ELTCLNEASVLHNLK	-0.244749565218747	0.497311070169032	P35579	MYH9	Myosin-9 (Cellular myosin heavy chain, type A) (Myosin heavy chain 9) (Myosin heavy chain, non-muscle IIa) (Non-muscle myosin heavy chain A) (NMMHC-A) (Non-muscle myosin heavy chain IIa) (NMMHC II-a) (NMMHC-IIA)	-0.268979	0.01833809	p < 0.05
1280	SLVTTLNSDLK	-0.262955378761827	0.492075276629981	P04114	APOB	Apolipoprotein B-100 (Apo B-100) [Cleaved into: Apolipoprotein B-48 (Apo B-48)]	-0.3141808	0.2519582	n.s.
1281	TAALGCLVK	-0.284976033306204	0.497311070169032	P01857	IGHG1	Immunoglobulin heavy constant gamma 1 (Ig gamma-1 chain C region) (Ig gamma-1 chain C region EU) (Ig gamma-1 chain C region KOL) (Ig gamma-1 chain C region NIE)	-0.1921452	0.4650499	n.s.
1282	DWDSPYSHDLDT	-0.244935225359549	0.496769820037024	Q8IV08	PLD3	5'-3' exonuclease PLD3 (EC 3.1.16.1) (Choline phosphatase 3) (HindIII K4L homolog) (Hu-K4) (Phosphatidylcholine-hydrolyzing phospholipase D3) (Phospholipase D3) (PLD 3)	-0.2825373	0.2149553	n.s.
1283	CPEALFQPSFLGMES	-0.223531478087211	0.503012170976541	P60709	ACTB	Actin, cytoplasmic 1 (Beta-actin) [Cleaved into: Actin, cytoplasmic 1, N-terminally processed]	NA	NA	NA
1284	IVGHLTH	-0.266817596397325	0.584608134138261	P24752	ACAT1	Acetyl-CoA acetyltransferase, mitochondrial (EC 2.3.1.9) (Acetoacetyl-CoA thiolase) (T2)	-0.3627995	0.1510405	n.s.
1285	FGSAFATPFLVVR	0.220742305360951	0.531230106928738	P15954	COX7C	Cytochrome c oxidase subunit 7C, mitochondrial (Cytochrome c oxidase polypeptide VIIc)	NA	NA	NA
1286	MANEYNFQYELVQYK	-0.180376487706851	0.509888235301026	Q9NYU2	UGGT1	UDP-glucose:glycoprotein glucosyltransferase 1 (UGT1) (hUGT1) (EC 2.4.1.-) (UDP--Glc:glycoprotein glucosyltransferase) (UDP-glucose ceramide glucosyltransferase-like 1)	0.019701	0.9111306	n.s.
1287	MANEYNFQYELVQYK	-0.180376487706851	0.509888235301026	Q9NYU2	UGGT1	UDP-glucose:glycoprotein glucosyltransferase 1 (UGT1) (hUGT1) (EC 2.4.1.-) (UDP--Glc:glycoprotein glucosyltransferase) (UDP-glucose ceramide glucosyltransferase-like 1)	0.019701	0.9111306	n.s.
1288	GTDPEDVIR	-0.138277186877909	0.500225224474613	O14950	MYL12B	Myosin regulatory light chain 12B (MLC-2A) (MLC-2) (Myosin regulatory light chain 2-B, smooth muscle isoform) (Myosin regulatory light chain 20 kDa) (MLC20) (Myosin regulatory light chain MRLC2) (SHUJUN-1)	NA	NA	NA
1289	SLATQDSDNPDLR	0.142037637997539	0.513320454282814	P63010	AP2B1	AP-2 complex subunit beta (AP105B) (Adaptor protein complex AP-2 subunit beta) (Adaptor-related protein complex 2 subunit beta) (Beta-2-adaptin) (Beta-adaptin) (Clathrin assembly protein complex 2 beta large chain) (Plasma membrane adaptor HA2/AP2 adaptin beta subunit)	-0.05548719	0.5720722	n.s.
1290	ELLCLDNTR	-0.185245917928172	0.506402782907966	P02787	TF	Serotransferrin (Transferrin) (Beta-1 metal-binding globulin) (Siderophilin)	-0.4991764	0.00457859	p < 0.05
1291	ILSFDTEAEVLER	-0.178442863497356	0.629000019090048	P49189	ALDH9A1	4-trimethylaminobutyraldehyde dehydrogenase (TMABA-DH) (TMABALDH) (EC 1.2.1.47) (Aldehyde dehydrogenase E3 isozyme) (Aldehyde dehydrogenase family 9 member A1) (EC 1.2.1.3) (Gamma-aminobutyraldehyde dehydrogenase) (EC 1.2.1.19) (R-aminobutyraldehyde dehydrogenase) [Cleaved into: 4-trimethylaminobutyraldehyde dehydrogenase, N-terminally processed]	-0.3723355	0.01025929	p < 0.05
1292	GIGPVPAISGALK	-0.22555366111625	0.664028940647926	P42765	ACAA2	3-ketoacyl-CoA thiolase, mitochondrial (EC 2.3.1.16) (Acetyl-CoA acetyltransferase) (EC 2.3.1.9) (Acetyl-CoA acyltransferase) (Acyl-CoA hydrolase, mitochondrial) (EC 3.1.2.-) (EC 3.1.2.1) (EC 3.1.2.2) (Beta-ketothiolase) (Mitochondrial 3-oxoacyl-CoA thiolase) (T1)	-0.3209004	0.138423	n.s.
1293	ISTIGVDFK	0.199670611507191	0.52045764245855	P59190	RAB15	Ras-related protein Rab-15	NA	NA	NA
1294	LTEAPLNPK	0.354177323065096	0.492854706339362	P0CG38	POTEI	POTE ankyrin domain family member I	NA	NA	NA
1295	EFNAETFTFHA	-0.212851010385324	0.497152419902335	P02768	ALB	Albumin	-0.4422506	0.001567508	p < 0.05
1296	TELHLNHLAENNVFGIVPL	0.234073426931936	0.506402782907966	Q92614	MYO18A	Unconventional myosin-XVIIIa (Molecule associated with JAK3 N-terminus) (MAJN) (Myosin containing a PDZ domain) (Surfactant protein receptor SP-R210) (SP-R210)	0.3394906	0.02887453	p < 0.05
1297	FVVEVIK	0.211946691540128	0.512357268777384	Q07021	C1QBP	Complement component 1 Q subcomponent-binding protein, mitochondrial (ASF/SF2-associated protein p32) (Glycoprotein gC1qBP) (C1qBP) (Hyaluronan-binding protein 1) (Mitochondrial matrix protein p32) (gC1q-R protein) (p33) (SF2AP32)	0.1808306	0.2984111	n.s.
1298	APPTAYIDFAR	0.170940212092461	0.527352824606673	P60174	TPI1	Triosephosphate isomerase (TIM) (EC 5.3.1.1) (Methylglyoxal synthase) (EC 4.2.3.3) (Triose-phosphate isomerase)	0.2053799	0.09975284	n.s.
1299	VAVSADPNVPNVVVTGL	-0.207968447131573	0.54070521411065	P52565	ARHGDIA	Rho GDP-dissociation inhibitor 1 (Rho GDI 1) (Rho-GDI alpha)	-0.03154607	0.8240356	n.s.
1300	AVLVTGGDCGLGH	-0.301915563297833	0.661756209512409	P37059	HSD17B2	17-beta-hydroxysteroid dehydrogenase type 2 (17-beta-HSD 2) (20 alpha-hydroxysteroid dehydrogenase) (20-alpha-HSD) (E2DH) (Estradiol 17-beta-dehydrogenase 2) (EC 1.1.1.62) (Microsomal 17-beta-hydroxysteroid dehydrogenase) (Short chain dehydrogenase/reductase family 9C member 2) (Testosterone 17-beta-dehydrogenase) (EC 1.1.1.239)	-1.030127	0.01106014	p < 0.05
1301	EILTPNSIPK	-0.169796448171354	0.507487273687961	P35579	MYH9	Myosin-9 (Cellular myosin heavy chain, type A) (Myosin heavy chain 9) (Myosin heavy chain, non-muscle IIa) (Non-muscle myosin heavy chain A) (NMMHC-A) (Non-muscle myosin heavy chain IIa) (NMMHC II-a) (NMMHC-IIA)	-0.268979	0.01833809	p < 0.05
1302	ALCIGDEQGENK	-0.443271703935224	0.512357268777384	P02788	LTF	Lactotransferrin (Lactoferrin) (EC 3.4.21.-) (Growth-inhibiting protein 12) (Talalactoferrin) [Cleaved into: Lactoferricin-H (Lfcin-H); Kaliocin-1; Lactoferroxin-A; Lactoferroxin-B; Lactoferroxin-C]	-0.3295904	0.6364081	n.s.
1303	TVTSASPLEEATLSELK	0.133762882258146	0.578137687699268	P48047	ATP5PO	ATP synthase subunit O, mitochondrial (ATP synthase peripheral stalk subunit OSCP) (Oligomycin sensitivity conferral protein) (OSCP)	0.005410899	0.9818393	n.s.
1304	GVVLAPVQLGK	0.15148378437845	0.511260424673299	Q14204	DYNC1H1	Cytoplasmic dynein 1 heavy chain 1 (Cytoplasmic dynein heavy chain 1) (Dynein heavy chain, cytosolic)	0.07530173	0.4450433	n.s.
1305	SVLEELVNSGR	0.157919278795611	0.586474953082433	O94874	UFL1	E3 UFM1-protein ligase 1 (EC 2.3.2.-) (E3 UFM1-protein transferase 1) (Multiple alpha-helix protein located at ER) (Novel LZAP-binding protein) (Regulator of C53/LZAP and DDRGK1)	0.10628	0.3806804	n.s.
1306	NLAEQHLGLTK	-0.191511246069244	0.519314562332594	Q01082	SPTBN1	Spectrin beta chain, non-erythrocytic 1 (Beta-II spectrin) (Fodrin beta chain) (Spectrin, non-erythroid beta chain 1)	-0.1571545	0.3179771	n.s.
1307	NLAEQHLGLTK	-0.191511246069244	0.519314562332594	Q01082	SPTBN1	Spectrin beta chain, non-erythrocytic 1 (Beta-II spectrin) (Fodrin beta chain) (Spectrin, non-erythroid beta chain 1)	-0.1571545	0.3179771	n.s.
1308	ALLALLQLK	-0.401534419996967	0.541156705350127	P01024	C3	Complement C3 (C3 and PZP-like alpha-2-macroglobulin domain-containing protein 1) [Cleaved into: Complement C3 beta chain; C3-beta-c (C3bc); Complement C3 alpha chain; C3a anaphylatoxin; Acylation stimulating protein (ASP) (C3adesArg); Complement C3b alpha' chain; Complement C3c alpha' chain fragment 1; Complement C3dg fragment; Complement C3g fragment; Complement C3d fragment; Complement C3f fra…	-0.5825544	0.0007907472	p < 0.05
1309	SDGGQSVYHVHLHVLGGR	0.232212288939852	0.500225224474613	P49773	HINT1	Histidine triad nucleotide-binding protein 1 (EC 3.-.-.-) (Adenosine 5'-monophosphoramidase) (Protein kinase C inhibitor 1) (Protein kinase C-interacting protein 1) (PKCI-1)	0.06579934	0.7155118	n.s.
1310	SALQAIGVEAH	-0.180622409001884	0.560678944686672	Q9H008	LHPP	Phospholysine phosphohistidine inorganic pyrophosphate phosphatase (hLHPP) (EC 3.1.3.-) (EC 3.6.1.1)	-0.3023713	0.1715582	n.s.
1311	TTGVVLDSGDGVTH	0.17381603168767	0.508664046225041	P42025	ACTR1B	Beta-centractin (Actin-related protein 1B) (ARP1B)	-0.2806704	0.05292372	n.s.
1312	TLVVSADQEMSGR	-0.215106030971757	0.544948623574262	Q8N3V7	SYNPO	Synaptopodin	-0.5402873	0.0009517354	p < 0.05
1313	ALFAAVGTAGQR	-0.340667365931006	0.52030610988482	P49419	ALDH7A1	Alpha-aminoadipic semialdehyde dehydrogenase (Alpha-AASA dehydrogenase) (EC 1.2.1.31) (Aldehyde dehydrogenase family 7 member A1) (EC 1.2.1.3) (Antiquitin-1) (Betaine aldehyde dehydrogenase) (EC 1.2.1.8) (Delta1-piperideine-6-carboxylate dehydrogenase) (P6c dehydrogenase)	-0.4442458	0.03127919	p < 0.05
1314	AGIDTLLIR	-0.237297089090265	0.539756568805559	P98160	HSPG2	Basement membrane-specific heparan sulfate proteoglycan core protein (HSPG) (Perlecan) (PLC) [Cleaved into: Endorepellin; LG3 peptide]	-0.5640581	0.0006038661	p < 0.05
1315	ITDFGLSK	0.177881694116183	0.500225224474613	Q96NX5	CAMK1G	Calcium/calmodulin-dependent protein kinase type 1G (EC 2.7.11.17) (CaM kinase I gamma) (CaM kinase IG) (CaM-KI gamma) (CaMKI gamma) (CaMKIG) (CaMK-like CREB kinase III) (CLICK III)	NA	NA	NA
1316	AIIGHYDCTYGGGVHLSSPLASGAVANK	0.177990403994215	0.532237938198848	P31930	UQCRC1	Cytochrome b-c1 complex subunit 1, mitochondrial (Complex III subunit 1) (Core protein I) (Ubiquinol-cytochrome-c reductase complex core protein 1)	-0.001239127	0.996116	n.s.
1317	GGAAQLALDK	-0.20980521928601	0.500225224474613	P49748	ACADVL	Very long-chain specific acyl-CoA dehydrogenase, mitochondrial (VLCAD) (EC 1.3.8.9)	-0.3016964	0.08936411	n.s.
1318	AASSLQSGVPSR	-0.280837790417732	0.518417961705534	A0A075B6S4	IGKV1D-17	Immunoglobulin kappa variable 1D-17	NA	NA	NA
1319	ILAIGASEDK	0.194191332215428	0.502811474885462	P10515	DLAT	Dihydrolipoyllysine-residue acetyltransferase component of pyruvate dehydrogenase complex, mitochondrial (EC 2.3.1.12) (70 kDa mitochondrial autoantigen of primary biliary cirrhosis) (PBC) (Dihydrolipoamide acetyltransferase component of pyruvate dehydrogenase complex) (M2 antigen complex 70 kDa subunit) (Pyruvate dehydrogenase complex component E2) (PDC-E2) (PDCE2)	0.1098135	0.4991269	n.s.
1320	SATASSEPAPASAAK	-0.180504837043353	0.558650051392974	P54727	RAD23B	UV excision repair protein RAD23 homolog B (HR23B) (hHR23B) (XP-C repair-complementing complex 58 kDa protein) (p58)	-0.02009802	0.9010326	n.s.
1321	SFQTSLPR	0.233628088512858	0.518417961705534	P50416	CPT1A	Carnitine O-palmitoyltransferase 1, liver isoform (CPT1-L) (EC 2.3.1.21) (Carnitine O-palmitoyltransferase I, liver isoform) (CPT I) (CPTI-L) (Carnitine palmitoyltransferase 1A)	0.0433204	0.8964869	n.s.
1322	AIEHADFAGVER	0.156128086410969	0.547222071569703	P78371	CCT2	T-complex protein 1 subunit beta (TCP-1-beta) (CCT-beta)	0.300246	0.003907153	p < 0.05
1323	LGALALIYNEALK	0.552739712134525	0.50322614208092	P06703	S100A6	Protein S100-A6 (Calcyclin) (Growth factor-inducible protein 2A9) (MLN 4) (Prolactin receptor-associated protein) (PRA) (S100 calcium-binding protein A6)	0.2138789	0.608926	n.s.
1324	NLFVGNLNFNK	0.180792581033956	0.509888235301026	P19338	NCL	Nucleolin (Protein C23)	0.3604826	0.004107777	p < 0.05
1325	LLSHCLLVTL	0.296841558264855	0.613992008426192	P02008	HBZ	Hemoglobin subunit zeta (HBAZ) (Hemoglobin zeta chain) (Zeta-globin)	NA	NA	NA
1326	ALIEAITEYTK	0.191012069926252	0.571217401541585	Q9NR28	DIABLO	Diablo homolog, mitochondrial (Direct IAP-binding protein with low pI) (Second mitochondria-derived activator of caspase) (Smac)	0.206768	0.1866647	n.s.
1327	SFSEPAQQAMR	-0.237298015072354	0.502811474885462	P10253	GAA	Lysosomal alpha-glucosidase (EC 3.2.1.20) (Acid maltase) (Aglucosidase alfa) [Cleaved into: 76 kDa lysosomal alpha-glucosidase; 70 kDa lysosomal alpha-glucosidase]	-0.278315	0.1897222	n.s.
1328	YILNGGTLLGLK	-0.320694666462584	0.537731800567466	P01023	A2M	Alpha-2-macroglobulin (Alpha-2-M) (C3 and PZP-like alpha-2-macroglobulin domain-containing protein 5)	-0.2887571	0.1582445	n.s.
1329	VLTQQGFIYQGSAK	0.331571365423145	0.507487273687961	P21980	TGM2	Protein-glutamine gamma-glutamyltransferase 2 (EC 2.3.2.13) (Erythrocyte transglutaminase) (Heart G alpha(h)) (hhG alpha(h)) (Isopeptidase TGM2) (EC 3.4.-.-) (Protein G alpha(h)) (G(h)) (Protein-glutamine deamidase TGM2) (EC 3.5.1.44) (Protein-glutamine dopaminyltransferase TGM2) (EC 2.3.1.-) (Protein-glutamine histaminyltransferase TGM2) (EC 2.3.1.-) (Protein-glutamine noradrenalinyltransferase …	0.1473974	0.7362858	n.s.
1330	VLTQQGFIYQGSAK	0.331571365423145	0.507487273687961	P21980	TGM2	Protein-glutamine gamma-glutamyltransferase 2 (EC 2.3.2.13) (Erythrocyte transglutaminase) (Heart G alpha(h)) (hhG alpha(h)) (Isopeptidase TGM2) (EC 3.4.-.-) (Protein G alpha(h)) (G(h)) (Protein-glutamine deamidase TGM2) (EC 3.5.1.44) (Protein-glutamine dopaminyltransferase TGM2) (EC 2.3.1.-) (Protein-glutamine histaminyltransferase TGM2) (EC 2.3.1.-) (Protein-glutamine noradrenalinyltransferase …	0.1473974	0.7362858	n.s.
1331	TLGEESEAPGQR	0.159321104168409	0.515619609794797	Q04637	EIF4G1	Eukaryotic translation initiation factor 4 gamma 1 (eIF-4-gamma 1) (eIF-4G 1) (eIF-4G1) (p220)	0.3297166	2.910734e-05	p < 0.05
1332	GNVLQSSSDAIYLAR	-0.156849985643017	0.661756209512409	P42765	ACAA2	3-ketoacyl-CoA thiolase, mitochondrial (EC 2.3.1.16) (Acetyl-CoA acetyltransferase) (EC 2.3.1.9) (Acetyl-CoA acyltransferase) (Acyl-CoA hydrolase, mitochondrial) (EC 3.1.2.-) (EC 3.1.2.1) (EC 3.1.2.2) (Beta-ketothiolase) (Mitochondrial 3-oxoacyl-CoA thiolase) (T1)	-0.3209004	0.138423	n.s.
1333	GFQQILAGEYDHLPEQAFY	0.21006504725751	0.515619609794797	P06576	ATP5F1B	ATP synthase subunit beta, mitochondrial (EC 7.1.2.2) (ATP synthase F1 subunit beta)	0.0002935995	0.999339	n.s.
1334	GFQQILAGEYDHLPEQAFY	0.21006504725751	0.515619609794797	P06576	ATP5F1B	ATP synthase subunit beta, mitochondrial (EC 7.1.2.2) (ATP synthase F1 subunit beta)	0.0002935995	0.999339	n.s.
1335	FVNDIFER	-0.19909900201267	0.503277200037831	O60814	H2BC12	Histone H2B type 1-K (H2B K) (HIRA-interacting protein 1)	NA	NA	NA
1336	SYELTQPPSVSVSPGQTAR	-0.294807302718724	0.534119460501882	A0A075B6K4	IGLV3-10	Immunoglobulin lambda variable 3-10	NA	NA	NA
1337	EAIYDICR	0.209205377369342	0.52030610988482	P0DPH7	TUBA3C	Tubulin alpha-3C chain (Alpha-tubulin 2) (Alpha-tubulin 3C) (Tubulin alpha-2 chain) [Cleaved into: Detyrosinated tubulin alpha-3C chain]	NA	NA	NA
1338	ALCLDMTAR	-0.210457335516682	0.624478093231033	Q6P587	FAHD1	Acylpyruvase FAHD1, mitochondrial (EC 3.7.1.5) (Fumarylacetoacetate hydrolase domain-containing protein 1) (FAH domain-containing protein 1) (Oxaloacetate decarboxylase) (OAA decarboxylase) (EC 4.1.1.112) (YisK-like protein)	-0.1333059	0.5868725	n.s.
1339	SFLGDDVFLR	-0.254453306677079	0.697923379676532	P06737	PYGL	Glycogen phosphorylase, liver form (EC 2.4.1.1)	-0.06994017	0.8300441	n.s.
1340	VAPEEHPVLLT	-0.1941688443965	0.509888235301026	A5A3E0	POTEF	POTE ankyrin domain family member F (ANKRD26-like family C member 1B) (Chimeric POTE-actin protein)	NA	NA	NA
1341	LFDSICNNK	-0.139043955979964	0.506402782907966	P09471	GNAO1	Guanine nucleotide-binding protein G(o) subunit alpha	NA	NA	NA
1342	SMVVDPWGTVVAR	-0.158847929888753	0.575511591876875	Q86X76	NIT1	Deaminated glutathione amidase (dGSH amidase) (EC 3.5.1.128) (Nitrilase homolog 1)	-0.09450087	0.6234375	n.s.
1343	EALPLAFTQK	0.251702380191043	0.527628474974089	P01876	IGHA1	Immunoglobulin heavy constant alpha 1 (Ig alpha-1 chain C region) (Ig alpha-1 chain C region BUR) (Ig alpha-1 chain C region TRO)	-0.09236936	0.7866189	n.s.
1344	SADFQHAVEVGSTNVR	0.149630959600212	0.57836445599466	O94903	PLPBP	Pyridoxal phosphate homeostasis protein (PLP homeostasis protein) (Proline synthase co-transcribed bacterial homolog protein) (Pyridoxal phosphate-binding protein)	-0.03544768	0.8444921	n.s.
1345	IGGVILFHETLYQK	0.279637406496864	0.537731800567466	P04075	ALDOA	Fructose-bisphosphate aldolase A (EC 4.1.2.13) (Lung cancer antigen NY-LU-1) (Muscle-type aldolase)	0.5323079	0.0007192015	p < 0.05
1346	IGGVILFHETLYQK	0.279637406496864	0.537731800567466	P04075	ALDOA	Fructose-bisphosphate aldolase A (EC 4.1.2.13) (Lung cancer antigen NY-LU-1) (Muscle-type aldolase)	0.5323079	0.0007192015	p < 0.05
1347	GILNVSAVDK	0.098286548654035	0.526162061974934	P11142	HSPA8	Heat shock cognate 71 kDa protein (EC 3.6.4.10) (Heat shock 70 kDa protein 8) (Lipopolysaccharide-associated protein 1) (LAP-1) (LPS-associated protein 1)	0.186812	0.03716779	p < 0.05
1348	SLQITSIANATTR	-0.255838144303608	0.626300026455703	Q16836	HADH	Hydroxyacyl-coenzyme A dehydrogenase, mitochondrial (HCDH) (EC 1.1.1.35) (Medium and short-chain L-3-hydroxyacyl-coenzyme A dehydrogenase) (Short-chain 3-hydroxyacyl-CoA dehydrogenase)	-0.2473428	0.08224611	n.s.
1349	GSDVEHNPVFFSY	0.155359985432639	0.570173113088444	Q9NQW7	XPNPEP1	Xaa-Pro aminopeptidase 1 (EC 3.4.11.9) (Aminoacylproline aminopeptidase) (Cytosolic aminopeptidase P) (Soluble aminopeptidase P) (sAmp) (X-Pro aminopeptidase 1) (X-prolyl aminopeptidase 1, soluble)	0.1008892	0.5189256	n.s.
1350	LAMGWGLLGR	0.483633354997286	0.569324225876295	P08246	ELANE	Neutrophil elastase (EC 3.4.21.37) (Bone marrow serine protease) (Elastase-2) (Human leukocyte elastase) (HLE) (Medullasin) (PMN elastase)	-0.120366	0.8648961	n.s.
1351	AFGGSSEPCALCSLHSIGK	0.156014159861015	0.513400615476536	P14174	MIF	Macrophage migration inhibitory factor (MIF) (EC 5.3.2.1) (Glycosylation-inhibiting factor) (GIF) (L-dopachrome isomerase) (L-dopachrome tautomerase) (EC 5.3.3.12) (Phenylpyruvate tautomerase)	0.01669437	0.9079122	n.s.
1352	ATVEEVDAAMNAR	0.293469229504198	0.509888235301026	A0A2R8Y4L2	NA	NA	NA	NA	NA
1353	ATVEEVDAAMNAR	0.293469229504198	0.509888235301026	A0A2R8Y4L2	NA	NA	NA	NA	NA
1354	IINNLQPDTTYR	-0.131710464367241	0.616906623236039	Q9Y2H6	FNDC3A	Fibronectin type-III domain-containing protein 3A (Human gene expressed in odontoblasts)	0.0266473	0.8825973	n.s.
1355	IYTSPTWSAFVTDS	0.254067805483097	0.523523353661708	Q08380	LGALS3BP	Galectin-3-binding protein (Basement membrane autoantigen p105) (Lectin galactoside-binding soluble 3-binding protein) (Mac-2-binding protein) (MAC2BP) (Mac-2 BP) (Tumor-associated antigen 90K)	-0.1003965	0.7663751	n.s.
1356	TIITTPPLK	-0.282996576626671	0.583987110849842	P04114	APOB	Apolipoprotein B-100 (Apo B-100) [Cleaved into: Apolipoprotein B-48 (Apo B-48)]	-0.3141808	0.2519582	n.s.
1357	IGVATAADTLVTK	0.190598155479924	0.585500602815394	Q9NUJ1	ABHD10	Palmitoyl-protein thioesterase ABHD10, mitochondrial (EC 3.1.2.22) (Acyl-protein thioesterase ABHD10) (Alpha/beta hydrolase domain-containing protein 10) (Abhydrolase domain-containing protein 10) (Mycophenolic acid acyl-glucuronide esterase, mitochondrial) (EC 3.1.1.93)	0.0991199	0.5311652	n.s.
1358	SLLSNVEGDNAVPMQHN	-0.17706420094201	0.662349216972796	P00915	CA1	Carbonic anhydrase 1 (EC 4.2.1.1) (Carbonate dehydratase I) (Carbonic anhydrase B) (CAB) (Carbonic anhydrase I) (CA-I)	-0.3465654	0.2336999	n.s.
1359	GVLVTFSTLYNK	0.165018352666764	0.605166854004062	Q8N2Y8	RUSC2	Iporin (Interacting protein of Rab1) (RUN and SH3 domain-containing protein 2)	NA	NA	NA
1360	VGNALEYVSR	-0.155504421084541	0.554613938556782	P12111	COL6A3	Collagen alpha-3(VI) chain	-0.8790352	3.578374e-05	p < 0.05
1361	IVNVSSLAH	0.142083134917009	0.615253206214036	Q8TC12	RDH11	Retinol dehydrogenase 11 (EC 1.1.1.300) (Androgen-regulated short-chain dehydrogenase/reductase 1) (HCV core-binding protein HCBP12) (Prostate short-chain dehydrogenase/reductase 1) (Retinal reductase 1) (RalR1) (Short chain dehydrogenase/reductase family 7C member 1)	0.0002297338	0.999339	n.s.
1362	VGAGGPAPAAGAAPAGGPAPSTAAAPAEEK	0.163837636208853	0.61149835088771	P05386	RPLP1	60S acidic ribosomal protein P1 (Large ribosomal subunit protein P1)	0.2579652	0.01880238	p < 0.05
1363	VLQNPDLALR	0.105668726480939	0.513400615476536	Q00610	CLTC	Clathrin heavy chain 1 (Clathrin heavy chain on chromosome 17) (CLH-17)	0.06523107	0.443116	n.s.
1364	ALAAVAGGAPSVGIK	0.229073218586036	0.513400615476536	P25787	PSMA2	Proteasome subunit alpha type-2 (Macropain subunit C3) (Multicatalytic endopeptidase complex subunit C3) (Proteasome component C3)	0.1618881	0.1479153	n.s.
1365	FISIDPER	-0.177947645811629	0.544948623574262	O75880	SCO1	Protein SCO1 homolog, mitochondrial	-0.1266223	0.4300179	n.s.
1366	SVDFNNWK	0.292928666620719	0.51720666040967	Q15185	PTGES3	Prostaglandin E synthase 3 (EC 5.3.99.3) (Cytosolic prostaglandin E2 synthase) (cPGES) (Hsp90 co-chaperone) (Progesterone receptor complex p23) (Telomerase-binding protein p23)	0.2472929	0.05215054	n.s.
1367	SVTWSESGQGVTAR	0.295042811801571	0.515619609794797	P01876	IGHA1	Immunoglobulin heavy constant alpha 1 (Ig alpha-1 chain C region) (Ig alpha-1 chain C region BUR) (Ig alpha-1 chain C region TRO)	-0.09236936	0.7866189	n.s.
1368	ILELAGNAAR	-0.210058289583327	0.5236910241753	O75367	MACROH2A1	Core histone macro-H2A.1 (Histone macroH2A1) (mH2A1) (Histone H2A.y) (H2A/y) (Medulloblastoma antigen MU-MB-50.205)	-0.2510677	0.04088283	p < 0.05
1369	VGVTVAQTTMEPH	0.135135850570251	0.524355293462585	P47897	QARS1	Glutamine--tRNA ligase (EC 6.1.1.18) (Glutaminyl-tRNA synthetase) (GlnRS)	0.2791366	0.002674388	p < 0.05
1370	LTIGEGQQH	-0.285758082399702	0.541156705350127	P02679	FGG	Fibrinogen gamma chain	0.04458768	0.8902274	n.s.
1371	QEISALDSK	0.165968787868709	0.542257209143791	Q6STE5	SMARCD3	SWI/SNF-related matrix-associated actin-dependent regulator of chromatin subfamily D member 3 (60 kDa BRG-1/Brm-associated factor subunit C) (BRG1-associated factor 60C) (BAF60C)	NA	NA	NA
1372	LTVLSQPK	-0.267106964367967	0.518417961705534	P15814	IGLL1	Immunoglobulin lambda-like polypeptide 1 (CD179 antigen-like family member B) (Ig lambda-5) (Immunoglobulin omega polypeptide) (Immunoglobulin-related protein 14.1) (CD antigen CD179b)	NA	NA	NA
1373	AVFPNEDGSLQK	0.228380364898296	0.58900566942079	Q9NRV9	HEBP1	Heme-binding protein 1 (p22HBP)	-0.003388084	0.9944019	n.s.
1374	SIPFMGSDVSVVR	-0.176273813547548	0.597257250179712	Q8NBX0	SCCPDH	Saccharopine dehydrogenase-like oxidoreductase (EC 1.-.-.-)	-0.187511	0.4704659	n.s.
1375	HNDDEQYAWES	0.329844690221633	0.521938349746559	P07900	HSP90AA1	Heat shock protein HSP 90-alpha (EC 3.6.4.10) (Heat shock 86 kDa) (HSP 86) (HSP86) (Lipopolysaccharide-associated protein 2) (LAP-2) (LPS-associated protein 2) (Renal carcinoma antigen NY-REN-38)	0.2788084	0.02116696	p < 0.05
1376	AGEESVMNLDK	0.147120043180303	0.525551221422149	P31040	SDHA	Succinate dehydrogenase [ubiquinone] flavoprotein subunit, mitochondrial (EC 1.3.5.1) (Flavoprotein subunit of complex II) (Fp)	0.19686	0.1465359	n.s.
1377	AAHVEYSTAAR	0.138882808589964	0.617754810389945	P49411	TUFM	Elongation factor Tu, mitochondrial (EF-Tu) (P43)	0.1429222	0.1967311	n.s.
1378	EPAVYFK	-0.192338144273216	0.539756568805559	P27797	CALR	Calreticulin (CRP55) (Calregulin) (Endoplasmic reticulum resident protein 60) (ERp60) (HACBP) (grp60)	-0.06237888	0.6881353	n.s.
1379	DTNGSQFFITLTK	-0.269934603104692	0.526162061974934	P45877	PPIC	Peptidyl-prolyl cis-trans isomerase C (PPIase C) (EC 5.2.1.8) (Cyclophilin C) (Rotamase C)	-0.007773144	0.9741991	n.s.
1380	EITIPVTFESR	0.196016502546093	0.518417961705534	P04792	HSPB1	Heat shock protein beta-1 (HspB1) (28 kDa heat shock protein) (Estrogen-regulated 24 kDa protein) (Heat shock 27 kDa protein) (HSP 27) (Stress-responsive protein 27) (SRP27)	0.1149842	0.5908016	n.s.
1381	SFDPFADASK	0.164246727076337	0.518417961705534	P41567	EIF1	Eukaryotic translation initiation factor 1 (eIF1) (A121) (Protein translation factor SUI1 homolog) (Sui1iso1)	0.2282564	0.08584284	n.s.
1382	STVPEVIVAR	0.170235801215008	0.58900566942079	P00491	PNP	Purine nucleoside phosphorylase (PNP) (EC 2.4.2.1) (Inosine phosphorylase) (Inosine-guanosine phosphorylase)	0.06406254	0.7398365	n.s.
1383	NFYELSPH	-0.18266690105906	0.592838676022625	O43795	MYO1B	Unconventional myosin-Ib (MYH-1c) (Myosin I alpha) (MMI-alpha) (MMIa)	-0.331858	0.05292372	n.s.
1384	FYQDFSTEIPADYQR	-0.157550543818924	0.542031296771207	O15127	SCAMP2	Secretory carrier-associated membrane protein 2 (Secretory carrier membrane protein 2)	0.02123735	0.8738936	n.s.
1385	EATSVPHIY	-0.149328334950092	0.683363992528686	Q9NNW7	TXNRD2	Thioredoxin reductase 2, mitochondrial (EC 1.8.1.9) (Selenoprotein Z) (SelZ) (TR-beta) (Thioredoxin reductase TR3)	-0.284048	0.1189509	n.s.
1386	TITGLQPGTDYK	0.244568270612857	0.544948623574262	P02751	FN1	Fibronectin (FN) (Cold-insoluble globulin) (CIG) [Cleaved into: Anastellin; Ugl-Y1; Ugl-Y2; Ugl-Y3]	-0.1201486	0.7615335	n.s.
1387	DLNIMDIK	-0.236013096200372	0.544948623574262	Q86VI3	IQGAP3	Ras GTPase-activating-like protein IQGAP3	NA	NA	NA
1388	SEDIVVGCGGFVK	0.151051661233219	0.527352824606673	P69849	NOMO3	Nodal modulator 3 (pM5 protein 3)	NA	NA	NA
1389	NVIGEPIDER	0.187264022358641	0.653606558874373	P06576	ATP5F1B	ATP synthase subunit beta, mitochondrial (EC 7.1.2.2) (ATP synthase F1 subunit beta)	0.0002935995	0.999339	n.s.
1390	ICDQWDALGSLTH	-0.259826791491687	0.52030610988482	O43707	ACTN4	Alpha-actinin-4 (Non-muscle alpha-actinin 4)	0.006774281	0.9663949	n.s.
1391	TLPTQGIDDFLK	0.283661925941297	0.58389202065319	Q9HBI6	CYP4F11	Cytochrome P450 4F11 (CYPIVF11) (EC 1.14.14.1) (3-hydroxy fatty acids omega-hydroxylase CYP4F11) (Docosahexaenoic acid omega-hydroxylase) (EC 1.14.14.79) (Long-chain fatty acid omega-monooxygenase) (EC 1.14.14.80) (Phylloquinone omega-hydroxylase CYP4F11) (EC 1.14.14.78)	0.002587514	0.996116	n.s.
1392	SAPGTPEVPLTR	0.215771789845331	0.664799645644066	Q8N465	D2HGDH	D-2-hydroxyglutarate dehydrogenase, mitochondrial (EC 1.1.99.-)	-0.1156251	0.6152874	n.s.
1393	IGEFILVDK	0.226869401265183	0.636287145045637	P09467	FBP1	Fructose-1,6-bisphosphatase 1 (FBPase 1) (EC 3.1.3.11) (D-fructose-1,6-bisphosphate 1-phosphohydrolase 1) (Liver FBPase)	-0.3352718	0.3088759	n.s.
1394	LEDSLWVSLTDQH	-0.158808038512117	0.66489320138209	P42765	ACAA2	3-ketoacyl-CoA thiolase, mitochondrial (EC 2.3.1.16) (Acetyl-CoA acetyltransferase) (EC 2.3.1.9) (Acetyl-CoA acyltransferase) (Acyl-CoA hydrolase, mitochondrial) (EC 3.1.2.-) (EC 3.1.2.1) (EC 3.1.2.2) (Beta-ketothiolase) (Mitochondrial 3-oxoacyl-CoA thiolase) (T1)	-0.3209004	0.138423	n.s.
1395	LEDSLWVSLTDQH	-0.158808038512117	0.66489320138209	P42765	ACAA2	3-ketoacyl-CoA thiolase, mitochondrial (EC 2.3.1.16) (Acetyl-CoA acetyltransferase) (EC 2.3.1.9) (Acetyl-CoA acyltransferase) (Acyl-CoA hydrolase, mitochondrial) (EC 3.1.2.-) (EC 3.1.2.1) (EC 3.1.2.2) (Beta-ketothiolase) (Mitochondrial 3-oxoacyl-CoA thiolase) (T1)	-0.3209004	0.138423	n.s.
1396	QAGPPYPVTTIIAPPGHTGVACS	-0.146433896943459	0.597357856876004	Q86UW9	DTX2	Probable E3 ubiquitin-protein ligase DTX2 (EC 2.3.2.27) (Protein deltex-2) (Deltex2) (hDTX2) (RING finger protein 58) (RING-type E3 ubiquitin transferase DTX2)	NA	NA	NA
1397	QQQQPPPPPQDSSK	0.239959648186369	0.539756568805559	P23246	SFPQ	Splicing factor, proline- and glutamine-rich (100 kDa DNA-pairing protein) (hPOMp100) (DNA-binding p52/p100 complex, 100 kDa subunit) (Polypyrimidine tract-binding protein-associated-splicing factor) (PSF) (PTB-associated-splicing factor)	0.1119612	0.3320921	n.s.
1398	VGQAGTATLPR	0.173272939286583	0.527352824606673	O60716	CTNND1	Catenin delta-1 (Cadherin-associated Src substrate) (CAS) (p120 catenin) (p120(ctn)) (p120(cas))	-0.04746501	0.7870131	n.s.
1399	SIFDLPR	-0.184510981271663	0.630076895847404	P51580	TPMT	Thiopurine S-methyltransferase (EC 2.1.1.67) (Thiopurine methyltransferase)	-0.1526458	0.4426551	n.s.
1400	VLDLGSPQLAMH	-0.158271097909234	0.554613938556782	Q9ULA0	DNPEP	Aspartyl aminopeptidase (EC 3.4.11.21)	-0.2160217	0.1163633	n.s.
1401	IAIVSTTVETK	0.183007250499323	0.526699248194494	P50395	GDI2	Rab GDP dissociation inhibitor beta (Rab GDI beta) (Guanosine diphosphate dissociation inhibitor 2) (GDI-2)	-0.0474828	0.6894349	n.s.
1402	TSLLMER	0.172351079790485	0.537731800567466	A6NHL2	TUBAL3	Tubulin alpha chain-like 3	NA	NA	NA
1403	SLLYSIGNGSVFGK	-0.161644719527379	0.605166854004062	P40925	MDH1	Malate dehydrogenase, cytoplasmic (EC 1.1.1.37) (Cytosolic malate dehydrogenase) (Diiodophenylpyruvate reductase) (EC 1.1.1.96)	-0.1571955	0.3233594	n.s.
1404	LLYGTEVHTDTNK	0.238137897013433	0.534561938084305	O00299	CLIC1	Chloride intracellular channel protein 1 (Chloride channel ABP) (Nuclear chloride ion channel 27) (NCC27) (Regulatory nuclear chloride ion channel protein) (hRNCC)	0.337634	0.01766214	p < 0.05
1405	LLYGTEVHTDTNK	0.238137897013433	0.534561938084305	O00299	CLIC1	Chloride intracellular channel protein 1 (Chloride channel ABP) (Nuclear chloride ion channel 27) (NCC27) (Regulatory nuclear chloride ion channel protein) (hRNCC)	0.337634	0.01766214	p < 0.05
1406	NVLDDPELR	-0.166215173533937	0.634517196981126	Q86SX6	GLRX5	Glutaredoxin-related protein 5, mitochondrial (Monothiol glutaredoxin-5)	0.05095035	0.7991606	n.s.
1407	AIQQAIAEQVDK	-0.116788629485161	0.625799228183126	Q9Y2D5	AKAP2	A-kinase anchor protein 2 (AKAP-2) (AKAP-KL) (Protein kinase A-anchoring protein 2) (PRKA2)	-0.3485845	0.005417056	p < 0.05
1408	TFTVEGAGLTEEQK	0.287624698402755	0.532237938198848	P21980	TGM2	Protein-glutamine gamma-glutamyltransferase 2 (EC 2.3.2.13) (Erythrocyte transglutaminase) (Heart G alpha(h)) (hhG alpha(h)) (Isopeptidase TGM2) (EC 3.4.-.-) (Protein G alpha(h)) (G(h)) (Protein-glutamine deamidase TGM2) (EC 3.5.1.44) (Protein-glutamine dopaminyltransferase TGM2) (EC 2.3.1.-) (Protein-glutamine histaminyltransferase TGM2) (EC 2.3.1.-) (Protein-glutamine noradrenalinyltransferase …	0.1473974	0.7362858	n.s.
1409	SLEIDLDSMR	-0.286346842612628	0.544948623574262	P05783	KRT18	Keratin, type I cytoskeletal 18 (Cell proliferation-inducing gene 46 protein) (Cytokeratin-18) (CK-18) (Keratin-18) (K18)	-0.54068	0.06291682	n.s.
1410	TVPIYEGYALPHAILR	0.229056594614742	0.527352824606673	P60709	ACTB	Actin, cytoplasmic 1 (Beta-actin) [Cleaved into: Actin, cytoplasmic 1, N-terminally processed]	NA	NA	NA
1411	TVPIYEGYALPHAILR	0.229056594614742	0.527352824606673	P60709	ACTB	Actin, cytoplasmic 1 (Beta-actin) [Cleaved into: Actin, cytoplasmic 1, N-terminally processed]	NA	NA	NA
1412	ELHINLIPN	0.219661414148979	0.539756568805559	P07900	HSP90AA1	Heat shock protein HSP 90-alpha (EC 3.6.4.10) (Heat shock 86 kDa) (HSP 86) (HSP86) (Lipopolysaccharide-associated protein 2) (LAP-2) (LPS-associated protein 2) (Renal carcinoma antigen NY-REN-38)	0.2788084	0.02116696	p < 0.05
1413	SAEQAQGLLEK	0.136846456862797	0.660086736876143	Q9Y2Q3	GSTK1	Glutathione S-transferase kappa 1 (EC 2.5.1.18) (GST 13-13) (GST class-kappa) (GSTK1-1) (hGSTK1) (Glutathione S-transferase subunit 13)	0.2264673	0.2573733	n.s.
1414	VGAHAGEYGAEA	0.41014637241744	0.67984003544427	P69905	HBA1;	Hemoglobin subunit alpha (Alpha-globin) (Hemoglobin alpha chain)	-0.2999818	0.2404871	n.s.
1415	DIHTLAQLISAY	0.221620853704416	0.541156705350127	O76094	SRP72	Signal recognition particle subunit SRP72 (SRP72) (Signal recognition particle 72 kDa protein)	0.2670261	0.008971421	p < 0.05
1416	SMLQTQDLVK	-0.207654916223806	0.621665643852701	Q13011	ECH1	Delta(3,5)-Delta(2,4)-dienoyl-CoA isomerase, mitochondrial (EC 5.3.3.-)	-0.02283959	0.9260546	n.s.
1417	IHLISTQSAIPY	0.22409389827471	0.531758463689366	P02679	FGG	Fibrinogen gamma chain	0.04458768	0.8902274	n.s.
1418	TYSVSFEEDDK	0.216091275777756	0.537731800567466	Q99805	TM9SF2	Transmembrane 9 superfamily member 2 (p76)	0.2022741	0.2209202	n.s.
1419	MIDAATLK	0.213879962301213	0.570173113088444	P02679	FGG	Fibrinogen gamma chain	0.04458768	0.8902274	n.s.
1420	ALVLLIAQEK	0.234226073763381	0.581990865515635	P48637	GSS	Glutathione synthetase (GSH synthetase) (GSH-S) (EC 6.3.2.3) (Glutathione synthase)	0.08619065	0.4761315	n.s.
1421	AAHEEICTTNEGVMYR	-0.241619444653677	0.552930295365656	P02751	FN1	Fibronectin (FN) (Cold-insoluble globulin) (CIG) [Cleaved into: Anastellin; Ugl-Y1; Ugl-Y2; Ugl-Y3]	-0.1201486	0.7615335	n.s.
1422	GDEDEEAESATGK	0.277950120633207	0.544948623574262	P06454	PTMA	Prothymosin alpha [Cleaved into: Prothymosin alpha, N-terminally processed; Thymosin alpha-1]	0.2859659	0.1695751	n.s.
1423	FIIAEIGQNHQGDLDVAK	0.161124200187228	0.537731800567466	Q9NR45	NANS	Sialic acid synthase (N-acetylneuraminate synthase) (EC 2.5.1.56) (N-acetylneuraminate-9-phosphate synthase) (EC 2.5.1.57) (N-acetylneuraminic acid phosphate synthase) (N-acetylneuraminic acid synthase)	0.09854247	0.6372145	n.s.
1424	SLGIETLGGVFTK	0.214493801295959	0.541156705350127	P38646	HSPA9	Stress-70 protein, mitochondrial (75 kDa glucose-regulated protein) (GRP-75) (Heat shock 70 kDa protein 9) (Mortalin) (MOT) (Peptide-binding protein 74) (PBP74)	0.2880093	0.04951232	p < 0.05
1425	TSAYPLQPEDVNLR	0.144702943860497	0.544948623574262	Q9NR45	NANS	Sialic acid synthase (N-acetylneuraminate synthase) (EC 2.5.1.56) (N-acetylneuraminate-9-phosphate synthase) (EC 2.5.1.57) (N-acetylneuraminic acid phosphate synthase) (N-acetylneuraminic acid synthase)	0.09854247	0.6372145	n.s.
1426	IYLAPTLAASR	0.154707909724502	0.617857437662218	P0C0L4	C4A	Complement C4-A (Acidic complement C4) (C3 and PZP-like alpha-2-macroglobulin domain-containing protein 2) [Cleaved into: Complement C4 beta chain; Complement C4-A alpha chain; C4a anaphylatoxin; C4b-A; C4d-A; Complement C4 gamma chain]	-0.541626	0.02173267	p < 0.05
1427	SVSGFYPGSIEVR	0.27523200211158	0.541156705350127	P01911	HLA-DRB1	HLA class II histocompatibility antigen, DRB1 beta chain (Human leukocyte antigen DRB1) (HLA-DRB1)	NA	NA	NA
1428	ESCGIHETTFNSIMK	-0.150025510604375	0.541156705350127	A5A3E0	POTEF	POTE ankyrin domain family member F (ANKRD26-like family C member 1B) (Chimeric POTE-actin protein)	NA	NA	NA
1429	ALELLFDQLHEGAK	0.176554172541416	0.546810352778366	P22061	PCMT1	Protein-L-isoaspartate(D-aspartate) O-methyltransferase (PIMT) (EC 2.1.1.77) (L-isoaspartyl protein carboxyl methyltransferase) (Protein L-isoaspartyl/D-aspartyl methyltransferase) (Protein-beta-aspartate methyltransferase)	0.01846135	0.9183445	n.s.
1430	ALELLFDQLHEGAK	0.176554172541416	0.546810352778366	P22061	PCMT1	Protein-L-isoaspartate(D-aspartate) O-methyltransferase (PIMT) (EC 2.1.1.77) (L-isoaspartyl protein carboxyl methyltransferase) (Protein L-isoaspartyl/D-aspartyl methyltransferase) (Protein-beta-aspartate methyltransferase)	0.01846135	0.9183445	n.s.
1431	SMGPVGSPLSR	-0.209368840776151	0.547222071569703	Q16822	PCK2	Phosphoenolpyruvate carboxykinase [GTP], mitochondrial (PEPCK-M) (EC 4.1.1.32)	-0.3947952	0.1427482	n.s.
1432	IIPLQGPGLTTTESR	-0.206285886750792	0.617754810389945	P10253	GAA	Lysosomal alpha-glucosidase (EC 3.2.1.20) (Acid maltase) (Aglucosidase alfa) [Cleaved into: 76 kDa lysosomal alpha-glucosidase; 70 kDa lysosomal alpha-glucosidase]	-0.278315	0.1897222	n.s.
1433	LLYDLADQLH	-0.311678623778201	0.62212666286007	P13804	ETFA	Electron transfer flavoprotein subunit alpha, mitochondrial (Alpha-ETF)	-0.1547632	0.3582769	n.s.
1434	TVWDVGGQDR	0.126984898746046	0.604074020371123	P18085	ARF4	ADP-ribosylation factor 4	0.08252915	0.5771648	n.s.
1435	EGSILEADCDILIPAASEK	-0.162176841652681	0.671302666195045	P00367	GLUD1	Glutamate dehydrogenase 1, mitochondrial (GDH 1) (EC 1.4.1.3)	-0.4647344	0.007567471	p < 0.05
1436	SAILVHLSR	-0.320962682767041	0.638486351185421	A0A0B4J2D5	GATD3B	Glutamine amidotransferase-like class 1 domain-containing protein 3B, mitochondrial (Keio novel protein-I) (KNP-I) (Protein GT335) (Protein HES1)	NA	NA	NA
1437	TLGIETVGGVMTK	0.119360221750205	0.613840517305257	P11021	HSPA5	Endoplasmic reticulum chaperone BiP (EC 3.6.4.10) (78 kDa glucose-regulated protein) (GRP-78) (Binding-immunoglobulin protein) (BiP) (Heat shock protein 70 family protein 5) (HSP70 family protein 5) (Heat shock protein family A member 5) (Immunoglobulin heavy chain-binding protein)	0.08510531	0.5272949	n.s.
1438	MIGAQTDQTVQEHLIEK	0.12969510117259	0.573999847793352	O14980	XPO1	Exportin-1 (Exp1) (Chromosome region maintenance 1 protein homolog)	0.2747891	0.000144861	p < 0.05
1439	LHIVQVVC	0.24487451698805	0.561703050224227	O00299	CLIC1	Chloride intracellular channel protein 1 (Chloride channel ABP) (Nuclear chloride ion channel 27) (NCC27) (Regulatory nuclear chloride ion channel protein) (hRNCC)	0.337634	0.01766214	p < 0.05
1440	AEGPDEDSSNR	0.174935203654966	0.664028940647926	P13667	PDIA4	Protein disulfide-isomerase A4 (EC 5.3.4.1) (Endoplasmic reticulum resident protein 70) (ER protein 70) (ERp70) (Endoplasmic reticulum resident protein 72) (ER protein 72) (ERp-72) (ERp72)	0.2409954	0.1723412	n.s.
1441	TVAYVPDVTGR	-0.159074283833958	0.542257209143791	P21333	FLNA	Filamin-A (FLN-A) (Actin-binding protein 280) (ABP-280) (Alpha-filamin) (Endothelial actin-binding protein) (Filamin-1) (Non-muscle filamin)	-0.2914299	0.09744403	n.s.
1442	CFSALEVDETYVPK	-0.246951162034454	0.580389796947463	P02768	ALB	Albumin	-0.4422506	0.001567508	p < 0.05
1443	LLPLVNQK	-0.289001979135155	0.553225576818431	Q9H0W9	C11orf54	Ester hydrolase C11orf54 (EC 3.1.-.-)	-0.3804161	0.1680074	n.s.
1444	GIVTNWDDMEK	-0.309228722763854	0.541826351564331	P60709	ACTB	Actin, cytoplasmic 1 (Beta-actin) [Cleaved into: Actin, cytoplasmic 1, N-terminally processed]	NA	NA	NA
1445	AFQYVETHGEVCPA	0.17668241587595	0.635332569378439	P30048	PRDX3	Thioredoxin-dependent peroxide reductase, mitochondrial (EC 1.11.1.24) (Antioxidant protein 1) (AOP-1) (HBC189) (Peroxiredoxin III) (Prx-III) (Peroxiredoxin-3) (Protein MER5 homolog) (Thioredoxin-dependent peroxiredoxin 3)	-0.09512533	0.5832458	n.s.
1446	IFVVDSNDR	0.168112420791124	0.542031296771207	P18085	ARF4	ADP-ribosylation factor 4	0.08252915	0.5771648	n.s.
1447	VAEQTPLTALYVAN	-0.231245658892056	0.630368755939642	P05091	ALDH2	Aldehyde dehydrogenase, mitochondrial (EC 1.2.1.3) (ALDH class 2) (ALDH-E2) (ALDHI)	-0.3860773	0.1693634	n.s.
1448	TLGLFDTAGQEDYDR	0.150332581920174	0.542257209143791	P60953	CDC42	Cell division control protein 42 homolog (EC 3.6.5.2) (G25K GTP-binding protein)	-0.005158156	0.9743504	n.s.
1449	FEAPEALFQPH	0.133490400792807	0.542257209143791	P61160	ACTR2	Actin-related protein 2 (Actin-like protein 2)	-0.08170497	0.508059	n.s.
1450	AASSYLSLTPEQWK	-0.16867838573801	0.552004630733917	A0M8Q6	IGLC7	Immunoglobulin lambda constant 7 (Ig lambda-7 chain C region)	NA	NA	NA
1451	LVDLDMVLK	0.268345570481388	0.634517196981126	P05091	ALDH2	Aldehyde dehydrogenase, mitochondrial (EC 1.2.1.3) (ALDH class 2) (ALDH-E2) (ALDHI)	-0.3860773	0.1693634	n.s.
1452	CLEHGIQPDGQMPSDK	0.194117277229741	0.552138623959828	P0DPH7	TUBA3C	Tubulin alpha-3C chain (Alpha-tubulin 2) (Alpha-tubulin 3C) (Tubulin alpha-2 chain) [Cleaved into: Detyrosinated tubulin alpha-3C chain]	NA	NA	NA
1453	LVPVIAPSDDAR	0.182117778812457	0.591857238200831	O75369	FLNB	Filamin-B (FLN-B) (ABP-278) (ABP-280 homolog) (Actin-binding-like protein) (Beta-filamin) (Filamin homolog 1) (Fh1) (Filamin-3) (Thyroid autoantigen) (Truncated actin-binding protein) (Truncated ABP)	0.06436492	0.7767974	n.s.
1454	FEDVAFDEK	-0.147758182449375	0.665177781213162	P07237	P4HB	Protein disulfide-isomerase (PDI) (EC 5.3.4.1) (Cellular thyroid hormone-binding protein) (Prolyl 4-hydroxylase subunit beta) (p55)	0.02450107	0.9168958	n.s.
1455	SLTPATEGLCNK	-0.212345279248036	0.544948623574262	Q9UBQ7	GRHPR	Glyoxylate reductase/hydroxypyruvate reductase (EC 1.1.1.79) (EC 1.1.1.81)	-0.2773731	0.1980079	n.s.
1456	FDLGQDVIDFTGH	-0.17675329108209	0.562899831987003	P31150	GDI1	Rab GDP dissociation inhibitor alpha (Rab GDI alpha) (Guanosine diphosphate dissociation inhibitor 1) (GDI-1) (Oligophrenin-2) (Protein XAP-4)	-0.05951297	0.6265781	n.s.
1457	AFFVQTCR	0.189201657938708	0.544948623574262	B2RPK0	HMGB1P1	Putative high mobility group protein B1-like 1 (High mobility group protein B1 pseudogene 1) (Putative high mobility group protein 1-like 1) (HMG-1L1)	NA	NA	NA
1458	MLGALVAMYEHK	0.25740358977911	0.604474380122331	P06744	GPI	Glucose-6-phosphate isomerase (GPI) (EC 5.3.1.9) (Autocrine motility factor) (AMF) (Neuroleukin) (NLK) (Phosphoglucose isomerase) (PGI) (Phosphohexose isomerase) (PHI) (Sperm antigen 36) (SA-36)	0.3951119	0.008971421	p < 0.05
1459	MLGALVAMYEHK	0.25740358977911	0.604474380122331	P06744	GPI	Glucose-6-phosphate isomerase (GPI) (EC 5.3.1.9) (Autocrine motility factor) (AMF) (Neuroleukin) (NLK) (Phosphoglucose isomerase) (PGI) (Phosphohexose isomerase) (PHI) (Sperm antigen 36) (SA-36)	0.3951119	0.008971421	p < 0.05
1460	ITNVLQNPDLALR	0.156739768406818	0.544948623574262	Q00610	CLTC	Clathrin heavy chain 1 (Clathrin heavy chain on chromosome 17) (CLH-17)	0.06523107	0.443116	n.s.
1461	SSGLTVEVDAPK	-0.32665651788637	0.554924602953765	P05783	KRT18	Keratin, type I cytoskeletal 18 (Cell proliferation-inducing gene 46 protein) (Cytokeratin-18) (CK-18) (Keratin-18) (K18)	-0.54068	0.06291682	n.s.
1462	SIVTALVDK	0.168265331113285	0.608557676596771	Q9Y305	ACOT9	Acyl-coenzyme A thioesterase 9, mitochondrial (Acyl-CoA thioesterase 9) (EC 3.1.2.-) (Acyl-CoA thioester hydrolase 9)	-0.009189326	0.9650801	n.s.
1463	IPLLADVTR	0.177091925544423	0.636305602074929	P32119	PRDX2	Peroxiredoxin-2 (EC 1.11.1.24) (Natural killer cell-enhancing factor B) (NKEF-B) (PRP) (Thiol-specific antioxidant protein) (TSA) (Thioredoxin peroxidase 1) (Thioredoxin-dependent peroxide reductase 1) (Thioredoxin-dependent peroxiredoxin 2)	-0.1780224	0.3378472	n.s.
1464	HVDPENFR	-0.224470819635978	0.653606558874373	P02042	HBD	Hemoglobin subunit delta (Delta-globin) (Hemoglobin delta chain)	-0.2710206	0.405102	n.s.
1465	SILYPATTGR	-0.136040223727948	0.660086736876143	P30041	PRDX6	Peroxiredoxin-6 (EC 1.11.1.27) (1-Cys peroxiredoxin) (1-Cys PRX) (24 kDa protein) (Acidic calcium-independent phospholipase A2) (aiPLA2) (EC 3.1.1.4) (Antioxidant protein 2) (Glutathione-dependent peroxiredoxin) (Liver 2D page spot 40) (Lysophosphatidylcholine acyltransferase 5) (LPC acyltransferase 5) (LPCAT-5) (Lyso-PC acyltransferase 5) (EC 2.3.1.23) (Non-selenium glutathione peroxidase) (NSGP…	-0.09314562	0.5922624	n.s.
1466	LQQLFNHTMF	-0.166356214822935	0.552138623959828	P35579	MYH9	Myosin-9 (Cellular myosin heavy chain, type A) (Myosin heavy chain 9) (Myosin heavy chain, non-muscle IIa) (Non-muscle myosin heavy chain A) (NMMHC-A) (Non-muscle myosin heavy chain IIa) (NMMHC II-a) (NMMHC-IIA)	-0.268979	0.01833809	p < 0.05
1467	SLTIPSESENIQK	-0.198423342795301	0.595085341218584	Q9Y4F1	FARP1	FERM, ARHGEF and pleckstrin domain-containing protein 1 (Chondrocyte-derived ezrin-like protein) (FERM, RhoGEF and pleckstrin domain-containing protein 1) (Pleckstrin homology domain-containing family C member 2) (PH domain-containing family C member 2)	-0.7192429	0.0009785037	p < 0.05
1468	SALEEEMER	0.137857379781576	0.630897452541874	P30519	HMOX2	Heme oxygenase 2 (HO-2) (EC 1.14.14.18)	0.1509682	0.3597489	n.s.
1469	DHGVNSFLVY	-0.338217022392428	0.58900566942079	Q16555	DPYSL2	Dihydropyrimidinase-related protein 2 (DRP-2) (Collapsin response mediator protein 2) (CRMP-2) (N2A3) (Unc-33-like phosphoprotein 2) (ULIP-2)	-0.6578678	0.00718523	p < 0.05
1470	SSDAIYLAR	-0.176644739323616	0.688275353578604	P42765	ACAA2	3-ketoacyl-CoA thiolase, mitochondrial (EC 2.3.1.16) (Acetyl-CoA acetyltransferase) (EC 2.3.1.9) (Acetyl-CoA acyltransferase) (Acyl-CoA hydrolase, mitochondrial) (EC 3.1.2.-) (EC 3.1.2.1) (EC 3.1.2.2) (Beta-ketothiolase) (Mitochondrial 3-oxoacyl-CoA thiolase) (T1)	-0.3209004	0.138423	n.s.
1471	SLGGGFGGGSR	-0.240737541970485	0.592838676022625	P35527	KRT9	Keratin, type I cytoskeletal 9 (Cytokeratin-9) (CK-9) (Keratin-9) (K9)	-0.2972135	0.2852867	n.s.
1472	TVTVSPDGSLCASGGK	0.112778130188858	0.597357856876004	P63244	RACK1	Receptor of activated protein C kinase 1 (Cell proliferation-inducing gene 21 protein) (Guanine nucleotide-binding protein subunit beta-2-like 1) (Guanine nucleotide-binding protein subunit beta-like protein 12.3) (Human lung cancer oncogene 7 protein) (HLC-7) (Receptor for activated C kinase) (Small ribosomal subunit protein RACK1) [Cleaved into: Receptor of activated protein C kinase 1, N-termi…	0.2111704	0.009700032	p < 0.05
1473	SVSYDQATSLR	-0.330243993894633	0.569582457978547	P00918	CA2	Carbonic anhydrase 2 (EC 4.2.1.1) (Carbonate dehydratase II) (Carbonic anhydrase C) (CAC) (Carbonic anhydrase II) (CA-II)	-0.6471989	0.09975284	n.s.
1474	GFFICDQPYEPVSPY	0.115185896815119	0.592838676022625	P07814	EPRS1	Bifunctional glutamate/proline--tRNA ligase (Bifunctional aminoacyl-tRNA synthetase) (Cell proliferation-inducing gene 32 protein) (Glutamatyl-prolyl-tRNA synthetase) [Includes: Glutamate--tRNA ligase (EC 6.1.1.17) (Glutamyl-tRNA synthetase) (GluRS); Proline--tRNA ligase (EC 6.1.1.15) (Prolyl-tRNA synthetase)]	0.2042331	0.05969838	n.s.
1475	ILVVAANDGPMPQTR	0.125749404847583	0.58900566942079	P49411	TUFM	Elongation factor Tu, mitochondrial (EF-Tu) (P43)	0.1429222	0.1967311	n.s.
1476	ILEQEEYQR	-0.167852275849723	0.557912366530385	P35579	MYH9	Myosin-9 (Cellular myosin heavy chain, type A) (Myosin heavy chain 9) (Myosin heavy chain, non-muscle IIa) (Non-muscle myosin heavy chain A) (NMMHC-A) (Non-muscle myosin heavy chain IIa) (NMMHC II-a) (NMMHC-IIA)	-0.268979	0.01833809	p < 0.05
1477	TMDLAPLLLAAR	0.150165077348481	0.71728330403359	Q6P1X6	C8orf82	UPF0598 protein C8orf82	-0.08731214	0.68054	n.s.
1478	DAPNLICTPH	0.131666144292321	0.569582457978547	P56545	CTBP2	C-terminal-binding protein 2 (CtBP2)	0.06011772	0.697913	n.s.
1479	VIHDNFGIVEGLMTTVH	0.199080936859379	0.595085341218584	P04406	GAPDH	Glyceraldehyde-3-phosphate dehydrogenase (GAPDH) (EC 1.2.1.12) (Peptidyl-cysteine S-nitrosylase GAPDH) (EC 2.6.99.-)	0.1247154	0.2562757	n.s.
1480	VIHDNFGIVEGLMTTVH	0.199080936859379	0.595085341218584	P04406	GAPDH	Glyceraldehyde-3-phosphate dehydrogenase (GAPDH) (EC 1.2.1.12) (Peptidyl-cysteine S-nitrosylase GAPDH) (EC 2.6.99.-)	0.1247154	0.2562757	n.s.
1481	LGAQNLSESAAVK	0.127458448026201	0.597357856876004	Q99497	PARK7	Parkinson disease protein 7 (Maillard deglycase) (Oncogene DJ1) (Parkinsonism-associated deglycase) (Protein DJ-1) (DJ-1) (Protein/nucleic acid deglycase DJ-1) (EC 3.1.2.-) (EC 3.5.1.-) (EC 3.5.1.124)	-0.06255929	0.6310053	n.s.
1482	SVHPGTVQSELVR	0.175477306062457	0.591835125069964	Q8TC12	RDH11	Retinol dehydrogenase 11 (EC 1.1.1.300) (Androgen-regulated short-chain dehydrogenase/reductase 1) (HCV core-binding protein HCBP12) (Prostate short-chain dehydrogenase/reductase 1) (Retinal reductase 1) (RalR1) (Short chain dehydrogenase/reductase family 7C member 1)	0.0002297338	0.999339	n.s.
1483	SVHPGTVQSELVR	0.175477306062457	0.591835125069964	Q8TC12	RDH11	Retinol dehydrogenase 11 (EC 1.1.1.300) (Androgen-regulated short-chain dehydrogenase/reductase 1) (HCV core-binding protein HCBP12) (Prostate short-chain dehydrogenase/reductase 1) (Retinal reductase 1) (RalR1) (Short chain dehydrogenase/reductase family 7C member 1)	0.0002297338	0.999339	n.s.
1484	AAVDATVNQVLASR	0.145350648061913	0.625799228183126	Q15084	PDIA6	Protein disulfide-isomerase A6 (EC 5.3.4.1) (Endoplasmic reticulum protein 5) (ER protein 5) (ERp5) (Protein disulfide isomerase P5) (Thioredoxin domain-containing protein 7)	0.07743883	0.6118305	n.s.
1485	LWVGTGASEAEK	-0.191930224836294	0.581326140309004	P06396	GSN	Gelsolin (AGEL) (Actin-depolymerizing factor) (ADF) (Brevin)	-0.2401931	0.08604394	n.s.
1486	LFIDNIFR	-0.18780035436201	0.688277809617298	P06576	ATP5F1B	ATP synthase subunit beta, mitochondrial (EC 7.1.2.2) (ATP synthase F1 subunit beta)	0.0002935995	0.999339	n.s.
1487	GAPEVLVSAPR	-0.194858669739259	0.578250199023156	Q7Z4H8	POGLUT3	Protein O-glucosyltransferase 3 (EC 2.4.1.-) (KDEL motif-containing protein 2) (Protein O-xylosyltransferase POGLUT3) (EC 2.4.2.-)	-0.332134	0.06479227	n.s.
1488	SVAGITSDANVLTNELR	0.118969851032938	0.604074020371123	P25789	PSMA4	Proteasome subunit alpha type-4 (Macropain subunit C9) (Multicatalytic endopeptidase complex subunit C9) (Proteasome component C9) (Proteasome subunit L)	0.1805377	0.02948469	p < 0.05
1489	EVNFQNGIECGGAYVK	0.155598484047461	0.573999847793352	P27824	CANX	Calnexin (IP90) (Major histocompatibility complex class I antigen-binding protein p88) (p90)	0.128715	0.3928587	n.s.
1490	EVNFQNGIECGGAYVK	0.155598484047461	0.573999847793352	P27824	CANX	Calnexin (IP90) (Major histocompatibility complex class I antigen-binding protein p88) (p90)	0.128715	0.3928587	n.s.
1491	TFATLSELHCDK	-0.172939993094283	0.717430092869321	P68871	HBB	Hemoglobin subunit beta (Beta-globin) (Hemoglobin beta chain) [Cleaved into: LVV-hemorphin-7; Spinorphin]	-0.2448384	0.351437	n.s.
1492	TFATLSELHCDK	-0.172939993094283	0.717430092869321	P68871	HBB	Hemoglobin subunit beta (Beta-globin) (Hemoglobin beta chain) [Cleaved into: LVV-hemorphin-7; Spinorphin]	-0.2448384	0.351437	n.s.
1493	PTLPISITAHEDR	0.134566029330475	0.594200468570478	O43815	STRN	Striatin	0.04494485	0.7089254	n.s.
1494	AMDVVYALK	-0.219114401132542	0.569324225876295	P62805	H4C1	Histone H4	-0.06418306	0.7615335	n.s.
1495	GLVQLSSDLSK	0.227419635356831	0.665177781213162	Q9HAT2	SIAE	Sialate O-acetylesterase (EC 3.1.1.53) (H-Lse) (Sialic acid-specific 9-O-acetylesterase)	-0.2549398	0.4240984	n.s.
1496	VLPATPPQLVSPR	0.282030560926063	0.613465673406747	P05362	ICAM1	Intercellular adhesion molecule 1 (ICAM-1) (Major group rhinovirus receptor) (CD antigen CD54)	0.1631987	0.6658502	n.s.
1497	VSQVAIGR	0.170811086545832	0.617816960777619	Q14376	GALE	UDP-glucose 4-epimerase (EC 5.1.3.2) (Galactowaldenase) (UDP-N-acetylgalactosamine 4-epimerase) (UDP-GalNAc 4-epimerase) (UDP-N-acetylglucosamine 4-epimerase) (UDP-GlcNAc 4-epimerase) (EC 5.1.3.7) (UDP-galactose 4-epimerase)	0.1430129	0.5383965	n.s.
1498	GIHETTYNSIMK	-0.141640592563124	0.588168870207933	P62736	ACTA2	Actin, aortic smooth muscle (Alpha-actin-2) (Cell growth-inhibiting gene 46 protein) [Cleaved into: Actin, aortic smooth muscle, intermediate form]	NA	NA	NA
1499	YVALDFEQEMATAASSSSLEK	-0.120094641857906	0.622406894758999	P60709	ACTB	Actin, cytoplasmic 1 (Beta-actin) [Cleaved into: Actin, cytoplasmic 1, N-terminally processed]	NA	NA	NA
1500	YVALDFEQEMATAASSSSLEK	-0.120094641857906	0.622406894758999	P60709	ACTB	Actin, cytoplasmic 1 (Beta-actin) [Cleaved into: Actin, cytoplasmic 1, N-terminally processed]	NA	NA	NA
1501	IFPDSPGGTSYER	0.159573851407159	0.632993004775101	Q9Y6M9	NDUFB9	NADH dehydrogenase [ubiquinone] 1 beta subcomplex subunit 9 (Complex I-B22) (CI-B22) (LYR motif-containing protein 3) (NADH-ubiquinone oxidoreductase B22 subunit)	-0.002452057	0.9945881	n.s.
1502	SIQDVTQESK	0.157577253281698	0.570827304700062	Q9BSJ8	ESYT1	Extended synaptotagmin-1 (E-Syt1) (Membrane-bound C2 domain-containing protein)	0.03611199	0.8300441	n.s.
1503	ESLELEDPSSGLGVTK	0.264935614080052	0.570018131052784	P04233	CD74	HLA class II histocompatibility antigen gamma chain (HLA-DR antigens-associated invariant chain) (Ia antigen-associated invariant chain) (Ii) (CD antigen CD74) [Cleaved into: Class-II-associated invariant chain peptide (CLIP)]	0.1878608	0.5951607	n.s.
1504	QTSAESWGTGR	0.126497051283418	0.628247558530577	P36578	RPL4	60S ribosomal protein L4 (60S ribosomal protein L1) (Large ribosomal subunit protein uL4)	0.3165526	0.02115795	p < 0.05
1505	SETTTSLVLER	0.197745297753001	0.570018131052784	Q04837	SSBP1	Single-stranded DNA-binding protein, mitochondrial (Mt-SSB) (MtSSB) (PWP1-interacting protein 17)	0.4931764	0.0006696913	p < 0.05
1506	SIDSPDSLENIPEK	0.254350343708519	0.570018131052784	P08134	RHOC	Rho-related GTP-binding protein RhoC (Rho cDNA clone 9) (h9)	0.04938606	0.8916031	n.s.
1507	SITAQDHQPTPDSCIISMVVGQLK	-0.176976306051464	0.62754168932337	P61970	NUTF2	Nuclear transport factor 2 (NTF-2) (Placental protein 15) (PP15)	-0.02909607	0.8637345	n.s.
1508	FLPEFLVSTQK	0.169325748353213	0.605166854004062	P30740	SERPINB1	Leukocyte elastase inhibitor (LEI) (Monocyte/neutrophil elastase inhibitor) (EI) (M/NEI) (Peptidase inhibitor 2) (PI-2) (Serpin B1)	0.1295615	0.5395732	n.s.
1509	GPIPEVLK	0.187578795450051	0.639608250893898	P07339	CTSD	Cathepsin D (EC 3.4.23.5) [Cleaved into: Cathepsin D light chain; Cathepsin D heavy chain]	-0.08494733	0.6933909	n.s.
1510	WLPEAQVVQR	0.162185996608438	0.635669865697524	Q9H330	TMEM245	Transmembrane protein 245 (Protein CG-2)	0.1309177	0.4868715	n.s.
1511	YLAEFFVNEAR	0.219950772710899	0.695717056912206	Q92820	GGH	Gamma-glutamyl hydrolase (EC 3.4.19.9) (Conjugase) (GH) (Gamma-Glu-X carboxypeptidase)	0.1222073	0.7537565	n.s.
1512	VLNLTLIDLPGITK	0.192043858918744	0.580389796947463	P50570	DNM2	Dynamin-2 (EC 3.6.5.5)	0.1740698	0.152033	n.s.
1513	AHLDATTVLSR	0.176394489567065	0.575031629079198	P06576	ATP5F1B	ATP synthase subunit beta, mitochondrial (EC 7.1.2.2) (ATP synthase F1 subunit beta)	0.0002935995	0.999339	n.s.
1514	ALYAQALTDQQQFGK	0.0958517809013866	0.697373970995477	O94826	TOMM70	Mitochondrial import receptor subunit TOM70 (Mitochondrial precursor proteins import receptor) (Translocase of outer membrane 70 kDa subunit) (Translocase of outer mitochondrial membrane protein 70)	0.1757536	0.1189509	n.s.
1515	CSTFAAFFTR	0.304297506630059	0.595085341218584	P29401	TKT	Transketolase (TK) (EC 2.2.1.1)	0.4802687	0.01214713	p < 0.05
1516	VLPVQCTGK	0.131293428543985	0.653934370747824	P05026	ATP1B1	Sodium/potassium-transporting ATPase subunit beta-1 (Sodium/potassium-dependent ATPase subunit beta-1)	-0.1087293	0.6854659	n.s.
1517	DDEFTHLY	-0.15433979479028	0.605025118800022	P27797	CALR	Calreticulin (CRP55) (Calregulin) (Endoplasmic reticulum resident protein 60) (ERp60) (HACBP) (grp60)	-0.06237888	0.6881353	n.s.
1518	ANFPVDPQR	0.106954100801679	0.694961128537761	P10768	ESD	S-formylglutathione hydrolase (FGH) (EC 3.1.2.12) (Esterase D) (Methylumbelliferyl-acetate deacetylase) (EC 3.1.1.56)	0.04354537	0.7721436	n.s.
1519	ITTILGGLYPSK	0.239771842463914	0.595085341218584	O00182	LGALS9	Galectin-9 (Gal-9) (Ecalectin) (Tumor antigen HOM-HD-21)	0.103173	0.7764881	n.s.
1520	LILCDCDEFR	0.163858085446227	0.595085341218584	P14678	SNRPB	Small nuclear ribonucleoprotein-associated proteins B and B' (snRNP-B) (Sm protein B/B') (Sm-B/B') (SmB/B')	NA	NA	NA
1521	NLQIDPSIQR	0.349101161770891	0.590505665687812	P13647	KRT5	Keratin, type II cytoskeletal 5 (58 kDa cytokeratin) (Cytokeratin-5) (CK-5) (Keratin-5) (K5) (Type-II keratin Kb5)	0.4010479	0.3958481	n.s.
1522	FLEWFSEEAR	-0.178442675222169	0.677542686489929	P51649	ALDH5A1	Succinate-semialdehyde dehydrogenase, mitochondrial (EC 1.2.1.24) (Aldehyde dehydrogenase family 5 member A1) (NAD(+)-dependent succinic semialdehyde dehydrogenase)	-0.1944877	0.3775661	n.s.
1523	FIEENDEVLVAGFGR	0.144931574562284	0.597732516541922	P62266	RPS23	40S ribosomal protein S23 (Small ribosomal subunit protein uS12)	0.296776	0.1790458	n.s.
1524	TTVTPQIINSK	0.174908890966027	0.587702821204433	O43707	ACTN4	Alpha-actinin-4 (Non-muscle alpha-actinin 4)	0.006774281	0.9663949	n.s.
1525	LAYPAGSTQPIR	-0.164337928936388	0.63301751829303	P98160	HSPG2	Basement membrane-specific heparan sulfate proteoglycan core protein (HSPG) (Perlecan) (PLC) [Cleaved into: Endorepellin; LG3 peptide]	-0.5640581	0.0006038661	p < 0.05
1526	YGCGFPVYPTR	0.128649037884501	0.726811901892796	Q9NUL5	SHFL	Shiftless antiviral inhibitor of ribosomal frameshifting protein (SFL) (SHFL) (Interferon-regulated antiviral protein) (IRAV) (Repressor of yield of DENV protein) (RyDEN)	-0.0989056	0.6193966	n.s.
1527	CIQALPEFDGK	0.117135635404355	0.665177781213162	P14625	HSP90B1	Endoplasmin (94 kDa glucose-regulated protein) (GRP-94) (Heat shock protein 90 kDa beta member 1) (Tumor rejection antigen 1) (gp96 homolog)	0.07635541	0.6212609	n.s.
1528	IVGSEHYDVAR	-0.170691678277789	0.628247636895245	P06576	ATP5F1B	ATP synthase subunit beta, mitochondrial (EC 7.1.2.2) (ATP synthase F1 subunit beta)	0.0002935995	0.999339	n.s.
1529	IVGSEHYDVAR	-0.170691678277789	0.628247636895245	P06576	ATP5F1B	ATP synthase subunit beta, mitochondrial (EC 7.1.2.2) (ATP synthase F1 subunit beta)	0.0002935995	0.999339	n.s.
1530	SLNHEYLPILGLAEFR	0.207157467251794	0.714041186873386	P17174	GOT1	Aspartate aminotransferase, cytoplasmic (cAspAT) (EC 2.6.1.1) (EC 2.6.1.3) (Cysteine aminotransferase, cytoplasmic) (Cysteine transaminase, cytoplasmic) (cCAT) (Glutamate oxaloacetate transaminase 1) (Transaminase A)	-0.2405707	0.4713438	n.s.
1531	LLPGQPEAVAR	0.182882324891805	0.625799228183126	P48637	GSS	Glutathione synthetase (GSH synthetase) (GSH-S) (EC 6.3.2.3) (Glutathione synthase)	0.08619065	0.4761315	n.s.
1532	GGTTMYPGIADR	-0.114575493163167	0.595085341218584	P60709	ACTB	Actin, cytoplasmic 1 (Beta-actin) [Cleaved into: Actin, cytoplasmic 1, N-terminally processed]	NA	NA	NA
1533	SWGEPWGER	-0.147660101187618	0.713907907744663	Q9UBR2	CTSZ	Cathepsin Z (EC 3.4.18.1) (Cathepsin P) (Cathepsin X)	-0.2083268	0.3233594	n.s.
1534	SDNQPGVLIQVYEGER	0.147452822861251	0.628247636895245	P0DMV8	HSPA1A	Heat shock 70 kDa protein 1A (Heat shock 70 kDa protein 1) (HSP70-1) (HSP70.1)	NA	NA	NA
1535	SDNQPGVLIQVYEGER	0.147452822861251	0.628247636895245	P0DMV8	HSPA1A	Heat shock 70 kDa protein 1A (Heat shock 70 kDa protein 1) (HSP70-1) (HSP70.1)	NA	NA	NA
1536	DYLQGSGETPQTDVR	0.112743376960429	0.677768893216903	Q14697	GANAB	Neutral alpha-glucosidase AB (EC 3.2.1.207) (Alpha-glucosidase 2) (Glucosidase II subunit alpha)	0.03043326	0.8436398	n.s.
1537	ETVADYQQTIK	0.131186534017802	0.595085341218584	Q14203	DCTN1	Dynactin subunit 1 (150 kDa dynein-associated polypeptide) (DAP-150) (DP-150) (p135) (p150-glued)	-0.03118236	0.7764787	n.s.
1538	SGFHGDCLTLTK	0.148649513996316	0.604074020371123	P20618	PSMB1	Proteasome subunit beta type-1 (Macropain subunit C5) (Multicatalytic endopeptidase complex subunit C5) (Proteasome component C5) (Proteasome gamma chain)	0.183542	0.01309223	p < 0.05
1539	LAPLISIALK	-0.205257802945708	0.660086736876143	P36871	PGM1	Phosphoglucomutase-1 (PGM 1) (EC 5.4.2.2) (Glucose phosphomutase 1)	-0.239697	0.1361361	n.s.
1540	AMQVINNYQR	-0.210642321951934	0.731661349878086	P10153	RNASE2	Non-secretory ribonuclease (EC 4.6.1.18) (Eosinophil-derived neurotoxin) (RNase UpI-2) (Ribonuclease 2) (RNase 2) (Ribonuclease US)	0.006688367	0.9944019	n.s.
1541	DATANDVPSPYEVR	-0.171356252640376	0.598144862982138	P30101	PDIA3	Protein disulfide-isomerase A3 (EC 5.3.4.1) (58 kDa glucose-regulated protein) (58 kDa microsomal protein) (p58) (Disulfide isomerase ER-60) (Endoplasmic reticulum resident protein 57) (ER protein 57) (ERp57) (Endoplasmic reticulum resident protein 60) (ER protein 60) (ERp60)	-0.04643052	0.8022721	n.s.
1542	ISVAGVTSSNVGYLAH	0.151072375804823	0.590450738270132	P00505	GOT2	Aspartate aminotransferase, mitochondrial (mAspAT) (EC 2.6.1.1) (EC 2.6.1.7) (Fatty acid-binding protein) (FABP-1) (Glutamate oxaloacetate transaminase 2) (Kynurenine aminotransferase 4) (Kynurenine aminotransferase IV) (Kynurenine--oxoglutarate transaminase 4) (Kynurenine--oxoglutarate transaminase IV) (Plasma membrane-associated fatty acid-binding protein) (FABPpm) (Transaminase A)	0.108176	0.565008	n.s.
1543	NAIHTFVQSGSHLAA	-0.164095241137235	0.693038703623851	P04040	CAT	Catalase (EC 1.11.1.6)	-0.3452124	0.07911927	n.s.
1544	NAIHTFVQSGSHLAA	-0.164095241137235	0.693038703623851	P04040	CAT	Catalase (EC 1.11.1.6)	-0.3452124	0.07911927	n.s.
1545	ISDAIPELK	0.163749656205004	0.697373970995477	P40926	MDH2	Malate dehydrogenase, mitochondrial (EC 1.1.1.37)	0.2538394	0.1008196	n.s.
1546	GIESEVVAGIPR	0.178046357006956	0.597572809942521	P07858	CTSB	Cathepsin B (EC 3.4.22.1) (APP secretase) (APPS) (Cathepsin B1) [Cleaved into: Cathepsin B light chain; Cathepsin B heavy chain]	0.02969148	0.9047366	n.s.
1547	VVPSPLPTR	0.145992569616162	0.67984003544427	Q9Y2V2	CARHSP1	Calcium-regulated heat-stable protein 1 (Calcium-regulated heat-stable protein of 24 kDa) (CRHSP-24)	0.1481291	0.3582769	n.s.
1548	SSSDDVIELTPSNFNR	0.135623961506689	0.624478093231033	Q15084	PDIA6	Protein disulfide-isomerase A6 (EC 5.3.4.1) (Endoplasmic reticulum protein 5) (ER protein 5) (ERp5) (Protein disulfide isomerase P5) (Thioredoxin domain-containing protein 7)	0.07743883	0.6118305	n.s.
1549	LLAEQEVLAPQVVLAPGGG	-0.160960066668888	0.608715294931093	O00754	MAN2B1	Lysosomal alpha-mannosidase (Laman) (EC 3.2.1.24) (Lysosomal acid alpha-mannosidase) (Mannosidase alpha class 2B member 1) (Mannosidase alpha-B) [Cleaved into: Lysosomal alpha-mannosidase A peptide; Lysosomal alpha-mannosidase B peptide; Lysosomal alpha-mannosidase C peptide; Lysosomal alpha-mannosidase D peptide; Lysosomal alpha-mannosidase E peptide]	-0.1379434	0.3368572	n.s.
1550	AVITVPAYFNDSQR	0.175369325326615	0.592838676022625	P0DMV8	HSPA1A	Heat shock 70 kDa protein 1A (Heat shock 70 kDa protein 1) (HSP70-1) (HSP70.1)	NA	NA	NA
1551	AVITVPAYFNDSQR	0.175369325326615	0.592838676022625	P0DMV8	HSPA1A	Heat shock 70 kDa protein 1A (Heat shock 70 kDa protein 1) (HSP70-1) (HSP70.1)	NA	NA	NA
1552	NTALETLHQN	0.138152297827191	0.634517196981126	Q92747	ARPC1A	Actin-related protein 2/3 complex subunit 1A (SOP2-like protein)	-0.09078643	0.6164827	n.s.
1553	VQVAQLPAQGR	0.335694466424483	0.651583206499771	P08246	ELANE	Neutrophil elastase (EC 3.4.21.37) (Bone marrow serine protease) (Elastase-2) (Human leukocyte elastase) (HLE) (Medullasin) (PMN elastase)	-0.120366	0.8648961	n.s.
1554	SANPQDHPVIQPN	-0.207497755008764	0.724690458591212	Q8NE62	CHDH	Choline dehydrogenase, mitochondrial (CDH) (CHD) (EC 1.1.99.1)	-0.6519794	0.05825467	n.s.
1555	MGSDVSVVR	0.146700074772828	0.728411008771084	Q8NBX0	SCCPDH	Saccharopine dehydrogenase-like oxidoreductase (EC 1.-.-.-)	-0.187511	0.4704659	n.s.
1556	IFNGDFVDR	0.133010514976663	0.628247636895245	P53041	PPP5C	Serine/threonine-protein phosphatase 5 (PP5) (EC 3.1.3.16) (Protein phosphatase T) (PP-T) (PPT)	0.004343137	0.9818393	n.s.
1557	QLLELALTR	-0.211608234584602	0.653606558874373	Q1MX18	INSC	Protein inscuteable homolog	NA	NA	NA
1558	NDIMLIK	-0.163142898743055	0.607973685359249	P07477	PRSS1	Trypsin-1 (EC 3.4.21.4) (Beta-trypsin) (Cationic trypsinogen) (Serine protease 1) (Trypsin I) [Cleaved into: Alpha-trypsin chain 1; Alpha-trypsin chain 2]	-0.378522	0.04965335	p < 0.05
1559	FGLLEICGVK	0.183372304918665	0.770436986224954	Q14914	PTGR1	Prostaglandin reductase 1 (PRG-1) (15-oxoprostaglandin 13-reductase) (EC 1.3.1.48) (Dithiolethione-inducible gene 1 protein) (D3T-inducible gene 1 protein) (DIG-1) (Leukotriene B4 12-hydroxydehydrogenase) (NAD(P)H-dependent alkenal/one oxidoreductase) (EC 1.3.1.74)	-0.0421703	0.9298828	n.s.
1560	ALYGSVPVLLAHNPHR	0.155689161157637	0.64597491587914	Q14697	GANAB	Neutral alpha-glucosidase AB (EC 3.2.1.207) (Alpha-glucosidase 2) (Glucosidase II subunit alpha)	0.03043326	0.8436398	n.s.
1561	ALYGSVPVLLAHNPHR	0.155689161157637	0.64597491587914	Q14697	GANAB	Neutral alpha-glucosidase AB (EC 3.2.1.207) (Alpha-glucosidase 2) (Glucosidase II subunit alpha)	0.03043326	0.8436398	n.s.
1562	VAPEEHPVLLTEAPLN	0.134313451360939	0.641963614001598	P60709	ACTB	Actin, cytoplasmic 1 (Beta-actin) [Cleaved into: Actin, cytoplasmic 1, N-terminally processed]	NA	NA	NA
1563	SAPNYCYR	0.131679030091799	0.653339918481062	O00743	PPP6C	Serine/threonine-protein phosphatase 6 catalytic subunit (PP6C) (EC 3.1.3.16) [Cleaved into: Serine/threonine-protein phosphatase 6 catalytic subunit, N-terminally processed]	0.1586834	0.0592103	n.s.
1564	AIFLHPEPF	0.223867259643867	0.67984003544427	Q9ULC5	ACSL5	Long-chain-fatty-acid--CoA ligase 5 (EC 6.2.1.3) (Arachidonate--CoA ligase) (EC 6.2.1.15) (Long-chain acyl-CoA synthetase 5) (LACS 5)	0.03493584	0.9403798	n.s.
1565	SFDLDYDFQR	0.170844695428547	0.616895655959133	P07910	HNRNPC	Heterogeneous nuclear ribonucleoproteins C1/C2 (hnRNP C1/C2)	0.1737399	0.2574465	n.s.
1566	EPEEFDSDTLR	0.106265769616916	0.695664257483268	P13667	PDIA4	Protein disulfide-isomerase A4 (EC 5.3.4.1) (Endoplasmic reticulum resident protein 70) (ER protein 70) (ERp70) (Endoplasmic reticulum resident protein 72) (ER protein 72) (ERp-72) (ERp72)	0.2409954	0.1723412	n.s.
1567	AISSAALSASYK	-0.191333968221296	0.721455145295712	P04114	APOB	Apolipoprotein B-100 (Apo B-100) [Cleaved into: Apolipoprotein B-48 (Apo B-48)]	-0.3141808	0.2519582	n.s.
1568	LLNNFYPR	-0.177500007745216	0.624478093231033	P01834	IGKC	Immunoglobulin kappa constant (Ig kappa chain C region) (Ig kappa chain C region AG) (Ig kappa chain C region CUM) (Ig kappa chain C region EU) (Ig kappa chain C region OU) (Ig kappa chain C region ROY) (Ig kappa chain C region TI)	-0.2704403	0.2284163	n.s.
1569	ISQAYVIR	0.202374451660082	0.614259541105974	O60568	PLOD3	Multifunctional procollagen lysine hydroxylase and glycosyltransferase LH3 [Includes: Procollagen-lysine,2-oxoglutarate 5-dioxygenase 3 (EC 1.14.11.4) (Lysyl hydroxylase 3) (LH3); Procollagen glycosyltransferase (EC 2.4.1.50) (EC 2.4.1.66) (Galactosylhydroxylysine-glucosyltransferase) (Procollagen galactosyltransferase) (Procollagen glucosyltransferase)]	0.1249168	0.5272949	n.s.
1570	CIVLIDSTPYR	0.179248686863041	0.628247558530577	P62241	RPS8	40S ribosomal protein S8 (Small ribosomal subunit protein eS8)	0.2746102	0.06607984	n.s.
1571	IHLISTQSAIPYAL	0.223534579784992	0.666802297741041	P02679	FGG	Fibrinogen gamma chain	0.04458768	0.8902274	n.s.
1572	IVQTYHVN	-0.132804540630985	0.634517196981126	P12814	ACTN1	Alpha-actinin-1 (Alpha-actinin cytoskeletal isoform) (F-actin cross-linking protein) (Non-muscle alpha-actinin-1)	-0.3217063	0.01917609	p < 0.05
1573	EVTHQGLSSPVTK	-0.20024580957716	0.604474380122331	P01834	IGKC	Immunoglobulin kappa constant (Ig kappa chain C region) (Ig kappa chain C region AG) (Ig kappa chain C region CUM) (Ig kappa chain C region EU) (Ig kappa chain C region OU) (Ig kappa chain C region ROY) (Ig kappa chain C region TI)	-0.2704403	0.2284163	n.s.
1574	EVTHQGLSSPVTK	-0.20024580957716	0.604474380122331	P01834	IGKC	Immunoglobulin kappa constant (Ig kappa chain C region) (Ig kappa chain C region AG) (Ig kappa chain C region CUM) (Ig kappa chain C region EU) (Ig kappa chain C region OU) (Ig kappa chain C region ROY) (Ig kappa chain C region TI)	-0.2704403	0.2284163	n.s.
1575	GEWEAPQIANPR	0.269134338945714	0.651880579759548	P27824	CANX	Calnexin (IP90) (Major histocompatibility complex class I antigen-binding protein p88) (p90)	0.128715	0.3928587	n.s.
1576	YLIYNDGVPK	-0.131927824944492	0.649663077928976	Q8WZ79	DNASE2B	Deoxyribonuclease-2-beta (EC 3.1.22.1) (DNase II-like acid DNase) (DNase2-like acid DNase) (Deoxyribonuclease II beta) (DNase II beta) (Endonuclease DLAD)	NA	NA	NA
1577	IALLSDLTK	0.186320349780515	0.609027512754798	P30048	PRDX3	Thioredoxin-dependent peroxide reductase, mitochondrial (EC 1.11.1.24) (Antioxidant protein 1) (AOP-1) (HBC189) (Peroxiredoxin III) (Prx-III) (Peroxiredoxin-3) (Protein MER5 homolog) (Thioredoxin-dependent peroxiredoxin 3)	-0.09512533	0.5832458	n.s.
1578	ATPEQISMDLK	0.109104262198573	0.629000019090048	Q08211	DHX9	ATP-dependent RNA helicase A (EC 3.6.4.13) (DEAH box protein 9) (DExH-box helicase 9) (Leukophysin) (LKP) (Nuclear DNA helicase II) (NDH II) (RNA helicase A)	0.1176496	0.2821307	n.s.
1579	VGPIEEAVAK	0.185778245437991	0.688119585127274	P06576	ATP5F1B	ATP synthase subunit beta, mitochondrial (EC 7.1.2.2) (ATP synthase F1 subunit beta)	0.0002935995	0.999339	n.s.
1580	AVVIVEDAK	-0.184891580548942	0.630283223341013	O00159	MYO1C	Unconventional myosin-Ic (Myosin I beta) (MMI-beta) (MMIb)	-0.4196312	0.001521945	p < 0.05
1581	EIEDAAQFATADPEPPLEELGYHIY	-0.145972950340224	0.665177781213162	P08559	PDHA1	Pyruvate dehydrogenase E1 component subunit alpha, somatic form, mitochondrial (EC 1.2.4.1) (PDHE1-A type I)	0.04092488	0.812152	n.s.
1582	SAVDQACVGYVFGDSTCGQR	-0.15964877908282	0.724805537365925	P22307	SCP2	Sterol carrier protein 2 (SCP-2) (Acetyl-CoA C-myristoyltransferase) (EC 2.3.1.155) (Non-specific lipid-transfer protein) (NSL-TP) (Propanoyl-CoA C-acyltransferase) (EC 2.3.1.176) (SCP-2/3-oxoacyl-CoA thiolase) (SCP-2/thiolase) (EC 2.3.1.16) (SCP-chi) (SCPX) (Sterol carrier protein X) (SCP-X) (Straight-chain acyl-CoA oxidase) (SCOX)	0.1192743	0.5162221	n.s.
1583	SAVDQACVGYVFGDSTCGQR	-0.15964877908282	0.724805537365925	P22307	SCP2	Sterol carrier protein 2 (SCP-2) (Acetyl-CoA C-myristoyltransferase) (EC 2.3.1.155) (Non-specific lipid-transfer protein) (NSL-TP) (Propanoyl-CoA C-acyltransferase) (EC 2.3.1.176) (SCP-2/3-oxoacyl-CoA thiolase) (SCP-2/thiolase) (EC 2.3.1.16) (SCP-chi) (SCPX) (Sterol carrier protein X) (SCP-X) (Straight-chain acyl-CoA oxidase) (SCOX)	0.1192743	0.5162221	n.s.
1584	GSQFFITTVK	0.130580587894887	0.635577259566982	P23284	PPIB	Peptidyl-prolyl cis-trans isomerase B (PPIase B) (EC 5.2.1.8) (CYP-S1) (Cyclophilin B) (Rotamase B) (S-cyclophilin) (SCYLP)	-0.2486367	0.07740396	n.s.
1585	QFVPETQVSLLDNGLR	0.108649880364138	0.697354120094775	P31930	UQCRC1	Cytochrome b-c1 complex subunit 1, mitochondrial (Complex III subunit 1) (Core protein I) (Ubiquinol-cytochrome-c reductase complex core protein 1)	-0.001239127	0.996116	n.s.
1586	QLVLQHSR	-0.245904447042358	0.628247558530577	Q15582	TGFBI	Transforming growth factor-beta-induced protein ig-h3 (Beta ig-h3) (Kerato-epithelin) (RGD-containing collagen-associated protein) (RGD-CAP)	-0.5505897	0.03719287	p < 0.05
1587	QLVLQHSR	-0.245904447042358	0.628247558530577	Q15582	TGFBI	Transforming growth factor-beta-induced protein ig-h3 (Beta ig-h3) (Kerato-epithelin) (RGD-containing collagen-associated protein) (RGD-CAP)	-0.5505897	0.03719287	p < 0.05
1588	YGLGELPQGFAR	0.0972607435606899	0.665177781213162	P31150	GDI1	Rab GDP dissociation inhibitor alpha (Rab GDI alpha) (Guanosine diphosphate dissociation inhibitor 1) (GDI-1) (Oligophrenin-2) (Protein XAP-4)	-0.05951297	0.6265781	n.s.
1589	SGNNIELGTACGK	0.100147578036337	0.681124291371209	P62888	RPL30	60S ribosomal protein L30 (Large ribosomal subunit protein eL30)	0.2702817	0.05938623	n.s.
1590	QLVDISQDNALR	0.221136152699902	0.611662112305059	Q9H299	SH3BGRL3	SH3 domain-binding glutamic acid-rich-like protein 3 (SH3 domain-binding protein 1) (SH3BP-1)	-0.04107868	0.8092759	n.s.
1591	AHEILPNLVCC	0.141745580973426	0.625799228183126	P50990	CCT8	T-complex protein 1 subunit theta (TCP-1-theta) (CCT-theta) (Chaperonin containing T-complex polypeptide 1 subunit 8) (Renal carcinoma antigen NY-REN-15)	0.2683475	0.004384631	p < 0.05
1592	ILALCMGNHELY	0.141199906507434	0.634517196981126	P26038	MSN	Moesin (Membrane-organizing extension spike protein)	0.1236329	0.4865652	n.s.
1593	ALQEQPVVNAVIDDTTK	-0.123680184765859	0.703980729412948	P36957	DLST	Dihydrolipoyllysine-residue succinyltransferase component of 2-oxoglutarate dehydrogenase complex, mitochondrial (EC 2.3.1.61) (2-oxoglutarate dehydrogenase complex component E2) (OGDC-E2) (Dihydrolipoamide succinyltransferase component of 2-oxoglutarate dehydrogenase complex) (E2K)	-0.01500692	0.9358396	n.s.
1594	CTLLASAQSEAEK	0.212872252092439	0.622322331773871	O75643	SNRNP200	U5 small nuclear ribonucleoprotein 200 kDa helicase (EC 3.6.4.13) (Activating signal cointegrator 1 complex subunit 3-like 1) (BRR2 homolog) (U5 snRNP-specific 200 kDa protein) (U5-200KD)	0.209291	0.007608548	p < 0.05
1595	AIAAATTTLAQEEPVAAPEPK	0.129111864467288	0.637937352653514	Q8IYB3	SRRM1	Serine/arginine repetitive matrix protein 1 (SR-related nuclear matrix protein of 160 kDa) (SRm160) (Ser/Arg-related nuclear matrix protein)	0.2961135	0.01232929	p < 0.05
1596	AIAAATTTLAQEEPVAAPEPK	0.129111864467288	0.637937352653514	Q8IYB3	SRRM1	Serine/arginine repetitive matrix protein 1 (SR-related nuclear matrix protein of 160 kDa) (SRm160) (Ser/Arg-related nuclear matrix protein)	0.2961135	0.01232929	p < 0.05
1597	ASTVGLPTVLEK	-0.14971784550243	0.747632716720624	Q08426	EHHADH	Peroxisomal bifunctional enzyme (PBE) (PBFE) (L-bifunctional protein) (LBP) (Multifunctional enzyme 1) (MFE1) [Includes: Enoyl-CoA hydratase/3,2-trans-enoyl-CoA isomerase (EC 4.2.1.17) (EC 5.3.3.8); 3-hydroxyacyl-CoA dehydrogenase (EC 1.1.1.35)]	-0.1623874	0.6497275	n.s.
1598	FVTMQIWDTAGQER	0.115153311981201	0.677768893216903	P51151	RAB9A	Ras-related protein Rab-9A	-0.05293871	0.7536041	n.s.
1599	IAGQVLDINLAAEPK	-0.170694846277052	0.671302666195045	P07910	HNRNPC	Heterogeneous nuclear ribonucleoproteins C1/C2 (hnRNP C1/C2)	0.1737399	0.2574465	n.s.
1600	FVPAPWLSVK	-0.139826801205287	0.66200406714954	O94973	AP2A2	AP-2 complex subunit alpha-2 (100 kDa coated vesicle protein C) (Adaptor protein complex AP-2 subunit alpha-2) (Adaptor-related protein complex 2 subunit alpha-2) (Alpha-adaptin C) (Alpha2-adaptin) (Clathrin assembly protein complex 2 alpha-C large chain) (Huntingtin yeast partner J) (Huntingtin-interacting protein 9) (HIP-9) (Huntingtin-interacting protein J) (Plasma membrane adaptor HA2/AP2 ada…	-0.01751396	0.9043994	n.s.
1601	SNLLIEYFR	0.272952603301261	0.617857437662218	P21980	TGM2	Protein-glutamine gamma-glutamyltransferase 2 (EC 2.3.2.13) (Erythrocyte transglutaminase) (Heart G alpha(h)) (hhG alpha(h)) (Isopeptidase TGM2) (EC 3.4.-.-) (Protein G alpha(h)) (G(h)) (Protein-glutamine deamidase TGM2) (EC 3.5.1.44) (Protein-glutamine dopaminyltransferase TGM2) (EC 2.3.1.-) (Protein-glutamine histaminyltransferase TGM2) (EC 2.3.1.-) (Protein-glutamine noradrenalinyltransferase …	0.1473974	0.7362858	n.s.
1602	LGLPVFNTVK	0.149119603559675	0.679858823070247	P53597	SUCLG1	Succinate--CoA ligase [ADP/GDP-forming] subunit alpha, mitochondrial (EC 6.2.1.4) (EC 6.2.1.5) (Succinyl-CoA synthetase subunit alpha) (SCS-alpha)	0.04389045	0.8222936	n.s.
1603	SAFGNILSCK	0.158885130330307	0.635850152491643	P11940	PABPC1	Polyadenylate-binding protein 1 (PABP-1) (Poly(A)-binding protein 1)	0.3256114	0.005913349	p < 0.05
1604	QEYDESGPSIVH	-0.304466108762292	0.616895655959133	A5A3E0	POTEF	POTE ankyrin domain family member F (ANKRD26-like family C member 1B) (Chimeric POTE-actin protein)	NA	NA	NA
1605	LGVTPSVIR	-0.184448457586864	0.632993004775101	O14773	TPP1	Tripeptidyl-peptidase 1 (TPP-1) (EC 3.4.14.9) (Cell growth-inhibiting gene 1 protein) (Lysosomal pepstatin-insensitive protease) (LPIC) (Tripeptidyl aminopeptidase) (Tripeptidyl-peptidase I) (TPP-I)	-0.06017396	0.7422969	n.s.
1606	PLEEVIVGR	-0.214531628883895	0.829859254360927	P50440	GATM	Glycine amidinotransferase, mitochondrial (EC 2.1.4.1) (L-arginine:glycine amidinotransferase) (Transamidinase)	-0.911387	0.006466415	p < 0.05
1607	LLLFSPSVVH	-0.198663719479784	0.67984003544427	P0C0L4	C4A	Complement C4-A (Acidic complement C4) (C3 and PZP-like alpha-2-macroglobulin domain-containing protein 2) [Cleaved into: Complement C4 beta chain; Complement C4-A alpha chain; C4a anaphylatoxin; C4b-A; C4d-A; Complement C4 gamma chain]	-0.541626	0.02173267	p < 0.05
1608	AYLNDLAGCIK	0.169073733060333	0.721455145295712	P00352	ALDH1A1	Retinal dehydrogenase 1 (RALDH 1) (RalDH1) (EC 1.2.1.-) (EC 1.2.1.36) (ALDH-E1) (ALHDII) (Aldehyde dehydrogenase family 1 member A1) (Aldehyde dehydrogenase, cytosolic)	-0.656757	0.1052022	n.s.
1609	EPIPVLPTVHYN	0.10952466914168	0.630368755939642	P31040	SDHA	Succinate dehydrogenase [ubiquinone] flavoprotein subunit, mitochondrial (EC 1.3.5.1) (Flavoprotein subunit of complex II) (Fp)	0.19686	0.1465359	n.s.
1610	TLVTQNSGVEALIH	0.160128180426585	0.625800569289144	P14923	JUP	Junction plakoglobin (Catenin gamma) (Desmoplakin III) (Desmoplakin-3)	0.08082127	0.7035757	n.s.
1611	SISSIGVVGTAEDNR	-0.124927251964556	0.697373970995477	A6NHG4	DDTL	D-dopachrome decarboxylase-like protein (EC 4.1.1.-) (D-dopachrome tautomerase-like protein)	NA	NA	NA
1612	PAVGAIVLTGGDK	-0.183015289389366	0.759024332986176	P30084	ECHS1	Enoyl-CoA hydratase, mitochondrial (EC 4.2.1.17) (Enoyl-CoA hydratase 1) (Short-chain enoyl-CoA hydratase) (SCEH)	-0.3227453	0.08401885	n.s.
1613	HSEVPVSLK	0.173613328449877	0.625800569289144	Q01082	SPTBN1	Spectrin beta chain, non-erythrocytic 1 (Beta-II spectrin) (Fodrin beta chain) (Spectrin, non-erythroid beta chain 1)	-0.1571545	0.3179771	n.s.
1614	ILGNPLTPGVTQGPQIDK	0.193881207019833	0.697846092985951	P00352	ALDH1A1	Retinal dehydrogenase 1 (RALDH 1) (RalDH1) (EC 1.2.1.-) (EC 1.2.1.36) (ALDH-E1) (ALHDII) (Aldehyde dehydrogenase family 1 member A1) (Aldehyde dehydrogenase, cytosolic)	-0.656757	0.1052022	n.s.
1615	ILGNPLTPGVTQGPQIDK	0.193881207019833	0.697846092985951	P00352	ALDH1A1	Retinal dehydrogenase 1 (RALDH 1) (RalDH1) (EC 1.2.1.-) (EC 1.2.1.36) (ALDH-E1) (ALHDII) (Aldehyde dehydrogenase family 1 member A1) (Aldehyde dehydrogenase, cytosolic)	-0.656757	0.1052022	n.s.
1616	LYSSSDDVIELTPSNFNR	0.163022081014221	0.622322331773871	Q15084	PDIA6	Protein disulfide-isomerase A6 (EC 5.3.4.1) (Endoplasmic reticulum protein 5) (ER protein 5) (ERp5) (Protein disulfide isomerase P5) (Thioredoxin domain-containing protein 7)	0.07743883	0.6118305	n.s.
1617	LYSSSDDVIELTPSNFNR	0.163022081014221	0.622322331773871	Q15084	PDIA6	Protein disulfide-isomerase A6 (EC 5.3.4.1) (Endoplasmic reticulum protein 5) (ER protein 5) (ERp5) (Protein disulfide isomerase P5) (Thioredoxin domain-containing protein 7)	0.07743883	0.6118305	n.s.
1618	GHLQIAACPN	0.172958780237864	0.667949227049804	P04179	SOD2	Superoxide dismutase [Mn], mitochondrial (EC 1.15.1.1)	-0.1409091	0.6793395	n.s.
1619	FGYGYGPYQPVPEQPLYPQPYQPQYQQYT	-0.172537249822442	0.661071131350183	P02808	STATH	Statherin	NA	NA	NA
1620	YVPAIAHLIHSLN	-0.215355094146908	0.71684900995848	Q9H3G5	CPVL	Probable serine carboxypeptidase CPVL (EC 3.4.16.-) (Carboxypeptidase, vitellogenic-like) (Vitellogenic carboxypeptidase-like protein) (VCP-like protein) (hVLP)	-0.2193688	0.4565538	n.s.
1621	GVIDPVPEVAK	0.159927545708769	0.635669865697524	O95470	SGPL1	Sphingosine-1-phosphate lyase 1 (S1PL) (SP-lyase 1) (SPL 1) (hSPL) (EC 4.1.2.27) (Sphingosine-1-phosphate aldolase)	0.1553407	0.2752116	n.s.
1622	GVTHTVPIYEGYALPHAILR	0.221170174607938	0.625799228183126	P60709	ACTB	Actin, cytoplasmic 1 (Beta-actin) [Cleaved into: Actin, cytoplasmic 1, N-terminally processed]	NA	NA	NA
1623	GVTHTVPIYEGYALPHAILR	0.221170174607938	0.625799228183126	P60709	ACTB	Actin, cytoplasmic 1 (Beta-actin) [Cleaved into: Actin, cytoplasmic 1, N-terminally processed]	NA	NA	NA
1624	CPEALFQPS	-0.199053013013132	0.638486351185421	P60709	ACTB	Actin, cytoplasmic 1 (Beta-actin) [Cleaved into: Actin, cytoplasmic 1, N-terminally processed]	NA	NA	NA
1625	VINVTLPDEK	0.16055666731479	0.624478093231033	Q92499	DDX1	ATP-dependent RNA helicase DDX1 (EC 3.6.4.13) (DEAD box protein 1) (DEAD box protein retinoblastoma) (DBP-RB)	-0.05346585	0.6159022	n.s.
1626	TVDAGGLIHCIEDFHK	-0.167717591475289	0.651295998030061	Q93052	LPP	Lipoma-preferred partner (LIM domain-containing preferred translocation partner in lipoma)	-0.2117938	0.08600814	n.s.
1627	TVDAGGLIHCIEDFHK	-0.167717591475289	0.651295998030061	Q93052	LPP	Lipoma-preferred partner (LIM domain-containing preferred translocation partner in lipoma)	-0.2117938	0.08600814	n.s.
1628	EESILTLLTSR	-0.282738687845977	0.636305602074929	P08758	ANXA5	Annexin A5 (Anchorin CII) (Annexin V) (Annexin-5) (Calphobindin I) (CBP-I) (Endonexin II) (Lipocortin V) (Placental anticoagulant protein 4) (PP4) (Placental anticoagulant protein I) (PAP-I) (Thromboplastin inhibitor) (Vascular anticoagulant-alpha) (VAC-alpha)	-0.3638062	0.03132186	p < 0.05
1629	PNALSALSDLHAHK	0.261928231939916	0.671302666195045	P69905	HBA1;	Hemoglobin subunit alpha (Alpha-globin) (Hemoglobin alpha chain)	-0.2999818	0.2404871	n.s.
1630	PNALSALSDLHAHK	0.261928231939916	0.671302666195045	P69905	HBA1;	Hemoglobin subunit alpha (Alpha-globin) (Hemoglobin alpha chain)	-0.2999818	0.2404871	n.s.
1631	PNALSALSDLHAHK	0.261928231939916	0.671302666195045	P69905	HBA1;	Hemoglobin subunit alpha (Alpha-globin) (Hemoglobin alpha chain)	-0.2999818	0.2404871	n.s.
1632	GQYTLLAPTNEAFEK	-0.222951036104997	0.630076895847404	Q15582	TGFBI	Transforming growth factor-beta-induced protein ig-h3 (Beta ig-h3) (Kerato-epithelin) (RGD-containing collagen-associated protein) (RGD-CAP)	-0.5505897	0.03719287	p < 0.05
1633	STDLVVEAIVENLK	-0.243623785649241	0.66489320138209	Q16836	HADH	Hydroxyacyl-coenzyme A dehydrogenase, mitochondrial (HCDH) (EC 1.1.1.35) (Medium and short-chain L-3-hydroxyacyl-coenzyme A dehydrogenase) (Short-chain 3-hydroxyacyl-CoA dehydrogenase)	-0.2473428	0.08224611	n.s.
1634	IITLADIVK	0.175638090405724	0.653606558874373	P68400	CSNK2A1	Casein kinase II subunit alpha (CK II alpha) (EC 2.7.11.1)	0.1315691	0.2400275	n.s.
1635	VAPLSGVDFQLR	-0.100113272401606	0.759024332986176	P04217	A1BG	Alpha-1B-glycoprotein (Alpha-1-B glycoprotein)	-0.5944959	0.003497735	p < 0.05
1636	EMATAASSSSLEK	-0.1496332283998	0.628247636895245	P60709	ACTB	Actin, cytoplasmic 1 (Beta-actin) [Cleaved into: Actin, cytoplasmic 1, N-terminally processed]	NA	NA	NA
1637	DANSCQIIIPQNQVNR	-0.0951729276102158	0.677061127450489	P31150	GDI1	Rab GDP dissociation inhibitor alpha (Rab GDI alpha) (Guanosine diphosphate dissociation inhibitor 1) (GDI-1) (Oligophrenin-2) (Protein XAP-4)	-0.05951297	0.6265781	n.s.
1638	YGGESASITPLEDLYK	0.123374406698618	0.628247558530577	P50395	GDI2	Rab GDP dissociation inhibitor beta (Rab GDI beta) (Guanosine diphosphate dissociation inhibitor 2) (GDI-2)	-0.0474828	0.6894349	n.s.
1639	SYLSLTPEQWK	-0.27394467226158	0.627264111767243	A0M8Q6	IGLC7	Immunoglobulin lambda constant 7 (Ig lambda-7 chain C region)	NA	NA	NA
1640	VLVLYDEIK	0.25164973065989	0.649663077928976	P05141	SLC25A5	ADP/ATP translocase 2 (ADP,ATP carrier protein 2) (ADP,ATP carrier protein, fibroblast isoform) (Adenine nucleotide translocator 2) (ANT 2) (Solute carrier family 25 member 5) [Cleaved into: ADP/ATP translocase 2, N-terminally processed]	0.497796	0.002651821	p < 0.05
1641	GTFATLSELHC	-0.228916472544931	0.665177781213162	P68871	HBB	Hemoglobin subunit beta (Beta-globin) (Hemoglobin beta chain) [Cleaved into: LVV-hemorphin-7; Spinorphin]	-0.2448384	0.351437	n.s.
1642	NLHGDGLAIWY	0.0968359562109649	0.688277809617298	Q9H0V9	LMAN2L	VIP36-like protein (Lectin mannose-binding 2-like) (LMAN2-like protein)	0.05731639	0.7646406	n.s.
1643	AVAEYGVYVK	0.20359645019232	0.664028940647926	P00738	HP	Haptoglobin (Zonulin) [Cleaved into: Haptoglobin alpha chain; Haptoglobin beta chain]	-0.0004837643	0.999339	n.s.
1644	MIIMLPDETTDLR	-0.14226268051776	0.653553800325584	P35237	SERPINB6	Serpin B6 (Cytoplasmic antiproteinase) (CAP) (Peptidase inhibitor 6) (PI-6) (Placental thrombin inhibitor)	-0.2772486	0.04371825	p < 0.05
1645	SVQCYHFGLSPDLPICK	-0.170060655252156	0.724018569060493	P08603	CFH	Complement factor H (H factor 1)	-0.5214642	0.01214558	p < 0.05
1646	QAFIDFMSR	0.179619586906804	0.672287243856772	O43707	ACTN4	Alpha-actinin-4 (Non-muscle alpha-actinin 4)	0.006774281	0.9663949	n.s.
1647	AVAALSEISESHPNSNLLDLNPQNINK	0.0970748659572611	0.652397727478922	P63010	AP2B1	AP-2 complex subunit beta (AP105B) (Adaptor protein complex AP-2 subunit beta) (Adaptor-related protein complex 2 subunit beta) (Beta-2-adaptin) (Beta-adaptin) (Clathrin assembly protein complex 2 beta large chain) (Plasma membrane adaptor HA2/AP2 adaptin beta subunit)	-0.05548719	0.5720722	n.s.
1648	AGPNTNGSQFFICTAK	0.136234702210078	0.630076895847404	A0A0B4J2A2	PPIAL4C	Peptidyl-prolyl cis-trans isomerase A-like 4C (PPIase A-like 4C) (EC 5.2.1.8)	NA	NA	NA
1649	AGPNTNGSQFFICTAK	0.136234702210078	0.630076895847404	A0A0B4J2A2	PPIAL4C	Peptidyl-prolyl cis-trans isomerase A-like 4C (PPIase A-like 4C) (EC 5.2.1.8)	NA	NA	NA
1650	MQGLVEDFK	-0.152787225590264	0.666802297741041	P05787	KRT8	Keratin, type II cytoskeletal 8 (Cytokeratin-8) (CK-8) (Keratin-8) (K8) (Type-II keratin Kb8)	-0.308334	0.2744893	n.s.
1651	AAPATATIATLQK	0.230253536138552	0.636305602074929	A0AV96	RBM47	RNA-binding protein 47 (RNA-binding motif protein 47)	0.3396893	0.02503391	p < 0.05
1652	TTPEPCELDDEDFR	0.179808756063032	0.714041186873386	P08571	CD14	Monocyte differentiation antigen CD14 (Myeloid cell-specific leucine-rich glycoprotein) (CD antigen CD14) [Cleaved into: Monocyte differentiation antigen CD14, urinary form; Monocyte differentiation antigen CD14, membrane-bound form]	-0.07581589	0.7785303	n.s.
1653	AVTVAPPGAR	0.168907523518854	0.630076895847404	Q00839	HNRNPU	Heterogeneous nuclear ribonucleoprotein U (hnRNP U) (GRIP120) (Nuclear p120 ribonucleoprotein) (Scaffold-attachment factor A) (SAF-A) (p120) (pp120)	0.06082108	0.619459	n.s.
1654	YVAFTPEGER	0.147100981525002	0.634517196981126	P11021	HSPA5	Endoplasmic reticulum chaperone BiP (EC 3.6.4.10) (78 kDa glucose-regulated protein) (GRP-78) (Binding-immunoglobulin protein) (BiP) (Heat shock protein 70 family protein 5) (HSP70 family protein 5) (Heat shock protein family A member 5) (Immunoglobulin heavy chain-binding protein)	0.08510531	0.5272949	n.s.
1655	SISSSSFGAEPSAPGGGGSPGACPALGTK	-0.171646035879041	0.635669865697524	O95197	RTN3	Reticulon-3 (Homolog of ASY protein) (HAP) (Neuroendocrine-specific protein-like 2) (NSP-like protein 2) (Neuroendocrine-specific protein-like II) (NSP-like protein II) (NSPLII)	-0.1693507	0.4097139	n.s.
1656	AVTTISSNLTEMSR	-0.0960666679001029	0.688275353578604	Q9Y490	TLN1	Talin-1	-0.08898833	0.4766154	n.s.
1657	SFWLATIER	-0.307674163543468	0.639241361899578	P02462	COL4A1	Collagen alpha-1(IV) chain [Cleaved into: Arresten]	-0.8261549	1.490399e-05	p < 0.05
1658	TYFPHFDLSHG	-0.230888811004967	0.649030580855297	P69905	HBA1;	Hemoglobin subunit alpha (Alpha-globin) (Hemoglobin alpha chain)	-0.2999818	0.2404871	n.s.
1659	ATLSELHCDK	-0.207654136833945	0.679858823070247	P68871	HBB	Hemoglobin subunit beta (Beta-globin) (Hemoglobin beta chain) [Cleaved into: LVV-hemorphin-7; Spinorphin]	-0.2448384	0.351437	n.s.
1660	ATLSELHCDK	-0.207654136833945	0.679858823070247	P68871	HBB	Hemoglobin subunit beta (Beta-globin) (Hemoglobin beta chain) [Cleaved into: LVV-hemorphin-7; Spinorphin]	-0.2448384	0.351437	n.s.
1661	FYAPWCGH	0.206588255101722	0.653339918481062	Q8NBS9	TXNDC5	Thioredoxin domain-containing protein 5 (Endoplasmic reticulum resident protein 46) (ER protein 46) (ERp46) (Thioredoxin-like protein p46)	-0.1389559	0.4461881	n.s.
1662	MTPTVLYDVQELR	0.286571137189021	0.65894015537306	P09525	ANXA4	Annexin A4 (35-beta calcimedin) (Annexin IV) (Annexin-4) (Carbohydrate-binding protein p33/p41) (Chromobindin-4) (Endonexin I) (Lipocortin IV) (P32.5) (PP4-X) (Placental anticoagulant protein II) (PAP-II) (Protein II)	-0.201184	0.5585403	n.s.
1663	MTPTVLYDVQELR	0.286571137189021	0.65894015537306	P09525	ANXA4	Annexin A4 (35-beta calcimedin) (Annexin IV) (Annexin-4) (Carbohydrate-binding protein p33/p41) (Chromobindin-4) (Endonexin I) (Lipocortin IV) (P32.5) (PP4-X) (Placental anticoagulant protein II) (PAP-II) (Protein II)	-0.201184	0.5585403	n.s.
1664	IVQFGSTDDPFLPWK	-0.173291908072551	0.641963614001598	O75884	RBBP9	Serine hydrolase RBBP9 (EC 3.-.-.-) (B5T-overexpressed gene protein) (Protein BOG) (Retinoblastoma-binding protein 10) (RBBP-10) (Retinoblastoma-binding protein 9) (RBBP-9)	-0.3720578	0.03634785	p < 0.05
1665	HIVNIVSGSLNHAASK	-0.213492830402383	0.663589851349795	P49591	SARS1	Serine--tRNA ligase, cytoplasmic (EC 6.1.1.11) (Seryl-tRNA synthetase) (SerRS) (Seryl-tRNA(Ser/Sec) synthetase)	0.1512821	0.2606327	n.s.
1666	MTTVHAITATQK	0.136669935949363	0.693011401305682	P04406	GAPDH	Glyceraldehyde-3-phosphate dehydrogenase (GAPDH) (EC 1.2.1.12) (Peptidyl-cysteine S-nitrosylase GAPDH) (EC 2.6.99.-)	0.1247154	0.2562757	n.s.
1667	MTTVHAITATQK	0.136669935949363	0.693011401305682	P04406	GAPDH	Glyceraldehyde-3-phosphate dehydrogenase (GAPDH) (EC 1.2.1.12) (Peptidyl-cysteine S-nitrosylase GAPDH) (EC 2.6.99.-)	0.1247154	0.2562757	n.s.
1668	FLAYEDK	-0.191079130273613	0.664028940647926	Q04760	GLO1	Lactoylglutathione lyase (EC 4.4.1.5) (Aldoketomutase) (Glyoxalase I) (Glx I) (Ketone-aldehyde mutase) (Methylglyoxalase) (S-D-lactoylglutathione methylglyoxal lyase)	-0.1563097	0.3367187	n.s.
1669	SVHWEESDIK	0.163115429506078	0.641963614001598	Q92544	TM9SF4	Transmembrane 9 superfamily member 4 (Tumor cannibalism associated protein 1)	0.1393256	0.4213816	n.s.
1670	SVHWEESDIK	0.163115429506078	0.641963614001598	Q92544	TM9SF4	Transmembrane 9 superfamily member 4 (Tumor cannibalism associated protein 1)	0.1393256	0.4213816	n.s.
1671	TPIILVGTK	0.0875483282118744	0.658971218848365	P15153	RAC2	Ras-related C3 botulinum toxin substrate 2 (GX) (Small G protein) (p21-Rac2)	-0.1697728	0.6444182	n.s.
1672	CIYVAIGQK	-0.149412716064261	0.697373970995477	P25705	ATP5F1A	ATP synthase subunit alpha, mitochondrial (ATP synthase F1 subunit alpha)	-0.04682117	0.8074733	n.s.
1673	SGLLDTFIGEGK	-0.105121959028298	0.727242176668309	Q16851	UGP2	UTP--glucose-1-phosphate uridylyltransferase (EC 2.7.7.9) (UDP-glucose pyrophosphorylase) (UDPGP) (UGPase)	-0.3441459	0.07322283	n.s.
1674	SADPEGHFETPIWIER	-0.155290870469155	0.714041186873386	Q14697	GANAB	Neutral alpha-glucosidase AB (EC 3.2.1.207) (Alpha-glucosidase 2) (Glucosidase II subunit alpha)	0.03043326	0.8436398	n.s.
1675	PVPLPNVNAAILK	0.2789527556738	0.666802297741041	P63208	SKP1	S-phase kinase-associated protein 1 (Cyclin-A/CDK2-associated protein p19) (p19A) (Organ of Corti protein 2) (OCP-2) (Organ of Corti protein II) (OCP-II) (RNA polymerase II elongation factor-like protein) (SIII) (Transcription elongation factor B polypeptide 1-like) (p19skp1)	0.1637054	0.138423	n.s.
1676	AMTAENLAVK	-0.133207053455089	0.690282212484851	P42765	ACAA2	3-ketoacyl-CoA thiolase, mitochondrial (EC 2.3.1.16) (Acetyl-CoA acetyltransferase) (EC 2.3.1.9) (Acetyl-CoA acyltransferase) (Acyl-CoA hydrolase, mitochondrial) (EC 3.1.2.-) (EC 3.1.2.1) (EC 3.1.2.2) (Beta-ketothiolase) (Mitochondrial 3-oxoacyl-CoA thiolase) (T1)	-0.3209004	0.138423	n.s.
1677	GIMDQFISLMGQK	-0.132094079602796	0.714041186873386	P51570	GALK1	Galactokinase (EC 2.7.1.6) (Galactose kinase)	-0.115755	0.52086	n.s.
1678	GIMDQFISLMGQK	-0.132094079602796	0.714041186873386	P51570	GALK1	Galactokinase (EC 2.7.1.6) (Galactose kinase)	-0.115755	0.52086	n.s.
1679	LVLECPNLK	0.0831714548132437	0.797962792053677	Q9NRP0	OSTC	Oligosaccharyltransferase complex subunit OSTC (Hydrophobic protein HSF-28)	0.08016145	0.6116153	n.s.
1680	LLVGTQIDLR	0.148246822067462	0.635850152491643	P60953	CDC42	Cell division control protein 42 homolog (EC 3.6.5.2) (G25K GTP-binding protein)	-0.005158156	0.9743504	n.s.
1681	SLEDPQTHANR	0.111182224592045	0.689121974572536	P07900	HSP90AA1	Heat shock protein HSP 90-alpha (EC 3.6.4.10) (Heat shock 86 kDa) (HSP 86) (HSP86) (Lipopolysaccharide-associated protein 2) (LAP-2) (LPS-associated protein 2) (Renal carcinoma antigen NY-REN-38)	0.2788084	0.02116696	p < 0.05
1682	SLEDPQTHANR	0.111182224592045	0.689121974572536	P07900	HSP90AA1	Heat shock protein HSP 90-alpha (EC 3.6.4.10) (Heat shock 86 kDa) (HSP 86) (HSP86) (Lipopolysaccharide-associated protein 2) (LAP-2) (LPS-associated protein 2) (Renal carcinoma antigen NY-REN-38)	0.2788084	0.02116696	p < 0.05
1683	YVAPEVLGPEK	0.124421887321822	0.660086736876143	P49137	MAPKAPK2	MAP kinase-activated protein kinase 2 (MAPK-activated protein kinase 2) (MAPKAP kinase 2) (MAPKAP-K2) (MAPKAPK-2) (MK-2) (MK2) (EC 2.7.11.1)	-0.03154428	0.8528592	n.s.
1684	LLIGGGTAAFAAAR	0.129968471394666	0.64597491587914	O95831	AIFM1	Apoptosis-inducing factor 1, mitochondrial (EC 1.6.99.-) (Programmed cell death protein 8)	0.1155769	0.5078038	n.s.
1685	LNLQEYQSK	0.133258725928973	0.698357231323445	Q96I99	SUCLG2	Succinate--CoA ligase [GDP-forming] subunit beta, mitochondrial (EC 6.2.1.4) (GTP-specific succinyl-CoA synthetase subunit beta) (G-SCS) (GTPSCS) (Succinyl-CoA synthetase beta-G chain) (SCS-betaG)	-0.1864401	0.2918007	n.s.
1686	AQFGSDLDAATQQLLSR	0.102050918817908	0.749779921446665	P25705	ATP5F1A	ATP synthase subunit alpha, mitochondrial (ATP synthase F1 subunit alpha)	-0.04682117	0.8074733	n.s.
1687	AQFGSDLDAATQQLLSR	0.102050918817908	0.749779921446665	P25705	ATP5F1A	ATP synthase subunit alpha, mitochondrial (ATP synthase F1 subunit alpha)	-0.04682117	0.8074733	n.s.
1688	IAMTSGTVQPK	0.118084457346563	0.686804012091526	Q14677	CLINT1	Clathrin interactor 1 (Clathrin-interacting protein localized in the trans-Golgi region) (Clint) (Enthoprotin) (Epsin-4) (Epsin-related protein) (EpsinR)	0.09888572	0.3645795	n.s.
1689	LLDPSITLGQYVQPQGVSVVDFVR	0.156188144605936	0.728411008771084	P43897	TSFM	Elongation factor Ts, mitochondrial (EF-Ts) (EF-TsMt)	0.2183794	0.1353597	n.s.
1690	AVTLGDYYQGR	0.144294587322564	0.678717031285907	Q86X29	LSR	Lipolysis-stimulated lipoprotein receptor	0.2053478	0.3383241	n.s.
1691	YYTLDGSK	-0.147244955243301	0.649620046297905	Q9NVP4	DZANK1	Double zinc ribbon and ankyrin repeat-containing protein 1	NA	NA	NA
1692	VTIAQGGVLPNIQAV	0.323763342369564	0.653606558874373	P04908	H2AC4	Histone H2A type 1-B/E (Histone H2A.2) (Histone H2A/a) (Histone H2A/m)	NA	NA	NA
1693	TVNLDFQR	-0.162340185103873	0.660663458215646	Q13510	ASAH1	Acid ceramidase (AC) (ACDase) (Acid CDase) (EC 3.5.1.23) (Acylsphingosine deacylase) (N-acylethanolamine hydrolase ASAH1) (EC 3.5.1.-) (N-acylsphingosine amidohydrolase) (Putative 32 kDa heart protein) (PHP32) [Cleaved into: Acid ceramidase subunit alpha; Acid ceramidase subunit beta]	-0.2359673	0.167628	n.s.
1694	SQELPEDWDK	0.125811162380398	0.697373970995477	P07237	P4HB	Protein disulfide-isomerase (PDI) (EC 5.3.4.1) (Cellular thyroid hormone-binding protein) (Prolyl 4-hydroxylase subunit beta) (p55)	0.02450107	0.9168958	n.s.
1695	ALLLVTQLGR	0.15745971781666	0.697373970995477	Q8WWP7	GIMAP1	GTPase IMAP family member 1 (Immunity-associated protein 1) (hIMAP1)	-0.2340314	0.2786994	n.s.
1696	SPCIVLADADLDNAV	0.0913817542809157	0.904548199816207	P00352	ALDH1A1	Retinal dehydrogenase 1 (RALDH 1) (RalDH1) (EC 1.2.1.-) (EC 1.2.1.36) (ALDH-E1) (ALHDII) (Aldehyde dehydrogenase family 1 member A1) (Aldehyde dehydrogenase, cytosolic)	-0.656757	0.1052022	n.s.
1697	SWIGSVDILR	0.200346896079178	0.658971218848365	P21980	TGM2	Protein-glutamine gamma-glutamyltransferase 2 (EC 2.3.2.13) (Erythrocyte transglutaminase) (Heart G alpha(h)) (hhG alpha(h)) (Isopeptidase TGM2) (EC 3.4.-.-) (Protein G alpha(h)) (G(h)) (Protein-glutamine deamidase TGM2) (EC 3.5.1.44) (Protein-glutamine dopaminyltransferase TGM2) (EC 2.3.1.-) (Protein-glutamine histaminyltransferase TGM2) (EC 2.3.1.-) (Protein-glutamine noradrenalinyltransferase …	0.1473974	0.7362858	n.s.
1698	SAGSGPGQYLQR	-0.13613517643294	0.785511059291394	P23786	CPT2	Carnitine O-palmitoyltransferase 2, mitochondrial (EC 2.3.1.21) (Carnitine palmitoyltransferase II) (CPT II)	-0.25123	0.2211026	n.s.
1699	HVEPLER	-0.159582564416559	0.653339918481062	P50454	SERPINH1	Serpin H1 (47 kDa heat shock protein) (Arsenic-transactivated protein 3) (AsTP3) (Cell proliferation-inducing gene 14 protein) (Collagen-binding protein) (Colligin) (Rheumatoid arthritis-related antigen RA-A47)	-0.3174701	0.01959707	p < 0.05
1700	LFYEDMK	0.19768843266234	0.724690458591212	O75897	SULT1C4	Sulfotransferase 1C4 (ST1C4) (EC 2.8.2.-) (Sulfotransferase 1C2) (SULT1C#2)	NA	NA	NA
1701	SVQEYQVGQLYSVAEASK	0.124704279018871	0.649030580855297	P48739	PITPNB	Phosphatidylinositol transfer protein beta isoform (PI-TP-beta) (PtdIns transfer protein beta) (PtdInsTP beta)	0.1263625	0.2822745	n.s.
1702	SVQEYQVGQLYSVAEASK	0.124704279018871	0.649030580855297	P48739	PITPNB	Phosphatidylinositol transfer protein beta isoform (PI-TP-beta) (PtdIns transfer protein beta) (PtdInsTP beta)	0.1263625	0.2822745	n.s.
1703	SLADAINTEFK	-0.212050159443205	0.651880579759548	P08670	VIM	Vimentin	-0.4821939	0.004078105	p < 0.05
1704	IYAITDTAYR	-0.170447606162139	0.654467165201555	P35579	MYH9	Myosin-9 (Cellular myosin heavy chain, type A) (Myosin heavy chain 9) (Myosin heavy chain, non-muscle IIa) (Non-muscle myosin heavy chain A) (NMMHC-A) (Non-muscle myosin heavy chain IIa) (NMMHC II-a) (NMMHC-IIA)	-0.268979	0.01833809	p < 0.05
1705	SLTCGGADIGTAMAK	-0.0623254699278866	0.860605360072696	P49419	ALDH7A1	Alpha-aminoadipic semialdehyde dehydrogenase (Alpha-AASA dehydrogenase) (EC 1.2.1.31) (Aldehyde dehydrogenase family 7 member A1) (EC 1.2.1.3) (Antiquitin-1) (Betaine aldehyde dehydrogenase) (EC 1.2.1.8) (Delta1-piperideine-6-carboxylate dehydrogenase) (P6c dehydrogenase)	-0.4442458	0.03127919	p < 0.05
1706	AVPNATAPVSAAQLK	-0.149598432243834	0.860605360072696	Q9NQ94	A1CF	APOBEC1 complementation factor (APOBEC1-stimulating protein)	-0.3921075	0.1973055	n.s.
1707	ALDQTGLLEMK	-0.105775681555735	0.701409119757879	Q15436	SEC23A	Protein transport protein Sec23A (hSec23A) (SEC23-related protein A)	0.01727404	0.9306425	n.s.
1708	LVGVSDPNSQAGQQGLVEPTQFAR	-0.104111174523055	0.716707457370863	Q9Y490	TLN1	Talin-1	-0.08898833	0.4766154	n.s.
1709	YTIVVSATASDAAPLQY	0.135667301260379	0.688119585127274	P25705	ATP5F1A	ATP synthase subunit alpha, mitochondrial (ATP synthase F1 subunit alpha)	-0.04682117	0.8074733	n.s.
1710	AIFQLEK	-0.237118614735111	0.740234591257261	A0AVT1	UBA6	Ubiquitin-like modifier-activating enzyme 6 (Ubiquitin-activating enzyme 6) (EC 6.2.1.45) (Monocyte protein 4) (MOP-4) (Ubiquitin-activating enzyme E1-like protein 2) (E1-L2)	0.1749575	0.2543895	n.s.
1711	QAPQPAVHVQGQEPLTASMLAAAPPQEQK	0.131284590451677	0.682398952048742	Q13310	PABPC4	Polyadenylate-binding protein 4 (PABP-4) (Poly(A)-binding protein 4) (Activated-platelet protein 1) (APP-1) (Inducible poly(A)-binding protein) (iPABP)	0.3539057	0.01107964	p < 0.05
1712	LCTNSCQYQDLLSNCDSLK	-0.109781729383267	0.679520897953462	P16562	CRISP2	Cysteine-rich secretory protein 2 (CRISP-2) (Cancer/testis antigen 36) (CT36) (Testis-specific protein TPX-1)	NA	NA	NA
1713	PAVLQVECHPY	0.123349570674211	0.774775230171756	P14550	AKR1A1	Aldo-keto reductase family 1 member A1 (EC 1.1.1.2) (EC 1.1.1.372) (EC 1.1.1.54) (Alcohol dehydrogenase [NADP(+)]) (Aldehyde reductase) (Glucuronate reductase) (EC 1.1.1.19) (Glucuronolactone reductase) (EC 1.1.1.20)	-0.02733543	0.8966459	n.s.
1714	ETVIPVDVMR	0.0956723546792926	0.774369836872452	Q99497	PARK7	Parkinson disease protein 7 (Maillard deglycase) (Oncogene DJ1) (Parkinsonism-associated deglycase) (Protein DJ-1) (DJ-1) (Protein/nucleic acid deglycase DJ-1) (EC 3.1.2.-) (EC 3.5.1.-) (EC 3.5.1.124)	-0.06255929	0.6310053	n.s.
1715	AAEDIQGDDR	0.12319203852827	0.68039309047927	P68402	PAFAH1B2	Platelet-activating factor acetylhydrolase IB subunit alpha2 (EC 3.1.1.47) (PAF acetylhydrolase 30 kDa subunit) (PAF-AH 30 kDa subunit) (PAF-AH subunit beta) (PAFAH subunit beta)	0.01365042	0.9398238	n.s.
1716	SVPAAEPEYPK	0.143608704201711	0.661071131350183	P54819	AK2	Adenylate kinase 2, mitochondrial (AK 2) (EC 2.7.4.3) (ATP-AMP transphosphorylase 2) (ATP:AMP phosphotransferase) (Adenylate monophosphate kinase) [Cleaved into: Adenylate kinase 2, mitochondrial, N-terminally processed]	0.105512	0.5942247	n.s.
1717	LISLGYDVENDR	0.126414803476693	0.714041186873386	O43707	ACTN4	Alpha-actinin-4 (Non-muscle alpha-actinin 4)	0.006774281	0.9663949	n.s.
1718	DLLECADDR	-0.144850271537766	0.723711230195273	P02768	ALB	Albumin	-0.4422506	0.001567508	p < 0.05
1719	VLQSSSDAIYLAR	-0.226224420976491	0.654467165201555	P42765	ACAA2	3-ketoacyl-CoA thiolase, mitochondrial (EC 2.3.1.16) (Acetyl-CoA acetyltransferase) (EC 2.3.1.9) (Acetyl-CoA acyltransferase) (Acyl-CoA hydrolase, mitochondrial) (EC 3.1.2.-) (EC 3.1.2.1) (EC 3.1.2.2) (Beta-ketothiolase) (Mitochondrial 3-oxoacyl-CoA thiolase) (T1)	-0.3209004	0.138423	n.s.
1720	VLQSSSDAIYLAR	-0.226224420976491	0.654467165201555	P42765	ACAA2	3-ketoacyl-CoA thiolase, mitochondrial (EC 2.3.1.16) (Acetyl-CoA acetyltransferase) (EC 2.3.1.9) (Acetyl-CoA acyltransferase) (Acyl-CoA hydrolase, mitochondrial) (EC 3.1.2.-) (EC 3.1.2.1) (EC 3.1.2.2) (Beta-ketothiolase) (Mitochondrial 3-oxoacyl-CoA thiolase) (T1)	-0.3209004	0.138423	n.s.
1721	LISWDAPAVTVR	-0.183465068059906	0.689397408458553	P02751	FN1	Fibronectin (FN) (Cold-insoluble globulin) (CIG) [Cleaved into: Anastellin; Ugl-Y1; Ugl-Y2; Ugl-Y3]	-0.1201486	0.7615335	n.s.
1722	PSILGGMIVR	0.149222062655116	0.66435657969475	P48047	ATP5PO	ATP synthase subunit O, mitochondrial (ATP synthase peripheral stalk subunit OSCP) (Oligomycin sensitivity conferral protein) (OSCP)	0.005410899	0.9818393	n.s.
1723	VVSSDFNSDTHSSTFDAGAGIALNDHFVK	0.133365563139215	0.700290111755049	P04406	GAPDH	Glyceraldehyde-3-phosphate dehydrogenase (GAPDH) (EC 1.2.1.12) (Peptidyl-cysteine S-nitrosylase GAPDH) (EC 2.6.99.-)	0.1247154	0.2562757	n.s.
1724	TYYADSVK	-0.134673669854115	0.688119585127274	A0A075B6Q5	IGHV3-64	Immunoglobulin heavy variable 3-64	NA	NA	NA
1725	DNMFESYINNLR	0.208722446777778	0.664028940647926	P05787	KRT8	Keratin, type II cytoskeletal 8 (Cytokeratin-8) (CK-8) (Keratin-8) (K8) (Type-II keratin Kb8)	-0.308334	0.2744893	n.s.
1726	DNMFESYINNLR	0.208722446777778	0.664028940647926	P05787	KRT8	Keratin, type II cytoskeletal 8 (Cytokeratin-8) (CK-8) (Keratin-8) (K8) (Type-II keratin Kb8)	-0.308334	0.2744893	n.s.
1727	DIQMTQSPSSLSASVGDR	-0.179611593043473	0.654467165201555	A0A075B6S5	IGKV1-27	Immunoglobulin kappa variable 1-27	NA	NA	NA
1728	DIQMTQSPSSLSASVGDR	-0.179611593043473	0.654467165201555	A0A075B6S5	IGKV1-27	Immunoglobulin kappa variable 1-27	NA	NA	NA
1729	YSFTTTAER	0.0820308320648218	0.653606558874373	P60709	ACTB	Actin, cytoplasmic 1 (Beta-actin) [Cleaved into: Actin, cytoplasmic 1, N-terminally processed]	NA	NA	NA
1730	GMANLLTGPK	-0.132358811604989	0.697127120837129	Q99536	VAT1	Synaptic vesicle membrane protein VAT-1 homolog (EC 1.-.-.-)	-0.35058	0.03917046	p < 0.05
1731	SLVNQQSFQDIK	0.11450765316438	0.70864918195591	P10114	RAP2A	Ras-related protein Rap-2a (EC 3.6.5.2) (RbBP-30)	-0.2332378	0.1855757	n.s.
1732	VVMALGDYMGASCHAC	0.126959986176246	0.667487717193379	P60842	EIF4A1	Eukaryotic initiation factor 4A-I (eIF-4A-I) (eIF4A-I) (EC 3.6.4.13) (ATP-dependent RNA helicase eIF4A-1)	0.1964385	0.06528169	n.s.
1733	GFILDGFPR	0.205203599867937	0.66435657969475	Q5TCS8	AK9	Adenylate kinase 9 (AK 9) (EC 2.7.4.4) (EC 2.7.4.6) (Adenylate kinase domain-containing protein 1) (Adenylate kinase domain-containing protein 2)	NA	NA	NA
1734	SVSATYELQR	-0.0820220115200202	0.86359623146558	P04114	APOB	Apolipoprotein B-100 (Apo B-100) [Cleaved into: Apolipoprotein B-48 (Apo B-48)]	-0.3141808	0.2519582	n.s.
1735	ILNQLGADSLTSLR	0.113448160514418	0.706492690610735	P20290	BTF3	Transcription factor BTF3 (Nascent polypeptide-associated complex subunit beta) (NAC-beta) (RNA polymerase B transcription factor 3)	0.3197776	0.01166381	p < 0.05
1736	SVLEPGNSEVSLVCEK	0.151046673993204	0.664767913062767	P10155	RO60	60 kDa SS-A/Ro ribonucleoprotein (60 kDa Ro protein) (60 kDa ribonucleoprotein Ro) (Ro60) (RoRNP) (Ro 60 kDa autoantigen) (Ro60 autoantigen) (Sjoegren syndrome antigen A2) (Sjoegren syndrome type A antigen) (SS-A) (TROVE domain family member 2)	-0.003240411	0.9905682	n.s.
1737	FSPYVSADMHR	-0.144973534796507	0.714499897962252	Q13098	GPS1	COP9 signalosome complex subunit 1 (SGN1) (Signalosome subunit 1) (G protein pathway suppressor 1) (GPS-1) (JAB1-containing signalosome subunit 1) (Protein MFH)	-0.07566531	0.4681561	n.s.
1738	FSPYVSADMHR	-0.144973534796507	0.714499897962252	Q13098	GPS1	COP9 signalosome complex subunit 1 (SGN1) (Signalosome subunit 1) (G protein pathway suppressor 1) (GPS-1) (JAB1-containing signalosome subunit 1) (Protein MFH)	-0.07566531	0.4681561	n.s.
1739	YGVPASLPVDFAIDAR	0.165736605916958	0.688277809617298	O75369	FLNB	Filamin-B (FLN-B) (ABP-278) (ABP-280 homolog) (Actin-binding-like protein) (Beta-filamin) (Filamin homolog 1) (Fh1) (Filamin-3) (Thyroid autoantigen) (Truncated actin-binding protein) (Truncated ABP)	0.06436492	0.7767974	n.s.
1740	TFDAGAGIALNDHFVK	0.195055724983068	0.688277809617298	P04406	GAPDH	Glyceraldehyde-3-phosphate dehydrogenase (GAPDH) (EC 1.2.1.12) (Peptidyl-cysteine S-nitrosylase GAPDH) (EC 2.6.99.-)	0.1247154	0.2562757	n.s.
1741	TFDAGAGIALNDHFVK	0.195055724983068	0.688277809617298	P04406	GAPDH	Glyceraldehyde-3-phosphate dehydrogenase (GAPDH) (EC 1.2.1.12) (Peptidyl-cysteine S-nitrosylase GAPDH) (EC 2.6.99.-)	0.1247154	0.2562757	n.s.
1742	TFHIFYY	-0.177190519859964	0.719562661268938	P35579	MYH9	Myosin-9 (Cellular myosin heavy chain, type A) (Myosin heavy chain 9) (Myosin heavy chain, non-muscle IIa) (Non-muscle myosin heavy chain A) (NMMHC-A) (Non-muscle myosin heavy chain IIa) (NMMHC II-a) (NMMHC-IIA)	-0.268979	0.01833809	p < 0.05
1743	SAEFLLH	0.204787495819688	0.688119585127274	P18621	RPL17	60S ribosomal protein L17 (60S ribosomal protein L23) (Large ribosomal subunit protein uL22) (PD-1)	0.2785852	0.1589094	n.s.
1744	HIQAEVTMK	-0.093258675232116	0.775183730968878	P16152	CBR1	Carbonyl reductase [NADPH] 1 (EC 1.1.1.184) (15-hydroxyprostaglandin dehydrogenase [NADP(+)]) (EC 1.1.1.196) (EC 1.1.1.197) (20-beta-hydroxysteroid dehydrogenase) (NADPH-dependent carbonyl reductase 1) (Prostaglandin 9-ketoreductase) (PG-9-KR) (Prostaglandin-E(2) 9-reductase) (EC 1.1.1.189) (Short chain dehydrogenase/reductase family 21C member 1)	-0.2219136	0.2105889	n.s.
1745	VLSGGTTMYPGIADR	-0.191260071241617	0.658971218848365	P60709	ACTB	Actin, cytoplasmic 1 (Beta-actin) [Cleaved into: Actin, cytoplasmic 1, N-terminally processed]	NA	NA	NA
1746	DWAPTEDLQDTER	-0.115120740654928	0.688275353578604	A8MTQ0	NOTO	Homeobox protein notochord	NA	NA	NA
1747	VAHQQLIQITSASVR	0.10282233444116	0.728411008771084	Q16531	DDB1	DNA damage-binding protein 1 (DDB p127 subunit) (DNA damage-binding protein a) (DDBa) (Damage-specific DNA-binding protein 1) (HBV X-associated protein 1) (XAP-1) (UV-damaged DNA-binding factor) (UV-damaged DNA-binding protein 1) (UV-DDB 1) (XPE-binding factor) (XPE-BF) (Xeroderma pigmentosum group E-complementing protein) (XPCe)	0.0288088	0.8236492	n.s.
1748	SLSSEALMR	0.150854507802049	0.67984003544427	Q9NR28	DIABLO	Diablo homolog, mitochondrial (Direct IAP-binding protein with low pI) (Second mitochondria-derived activator of caspase) (Smac)	0.206768	0.1866647	n.s.
1749	FQEHLQLQN	0.0871107894456606	0.661756209512409	Q00610	CLTC	Clathrin heavy chain 1 (Clathrin heavy chain on chromosome 17) (CLH-17)	0.06523107	0.443116	n.s.
1750	DVVVIPAGVPR	0.108635778876156	0.696351617069206	P40926	MDH2	Malate dehydrogenase, mitochondrial (EC 1.1.1.37)	0.2538394	0.1008196	n.s.
1751	CLLYPPWDK	-0.137740166354577	0.679858823070247	P00734	F2	Prothrombin (EC 3.4.21.5) (Coagulation factor II) [Cleaved into: Activation peptide fragment 1; Activation peptide fragment 2; Thrombin light chain; Thrombin heavy chain]	-0.4910951	0.01129007	p < 0.05
1752	STVLSLDWHPN	0.117795771070321	0.660663458215646	O15143	ARPC1B	Actin-related protein 2/3 complex subunit 1B (Arp2/3 complex 41 kDa subunit) (p41-ARC)	-0.07667171	0.608926	n.s.
1753	SIQYSGEVR	-0.222255621649323	0.67984003544427	P04040	CAT	Catalase (EC 1.11.1.6)	-0.3452124	0.07911927	n.s.
1754	SLLDLVVFGR	0.230698735583674	0.667949227049804	P31040	SDHA	Succinate dehydrogenase [ubiquinone] flavoprotein subunit, mitochondrial (EC 1.3.5.1) (Flavoprotein subunit of complex II) (Fp)	0.19686	0.1465359	n.s.
1755	TCEEHQLCVVAVLPH	0.173635532476134	0.662349216972796	Q15084	PDIA6	Protein disulfide-isomerase A6 (EC 5.3.4.1) (Endoplasmic reticulum protein 5) (ER protein 5) (ERp5) (Protein disulfide isomerase P5) (Thioredoxin domain-containing protein 7)	0.07743883	0.6118305	n.s.
1756	MVFIGGINCK	0.0904248313302156	0.946534374544252	P19224	UGT1A6	UDP-glucuronosyltransferase 1-6 (UDPGT 1-6) (UGT1*6) (UGT1-06) (UGT1.6) (EC 2.4.1.17) (Phenol-metabolizing UDP-glucuronosyltransferase) (UDP-glucuronosyltransferase 1-F) (UGT-1F) (UGT1F) (UDP-glucuronosyltransferase 1A6)	1.122562	0.09427631	n.s.
1757	EIVMTQSPATLSVSPGER	-0.233129544440554	0.690553792994255	A0A087WSY6	IGKV3D-15	Immunoglobulin kappa variable 3D-15	-0.3363889	0.2600898	n.s.
1758	EIVMTQSPATLSVSPGER	-0.233129544440554	0.690553792994255	A0A087WSY6	IGKV3D-15	Immunoglobulin kappa variable 3D-15	-0.3363889	0.2600898	n.s.
1759	AIFLDTYPNDETTER	0.124131178159027	0.686804012091526	Q12907	LMAN2	Vesicular integral-membrane protein VIP36 (Glycoprotein GP36b) (Lectin mannose-binding 2) (Vesicular integral-membrane protein 36) (VIP36)	0.09782012	0.5063095	n.s.
1760	VVDLMAH	0.10752777692039	0.663438916559189	P04406	GAPDH	Glyceraldehyde-3-phosphate dehydrogenase (GAPDH) (EC 1.2.1.12) (Peptidyl-cysteine S-nitrosylase GAPDH) (EC 2.6.99.-)	0.1247154	0.2562757	n.s.
1761	VVDLMAH	0.10752777692039	0.663438916559189	P04406	GAPDH	Glyceraldehyde-3-phosphate dehydrogenase (GAPDH) (EC 1.2.1.12) (Peptidyl-cysteine S-nitrosylase GAPDH) (EC 2.6.99.-)	0.1247154	0.2562757	n.s.
1762	SHHPTDITSLDQYVER	-0.131012703222054	0.752666209317327	P14625	HSP90B1	Endoplasmin (94 kDa glucose-regulated protein) (GRP-94) (Heat shock protein 90 kDa beta member 1) (Tumor rejection antigen 1) (gp96 homolog)	0.07635541	0.6212609	n.s.
1763	FSYSGAFK	0.27056601637272	0.714041186873386	P02788	LTF	Lactotransferrin (Lactoferrin) (EC 3.4.21.-) (Growth-inhibiting protein 12) (Talalactoferrin) [Cleaved into: Lactoferricin-H (Lfcin-H); Kaliocin-1; Lactoferroxin-A; Lactoferroxin-B; Lactoferroxin-C]	-0.3295904	0.6364081	n.s.
1764	SLLAANNLLAGLR	-0.139018233722328	0.697373970995477	Q9UBQ7	GRHPR	Glyoxylate reductase/hydroxypyruvate reductase (EC 1.1.1.79) (EC 1.1.1.81)	-0.2773731	0.1980079	n.s.
1765	QGLVEDFK	-0.184990193410824	0.688119585127274	P05787	KRT8	Keratin, type II cytoskeletal 8 (Cytokeratin-8) (CK-8) (Keratin-8) (K8) (Type-II keratin Kb8)	-0.308334	0.2744893	n.s.
1766	SDDLPLNVSR	0.217562384227316	0.697846092985951	P14625	HSP90B1	Endoplasmin (94 kDa glucose-regulated protein) (GRP-94) (Heat shock protein 90 kDa beta member 1) (Tumor rejection antigen 1) (gp96 homolog)	0.07635541	0.6212609	n.s.
1767	YVPADDLTDPAPATTFAHLDATTVLSR	0.174435819219496	0.695992723818776	P06576	ATP5F1B	ATP synthase subunit beta, mitochondrial (EC 7.1.2.2) (ATP synthase F1 subunit beta)	0.0002935995	0.999339	n.s.
1768	GVPASLPVDFAIDAR	-0.0626880808405506	0.893974914607615	O75369	FLNB	Filamin-B (FLN-B) (ABP-278) (ABP-280 homolog) (Actin-binding-like protein) (Beta-filamin) (Filamin homolog 1) (Fh1) (Filamin-3) (Thyroid autoantigen) (Truncated actin-binding protein) (Truncated ABP)	0.06436492	0.7767974	n.s.
1769	ILTCNVSLEYEK	0.135410023969418	0.697299190056118	P40227	CCT6A	T-complex protein 1 subunit zeta (TCP-1-zeta) (Acute morphine dependence-related protein 2) (CCT-zeta-1) (HTR3) (Tcp20)	0.2502132	0.01051822	p < 0.05
1770	SSNPIIVSCGWDK	0.079868673610724	0.679858823070247	P63244	RACK1	Receptor of activated protein C kinase 1 (Cell proliferation-inducing gene 21 protein) (Guanine nucleotide-binding protein subunit beta-2-like 1) (Guanine nucleotide-binding protein subunit beta-like protein 12.3) (Human lung cancer oncogene 7 protein) (HLC-7) (Receptor for activated C kinase) (Small ribosomal subunit protein RACK1) [Cleaved into: Receptor of activated protein C kinase 1, N-termi…	0.2111704	0.009700032	p < 0.05
1771	MALYADVGGK	-0.0941399085129713	0.750661044348855	P51571	SSR4	Translocon-associated protein subunit delta (TRAP-delta) (Signal sequence receptor subunit delta) (SSR-delta)	0.03460139	0.8087053	n.s.
1772	VCENIPIVLCGN	0.181771242881236	0.670053452526111	P62826	RAN	GTP-binding nuclear protein Ran (Androgen receptor-associated protein 24) (GTPase Ran) (Ras-like protein TC4) (Ras-related nuclear protein)	0.3623132	0.001062313	p < 0.05
1773	TTLIDVTK	-0.195820379821956	0.697846092985951	Q13510	ASAH1	Acid ceramidase (AC) (ACDase) (Acid CDase) (EC 3.5.1.23) (Acylsphingosine deacylase) (N-acylethanolamine hydrolase ASAH1) (EC 3.5.1.-) (N-acylsphingosine amidohydrolase) (Putative 32 kDa heart protein) (PHP32) [Cleaved into: Acid ceramidase subunit alpha; Acid ceramidase subunit beta]	-0.2359673	0.167628	n.s.
1774	GLVSGGLYESH	0.20337488220089	0.664028940647926	P07858	CTSB	Cathepsin B (EC 3.4.22.1) (APP secretase) (APPS) (Cathepsin B1) [Cleaved into: Cathepsin B light chain; Cathepsin B heavy chain]	0.02969148	0.9047366	n.s.
1775	NMDVPNIK	0.167636614609892	0.728961825077135	P63241	EIF5A	Eukaryotic translation initiation factor 5A-1 (eIF-5A-1) (eIF-5A1) (Eukaryotic initiation factor 5A isoform 1) (eIF-5A) (Rev-binding factor) (eIF-4D)	0.1017757	0.3756082	n.s.
1776	SFTTTAER	0.113878718789771	0.66489320138209	P60709	ACTB	Actin, cytoplasmic 1 (Beta-actin) [Cleaved into: Actin, cytoplasmic 1, N-terminally processed]	NA	NA	NA
1777	IVPGFGPTAGAAIASHEDVDK	-0.122823185786035	0.767290779353291	P05091	ALDH2	Aldehyde dehydrogenase, mitochondrial (EC 1.2.1.3) (ALDH class 2) (ALDH-E2) (ALDHI)	-0.3860773	0.1693634	n.s.
1778	YIPTQQDVLR	0.104992718214761	0.775183730968878	P04899	GNAI2	Guanine nucleotide-binding protein G(i) subunit alpha-2 (Adenylate cyclase-inhibiting G alpha protein)	-0.2362311	0.1659257	n.s.
1779	GGAEVQIFAPDVPQMH	0.012314615207131	0.977465548422079	A0A0B4J2D5	GATD3B	Glutamine amidotransferase-like class 1 domain-containing protein 3B, mitochondrial (Keio novel protein-I) (KNP-I) (Protein GT335) (Protein HES1)	NA	NA	NA
1780	EIVLTQSPATLSLSPGER	-0.199625469119746	0.66435657969475	A0A0A0MRZ8	IGKV3D-11	Immunoglobulin kappa variable 3D-11	NA	NA	NA
1781	EIVLTQSPATLSLSPGER	-0.199625469119746	0.66435657969475	A0A0A0MRZ8	IGKV3D-11	Immunoglobulin kappa variable 3D-11	NA	NA	NA
1782	TYFPHFDLSH	-0.135551582199788	0.856083995259463	P69905	HBA1;	Hemoglobin subunit alpha (Alpha-globin) (Hemoglobin alpha chain)	-0.2999818	0.2404871	n.s.
[truncated: 965 more rows]
