# Supplementary material for: Proteomic characterization of intrahepatic cholangiocarcinoma identifies risk-stratifying subgroups and EIF4A1 as a therapeutic target
Source: Nat Commun. 2026 Mar 23;17:2741. doi: 10.1038/s41467-026-70817-1 (PMC13013968; doi:10.1038/s41467-026-70817-1)
Supplement: Supplementary file 14 — Source Data [file 41467_2026_70817_MOESM14_ESM.zip › Source Data/Fig7A.csv]

	Sample	Abundance	Organism	Count
1	TW509	16.4734806280039	human	1893
2	TW512	16.609411067687	human	1376
3	TW514	18.4558449216004	human	1683
4	TW508	16.76284915707	human	1631
5	TW509	18.3747465918411	human	1893
6	TW512	15.6862597661142	human	1376
7	TW514	17.0288449455395	human	1683
8	TW507	16.2685931691601	human	1243
9	TW508	15.9735718155256	human	1631
10	TW509	15.253585300672	human	1893
11	TW511	16.9532643294717	human	1747
12	TW507	16.4449630983464	human	1243
13	TW508	16.191520010421	human	1631
14	TW510	15.9736839149587	human	1464
15	TW512	15.6496603629662	human	1376
16	TW514	15.4523635193572	human	1683
17	TW507	18.2794881629525	human	1243
18	TW508	18.3752176523829	human	1631
19	TW509	17.2688160980143	human	1893
20	TW510	17.7753723666567	human	1464
21	TW511	18.2304802139701	human	1747
22	TW513	18.5740538939573	human	1737
23	TW514	18.5028395718301	human	1683
24	TW515	18.1985217785094	human	953
25	TW507	19.2816606733898	human	1243
26	TW508	18.1783487600505	human	1631
27	TW509	18.4129791190649	human	1893
28	TW510	19.7742336939398	human	1464
29	TW511	18.856319136643	human	1747
30	TW512	19.0566641727462	human	1376
31	TW513	18.9694427349853	human	1737
32	TW514	18.4235714416841	human	1683
33	TW515	19.3208380010802	human	953
34	TW507	18.8459310248264	human	1243
35	TW508	19.3297875805756	human	1631
36	TW509	20.1258447735996	human	1893
37	TW510	20.4958296589849	human	1464
38	TW511	19.1086980042516	human	1747
39	TW512	18.5859124493772	human	1376
40	TW513	19.2180475985244	human	1737
41	TW514	19.1781250230572	human	1683
42	TW515	17.1671731020875	human	953
43	TW507	18.3791160288778	human	1243
44	TW508	18.66234849519	human	1631
45	TW509	17.7093598394615	human	1893
46	TW510	17.6950515331227	human	1464
47	TW511	17.9754617679606	human	1747
48	TW512	16.6629325709987	human	1376
49	TW513	15.7265055625663	human	1737
50	TW514	17.9022691132094	human	1683
51	TW515	17.9577142224955	human	953
52	TW507	18.2017171282797	human	1243
53	TW508	17.5681491108736	human	1631
54	TW509	17.4114365077525	human	1893
55	TW510	17.5203347662805	human	1464
56	TW511	18.1724812258452	human	1747
57	TW512	16.2839799923808	human	1376
58	TW513	17.3470157358246	human	1737
59	TW514	16.8392530058382	human	1683
60	TW515	16.327198242094	human	953
61	TW507	16.2426270662598	human	1243
62	TW508	17.7123254776349	human	1631
63	TW509	16.0075157061193	human	1893
64	TW510	16.3930468378973	human	1464
65	TW511	16.2343478053439	human	1747
66	TW512	17.5065632784913	human	1376
67	TW514	17.7041400570144	human	1683
68	TW515	17.0533107728191	human	953
69	TW509	18.3575691860021	human	1893
70	TW512	17.5501605714401	human	1376
71	TW513	18.5538317537517	human	1737
72	TW514	18.7040995197268	human	1683
73	TW507	17.1521758912639	human	1243
74	TW508	16.2845331466623	human	1631
75	TW509	15.8962661716362	human	1893
76	TW510	16.660594847642	human	1464
77	TW511	17.0081112467801	human	1747
78	TW512	16.488637264197	human	1376
79	TW513	16.5154164943248	human	1737
80	TW514	15.0235637830111	human	1683
81	TW515	16.1608838000083	human	953
82	TW512	17.0218691994418	human	1376
83	TW515	16.6447435124288	human	953
84	TW507	20.6166834440485	human	1243
85	TW508	20.073419851149	human	1631
86	TW509	20.0941395565593	human	1893
87	TW510	20.2286895372097	human	1464
88	TW511	19.7410735650432	human	1747
89	TW512	19.9733722569813	human	1376
90	TW513	20.2081366979644	human	1737
91	TW514	20.0852571882742	human	1683
92	TW515	20.5290568374816	human	953
93	TW507	15.7671913030278	human	1243
94	TW508	14.8851577403641	human	1631
95	TW509	13.4714720035965	human	1893
96	TW510	15.7811957615907	human	1464
97	TW511	16.4397594745222	human	1747
98	TW512	15.2129598821471	human	1376
99	TW513	15.2827192375548	human	1737
100	TW515	15.6317369465011	human	953
101	TW511	15.4527077754035	human	1747
102	TW513	15.2262465985042	human	1737
103	TW507	17.7095213916883	human	1243
104	TW508	18.0007922784693	human	1631
105	TW509	16.5414339511115	human	1893
106	TW511	18.2220071287541	human	1747
107	TW514	17.2353317859107	human	1683
108	TW515	17.7624728791262	human	953
109	TW513	15.5435635468348	human	1737
110	TW507	14.9034158688437	human	1243
111	TW512	13.5031797588391	human	1376
112	TW515	14.5371031065401	human	953
113	TW507	18.1126838450057	human	1243
114	TW507	19.4952792608291	human	1243
115	TW508	15.4166161239485	human	1631
116	TW509	16.0657043251225	human	1893
117	TW510	17.0929325953925	human	1464
118	TW511	16.3188922848171	human	1747
119	TW507	18.9436652058965	human	1243
120	TW508	19.751447624276	human	1631
121	TW509	19.6637769767831	human	1893
122	TW510	19.3945736424086	human	1464
123	TW511	20.1413587844131	human	1747
124	TW512	19.0210911264519	human	1376
125	TW513	19.1801738383499	human	1737
126	TW514	20.2490578835827	human	1683
127	TW515	20.0426132399385	human	953
128	TW508	13.8218437238296	human	1631
129	TW509	14.2609415795678	human	1893
130	TW510	13.6655579898464	human	1464
131	TW512	14.5470391078874	human	1376
132	TW515	15.0263159450904	human	953
133	TW508	12.8703300389973	human	1631
134	TW507	16.0689105021803	human	1243
135	TW508	16.9799163711653	human	1631
136	TW509	15.6418457240293	human	1893
137	TW510	15.3297998412638	human	1464
138	TW511	14.6830768518105	human	1747
139	TW512	15.5542830619295	human	1376
140	TW513	16.619775789322	human	1737
141	TW514	15.73225753828	human	1683
142	TW515	16.8129794712515	human	953
143	TW513	20.0236541987579	human	1737
144	TW515	19.9870974351409	human	953
145	TW510	16.3286679157681	human	1464
146	TW512	18.3221746281502	human	1376
147	TW515	20.3235671899773	human	953
148	TW507	21.4889590525301	human	1243
149	TW508	18.4244697714775	human	1631
150	TW512	20.482183621018	human	1376
151	TW514	20.2118479044496	human	1683
152	TW515	19.5619814965756	human	953
153	TW509	15.5777032019739	human	1893
154	TW515	18.0748209117995	human	953
155	TW509	13.099265612583	human	1893
156	TW507	13.4465534862651	human	1243
157	TW509	15.2774508711185	human	1893
158	TW510	14.3472960888709	human	1464
159	TW511	14.0653235649461	human	1747
160	TW512	13.8647084852515	human	1376
161	TW513	14.7051085594192	human	1737
162	TW514	14.8055070976011	human	1683
163	TW507	15.0674133521133	human	1243
164	TW508	14.8391791785966	human	1631
165	TW509	16.4524970489775	human	1893
166	TW510	17.2351728230998	human	1464
167	TW511	16.4661800446095	human	1747
168	TW512	16.5702055618022	human	1376
169	TW513	14.7157689890082	human	1737
170	TW514	15.2105457873298	human	1683
171	TW515	19.0671454650926	human	953
172	TW512	14.6039334413045	human	1376
173	TW508	19.437510297281	human	1631
174	TW509	15.482089454837	human	1893
175	TW515	15.269082836454	human	953
176	TW507	18.155707654887	human	1243
177	TW508	18.1454694908344	human	1631
178	TW509	15.907101912413	human	1893
179	TW510	16.057672376103	human	1464
180	TW511	17.5948421339251	human	1747
181	TW512	18.1875357236423	human	1376
182	TW513	17.5478509769439	human	1737
183	TW514	17.3212851492865	human	1683
184	TW515	18.9817344985474	human	953
185	TW507	17.6480485604924	human	1243
186	TW508	16.3653980333335	human	1631
187	TW509	16.3268806099066	human	1893
188	TW510	16.7285981536264	human	1464
189	TW511	17.3561854294265	human	1747
190	TW512	16.1737669116106	human	1376
191	TW513	17.680119109257	human	1737
192	TW514	16.8695095036457	human	1683
193	TW507	18.4224959920892	human	1243
194	TW508	19.6051032848871	human	1631
195	TW509	18.7904535027597	human	1893
196	TW510	18.7570123047058	human	1464
197	TW511	19.3439664086834	human	1747
198	TW512	19.4550602706947	human	1376
199	TW513	17.9277432458895	human	1737
200	TW514	19.0186891966724	human	1683
201	TW515	19.3532566882502	human	953
202	TW507	19.4395509062058	human	1243
203	TW508	22.1372488418699	human	1631
204	TW509	21.0616361989761	human	1893
205	TW510	20.6294935882044	human	1464
206	TW511	20.2507355908653	human	1747
207	TW512	20.1988047111366	human	1376
208	TW513	21.2685202986731	human	1737
209	TW514	21.3472244915369	human	1683
210	TW515	20.5544989202444	human	953
211	TW507	18.2351026868794	human	1243
212	TW508	20.0849718399779	human	1631
213	TW509	17.568438615641	human	1893
214	TW510	18.9920642604965	human	1464
215	TW511	19.0469454604622	human	1747
216	TW512	21.0251625476922	human	1376
217	TW513	19.5748946732766	human	1737
218	TW514	20.2586695398657	human	1683
219	TW515	18.5160731821636	human	953
220	TW507	20.2163077359676	human	1243
221	TW508	19.1763119605225	human	1631
222	TW509	19.4846498460543	human	1893
223	TW510	20.5278644919879	human	1464
224	TW511	19.2847857013298	human	1747
225	TW512	19.8658721892786	human	1376
226	TW513	20.0581053804221	human	1737
227	TW514	19.6385225302258	human	1683
228	TW515	19.2176595661108	human	953
229	TW507	16.2049054164744	human	1243
230	TW509	16.6784213315395	human	1893
231	TW511	15.9991918680022	human	1747
232	TW513	16.0006184546201	human	1737
233	TW507	17.2734222768817	human	1243
234	TW508	17.8317092835934	human	1631
235	TW509	18.289640694893	human	1893
236	TW510	18.6426863436461	human	1464
237	TW511	15.9643318418943	human	1747
238	TW512	18.7562696313698	human	1376
239	TW513	16.3915658233656	human	1737
240	TW514	17.5622424242211	human	1683
241	TW515	17.9232868579753	human	953
242	TW507	15.4663218618701	human	1243
243	TW508	15.1928629978983	human	1631
244	TW509	15.7506729698715	human	1893
245	TW510	17.1906445652444	human	1464
246	TW512	14.4038575211117	human	1376
247	TW514	15.2561791973216	human	1683
248	TW507	20.1736161444568	human	1243
249	TW508	20.6098208000468	human	1631
250	TW509	20.1590632201835	human	1893
251	TW510	19.9097158642506	human	1464
252	TW511	20.0944230975147	human	1747
253	TW512	20.494170019634	human	1376
254	TW513	19.2082486495475	human	1737
255	TW514	20.0412233215895	human	1683
256	TW515	20.5092995008143	human	953
257	TW508	19.8754838963536	human	1631
258	TW509	16.3535173095487	human	1893
259	TW510	18.8960662736594	human	1464
260	TW511	17.9627209432608	human	1747
261	TW513	16.209470500577	human	1737
262	TW514	20.0575370025452	human	1683
263	TW507	16.9692066229642	human	1243
264	TW508	15.7554718088967	human	1631
265	TW509	14.8103858637454	human	1893
266	TW510	15.7159351860703	human	1464
267	TW511	15.4492647374083	human	1747
268	TW512	15.4385482213091	human	1376
269	TW513	15.0402340604211	human	1737
270	TW514	14.7043629917384	human	1683
271	TW515	14.6858985491584	human	953
272	TW507	15.4113256077967	human	1243
273	TW508	16.1434629363141	human	1631
274	TW509	15.6236586230434	human	1893
275	TW510	16.8216618897763	human	1464
276	TW511	17.6876422271247	human	1747
277	TW512	14.5671658456909	human	1376
278	TW513	15.3407472337627	human	1737
279	TW514	16.154066509639	human	1683
280	TW507	18.0376970838956	human	1243
281	TW508	19.040782009798	human	1631
282	TW509	18.2765197469828	human	1893
283	TW510	19.4027372966693	human	1464
284	TW511	18.6597659947469	human	1747
285	TW512	19.0586656082718	human	1376
286	TW513	18.4500714802038	human	1737
287	TW514	17.9989319364438	human	1683
288	TW515	17.2918901403386	human	953
289	TW507	19.5497320336421	human	1243
290	TW510	19.4921485399141	human	1464
291	TW513	21.5124521001874	human	1737
292	TW514	19.2218844425793	human	1683
293	TW507	17.177039892925	human	1243
294	TW508	15.9099399481024	human	1631
295	TW510	17.5523538937691	human	1464
296	TW515	16.272979628176	human	953
297	TW507	17.3429601031734	human	1243
298	TW508	18.5065284133337	human	1631
299	TW509	17.1118590375953	human	1893
300	TW510	19.2490162053298	human	1464
301	TW511	18.7744010129207	human	1747
302	TW512	19.2275548396536	human	1376
303	TW513	17.5102696708982	human	1737
304	TW514	18.0199055885975	human	1683
305	TW515	17.9577142224955	human	953
306	TW507	16.8044713820213	human	1243
307	TW508	17.4768015694631	human	1631
308	TW509	15.9729281962354	human	1893
309	TW510	18.0319380719591	human	1464
310	TW511	18.2233748447679	human	1747
311	TW512	18.9708361330628	human	1376
312	TW513	18.4546366628022	human	1737
313	TW514	17.8245858900925	human	1683
314	TW515	19.1022192241447	human	953
315	TW507	18.3430251872581	human	1243
316	TW508	18.1841876834249	human	1631
317	TW509	17.4991218047744	human	1893
318	TW510	18.1296301639237	human	1464
319	TW511	18.4300359525324	human	1747
320	TW512	19.0285778929356	human	1376
321	TW513	18.6848855647725	human	1737
322	TW514	18.2250285202147	human	1683
323	TW515	19.2524390697356	human	953
324	TW507	19.1989437593793	human	1243
325	TW508	17.5823184257415	human	1631
326	TW509	17.9290618742918	human	1893
327	TW510	17.9310721968491	human	1464
328	TW511	17.9501970467292	human	1747
329	TW512	18.5004256694614	human	1376
330	TW513	17.7679516466224	human	1737
331	TW514	18.6667163771763	human	1683
332	TW515	18.2766333308867	human	953
333	TW507	18.5549148061378	human	1243
334	TW508	16.633208110682	human	1631
335	TW509	15.7131877977212	human	1893
336	TW510	16.909647021046	human	1464
337	TW511	15.8470377654069	human	1747
338	TW512	16.4638723610431	human	1376
339	TW513	16.4069274345221	human	1737
340	TW514	17.7090164809015	human	1683
341	TW515	17.6908232786872	human	953
342	TW511	14.7887794970966	human	1747
343	TW512	16.972699384316	human	1376
344	TW514	15.7451333169666	human	1683
345	TW515	17.5917268619122	human	953
346	TW507	17.8342364744579	human	1243
347	TW508	19.0570715590343	human	1631
348	TW509	17.1138744016089	human	1893
349	TW510	18.2673856485084	human	1464
350	TW511	18.9504163547522	human	1747
351	TW512	18.0835052972709	human	1376
352	TW514	17.7182184562989	human	1683
353	TW515	17.008045574209	human	953
354	TW507	16.42638106468	human	1243
355	TW508	16.6792876540241	human	1631
356	TW509	14.2949653005091	human	1893
357	TW511	16.2095847283637	human	1747
358	TW512	17.3210384639663	human	1376
359	TW513	16.6957176632282	human	1737
360	TW514	16.401264534837	human	1683
361	TW515	19.1863222311425	human	953
362	TW507	16.7306028097771	human	1243
363	TW508	18.3083923622215	human	1631
364	TW509	17.1074214320149	human	1893
365	TW510	16.253769942476	human	1464
366	TW511	16.5430378637037	human	1747
367	TW512	17.9455638578332	human	1376
368	TW513	16.9839844634753	human	1737
369	TW514	16.5500312716897	human	1683
370	TW515	18.4537971100501	human	953
371	TW510	15.1795748062103	human	1464
372	TW507	21.804806937011	human	1243
373	TW508	21.9374535660188	human	1631
374	TW509	22.3661647737792	human	1893
375	TW510	22.194545867349	human	1464
376	TW511	21.5159442547348	human	1747
377	TW512	21.4271562932107	human	1376
378	TW513	21.9372739520846	human	1737
379	TW514	22.4695429536641	human	1683
380	TW515	21.5796842256991	human	953
381	TW507	17.949610162612	human	1243
382	TW508	16.5658042095173	human	1631
383	TW509	18.0070382202586	human	1893
384	TW510	17.01904770445	human	1464
385	TW511	16.9520245440016	human	1747
386	TW512	17.5567006281575	human	1376
387	TW513	16.505476639136	human	1737
388	TW515	17.5745491815216	human	953
389	TW507	17.0307210121769	human	1243
390	TW508	20.0368577643633	human	1631
391	TW509	18.0634846149285	human	1893
392	TW514	19.2473017229598	human	1683
393	TW515	19.2380618084453	human	953
394	TW508	15.0847461154383	human	1631
395	TW507	19.6682115408087	human	1243
396	TW508	20.0772199416618	human	1631
397	TW509	18.8763340800943	human	1893
398	TW510	18.897434842901	human	1464
399	TW511	18.5742904704239	human	1747
400	TW512	19.7428340731009	human	1376
401	TW513	17.4136279290242	human	1737
402	TW514	20.1464642643071	human	1683
403	TW515	17.4908273788665	human	953
404	TW507	16.34594400823	human	1243
405	TW508	16.2690225505723	human	1631
406	TW509	16.6947931549999	human	1893
407	TW510	17.3922503316056	human	1464
408	TW511	17.5895999467841	human	1747
409	TW512	17.0881256921882	human	1376
410	TW514	17.0714204621154	human	1683
411	TW515	15.8493928829502	human	953
412	TW508	15.8720014654425	human	1631
413	TW509	16.6169938741199	human	1893
414	TW510	15.450837508496	human	1464
415	TW511	15.3354915463757	human	1747
416	TW513	15.3284084640965	human	1737
417	TW514	15.4383662831291	human	1683
418	TW515	15.3717766443379	human	953
419	TW507	19.5069641672553	human	1243
420	TW508	19.083266356196	human	1631
421	TW509	18.2646029518537	human	1893
422	TW510	19.3921643664802	human	1464
423	TW511	18.6700303277889	human	1747
424	TW512	19.2461606951801	human	1376
425	TW513	19.0162750987316	human	1737
426	TW514	18.4892286249161	human	1683
427	TW515	18.4617831742417	human	953
428	TW508	16.9476825921358	human	1631
429	TW510	17.7281530342378	human	1464
430	TW511	17.9400152992049	human	1747
431	TW512	18.8119735595998	human	1376
432	TW507	15.0992409523237	human	1243
433	TW508	16.9239773689712	human	1631
434	TW509	15.9753576441683	human	1893
435	TW510	14.7580253720209	human	1464
436	TW511	15.7237995763913	human	1747
437	TW508	12.4742763231056	human	1631
438	TW507	18.4933707593637	human	1243
439	TW508	17.0298048476307	human	1631
440	TW509	17.363604356184	human	1893
441	TW510	18.3879668170519	human	1464
442	TW511	18.1871442300284	human	1747
443	TW512	19.1156152202819	human	1376
444	TW513	18.13837680618	human	1737
445	TW514	18.602456027641	human	1683
446	TW515	18.8616018891649	human	953
447	TW507	19.5846854674012	human	1243
448	TW508	19.6401248761296	human	1631
449	TW509	19.1733282281277	human	1893
450	TW510	19.9196606070359	human	1464
451	TW511	19.6916566326666	human	1747
452	TW512	20.6708636769361	human	1376
453	TW513	20.1942903573643	human	1737
454	TW514	19.7576634579218	human	1683
455	TW515	19.760892088756	human	953
456	TW507	19.2951523468063	human	1243
457	TW508	18.3724527491886	human	1631
458	TW509	18.2145942297498	human	1893
459	TW510	18.7057100003231	human	1464
460	TW511	17.6715617981172	human	1747
461	TW512	19.1080394340315	human	1376
462	TW513	18.1951270591533	human	1737
463	TW514	18.2321913653988	human	1683
464	TW515	16.5631858429147	human	953
465	TW508	14.7341062545095	human	1631
466	TW509	14.726255418537	human	1893
467	TW510	16.6185719071561	human	1464
468	TW511	14.4279216963915	human	1747
469	TW512	16.1567566140019	human	1376
470	TW513	14.8612371789022	human	1737
471	TW514	16.0973346721492	human	1683
472	TW515	16.6204346326727	human	953
473	TW507	16.4765721841744	human	1243
474	TW508	16.7513348364013	human	1631
475	TW509	15.6636109146058	human	1893
476	TW510	17.4099212412497	human	1464
477	TW511	16.7931460447313	human	1747
478	TW512	16.2525286951393	human	1376
479	TW514	16.0948034703914	human	1683
480	TW515	16.210665636911	human	953
481	TW507	16.9266434674763	human	1243
482	TW508	17.726258079872	human	1631
483	TW509	16.1182719520837	human	1893
484	TW510	16.9756240965167	human	1464
485	TW511	16.0542333375682	human	1747
486	TW513	16.2781989685869	human	1737
487	TW514	17.1847978765329	human	1683
488	TW515	17.1734526735915	human	953
489	TW507	19.2325520889361	human	1243
490	TW508	18.0189010529452	human	1631
491	TW509	18.7088515050798	human	1893
492	TW510	19.3427778521145	human	1464
493	TW511	18.434045826548	human	1747
494	TW512	18.9169757314803	human	1376
495	TW513	16.3402865162859	human	1737
496	TW514	19.0145054583691	human	1683
497	TW515	17.6272203697398	human	953
498	TW507	18.9908020019071	human	1243
499	TW508	18.1035541905725	human	1631
500	TW510	19.0334955947695	human	1464
501	TW511	17.5368391092641	human	1747
502	TW512	18.1709030600271	human	1376
503	TW513	16.3457482757094	human	1737
504	TW514	18.1773368033479	human	1683
505	TW515	20.1940859167898	human	953
506	TW507	15.9345478302085	human	1243
507	TW510	17.2672164600608	human	1464
508	TW512	15.770235438888	human	1376
509	TW514	15.4330474597062	human	1683
510	TW515	15.4868067454685	human	953
511	TW508	13.8270846316825	human	1631
512	TW509	16.0238041572938	human	1893
513	TW510	18.0177544848502	human	1464
514	TW511	16.3687877841644	human	1747
515	TW512	15.6475286931665	human	1376
516	TW515	16.457735160342	human	953
517	TW507	17.7547961828555	human	1243
518	TW508	17.0117186421516	human	1631
519	TW509	15.8398459476392	human	1893
520	TW510	15.9783328461052	human	1464
521	TW511	15.5613416513763	human	1747
522	TW514	17.5092260350757	human	1683
523	TW515	16.2675200705893	human	953
524	TW507	21.2452439725822	human	1243
525	TW508	20.794182620429	human	1631
526	TW509	19.2415060753075	human	1893
527	TW510	21.5153812649295	human	1464
528	TW511	20.0260749080057	human	1747
529	TW513	19.1166460141977	human	1737
530	TW514	20.8245734600849	human	1683
531	TW515	18.2228562085593	human	953
532	TW507	18.08484471211	human	1243
533	TW508	17.8191437486525	human	1631
534	TW514	13.777512182466	human	1683
535	TW507	17.0652688618588	human	1243
536	TW511	15.7273169015666	human	1747
537	TW512	15.2458831869826	human	1376
538	TW513	18.3782990899609	human	1737
539	TW515	14.6300907595694	human	953
540	TW507	17.3180131405961	human	1243
541	TW508	17.4289326090869	human	1631
542	TW509	17.1103507630536	human	1893
543	TW510	18.243187932731	human	1464
544	TW511	18.1723786730919	human	1747
545	TW512	19.0436975152809	human	1376
546	TW513	17.706340872517	human	1737
547	TW514	16.8424608397215	human	1683
548	TW515	18.6911573597657	human	953
549	TW507	18.4905179544955	human	1243
550	TW508	19.0990164218227	human	1631
551	TW509	18.0691770125346	human	1893
552	TW510	16.5804352420636	human	1464
553	TW511	17.8395113714363	human	1747
554	TW512	17.4518228393943	human	1376
555	TW513	18.2429042713034	human	1737
556	TW514	20.6152021499476	human	1683
557	TW515	18.2182699603025	human	953
558	TW508	14.4829465738045	human	1631
559	TW507	16.8877323044046	human	1243
560	TW508	17.0322394856383	human	1631
561	TW509	17.3975158769601	human	1893
562	TW510	18.0562090338457	human	1464
563	TW511	17.2496227367033	human	1747
564	TW512	17.8796670023675	human	1376
565	TW513	16.8969590945503	human	1737
566	TW514	15.8029454344239	human	1683
567	TW515	17.6467415104446	human	953
568	TW507	18.5280152588771	human	1243
569	TW508	18.6119253358019	human	1631
570	TW509	17.5827667906832	human	1893
571	TW510	18.2489745258727	human	1464
572	TW511	18.2273715128422	human	1747
573	TW512	18.7966733872039	human	1376
574	TW513	19.2664342772233	human	1737
575	TW514	18.6726946618963	human	1683
576	TW515	19.3849923801918	human	953
577	TW508	18.3299539667421	human	1631
578	TW509	18.4233498497133	human	1893
579	TW514	18.6630298939814	human	1683
580	TW507	17.589614575464	human	1243
581	TW508	19.5456394819445	human	1631
582	TW509	21.3183629647067	human	1893
583	TW510	17.3343605875069	human	1464
584	TW511	15.7553648775885	human	1747
585	TW512	21.6590534275553	human	1376
586	TW513	18.9064355724203	human	1737
587	TW514	19.4080663937043	human	1683
588	TW515	18.8660141138566	human	953
589	TW507	16.5964736888907	human	1243
590	TW508	18.4365407584684	human	1631
591	TW510	16.3311601303772	human	1464
592	TW512	16.3904729570982	human	1376
593	TW515	17.187989916424	human	953
594	TW512	18.7649817060366	human	1376
595	TW508	19.0339982698855	human	1631
596	TW509	18.3975158769601	human	1893
597	TW513	16.3138201332274	human	1737
598	TW514	18.8756923651841	human	1683
599	TW507	17.0569128507823	human	1243
600	TW508	17.1045373296137	human	1631
601	TW509	16.7449126539131	human	1893
602	TW510	16.9804631656987	human	1464
603	TW511	17.2947463762005	human	1747
604	TW512	17.2180144778803	human	1376
605	TW513	16.3924599811631	human	1737
606	TW514	17.1487843931321	human	1683
607	TW515	16.7265241885781	human	953
608	TW508	19.7326146204349	human	1631
609	TW509	15.8794276958819	human	1893
610	TW514	16.8482928392342	human	1683
611	TW508	17.3755400916372	human	1631
612	TW511	15.7589882982369	human	1747
613	TW512	16.8861728720196	human	1376
614	TW513	19.0761057634346	human	1737
615	TW514	16.2326120446265	human	1683
616	TW507	20.8173849894169	human	1243
617	TW508	20.3427778521145	human	1631
618	TW509	21.1737930137087	human	1893
619	TW510	20.4286750408221	human	1464
620	TW511	19.5652861977076	human	1747
621	TW512	19.2236388061446	human	1376
622	TW513	19.6048119985593	human	1737
623	TW514	21.018617212781	human	1683
624	TW515	19.3413103262377	human	953
625	TW514	16.4071349621973	human	1683
626	TW507	18.3281358142607	human	1243
627	TW508	19.1990372498007	human	1631
628	TW509	19.5438172563586	human	1893
629	TW510	19.2691883306857	human	1464
630	TW511	18.4047299610756	human	1747
631	TW513	18.7380856606271	human	1737
632	TW514	18.4512433144872	human	1683
633	TW508	15.6019941613938	human	1631
634	TW507	17.0400328080091	human	1243
635	TW508	16.4533847871128	human	1631
636	TW509	16.1617637111872	human	1893
637	TW510	15.822635555601	human	1464
638	TW511	15.9750754645034	human	1747
639	TW512	16.5179522900154	human	1376
640	TW513	17.3411800003051	human	1737
641	TW514	16.822234713958	human	1683
642	TW515	16.883013131875	human	953
643	TW507	16.2006132094037	human	1243
644	TW508	16.1347331330419	human	1631
645	TW509	17.2206428378463	human	1893
646	TW510	16.4206165469008	human	1464
647	TW511	15.7541672272114	human	1747
648	TW512	16.7770626347187	human	1376
649	TW513	14.9243949967179	human	1737
650	TW514	15.7669067176852	human	1683
651	TW513	15.1657235524581	human	1737
652	TW507	19.9494619793602	human	1243
653	TW508	19.9861392443566	human	1631
654	TW509	19.6734712647255	human	1893
655	TW510	19.4664170628286	human	1464
656	TW511	19.5084176649446	human	1747
657	TW512	19.6686547677546	human	1376
658	TW513	19.2112062630392	human	1737
659	TW514	19.5087271424267	human	1683
660	TW515	19.9601094331056	human	953
661	TW507	18.2278086383244	human	1243
662	TW508	18.2777005827005	human	1631
663	TW509	17.2648548969784	human	1893
664	TW510	18.5793269875916	human	1464
665	TW511	17.9358729146122	human	1747
666	TW512	18.0422151117304	human	1376
667	TW513	17.8410114380056	human	1737
668	TW514	17.2070047845665	human	1683
669	TW515	17.5416562772983	human	953
670	TW507	19.4053326261826	human	1243
671	TW508	17.9173021436245	human	1631
672	TW509	17.3948645781844	human	1893
673	TW510	17.5085762804474	human	1464
674	TW511	18.5370363531715	human	1747
675	TW512	18.0317388890812	human	1376
676	TW513	17.5387345692479	human	1737
677	TW514	18.6872560644928	human	1683
678	TW515	18.7776052855597	human	953
679	TW507	18.310821325478	human	1243
680	TW508	18.2436760718123	human	1631
681	TW509	18.7439271391259	human	1893
682	TW510	16.9617096852781	human	1464
683	TW511	17.9864642673341	human	1747
684	TW514	17.7211325741473	human	1683
685	TW512	13.5566377688239	human	1376
686	TW508	17.7921420948101	human	1631
687	TW510	17.5785422263731	human	1464
688	TW511	17.4306403903535	human	1747
689	TW512	18.5109843190894	human	1376
690	TW513	17.5659648186181	human	1737
691	TW514	16.8467758482012	human	1683
692	TW515	17.8761691806159	human	953
693	TW508	15.3468564987254	human	1631
694	TW510	15.7842386429667	human	1464
695	TW511	17.0838740199639	human	1747
696	TW512	18.6231599049264	human	1376
697	TW513	17.4845475805378	human	1737
698	TW514	17.2037112312883	human	1683
699	TW515	18.96841367844	human	953
700	TW507	19.1860900525256	human	1243
701	TW508	17.6848581769422	human	1631
702	TW509	17.990436405051	human	1893
703	TW510	18.3050508577085	human	1464
704	TW511	17.8617472629038	human	1747
705	TW512	17.3684723580637	human	1376
706	TW513	19.1221783729814	human	1737
707	TW514	17.8706476723818	human	1683
708	TW515	15.5185886164915	human	953
709	TW507	16.4323086310435	human	1243
710	TW508	18.0876441198081	human	1631
711	TW509	17.7422436374148	human	1893
712	TW510	17.6810324703743	human	1464
713	TW511	17.0730641416272	human	1747
714	TW512	17.5544989202444	human	1376
715	TW513	17.1797439013038	human	1737
716	TW507	18.7984939506747	human	1243
717	TW508	18.2787761184825	human	1631
718	TW509	18.4167274425332	human	1893
719	TW513	22.0782791784014	human	1737
720	TW514	18.7232809711737	human	1683
721	TW515	19.1971542881339	human	953
722	TW507	17.7723403508326	human	1243
723	TW508	20.2409194066474	human	1631
724	TW509	18.0077390626772	human	1893
725	TW511	17.3202364452416	human	1747
726	TW513	17.4635483200732	human	1737
727	TW514	17.6409862625019	human	1683
728	TW515	15.3396969310544	human	953
729	TW507	17.3618581248783	human	1243
730	TW508	18.9578643938766	human	1631
731	TW509	18.147080679568	human	1893
732	TW510	17.8469777979075	human	1464
733	TW511	17.4141236380603	human	1747
734	TW512	17.7935652094355	human	1376
735	TW513	16.4540148783114	human	1737
736	TW514	18.5584319244867	human	1683
737	TW515	15.3347167257438	human	953
738	TW507	15.7939715559065	human	1243
739	TW508	17.0403860516131	human	1631
740	TW509	15.8018851489468	human	1893
741	TW510	16.3211159981836	human	1464
742	TW511	16.1109196085175	human	1747
743	TW512	15.4121563225788	human	1376
744	TW513	13.8405910848493	human	1737
745	TW514	16.1797302966846	human	1683
746	TW515	13.0236660011139	human	953
747	TW507	15.3037129775837	human	1243
748	TW508	16.806373402659	human	1631
749	TW509	14.4740354418243	human	1893
750	TW510	15.149889984959	human	1464
751	TW511	15.6994504523441	human	1747
752	TW512	16.4959986398305	human	1376
753	TW513	17.058647113655	human	1737
754	TW514	16.327013988845	human	1683
755	TW515	17.5805530130875	human	953
756	TW508	17.610022737975	human	1631
757	TW509	16.8756053818524	human	1893
758	TW510	17.6390368174853	human	1464
759	TW511	17.7941492965045	human	1747
760	TW512	17.6832756470896	human	1376
761	TW513	17.0274200934159	human	1737
762	TW514	16.1979615041127	human	1683
763	TW515	16.84622493255	human	953
764	TW507	21.7187669739449	human	1243
765	TW508	21.2046248717949	human	1631
766	TW509	19.3005871686851	human	1893
767	TW510	21.4074109277589	human	1464
768	TW511	20.2397313705556	human	1747
769	TW512	18.0048020101602	human	1376
770	TW513	18.8783832567798	human	1737
771	TW514	19.907765011395	human	1683
772	TW515	20.9178775565928	human	953
773	TW509	16.0203072070945	human	1893
774	TW510	15.825336464034	human	1464
775	TW511	13.8149929467656	human	1747
776	TW512	16.5683168822529	human	1376
777	TW513	15.7122260493477	human	1737
778	TW514	15.6453291280532	human	1683
779	TW507	19.6958586666349	human	1243
780	TW508	19.8409730336271	human	1631
781	TW509	19.7432976999807	human	1893
782	TW510	19.8364711085242	human	1464
783	TW511	18.2781363393824	human	1747
784	TW512	19.9161856249981	human	1376
785	TW513	19.0347721008996	human	1737
786	TW514	19.5350323145293	human	1683
787	TW515	20.0792790359434	human	953
788	TW507	13.6263706873711	human	1243
789	TW508	14.8188467671326	human	1631
790	TW512	13.7312129466071	human	1376
791	TW515	14.3158359247613	human	953
792	TW507	15.3297823259631	human	1243
793	TW508	14.6799363676238	human	1631
794	TW512	14.8585152996452	human	1376
795	TW515	16.0282319998309	human	953
796	TW510	17.9910622947158	human	1464
797	TW507	19.0688648547208	human	1243
798	TW508	19.2313032264076	human	1631
799	TW509	17.963025876378	human	1893
800	TW510	19.6577074753404	human	1464
801	TW511	18.654391288834	human	1747
802	TW512	18.9744762095657	human	1376
803	TW513	18.9691504001203	human	1737
804	TW514	19.0371340160719	human	1683
805	TW515	19.0552533041908	human	953
806	TW507	19.5637734910077	human	1243
807	TW508	17.9443460341378	human	1631
808	TW509	17.6484839808276	human	1893
809	TW510	18.392124527246	human	1464
810	TW511	17.9668715316806	human	1747
811	TW512	18.3545248894494	human	1376
812	TW513	17.3621921266701	human	1737
813	TW514	17.1951414807918	human	1683
814	TW515	18.0121334606438	human	953
815	TW515	19.0290714968683	human	953
816	TW507	19.5242681383744	human	1243
817	TW508	17.8367530833745	human	1631
818	TW509	16.9435106875326	human	1893
819	TW510	16.4073457797473	human	1464
820	TW511	17.5660912113564	human	1747
821	TW512	15.0664466236673	human	1376
822	TW513	17.1302487840507	human	1737
823	TW514	17.7531971585679	human	1683
824	TW515	17.5811637960284	human	953
825	TW514	16.6890151718986	human	1683
826	TW507	21.5934959872108	human	1243
827	TW508	21.8954458517307	human	1631
828	TW509	20.5455810404571	human	1893
829	TW510	21.4866877441634	human	1464
830	TW511	20.1442499578074	human	1747
831	TW512	17.8918252275602	human	1376
832	TW513	20.005032368365	human	1737
833	TW514	21.0010301521678	human	1683
834	TW515	19.5767611143292	human	953
835	TW507	18.2410660961797	human	1243
836	TW508	18.6739922171923	human	1631
837	TW509	17.1696216685966	human	1893
838	TW510	19.2361520361118	human	1464
839	TW511	18.1161865640459	human	1747
840	TW512	17.9471917339287	human	1376
841	TW513	18.5207491089252	human	1737
842	TW514	18.2880955445328	human	1683
843	TW515	17.4788328055063	human	953
844	TW508	14.3516501356911	human	1631
845	TW509	14.6195150334241	human	1893
846	TW512	15.041184277626	human	1376
847	TW508	19.0585678483261	human	1631
848	TW509	18.7607134511657	human	1893
849	TW512	17.4502205291435	human	1376
850	TW513	18.1195794894202	human	1737
851	TW515	19.2779320948256	human	953
852	TW507	17.3011031728161	human	1243
853	TW508	17.8056179330794	human	1631
854	TW512	15.2024797079849	human	1376
855	TW514	16.897727305937	human	1683
856	TW515	17.2948091857529	human	953
857	TW507	14.8036770817887	human	1243
858	TW508	17.1108808770538	human	1631
859	TW509	17.3127323122506	human	1893
860	TW510	17.4045096137451	human	1464
861	TW511	17.3178365410046	human	1747
862	TW512	16.9322955044525	human	1376
863	TW513	16.6304377807501	human	1737
864	TW514	17.1739893741665	human	1683
865	TW515	15.2275595400347	human	953
866	TW507	17.7373529846666	human	1243
867	TW508	18.5025987517154	human	1631
868	TW509	17.924128192937	human	1893
869	TW510	17.9392578042376	human	1464
870	TW511	18.8466656818997	human	1747
871	TW512	18.9468320457408	human	1376
872	TW513	18.5244384124627	human	1737
873	TW514	17.4833355755989	human	1683
874	TW515	18.2863366551157	human	953
875	TW508	16.2986049803816	human	1631
876	TW510	16.7724305663942	human	1464
877	TW514	16.3923727706479	human	1683
878	TW508	17.260891975808	human	1631
879	TW509	16.1264241814585	human	1893
880	TW510	16.9440943367605	human	1464
881	TW511	17.5573290709034	human	1747
882	TW512	17.479748692101	human	1376
883	TW514	16.7819871698939	human	1683
884	TW515	16.9114505071914	human	953
885	TW507	17.6287801441527	human	1243
886	TW508	17.0923855198194	human	1631
887	TW509	18.5406237587134	human	1893
888	TW510	19.577661164191	human	1464
889	TW511	17.1372713597615	human	1747
890	TW512	18.0972605910183	human	1376
891	TW513	17.4252568883718	human	1737
892	TW514	17.5675699269963	human	1683
893	TW515	18.7215064383044	human	953
894	TW507	16.8945099075328	human	1243
895	TW508	16.9483672315847	human	1631
896	TW511	17.7195559384127	human	1747
897	TW514	16.6300822252101	human	1683
898	TW515	17.426158265514	human	953
899	TW507	17.7641977611468	human	1243
900	TW508	18.2982818845251	human	1631
901	TW509	17.8028949623052	human	1893
902	TW510	17.9636355493251	human	1464
903	TW511	17.7937874443423	human	1747
904	TW512	17.0533850239948	human	1376
905	TW513	17.7076422288908	human	1737
906	TW514	18.3175627689091	human	1683
907	TW515	18.1344564027943	human	953
908	TW512	16.9526957528062	human	1376
909	TW515	15.2476049175811	human	953
910	TW507	16.9918871680059	human	1243
911	TW508	17.4876516473455	human	1631
912	TW509	17.0819826693257	human	1893
913	TW510	17.8854342319667	human	1464
914	TW511	17.5417772567465	human	1747
915	TW512	17.9700103700347	human	1376
916	TW513	17.3991777709697	human	1737
917	TW514	16.8392530058382	human	1683
918	TW515	17.6964310329124	human	953
919	TW508	15.7754868275278	human	1631
920	TW510	15.9795256767208	human	1464
921	TW512	16.2787924495542	human	1376
922	TW513	16.5471460778087	human	1737
923	TW514	15.5916888826837	human	1683
924	TW507	18.2875816293867	human	1243
925	TW508	18.6610264983588	human	1631
926	TW509	17.7432040001779	human	1893
927	TW510	19.5964700490809	human	1464
928	TW511	17.5069583580686	human	1747
929	TW512	18.8786885865306	human	1376
930	TW513	17.3044761045388	human	1737
931	TW514	18.7022132768293	human	1683
932	TW515	17.90965288017	human	953
933	TW507	17.030214498986	human	1243
934	TW508	16.7867673573468	human	1631
935	TW509	16.5606119710856	human	1893
936	TW510	17.522167714624	human	1464
937	TW511	17.3511376627358	human	1747
938	TW513	16.7222872348217	human	1737
939	TW514	17.4751713517496	human	1683
940	TW512	14.5754033378039	human	1376
941	TW515	14.6034177139735	human	953
942	TW507	18.9998376392419	human	1243
943	TW508	18.1149216858901	human	1631
944	TW509	17.9954138522252	human	1893
945	TW510	17.376515455825	human	1464
946	TW511	18.7494701071237	human	1747
947	TW512	19.9965893392726	human	1376
948	TW513	18.9105314794036	human	1737
949	TW514	17.5243886715485	human	1683
950	TW515	19.8993111888598	human	953
951	TW507	16.2320835993134	human	1243
952	TW508	14.5377704704038	human	1631
953	TW509	13.9176984019691	human	1893
954	TW510	16.240472726669	human	1464
955	TW511	16.2377514673938	human	1747
956	TW512	16.8657936718114	human	1376
957	TW513	15.2314349585939	human	1737
958	TW514	15.0154194083434	human	1683
959	TW515	15.0611897473278	human	953
960	TW507	17.5414974763753	human	1243
961	TW508	17.4062299227903	human	1631
962	TW509	17.2625628670084	human	1893
963	TW510	17.8007293077243	human	1464
964	TW511	16.6955953358566	human	1747
965	TW512	17.0674553690938	human	1376
966	TW513	16.4900078469354	human	1737
967	TW514	17.6230169739706	human	1683
968	TW515	17.1833155310455	human	953
969	TW507	15.9440874716714	human	1243
970	TW508	17.6306084162891	human	1631
971	TW509	17.7844303674846	human	1893
972	TW510	17.0979189566229	human	1464
973	TW512	16.447330264	human	1376
974	TW513	16.8236657801489	human	1737
975	TW514	17.3467474457897	human	1683
976	TW515	17.034132645326	human	953
977	TW508	14.1741454677605	human	1631
978	TW513	14.1948491741032	human	1737
979	TW507	17.8032419224668	human	1243
980	TW508	17.881932463618	human	1631
981	TW509	18.7876411594359	human	1893
982	TW510	18.0245336969976	human	1464
983	TW511	17.7515113700441	human	1747
984	TW513	16.5792113266102	human	1737
985	TW514	17.9859864304724	human	1683
986	TW507	19.1474359928821	human	1243
987	TW508	18.9833638459287	human	1631
988	TW509	18.6348571260759	human	1893
989	TW510	17.7842833809666	human	1464
990	TW511	19.020155256487	human	1747
991	TW512	19.012962739981	human	1376
992	TW513	18.6058122579483	human	1737
993	TW514	18.9963879740341	human	1683
994	TW515	17.1237576835876	human	953
995	TW507	19.0702493763636	human	1243
996	TW508	19.1756689321419	human	1631
997	TW509	18.5925519329263	human	1893
998	TW510	18.4778135931425	human	1464
999	TW511	18.994455646237	human	1747
1000	TW512	18.4443880908347	human	1376
1001	TW513	18.5002817184003	human	1737
1002	TW514	18.9233768172058	human	1683
1003	TW515	17.8947644852785	human	953
1004	TW507	16.3992328562767	human	1243
1005	TW508	16.8831205574061	human	1631
1006	TW509	15.664330610869	human	1893
1007	TW510	16.1137035102885	human	1464
1008	TW511	16.2217117205123	human	1747
1009	TW512	16.4968288170503	human	1376
1010	TW513	16.2087430381675	human	1737
1011	TW514	16.768326498511	human	1683
1012	TW515	16.7273887030401	human	953
1013	TW508	15.9586478649184	human	1631
1014	TW511	16.8642949812088	human	1747
1015	TW514	15.476467762239	human	1683
1016	TW507	19.8042523627296	human	1243
1017	TW508	19.4671219121115	human	1631
1018	TW509	18.572881528849	human	1893
1019	TW510	19.4161295196809	human	1464
1020	TW511	19.1591987591312	human	1747
1021	TW512	18.2800321639044	human	1376
1022	TW513	18.2062274203028	human	1737
1023	TW514	18.8123810226589	human	1683
1024	TW515	20.2394050717864	human	953
1025	TW508	18.6624284719214	human	1631
1026	TW509	17.927280283474	human	1893
1027	TW511	17.489275672388	human	1747
1028	TW513	15.817498351229	human	1737
1029	TW514	18.9864198240693	human	1683
1030	TW507	14.9907111652778	human	1243
1031	TW508	16.1114434003974	human	1631
1032	TW510	16.4714243719255	human	1464
1033	TW511	16.2097750879122	human	1747
1034	TW512	17.4260026133294	human	1376
1035	TW513	17.0922512997824	human	1737
1036	TW514	15.4309098553253	human	1683
1037	TW515	16.9480591840384	human	953
1038	TW512	17.0344658424195	human	1376
1039	TW507	16.2384831120821	human	1243
1040	TW508	17.2960916970247	human	1631
1041	TW510	17.390731559368	human	1464
1042	TW511	16.7567517611066	human	1747
1043	TW514	17.1877483423199	human	1683
1044	TW507	19.4862615368529	human	1243
1045	TW508	17.2387312643953	human	1631
1046	TW509	17.144737894732	human	1893
1047	TW510	19.6396586657597	human	1464
1048	TW511	17.8643373043183	human	1747
1049	TW512	18.2552084158692	human	1376
1050	TW513	15.601437114991	human	1737
1051	TW514	17.3935496680231	human	1683
1052	TW515	17.3091299204886	human	953
1053	TW507	17.7040387116597	human	1243
1054	TW508	17.7725465495418	human	1631
1055	TW509	18.0097630229283	human	1893
1056	TW510	16.5701492190954	human	1464
1057	TW511	17.6555516859079	human	1747
1058	TW512	15.0709804339956	human	1376
1059	TW513	18.5725485070012	human	1737
1060	TW514	18.7180779487179	human	1683
1061	TW507	16.8841585920168	human	1243
1062	TW508	14.1568494229936	human	1631
1063	TW509	14.1506992887445	human	1893
1064	TW510	16.4717466488876	human	1464
1065	TW511	15.2063199629202	human	1747
1066	TW512	15.8412744037216	human	1376
1067	TW513	13.5285273669469	human	1737
1068	TW514	15.9633950979874	human	1683
1069	TW515	13.6984442289971	human	953
1070	TW507	18.7077938650481	human	1243
1071	TW508	18.2983087373532	human	1631
1072	TW509	18.2442662670418	human	1893
1073	TW510	17.5730776057569	human	1464
1074	TW511	17.4150980359018	human	1747
1075	TW513	18.2644334367381	human	1737
1076	TW514	18.2236199533621	human	1683
1077	TW515	18.5484418929413	human	953
1078	TW507	17.0105608860909	human	1243
1079	TW508	18.7671240424675	human	1631
1080	TW509	17.1114006074167	human	1893
1081	TW510	17.7000535786485	human	1464
1082	TW511	17.6551533415203	human	1747
1083	TW512	17.6124941863743	human	1376
1084	TW513	17.9196838812847	human	1737
1085	TW514	18.3630439093143	human	1683
1086	TW515	16.6812658684106	human	953
1087	TW508	16.7547831367682	human	1631
1088	TW508	16.875485396237	human	1631
1089	TW510	15.5769507616865	human	1464
1090	TW512	17.3405803493321	human	1376
1091	TW513	17.0125263365925	human	1737
1092	TW514	16.0476436932171	human	1683
1093	TW515	17.0653845774812	human	953
1094	TW507	18.9598746178474	human	1243
1095	TW508	18.4274110634931	human	1631
1096	TW509	18.7882435832472	human	1893
1097	TW510	17.8373384289428	human	1464
1098	TW511	18.1815065574636	human	1747
1099	TW512	17.9100453872847	human	1376
1100	TW513	18.0308179837811	human	1737
1101	TW514	18.6225737979964	human	1683
1102	TW515	17.4571724376781	human	953
1103	TW510	14.5579243427077	human	1464
1104	TW511	13.5056130952851	human	1747
1105	TW512	15.3077700318907	human	1376
1106	TW508	17.9811101241623	human	1631
1107	TW509	17.5794190677305	human	1893
1108	TW510	16.9920089214283	human	1464
1109	TW511	18.7254927438127	human	1747
1110	TW513	17.682631176653	human	1737
1111	TW514	19.0220805892873	human	1683
1112	TW507	17.039979278705	human	1243
1113	TW508	17.6925337757181	human	1631
1114	TW509	15.1109766845688	human	1893
1115	TW511	17.3534570046746	human	1747
1116	TW512	18.3101956035648	human	1376
1117	TW513	16.6881546727694	human	1737
1118	TW514	16.8766967926155	human	1683
1119	TW515	18.6617537465217	human	953
1120	TW507	19.4934978107643	human	1243
1121	TW508	19.4184909019587	human	1631
1122	TW509	18.678878622121	human	1893
1123	TW510	18.6233099671914	human	1464
1124	TW511	19.7726464164477	human	1747
1125	TW512	19.9353147085571	human	1376
1126	TW513	19.0862088058925	human	1737
1127	TW514	19.0956983426573	human	1683
1128	TW515	19.7031060002096	human	953
1129	TW507	14.1133514917567	human	1243
1130	TW508	16.323053000613	human	1631
1131	TW510	15.6047616959591	human	1464
1132	TW511	15.5595025679884	human	1747
1133	TW513	14.7307036327884	human	1737
1134	TW514	14.6844911298455	human	1683
1135	TW515	15.4677520026861	human	953
1136	TW507	15.7932324280268	human	1243
1137	TW508	16.1187971366037	human	1631
1138	TW509	16.7633031549647	human	1893
1139	TW510	16.0337778670649	human	1464
1140	TW511	16.7023485734609	human	1747
1141	TW512	17.0733361626809	human	1376
1142	TW513	16.7960649653111	human	1737
1143	TW514	16.6771139877651	human	1683
1144	TW515	17.9100102417468	human	953
1145	TW507	19.1481836043061	human	1243
1146	TW508	19.2464367582273	human	1631
1147	TW509	18.7586493954808	human	1893
1148	TW510	17.2816221902034	human	1464
1149	TW511	19.1655474084731	human	1747
1150	TW512	19.0751422320002	human	1376
1151	TW513	19.4770408031914	human	1737
1152	TW514	19.0711009312292	human	1683
1153	TW515	19.5004665178219	human	953
1154	TW507	17.1966597532632	human	1243
1155	TW508	17.4135948756983	human	1631
1156	TW509	18.1641605662442	human	1893
1157	TW510	18.3959775460935	human	1464
1158	TW511	18.5908063144778	human	1747
1159	TW512	18.7944539437361	human	1376
1160	TW513	16.9429955067624	human	1737
1161	TW514	18.9021336557987	human	1683
1162	TW515	17.7336773938943	human	953
1163	TW513	16.7718118320814	human	1737
1164	TW514	15.6258515075927	human	1683
1165	TW515	16.6025857876232	human	953
1166	TW508	19.406045108711	human	1631
1167	TW509	18.6327396594123	human	1893
1168	TW510	15.1632958767697	human	1464
1169	TW511	18.3806217088418	human	1747
1170	TW512	17.0468149370691	human	1376
1171	TW513	18.9419903748107	human	1737
1172	TW514	16.4799491621094	human	1683
1173	TW515	18.8915582645053	human	953
1174	TW507	18.3861993136158	human	1243
1175	TW508	16.4405966904799	human	1631
1176	TW509	16.0225542068968	human	1893
1177	TW511	18.7351990079106	human	1747
1178	TW512	18.7060473994498	human	1376
1179	TW513	18.6892268033538	human	1737
1180	TW514	17.0208931524248	human	1683
1181	TW515	18.3154326379054	human	953
1182	TW507	19.1370661837616	human	1243
1183	TW508	17.3069339086447	human	1631
1184	TW509	17.1368309461027	human	1893
1185	TW510	16.5751388694081	human	1464
1186	TW511	17.2844174718027	human	1747
1187	TW513	16.2184099833247	human	1737
1188	TW514	15.9047639654839	human	1683
1189	TW507	16.7285051549544	human	1243
1190	TW508	15.7660241462026	human	1631
1191	TW509	14.444736681111	human	1893
1192	TW510	16.0499697613651	human	1464
1193	TW511	15.9566733602948	human	1747
1194	TW512	17.1335235512143	human	1376
1195	TW513	16.698284144953	human	1737
1196	TW515	16.490728683617	human	953
1197	TW507	19.1105572248371	human	1243
1198	TW508	17.5469999338195	human	1631
1199	TW509	16.7931714521198	human	1893
1200	TW510	19.9576745519735	human	1464
1201	TW511	17.8806836123177	human	1747
1202	TW512	19.6960115463231	human	1376
1203	TW513	16.706455546919	human	1737
1204	TW514	18.9806193546513	human	1683
1205	TW515	19.265150303854	human	953
1206	TW511	16.3691798393908	human	1747
1207	TW512	20.3374738202546	human	1376
1208	TW515	22.0358213490819	human	953
1209	TW507	18.5421363547299	human	1243
1210	TW508	17.7286512930332	human	1631
1211	TW509	16.8631941443355	human	1893
1212	TW510	19.2412639869939	human	1464
1213	TW511	18.3979795625502	human	1747
1214	TW512	17.8957764315438	human	1376
1215	TW513	16.6317596785928	human	1737
1216	TW514	17.3234242558081	human	1683
1217	TW515	17.1099020528605	human	953
1218	TW507	18.3919274116903	human	1243
1219	TW508	18.569740668652	human	1631
1220	TW509	18.018917348293	human	1893
1221	TW510	17.6478448510236	human	1464
1222	TW511	17.9132868083082	human	1747
1223	TW512	17.5538692431961	human	1376
1224	TW513	17.1578008644077	human	1737
1225	TW514	18.3080545590666	human	1683
1226	TW515	16.608129181429	human	953
1227	TW507	19.1201821792295	human	1243
1228	TW508	19.175266893813	human	1631
1229	TW509	19.1785457171629	human	1893
1230	TW510	19.2972207978317	human	1464
1231	TW511	18.802147137184	human	1747
1232	TW512	18.1255799536323	human	1376
1233	TW513	20.3458231941694	human	1737
1234	TW514	21.2681833104698	human	1683
1235	TW515	16.183866017473	human	953
1236	TW507	17.8641196293843	human	1243
1237	TW508	18.2902213876168	human	1631
1238	TW509	19.0420761417914	human	1893
1239	TW510	16.4058029456692	human	1464
1240	TW511	17.9000707764709	human	1747
1241	TW507	18.216755329639	human	1243
1242	TW508	17.8411281810386	human	1631
1243	TW509	17.8241383423373	human	1893
1244	TW510	17.875485396237	human	1464
1245	TW511	17.6145373176517	human	1747
1246	TW512	17.6271348538961	human	1376
1247	TW513	18.1872360714014	human	1737
1248	TW514	17.7218735320353	human	1683
1249	TW515	18.9382155988175	human	953
1250	TW515	15.8592144538878	human	953
1251	TW508	16.0695504638931	human	1631
1252	TW510	17.7228008618908	human	1464
1253	TW511	16.9461066873158	human	1747
1254	TW514	15.8085268369395	human	1683
1255	TW515	17.0627523826812	human	953
1256	TW507	18.6698469955451	human	1243
1257	TW508	19.8300060318663	human	1631
1258	TW509	19.3787266649165	human	1893
1259	TW510	18.371338495296	human	1464
1260	TW511	19.2603498976578	human	1747
1261	TW512	18.7875423251629	human	1376
1262	TW513	18.0174065304525	human	1737
1263	TW514	19.7009628738758	human	1683
1264	TW515	17.4176547635264	human	953
1265	TW508	16.7667100622883	human	1631
1266	TW515	16.3003954629925	human	953
1267	TW507	22.4467864827484	human	1243
1268	TW508	19.6484523821613	human	1631
1269	TW509	19.0573624788252	human	1893
1270	TW510	18.9528208589001	human	1464
1271	TW511	18.3416100312118	human	1747
1272	TW512	19.2303699743738	human	1376
1273	TW514	16.2208789666503	human	1683
1274	TW515	19.2108568049215	human	953
1275	TW507	18.7874371070445	human	1243
1276	TW508	17.7877112957803	human	1631
1277	TW511	17.7935525092639	human	1747
1278	TW512	19.0923106678773	human	1376
1279	TW513	16.9030462751014	human	1737
1280	TW514	16.9145136047822	human	1683
1281	TW515	18.0352340520899	human	953
1282	TW507	17.0272364874035	human	1243
1283	TW508	17.7285782258442	human	1631
1284	TW509	16.7636143852558	human	1893
1285	TW510	17.1612696884288	human	1464
1286	TW511	16.7259653035916	human	1747
1287	TW512	17.0309795886384	human	1376
1288	TW513	17.3034775392043	human	1737
1289	TW514	17.3577495781812	human	1683
1290	TW515	17.1676533486756	human	953
1291	TW507	17.5900606789609	human	1243
1292	TW508	19.7982123093466	human	1631
1293	TW509	18.3524400572139	human	1893
1294	TW510	17.9611670424636	human	1464
1295	TW511	18.2690490401337	human	1747
1296	TW512	19.0187353731269	human	1376
1297	TW513	18.3330767129	human	1737
1298	TW514	18.6084858564953	human	1683
1299	TW515	18.4772799972555	human	953
1300	TW508	16.7647938572281	human	1631
1301	TW513	16.9853638939402	human	1737
1302	TW514	17.658922723005	human	1683
1303	TW507	19.1972982955446	human	1243
1304	TW508	18.6303737872195	human	1631
1305	TW509	17.505710777556	human	1893
1306	TW510	18.225729935092	human	1464
1307	TW511	18.8717789289524	human	1747
1308	TW512	19.0280922160633	human	1376
1309	TW513	19.0387529138093	human	1737
1310	TW514	18.8550844159254	human	1683
1311	TW515	19.3377024694946	human	953
1312	TW507	18.2645067430162	human	1243
1313	TW508	17.4872905044902	human	1631
1314	TW509	17.6386621658597	human	1893
1315	TW510	17.3751158144868	human	1464
1316	TW511	18.1580080454099	human	1747
1317	TW512	18.021576454666	human	1376
1318	TW513	16.2921400621174	human	1737
1319	TW514	18.1152570628299	human	1683
1320	TW515	17.8030022134469	human	953
1321	TW507	15.1123906341705	human	1243
1322	TW508	15.5395920151115	human	1631
1323	TW509	14.7229889237279	human	1893
1324	TW510	15.6581724241117	human	1464
1325	TW511	15.3902798147769	human	1747
1326	TW512	15.6931738386612	human	1376
1327	TW513	14.8910669233744	human	1737
1328	TW515	14.8916270863743	human	953
1329	TW511	17.5216847784864	human	1747
1330	TW514	18.4864226069504	human	1683
1331	TW507	19.1215891633068	human	1243
1332	TW508	17.8427615923566	human	1631
1333	TW509	18.9040318441504	human	1893
1334	TW510	19.0777701899938	human	1464
1335	TW511	17.4349865114827	human	1747
1336	TW512	17.4265268484517	human	1376
1337	TW513	18.0579071345008	human	1737
1338	TW514	18.5459523864099	human	1683
1339	TW515	17.7912582950081	human	953
1340	TW507	18.0966636875659	human	1243
1341	TW508	18.4807547074839	human	1631
1342	TW509	17.59393815766	human	1893
1343	TW510	17.5626970710645	human	1464
1344	TW511	17.4066202387674	human	1747
1345	TW512	18.2345695401472	human	1376
1346	TW513	18.2455202110853	human	1737
1347	TW514	17.706138483687	human	1683
1348	TW515	18.1265431607123	human	953
1349	TW507	17.6111905385955	human	1243
1350	TW508	18.2734040635648	human	1631
1351	TW509	18.0380777004934	human	1893
1352	TW510	17.6167929096746	human	1464
1353	TW511	17.4947306054951	human	1747
1354	TW513	17.8701178430902	human	1737
1355	TW514	18.9725058753279	human	1683
1356	TW507	18.5459938505837	human	1243
1357	TW508	18.493992227405	human	1631
1358	TW509	18.4613875173129	human	1893
1359	TW510	18.5966301920267	human	1464
1360	TW511	18.9933530602238	human	1747
1361	TW512	18.3928079321799	human	1376
1362	TW513	18.0615715999331	human	1737
1363	TW514	18.8476293519224	human	1683
1364	TW515	17.5882168667719	human	953
1365	TW510	15.6584095495771	human	1464
1366	TW512	16.7409138613273	human	1376
1367	TW507	19.1919266995667	human	1243
1368	TW508	18.277587082794	human	1631
1369	TW509	18.5448776717249	human	1893
1370	TW510	18.8122681982561	human	1464
1371	TW511	18.5153572006404	human	1747
1372	TW512	18.5552444322991	human	1376
1373	TW513	18.1159377399083	human	1737
1374	TW514	17.9147997072493	human	1683
1375	TW515	18.5696220116357	human	953
1376	TW507	21.2818394935526	human	1243
1377	TW508	20.7234493049982	human	1631
1378	TW509	20.6850618614842	human	1893
1379	TW510	19.8849574892229	human	1464
1380	TW511	19.7969965070008	human	1747
1381	TW512	21.0830182831037	human	1376
1382	TW513	20.2109447717394	human	1737
1383	TW514	21.217100994786	human	1683
1384	TW515	19.6987690907366	human	953
1385	TW508	15.0893470257774	human	1631
1386	TW509	13.5116908932399	human	1893
1387	TW510	12.9554483084114	human	1464
1388	TW511	14.5386436440449	human	1747
1389	TW514	13.9756061852966	human	1683
1390	TW508	18.2376161097877	human	1631
1391	TW510	17.7377490719313	human	1464
1392	TW512	18.3060928491965	human	1376
1393	TW513	17.277459952297	human	1737
1394	TW514	17.5119610760302	human	1683
1395	TW515	18.0296970253067	human	953
1396	TW507	18.0685263888463	human	1243
1397	TW508	15.3244653719972	human	1631
1398	TW509	16.7786803514548	human	1893
1399	TW510	16.716739095063	human	1464
1400	TW511	16.8913921292248	human	1747
1401	TW512	18.6807200697969	human	1376
1402	TW513	16.5299901853986	human	1737
1403	TW514	15.9625119703902	human	1683
1404	TW515	18.4919626718698	human	953
1405	TW507	19.9235030408621	human	1243
1406	TW508	20.2125723785065	human	1631
1407	TW509	18.8939117691137	human	1893
1408	TW510	18.2398222549286	human	1464
1409	TW511	19.23468413655	human	1747
1410	TW512	19.3523753964874	human	1376
1411	TW513	18.1423464226833	human	1737
1412	TW514	19.967136177662	human	1683
1413	TW515	19.9301135992948	human	953
1414	TW508	17.7837784001432	human	1631
1415	TW509	17.6108950734509	human	1893
1416	TW511	17.7861036795824	human	1747
1417	TW514	19.1206150488783	human	1683
1418	TW507	18.7076085298025	human	1243
1419	TW509	17.4456615333331	human	1893
1420	TW510	17.7110821312542	human	1464
1421	TW511	17.2146416570255	human	1747
1422	TW512	18.5254137530403	human	1376
1423	TW514	18.1998113094849	human	1683
1424	TW515	17.7665030276434	human	953
1425	TW507	17.7551679467589	human	1243
1426	TW508	17.3072630788191	human	1631
1427	TW509	16.9866420267036	human	1893
1428	TW510	15.5403641891101	human	1464
1429	TW511	15.9094079484923	human	1747
1430	TW512	16.6880180383941	human	1376
1431	TW513	15.0056684047725	human	1737
1432	TW514	16.9136023699093	human	1683
1433	TW515	15.1410613628799	human	953
1434	TW507	17.5003673126542	human	1243
1435	TW508	16.4856076433116	human	1631
1436	TW509	15.8933773803409	human	1893
1437	TW510	15.761008353704	human	1464
1438	TW512	15.2249060907198	human	1376
1439	TW514	13.8636345798881	human	1683
1440	TW515	16.2534191028413	human	953
1441	TW507	18.6205813991763	human	1243
1442	TW508	17.3985934033771	human	1631
1443	TW509	16.8491851611591	human	1893
1444	TW510	17.4515733502632	human	1464
1445	TW511	17.2504742282487	human	1747
1446	TW513	17.5912812734068	human	1737
1447	TW514	17.8687502253362	human	1683
1448	TW515	18.5730739064392	human	953
1449	TW508	17.3187104977213	human	1631
1450	TW507	17.6082692627192	human	1243
1451	TW508	16.8330383098981	human	1631
1452	TW509	16.2093162787173	human	1893
1453	TW510	14.5699327240147	human	1464
1454	TW511	17.0493593452627	human	1747
1455	TW512	17.6997757652687	human	1376
1456	TW513	16.7796167707909	human	1737
1457	TW514	17.0902985351727	human	1683
1458	TW515	16.7832412645462	human	953
1459	TW507	16.9294202403499	human	1243
1460	TW508	16.8196177941358	human	1631
1461	TW509	17.4541305794394	human	1893
1462	TW510	18.10375394492	human	1464
1463	TW511	17.6307008354467	human	1747
1464	TW512	18.9876997973904	human	1376
1465	TW513	17.9433618764279	human	1737
1466	TW514	17.2181469558949	human	1683
1467	TW515	17.5210866334882	human	953
1468	TW507	20.0726612469923	human	1243
1469	TW508	20.5822320443556	human	1631
1470	TW509	17.8491546113142	human	1893
1471	TW510	18.7219636225846	human	1464
1472	TW511	18.8078925870367	human	1747
1473	TW512	17.9785819924031	human	1376
1474	TW513	18.4152507420056	human	1737
1475	TW514	19.2851177050462	human	1683
1476	TW515	20.2630215644054	human	953
1477	TW507	17.1562016101221	human	1243
1478	TW508	17.543024265909	human	1631
1479	TW509	17.8291404861962	human	1893
1480	TW510	18.0127445547878	human	1464
1481	TW511	17.9420619885726	human	1747
1482	TW512	18.3118192561719	human	1376
1483	TW513	17.9243370000931	human	1737
1484	TW514	17.6744819479415	human	1683
1485	TW515	17.2516858115479	human	953
1486	TW507	16.9528549768611	human	1243
1487	TW508	16.6351229198696	human	1631
1488	TW509	15.6630298939814	human	1893
1489	TW510	17.6715963497974	human	1464
1490	TW511	17.0273444937701	human	1747
1491	TW512	16.0622359091397	human	1376
1492	TW513	16.9731928549537	human	1737
1493	TW514	14.2056023636957	human	1683
1494	TW515	17.3393628997672	human	953
1495	TW507	17.7372473430277	human	1243
1496	TW508	17.6686495744773	human	1631
1497	TW509	17.4514365153233	human	1893
1498	TW510	16.6738335363643	human	1464
1499	TW511	17.8678819891062	human	1747
1500	TW512	17.5922599263389	human	1376
1501	TW513	17.6345700137668	human	1737
1502	TW514	17.9809651414547	human	1683
1503	TW515	16.7863206847518	human	953
1504	TW508	17.7981869905787	human	1631
1505	TW509	20.8309221083303	human	1893
1506	TW514	20.6290933201481	human	1683
1507	TW507	16.2626564531192	human	1243
1508	TW508	16.7926378029727	human	1631
1509	TW510	14.9713145223038	human	1464
1510	TW511	16.1336018135566	human	1747
1511	TW512	16.1888032405913	human	1376
1512	TW513	16.5993346490347	human	1737
1513	TW514	12.9990610269528	human	1683
1514	TW515	17.1418377237695	human	953
1515	TW508	18.0394492314043	human	1631
1516	TW509	15.2231419530253	human	1893
1517	TW511	14.8856630125372	human	1747
1518	TW512	17.1796564407989	human	1376
1519	TW513	17.030333060567	human	1737
1520	TW514	16.4272817399442	human	1683
1521	TW515	14.7343074044541	human	953
1522	TW507	18.2805170584821	human	1243
1523	TW508	17.588473092756	human	1631
1524	TW509	17.5051602593235	human	1893
1525	TW510	18.2052300639183	human	1464
1526	TW511	18.6551603309663	human	1747
1527	TW512	19.1114617398577	human	1376
1528	TW513	17.7474652899397	human	1737
1529	TW514	17.5489799052509	human	1683
1530	TW515	17.854430133139	human	953
1531	TW507	18.0309472691151	human	1243
1532	TW508	18.4656222010324	human	1631
1533	TW509	18.1798119224755	human	1893
1534	TW510	18.8907333331884	human	1464
1535	TW511	18.6044482603936	human	1747
1536	TW512	19.0658105413877	human	1376
1537	TW513	17.6835360959984	human	1737
1538	TW514	17.1905674080406	human	1683
1539	TW515	17.6461297416108	human	953
1540	TW507	18.0843153246327	human	1243
1541	TW508	16.9691841340896	human	1631
1542	TW509	16.7640292545629	human	1893
1543	TW510	18.0077335886651	human	1464
1544	TW511	16.9449407807105	human	1747
1545	TW512	17.7748513906726	human	1376
1546	TW513	16.3940238438568	human	1737
1547	TW514	16.9806862875978	human	1683
1548	TW515	18.6035647729991	human	953
1549	TW507	18.2154145018704	human	1243
1550	TW508	17.6262936779969	human	1631
1551	TW509	16.8066125522438	human	1893
1552	TW510	13.3439629398701	human	1464
1553	TW511	17.754045841136	human	1747
1554	TW512	17.3494799382178	human	1376
1555	TW513	17.4733331701598	human	1737
1556	TW514	16.4592699083594	human	1683
1557	TW515	16.3201817859809	human	953
1558	TW510	17.2323647113427	human	1464
1559	TW511	17.0655844280615	human	1747
1560	TW508	18.8704670706189	human	1631
1561	TW509	15.711771816778	human	1893
1562	TW514	18.7665903740074	human	1683
1563	TW507	21.3420507884477	human	1243
1564	TW508	21.7493555276234	human	1631
1565	TW509	22.0676811894007	human	1893
1566	TW510	21.575849426011	human	1464
1567	TW511	21.8851727878762	human	1747
1568	TW512	21.948531924468	human	1376
1569	TW513	20.7840548830588	human	1737
1570	TW514	21.9434112433516	human	1683
1571	TW515	20.0178224348986	human	953
1572	TW508	14.8894706905407	human	1631
1573	TW511	16.7815518209895	human	1747
1574	TW512	15.1667829065524	human	1376
1575	TW515	16.2193803099764	human	953
1576	TW507	16.523960063393	human	1243
1577	TW508	17.8707921375159	human	1631
1578	TW509	16.8525173178383	human	1893
1579	TW510	17.3597066713477	human	1464
1580	TW511	16.921910653256	human	1747
1581	TW513	16.8525782746374	human	1737
1582	TW514	16.6378701290344	human	1683
1583	TW515	17.2367990269912	human	953
1584	TW508	18.4996785240039	human	1631
1585	TW509	16.736890745375	human	1893
1586	TW510	16.7834075421735	human	1464
1587	TW511	17.6796175448484	human	1747
1588	TW512	17.0441379362732	human	1376
1589	TW513	16.0527590729879	human	1737
1590	TW514	18.5959203323869	human	1683
1591	TW515	18.5239332711549	human	953
1592	TW508	16.0701188475348	human	1631
1593	TW509	17.2771329938541	human	1893
1594	TW510	16.8824758842007	human	1464
1595	TW511	16.2057302599077	human	1747
1596	TW512	13.743225042067	human	1376
1597	TW513	12.5442496678527	human	1737
1598	TW514	16.7263113055401	human	1683
1599	TW507	16.2738374781323	human	1243
1600	TW508	16.7762916553866	human	1631
1601	TW509	16.4836646490583	human	1893
1602	TW510	16.3146894458305	human	1464
1603	TW511	15.6529905792839	human	1747
1604	TW512	15.3893019499233	human	1376
1605	TW513	15.8730643553549	human	1737
1606	TW514	16.8159961308892	human	1683
1607	TW515	14.5534613056719	human	953
1608	TW507	17.8067069424841	human	1243
1609	TW508	18.3481575739068	human	1631
1610	TW509	16.7879025593914	human	1893
1611	TW510	17.8292334140116	human	1464
1612	TW511	17.5219071025033	human	1747
1613	TW512	18.0711952263923	human	1376
1614	TW513	17.6516823959268	human	1737
1615	TW514	18.1485163034112	human	1683
1616	TW515	17.2273715128422	human	953
1617	TW507	20.8632667528582	human	1243
1618	TW508	21.8619917908879	human	1631
1619	TW509	21.4877232763526	human	1893
1620	TW510	21.181832873841	human	1464
1621	TW511	20.3284075874915	human	1747
1622	TW512	17.0430059165074	human	1376
1623	TW513	20.8960633163809	human	1737
1624	TW514	20.5963244491574	human	1683
1625	TW515	18.8735252185738	human	953
1626	TW507	16.9507495252206	human	1243
1627	TW508	17.3571309967806	human	1631
1628	TW509	15.5243152049075	human	1893
1629	TW510	16.9056690476454	human	1464
1630	TW511	18.1657902754823	human	1747
1631	TW512	17.9575895400385	human	1376
1632	TW513	17.5163540885986	human	1737
1633	TW514	16.4058095921957	human	1683
1634	TW515	17.9403537479282	human	953
1635	TW508	17.6363838869736	human	1631
1636	TW509	18.5540566758065	human	1893
1637	TW510	18.8084237667335	human	1464
1638	TW511	16.6954594043886	human	1747
1639	TW512	17.9609069537657	human	1376
1640	TW513	16.4381242048004	human	1737
1641	TW515	17.7410060635677	human	953
1642	TW507	20.8105763414658	human	1243
1643	TW508	18.9290589838811	human	1631
1644	TW509	19.9095151844639	human	1893
1645	TW510	20.4786728605031	human	1464
1646	TW511	20.9341486849322	human	1747
1647	TW512	21.1685203279123	human	1376
1648	TW513	19.4722247720745	human	1737
1649	TW514	18.7424870775025	human	1683
1650	TW515	21.4709557115132	human	953
1651	TW507	17.2139395740777	human	1243
1652	TW510	16.6939633123329	human	1464
1653	TW512	16.4121629398995	human	1376
1654	TW515	15.3160445991354	human	953
1655	TW507	20.6731089020947	human	1243
1656	TW508	20.8428536469571	human	1631
1657	TW509	19.869770036842	human	1893
1658	TW510	18.8419911719554	human	1464
1659	TW511	20.1753960456118	human	1747
1660	TW512	20.2899873380482	human	1376
1661	TW513	18.4136733761108	human	1737
1662	TW514	18.1739210779081	human	1683
1663	TW515	20.0499150046122	human	953
1664	TW508	15.6357606252549	human	1631
1665	TW509	14.8334781642378	human	1893
1666	TW507	16.4941899466283	human	1243
1667	TW508	17.8697444373984	human	1631
1668	TW509	16.9758031964878	human	1893
1669	TW510	17.6209929816667	human	1464
1670	TW511	17.1120219998937	human	1747
1671	TW512	19.8128463300781	human	1376
1672	TW513	18.3408150250489	human	1737
1673	TW514	16.5326466146382	human	1683
1674	TW515	18.058969414467	human	953
1675	TW507	16.6776921174346	human	1243
1676	TW510	18.5639894231918	human	1464
1677	TW511	17.4481405093331	human	1747
1678	TW512	17.5709081780906	human	1376
1679	TW513	17.4582463903383	human	1737
1680	TW515	17.43755703007	human	953
1681	TW507	17.7410389915113	human	1243
1682	TW508	17.8509376388704	human	1631
1683	TW509	16.6711954994239	human	1893
1684	TW510	17.1255950875115	human	1464
1685	TW511	16.9920974629185	human	1747
1686	TW512	16.7791807058966	human	1376
1687	TW513	17.5763440976453	human	1737
1688	TW514	17.5194519731451	human	1683
1689	TW515	17.2468519132604	human	953
1690	TW508	16.3285083935758	human	1631
1691	TW512	11.1378941153914	human	1376
1692	TW507	18.7169466987642	human	1243
1693	TW507	18.9088675454328	human	1243
1694	TW508	18.2302972585401	human	1631
1695	TW509	17.8809765022365	human	1893
1696	TW510	18.8004449425638	human	1464
1697	TW511	18.663200193405	human	1747
1698	TW512	19.2816267176904	human	1376
1699	TW513	17.993723446254	human	1737
1700	TW514	18.6526524421354	human	1683
1701	TW515	18.5202426739746	human	953
1702	TW507	17.3805625263824	human	1243
1703	TW508	16.7621224631432	human	1631
1704	TW509	16.1460176958639	human	1893
1705	TW510	16.8179329784346	human	1464
1706	TW511	17.1184139126999	human	1747
1707	TW512	17.865920505596	human	1376
1708	TW513	17.2194332524974	human	1737
1709	TW514	16.710308699836	human	1683
1710	TW515	17.6183424823233	human	953
1711	TW507	19.3032545507682	human	1243
1712	TW508	19.4983993067923	human	1631
1713	TW509	20.6970608828561	human	1893
1714	TW510	20.8039876043787	human	1464
1715	TW511	21.0517678705849	human	1747
1716	TW512	20.8931844896586	human	1376
1717	TW513	19.2949729263719	human	1737
1718	TW514	19.7142539038434	human	1683
1719	TW515	19.7079589618509	human	953
1720	TW508	16.1391736027013	human	1631
1721	TW509	14.3064177609658	human	1893
1722	TW512	15.1951376350356	human	1376
1723	TW513	15.7973170210209	human	1737
1724	TW515	15.7050572464552	human	953
1725	TW507	18.1490226532909	human	1243
1726	TW508	17.8891355424093	human	1631
1727	TW509	17.5119070435199	human	1893
1728	TW510	19.1574456277402	human	1464
1729	TW511	18.3930133096568	human	1747
1730	TW512	19.0029440886793	human	1376
1731	TW513	16.2587721184615	human	1737
1732	TW514	16.8308122717449	human	1683
1733	TW515	17.7888457556104	human	953
1734	TW507	15.7218575153487	human	1243
1735	TW508	17.0446289138973	human	1631
1736	TW510	16.4025074848939	human	1464
1737	TW511	16.2774345248532	human	1747
1738	TW513	16.3691662044756	human	1737
1739	TW508	15.3613064243919	human	1631
1740	TW512	16.0293691959487	human	1376
1741	TW515	15.8843613391657	human	953
1742	TW507	16.3167764892479	human	1243
1743	TW508	16.0858106030694	human	1631
1744	TW509	21.6947251530655	human	1893
1745	TW512	20.4297785811927	human	1376
1746	TW507	19.076280644578	human	1243
1747	TW508	18.7911597082313	human	1631
1748	TW509	18.4960345408327	human	1893
1749	TW510	18.3481618973334	human	1464
1750	TW511	18.2493357078364	human	1747
1751	TW512	18.1886129908674	human	1376
1752	TW513	18.4720799631072	human	1737
1753	TW514	18.3661044615235	human	1683
1754	TW515	18.825023979449	human	953
1755	TW507	21.8032979014024	human	1243
1756	TW508	22.628621750861	human	1631
1757	TW509	19.6701963444364	human	1893
1758	TW510	20.4104782659692	human	1464
1759	TW511	22.5425355100795	human	1747
1760	TW514	21.0739166514689	human	1683
1761	TW515	22.2555668882249	human	953
1762	TW507	15.9572154280019	human	1243
1763	TW508	16.6115867992681	human	1631
1764	TW509	15.1467317413393	human	1893
1765	TW510	16.4243106560983	human	1464
1766	TW511	16.4391182539889	human	1747
1767	TW512	17.0683794332028	human	1376
1768	TW513	17.3880004627769	human	1737
1769	TW514	15.5030896714582	human	1683
1770	TW515	17.4184373706683	human	953
1771	TW507	16.8808270760341	human	1243
1772	TW508	16.0501972720222	human	1631
1773	TW511	14.8867301757631	human	1747
1774	TW513	15.7776277578201	human	1737
1775	TW514	15.7454747527896	human	1683
1776	TW515	15.8801765928994	human	953
1777	TW515	15.3497857244334	human	953
1778	TW512	13.1375723651991	human	1376
1779	TW507	18.347431054243	human	1243
1780	TW508	18.8103739384387	human	1631
1781	TW509	16.9986344996685	human	1893
1782	TW510	16.3516001042632	human	1464
1783	TW511	17.902822589587	human	1747
1784	TW512	16.7081004583604	human	1376
1785	TW513	18.0712057032523	human	1737
1786	TW514	18.1364154327068	human	1683
1787	TW515	17.5817743204962	human	953
1788	TW507	17.345673786447	human	1243
1789	TW508	18.4111840738296	human	1631
1790	TW509	18.4517584592327	human	1893
1791	TW510	18.6075181524376	human	1464
1792	TW511	18.5077868990687	human	1747
1793	TW512	17.9860253300878	human	1376
1794	TW513	18.2616679873927	human	1737
1795	TW514	18.2416992512611	human	1683
1796	TW515	19.4773076700423	human	953
1797	TW507	16.3520865431886	human	1243
1798	TW508	16.9292352883389	human	1631
1799	TW509	16.0247933847025	human	1893
1800	TW510	15.8389724422192	human	1464
1801	TW511	16.851077989243	human	1747
1802	TW512	17.4286954844279	human	1376
1803	TW513	17.2678565280963	human	1737
1804	TW514	16.3383394475812	human	1683
1805	TW515	17.1402006908002	human	953
1806	TW510	15.1724040677861	human	1464
1807	TW512	15.0529585580465	human	1376
1808	TW508	16.908087648448	human	1631
1809	TW510	16.6287160770504	human	1464
1810	TW511	14.7610992806534	human	1747
1811	TW512	14.9633025191819	human	1376
1812	TW513	15.9743451243747	human	1737
1813	TW515	15.9434511649327	human	953
1814	TW508	17.9047992390576	human	1631
1815	TW509	18.6622302605957	human	1893
1816	TW512	17.9728508080299	human	1376
1817	TW513	17.9251951121416	human	1737
1818	TW515	17.4972515244955	human	953
1819	TW507	17.6980059905992	human	1243
1820	TW508	16.9841402716908	human	1631
1821	TW509	14.0101609167019	human	1893
1822	TW511	16.1360018029418	human	1747
1823	TW512	15.761600574929	human	1376
1824	TW513	16.0787908533201	human	1737
1825	TW515	16.2792532724752	human	953
1826	TW507	18.3457257561055	human	1243
1827	TW508	18.4527962391571	human	1631
1828	TW509	19.3415036213569	human	1893
1829	TW510	19.995223366274	human	1464
1830	TW511	18.3053537362343	human	1747
1831	TW512	16.0196841078725	human	1376
1832	TW513	16.0324676569703	human	1737
1833	TW514	19.2218443313745	human	1683
1834	TW507	19.5738043376734	human	1243
1835	TW508	16.4410329535013	human	1631
1836	TW510	18.1942855473306	human	1464
1837	TW511	16.5341979962691	human	1747
1838	TW512	19.3657286540365	human	1376
1839	TW515	16.9873084293395	human	953
1840	TW508	16.809529501684	human	1631
1841	TW510	18.1531264594064	human	1464
1842	TW511	16.3687468679144	human	1747
1843	TW512	16.5979448757511	human	1376
1844	TW513	16.8345080847389	human	1737
1845	TW514	15.932565415666	human	1683
1846	TW508	16.4286840360443	human	1631
1847	TW510	15.6145862022444	human	1464
1848	TW511	16.2311780462452	human	1747
1849	TW513	16.2838678895254	human	1737
1850	TW508	18.240227669314	human	1631
1851	TW512	16.1433254125498	human	1376
1852	TW513	15.8969165355005	human	1737
1853	TW514	16.1049938517956	human	1683
1854	TW508	15.8045444860956	human	1631
1855	TW509	15.8266477883228	human	1893
1856	TW510	14.2460057055439	human	1464
1857	TW511	14.9302429893991	human	1747
1858	TW512	16.2121600667316	human	1376
1859	TW513	15.7519885565815	human	1737
1860	TW514	13.6842226332829	human	1683
1861	TW515	16.9675302412792	human	953
1862	TW508	16.8258283503306	human	1631
1863	TW509	17.8791225225316	human	1893
1864	TW511	17.4470751523654	human	1747
1865	TW514	17.2857814833574	human	1683
1866	TW508	17.2696472093302	human	1631
1867	TW509	17.2027934255032	human	1893
1868	TW510	17.8379789561119	human	1464
1869	TW511	16.4521302150603	human	1747
1870	TW512	17.579824150537	human	1376
1871	TW513	17.370287245889	human	1737
1872	TW514	17.0202312337913	human	1683
1873	TW515	16.9675414986583	human	953
1874	TW507	16.7528379502127	human	1243
1875	TW508	17.083271550988	human	1631
1876	TW509	15.2098036396783	human	1893
1877	TW510	15.7752373168727	human	1464
1878	TW511	16.0760598209915	human	1747
1879	TW512	17.2647358011301	human	1376
1880	TW513	15.4046260278488	human	1737
1881	TW515	16.0674175538664	human	953
1882	TW507	17.4772444171783	human	1243
1883	TW508	18.0122917152135	human	1631
1884	TW509	17.6186507635168	human	1893
1885	TW511	17.2547795151924	human	1747
1886	TW512	16.0249751382872	human	1376
1887	TW514	18.5699149284535	human	1683
1888	TW507	21.3448647672763	human	1243
1889	TW508	19.6148158657688	human	1631
1890	TW509	18.2401577784095	human	1893
1891	TW510	21.2526076902342	human	1464
1892	TW511	20.2346771207052	human	1747
1893	TW512	20.9657983734121	human	1376
1894	TW513	18.0219505068941	human	1737
1895	TW514	19.8248142724195	human	1683
1896	TW515	17.6920365095907	human	953
1897	TW507	17.915943550082	human	1243
1898	TW508	17.4645058663608	human	1631
1899	TW509	16.3143690473523	human	1893
1900	TW510	16.8324944843361	human	1464
1901	TW511	16.1135163203753	human	1747
1902	TW512	16.8961195036371	human	1376
1903	TW513	15.9858775059692	human	1737
1904	TW514	16.4649828064286	human	1683
1905	TW515	16.1410374067997	human	953
1906	TW507	18.4541667341391	human	1243
1907	TW508	19.6896994486135	human	1631
1908	TW509	18.6579533971467	human	1893
1909	TW510	19.862761442785	human	1464
1910	TW511	19.0597801316976	human	1747
1911	TW512	18.4936483033316	human	1376
1912	TW513	18.3887825047616	human	1737
1913	TW514	18.9402418965411	human	1683
1914	TW515	17.4074835415024	human	953
1915	TW507	17.2890102211451	human	1243
1916	TW508	17.0500186685523	human	1631
1917	TW509	16.9292699686471	human	1893
1918	TW510	18.0601576067283	human	1464
1919	TW511	17.1069513689578	human	1747
1920	TW512	17.1533936938886	human	1376
1921	TW513	16.9782188724695	human	1737
1922	TW514	16.5425588418988	human	1683
1923	TW515	17.467844323861	human	953
1924	TW507	20.9536096304144	human	1243
1925	TW508	18.7690306981388	human	1631
1926	TW509	18.6931397999097	human	1893
1927	TW510	20.5574562224444	human	1464
1928	TW511	19.2194994279166	human	1747
1929	TW512	20.2170654850606	human	1376
1930	TW513	21.4501792401009	human	1737
1931	TW514	19.62060645538	human	1683
1932	TW515	19.9265710842325	human	953
1933	TW508	13.5329402883729	human	1631
1934	TW511	14.0461008450288	human	1747
1935	TW513	14.8066100350862	human	1737
1936	TW515	13.3041373830492	human	953
1937	TW508	14.9442270553957	human	1631
1938	TW509	13.7317538956015	human	1893
1939	TW510	13.9524318571057	human	1464
1940	TW513	17.010189333487	human	1737
1941	TW515	16.3428629054738	human	953
1942	TW507	17.8344833950081	human	1243
1943	TW512	18.6034814655395	human	1376
1944	TW507	21.1641310967251	human	1243
1945	TW508	21.7408677579973	human	1631
1946	TW509	20.9356024706087	human	1893
1947	TW510	21.3008396093493	human	1464
1948	TW511	20.1014166249791	human	1747
1949	TW512	20.1946149975665	human	1376
1950	TW513	19.7872075136013	human	1737
1951	TW514	22.4415557074485	human	1683
1952	TW515	24.9566239488602	human	953
1953	TW509	16.3933753734253	human	1893
1954	TW507	18.663200193405	human	1243
1955	TW508	18.7530534859581	human	1631
1956	TW509	18.6664043284132	human	1893
1957	TW510	19.0230964544272	human	1464
1958	TW511	18.1807833034985	human	1747
1959	TW512	17.2436574790636	human	1376
1960	TW513	19.0431901972289	human	1737
1961	TW514	18.8458514145128	human	1683
1962	TW515	17.8388899855189	human	953
1963	TW511	16.2715815697292	human	1747
1964	TW512	13.2992223307671	human	1376
1965	TW515	16.0876492988607	human	953
1966	TW507	18.7412826349385	human	1243
1967	TW508	17.6483505595284	human	1631
1968	TW509	17.4449259036684	human	1893
1969	TW510	16.9814223451322	human	1464
1970	TW511	16.397779903602	human	1747
1971	TW512	17.2874598858234	human	1376
1972	TW513	17.4987167830839	human	1737
1973	TW514	17.3073075555152	human	1683
1974	TW515	18.0903502296643	human	953
1975	TW507	18.5843129480276	human	1243
1976	TW508	19.4824160551539	human	1631
1977	TW509	17.6468821102927	human	1893
1978	TW510	18.1250350282263	human	1464
1979	TW511	19.4312649822698	human	1747
1980	TW512	20.1736405415049	human	1376
1981	TW513	18.3123290431939	human	1737
1982	TW514	18.7416085260015	human	1683
1983	TW515	18.6015604380702	human	953
1984	TW507	18.8584060261819	human	1243
1985	TW508	17.8311773300741	human	1631
1986	TW509	18.2307569486053	human	1893
1987	TW510	18.9302349028576	human	1464
1988	TW511	17.9941876765277	human	1747
1989	TW512	18.8885886797375	human	1376
1990	TW513	17.7761438372839	human	1737
1991	TW514	18.158151081597	human	1683
1992	TW515	19.1779717918372	human	953
1993	TW507	17.1749646821639	human	1243
1994	TW508	17.4051248390656	human	1631
1995	TW509	16.5567335533821	human	1893
1996	TW510	17.563464428378	human	1464
1997	TW511	17.3822356083522	human	1747
1998	TW512	18.079333731282	human	1376
1999	TW513	17.5157075370716	human	1737
[truncated: 39,836 more rows]
