# Supplementary material for: Proteomic characterization of intrahepatic cholangiocarcinoma identifies risk-stratifying subgroups and EIF4A1 as a therapeutic target
Source: Nat Commun. 2026 Mar 23;17:2741. doi: 10.1038/s41467-026-70817-1 (PMC13013968; doi:10.1038/s41467-026-70817-1)
Supplement: Supplementary file 14 — Source Data [file 41467_2026_70817_MOESM14_ESM.zip › Source Data/Fig7B.csv]

	UNIPROT	x	y	Organism	names	pch	cex	col	font	Overlap
1	A0FGR8	-0.820800249433636	0.146925005723569	human	A0FGR8	1	2.5	#388ECC	1	Correlation Circle Plot
2	A0MZ66	0.0421650135218086	0.908937349891908	human	A0MZ66	1	2.5	#388ECC	1	Correlation Circle Plot
3	O00232	0.871066041968544	-0.382288236149662	human	O00232	1	2.5	#388ECC	1	Correlation Circle Plot
4	O00267	0.940178602714814	-0.098594672570083	human	O00267	1	2.5	#388ECC	1	Correlation Circle Plot
5	O00391	-0.29507256193653	0.678591413970624	human	O00391	1	2.5	#388ECC	1	Correlation Circle Plot
6	O14579	0.470536096015876	0.699266488319	human	O14579	1	2.5	#388ECC	1	Correlation Circle Plot
7	O14735	-0.572972763589985	0.647974360401435	human	O14735	1	2.5	#388ECC	1	Correlation Circle Plot
8	O14745	0.195023120804352	0.767578704634962	human	O14745	1	2.5	#388ECC	1	Correlation Circle Plot
9	O14880	-0.411831339187436	0.689464170553245	human	O14880	1	2.5	#388ECC	1	Correlation Circle Plot
10	O15118	-0.0310167958034536	0.796555479713145	human	O15118	1	2.5	#388ECC	1	Correlation Circle Plot
11	O15347	0.8905880248546	0.0630429493229994	human	O15347	1	2.5	#388ECC	1	Correlation Circle Plot
12	O15511	-0.612486629919396	0.681797803818474	human	O15511	1	2.5	#388ECC	1	Correlation Circle Plot
13	O15533	-0.804670818398523	-0.0148735743542573	human	O15533	1	2.5	#388ECC	1	Correlation Circle Plot
14	O43493	-0.334239824127626	0.691270290264074	human	O43493	1	2.5	#388ECC	1	Correlation Circle Plot
15	O43678	0.800250384902024	0.362128121627286	human	O43678	1	2.5	#388ECC	1	Correlation Circle Plot
16	O43747	-0.80506889181813	0.472546793932907	human	O43747	1	2.5	#388ECC	1	Correlation Circle Plot
17	O43847	0.822939698713817	-0.254051537616486	human	O43847	1	2.5	#388ECC	1	Correlation Circle Plot
18	O60573	0.0772050076898976	0.785115253141789	human	O60573	1	2.5	#388ECC	1	Correlation Circle Plot
19	O60763	0.686454679082243	0.208587156841406	human	O60763	1	2.5	#388ECC	1	Correlation Circle Plot
20	O60783	0.865727278645567	-0.259170417131806	human	O60783	1	2.5	#388ECC	1	Correlation Circle Plot
21	O60888	0.417428316303279	0.735135467126704	human	O60888	1	2.5	#388ECC	1	Correlation Circle Plot
22	O75312	0.81814910411484	-0.309625381041187	human	O75312	1	2.5	#388ECC	1	Correlation Circle Plot
23	O75340	-0.464788036466442	0.657530347343886	human	O75340	1	2.5	#388ECC	1	Correlation Circle Plot
24	O75367	0.215330325142734	0.6577204518595	human	O75367	1	2.5	#388ECC	1	Correlation Circle Plot
25	O75534	0.865011943525582	-0.150353684473859	human	O75534	1	2.5	#388ECC	1	Correlation Circle Plot
26	O75569	-0.26130956491887	0.859197251931765	human	O75569	1	2.5	#388ECC	1	Correlation Circle Plot
27	O75629	0.231554684582794	0.75827882371198	human	O75629	1	2.5	#388ECC	1	Correlation Circle Plot
28	O75874	0.0084663197631162	0.943596217985575	human	O75874	1	2.5	#388ECC	1	Correlation Circle Plot
29	O75935	0.748737435439857	0.0799174582548654	human	O75935	1	2.5	#388ECC	1	Correlation Circle Plot
30	O94822	0.811662163102319	-0.136014763610981	human	O94822	1	2.5	#388ECC	1	Correlation Circle Plot
31	O94919	0.232740011885014	0.858085003876926	human	O94919	1	2.5	#388ECC	1	Correlation Circle Plot
32	O95163	0.790899063620752	-0.0258152431176791	human	O95163	1	2.5	#388ECC	1	Correlation Circle Plot
33	O95219	-0.449797309004946	0.81843034964796	human	O95219	1	2.5	#388ECC	1	Correlation Circle Plot
34	O95292	-0.218462263331258	0.628331414052459	human	O95292	1	2.5	#388ECC	1	Correlation Circle Plot
35	O95490	-0.897640365888086	0.0752212391335255	human	O95490	1	2.5	#388ECC	1	Correlation Circle Plot
36	O95758	-0.122444915924763	0.805861006707527	human	O95758	1	2.5	#388ECC	1	Correlation Circle Plot
37	O95834	-0.798784402888414	0.442413637049815	human	O95834	1	2.5	#388ECC	1	Correlation Circle Plot
38	O95861	-0.0235405281406245	0.932924207859037	human	O95861	1	2.5	#388ECC	1	Correlation Circle Plot
39	O96011	0.104825181186778	0.889519282243843	human	O96011	1	2.5	#388ECC	1	Correlation Circle Plot
40	P00390	-0.216136193989189	0.941988089796563	human	P00390	1	2.5	#388ECC	1	Correlation Circle Plot
41	P00441	0.170687228716606	0.763720293188579	human	P00441	1	2.5	#388ECC	1	Correlation Circle Plot
42	P00918	-0.425305609786673	0.740069391886278	human	P00918	1	2.5	#388ECC	1	Correlation Circle Plot
43	P00966	0.0287654475374728	0.804280156430476	human	P00966	1	2.5	#388ECC	1	Correlation Circle Plot
44	P04040	0.166819973546485	0.783297657302577	human	P04040	1	2.5	#388ECC	1	Correlation Circle Plot
45	P04062	0.00209290531377914	0.848457692690259	human	P04062	1	2.5	#388ECC	1	Correlation Circle Plot
46	P04075	-0.834887935565713	0.314651644569299	human	P04075	1	2.5	#388ECC	1	Correlation Circle Plot
47	P04632	-0.392828594295006	0.706466104970578	human	P04632	1	2.5	#388ECC	1	Correlation Circle Plot
48	P05165	0.2339858416298	0.786410113962041	human	P05165	1	2.5	#388ECC	1	Correlation Circle Plot
49	P05166	0.126732582613917	0.82568556177877	human	P05166	1	2.5	#388ECC	1	Correlation Circle Plot
50	P05386	0.803083172233228	-0.115302425062176	human	P05386	1	2.5	#388ECC	1	Correlation Circle Plot
51	P06132	0.790930908386338	0.00718038617901604	human	P06132	1	2.5	#388ECC	1	Correlation Circle Plot
52	P06703	-0.763065493820215	0.167217798467827	human	P06703	1	2.5	#388ECC	1	Correlation Circle Plot
53	P07099	-0.103789225577474	0.8644908156979	human	P07099	1	2.5	#388ECC	1	Correlation Circle Plot
54	P07108	0.0861963592219368	0.792903145606737	human	P07108	1	2.5	#388ECC	1	Correlation Circle Plot
55	P07237	0.0916165943629084	0.778843544404889	human	P07237	1	2.5	#388ECC	1	Correlation Circle Plot
56	P07339	-0.212625912652583	0.685273779941963	human	P07339	1	2.5	#388ECC	1	Correlation Circle Plot
57	P07741	-0.374785303811272	0.693067804817204	human	P07741	1	2.5	#388ECC	1	Correlation Circle Plot
58	P08237	0.793749708973083	0.213138026478326	human	P08237	1	2.5	#388ECC	1	Correlation Circle Plot
59	P08243	0.102638480934501	0.919535172942851	human	P08243	1	2.5	#388ECC	1	Correlation Circle Plot
60	P08962	-0.538654404293263	0.699705284437083	human	P08962	1	2.5	#388ECC	1	Correlation Circle Plot
61	P09012	0.806925076949167	-0.028755228407339	human	P09012	1	2.5	#388ECC	1	Correlation Circle Plot
62	P09211	-0.24118363727905	0.657151584744875	human	P09211	1	2.5	#388ECC	1	Correlation Circle Plot
63	P09525	-0.330732706100294	0.822021277678039	human	P09525	1	2.5	#388ECC	1	Correlation Circle Plot
64	P09874	0.497789915809175	0.692735715028703	human	P09874	1	2.5	#388ECC	1	Correlation Circle Plot
65	P09960	0.255442306207065	0.704352519443154	human	P09960	1	2.5	#388ECC	1	Correlation Circle Plot
66	P0DPB6	0.769447294072936	-0.081272415926023	human	P0DPB6	1	2.5	#388ECC	1	Correlation Circle Plot
67	P11172	0.776454188658828	-0.380438143479042	human	P11172	1	2.5	#388ECC	1	Correlation Circle Plot
68	P11216	-0.78613732104934	-0.0522924071069644	human	P11216	1	2.5	#388ECC	1	Correlation Circle Plot
69	P12081	0.768342635918646	0.124132204709596	human	P12081	1	2.5	#388ECC	1	Correlation Circle Plot
70	P12429	-0.815194711867966	0.314418280934952	human	P12429	1	2.5	#388ECC	1	Correlation Circle Plot
71	P12955	-0.776717541218262	-0.419153655601352	human	P12955	1	2.5	#388ECC	1	Correlation Circle Plot
72	P13473	0.314745418596036	0.737854105936704	human	P13473	1	2.5	#388ECC	1	Correlation Circle Plot
73	P14550	0.320353218060687	0.825450549280294	human	P14550	1	2.5	#388ECC	1	Correlation Circle Plot
74	P14923	-0.82470211941798	0.0736865877603445	human	P14923	1	2.5	#388ECC	1	Correlation Circle Plot
75	P15586	0.746213047984481	0.328557038500943	human	P15586	1	2.5	#388ECC	1	Correlation Circle Plot
76	P16152	0.456743743954691	0.727711765745754	human	P16152	1	2.5	#388ECC	1	Correlation Circle Plot
77	P16219	0.162978683467086	0.714780411581984	human	P16219	1	2.5	#388ECC	1	Correlation Circle Plot
78	P16949	0.879681349976883	0.144015026971549	human	P16949	1	2.5	#388ECC	1	Correlation Circle Plot
79	P17252	0.0155562712782571	0.954833588528485	human	P17252	1	2.5	#388ECC	1	Correlation Circle Plot
80	P17980	0.877130148022824	0.0340173051429766	human	P17980	1	2.5	#388ECC	1	Correlation Circle Plot
81	P18124	0.919932809694787	0.18746414823526	human	P18124	1	2.5	#388ECC	1	Correlation Circle Plot
82	P18887	0.83403564335756	-0.0700045601473863	human	P18887	1	2.5	#388ECC	1	Correlation Circle Plot
83	P19338	0.736122956711517	0.190671146932683	human	P19338	1	2.5	#388ECC	1	Correlation Circle Plot
84	P20073	0.144403889159073	0.905388983625703	human	P20073	1	2.5	#388ECC	1	Correlation Circle Plot
85	P20839	0.0951317745691015	0.908854577566829	human	P20839	1	2.5	#388ECC	1	Correlation Circle Plot
86	P21912	-0.33600623682591	0.728137150581048	human	P21912	1	2.5	#388ECC	1	Correlation Circle Plot
87	P22695	-0.813374330325735	0.111395512941811	human	P22695	1	2.5	#388ECC	1	Correlation Circle Plot
88	P23229	-0.792785457320493	-0.0218082270291172	human	P23229	1	2.5	#388ECC	1	Correlation Circle Plot
89	P23396	0.738893137426364	0.464213342743728	human	P23396	1	2.5	#388ECC	1	Correlation Circle Plot
90	P23526	0.842177620875722	-0.0205754918631131	human	P23526	1	2.5	#388ECC	1	Correlation Circle Plot
91	P26196	0.251577654917993	0.768088857244484	human	P26196	1	2.5	#388ECC	1	Correlation Circle Plot
92	P26373	0.801087930373862	-0.0172602867829057	human	P26373	1	2.5	#388ECC	1	Correlation Circle Plot
93	P26572	0.372564687693657	0.726934832133619	human	P26572	1	2.5	#388ECC	1	Correlation Circle Plot
94	P27361	-0.358034213759053	0.684594738276492	human	P27361	1	2.5	#388ECC	1	Correlation Circle Plot
95	P27449	-0.827948502206127	0.218396871293912	human	P27449	1	2.5	#388ECC	1	Correlation Circle Plot
96	P27695	0.829877657677262	0.147985019004648	human	P27695	1	2.5	#388ECC	1	Correlation Circle Plot
97	P27824	-0.0727415346909045	0.778049340560812	human	P27824	1	2.5	#388ECC	1	Correlation Circle Plot
98	P28288	-0.25438310879705	0.906606755985227	human	P28288	1	2.5	#388ECC	1	Correlation Circle Plot
99	P30038	0.236500316292755	0.798416057212301	human	P30038	1	2.5	#388ECC	1	Correlation Circle Plot
100	P30046	0.73038406111794	-0.0249050480960346	human	P30046	1	2.5	#388ECC	1	Correlation Circle Plot
101	P30085	-0.324074135754491	0.793984272636749	human	P30085	1	2.5	#388ECC	1	Correlation Circle Plot
102	P30533	0.804459777801022	0.118284085793273	human	P30533	1	2.5	#388ECC	1	Correlation Circle Plot
103	P30626	-0.341575696323181	0.627415832017519	human	P30626	1	2.5	#388ECC	1	Correlation Circle Plot
104	P31146	0.302216572211998	0.932034822597051	human	P31146	1	2.5	#388ECC	1	Correlation Circle Plot
105	P31150	0.324306010751094	0.662151293196261	human	P31150	1	2.5	#388ECC	1	Correlation Circle Plot
106	P31946	-0.0353640978456984	0.6815166157141	human	P31946	1	2.5	#388ECC	1	Correlation Circle Plot
107	P32456	0.102487794730025	0.772299905472723	human	P32456	1	2.5	#388ECC	1	Correlation Circle Plot
108	P33176	0.788876093408055	-0.00243744233182583	human	P33176	1	2.5	#388ECC	1	Correlation Circle Plot
109	P34932	0.818889424860653	-0.00146013158091452	human	P34932	1	2.5	#388ECC	1	Correlation Circle Plot
110	P35270	0.0140531463495794	0.841092845533496	human	P35270	1	2.5	#388ECC	1	Correlation Circle Plot
111	P35611	0.206819429069496	0.69204755217641	human	P35611	1	2.5	#388ECC	1	Correlation Circle Plot
112	P36871	0.295853864932027	0.797243393359597	human	P36871	1	2.5	#388ECC	1	Correlation Circle Plot
113	P36915	0.790933960250508	0.0959961986221962	human	P36915	1	2.5	#388ECC	1	Correlation Circle Plot
114	P37059	-0.320111470441935	0.646751016919391	human	P37059	1	2.5	#388ECC	1	Correlation Circle Plot
115	P37108	0.762755649371849	0.400161940044349	human	P37108	1	2.5	#388ECC	1	Correlation Circle Plot
116	P37802	-0.202237034765539	0.920121977896701	human	P37802	1	2.5	#388ECC	1	Correlation Circle Plot
117	P40227	0.472151033788515	-0.70229532765119	human	P40227	1	2.5	#388ECC	1	Correlation Circle Plot
118	P40855	-0.843634562068703	0.315995677198688	human	P40855	1	2.5	#388ECC	1	Correlation Circle Plot
119	P40938	0.791746115986763	-0.32538523117536	human	P40938	1	2.5	#388ECC	1	Correlation Circle Plot
120	P43155	0.285024406480652	0.814218884134966	human	P43155	1	2.5	#388ECC	1	Correlation Circle Plot
121	P43243	0.803743524994913	0.210873180329092	human	P43243	1	2.5	#388ECC	1	Correlation Circle Plot
122	P43246	0.929436512826508	-0.130708843730516	human	P43246	1	2.5	#388ECC	1	Correlation Circle Plot
123	P43490	0.81137805490389	-0.294774578703087	human	P43490	1	2.5	#388ECC	1	Correlation Circle Plot
124	P45877	0.0383090088904726	0.737824667357376	human	P45877	1	2.5	#388ECC	1	Correlation Circle Plot
125	P45954	0.882824536742588	0.346881831227984	human	P45954	1	2.5	#388ECC	1	Correlation Circle Plot
126	P46063	0.797652686756032	-0.440613878710321	human	P46063	1	2.5	#388ECC	1	Correlation Circle Plot
127	P46459	0.303846658676559	0.933830259306143	human	P46459	1	2.5	#388ECC	1	Correlation Circle Plot
128	P46776	0.756452824601991	0.431544262918458	human	P46776	1	2.5	#388ECC	1	Correlation Circle Plot
129	P46779	0.794562839618601	0.034571059379622	human	P46779	1	2.5	#388ECC	1	Correlation Circle Plot
130	P46926	0.805938707176831	-0.119238469905355	human	P46926	1	2.5	#388ECC	1	Correlation Circle Plot
131	P47914	0.904263027707151	0.0550788481744742	human	P47914	1	2.5	#388ECC	1	Correlation Circle Plot
132	P48556	0.874432804373126	-0.335929357247054	human	P48556	1	2.5	#388ECC	1	Correlation Circle Plot
133	P48643	0.563332399140824	-0.743116521441537	human	P48643	1	2.5	#388ECC	1	Correlation Circle Plot
134	P49189	0.25144041072129	0.82880748554887	human	P49189	1	2.5	#388ECC	1	Correlation Circle Plot
135	P49321	0.78947065803714	0.252449929260205	human	P49321	1	2.5	#388ECC	1	Correlation Circle Plot
136	P49406	0.831348037976695	-0.0533119594331814	human	P49406	1	2.5	#388ECC	1	Correlation Circle Plot
137	P50148	-0.299499622670629	0.762767522609079	human	P50148	1	2.5	#388ECC	1	Correlation Circle Plot
138	P50395	0.917206470688766	-0.0644874363182395	human	P50395	1	2.5	#388ECC	1	Correlation Circle Plot
139	P50416	-0.371834199349124	0.73913238847596	human	P50416	1	2.5	#388ECC	1	Correlation Circle Plot
140	P50570	0.19255550466118	0.735269429287073	human	P50570	1	2.5	#388ECC	1	Correlation Circle Plot
141	P50897	0.146081375360728	0.660084477655173	human	P50897	1	2.5	#388ECC	1	Correlation Circle Plot
142	P50914	0.886899719540614	-0.171232215814027	human	P50914	1	2.5	#388ECC	1	Correlation Circle Plot
143	P50991	0.357355190092792	-0.756038794028119	human	P50991	1	2.5	#388ECC	1	Correlation Circle Plot
144	P50995	-0.844767155997532	0.187611719499482	human	P50995	1	2.5	#388ECC	1	Correlation Circle Plot
145	P51570	0.717216663462867	0.621636674429155	human	P51570	1	2.5	#388ECC	1	Correlation Circle Plot
146	P51608	0.447420221721055	0.707465042586373	human	P51608	1	2.5	#388ECC	1	Correlation Circle Plot
147	P51648	-0.254079264520874	0.786796561674505	human	P51648	1	2.5	#388ECC	1	Correlation Circle Plot
148	P51659	-0.0126889061569272	0.815004585544581	human	P51659	1	2.5	#388ECC	1	Correlation Circle Plot
149	P51688	0.883864835558402	0.0480348180746682	human	P51688	1	2.5	#388ECC	1	Correlation Circle Plot
150	P51858	0.113154310530119	0.760036149400737	human	P51858	1	2.5	#388ECC	1	Correlation Circle Plot
151	P52272	0.789865422693498	0.078623446414318	human	P52272	1	2.5	#388ECC	1	Correlation Circle Plot
152	P53367	-0.0141658879704531	0.826867261181537	human	P53367	1	2.5	#388ECC	1	Correlation Circle Plot
153	P53597	-0.155408037699324	0.912540769330776	human	P53597	1	2.5	#388ECC	1	Correlation Circle Plot
154	P53634	0.771748267929267	0.331631600142148	human	P53634	1	2.5	#388ECC	1	Correlation Circle Plot
155	P54920	0.726190601511696	0.237343163998855	human	P54920	1	2.5	#388ECC	1	Correlation Circle Plot
156	P55036	0.951840654436287	-0.0744185516423924	human	P55036	1	2.5	#388ECC	1	Correlation Circle Plot
157	P55145	0.000621522689799321	0.752563669085766	human	P55145	1	2.5	#388ECC	1	Correlation Circle Plot
158	P55265	0.838050597167116	0.17237992730437	human	P55265	1	2.5	#388ECC	1	Correlation Circle Plot
159	P61247	0.813455124518531	-0.12138141879707	human	P61247	1	2.5	#388ECC	1	Correlation Circle Plot
160	P78318	0.859483452188098	0.0613337526758893	human	P78318	1	2.5	#388ECC	1	Correlation Circle Plot
161	P78346	0.806526518835074	-0.211230480372503	human	P78346	1	2.5	#388ECC	1	Correlation Circle Plot
162	P78527	0.803923174113053	0.152269239657785	human	P78527	1	2.5	#388ECC	1	Correlation Circle Plot
163	P82675	0.791234422425175	-0.315019200558352	human	P82675	1	2.5	#388ECC	1	Correlation Circle Plot
164	P82930	0.901774120731362	-0.22585275630263	human	P82930	1	2.5	#388ECC	1	Correlation Circle Plot
165	P83436	-0.312356287245862	0.701080964047801	human	P83436	1	2.5	#388ECC	1	Correlation Circle Plot
166	Q01082	0.000540388076326324	0.798791799077177	human	Q01082	1	2.5	#388ECC	1	Correlation Circle Plot
167	Q02413	-0.0799606361025458	-0.771261063693748	human	Q02413	1	2.5	#388ECC	1	Correlation Circle Plot
168	Q02878	0.839875822405737	-0.0497141230822714	human	Q02878	1	2.5	#388ECC	1	Correlation Circle Plot
169	Q04760	0.792958070406597	0.246965573913669	human	Q04760	1	2.5	#388ECC	1	Correlation Circle Plot
170	Q05397	0.305466703313272	0.844392560707904	human	Q05397	1	2.5	#388ECC	1	Correlation Circle Plot
171	Q06203	0.870677090026541	-0.36841585140358	human	Q06203	1	2.5	#388ECC	1	Correlation Circle Plot
172	Q06210	-0.162698692507428	0.918151902990249	human	Q06210	1	2.5	#388ECC	1	Correlation Circle Plot
173	Q06830	0.232184804459028	0.743210714867499	human	Q06830	1	2.5	#388ECC	1	Correlation Circle Plot
174	Q07020	0.899110306976513	0.0124517931735769	human	Q07020	1	2.5	#388ECC	1	Correlation Circle Plot
175	Q07283	-0.738046301523555	0.0963346475263578	human	Q07283	1	2.5	#388ECC	1	Correlation Circle Plot
176	Q07960	-0.627147209946198	0.73012135060306	human	Q07960	1	2.5	#388ECC	1	Correlation Circle Plot
177	Q08426	-0.179818746529292	0.812709535088109	human	Q08426	1	2.5	#388ECC	1	Correlation Circle Plot
178	Q08752	0.775301195013965	-0.117800079529434	human	Q08752	1	2.5	#388ECC	1	Correlation Circle Plot
179	Q09161	0.83226005783051	0.305269908962104	human	Q09161	1	2.5	#388ECC	1	Correlation Circle Plot
180	Q10570	0.88996358642783	-0.155455363524678	human	Q10570	1	2.5	#388ECC	1	Correlation Circle Plot
181	Q12765	0.832610174772356	0.344802971168329	human	Q12765	1	2.5	#388ECC	1	Correlation Circle Plot
182	Q12906	0.88776416006113	0.173705478257779	human	Q12906	1	2.5	#388ECC	1	Correlation Circle Plot
183	Q13043	0.220503485284496	0.763371855880136	human	Q13043	1	2.5	#388ECC	1	Correlation Circle Plot
184	Q13057	0.39525947615012	0.85146276118951	human	Q13057	1	2.5	#388ECC	1	Correlation Circle Plot
185	Q13098	0.768185730697294	0.0782965926198938	human	Q13098	1	2.5	#388ECC	1	Correlation Circle Plot
186	Q13151	0.822864100156911	0.311179408761522	human	Q13151	1	2.5	#388ECC	1	Correlation Circle Plot
187	Q13162	0.732379012581172	0.366609548714089	human	Q13162	1	2.5	#388ECC	1	Correlation Circle Plot
188	Q13405	0.866927784700627	-0.174298209674942	human	Q13405	1	2.5	#388ECC	1	Correlation Circle Plot
189	Q13561	0.748315452803116	0.160396391225195	human	Q13561	1	2.5	#388ECC	1	Correlation Circle Plot
190	Q13586	-0.271628878619375	0.727012565644702	human	Q13586	1	2.5	#388ECC	1	Correlation Circle Plot
191	Q13596	0.848361408720378	0.0134237610849709	human	Q13596	1	2.5	#388ECC	1	Correlation Circle Plot
192	Q13617	0.939677928802419	0.0100050077236839	human	Q13617	1	2.5	#388ECC	1	Correlation Circle Plot
193	Q13630	0.224569894495353	0.814119461235068	human	Q13630	1	2.5	#388ECC	1	Correlation Circle Plot
194	Q13753	-0.732634555963348	0.145582358558745	human	Q13753	1	2.5	#388ECC	1	Correlation Circle Plot
195	Q13813	0.024970699311059	0.798729770770499	human	Q13813	1	2.5	#388ECC	1	Correlation Circle Plot
196	Q13867	0.938949458388147	-0.0349334867353049	human	Q13867	1	2.5	#388ECC	1	Correlation Circle Plot
197	Q14108	0.209754048152465	0.783479091684337	human	Q14108	1	2.5	#388ECC	1	Correlation Circle Plot
198	Q14116	0.115997421796428	0.704868731747372	human	Q14116	1	2.5	#388ECC	1	Correlation Circle Plot
199	Q14137	0.824929311289103	-0.0986270826373234	human	Q14137	1	2.5	#388ECC	1	Correlation Circle Plot
200	Q14139	-0.709234962333793	-0.0126457796988014	human	Q14139	1	2.5	#388ECC	1	Correlation Circle Plot
201	Q14197	0.785529403006858	0.0213762747755634	human	Q14197	1	2.5	#388ECC	1	Correlation Circle Plot
202	Q14203	0.381427315859692	0.6860559914383	human	Q14203	1	2.5	#388ECC	1	Correlation Circle Plot
203	Q14247	-0.895682709125918	0.37241545205157	human	Q14247	1	2.5	#388ECC	1	Correlation Circle Plot
204	Q14676	0.168358675465021	-0.824735515849819	human	Q14676	1	2.5	#388ECC	1	Correlation Circle Plot
205	Q14738	0.737843788773857	0.0477713849095789	human	Q14738	1	2.5	#388ECC	1	Correlation Circle Plot
206	Q14764	-0.843772266746323	0.321643749903286	human	Q14764	1	2.5	#388ECC	1	Correlation Circle Plot
207	Q14914	0.743201229318957	0.461156396190616	human	Q14914	1	2.5	#388ECC	1	Correlation Circle Plot
208	Q14974	0.859441027477641	-0.165422572834875	human	Q14974	1	2.5	#388ECC	1	Correlation Circle Plot
209	Q15006	0.135297815710644	0.745228863218078	human	Q15006	1	2.5	#388ECC	1	Correlation Circle Plot
210	Q15008	0.786124877526439	-0.370992694858062	human	Q15008	1	2.5	#388ECC	1	Correlation Circle Plot
211	Q15063	-0.753411876813716	-0.499054266445068	human	Q15063	1	2.5	#388ECC	1	Correlation Circle Plot
212	Q15067	0.0807187416689558	0.87156143182066	human	Q15067	1	2.5	#388ECC	1	Correlation Circle Plot
213	Q15121	0.346008956128462	0.70437878956123	human	Q15121	1	2.5	#388ECC	1	Correlation Circle Plot
214	Q15165	-0.1149075193636	0.746299457873953	human	Q15165	1	2.5	#388ECC	1	Correlation Circle Plot
215	Q15181	0.156676579966136	0.760621085316717	human	Q15181	1	2.5	#388ECC	1	Correlation Circle Plot
216	Q15233	0.883588669865889	0.0250111271669354	human	Q15233	1	2.5	#388ECC	1	Correlation Circle Plot
217	Q15654	0.0126850953107926	0.803203167115153	human	Q15654	1	2.5	#388ECC	1	Correlation Circle Plot
218	Q15691	0.866200044717665	-0.0259445378991732	human	Q15691	1	2.5	#388ECC	1	Correlation Circle Plot
219	Q15904	-0.451168180992448	0.783200773968349	human	Q15904	1	2.5	#388ECC	1	Correlation Circle Plot
220	Q16531	0.795456809441657	0.0768540989292374	human	Q16531	1	2.5	#388ECC	1	Correlation Circle Plot
221	Q16540	0.873441753671516	0.117781347416229	human	Q16540	1	2.5	#388ECC	1	Correlation Circle Plot
222	Q16762	-0.195743357582208	0.731411078918784	human	Q16762	1	2.5	#388ECC	1	Correlation Circle Plot
223	Q16775	-0.0417363955051716	0.829755310711255	human	Q16775	1	2.5	#388ECC	1	Correlation Circle Plot
224	Q16836	-0.315356372669414	0.687291826189015	human	Q16836	1	2.5	#388ECC	1	Correlation Circle Plot
225	Q16850	-0.334434063860536	0.850195152709324	human	Q16850	1	2.5	#388ECC	1	Correlation Circle Plot
226	Q2TAA2	0.133034948399516	0.875911178962136	human	Q2TAA2	1	2.5	#388ECC	1	Correlation Circle Plot
227	Q3ZCQ8	0.782424514426615	0.0924547835621335	human	Q3ZCQ8	1	2.5	#388ECC	1	Correlation Circle Plot
228	Q52LJ0	0.830186991673154	-0.121140075406925	human	Q52LJ0	1	2.5	#388ECC	1	Correlation Circle Plot
229	Q53EL6	-0.0936730454098939	0.770993324559696	human	Q53EL6	1	2.5	#388ECC	1	Correlation Circle Plot
230	Q53T59	0.0698901567581904	0.814751523825746	human	Q53T59	1	2.5	#388ECC	1	Correlation Circle Plot
231	Q5BJD5	-0.778165457899924	-0.167677815039623	human	Q5BJD5	1	2.5	#388ECC	1	Correlation Circle Plot
232	Q5BJF2	-0.160724200328625	0.853820049629032	human	Q5BJF2	1	2.5	#388ECC	1	Correlation Circle Plot
233	Q5HYI8	-0.0456119530061724	0.919702730956347	human	Q5HYI8	1	2.5	#388ECC	1	Correlation Circle Plot
234	Q5T440	0.215508634822592	0.75625592261068	human	Q5T440	1	2.5	#388ECC	1	Correlation Circle Plot
235	Q5T8D3	0.216777862506088	0.932546137235599	human	Q5T8D3	1	2.5	#388ECC	1	Correlation Circle Plot
236	Q5VV41	-0.251363861473183	0.851121243230905	human	Q5VV41	1	2.5	#388ECC	1	Correlation Circle Plot
237	Q5VW32	-0.397947244255127	0.789404468396817	human	Q5VW32	1	2.5	#388ECC	1	Correlation Circle Plot
238	Q66K74	0.780415066302792	0.379546697417499	human	Q66K74	1	2.5	#388ECC	1	Correlation Circle Plot
239	Q6DKI1	0.905945754601548	0.263589579432121	human	Q6DKI1	1	2.5	#388ECC	1	Correlation Circle Plot
240	Q6P1L8	0.815812680394299	-0.036407067487684	human	Q6P1L8	1	2.5	#388ECC	1	Correlation Circle Plot
241	Q6P3X3	0.768010785324831	-0.0538619451845122	human	Q6P3X3	1	2.5	#388ECC	1	Correlation Circle Plot
242	Q6PJT7	0.821832369506201	0.49551842526242	human	Q6PJT7	1	2.5	#388ECC	1	Correlation Circle Plot
243	Q6QNY0	0.299422744064217	0.925136020974386	human	Q6QNY0	1	2.5	#388ECC	1	Correlation Circle Plot
244	Q6Y7W6	0.137170906972946	0.832372554941626	human	Q6Y7W6	1	2.5	#388ECC	1	Correlation Circle Plot
245	Q7Z2W9	0.790509433407661	-0.236256074279534	human	Q7Z2W9	1	2.5	#388ECC	1	Correlation Circle Plot
246	Q7Z3B4	0.160207665204185	-0.678573454720024	human	Q7Z3B4	1	2.5	#388ECC	1	Correlation Circle Plot
247	Q7Z7N9	-0.31648911287398	0.672518469102897	human	Q7Z7N9	1	2.5	#388ECC	1	Correlation Circle Plot
248	Q86UE4	-0.112777424828255	0.846041168350338	human	Q86UE4	1	2.5	#388ECC	1	Correlation Circle Plot
249	Q86Y82	-0.185164770771353	0.713473015973218	human	Q86Y82	1	2.5	#388ECC	1	Correlation Circle Plot
250	Q8IU81	0.770534343702832	-0.0344308028311032	human	Q8IU81	1	2.5	#388ECC	1	Correlation Circle Plot
251	Q8IV08	0.802862788092061	-0.174101557060666	human	Q8IV08	1	2.5	#388ECC	1	Correlation Circle Plot
252	Q8IXI2	0.435267589975659	0.784938912849206	human	Q8IXI2	1	2.5	#388ECC	1	Correlation Circle Plot
253	Q8IXM3	0.828301760388791	0.128705072783934	human	Q8IXM3	1	2.5	#388ECC	1	Correlation Circle Plot
254	Q8IXT5	0.887219960395704	0.171924706293758	human	Q8IXT5	1	2.5	#388ECC	1	Correlation Circle Plot
255	Q8IYD8	-0.317592041964728	-0.654844450934784	human	Q8IYD8	1	2.5	#388ECC	1	Correlation Circle Plot
256	Q8IZ81	-0.0103705252552679	0.773817397933773	human	Q8IZ81	1	2.5	#388ECC	1	Correlation Circle Plot
257	Q8IZL8	0.793843936071219	-0.220575413302563	human	Q8IZL8	1	2.5	#388ECC	1	Correlation Circle Plot
258	Q8IZQ5	0.871529903941203	-0.194319466628724	human	Q8IZQ5	1	2.5	#388ECC	1	Correlation Circle Plot
259	Q8N392	-0.428764074290522	0.79064901304339	human	Q8N392	1	2.5	#388ECC	1	Correlation Circle Plot
260	Q8N5N7	0.776054744012802	0.179371734259033	human	Q8N5N7	1	2.5	#388ECC	1	Correlation Circle Plot
261	Q8N6R0	0.774027736096391	0.00669161493383334	human	Q8N6R0	1	2.5	#388ECC	1	Correlation Circle Plot
262	Q8N983	0.805539129885973	-0.0594854536904529	human	Q8N983	1	2.5	#388ECC	1	Correlation Circle Plot
263	Q8NBJ4	-0.0919756943611797	0.796722451255645	human	Q8NBJ4	1	2.5	#388ECC	1	Correlation Circle Plot
264	Q8NBJ7	0.0993535002158292	0.717533179989554	human	Q8NBJ7	1	2.5	#388ECC	1	Correlation Circle Plot
265	Q8NE71	0.720655912469067	-0.206483721507198	human	Q8NE71	1	2.5	#388ECC	1	Correlation Circle Plot
266	Q8TBX8	-0.311811906951189	0.743102070589572	human	Q8TBX8	1	2.5	#388ECC	1	Correlation Circle Plot
267	Q8TC12	0.202196493318181	0.66211079344363	human	Q8TC12	1	2.5	#388ECC	1	Correlation Circle Plot
268	Q8TCD5	0.330913249600173	0.803800048508623	human	Q8TCD5	1	2.5	#388ECC	1	Correlation Circle Plot
269	Q8TDN6	0.356538747605293	0.799715241714405	human	Q8TDN6	1	2.5	#388ECC	1	Correlation Circle Plot
270	Q8TED0	0.304531584357801	-0.756389599088152	human	Q8TED0	1	2.5	#388ECC	1	Correlation Circle Plot
271	Q8TEX9	0.78813404412628	-0.413407380615845	human	Q8TEX9	1	2.5	#388ECC	1	Correlation Circle Plot
272	Q8WUY1	-0.318316694711134	0.731030339763103	human	Q8WUY1	1	2.5	#388ECC	1	Correlation Circle Plot
273	Q8WVM8	0.828576453229359	-0.00644361339270628	human	Q8WVM8	1	2.5	#388ECC	1	Correlation Circle Plot
274	Q8WWI1	-0.847267875808481	0.142283066427242	human	Q8WWI1	1	2.5	#388ECC	1	Correlation Circle Plot
275	Q8WWM7	0.831716455899173	0.118805667710224	human	Q8WWM7	1	2.5	#388ECC	1	Correlation Circle Plot
276	Q8WY22	-0.882896752838799	0.0956221938269096	human	Q8WY22	1	2.5	#388ECC	1	Correlation Circle Plot
277	Q92499	0.872079189753749	0.054737518595482	human	Q92499	1	2.5	#388ECC	1	Correlation Circle Plot
278	Q92520	-0.774918333371363	0.220695361806742	human	Q92520	1	2.5	#388ECC	1	Correlation Circle Plot
279	Q92544	-0.424804183239	0.655861183887549	human	Q92544	1	2.5	#388ECC	1	Correlation Circle Plot
280	Q92597	0.310797101395475	0.667208606488413	human	Q92597	1	2.5	#388ECC	1	Correlation Circle Plot
281	Q92599	-0.463127368454217	0.691112215370289	human	Q92599	1	2.5	#388ECC	1	Correlation Circle Plot
282	Q92688	0.903555624720532	0.122958616812145	human	Q92688	1	2.5	#388ECC	1	Correlation Circle Plot
283	Q92797	0.897765411281243	-0.262757697307996	human	Q92797	1	2.5	#388ECC	1	Correlation Circle Plot
284	Q92979	0.5472663520357	-0.705765494950271	human	Q92979	1	2.5	#388ECC	1	Correlation Circle Plot
285	Q969X1	-0.941572404001063	0.204865740055466	human	Q969X1	1	2.5	#388ECC	1	Correlation Circle Plot
286	Q96BJ8	-0.11515106818351	0.760601411480779	human	Q96BJ8	1	2.5	#388ECC	1	Correlation Circle Plot
287	Q96CF2	-0.304989278572131	0.71582020146858	human	Q96CF2	1	2.5	#388ECC	1	Correlation Circle Plot
288	Q96CT7	0.805952869609071	-0.205942367296168	human	Q96CT7	1	2.5	#388ECC	1	Correlation Circle Plot
289	Q96D46	0.807803654782079	0.0297187882098819	human	Q96D46	1	2.5	#388ECC	1	Correlation Circle Plot
290	Q96D53	0.801297293689043	0.0172645704118558	human	Q96D53	1	2.5	#388ECC	1	Correlation Circle Plot
291	Q96EK5	0.786025629012596	-0.141356745860492	human	Q96EK5	1	2.5	#388ECC	1	Correlation Circle Plot
292	Q96GC5	0.851475180788595	0.063694503689174	human	Q96GC5	1	2.5	#388ECC	1	Correlation Circle Plot
293	Q96GQ5	-0.235281946142538	0.823303953886985	human	Q96GQ5	1	2.5	#388ECC	1	Correlation Circle Plot
294	Q96HY6	-0.223420697446131	0.816186085497611	human	Q96HY6	1	2.5	#388ECC	1	Correlation Circle Plot
295	Q96I24	0.889267197722376	-0.0593987860450448	human	Q96I24	1	2.5	#388ECC	1	Correlation Circle Plot
296	Q96I99	0.220386732471221	0.810524691159761	human	Q96I99	1	2.5	#388ECC	1	Correlation Circle Plot
297	Q96JB5	-0.126450080546889	0.680636367487739	human	Q96JB5	1	2.5	#388ECC	1	Correlation Circle Plot
298	Q96K19	0.138980465239745	0.803836356917945	human	Q96K19	1	2.5	#388ECC	1	Correlation Circle Plot
299	Q96M27	0.0713671263078026	0.719124100430107	human	Q96M27	1	2.5	#388ECC	1	Correlation Circle Plot
300	Q96NW7	0.259782187313786	0.901370067968584	human	Q96NW7	1	2.5	#388ECC	1	Correlation Circle Plot
301	Q96P48	0.462172509143235	-0.766832883724832	human	Q96P48	1	2.5	#388ECC	1	Correlation Circle Plot
302	Q96PC3	-0.818449335485678	0.152469117565387	human	Q96PC3	1	2.5	#388ECC	1	Correlation Circle Plot
303	Q96QK1	-0.802116604185777	-0.245833904366633	human	Q96QK1	1	2.5	#388ECC	1	Correlation Circle Plot
304	Q99426	0.933495812227315	0.0293498002262493	human	Q99426	1	2.5	#388ECC	1	Correlation Circle Plot
305	Q99471	0.825592975939271	0.0387382119057543	human	Q99471	1	2.5	#388ECC	1	Correlation Circle Plot
306	Q99575	0.827455737425615	-0.114707239833286	human	Q99575	1	2.5	#388ECC	1	Correlation Circle Plot
307	Q99614	0.832821814660241	-0.0524093995206569	human	Q99614	1	2.5	#388ECC	1	Correlation Circle Plot
308	Q99733	0.708415362723765	0.0284959465834499	human	Q99733	1	2.5	#388ECC	1	Correlation Circle Plot
309	Q99735	-0.279212337737258	0.839819019132999	human	Q99735	1	2.5	#388ECC	1	Correlation Circle Plot
310	Q9BQ49	-0.380534253164934	0.878725221348761	human	Q9BQ49	1	2.5	#388ECC	1	Correlation Circle Plot
311	Q9BRR6	0.00843905944656337	-0.813355731025627	human	Q9BRR6	1	2.5	#388ECC	1	Correlation Circle Plot
312	Q9BRX8	0.0388100445029634	0.931253442011081	human	Q9BRX8	1	2.5	#388ECC	1	Correlation Circle Plot
313	Q9BRZ2	-0.176665466688759	0.751932029672442	human	Q9BRZ2	1	2.5	#388ECC	1	Correlation Circle Plot
314	Q9BS26	0.00465385457878038	0.739818487362414	human	Q9BS26	1	2.5	#388ECC	1	Correlation Circle Plot
315	Q9BSH5	-0.115280664349632	0.764582133982414	human	Q9BSH5	1	2.5	#388ECC	1	Correlation Circle Plot
316	Q9BT09	0.193664516035689	0.886060646856788	human	Q9BT09	1	2.5	#388ECC	1	Correlation Circle Plot
317	Q9BT22	-0.811463243153908	0.273755418738784	human	Q9BT22	1	2.5	#388ECC	1	Correlation Circle Plot
318	Q9BTD8	0.784254341677119	-0.0129371115585123	human	Q9BTD8	1	2.5	#388ECC	1	Correlation Circle Plot
319	Q9BUJ2	0.324101143474249	0.83170621001551	human	Q9BUJ2	1	2.5	#388ECC	1	Correlation Circle Plot
320	Q9BUL5	0.54863045204752	-0.790849246085078	human	Q9BUL5	1	2.5	#388ECC	1	Correlation Circle Plot
321	Q9BV38	0.833964854083962	-0.327148550583611	human	Q9BV38	1	2.5	#388ECC	1	Correlation Circle Plot
322	Q9BVC6	0.0683787839180562	0.690922363481629	human	Q9BVC6	1	2.5	#388ECC	1	Correlation Circle Plot
323	Q9BX68	0.788173383748313	-0.0414220675007945	human	Q9BX68	1	2.5	#388ECC	1	Correlation Circle Plot
324	Q9BXK5	0.852145599931601	-0.141458083313531	human	Q9BXK5	1	2.5	#388ECC	1	Correlation Circle Plot
325	Q9BYD1	0.91723085996397	-0.0295964040558812	human	Q9BYD1	1	2.5	#388ECC	1	Correlation Circle Plot
326	Q9BYX4	-0.820628448117966	0.0278153826145834	human	Q9BYX4	1	2.5	#388ECC	1	Correlation Circle Plot
327	Q9C0A0	0.817263292058659	-0.184463199591587	human	Q9C0A0	1	2.5	#388ECC	1	Correlation Circle Plot
328	Q9C0E8	-0.24543248102202	0.610025467773335	human	Q9C0E8	1	2.5	#388ECC	1	Correlation Circle Plot
329	Q9GZL7	0.846252641213939	-0.205628691140224	human	Q9GZL7	1	2.5	#388ECC	1	Correlation Circle Plot
330	Q9GZY8	0.197030473337603	0.727883354052503	human	Q9GZY8	1	2.5	#388ECC	1	Correlation Circle Plot
331	Q9H0D6	0.821646413796705	-0.5472719593976	human	Q9H0D6	1	2.5	#388ECC	1	Correlation Circle Plot
332	Q9H0S4	0.19780904164803	-0.817127257838584	human	Q9H0S4	1	2.5	#388ECC	1	Correlation Circle Plot
333	Q9H0U6	0.774870363304434	-0.0763261298166067	human	Q9H0U6	1	2.5	#388ECC	1	Correlation Circle Plot
334	Q9H0V9	-0.173685820609476	0.867114159631913	human	Q9H0V9	1	2.5	#388ECC	1	Correlation Circle Plot
335	Q9H2P0	0.418178293879768	0.691423796707327	human	Q9H2P0	1	2.5	#388ECC	1	Correlation Circle Plot
336	Q9H2U2	-0.0892193325247549	0.733269127197373	human	Q9H2U2	1	2.5	#388ECC	1	Correlation Circle Plot
337	Q9H2W6	0.833546540691471	0.0223435659123911	human	Q9H2W6	1	2.5	#388ECC	1	Correlation Circle Plot
338	Q9H3P7	-0.297902490394819	0.945893644088123	human	Q9H3P7	1	2.5	#388ECC	1	Correlation Circle Plot
339	Q9H4A4	-0.352612940326925	0.756691390344475	human	Q9H4A4	1	2.5	#388ECC	1	Correlation Circle Plot
340	Q9H6T3	0.432730708037801	-0.72131204577422	human	Q9H6T3	1	2.5	#388ECC	1	Correlation Circle Plot
341	Q9H7B2	0.779389456709557	-0.0640933459036177	human	Q9H7B2	1	2.5	#388ECC	1	Correlation Circle Plot
342	Q9H8Y8	-0.482827233556	0.765038207093044	human	Q9H8Y8	1	2.5	#388ECC	1	Correlation Circle Plot
343	Q9H993	0.741237730244488	-0.00814114111257744	human	Q9H993	1	2.5	#388ECC	1	Correlation Circle Plot
344	Q9HAV4	0.880669406911427	-0.143081721557585	human	Q9HAV4	1	2.5	#388ECC	1	Correlation Circle Plot
345	Q9HAV7	0.168534310523943	-0.67756760203001	human	Q9HAV7	1	2.5	#388ECC	1	Correlation Circle Plot
346	Q9HB07	0.816278171705924	0.370740683667484	human	Q9HB07	1	2.5	#388ECC	1	Correlation Circle Plot
347	Q9HB71	0.782151144017826	-0.282696089172808	human	Q9HB71	1	2.5	#388ECC	1	Correlation Circle Plot
348	Q9HD42	-0.832935686223267	0.033632834528608	human	Q9HD42	1	2.5	#388ECC	1	Correlation Circle Plot
349	Q9NNW7	0.82841905666912	-0.0969522315592604	human	Q9NNW7	1	2.5	#388ECC	1	Correlation Circle Plot
350	Q9NQ50	0.780527687161406	-0.0119852863741067	human	Q9NQ50	1	2.5	#388ECC	1	Correlation Circle Plot
351	Q9NR19	0.0280315773125381	0.766621385477083	human	Q9NR19	1	2.5	#388ECC	1	Correlation Circle Plot
352	Q9NR45	0.0509417519169317	0.863125375575037	human	Q9NR45	1	2.5	#388ECC	1	Correlation Circle Plot
353	Q9NRX2	0.852425005017353	-0.207707751407144	human	Q9NRX2	1	2.5	#388ECC	1	Correlation Circle Plot
354	Q9NUQ7	0.428958729427726	0.785446085949605	human	Q9NUQ7	1	2.5	#388ECC	1	Correlation Circle Plot
355	Q9NUZ1	-0.182374588217178	-0.755636221969618	human	Q9NUZ1	1	2.5	#388ECC	1	Correlation Circle Plot
356	Q9NVS9	0.262589141053035	0.732054045673049	human	Q9NVS9	1	2.5	#388ECC	1	Correlation Circle Plot
357	Q9NWS0	0.791678163252101	-0.0281535815485736	human	Q9NWS0	1	2.5	#388ECC	1	Correlation Circle Plot
358	Q9NWU5	0.819120966245976	0.0368663149718468	human	Q9NWU5	1	2.5	#388ECC	1	Correlation Circle Plot
359	Q9NX20	0.844817671517299	0.224985681703143	human	Q9NX20	1	2.5	#388ECC	1	Correlation Circle Plot
360	Q9NX24	0.753929474577625	0.159897570940976	human	Q9NX24	1	2.5	#388ECC	1	Correlation Circle Plot
361	Q9NX46	0.934774625468092	-0.0555924590576631	human	Q9NX46	1	2.5	#388ECC	1	Correlation Circle Plot
362	Q9NXF1	0.833803806073129	-0.37079960235351	human	Q9NXF1	1	2.5	#388ECC	1	Correlation Circle Plot
363	Q9NYK5	0.796004829392008	-0.131644985828291	human	Q9NYK5	1	2.5	#388ECC	1	Correlation Circle Plot
364	Q9NYM9	-0.158247965258579	-0.762221418230357	human	Q9NYM9	1	2.5	#388ECC	1	Correlation Circle Plot
365	Q9NZB2	-0.0999701131661077	0.626557421641211	human	Q9NZB2	1	2.5	#388ECC	1	Correlation Circle Plot
366	Q9P003	0.178974212199643	0.879423620527529	human	Q9P003	1	2.5	#388ECC	1	Correlation Circle Plot
367	Q9P015	0.867569172160793	-0.0687713886844616	human	Q9P015	1	2.5	#388ECC	1	Correlation Circle Plot
368	Q9P0V9	0.0750112228402987	0.820694478727672	human	Q9P0V9	1	2.5	#388ECC	1	Correlation Circle Plot
369	Q9P2M7	-0.458773710703062	0.787888938622827	human	Q9P2M7	1	2.5	#388ECC	1	Correlation Circle Plot
370	Q9UBB4	0.777254039031106	-0.369890698637659	human	Q9UBB4	1	2.5	#388ECC	1	Correlation Circle Plot
371	Q9UBI1	0.85867707933292	0.244890761875909	human	Q9UBI1	1	2.5	#388ECC	1	Correlation Circle Plot
372	Q9UBI6	0.0338782017656409	0.731923352027633	human	Q9UBI6	1	2.5	#388ECC	1	Correlation Circle Plot
373	Q9UDY2	-0.770815467816934	0.162810689557528	human	Q9UDY2	1	2.5	#388ECC	1	Correlation Circle Plot
374	Q9UFN0	0.0454763860332796	0.8336585187547	human	Q9UFN0	1	2.5	#388ECC	1	Correlation Circle Plot
375	Q9UHA4	-0.0791958318820534	0.811987515327259	human	Q9UHA4	1	2.5	#388ECC	1	Correlation Circle Plot
376	Q9UHQ9	-0.0378502062690927	0.888619041082595	human	Q9UHQ9	1	2.5	#388ECC	1	Correlation Circle Plot
377	Q9UHR4	-0.412956074465277	0.739146086337184	human	Q9UHR4	1	2.5	#388ECC	1	Correlation Circle Plot
378	Q9UHV9	0.762374387660037	0.0133426560195549	human	Q9UHV9	1	2.5	#388ECC	1	Correlation Circle Plot
379	Q9UI10	0.837082922747675	-0.0239734953898853	human	Q9UI10	1	2.5	#388ECC	1	Correlation Circle Plot
380	Q9UJ70	0.320387350447203	0.794614504679462	human	Q9UJ70	1	2.5	#388ECC	1	Correlation Circle Plot
381	Q9UJU6	-0.295968876499493	0.701646361920753	human	Q9UJU6	1	2.5	#388ECC	1	Correlation Circle Plot
382	Q9UKD2	0.745411012755685	-0.13559261979471	human	Q9UKD2	1	2.5	#388ECC	1	Correlation Circle Plot
383	Q9UKK3	-0.843076136204979	0.410869001364718	human	Q9UKK3	1	2.5	#388ECC	1	Correlation Circle Plot
384	Q9UKK9	0.744714601722345	0.352235733504973	human	Q9UKK9	1	2.5	#388ECC	1	Correlation Circle Plot
385	Q9UKS6	0.117144715088938	-0.878948864828825	human	Q9UKS6	1	2.5	#388ECC	1	Correlation Circle Plot
386	Q9UMS4	0.855911893665329	-0.0192101405972165	human	Q9UMS4	1	2.5	#388ECC	1	Correlation Circle Plot
387	Q9UMZ3	-0.241938249972465	-0.745848314675893	human	Q9UMZ3	1	2.5	#388ECC	1	Correlation Circle Plot
388	Q9UN86	0.869533825212877	-0.0545694554149044	human	Q9UN86	1	2.5	#388ECC	1	Correlation Circle Plot
389	Q9UPT8	0.824888472703245	-0.0168606179619382	human	Q9UPT8	1	2.5	#388ECC	1	Correlation Circle Plot
390	Q9Y2Q9	0.589345296738415	-0.700140621607442	human	Q9Y2Q9	1	2.5	#388ECC	1	Correlation Circle Plot
391	Q9Y394	0.0907728869296277	0.867848781274075	human	Q9Y394	1	2.5	#388ECC	1	Correlation Circle Plot
392	Q9Y3F4	0.264012096906431	-0.781509655785777	human	Q9Y3F4	1	2.5	#388ECC	1	Correlation Circle Plot
393	Q9Y3I0	0.854178318742601	0.326752899406325	human	Q9Y3I0	1	2.5	#388ECC	1	Correlation Circle Plot
394	Q9Y3S1	-0.74834216295935	0.098515964364156	human	Q9Y3S1	1	2.5	#388ECC	1	Correlation Circle Plot
395	Q9Y4W2	0.834662289295945	-0.328952444405514	human	Q9Y4W2	1	2.5	#388ECC	1	Correlation Circle Plot
396	Q9Y5K5	0.904540031419939	-0.0934224591203988	human	Q9Y5K5	1	2.5	#388ECC	1	Correlation Circle Plot
397	Q9Y676	0.758181606146757	0.0662318978300622	human	Q9Y676	1	2.5	#388ECC	1	Correlation Circle Plot
398	Q9Y6A9	0.128882122599797	0.735650770056497	human	Q9Y6A9	1	2.5	#388ECC	1	Correlation Circle Plot
399	Q9Y6N5	-0.858530543188462	0.120442307912062	human	Q9Y6N5	1	2.5	#388ECC	1	Correlation Circle Plot
400	Q9Y6W5	0.219817164736832	0.652306965503727	human	Q9Y6W5	1	2.5	#388ECC	1	Correlation Circle Plot
401	A0A1W2PPF3	0.0400859017322921	-0.552263308808166	murine	A0A1W2PPF3	1	2.5	#F68B33	1	Correlation Circle Plot
402	A2A9C3	-0.402620262328824	-0.993688079058687	murine	A2A9C3	1	2.5	#F68B33	1	Correlation Circle Plot
403	A2AX52	-0.0676213168652921	-0.767382658462791	murine	A2AX52	1	2.5	#F68B33	1	Correlation Circle Plot
404	A6X935	0.271281639714412	-0.849604657220965	murine	A6X935	1	2.5	#F68B33	1	Correlation Circle Plot
405	A6ZI47	-0.610515134295654	0.520141427561377	murine	A6ZI47	1	2.5	#F68B33	1	Correlation Circle Plot
406	A8DUK4	0.115669719183929	-0.892088085292371	murine	A8DUK4	1	2.5	#F68B33	1	Correlation Circle Plot
407	B2RTN2	-0.367157292578489	-0.672345600641659	murine	B2RTN2	1	2.5	#F68B33	1	Correlation Circle Plot
408	CON_P02769	-0.199857243496371	-0.513247558934565	murine	CON_P02769	1	2.5	#F68B33	1	Correlation Circle Plot
409	CON_P04258	-0.916923754951719	0.025676228742257	murine	CON_P04258	1	2.5	#F68B33	1	Correlation Circle Plot
410	CON_P08729	-0.538383115337023	0.634633325011055	murine	CON_P08729	1	2.5	#F68B33	1	Correlation Circle Plot
411	CON_Q2UVX4	0.225021418906072	-0.742439511287865	murine	CON_Q2UVX4	1	2.5	#F68B33	1	Correlation Circle Plot
412	D3Z2H9	-0.881659062825962	-0.0805059958403916	murine	D3Z2H9	1	2.5	#F68B33	1	Correlation Circle Plot
413	E9Q512	0.421971097201612	-0.896937782213802	murine	E9Q512	1	2.5	#F68B33	1	Correlation Circle Plot
414	E9Q616	-0.926503017644502	-0.282215496140722	murine	E9Q616	1	2.5	#F68B33	1	Correlation Circle Plot
415	E9Q784	-0.409527696939863	0.572993191140566	murine	E9Q784	1	2.5	#F68B33	1	Correlation Circle Plot
416	E9Q8T7	-0.666953775226755	0.454030166896244	murine	E9Q8T7	1	2.5	#F68B33	1	Correlation Circle Plot
417	E9QA15	-0.955905075168299	-0.203437962471823	murine	E9QA15	1	2.5	#F68B33	1	Correlation Circle Plot
418	O08529	-0.991054494730754	-0.0955725769061881	murine	O08529	1	2.5	#F68B33	1	Correlation Circle Plot
419	O08553	-0.897249652276148	0.0300189568587927	murine	O08553	1	2.5	#F68B33	1	Correlation Circle Plot
420	O08583	-0.0824917100026963	-0.778659128403664	murine	O08583	1	2.5	#F68B33	1	Correlation Circle Plot
421	O08749	-0.870688066112904	-0.0451906609599465	murine	O08749	1	2.5	#F68B33	1	Correlation Circle Plot
422	O08756	-0.969373550526048	-0.121644051047583	murine	O08756	1	2.5	#F68B33	1	Correlation Circle Plot
423	O08795	-0.872233141697261	-0.299880313480737	murine	O08795	1	2.5	#F68B33	1	Correlation Circle Plot
424	O09131	-0.954795187565361	-0.0913072453109235	murine	O09131	1	2.5	#F68B33	1	Correlation Circle Plot
425	O09167	-0.888807592301554	-0.220126877354389	murine	O09167	1	2.5	#F68B33	1	Correlation Circle Plot
426	O35295	-0.906652004257635	0.0696185836186973	murine	O35295	1	2.5	#F68B33	1	Correlation Circle Plot
427	O35639	-0.881321267327362	0.089551342403785	murine	O35639	1	2.5	#F68B33	1	Correlation Circle Plot
428	O35682	-0.8897684548679	-0.274362176352283	murine	O35682	1	2.5	#F68B33	1	Correlation Circle Plot
429	O54734	-0.879518907906729	-0.318672041131601	murine	O54734	1	2.5	#F68B33	1	Correlation Circle Plot
430	O54890	0.19925129091525	-0.782179874820032	murine	O54890	1	2.5	#F68B33	1	Correlation Circle Plot
431	O70133	-0.937746298602281	-0.105751157025242	murine	O70133	1	2.5	#F68B33	1	Correlation Circle Plot
432	O88342	-0.930487641259523	-0.165102094313538	murine	O88342	1	2.5	#F68B33	1	Correlation Circle Plot
433	O88456	-0.935517240796448	-0.0666252333462701	murine	O88456	1	2.5	#F68B33	1	Correlation Circle Plot
434	O88512	-0.950665045977556	0.220494364308201	murine	O88512	1	2.5	#F68B33	1	Correlation Circle Plot
435	O88531	-0.980314656309651	0.131576767766587	murine	O88531	1	2.5	#F68B33	1	Correlation Circle Plot
436	O88653	-0.977714677974685	0.0237315166334617	murine	O88653	1	2.5	#F68B33	1	Correlation Circle Plot
437	O88844	-0.925889079077703	0.0293118005994192	murine	O88844	1	2.5	#F68B33	1	Correlation Circle Plot
438	O89086	-0.882185625642009	-0.150475292044701	murine	O89086	1	2.5	#F68B33	1	Correlation Circle Plot
439	P00405	-0.914581601882686	0.0346410005852287	murine	P00405	1	2.5	#F68B33	1	Correlation Circle Plot
440	P00920	0.166125861083013	-0.86501852661964	murine	P00920	1	2.5	#F68B33	1	Correlation Circle Plot
441	P01027	-0.0599551983649212	-0.838275036880567	murine	P01027	1	2.5	#F68B33	1	Correlation Circle Plot
442	P01029	0.552785660106407	-0.531488857614003	murine	P01029	1	2.5	#F68B33	1	Correlation Circle Plot
443	P01831	-0.899149171754469	-0.0682379283711875	murine	P01831	1	2.5	#F68B33	1	Correlation Circle Plot
444	P01872	-0.236514223076005	-0.689490267972874	murine	P01872	1	2.5	#F68B33	1	Correlation Circle Plot
445	P01897	-0.481920785454692	0.62348765189908	murine	P01897	1	2.5	#F68B33	1	Correlation Circle Plot
446	P01921	-0.275501915091312	0.594929820984215	murine	P01921	1	2.5	#F68B33	1	Correlation Circle Plot
447	P01942	0.127694794987809	-0.817999914915547	murine	P01942	1	2.5	#F68B33	1	Correlation Circle Plot
448	P02088	-0.503858760324232	-0.689027269452615	murine	P02088	1	2.5	#F68B33	1	Correlation Circle Plot
449	P02468	-0.0768544266064017	-0.5037358510962	murine	P02468	1	2.5	#F68B33	1	Correlation Circle Plot
450	P02469	-0.519968102265498	-0.729544971182667	murine	P02469	1	2.5	#F68B33	1	Correlation Circle Plot
451	P03958	-0.222317220529791	0.725047040188295	murine	P03958	1	2.5	#F68B33	1	Correlation Circle Plot
452	P04919	0.0688070844132427	-0.792573476825701	murine	P04919	1	2.5	#F68B33	1	Correlation Circle Plot
453	P05366	0.215896505378065	-0.725791103563234	murine	P05366	1	2.5	#F68B33	1	Correlation Circle Plot
454	P06151	-0.914450848872568	-0.19505132300983	murine	P06151	1	2.5	#F68B33	1	Correlation Circle Plot
455	P06745	-0.939404050055086	-0.06399703471303	murine	P06745	1	2.5	#F68B33	1	Correlation Circle Plot
456	P06909	0.000698479540819018	-0.739721211333316	murine	P06909	1	2.5	#F68B33	1	Correlation Circle Plot
457	P07356	-0.939833001393465	-0.153824893592369	murine	P07356	1	2.5	#F68B33	1	Correlation Circle Plot
458	P08032	0.0744886141525319	-0.938346462245712	murine	P08032	1	2.5	#F68B33	1	Correlation Circle Plot
459	P08074	-0.940066749346246	-0.204282407169111	murine	P08074	1	2.5	#F68B33	1	Correlation Circle Plot
460	P08113	-0.742986904286907	-0.487969097982606	murine	P08113	1	2.5	#F68B33	1	Correlation Circle Plot
461	P08122	-0.202538118053998	-0.625023268561934	murine	P08122	1	2.5	#F68B33	1	Correlation Circle Plot
462	P08228	-0.905202540835753	0.275565419502652	murine	P08228	1	2.5	#F68B33	1	Correlation Circle Plot
463	P08249	-0.878695448504637	-0.284165515927375	murine	P08249	1	2.5	#F68B33	1	Correlation Circle Plot
464	P08607	-0.315722736170322	-0.638555390547415	murine	P08607	1	2.5	#F68B33	1	Correlation Circle Plot
465	P08752	-0.886470827793691	-0.0713894346837687	murine	P08752	1	2.5	#F68B33	1	Correlation Circle Plot
466	P09055	-0.863489954309612	-0.417029862027865	murine	P09055	1	2.5	#F68B33	1	Correlation Circle Plot
467	P09405	-0.922506659583149	-0.344031611580134	murine	P09405	1	2.5	#F68B33	1	Correlation Circle Plot
468	P09411	-0.886968682156468	-0.240403115975479	murine	P09411	1	2.5	#F68B33	1	Correlation Circle Plot
469	P09581	0.24291624911296	0.894176085918311	murine	P09581	1	2.5	#F68B33	1	Correlation Circle Plot
470	P10493	-0.701495511963092	-0.465734842210765	murine	P10493	1	2.5	#F68B33	1	Correlation Circle Plot
471	P10852	-0.923205141130051	-0.18166849271158	murine	P10852	1	2.5	#F68B33	1	Correlation Circle Plot
472	P11087	-0.908878837425181	-0.143383692444772	murine	P11087	1	2.5	#F68B33	1	Correlation Circle Plot
473	P11276	-0.533656367414707	-0.641813875669721	murine	P11276	1	2.5	#F68B33	1	Correlation Circle Plot
474	P11983	-0.640086247162415	-0.802407796916008	murine	P11983	1	2.5	#F68B33	1	Correlation Circle Plot
475	P12032	-0.162231336652082	-0.770136948429471	murine	P12032	1	2.5	#F68B33	1	Correlation Circle Plot
476	P12246	0.373223903071815	-0.574931181704151	murine	P12246	1	2.5	#F68B33	1	Correlation Circle Plot
477	P13634	0.242982640203071	-0.792852801678529	murine	P13634	1	2.5	#F68B33	1	Correlation Circle Plot
478	P14115	-0.936208903864555	-0.0920285330216997	murine	P14115	1	2.5	#F68B33	1	Correlation Circle Plot
479	P14152	-0.948240202026962	0.171133561049612	murine	P14152	1	2.5	#F68B33	1	Correlation Circle Plot
480	P14211	-0.888505277057135	-0.313754641495757	murine	P14211	1	2.5	#F68B33	1	Correlation Circle Plot
481	P14824	-0.960097274478066	-0.206427970880244	murine	P14824	1	2.5	#F68B33	1	Correlation Circle Plot
482	P14901	-0.160340200793748	-0.703459882182652	murine	P14901	1	2.5	#F68B33	1	Correlation Circle Plot
483	P15379	-0.862780458088684	-0.158964104257782	murine	P15379	1	2.5	#F68B33	1	Correlation Circle Plot
484	P15864	0.242961474490571	0.741535739304009	murine	P15864	1	2.5	#F68B33	1	Correlation Circle Plot
485	P16045	-0.919044997198674	-0.187476933073641	murine	P16045	1	2.5	#F68B33	1	Correlation Circle Plot
486	P16460	-0.521299647579384	-0.753198021726782	murine	P16460	1	2.5	#F68B33	1	Correlation Circle Plot
487	P16546	-0.947983803179813	-0.033430418482165	murine	P16546	1	2.5	#F68B33	1	Correlation Circle Plot
488	P16675	-0.8740812076983	-0.0640012060114648	murine	P16675	1	2.5	#F68B33	1	Correlation Circle Plot
489	P17047	-0.95360553580399	0.0571393570444176	murine	P17047	1	2.5	#F68B33	1	Correlation Circle Plot
490	P17182	-0.91264580556211	-0.211593835876107	murine	P17182	1	2.5	#F68B33	1	Correlation Circle Plot
491	P17225	-0.876553595161903	-0.0891410701707912	murine	P17225	1	2.5	#F68B33	1	Correlation Circle Plot
492	P17710	-0.88195689119666	0.00283128254040827	murine	P17710	1	2.5	#F68B33	1	Correlation Circle Plot
493	P17751	-0.866321532798242	-0.0521316139818028	murine	P17751	1	2.5	#F68B33	1	Correlation Circle Plot
494	P18572	-0.63956669560141	-0.654803263899825	murine	P18572	1	2.5	#F68B33	1	Correlation Circle Plot
495	P19157	-0.923211729277476	-0.216684279444987	murine	P19157	1	2.5	#F68B33	1	Correlation Circle Plot
496	P20108	-0.876923473572248	-0.25301098013526	murine	P20108	1	2.5	#F68B33	1	Correlation Circle Plot
497	P20152	-0.906809752883728	-0.316211580234324	murine	P20152	1	2.5	#F68B33	1	Correlation Circle Plot
498	P21460	-0.149656823675643	0.856985894547126	murine	P21460	1	2.5	#F68B33	1	Correlation Circle Plot
499	P21981	-0.675882973529332	-0.545991863817378	murine	P21981	1	2.5	#F68B33	1	Correlation Circle Plot
500	P22437	-0.870269544924124	-0.243836818622147	murine	P22437	1	2.5	#F68B33	1	Correlation Circle Plot
501	P22777	-0.72660936936457	-0.625034352235631	murine	P22777	1	2.5	#F68B33	1	Correlation Circle Plot
502	P23116	-0.805848079535298	-0.634470130066952	murine	P23116	1	2.5	#F68B33	1	Correlation Circle Plot
503	P24369	-0.880452094773173	-0.378626063387344	murine	P24369	1	2.5	#F68B33	1	Correlation Circle Plot
504	P24452	-0.914989577655155	0.0613223930792125	murine	P24452	1	2.5	#F68B33	1	Correlation Circle Plot
505	P26039	-0.910300533967807	-0.206312600665069	murine	P26039	1	2.5	#F68B33	1	Correlation Circle Plot
506	P26041	-0.948618107490994	-0.0961980154210792	murine	P26041	1	2.5	#F68B33	1	Correlation Circle Plot
507	P26361	0.155905146551521	-0.532537498225139	murine	P26361	1	2.5	#F68B33	1	Correlation Circle Plot
508	P26443	-0.983504104422224	0.0913112002351364	murine	P26443	1	2.5	#F68B33	1	Correlation Circle Plot
509	P26645	-0.871778714352005	0.0434595818807978	murine	P26645	1	2.5	#F68B33	1	Correlation Circle Plot
510	P27005	0.114479465955943	0.609051131875274	murine	P27005	1	2.5	#F68B33	1	Correlation Circle Plot
511	P27546	-0.948753708909163	-0.149812526988788	murine	P27546	1	2.5	#F68B33	1	Correlation Circle Plot
512	P27773	-0.915453881482344	-0.242913725996009	murine	P27773	1	2.5	#F68B33	1	Correlation Circle Plot
513	P28653	-0.943056654149031	-0.1230812645239	murine	P28653	1	2.5	#F68B33	1	Correlation Circle Plot
514	P29416	-0.897984727666191	0.133949823213495	murine	P29416	1	2.5	#F68B33	1	Correlation Circle Plot
515	P29758	-0.592634116988774	-0.605003859765407	murine	P29758	1	2.5	#F68B33	1	Correlation Circle Plot
516	P30412	-0.765041070709485	-0.606346539498097	murine	P30412	1	2.5	#F68B33	1	Correlation Circle Plot
517	P31001	-0.215652854873637	-0.533595832393008	murine	P31001	1	2.5	#F68B33	1	Correlation Circle Plot
518	P31254	0.21918246628922	0.85623621314773	murine	P31254	1	2.5	#F68B33	1	Correlation Circle Plot
519	P31996	-0.902708276242072	0.0823400028725005	murine	P31996	1	2.5	#F68B33	1	Correlation Circle Plot
520	P32067	-0.915258612529943	-0.26486976618827	murine	P32067	1	2.5	#F68B33	1	Correlation Circle Plot
521	P34884	-0.879395547208021	-0.0992781478143161	murine	P34884	1	2.5	#F68B33	1	Correlation Circle Plot
522	P35278	-0.95143493080294	-0.173476411558382	murine	P35278	1	2.5	#F68B33	1	Correlation Circle Plot
523	P35700	-0.957593627311581	-0.19569818083432	murine	P35700	1	2.5	#F68B33	1	Correlation Circle Plot
524	P35980	-0.872044899652254	-0.192881110377145	murine	P35980	1	2.5	#F68B33	1	Correlation Circle Plot
525	P37040	-0.66315102747927	-0.818439445692918	murine	P37040	1	2.5	#F68B33	1	Correlation Circle Plot
526	P37804	-0.926388912234871	-0.161778854864661	murine	P37804	1	2.5	#F68B33	1	Correlation Circle Plot
527	P39061	0.108196111234431	-0.603510093794131	murine	P39061	1	2.5	#F68B33	1	Correlation Circle Plot
528	P40124	-0.871401040556792	-0.360824744157967	murine	P40124	1	2.5	#F68B33	1	Correlation Circle Plot
529	P42932	-0.928233547849967	-0.261521476862895	murine	P42932	1	2.5	#F68B33	1	Correlation Circle Plot
530	P45376	-0.978546816157049	-0.00573663780465785	murine	P45376	1	2.5	#F68B33	1	Correlation Circle Plot
531	P46412	-0.95225730240376	0.125964269147135	murine	P46412	1	2.5	#F68B33	1	Correlation Circle Plot
532	P46460	-0.247657404859191	0.824495342944094	murine	P46460	1	2.5	#F68B33	1	Correlation Circle Plot
533	P47738	-0.900439913287823	-0.164258014870646	murine	P47738	1	2.5	#F68B33	1	Correlation Circle Plot
534	P47753	-0.948418240166055	0.0566473223808467	murine	P47753	1	2.5	#F68B33	1	Correlation Circle Plot
535	P47754	-0.921319293181069	-0.117469142325893	murine	P47754	1	2.5	#F68B33	1	Correlation Circle Plot
536	P47962	-0.938061984099491	-0.149990401592159	murine	P47962	1	2.5	#F68B33	1	Correlation Circle Plot
537	P47963	-0.932335359438383	-0.133476568163331	murine	P47963	1	2.5	#F68B33	1	Correlation Circle Plot
538	P48036	-0.965351135410685	-0.178085480060996	murine	P48036	1	2.5	#F68B33	1	Correlation Circle Plot
539	P48678	-0.939157136255767	0.231955036855881	murine	P48678	1	2.5	#F68B33	1	Correlation Circle Plot
540	P48962	0.27901035255814	0.605705672901955	murine	P48962	1	2.5	#F68B33	1	Correlation Circle Plot
541	P51448	-0.0586839525578429	0.659460955656722	murine	P51448	1	2.5	#F68B33	1	Correlation Circle Plot
542	P51660	-0.960249649723289	-0.160900232678253	murine	P51660	1	2.5	#F68B33	1	Correlation Circle Plot
543	P51885	-0.961306049645477	0.161543725175494	murine	P51885	1	2.5	#F68B33	1	Correlation Circle Plot
544	P56480	-0.921435989958784	-0.10341877734504	murine	P56480	1	2.5	#F68B33	1	Correlation Circle Plot
545	P57759	-0.894012665284085	-0.282257384355194	murine	P57759	1	2.5	#F68B33	1	Correlation Circle Plot
546	P57776	-0.944946916217551	-0.220678584296416	murine	P57776	1	2.5	#F68B33	1	Correlation Circle Plot
547	P58252	-0.89063128468888	-0.39689475403648	murine	P58252	1	2.5	#F68B33	1	Correlation Circle Plot
548	P58389	-0.965703432300352	-0.0493084730347877	murine	P58389	1	2.5	#F68B33	1	Correlation Circle Plot
549	P58871	-0.509009897407431	-0.816875549915798	murine	P58871	1	2.5	#F68B33	1	Correlation Circle Plot
550	P59325	-0.717084428856315	-0.595600325566039	murine	P59325	1	2.5	#F68B33	1	Correlation Circle Plot
551	P61750	-0.944623514666119	-0.242782349012623	murine	P61750	1	2.5	#F68B33	1	Correlation Circle Plot
552	P62869	-0.891801992694055	-0.208688285129362	murine	P62869	1	2.5	#F68B33	1	Correlation Circle Plot
553	P62908	-0.922836423414476	-0.284213385107499	murine	P62908	1	2.5	#F68B33	1	Correlation Circle Plot
554	P62962	-0.904357828672076	0.131635595659957	murine	P62962	1	2.5	#F68B33	1	Correlation Circle Plot
555	P63032	-0.246698934740307	0.704612970147018	murine	P63032	1	2.5	#F68B33	1	Correlation Circle Plot
556	P63101	-0.942475432059063	0.137752852475536	murine	P63101	1	2.5	#F68B33	1	Correlation Circle Plot
557	P67778	-0.910702843575144	-0.231051801361676	murine	P67778	1	2.5	#F68B33	1	Correlation Circle Plot
558	P70259	0.140749450235193	-0.63114371294685	murine	P70259	1	2.5	#F68B33	1	Correlation Circle Plot
559	P70296	-0.96158065833899	-0.00739186333842722	murine	P70296	1	2.5	#F68B33	1	Correlation Circle Plot
560	P70349	-0.925947397830388	-0.0629349071047065	murine	P70349	1	2.5	#F68B33	1	Correlation Circle Plot
561	P81117	-0.921378259569193	-0.275060574108675	murine	P81117	1	2.5	#F68B33	1	Correlation Circle Plot
562	P82198	-0.880026194362418	-0.23041184062854	murine	P82198	1	2.5	#F68B33	1	Correlation Circle Plot
563	P97290	0.171722818368525	-0.538042708525646	murine	P97290	1	2.5	#F68B33	1	Correlation Circle Plot
564	P97371	-0.967600311441098	-0.0119166225493478	murine	P97371	1	2.5	#F68B33	1	Correlation Circle Plot
565	P97372	-0.908948412627965	0.0755046820769671	murine	P97372	1	2.5	#F68B33	1	Correlation Circle Plot
566	P97429	-0.959929816639235	0.191253397065491	murine	P97429	1	2.5	#F68B33	1	Correlation Circle Plot
567	P97807	-0.897405294024205	-0.187112287556087	murine	P97807	1	2.5	#F68B33	1	Correlation Circle Plot
568	P97823	-0.900485879055281	-0.277191704818093	murine	P97823	1	2.5	#F68B33	1	Correlation Circle Plot
569	P97855	-0.86138454689533	-0.0961763062824031	murine	P97855	1	2.5	#F68B33	1	Correlation Circle Plot
570	P97927	-0.472835246185871	-0.53123000210065	murine	P97927	1	2.5	#F68B33	1	Correlation Circle Plot
571	P99026	-0.741620534336399	0.505583253730042	murine	P99026	1	2.5	#F68B33	1	Correlation Circle Plot
572	P99029	-0.885892080728564	-0.137081444874101	murine	P99029	1	2.5	#F68B33	1	Correlation Circle Plot
573	Q00PI9	-0.944454059732871	0.10711182740164	murine	Q00PI9	1	2.5	#F68B33	1	Correlation Circle Plot
574	Q01149	-0.860381225201771	-0.228612488955749	murine	Q01149	1	2.5	#F68B33	1	Correlation Circle Plot
575	Q02053	-0.950293188962802	-0.020551593350667	murine	Q02053	1	2.5	#F68B33	1	Correlation Circle Plot
576	Q04592	0.113048082867568	-0.673985072438239	murine	Q04592	1	2.5	#F68B33	1	Correlation Circle Plot
577	Q05793	-0.578001961211793	-0.663905887818413	murine	Q05793	1	2.5	#F68B33	1	Correlation Circle Plot
578	Q06770	0.0168303716767186	0.791342126250923	murine	Q06770	1	2.5	#F68B33	1	Correlation Circle Plot
579	Q08879	-0.879993400906803	0.313142416501988	murine	Q08879	1	2.5	#F68B33	1	Correlation Circle Plot
580	Q0HA38	-0.138758510918219	0.824874961754408	murine	Q0HA38	1	2.5	#F68B33	1	Correlation Circle Plot
581	Q14BT6	0.151030723783293	0.749689649789669	murine	Q14BT6	1	2.5	#F68B33	1	Correlation Circle Plot
582	Q15744	-0.332727689248472	-0.701550900827999	murine	Q15744	1	2.5	#F68B33	1	Correlation Circle Plot
583	Q3TDQ1	-0.43470904804727	-0.682707173031195	murine	Q3TDQ1	1	2.5	#F68B33	1	Correlation Circle Plot
584	Q3TIX6	0.65130149566865	-0.510779682393511	murine	Q3TIX6	1	2.5	#F68B33	1	Correlation Circle Plot
585	Q3TRM8	-0.244676863713131	0.578933593642233	murine	Q3TRM8	1	2.5	#F68B33	1	Correlation Circle Plot
586	Q3U1U4	0.294809367411196	0.86278145932726	murine	Q3U1U4	1	2.5	#F68B33	1	Correlation Circle Plot
587	Q3U5C8	-0.140472315511588	0.722056874630132	murine	Q3U5C8	1	2.5	#F68B33	1	Correlation Circle Plot
588	Q3U962	-0.0465305580105879	-0.828127242725705	murine	Q3U962	1	2.5	#F68B33	1	Correlation Circle Plot
589	Q3UPL0	-0.652570461331672	-0.576840504289562	murine	Q3UPL0	1	2.5	#F68B33	1	Correlation Circle Plot
590	Q3UQ28	0.484777879572811	-0.8562211460869	murine	Q3UQ28	1	2.5	#F68B33	1	Correlation Circle Plot
591	Q3UVK0	-0.629925828478816	-0.781554756486873	murine	Q3UVK0	1	2.5	#F68B33	1	Correlation Circle Plot
592	Q3V0F0	0.411474274685751	-0.638318332505913	murine	Q3V0F0	1	2.5	#F68B33	1	Correlation Circle Plot
593	Q3ZLR7	-0.245328719493734	-0.785991321160693	murine	Q3ZLR7	1	2.5	#F68B33	1	Correlation Circle Plot
594	Q4U4S6	-0.451732641361257	-0.629220244324496	murine	Q4U4S6	1	2.5	#F68B33	1	Correlation Circle Plot
595	Q569Z5	0.0361987374284006	-0.552265109067637	murine	Q569Z5	1	2.5	#F68B33	1	Correlation Circle Plot
596	Q5FWK3	-0.916978216001824	0.0618920381612481	murine	Q5FWK3	1	2.5	#F68B33	1	Correlation Circle Plot
597	Q5JVG2	0.173433841567669	0.669747860634996	murine	Q5JVG2	1	2.5	#F68B33	1	Correlation Circle Plot
598	Q60598	-0.939138548815806	-0.168395477042118	murine	Q60598	1	2.5	#F68B33	1	Correlation Circle Plot
599	Q60715	-0.305522399011346	-0.802354462836402	murine	Q60715	1	2.5	#F68B33	1	Correlation Circle Plot
600	Q60716	0.0647432135974674	-0.706911474725469	murine	Q60716	1	2.5	#F68B33	1	Correlation Circle Plot
601	Q60837	0.212305020497159	-0.500204701026295	murine	Q60837	1	2.5	#F68B33	1	Correlation Circle Plot
602	Q60854	-0.970686279879514	-0.180491000085523	murine	Q60854	1	2.5	#F68B33	1	Correlation Circle Plot
603	Q61093	0.025284058926612	0.659226969339897	murine	Q61093	1	2.5	#F68B33	1	Correlation Circle Plot
604	Q61129	0.106511795961128	-0.72502664621321	murine	Q61129	1	2.5	#F68B33	1	Correlation Circle Plot
605	Q61147	0.0686368992091573	-0.677218969548671	murine	Q61147	1	2.5	#F68B33	1	Correlation Circle Plot
606	Q61176	-0.588962940839746	-0.847797026251111	murine	Q61176	1	2.5	#F68B33	1	Correlation Circle Plot
607	Q61553	-0.898775873710809	-0.000464450265211278	murine	Q61553	1	2.5	#F68B33	1	Correlation Circle Plot
608	Q61554	-0.906207035576464	0.0858926969425	murine	Q61554	1	2.5	#F68B33	1	Correlation Circle Plot
609	Q61576	-0.670190609935811	-0.667128105617717	murine	Q61576	1	2.5	#F68B33	1	Correlation Circle Plot
610	Q61584	0.328659060314921	-0.555787623791589	murine	Q61584	1	2.5	#F68B33	1	Correlation Circle Plot
611	Q61598	-0.976869627194678	-0.113507557178331	murine	Q61598	1	2.5	#F68B33	1	Correlation Circle Plot
612	Q61792	-0.923443681619317	-0.0946174500343853	murine	Q61792	1	2.5	#F68B33	1	Correlation Circle Plot
613	Q61805	0.0308841534816969	-0.758416556686566	murine	Q61805	1	2.5	#F68B33	1	Correlation Circle Plot
614	Q62000	-0.439700967632969	0.524119523417439	murine	Q62000	1	2.5	#F68B33	1	Correlation Circle Plot
615	Q62059	0.152170363257172	-0.933032478217837	murine	Q62059	1	2.5	#F68B33	1	Correlation Circle Plot
616	Q62188	-0.922202243597159	0.0731223052857725	murine	Q62188	1	2.5	#F68B33	1	Correlation Circle Plot
617	Q62261	-0.957921674954373	-0.0776884146249462	murine	Q62261	1	2.5	#F68B33	1	Correlation Circle Plot
618	Q62318	-0.95538323387444	-0.085502456836307	murine	Q62318	1	2.5	#F68B33	1	Correlation Circle Plot
619	Q62418	-0.953208148120525	0.0532815017481113	murine	Q62418	1	2.5	#F68B33	1	Correlation Circle Plot
620	Q62426	-0.949767760088367	-0.0389578129035532	murine	Q62426	1	2.5	#F68B33	1	Correlation Circle Plot
621	Q62448	-0.7120473595674	-0.723942265508428	murine	Q62448	1	2.5	#F68B33	1	Correlation Circle Plot
622	Q62465	-0.894823953616902	0.0140509646634913	murine	Q62465	1	2.5	#F68B33	1	Correlation Circle Plot
623	Q62523	-0.92471616056625	-0.152741120447566	murine	Q62523	1	2.5	#F68B33	1	Correlation Circle Plot
624	Q63844	-0.944299768503634	0.0651722543911198	murine	Q63844	1	2.5	#F68B33	1	Correlation Circle Plot
625	Q640N1	-0.325616001455134	-0.8718041529686	murine	Q640N1	1	2.5	#F68B33	1	Correlation Circle Plot
626	Q64105	-0.951365343000526	0.0163104205808492	murine	Q64105	1	2.5	#F68B33	1	Correlation Circle Plot
627	Q64378	-0.890983573425429	-0.11949492369006	murine	Q64378	1	2.5	#F68B33	1	Correlation Circle Plot
628	Q64674	-0.768092537094825	-0.486453819969653	murine	Q64674	1	2.5	#F68B33	1	Correlation Circle Plot
629	Q64727	-0.928053381931161	-0.161989817390941	murine	Q64727	1	2.5	#F68B33	1	Correlation Circle Plot
630	Q64HY3	0.47540795820366	0.81105149849606	murine	Q64HY3	1	2.5	#F68B33	1	Correlation Circle Plot
631	Q68FD5	-0.602621287365803	-0.540167463303795	murine	Q68FD5	1	2.5	#F68B33	1	Correlation Circle Plot
632	Q69ZN7	-0.665156242285697	-0.548304592357315	murine	Q69ZN7	1	2.5	#F68B33	1	Correlation Circle Plot
633	Q6IRU2	-0.95192146951263	-0.184106365987448	murine	Q6IRU2	1	2.5	#F68B33	1	Correlation Circle Plot
634	Q6J756	0.214814120413582	-0.911245048940373	murine	Q6J756	1	2.5	#F68B33	1	Correlation Circle Plot
635	Q6NXL1	-0.754296629663646	-0.586198264576347	murine	Q6NXL1	1	2.5	#F68B33	1	Correlation Circle Plot
636	Q6P069	-0.906238476131116	0.216513711139903	murine	Q6P069	1	2.5	#F68B33	1	Correlation Circle Plot
637	Q6P8I4	-0.584095734851975	-0.857597386574961	murine	Q6P8I4	1	2.5	#F68B33	1	Correlation Circle Plot
638	Q6Q899	-0.524245321099719	-0.722847073346686	murine	Q6Q899	1	2.5	#F68B33	1	Correlation Circle Plot
639	Q6ZQ38	-0.936589406860831	-0.0958905363361231	murine	Q6ZQ38	1	2.5	#F68B33	1	Correlation Circle Plot
640	Q6ZQI3	-0.931122377923472	-0.115636395137021	murine	Q6ZQI3	1	2.5	#F68B33	1	Correlation Circle Plot
641	Q6ZWX6	-0.94006123627739	-0.206236964633157	murine	Q6ZWX6	1	2.5	#F68B33	1	Correlation Circle Plot
642	Q78PY7	-0.766586542047236	-0.452610781913072	murine	Q78PY7	1	2.5	#F68B33	1	Correlation Circle Plot
643	Q7TPR4	-0.937898715948547	-0.137572174735684	murine	Q7TPR4	1	2.5	#F68B33	1	Correlation Circle Plot
644	Q7TQH0	-0.529312587751656	-0.813895457680819	murine	Q7TQH0	1	2.5	#F68B33	1	Correlation Circle Plot
645	Q80X19	-0.902211697233299	0.0103303113285138	murine	Q80X19	1	2.5	#F68B33	1	Correlation Circle Plot
646	Q80X90	-0.918707464246107	-0.197183984225448	murine	Q80X90	1	2.5	#F68B33	1	Correlation Circle Plot
647	Q80Y83	0.619029472431766	-0.693970214874137	murine	Q80Y83	1	2.5	#F68B33	1	Correlation Circle Plot
648	Q80YX1	-0.68446308684087	-0.513680992588026	murine	Q80YX1	1	2.5	#F68B33	1	Correlation Circle Plot
649	Q86XW9	-0.0113725195341083	0.84859212495754	murine	Q86XW9	1	2.5	#F68B33	1	Correlation Circle Plot
650	Q86YW0	0.195033586641541	-0.584453717694992	murine	Q86YW0	1	2.5	#F68B33	1	Correlation Circle Plot
651	Q8BG07	-0.918282889607693	0.087482044473653	murine	Q8BG07	1	2.5	#F68B33	1	Correlation Circle Plot
652	Q8BGF8	0.367496222163422	-0.553768219784433	murine	Q8BGF8	1	2.5	#F68B33	1	Correlation Circle Plot
653	Q8BH61	-0.871087377234638	-0.340635709241061	murine	Q8BH61	1	2.5	#F68B33	1	Correlation Circle Plot
654	Q8BHN3	-0.933437618269233	-0.254867148635832	murine	Q8BHN3	1	2.5	#F68B33	1	Correlation Circle Plot
655	Q8BJW6	-0.962937982956334	-0.082893226000004	murine	Q8BJW6	1	2.5	#F68B33	1	Correlation Circle Plot
656	Q8BK62	-0.82838237460243	-0.785569440138119	murine	Q8BK62	1	2.5	#F68B33	1	Correlation Circle Plot
657	Q8BND5	0.223774791129715	-0.676885833292676	murine	Q8BND5	1	2.5	#F68B33	1	Correlation Circle Plot
658	Q8BSY0	-0.184801696584643	-0.905216308982005	murine	Q8BSY0	1	2.5	#F68B33	1	Correlation Circle Plot
659	Q8BTM8	-0.939114379678832	-0.153423574198563	murine	Q8BTM8	1	2.5	#F68B33	1	Correlation Circle Plot
660	Q8BWT1	-0.863346360482418	-0.313499570135578	murine	Q8BWT1	1	2.5	#F68B33	1	Correlation Circle Plot
661	Q8C0I1	-0.119018352623051	0.733696460231879	murine	Q8C0I1	1	2.5	#F68B33	1	Correlation Circle Plot
662	Q8C0T9	0.133288460003485	0.942010611993949	murine	Q8C0T9	1	2.5	#F68B33	1	Correlation Circle Plot
663	Q8C1A5	-0.217587188802634	0.6752909771768	murine	Q8C1A5	1	2.5	#F68B33	1	Correlation Circle Plot
664	Q8C2Q3	-0.924232710009466	-0.18606613164047	murine	Q8C2Q3	1	2.5	#F68B33	1	Correlation Circle Plot
665	Q8CDT5	0.144561446821679	-0.717036130540266	murine	Q8CDT5	1	2.5	#F68B33	1	Correlation Circle Plot
666	Q8CG73	-0.0690579447475609	-0.780871667074126	murine	Q8CG73	1	2.5	#F68B33	1	Correlation Circle Plot
667	Q8CGC7	-0.919483600385967	-0.243201276111113	murine	Q8CGC7	1	2.5	#F68B33	1	Correlation Circle Plot
668	Q8CHP5	-0.479925909922115	-0.676354330369113	murine	Q8CHP5	1	2.5	#F68B33	1	Correlation Circle Plot
669	Q8CI51	-0.697237436243855	-0.440036350036412	murine	Q8CI51	1	2.5	#F68B33	1	Correlation Circle Plot
670	Q8IW19	0.467260183824908	0.672081297589767	murine	Q8IW19	1	2.5	#F68B33	1	Correlation Circle Plot
671	Q8IWJ2	-0.022444405714644	0.577479577550605	murine	Q8IWJ2	1	2.5	#F68B33	1	Correlation Circle Plot
672	Q8K182	-0.11995486620792	0.595548884574731	murine	Q8K182	1	2.5	#F68B33	1	Correlation Circle Plot
673	Q8K297	-0.48609096312703	-0.67427770163677	murine	Q8K297	1	2.5	#F68B33	1	Correlation Circle Plot
674	Q8ND71	0.0758332464426106	0.736094597986036	murine	Q8ND71	1	2.5	#F68B33	1	Correlation Circle Plot
675	Q8QZT1	-0.901393488745727	-0.110054618129211	murine	Q8QZT1	1	2.5	#F68B33	1	Correlation Circle Plot
676	Q8R054	-0.683192898869055	-0.592278588200584	murine	Q8R054	1	2.5	#F68B33	1	Correlation Circle Plot
677	Q8R081	-0.910297111765853	-0.0672093498854165	murine	Q8R081	1	2.5	#F68B33	1	Correlation Circle Plot
678	Q8R1B4	-0.775659447019433	-0.695373056123257	murine	Q8R1B4	1	2.5	#F68B33	1	Correlation Circle Plot
679	Q8R1F1	-0.578166009879	-0.725647003699599	murine	Q8R1F1	1	2.5	#F68B33	1	Correlation Circle Plot
680	Q8R2S8	0.315402324098089	0.693318056520519	murine	Q8R2S8	1	2.5	#F68B33	1	Correlation Circle Plot
681	Q8R2Y2	-0.86511436484239	-0.315893083203132	murine	Q8R2Y2	1	2.5	#F68B33	1	Correlation Circle Plot
682	Q8R2Z5	-0.0387645853920508	-0.601192716371804	murine	Q8R2Z5	1	2.5	#F68B33	1	Correlation Circle Plot
683	Q8R4Y4	-0.674113145193184	-0.676256719379178	murine	Q8R4Y4	1	2.5	#F68B33	1	Correlation Circle Plot
684	Q8VCM7	0.157569988505196	-0.58680155410599	murine	Q8VCM7	1	2.5	#F68B33	1	Correlation Circle Plot
685	Q8VDD5	-0.919064448827446	-0.302999371554383	murine	Q8VDD5	1	2.5	#F68B33	1	Correlation Circle Plot
686	Q8VDW0	-0.683316827321388	-0.662273028937382	murine	Q8VDW0	1	2.5	#F68B33	1	Correlation Circle Plot
687	Q8VGE7	-0.364707489771389	0.873935496176747	murine	Q8VGE7	1	2.5	#F68B33	1	Correlation Circle Plot
688	Q91VI7	-0.949455353401968	-0.204611274033039	murine	Q91VI7	1	2.5	#F68B33	1	Correlation Circle Plot
689	Q91W89	0.54770897104029	0.685281848557491	murine	Q91W89	1	2.5	#F68B33	1	Correlation Circle Plot
690	Q91W90	-0.831106427146917	-0.540482399674722	murine	Q91W90	1	2.5	#F68B33	1	Correlation Circle Plot
691	Q91WK2	-0.29011770936774	-0.953756545149826	murine	Q91WK2	1	2.5	#F68B33	1	Correlation Circle Plot
692	Q91WP6	-0.0509988929081269	-0.898994425568452	murine	Q91WP6	1	2.5	#F68B33	1	Correlation Circle Plot
693	Q91X44	-0.0549797739827291	-0.924411476307818	murine	Q91X44	1	2.5	#F68B33	1	Correlation Circle Plot
694	Q91X72	-0.586622437146655	-0.441123845092969	murine	Q91X72	1	2.5	#F68B33	1	Correlation Circle Plot
695	Q91XL1	-0.0922824170515641	-0.61930673376251	murine	Q91XL1	1	2.5	#F68B33	1	Correlation Circle Plot
696	Q91XZ9	0.527739564504155	-0.695740217517738	murine	Q91XZ9	1	2.5	#F68B33	1	Correlation Circle Plot
697	Q91YQ5	-0.907917736863201	-0.250886540780315	murine	Q91YQ5	1	2.5	#F68B33	1	Correlation Circle Plot
698	Q91YR9	-0.566589123583958	-0.580226690463423	murine	Q91YR9	1	2.5	#F68B33	1	Correlation Circle Plot
699	Q91Z53	-0.959220386718406	-0.115132945220053	murine	Q91Z53	1	2.5	#F68B33	1	Correlation Circle Plot
700	Q921F2	-0.922329391206335	0.097802651272096	murine	Q921F2	1	2.5	#F68B33	1	Correlation Circle Plot
701	Q921H8	-0.676371311782527	-0.530357793377477	murine	Q921H8	1	2.5	#F68B33	1	Correlation Circle Plot
702	Q922B2	-0.930813256586943	-0.0947269640698786	murine	Q922B2	1	2.5	#F68B33	1	Correlation Circle Plot
703	Q922D8	-0.935708088215758	-0.0279730986541955	murine	Q922D8	1	2.5	#F68B33	1	Correlation Circle Plot
704	Q922F4	-0.740924536736994	-0.554609099521432	murine	Q922F4	1	2.5	#F68B33	1	Correlation Circle Plot
705	Q922H4	-0.861145515060669	-0.305897389222517	murine	Q922H4	1	2.5	#F68B33	1	Correlation Circle Plot
706	Q922Q8	-0.679039371934017	-0.568359706190924	murine	Q922Q8	1	2.5	#F68B33	1	Correlation Circle Plot
707	Q922R8	-0.87523187659736	-0.227063551806366	murine	Q922R8	1	2.5	#F68B33	1	Correlation Circle Plot
708	Q923D2	-0.61730851325037	-0.563459799497283	murine	Q923D2	1	2.5	#F68B33	1	Correlation Circle Plot
709	Q96EB1	0.047876747149145	0.834587144944215	murine	Q96EB1	1	2.5	#F68B33	1	Correlation Circle Plot
710	Q96EL2	0.63171353505985	-0.578715346660778	murine	Q96EL2	1	2.5	#F68B33	1	Correlation Circle Plot
711	Q99JY9	-0.878895654031702	0.186681818677765	murine	Q99JY9	1	2.5	#F68B33	1	Correlation Circle Plot
712	Q99K41	-0.867755652412057	-0.100444801591121	murine	Q99K41	1	2.5	#F68B33	1	Correlation Circle Plot
713	Q99KC8	-0.989805039725872	0.0346742511111164	murine	Q99KC8	1	2.5	#F68B33	1	Correlation Circle Plot
714	Q99KJ8	-0.558734653213782	-0.612583971777588	murine	Q99KJ8	1	2.5	#F68B33	1	Correlation Circle Plot
715	Q99KK7	-0.874354626910595	0.0560967650682531	murine	Q99KK7	1	2.5	#F68B33	1	Correlation Circle Plot
716	Q99L04	-0.723754011638178	-0.681016898072677	murine	Q99L04	1	2.5	#F68B33	1	Correlation Circle Plot
717	Q99LC5	-0.956747070981612	-0.102752643692327	murine	Q99LC5	1	2.5	#F68B33	1	Correlation Circle Plot
718	Q99P72	-0.965208316168716	-0.0826774297522238	murine	Q99P72	1	2.5	#F68B33	1	Correlation Circle Plot
719	Q99PL5	-0.905082805886684	-0.197766230625899	murine	Q99PL5	1	2.5	#F68B33	1	Correlation Circle Plot
720	Q99PT1	-0.896064343335469	-0.228211398752909	murine	Q99PT1	1	2.5	#F68B33	1	Correlation Circle Plot
721	Q9BVC3	0.132940819144555	-0.511832873983758	murine	Q9BVC3	1	2.5	#F68B33	1	Correlation Circle Plot
722	Q9C0D5	0.0549527708291937	0.608430524107895	murine	Q9C0D5	1	2.5	#F68B33	1	Correlation Circle Plot
723	Q9CPQ1	-0.509958499000783	0.709268344254794	murine	Q9CPQ1	1	2.5	#F68B33	1	Correlation Circle Plot
724	Q9CPW4	-0.909757600259949	0.229870467895029	murine	Q9CPW4	1	2.5	#F68B33	1	Correlation Circle Plot
725	Q9CQ60	-0.97116282762307	-0.0705703499485848	murine	Q9CQ60	1	2.5	#F68B33	1	Correlation Circle Plot
726	Q9CQM5	-0.968404701395358	-0.0578398458815029	murine	Q9CQM5	1	2.5	#F68B33	1	Correlation Circle Plot
727	Q9CQN6	-0.976882708521688	-0.0886826440072319	murine	Q9CQN6	1	2.5	#F68B33	1	Correlation Circle Plot
728	Q9CQR2	-0.914647806558587	-0.113329822587794	murine	Q9CQR2	1	2.5	#F68B33	1	Correlation Circle Plot
729	Q9CQV8	-0.924703337066426	0.118322935407506	murine	Q9CQV8	1	2.5	#F68B33	1	Correlation Circle Plot
730	Q9CSB4	-0.282707545366368	-0.675437565517641	murine	Q9CSB4	1	2.5	#F68B33	1	Correlation Circle Plot
731	Q9CT10	-0.886594827374495	-0.275712956412212	murine	Q9CT10	1	2.5	#F68B33	1	Correlation Circle Plot
732	Q9CWJ9	-0.892699767173216	-0.357995794619097	murine	Q9CWJ9	1	2.5	#F68B33	1	Correlation Circle Plot
733	Q9CWK8	-0.786285629062582	-0.594681286916401	murine	Q9CWK8	1	2.5	#F68B33	1	Correlation Circle Plot
734	Q9CY64	-0.981108611279003	-0.0357543693497663	murine	Q9CY64	1	2.5	#F68B33	1	Correlation Circle Plot
735	Q9CYD3	-0.308075049266689	-0.829961237061439	murine	Q9CYD3	1	2.5	#F68B33	1	Correlation Circle Plot
736	Q9CZN7	-0.420797631019224	-0.757776870860696	murine	Q9CZN7	1	2.5	#F68B33	1	Correlation Circle Plot
737	Q9CZU6	-0.908332705879888	-0.0339014283607754	murine	Q9CZU6	1	2.5	#F68B33	1	Correlation Circle Plot
738	Q9D0F3	-0.644562123059484	-0.679778787890622	murine	Q9D0F3	1	2.5	#F68B33	1	Correlation Circle Plot
739	Q9D0I9	-0.499004484518726	-0.668668625486788	murine	Q9D0I9	1	2.5	#F68B33	1	Correlation Circle Plot
740	Q9D0R2	-0.179695811215702	-0.956636518990678	murine	Q9D0R2	1	2.5	#F68B33	1	Correlation Circle Plot
741	Q9D1A2	-0.970205042516475	0.0404122358247392	murine	Q9D1A2	1	2.5	#F68B33	1	Correlation Circle Plot
742	Q9D1Q6	-0.231205207828559	-0.819406109073191	murine	Q9D1Q6	1	2.5	#F68B33	1	Correlation Circle Plot
743	Q9D2G2	-0.903262530899304	-0.128085998342609	murine	Q9D2G2	1	2.5	#F68B33	1	Correlation Circle Plot
744	Q9D3D9	-0.94439667275237	-0.145929668332517	murine	Q9D3D9	1	2.5	#F68B33	1	Correlation Circle Plot
745	Q9D6Y7	-0.232318714798677	0.730641914911686	murine	Q9D6Y7	1	2.5	#F68B33	1	Correlation Circle Plot
746	Q9D8N0	-0.755740733103283	-0.677698634568727	murine	Q9D8N0	1	2.5	#F68B33	1	Correlation Circle Plot
747	Q9D8T2	-0.862825988910283	-0.0901237467239384	murine	Q9D8T2	1	2.5	#F68B33	1	Correlation Circle Plot
748	Q9DAW9	-0.936205646436783	-0.0526875832294248	murine	Q9DAW9	1	2.5	#F68B33	1	Correlation Circle Plot
749	Q9DB20	-0.942151257255915	-0.0971466520626749	murine	Q9DB20	1	2.5	#F68B33	1	Correlation Circle Plot
750	Q9DB77	-0.899709214883953	0.100225233311056	murine	Q9DB77	1	2.5	#F68B33	1	Correlation Circle Plot
751	Q9DBG6	-0.665979195122785	-0.659219134332594	murine	Q9DBG6	1	2.5	#F68B33	1	Correlation Circle Plot
752	Q9DBJ3	-0.585585011641817	0.694673056731882	murine	Q9DBJ3	1	2.5	#F68B33	1	Correlation Circle Plot
753	Q9DBS1	-0.941356344966858	-0.151491389054957	murine	Q9DBS1	1	2.5	#F68B33	1	Correlation Circle Plot
754	Q9DCM0	-0.564484246363568	-0.559100459596702	murine	Q9DCM0	1	2.5	#F68B33	1	Correlation Circle Plot
755	Q9DCN2	-0.962481514669029	-0.0748406302837212	murine	Q9DCN2	1	2.5	#F68B33	1	Correlation Circle Plot
756	Q9EPB4	-0.869466001636898	0.0273779740299847	murine	Q9EPB4	1	2.5	#F68B33	1	Correlation Circle Plot
757	Q9EQH2	-0.904914456903856	-0.203139896600401	murine	Q9EQH2	1	2.5	#F68B33	1	Correlation Circle Plot
758	Q9EQK5	-0.943769503953826	-0.225474437399705	murine	Q9EQK5	1	2.5	#F68B33	1	Correlation Circle Plot
759	Q9EQP2	-0.957332169248251	-0.0427166365758802	murine	Q9EQP2	1	2.5	#F68B33	1	Correlation Circle Plot
760	Q9ESB3	-0.0434832163913658	-0.667827582741266	murine	Q9ESB3	1	2.5	#F68B33	1	Correlation Circle Plot
761	Q9H158	-0.54231699283108	-0.650852718676059	murine	Q9H158	1	2.5	#F68B33	1	Correlation Circle Plot
762	Q9HCK1	0.564433176437074	0.558540346187019	murine	Q9HCK1	1	2.5	#F68B33	1	Correlation Circle Plot
763	Q9JII6	-0.952856242553493	-0.0866548628819555	murine	Q9JII6	1	2.5	#F68B33	1	Correlation Circle Plot
764	Q9JKF1	-0.940738090761471	-0.169248183205371	murine	Q9JKF1	1	2.5	#F68B33	1	Correlation Circle Plot
765	Q9JLB4	-0.351574112096161	0.759033015110349	murine	Q9JLB4	1	2.5	#F68B33	1	Correlation Circle Plot
766	Q9JLJ2	0.452291719642757	0.658315036448515	murine	Q9JLJ2	1	2.5	#F68B33	1	Correlation Circle Plot
767	Q9JM76	-0.928442496861001	0.0193482360605962	murine	Q9JM76	1	2.5	#F68B33	1	Correlation Circle Plot
768	Q9JMA1	0.470834108503227	-0.819474393494715	murine	Q9JMA1	1	2.5	#F68B33	1	Correlation Circle Plot
769	Q9JMH6	-0.949825800633274	-0.0603971419318545	murine	Q9JMH6	1	2.5	#F68B33	1	Correlation Circle Plot
770	Q9QXS1	-0.907398685552314	-0.255269132611016	murine	Q9QXS1	1	2.5	#F68B33	1	Correlation Circle Plot
771	Q9QXT0	-0.902799098403707	-0.23105046409468	murine	Q9QXT0	1	2.5	#F68B33	1	Correlation Circle Plot
772	Q9QZL0	-0.655002137958254	-0.547336068635001	murine	Q9QZL0	1	2.5	#F68B33	1	Correlation Circle Plot
773	Q9QZS3	0.0901413894047284	0.789869556369221	murine	Q9QZS3	1	2.5	#F68B33	1	Correlation Circle Plot
774	Q9R0E1	-0.583007553628099	-0.63514635754762	murine	Q9R0E1	1	2.5	#F68B33	1	Correlation Circle Plot
775	Q9R0E2	-0.27693797308349	-0.795608299069868	murine	Q9R0E2	1	2.5	#F68B33	1	Correlation Circle Plot
776	Q9R0N0	-0.722341845463179	-0.653129734903055	murine	Q9R0N0	1	2.5	#F68B33	1	Correlation Circle Plot
777	Q9R0P3	-0.862003874976458	-0.215924357019394	murine	Q9R0P3	1	2.5	#F68B33	1	Correlation Circle Plot
778	Q9R0Z9	-0.324017247411841	0.532719779955858	murine	Q9R0Z9	1	2.5	#F68B33	1	Correlation Circle Plot
779	Q9R112	-0.608940822184192	-0.760500323160681	murine	Q9R112	1	2.5	#F68B33	1	Correlation Circle Plot
780	Q9WTM5	-0.701059805844557	-0.649698891819502	murine	Q9WTM5	1	2.5	#F68B33	1	Correlation Circle Plot
781	Q9WV32	-0.922838760136147	-0.0407050934629421	murine	Q9WV32	1	2.5	#F68B33	1	Correlation Circle Plot
782	Q9WV55	-0.520226273701657	-0.743590439391583	murine	Q9WV55	1	2.5	#F68B33	1	Correlation Circle Plot
783	Q9WVA4	-0.92618804876923	-0.159954888756633	murine	Q9WVA4	1	2.5	#F68B33	1	Correlation Circle Plot
784	Q9WVJ9	-0.920581356886655	0.0382432480082728	murine	Q9WVJ9	1	2.5	#F68B33	1	Correlation Circle Plot
785	Q9Y5F3	-0.162157006980609	0.701743812125749	murine	Q9Y5F3	1	2.5	#F68B33	1	Correlation Circle Plot
786	Q9Z1Q5	-0.920057554615494	0.0205116971349959	murine	Q9Z1Q5	1	2.5	#F68B33	1	Correlation Circle Plot
787	Q9Z1Q9	-0.783732694293252	-0.579102690449992	murine	Q9Z1Q9	1	2.5	#F68B33	1	Correlation Circle Plot
788	Q9Z2L6	-0.147855222107426	-0.799601476269939	murine	Q9Z2L6	1	2.5	#F68B33	1	Correlation Circle Plot
789	Q9Z2W0	-0.89568064803646	-0.0868619367135029	murine	Q9Z2W0	1	2.5	#F68B33	1	Correlation Circle Plot
790	V9GX06	-0.886007795372608	-0.0344097664079185	murine	V9GX06	1	2.5	#F68B33	1	Correlation Circle Plot
