# Supplementary material for: Proteomic characterization of intrahepatic cholangiocarcinoma identifies risk-stratifying subgroups and EIF4A1 as a therapeutic target
Source: Nat Commun. 2026 Mar 23;17:2741. doi: 10.1038/s41467-026-70817-1 (PMC13013968; doi:10.1038/s41467-026-70817-1)
Supplement: Supplementary file 14 — Source Data [file 41467_2026_70817_MOESM14_ESM.zip › Source Data/Fig7B_boxplotdown.csv]

	Protein	x	y	Organism	names	pch	cex	col	font	Overlap	Sample	Abundance	Median
1	A0FGR8	-0.820800249433636	0.146925005723569	human	A0FGR8	1	2.5	#388ECC	1	Correlation Circle Plot	TW507.raw	18.8459310248264	18.4702179726202
2	A0FGR8	-0.820800249433636	0.146925005723569	human	A0FGR8	1	2.5	#388ECC	1	Correlation Circle Plot	TW508.raw	19.3297875805756	18.6917844051276
3	A0FGR8	-0.820800249433636	0.146925005723569	human	A0FGR8	1	2.5	#388ECC	1	Correlation Circle Plot	TW509.raw	20.1258447735996	19.8829430025603
4	A0FGR8	-0.820800249433636	0.146925005723569	human	A0FGR8	1	2.5	#388ECC	1	Correlation Circle Plot	TW510.raw	20.4958296589849	18.5123761710664
5	A0FGR8	-0.820800249433636	0.146925005723569	human	A0FGR8	1	2.5	#388ECC	1	Correlation Circle Plot	TW511.raw	19.1086980042516	19.0360770002757
6	A0FGR8	-0.820800249433636	0.146925005723569	human	A0FGR8	1	2.5	#388ECC	1	Correlation Circle Plot	TW512.raw	18.5859124493772	18.0156273899701
7	A0FGR8	-0.820800249433636	0.146925005723569	human	A0FGR8	1	2.5	#388ECC	1	Correlation Circle Plot	TW513.raw	19.2180475985244	19.302801778217
8	A0FGR8	-0.820800249433636	0.146925005723569	human	A0FGR8	1	2.5	#388ECC	1	Correlation Circle Plot	TW514.raw	19.1781250230572	19.3768015788957
9	A0FGR8	-0.820800249433636	0.146925005723569	human	A0FGR8	1	2.5	#388ECC	1	Correlation Circle Plot	TW515.raw	17.1671731020875	16.7279337458404
10	CON_P04258	-0.916923754951719	0.025676228742257	murine	CON_P04258	1	2.5	#F68B33	1	Correlation Circle Plot	TW507.raw	22.481368328226	18.4702179726202
11	CON_P04258	-0.916923754951719	0.025676228742257	murine	CON_P04258	1	2.5	#F68B33	1	Correlation Circle Plot	TW508.raw	21.9591968341864	18.6917844051276
12	CON_P04258	-0.916923754951719	0.025676228742257	murine	CON_P04258	1	2.5	#F68B33	1	Correlation Circle Plot	TW509.raw	23.4293086579333	19.8829430025603
13	CON_P04258	-0.916923754951719	0.025676228742257	murine	CON_P04258	1	2.5	#F68B33	1	Correlation Circle Plot	TW510.raw	22.3863945818373	18.5123761710664
14	CON_P04258	-0.916923754951719	0.025676228742257	murine	CON_P04258	1	2.5	#F68B33	1	Correlation Circle Plot	TW511.raw	22.4378734524979	19.0360770002757
15	CON_P04258	-0.916923754951719	0.025676228742257	murine	CON_P04258	1	2.5	#F68B33	1	Correlation Circle Plot	TW512.raw	22.1150646117326	18.0156273899701
16	CON_P04258	-0.916923754951719	0.025676228742257	murine	CON_P04258	1	2.5	#F68B33	1	Correlation Circle Plot	TW513.raw	22.6236966628715	19.302801778217
17	CON_P04258	-0.916923754951719	0.025676228742257	murine	CON_P04258	1	2.5	#F68B33	1	Correlation Circle Plot	TW514.raw	23.550253592436	19.3768015788957
18	CON_P04258	-0.916923754951719	0.025676228742257	murine	CON_P04258	1	2.5	#F68B33	1	Correlation Circle Plot	TW515.raw	18.9081844254958	16.7279337458404
19	D3Z2H9	-0.881659062825962	-0.0805059958403916	murine	D3Z2H9	1	2.5	#F68B33	1	Correlation Circle Plot	TW507.raw	21.0323309737609	18.4702179726202
20	D3Z2H9	-0.881659062825962	-0.0805059958403916	murine	D3Z2H9	1	2.5	#F68B33	1	Correlation Circle Plot	TW508.raw	21.470563555436	18.6917844051276
21	D3Z2H9	-0.881659062825962	-0.0805059958403916	murine	D3Z2H9	1	2.5	#F68B33	1	Correlation Circle Plot	TW509.raw	22.0682094970777	19.8829430025603
22	D3Z2H9	-0.881659062825962	-0.0805059958403916	murine	D3Z2H9	1	2.5	#F68B33	1	Correlation Circle Plot	TW510.raw	21.4590943681478	18.5123761710664
23	D3Z2H9	-0.881659062825962	-0.0805059958403916	murine	D3Z2H9	1	2.5	#F68B33	1	Correlation Circle Plot	TW511.raw	21.5563666565701	19.0360770002757
24	D3Z2H9	-0.881659062825962	-0.0805059958403916	murine	D3Z2H9	1	2.5	#F68B33	1	Correlation Circle Plot	TW512.raw	20.883544213459	18.0156273899701
25	D3Z2H9	-0.881659062825962	-0.0805059958403916	murine	D3Z2H9	1	2.5	#F68B33	1	Correlation Circle Plot	TW513.raw	21.522644742789	19.302801778217
26	D3Z2H9	-0.881659062825962	-0.0805059958403916	murine	D3Z2H9	1	2.5	#F68B33	1	Correlation Circle Plot	TW514.raw	21.4773936499572	19.3768015788957
27	D3Z2H9	-0.881659062825962	-0.0805059958403916	murine	D3Z2H9	1	2.5	#F68B33	1	Correlation Circle Plot	TW515.raw	20.9096616688114	16.7279337458404
28	E9Q616	-0.926503017644502	-0.282215496140722	murine	E9Q616	1	2.5	#F68B33	1	Correlation Circle Plot	TW507.raw	18.2499930121713	18.4702179726202
29	E9Q616	-0.926503017644502	-0.282215496140722	murine	E9Q616	1	2.5	#F68B33	1	Correlation Circle Plot	TW508.raw	18.8198391699155	18.6917844051276
30	E9Q616	-0.926503017644502	-0.282215496140722	murine	E9Q616	1	2.5	#F68B33	1	Correlation Circle Plot	TW509.raw	20.4874239808596	19.8829430025603
31	E9Q616	-0.926503017644502	-0.282215496140722	murine	E9Q616	1	2.5	#F68B33	1	Correlation Circle Plot	TW510.raw	19.6725358382792	18.5123761710664
32	E9Q616	-0.926503017644502	-0.282215496140722	murine	E9Q616	1	2.5	#F68B33	1	Correlation Circle Plot	TW511.raw	19.6755987397622	19.0360770002757
33	E9Q616	-0.926503017644502	-0.282215496140722	murine	E9Q616	1	2.5	#F68B33	1	Correlation Circle Plot	TW512.raw	18.6030865951896	18.0156273899701
34	E9Q616	-0.926503017644502	-0.282215496140722	murine	E9Q616	1	2.5	#F68B33	1	Correlation Circle Plot	TW513.raw	19.9993036461998	19.302801778217
35	E9Q616	-0.926503017644502	-0.282215496140722	murine	E9Q616	1	2.5	#F68B33	1	Correlation Circle Plot	TW514.raw	19.8643750917598	19.3768015788957
36	E9Q616	-0.926503017644502	-0.282215496140722	murine	E9Q616	1	2.5	#F68B33	1	Correlation Circle Plot	TW515.raw	17.2728939973174	16.7279337458404
37	E9Q8T7	-0.666953775226755	0.454030166896244	murine	E9Q8T7	1	2.5	#F68B33	1	Correlation Circle Plot	TW507.raw	18.2125771279556	18.4702179726202
38	E9Q8T7	-0.666953775226755	0.454030166896244	murine	E9Q8T7	1	2.5	#F68B33	1	Correlation Circle Plot	TW508.raw	18.5629019879593	18.6917844051276
39	E9Q8T7	-0.666953775226755	0.454030166896244	murine	E9Q8T7	1	2.5	#F68B33	1	Correlation Circle Plot	TW509.raw	18.4294149148447	19.8829430025603
40	E9Q8T7	-0.666953775226755	0.454030166896244	murine	E9Q8T7	1	2.5	#F68B33	1	Correlation Circle Plot	TW510.raw	17.8091652053719	18.5123761710664
41	E9Q8T7	-0.666953775226755	0.454030166896244	murine	E9Q8T7	1	2.5	#F68B33	1	Correlation Circle Plot	TW511.raw	17.3677986498056	19.0360770002757
42	E9Q8T7	-0.666953775226755	0.454030166896244	murine	E9Q8T7	1	2.5	#F68B33	1	Correlation Circle Plot	TW512.raw	17.5581217153109	18.0156273899701
43	E9Q8T7	-0.666953775226755	0.454030166896244	murine	E9Q8T7	1	2.5	#F68B33	1	Correlation Circle Plot	TW513.raw	17.9260179563565	19.302801778217
44	E9Q8T7	-0.666953775226755	0.454030166896244	murine	E9Q8T7	1	2.5	#F68B33	1	Correlation Circle Plot	TW514.raw	18.464003233805	19.3768015788957
45	E9Q8T7	-0.666953775226755	0.454030166896244	murine	E9Q8T7	1	2.5	#F68B33	1	Correlation Circle Plot	TW515.raw	17.2879738443311	16.7279337458404
46	E9QA15	-0.955905075168299	-0.203437962471823	murine	E9QA15	1	2.5	#F68B33	1	Correlation Circle Plot	TW507.raw	18.2168121569955	18.4702179726202
47	E9QA15	-0.955905075168299	-0.203437962471823	murine	E9QA15	1	2.5	#F68B33	1	Correlation Circle Plot	TW508.raw	19.3256172861202	18.6917844051276
48	E9QA15	-0.955905075168299	-0.203437962471823	murine	E9QA15	1	2.5	#F68B33	1	Correlation Circle Plot	TW509.raw	20.5905066445583	19.8829430025603
49	E9QA15	-0.955905075168299	-0.203437962471823	murine	E9QA15	1	2.5	#F68B33	1	Correlation Circle Plot	TW510.raw	19.1840690047888	18.5123761710664
50	E9QA15	-0.955905075168299	-0.203437962471823	murine	E9QA15	1	2.5	#F68B33	1	Correlation Circle Plot	TW511.raw	19.9002904660824	19.0360770002757
51	E9QA15	-0.955905075168299	-0.203437962471823	murine	E9QA15	1	2.5	#F68B33	1	Correlation Circle Plot	TW512.raw	18.4544961018971	18.0156273899701
52	E9QA15	-0.955905075168299	-0.203437962471823	murine	E9QA15	1	2.5	#F68B33	1	Correlation Circle Plot	TW513.raw	20.2535774528718	19.302801778217
53	E9QA15	-0.955905075168299	-0.203437962471823	murine	E9QA15	1	2.5	#F68B33	1	Correlation Circle Plot	TW514.raw	20.1123529604029	19.3768015788957
54	E9QA15	-0.955905075168299	-0.203437962471823	murine	E9QA15	1	2.5	#F68B33	1	Correlation Circle Plot	TW515.raw	16.3929814571067	16.7279337458404
55	O00232	0.871066041968544	-0.382288236149662	human	O00232	1	2.5	#388ECC	1	Correlation Circle Plot	TW507.raw	18.3430251872581	18.4702179726202
56	O00232	0.871066041968544	-0.382288236149662	human	O00232	1	2.5	#388ECC	1	Correlation Circle Plot	TW508.raw	18.1841876834249	18.6917844051276
57	O00232	0.871066041968544	-0.382288236149662	human	O00232	1	2.5	#388ECC	1	Correlation Circle Plot	TW509.raw	17.4991218047744	19.8829430025603
58	O00232	0.871066041968544	-0.382288236149662	human	O00232	1	2.5	#388ECC	1	Correlation Circle Plot	TW510.raw	18.1296301639237	18.5123761710664
59	O00232	0.871066041968544	-0.382288236149662	human	O00232	1	2.5	#388ECC	1	Correlation Circle Plot	TW511.raw	18.4300359525324	19.0360770002757
60	O00232	0.871066041968544	-0.382288236149662	human	O00232	1	2.5	#388ECC	1	Correlation Circle Plot	TW512.raw	19.0285778929356	18.0156273899701
61	O00232	0.871066041968544	-0.382288236149662	human	O00232	1	2.5	#388ECC	1	Correlation Circle Plot	TW513.raw	18.6848855647725	19.302801778217
62	O00232	0.871066041968544	-0.382288236149662	human	O00232	1	2.5	#388ECC	1	Correlation Circle Plot	TW514.raw	18.2250285202147	19.3768015788957
63	O00232	0.871066041968544	-0.382288236149662	human	O00232	1	2.5	#388ECC	1	Correlation Circle Plot	TW515.raw	19.2524390697356	16.7279337458404
64	O00267	0.940178602714814	-0.098594672570083	human	O00267	1	2.5	#388ECC	1	Correlation Circle Plot	TW507.raw	16.42638106468	18.4702179726202
65	O00267	0.940178602714814	-0.098594672570083	human	O00267	1	2.5	#388ECC	1	Correlation Circle Plot	TW508.raw	16.6792876540241	18.6917844051276
66	O00267	0.940178602714814	-0.098594672570083	human	O00267	1	2.5	#388ECC	1	Correlation Circle Plot	TW509.raw	14.2949653005091	19.8829430025603
67	O00267	0.940178602714814	-0.098594672570083	human	O00267	1	2.5	#388ECC	1	Correlation Circle Plot	TW510.raw	NA	18.5123761710664
68	O00267	0.940178602714814	-0.098594672570083	human	O00267	1	2.5	#388ECC	1	Correlation Circle Plot	TW511.raw	16.2095847283637	19.0360770002757
69	O00267	0.940178602714814	-0.098594672570083	human	O00267	1	2.5	#388ECC	1	Correlation Circle Plot	TW512.raw	17.3210384639663	18.0156273899701
70	O00267	0.940178602714814	-0.098594672570083	human	O00267	1	2.5	#388ECC	1	Correlation Circle Plot	TW513.raw	16.6957176632282	19.302801778217
71	O00267	0.940178602714814	-0.098594672570083	human	O00267	1	2.5	#388ECC	1	Correlation Circle Plot	TW514.raw	16.401264534837	19.3768015788957
72	O00267	0.940178602714814	-0.098594672570083	human	O00267	1	2.5	#388ECC	1	Correlation Circle Plot	TW515.raw	19.1863222311425	16.7279337458404
73	O08529	-0.991054494730754	-0.0955725769061881	murine	O08529	1	2.5	#F68B33	1	Correlation Circle Plot	TW507.raw	17.0723629278247	18.4702179726202
74	O08529	-0.991054494730754	-0.0955725769061881	murine	O08529	1	2.5	#F68B33	1	Correlation Circle Plot	TW508.raw	17.4954022403358	18.6917844051276
75	O08529	-0.991054494730754	-0.0955725769061881	murine	O08529	1	2.5	#F68B33	1	Correlation Circle Plot	TW509.raw	18.862943011686	19.8829430025603
76	O08529	-0.991054494730754	-0.0955725769061881	murine	O08529	1	2.5	#F68B33	1	Correlation Circle Plot	TW510.raw	17.3099825299157	18.5123761710664
77	O08529	-0.991054494730754	-0.0955725769061881	murine	O08529	1	2.5	#F68B33	1	Correlation Circle Plot	TW511.raw	17.7324125718156	19.0360770002757
78	O08529	-0.991054494730754	-0.0955725769061881	murine	O08529	1	2.5	#F68B33	1	Correlation Circle Plot	TW512.raw	16.5950432645006	18.0156273899701
79	O08529	-0.991054494730754	-0.0955725769061881	murine	O08529	1	2.5	#F68B33	1	Correlation Circle Plot	TW513.raw	18.1755008206519	19.302801778217
80	O08529	-0.991054494730754	-0.0955725769061881	murine	O08529	1	2.5	#F68B33	1	Correlation Circle Plot	TW514.raw	18.3043602350837	19.3768015788957
81	O08529	-0.991054494730754	-0.0955725769061881	murine	O08529	1	2.5	#F68B33	1	Correlation Circle Plot	TW515.raw	15.1511711730481	16.7279337458404
82	O08553	-0.897249652276148	0.0300189568587927	murine	O08553	1	2.5	#F68B33	1	Correlation Circle Plot	TW507.raw	19.2327605179153	18.4702179726202
83	O08553	-0.897249652276148	0.0300189568587927	murine	O08553	1	2.5	#F68B33	1	Correlation Circle Plot	TW508.raw	21.0158097575613	18.6917844051276
84	O08553	-0.897249652276148	0.0300189568587927	murine	O08553	1	2.5	#F68B33	1	Correlation Circle Plot	TW509.raw	21.3558296067052	19.8829430025603
85	O08553	-0.897249652276148	0.0300189568587927	murine	O08553	1	2.5	#F68B33	1	Correlation Circle Plot	TW510.raw	20.1697317564377	18.5123761710664
86	O08553	-0.897249652276148	0.0300189568587927	murine	O08553	1	2.5	#F68B33	1	Correlation Circle Plot	TW511.raw	20.5483496958717	19.0360770002757
87	O08553	-0.897249652276148	0.0300189568587927	murine	O08553	1	2.5	#F68B33	1	Correlation Circle Plot	TW512.raw	18.7769630730574	18.0156273899701
88	O08553	-0.897249652276148	0.0300189568587927	murine	O08553	1	2.5	#F68B33	1	Correlation Circle Plot	TW513.raw	20.6763152371613	19.302801778217
89	O08553	-0.897249652276148	0.0300189568587927	murine	O08553	1	2.5	#F68B33	1	Correlation Circle Plot	TW514.raw	21.2680233563185	19.3768015788957
90	O08553	-0.897249652276148	0.0300189568587927	murine	O08553	1	2.5	#F68B33	1	Correlation Circle Plot	TW515.raw	18.5460202362557	16.7279337458404
91	O08749	-0.870688066112904	-0.0451906609599465	murine	O08749	1	2.5	#F68B33	1	Correlation Circle Plot	TW507.raw	17.6634816647046	18.4702179726202
92	O08749	-0.870688066112904	-0.0451906609599465	murine	O08749	1	2.5	#F68B33	1	Correlation Circle Plot	TW508.raw	18.5635277357543	18.6917844051276
93	O08749	-0.870688066112904	-0.0451906609599465	murine	O08749	1	2.5	#F68B33	1	Correlation Circle Plot	TW509.raw	20.271070858616	19.8829430025603
94	O08749	-0.870688066112904	-0.0451906609599465	murine	O08749	1	2.5	#F68B33	1	Correlation Circle Plot	TW510.raw	18.9500346803529	18.5123761710664
95	O08749	-0.870688066112904	-0.0451906609599465	murine	O08749	1	2.5	#F68B33	1	Correlation Circle Plot	TW511.raw	18.6675204584388	19.0360770002757
96	O08749	-0.870688066112904	-0.0451906609599465	murine	O08749	1	2.5	#F68B33	1	Correlation Circle Plot	TW512.raw	18.4339725006576	18.0156273899701
97	O08749	-0.870688066112904	-0.0451906609599465	murine	O08749	1	2.5	#F68B33	1	Correlation Circle Plot	TW513.raw	18.4044306131102	19.302801778217
98	O08749	-0.870688066112904	-0.0451906609599465	murine	O08749	1	2.5	#F68B33	1	Correlation Circle Plot	TW514.raw	18.3975660123174	19.3768015788957
99	O08749	-0.870688066112904	-0.0451906609599465	murine	O08749	1	2.5	#F68B33	1	Correlation Circle Plot	TW515.raw	16.4074188117136	16.7279337458404
100	O08756	-0.969373550526048	-0.121644051047583	murine	O08756	1	2.5	#F68B33	1	Correlation Circle Plot	TW507.raw	16.745201610596	18.4702179726202
101	O08756	-0.969373550526048	-0.121644051047583	murine	O08756	1	2.5	#F68B33	1	Correlation Circle Plot	TW508.raw	17.8439885043395	18.6917844051276
102	O08756	-0.969373550526048	-0.121644051047583	murine	O08756	1	2.5	#F68B33	1	Correlation Circle Plot	TW509.raw	19.2071692650241	19.8829430025603
103	O08756	-0.969373550526048	-0.121644051047583	murine	O08756	1	2.5	#F68B33	1	Correlation Circle Plot	TW510.raw	17.6665291560179	18.5123761710664
104	O08756	-0.969373550526048	-0.121644051047583	murine	O08756	1	2.5	#F68B33	1	Correlation Circle Plot	TW511.raw	17.4583505372462	19.0360770002757
105	O08756	-0.969373550526048	-0.121644051047583	murine	O08756	1	2.5	#F68B33	1	Correlation Circle Plot	TW512.raw	16.6188443017667	18.0156273899701
106	O08756	-0.969373550526048	-0.121644051047583	murine	O08756	1	2.5	#F68B33	1	Correlation Circle Plot	TW513.raw	18.4888443464573	19.302801778217
107	O08756	-0.969373550526048	-0.121644051047583	murine	O08756	1	2.5	#F68B33	1	Correlation Circle Plot	TW514.raw	18.3750861104129	19.3768015788957
108	O08756	-0.969373550526048	-0.121644051047583	murine	O08756	1	2.5	#F68B33	1	Correlation Circle Plot	TW515.raw	15.0965586893503	16.7279337458404
109	O08795	-0.872233141697261	-0.299880313480737	murine	O08795	1	2.5	#F68B33	1	Correlation Circle Plot	TW507.raw	17.7138227911775	18.4702179726202
110	O08795	-0.872233141697261	-0.299880313480737	murine	O08795	1	2.5	#F68B33	1	Correlation Circle Plot	TW508.raw	18.6143971247067	18.6917844051276
111	O08795	-0.872233141697261	-0.299880313480737	murine	O08795	1	2.5	#F68B33	1	Correlation Circle Plot	TW509.raw	19.4181593878012	19.8829430025603
112	O08795	-0.872233141697261	-0.299880313480737	murine	O08795	1	2.5	#F68B33	1	Correlation Circle Plot	TW510.raw	18.0454983881063	18.5123761710664
113	O08795	-0.872233141697261	-0.299880313480737	murine	O08795	1	2.5	#F68B33	1	Correlation Circle Plot	TW511.raw	19.2268590143337	19.0360770002757
114	O08795	-0.872233141697261	-0.299880313480737	murine	O08795	1	2.5	#F68B33	1	Correlation Circle Plot	TW512.raw	18.4909605284245	18.0156273899701
115	O08795	-0.872233141697261	-0.299880313480737	murine	O08795	1	2.5	#F68B33	1	Correlation Circle Plot	TW513.raw	19.3803321143983	19.302801778217
116	O08795	-0.872233141697261	-0.299880313480737	murine	O08795	1	2.5	#F68B33	1	Correlation Circle Plot	TW514.raw	18.8507545526452	19.3768015788957
117	O08795	-0.872233141697261	-0.299880313480737	murine	O08795	1	2.5	#F68B33	1	Correlation Circle Plot	TW515.raw	16.1526849191854	16.7279337458404
118	O09131	-0.954795187565361	-0.0913072453109235	murine	O09131	1	2.5	#F68B33	1	Correlation Circle Plot	TW507.raw	18.9884073211594	18.4702179726202
119	O09131	-0.954795187565361	-0.0913072453109235	murine	O09131	1	2.5	#F68B33	1	Correlation Circle Plot	TW508.raw	19.4389522207083	18.6917844051276
120	O09131	-0.954795187565361	-0.0913072453109235	murine	O09131	1	2.5	#F68B33	1	Correlation Circle Plot	TW509.raw	20.3468404875011	19.8829430025603
121	O09131	-0.954795187565361	-0.0913072453109235	murine	O09131	1	2.5	#F68B33	1	Correlation Circle Plot	TW510.raw	19.7082621516658	18.5123761710664
122	O09131	-0.954795187565361	-0.0913072453109235	murine	O09131	1	2.5	#F68B33	1	Correlation Circle Plot	TW511.raw	19.7563119870587	19.0360770002757
123	O09131	-0.954795187565361	-0.0913072453109235	murine	O09131	1	2.5	#F68B33	1	Correlation Circle Plot	TW512.raw	18.2182463064232	18.0156273899701
124	O09131	-0.954795187565361	-0.0913072453109235	murine	O09131	1	2.5	#F68B33	1	Correlation Circle Plot	TW513.raw	20.2266920603713	19.302801778217
125	O09131	-0.954795187565361	-0.0913072453109235	murine	O09131	1	2.5	#F68B33	1	Correlation Circle Plot	TW514.raw	20.1520842669726	19.3768015788957
126	O09131	-0.954795187565361	-0.0913072453109235	murine	O09131	1	2.5	#F68B33	1	Correlation Circle Plot	TW515.raw	17.4916730613015	16.7279337458404
127	O09167	-0.888807592301554	-0.220126877354389	murine	O09167	1	2.5	#F68B33	1	Correlation Circle Plot	TW507.raw	16.3991510621849	18.4702179726202
128	O09167	-0.888807592301554	-0.220126877354389	murine	O09167	1	2.5	#F68B33	1	Correlation Circle Plot	TW508.raw	16.7661665329655	18.6917844051276
129	O09167	-0.888807592301554	-0.220126877354389	murine	O09167	1	2.5	#F68B33	1	Correlation Circle Plot	TW509.raw	18.5708526038222	19.8829430025603
130	O09167	-0.888807592301554	-0.220126877354389	murine	O09167	1	2.5	#F68B33	1	Correlation Circle Plot	TW510.raw	16.9372933514666	18.5123761710664
131	O09167	-0.888807592301554	-0.220126877354389	murine	O09167	1	2.5	#F68B33	1	Correlation Circle Plot	TW511.raw	17.8738345812987	19.0360770002757
132	O09167	-0.888807592301554	-0.220126877354389	murine	O09167	1	2.5	#F68B33	1	Correlation Circle Plot	TW512.raw	15.6284711721255	18.0156273899701
133	O09167	-0.888807592301554	-0.220126877354389	murine	O09167	1	2.5	#F68B33	1	Correlation Circle Plot	TW513.raw	17.9201958197867	19.302801778217
134	O09167	-0.888807592301554	-0.220126877354389	murine	O09167	1	2.5	#F68B33	1	Correlation Circle Plot	TW514.raw	18.0721116638295	19.3768015788957
135	O09167	-0.888807592301554	-0.220126877354389	murine	O09167	1	2.5	#F68B33	1	Correlation Circle Plot	TW515.raw	15.7749903359978	16.7279337458404
136	O15347	0.8905880248546	0.0630429493229994	human	O15347	1	2.5	#388ECC	1	Correlation Circle Plot	TW507.raw	17.039979278705	18.4702179726202
137	O15347	0.8905880248546	0.0630429493229994	human	O15347	1	2.5	#388ECC	1	Correlation Circle Plot	TW508.raw	17.6925337757181	18.6917844051276
138	O15347	0.8905880248546	0.0630429493229994	human	O15347	1	2.5	#388ECC	1	Correlation Circle Plot	TW509.raw	15.1109766845688	19.8829430025603
139	O15347	0.8905880248546	0.0630429493229994	human	O15347	1	2.5	#388ECC	1	Correlation Circle Plot	TW510.raw	NA	18.5123761710664
140	O15347	0.8905880248546	0.0630429493229994	human	O15347	1	2.5	#388ECC	1	Correlation Circle Plot	TW511.raw	17.3534570046746	19.0360770002757
141	O15347	0.8905880248546	0.0630429493229994	human	O15347	1	2.5	#388ECC	1	Correlation Circle Plot	TW512.raw	18.3101956035648	18.0156273899701
142	O15347	0.8905880248546	0.0630429493229994	human	O15347	1	2.5	#388ECC	1	Correlation Circle Plot	TW513.raw	16.6881546727694	19.302801778217
143	O15347	0.8905880248546	0.0630429493229994	human	O15347	1	2.5	#388ECC	1	Correlation Circle Plot	TW514.raw	16.8766967926155	19.3768015788957
144	O15347	0.8905880248546	0.0630429493229994	human	O15347	1	2.5	#388ECC	1	Correlation Circle Plot	TW515.raw	18.6617537465217	16.7279337458404
145	O15533	-0.804670818398523	-0.0148735743542573	human	O15533	1	2.5	#388ECC	1	Correlation Circle Plot	TW507.raw	19.1201821792295	18.4702179726202
146	O15533	-0.804670818398523	-0.0148735743542573	human	O15533	1	2.5	#388ECC	1	Correlation Circle Plot	TW508.raw	19.175266893813	18.6917844051276
147	O15533	-0.804670818398523	-0.0148735743542573	human	O15533	1	2.5	#388ECC	1	Correlation Circle Plot	TW509.raw	19.1785457171629	19.8829430025603
148	O15533	-0.804670818398523	-0.0148735743542573	human	O15533	1	2.5	#388ECC	1	Correlation Circle Plot	TW510.raw	19.2972207978317	18.5123761710664
149	O15533	-0.804670818398523	-0.0148735743542573	human	O15533	1	2.5	#388ECC	1	Correlation Circle Plot	TW511.raw	18.802147137184	19.0360770002757
150	O15533	-0.804670818398523	-0.0148735743542573	human	O15533	1	2.5	#388ECC	1	Correlation Circle Plot	TW512.raw	18.1255799536323	18.0156273899701
151	O15533	-0.804670818398523	-0.0148735743542573	human	O15533	1	2.5	#388ECC	1	Correlation Circle Plot	TW513.raw	20.3458231941694	19.302801778217
152	O15533	-0.804670818398523	-0.0148735743542573	human	O15533	1	2.5	#388ECC	1	Correlation Circle Plot	TW514.raw	21.2681833104698	19.3768015788957
153	O15533	-0.804670818398523	-0.0148735743542573	human	O15533	1	2.5	#388ECC	1	Correlation Circle Plot	TW515.raw	16.183866017473	16.7279337458404
154	O35295	-0.906652004257635	0.0696185836186973	murine	O35295	1	2.5	#F68B33	1	Correlation Circle Plot	TW507.raw	17.446097883558	18.4702179726202
155	O35295	-0.906652004257635	0.0696185836186973	murine	O35295	1	2.5	#F68B33	1	Correlation Circle Plot	TW508.raw	18.0315827535454	18.6917844051276
156	O35295	-0.906652004257635	0.0696185836186973	murine	O35295	1	2.5	#F68B33	1	Correlation Circle Plot	TW509.raw	18.6694179762389	19.8829430025603
157	O35295	-0.906652004257635	0.0696185836186973	murine	O35295	1	2.5	#F68B33	1	Correlation Circle Plot	TW510.raw	17.0051420498218	18.5123761710664
158	O35295	-0.906652004257635	0.0696185836186973	murine	O35295	1	2.5	#F68B33	1	Correlation Circle Plot	TW511.raw	17.4716910890301	19.0360770002757
159	O35295	-0.906652004257635	0.0696185836186973	murine	O35295	1	2.5	#F68B33	1	Correlation Circle Plot	TW512.raw	15.829613736151	18.0156273899701
160	O35295	-0.906652004257635	0.0696185836186973	murine	O35295	1	2.5	#F68B33	1	Correlation Circle Plot	TW513.raw	18.2867292086222	19.302801778217
161	O35295	-0.906652004257635	0.0696185836186973	murine	O35295	1	2.5	#F68B33	1	Correlation Circle Plot	TW514.raw	18.8786826002938	19.3768015788957
162	O35295	-0.906652004257635	0.0696185836186973	murine	O35295	1	2.5	#F68B33	1	Correlation Circle Plot	TW515.raw	15.5447984505439	16.7279337458404
163	O35639	-0.881321267327362	0.089551342403785	murine	O35639	1	2.5	#F68B33	1	Correlation Circle Plot	TW507.raw	19.9066058559656	18.4702179726202
164	O35639	-0.881321267327362	0.089551342403785	murine	O35639	1	2.5	#F68B33	1	Correlation Circle Plot	TW508.raw	18.8095640422493	18.6917844051276
165	O35639	-0.881321267327362	0.089551342403785	murine	O35639	1	2.5	#F68B33	1	Correlation Circle Plot	TW509.raw	20.1514526439657	19.8829430025603
166	O35639	-0.881321267327362	0.089551342403785	murine	O35639	1	2.5	#F68B33	1	Correlation Circle Plot	TW510.raw	19.2608437482952	18.5123761710664
167	O35639	-0.881321267327362	0.089551342403785	murine	O35639	1	2.5	#F68B33	1	Correlation Circle Plot	TW511.raw	19.7998191418435	19.0360770002757
168	O35639	-0.881321267327362	0.089551342403785	murine	O35639	1	2.5	#F68B33	1	Correlation Circle Plot	TW512.raw	18.2299547411333	18.0156273899701
169	O35639	-0.881321267327362	0.089551342403785	murine	O35639	1	2.5	#F68B33	1	Correlation Circle Plot	TW513.raw	19.5601350173679	19.302801778217
170	O35639	-0.881321267327362	0.089551342403785	murine	O35639	1	2.5	#F68B33	1	Correlation Circle Plot	TW514.raw	19.8498250317135	19.3768015788957
171	O35639	-0.881321267327362	0.089551342403785	murine	O35639	1	2.5	#F68B33	1	Correlation Circle Plot	TW515.raw	17.6685041551214	16.7279337458404
172	O35682	-0.8897684548679	-0.274362176352283	murine	O35682	1	2.5	#F68B33	1	Correlation Circle Plot	TW507.raw	17.3854327224579	18.4702179726202
173	O35682	-0.8897684548679	-0.274362176352283	murine	O35682	1	2.5	#F68B33	1	Correlation Circle Plot	TW508.raw	18.0269502314208	18.6917844051276
174	O35682	-0.8897684548679	-0.274362176352283	murine	O35682	1	2.5	#F68B33	1	Correlation Circle Plot	TW509.raw	19.1188853245218	19.8829430025603
175	O35682	-0.8897684548679	-0.274362176352283	murine	O35682	1	2.5	#F68B33	1	Correlation Circle Plot	TW510.raw	18.7234743033961	18.5123761710664
176	O35682	-0.8897684548679	-0.274362176352283	murine	O35682	1	2.5	#F68B33	1	Correlation Circle Plot	TW511.raw	18.9185604705587	19.0360770002757
177	O35682	-0.8897684548679	-0.274362176352283	murine	O35682	1	2.5	#F68B33	1	Correlation Circle Plot	TW512.raw	17.9611500815864	18.0156273899701
178	O35682	-0.8897684548679	-0.274362176352283	murine	O35682	1	2.5	#F68B33	1	Correlation Circle Plot	TW513.raw	19.1712965415321	19.302801778217
179	O35682	-0.8897684548679	-0.274362176352283	murine	O35682	1	2.5	#F68B33	1	Correlation Circle Plot	TW514.raw	18.641455572197	19.3768015788957
180	O35682	-0.8897684548679	-0.274362176352283	murine	O35682	1	2.5	#F68B33	1	Correlation Circle Plot	TW515.raw	15.7773323801764	16.7279337458404
181	O43678	0.800250384902024	0.362128121627286	human	O43678	1	2.5	#388ECC	1	Correlation Circle Plot	TW507.raw	18.0843153246327	18.4702179726202
182	O43678	0.800250384902024	0.362128121627286	human	O43678	1	2.5	#388ECC	1	Correlation Circle Plot	TW508.raw	16.9691841340896	18.6917844051276
183	O43678	0.800250384902024	0.362128121627286	human	O43678	1	2.5	#388ECC	1	Correlation Circle Plot	TW509.raw	16.7640292545629	19.8829430025603
184	O43678	0.800250384902024	0.362128121627286	human	O43678	1	2.5	#388ECC	1	Correlation Circle Plot	TW510.raw	18.0077335886651	18.5123761710664
185	O43678	0.800250384902024	0.362128121627286	human	O43678	1	2.5	#388ECC	1	Correlation Circle Plot	TW511.raw	16.9449407807105	19.0360770002757
186	O43678	0.800250384902024	0.362128121627286	human	O43678	1	2.5	#388ECC	1	Correlation Circle Plot	TW512.raw	17.7748513906726	18.0156273899701
187	O43678	0.800250384902024	0.362128121627286	human	O43678	1	2.5	#388ECC	1	Correlation Circle Plot	TW513.raw	16.3940238438568	19.302801778217
188	O43678	0.800250384902024	0.362128121627286	human	O43678	1	2.5	#388ECC	1	Correlation Circle Plot	TW514.raw	16.9806862875978	19.3768015788957
189	O43678	0.800250384902024	0.362128121627286	human	O43678	1	2.5	#388ECC	1	Correlation Circle Plot	TW515.raw	18.6035647729991	16.7279337458404
190	O43747	-0.80506889181813	0.472546793932907	human	O43747	1	2.5	#388ECC	1	Correlation Circle Plot	TW507.raw	16.2738374781323	18.4702179726202
191	O43747	-0.80506889181813	0.472546793932907	human	O43747	1	2.5	#388ECC	1	Correlation Circle Plot	TW508.raw	16.7762916553866	18.6917844051276
192	O43747	-0.80506889181813	0.472546793932907	human	O43747	1	2.5	#388ECC	1	Correlation Circle Plot	TW509.raw	16.4836646490583	19.8829430025603
193	O43747	-0.80506889181813	0.472546793932907	human	O43747	1	2.5	#388ECC	1	Correlation Circle Plot	TW510.raw	16.3146894458305	18.5123761710664
194	O43747	-0.80506889181813	0.472546793932907	human	O43747	1	2.5	#388ECC	1	Correlation Circle Plot	TW511.raw	15.6529905792839	19.0360770002757
195	O43747	-0.80506889181813	0.472546793932907	human	O43747	1	2.5	#388ECC	1	Correlation Circle Plot	TW512.raw	15.3893019499233	18.0156273899701
196	O43747	-0.80506889181813	0.472546793932907	human	O43747	1	2.5	#388ECC	1	Correlation Circle Plot	TW513.raw	15.8730643553549	19.302801778217
197	O43747	-0.80506889181813	0.472546793932907	human	O43747	1	2.5	#388ECC	1	Correlation Circle Plot	TW514.raw	16.8159961308892	19.3768015788957
198	O43747	-0.80506889181813	0.472546793932907	human	O43747	1	2.5	#388ECC	1	Correlation Circle Plot	TW515.raw	14.5534613056719	16.7279337458404
199	O43847	0.822939698713817	-0.254051537616486	human	O43847	1	2.5	#388ECC	1	Correlation Circle Plot	TW507.raw	17.3805625263824	18.4702179726202
200	O43847	0.822939698713817	-0.254051537616486	human	O43847	1	2.5	#388ECC	1	Correlation Circle Plot	TW508.raw	16.7621224631432	18.6917844051276
201	O43847	0.822939698713817	-0.254051537616486	human	O43847	1	2.5	#388ECC	1	Correlation Circle Plot	TW509.raw	16.1460176958639	19.8829430025603
202	O43847	0.822939698713817	-0.254051537616486	human	O43847	1	2.5	#388ECC	1	Correlation Circle Plot	TW510.raw	16.8179329784346	18.5123761710664
203	O43847	0.822939698713817	-0.254051537616486	human	O43847	1	2.5	#388ECC	1	Correlation Circle Plot	TW511.raw	17.1184139126999	19.0360770002757
204	O43847	0.822939698713817	-0.254051537616486	human	O43847	1	2.5	#388ECC	1	Correlation Circle Plot	TW512.raw	17.865920505596	18.0156273899701
205	O43847	0.822939698713817	-0.254051537616486	human	O43847	1	2.5	#388ECC	1	Correlation Circle Plot	TW513.raw	17.2194332524974	19.302801778217
206	O43847	0.822939698713817	-0.254051537616486	human	O43847	1	2.5	#388ECC	1	Correlation Circle Plot	TW514.raw	16.710308699836	19.3768015788957
207	O43847	0.822939698713817	-0.254051537616486	human	O43847	1	2.5	#388ECC	1	Correlation Circle Plot	TW515.raw	17.6183424823233	16.7279337458404
208	O54734	-0.879518907906729	-0.318672041131601	murine	O54734	1	2.5	#F68B33	1	Correlation Circle Plot	TW507.raw	15.7875888737608	18.4702179726202
209	O54734	-0.879518907906729	-0.318672041131601	murine	O54734	1	2.5	#F68B33	1	Correlation Circle Plot	TW508.raw	17.4547089459355	18.6917844051276
210	O54734	-0.879518907906729	-0.318672041131601	murine	O54734	1	2.5	#F68B33	1	Correlation Circle Plot	TW509.raw	18.8112366995928	19.8829430025603
211	O54734	-0.879518907906729	-0.318672041131601	murine	O54734	1	2.5	#F68B33	1	Correlation Circle Plot	TW510.raw	17.2891093138395	18.5123761710664
212	O54734	-0.879518907906729	-0.318672041131601	murine	O54734	1	2.5	#F68B33	1	Correlation Circle Plot	TW511.raw	18.5255513950802	19.0360770002757
213	O54734	-0.879518907906729	-0.318672041131601	murine	O54734	1	2.5	#F68B33	1	Correlation Circle Plot	TW512.raw	17.1887723387894	18.0156273899701
214	O54734	-0.879518907906729	-0.318672041131601	murine	O54734	1	2.5	#F68B33	1	Correlation Circle Plot	TW513.raw	18.5962844066022	19.302801778217
215	O54734	-0.879518907906729	-0.318672041131601	murine	O54734	1	2.5	#F68B33	1	Correlation Circle Plot	TW514.raw	17.9610030789642	19.3768015788957
216	O54734	-0.879518907906729	-0.318672041131601	murine	O54734	1	2.5	#F68B33	1	Correlation Circle Plot	TW515.raw	14.1548972020069	16.7279337458404
217	O60763	0.686454679082243	0.208587156841406	human	O60763	1	2.5	#388ECC	1	Correlation Circle Plot	TW507.raw	18.8584060261819	18.4702179726202
218	O60763	0.686454679082243	0.208587156841406	human	O60763	1	2.5	#388ECC	1	Correlation Circle Plot	TW508.raw	17.8311773300741	18.6917844051276
219	O60763	0.686454679082243	0.208587156841406	human	O60763	1	2.5	#388ECC	1	Correlation Circle Plot	TW509.raw	18.2307569486053	19.8829430025603
220	O60763	0.686454679082243	0.208587156841406	human	O60763	1	2.5	#388ECC	1	Correlation Circle Plot	TW510.raw	18.9302349028576	18.5123761710664
221	O60763	0.686454679082243	0.208587156841406	human	O60763	1	2.5	#388ECC	1	Correlation Circle Plot	TW511.raw	17.9941876765277	19.0360770002757
222	O60763	0.686454679082243	0.208587156841406	human	O60763	1	2.5	#388ECC	1	Correlation Circle Plot	TW512.raw	18.8885886797375	18.0156273899701
223	O60763	0.686454679082243	0.208587156841406	human	O60763	1	2.5	#388ECC	1	Correlation Circle Plot	TW513.raw	17.7761438372839	19.302801778217
224	O60763	0.686454679082243	0.208587156841406	human	O60763	1	2.5	#388ECC	1	Correlation Circle Plot	TW514.raw	18.158151081597	19.3768015788957
225	O60763	0.686454679082243	0.208587156841406	human	O60763	1	2.5	#388ECC	1	Correlation Circle Plot	TW515.raw	19.1779717918372	16.7279337458404
226	O60783	0.865727278645567	-0.259170417131806	human	O60783	1	2.5	#388ECC	1	Correlation Circle Plot	TW507.raw	17.1749646821639	18.4702179726202
227	O60783	0.865727278645567	-0.259170417131806	human	O60783	1	2.5	#388ECC	1	Correlation Circle Plot	TW508.raw	17.4051248390656	18.6917844051276
228	O60783	0.865727278645567	-0.259170417131806	human	O60783	1	2.5	#388ECC	1	Correlation Circle Plot	TW509.raw	16.5567335533821	19.8829430025603
229	O60783	0.865727278645567	-0.259170417131806	human	O60783	1	2.5	#388ECC	1	Correlation Circle Plot	TW510.raw	17.563464428378	18.5123761710664
230	O60783	0.865727278645567	-0.259170417131806	human	O60783	1	2.5	#388ECC	1	Correlation Circle Plot	TW511.raw	17.3822356083522	19.0360770002757
231	O60783	0.865727278645567	-0.259170417131806	human	O60783	1	2.5	#388ECC	1	Correlation Circle Plot	TW512.raw	18.079333731282	18.0156273899701
232	O60783	0.865727278645567	-0.259170417131806	human	O60783	1	2.5	#388ECC	1	Correlation Circle Plot	TW513.raw	17.5157075370716	19.302801778217
233	O60783	0.865727278645567	-0.259170417131806	human	O60783	1	2.5	#388ECC	1	Correlation Circle Plot	TW514.raw	16.5657551309477	19.3768015788957
234	O60783	0.865727278645567	-0.259170417131806	human	O60783	1	2.5	#388ECC	1	Correlation Circle Plot	TW515.raw	18.1602555261307	16.7279337458404
235	O70133	-0.937746298602281	-0.105751157025242	murine	O70133	1	2.5	#F68B33	1	Correlation Circle Plot	TW507.raw	18.3829448149457	18.4702179726202
236	O70133	-0.937746298602281	-0.105751157025242	murine	O70133	1	2.5	#F68B33	1	Correlation Circle Plot	TW508.raw	18.8051266656254	18.6917844051276
237	O70133	-0.937746298602281	-0.105751157025242	murine	O70133	1	2.5	#F68B33	1	Correlation Circle Plot	TW509.raw	19.2953541681269	19.8829430025603
238	O70133	-0.937746298602281	-0.105751157025242	murine	O70133	1	2.5	#F68B33	1	Correlation Circle Plot	TW510.raw	18.3762525964783	18.5123761710664
239	O70133	-0.937746298602281	-0.105751157025242	murine	O70133	1	2.5	#F68B33	1	Correlation Circle Plot	TW511.raw	18.5988557936302	19.0360770002757
240	O70133	-0.937746298602281	-0.105751157025242	murine	O70133	1	2.5	#F68B33	1	Correlation Circle Plot	TW512.raw	17.7064622921882	18.0156273899701
241	O70133	-0.937746298602281	-0.105751157025242	murine	O70133	1	2.5	#F68B33	1	Correlation Circle Plot	TW513.raw	19.408402308281	19.302801778217
242	O70133	-0.937746298602281	-0.105751157025242	murine	O70133	1	2.5	#F68B33	1	Correlation Circle Plot	TW514.raw	19.0853687181758	19.3768015788957
243	O70133	-0.937746298602281	-0.105751157025242	murine	O70133	1	2.5	#F68B33	1	Correlation Circle Plot	TW515.raw	16.9510000642862	16.7279337458404
244	O75312	0.81814910411484	-0.309625381041187	human	O75312	1	2.5	#388ECC	1	Correlation Circle Plot	TW507.raw	17.0176240117854	18.4702179726202
245	O75312	0.81814910411484	-0.309625381041187	human	O75312	1	2.5	#388ECC	1	Correlation Circle Plot	TW508.raw	17.2899198166927	18.6917844051276
246	O75312	0.81814910411484	-0.309625381041187	human	O75312	1	2.5	#388ECC	1	Correlation Circle Plot	TW509.raw	16.271207673964	19.8829430025603
247	O75312	0.81814910411484	-0.309625381041187	human	O75312	1	2.5	#388ECC	1	Correlation Circle Plot	TW510.raw	17.2897757605717	18.5123761710664
248	O75312	0.81814910411484	-0.309625381041187	human	O75312	1	2.5	#388ECC	1	Correlation Circle Plot	TW511.raw	17.5414445388497	19.0360770002757
249	O75312	0.81814910411484	-0.309625381041187	human	O75312	1	2.5	#388ECC	1	Correlation Circle Plot	TW512.raw	18.6480696322441	18.0156273899701
250	O75312	0.81814910411484	-0.309625381041187	human	O75312	1	2.5	#388ECC	1	Correlation Circle Plot	TW513.raw	17.4029454279168	19.302801778217
251	O75312	0.81814910411484	-0.309625381041187	human	O75312	1	2.5	#388ECC	1	Correlation Circle Plot	TW514.raw	16.4695543804538	19.3768015788957
252	O75312	0.81814910411484	-0.309625381041187	human	O75312	1	2.5	#388ECC	1	Correlation Circle Plot	TW515.raw	18.1949443725872	16.7279337458404
253	O75534	0.865011943525582	-0.150353684473859	human	O75534	1	2.5	#388ECC	1	Correlation Circle Plot	TW507.raw	18.0603370707012	18.4702179726202
254	O75534	0.865011943525582	-0.150353684473859	human	O75534	1	2.5	#388ECC	1	Correlation Circle Plot	TW508.raw	16.9761613297421	18.6917844051276
255	O75534	0.865011943525582	-0.150353684473859	human	O75534	1	2.5	#388ECC	1	Correlation Circle Plot	TW509.raw	17.1479402384669	19.8829430025603
256	O75534	0.865011943525582	-0.150353684473859	human	O75534	1	2.5	#388ECC	1	Correlation Circle Plot	TW510.raw	17.2219269120513	18.5123761710664
257	O75534	0.865011943525582	-0.150353684473859	human	O75534	1	2.5	#388ECC	1	Correlation Circle Plot	TW511.raw	17.5556151717305	19.0360770002757
258	O75534	0.865011943525582	-0.150353684473859	human	O75534	1	2.5	#388ECC	1	Correlation Circle Plot	TW512.raw	18.1647400111534	18.0156273899701
259	O75534	0.865011943525582	-0.150353684473859	human	O75534	1	2.5	#388ECC	1	Correlation Circle Plot	TW513.raw	17.4363211497547	19.302801778217
260	O75534	0.865011943525582	-0.150353684473859	human	O75534	1	2.5	#388ECC	1	Correlation Circle Plot	TW514.raw	17.4460574863032	19.3768015788957
261	O75534	0.865011943525582	-0.150353684473859	human	O75534	1	2.5	#388ECC	1	Correlation Circle Plot	TW515.raw	18.98083129833	16.7279337458404
262	O75935	0.748737435439857	0.0799174582548654	human	O75935	1	2.5	#388ECC	1	Correlation Circle Plot	TW507.raw	18.2292835466154	18.4702179726202
263	O75935	0.748737435439857	0.0799174582548654	human	O75935	1	2.5	#388ECC	1	Correlation Circle Plot	TW508.raw	18.2790256008067	18.6917844051276
264	O75935	0.748737435439857	0.0799174582548654	human	O75935	1	2.5	#388ECC	1	Correlation Circle Plot	TW509.raw	17.7994334122571	19.8829430025603
265	O75935	0.748737435439857	0.0799174582548654	human	O75935	1	2.5	#388ECC	1	Correlation Circle Plot	TW510.raw	18.0675236440772	18.5123761710664
266	O75935	0.748737435439857	0.0799174582548654	human	O75935	1	2.5	#388ECC	1	Correlation Circle Plot	TW511.raw	17.506478051063	19.0360770002757
267	O75935	0.748737435439857	0.0799174582548654	human	O75935	1	2.5	#388ECC	1	Correlation Circle Plot	TW512.raw	18.3967510968056	18.0156273899701
268	O75935	0.748737435439857	0.0799174582548654	human	O75935	1	2.5	#388ECC	1	Correlation Circle Plot	TW513.raw	18.1311435534958	19.302801778217
269	O75935	0.748737435439857	0.0799174582548654	human	O75935	1	2.5	#388ECC	1	Correlation Circle Plot	TW514.raw	18.1398910427861	19.3768015788957
270	O75935	0.748737435439857	0.0799174582548654	human	O75935	1	2.5	#388ECC	1	Correlation Circle Plot	TW515.raw	18.6676244017496	16.7279337458404
271	O88342	-0.930487641259523	-0.165102094313538	murine	O88342	1	2.5	#F68B33	1	Correlation Circle Plot	TW507.raw	19.5057340342647	18.4702179726202
272	O88342	-0.930487641259523	-0.165102094313538	murine	O88342	1	2.5	#F68B33	1	Correlation Circle Plot	TW508.raw	19.4238853053918	18.6917844051276
273	O88342	-0.930487641259523	-0.165102094313538	murine	O88342	1	2.5	#F68B33	1	Correlation Circle Plot	TW509.raw	20.4982278795043	19.8829430025603
274	O88342	-0.930487641259523	-0.165102094313538	murine	O88342	1	2.5	#F68B33	1	Correlation Circle Plot	TW510.raw	19.8642405639579	18.5123761710664
275	O88342	-0.930487641259523	-0.165102094313538	murine	O88342	1	2.5	#F68B33	1	Correlation Circle Plot	TW511.raw	20.1016089817534	19.0360770002757
276	O88342	-0.930487641259523	-0.165102094313538	murine	O88342	1	2.5	#F68B33	1	Correlation Circle Plot	TW512.raw	18.8443962215396	18.0156273899701
277	O88342	-0.930487641259523	-0.165102094313538	murine	O88342	1	2.5	#F68B33	1	Correlation Circle Plot	TW513.raw	20.2926631395005	19.302801778217
278	O88342	-0.930487641259523	-0.165102094313538	murine	O88342	1	2.5	#F68B33	1	Correlation Circle Plot	TW514.raw	20.3334065244379	19.3768015788957
279	O88342	-0.930487641259523	-0.165102094313538	murine	O88342	1	2.5	#F68B33	1	Correlation Circle Plot	TW515.raw	18.59366101925	16.7279337458404
280	O88456	-0.935517240796448	-0.0666252333462701	murine	O88456	1	2.5	#F68B33	1	Correlation Circle Plot	TW507.raw	16.0096012105578	18.4702179726202
281	O88456	-0.935517240796448	-0.0666252333462701	murine	O88456	1	2.5	#F68B33	1	Correlation Circle Plot	TW508.raw	16.8534070315053	18.6917844051276
282	O88456	-0.935517240796448	-0.0666252333462701	murine	O88456	1	2.5	#F68B33	1	Correlation Circle Plot	TW509.raw	17.680805900871	19.8829430025603
283	O88456	-0.935517240796448	-0.0666252333462701	murine	O88456	1	2.5	#F68B33	1	Correlation Circle Plot	TW510.raw	NA	18.5123761710664
284	O88456	-0.935517240796448	-0.0666252333462701	murine	O88456	1	2.5	#F68B33	1	Correlation Circle Plot	TW511.raw	16.5950170316678	19.0360770002757
285	O88456	-0.935517240796448	-0.0666252333462701	murine	O88456	1	2.5	#F68B33	1	Correlation Circle Plot	TW512.raw	15.2964609923079	18.0156273899701
286	O88456	-0.935517240796448	-0.0666252333462701	murine	O88456	1	2.5	#F68B33	1	Correlation Circle Plot	TW513.raw	17.3293058282086	19.302801778217
287	O88456	-0.935517240796448	-0.0666252333462701	murine	O88456	1	2.5	#F68B33	1	Correlation Circle Plot	TW514.raw	17.5675922075994	19.3768015788957
288	O88456	-0.935517240796448	-0.0666252333462701	murine	O88456	1	2.5	#F68B33	1	Correlation Circle Plot	TW515.raw	15.0105062520031	16.7279337458404
289	O88512	-0.950665045977556	0.220494364308201	murine	O88512	1	2.5	#F68B33	1	Correlation Circle Plot	TW507.raw	17.0058876626706	18.4702179726202
290	O88512	-0.950665045977556	0.220494364308201	murine	O88512	1	2.5	#F68B33	1	Correlation Circle Plot	TW508.raw	17.2711711911398	18.6917844051276
291	O88512	-0.950665045977556	0.220494364308201	murine	O88512	1	2.5	#F68B33	1	Correlation Circle Plot	TW509.raw	17.8716345626024	19.8829430025603
292	O88512	-0.950665045977556	0.220494364308201	murine	O88512	1	2.5	#F68B33	1	Correlation Circle Plot	TW510.raw	16.853565416125	18.5123761710664
293	O88512	-0.950665045977556	0.220494364308201	murine	O88512	1	2.5	#F68B33	1	Correlation Circle Plot	TW511.raw	17.2471394366627	19.0360770002757
294	O88512	-0.950665045977556	0.220494364308201	murine	O88512	1	2.5	#F68B33	1	Correlation Circle Plot	TW512.raw	15.7388417088649	18.0156273899701
295	O88512	-0.950665045977556	0.220494364308201	murine	O88512	1	2.5	#F68B33	1	Correlation Circle Plot	TW513.raw	16.9284489776627	19.302801778217
296	O88512	-0.950665045977556	0.220494364308201	murine	O88512	1	2.5	#F68B33	1	Correlation Circle Plot	TW514.raw	17.2124773862404	19.3768015788957
297	O88512	-0.950665045977556	0.220494364308201	murine	O88512	1	2.5	#F68B33	1	Correlation Circle Plot	TW515.raw	14.7208801610604	16.7279337458404
298	O88531	-0.980314656309651	0.131576767766587	murine	O88531	1	2.5	#F68B33	1	Correlation Circle Plot	TW507.raw	16.8860894961106	18.4702179726202
299	O88531	-0.980314656309651	0.131576767766587	murine	O88531	1	2.5	#F68B33	1	Correlation Circle Plot	TW508.raw	17.5917633794583	18.6917844051276
300	O88531	-0.980314656309651	0.131576767766587	murine	O88531	1	2.5	#F68B33	1	Correlation Circle Plot	TW509.raw	18.4859196943869	19.8829430025603
301	O88531	-0.980314656309651	0.131576767766587	murine	O88531	1	2.5	#F68B33	1	Correlation Circle Plot	TW510.raw	17.4522171052075	18.5123761710664
302	O88531	-0.980314656309651	0.131576767766587	murine	O88531	1	2.5	#F68B33	1	Correlation Circle Plot	TW511.raw	17.3153087991433	19.0360770002757
303	O88531	-0.980314656309651	0.131576767766587	murine	O88531	1	2.5	#F68B33	1	Correlation Circle Plot	TW512.raw	16.0464014462482	18.0156273899701
304	O88531	-0.980314656309651	0.131576767766587	murine	O88531	1	2.5	#F68B33	1	Correlation Circle Plot	TW513.raw	17.3939601826612	19.302801778217
305	O88531	-0.980314656309651	0.131576767766587	murine	O88531	1	2.5	#F68B33	1	Correlation Circle Plot	TW514.raw	17.762725904414	19.3768015788957
306	O88531	-0.980314656309651	0.131576767766587	murine	O88531	1	2.5	#F68B33	1	Correlation Circle Plot	TW515.raw	14.7435195962943	16.7279337458404
307	O88653	-0.977714677974685	0.0237315166334617	murine	O88653	1	2.5	#F68B33	1	Correlation Circle Plot	TW507.raw	16.072919740383	18.4702179726202
308	O88653	-0.977714677974685	0.0237315166334617	murine	O88653	1	2.5	#F68B33	1	Correlation Circle Plot	TW508.raw	16.6030887690837	18.6917844051276
309	O88653	-0.977714677974685	0.0237315166334617	murine	O88653	1	2.5	#F68B33	1	Correlation Circle Plot	TW509.raw	17.6871364356292	19.8829430025603
310	O88653	-0.977714677974685	0.0237315166334617	murine	O88653	1	2.5	#F68B33	1	Correlation Circle Plot	TW510.raw	16.1144337256698	18.5123761710664
311	O88653	-0.977714677974685	0.0237315166334617	murine	O88653	1	2.5	#F68B33	1	Correlation Circle Plot	TW511.raw	16.218020155759	19.0360770002757
312	O88653	-0.977714677974685	0.0237315166334617	murine	O88653	1	2.5	#F68B33	1	Correlation Circle Plot	TW512.raw	15.4085486762163	18.0156273899701
313	O88653	-0.977714677974685	0.0237315166334617	murine	O88653	1	2.5	#F68B33	1	Correlation Circle Plot	TW513.raw	16.8507240360153	19.302801778217
314	O88653	-0.977714677974685	0.0237315166334617	murine	O88653	1	2.5	#F68B33	1	Correlation Circle Plot	TW514.raw	17.4576694405253	19.3768015788957
315	O88653	-0.977714677974685	0.0237315166334617	murine	O88653	1	2.5	#F68B33	1	Correlation Circle Plot	TW515.raw	14.0959244199985	16.7279337458404
316	O88844	-0.925889079077703	0.0293118005994192	murine	O88844	1	2.5	#F68B33	1	Correlation Circle Plot	TW507.raw	17.2561902565944	18.4702179726202
317	O88844	-0.925889079077703	0.0293118005994192	murine	O88844	1	2.5	#F68B33	1	Correlation Circle Plot	TW508.raw	17.0571773548369	18.6917844051276
318	O88844	-0.925889079077703	0.0293118005994192	murine	O88844	1	2.5	#F68B33	1	Correlation Circle Plot	TW509.raw	18.5969395087501	19.8829430025603
319	O88844	-0.925889079077703	0.0293118005994192	murine	O88844	1	2.5	#F68B33	1	Correlation Circle Plot	TW510.raw	16.3506681674807	18.5123761710664
320	O88844	-0.925889079077703	0.0293118005994192	murine	O88844	1	2.5	#F68B33	1	Correlation Circle Plot	TW511.raw	17.0036606461242	19.0360770002757
321	O88844	-0.925889079077703	0.0293118005994192	murine	O88844	1	2.5	#F68B33	1	Correlation Circle Plot	TW512.raw	16.8431849948926	18.0156273899701
322	O88844	-0.925889079077703	0.0293118005994192	murine	O88844	1	2.5	#F68B33	1	Correlation Circle Plot	TW513.raw	17.2834772695909	19.302801778217
323	O88844	-0.925889079077703	0.0293118005994192	murine	O88844	1	2.5	#F68B33	1	Correlation Circle Plot	TW514.raw	17.9594643066928	19.3768015788957
324	O88844	-0.925889079077703	0.0293118005994192	murine	O88844	1	2.5	#F68B33	1	Correlation Circle Plot	TW515.raw	14.4188408652985	16.7279337458404
325	O89086	-0.882185625642009	-0.150475292044701	murine	O89086	1	2.5	#F68B33	1	Correlation Circle Plot	TW507.raw	18.9846938112111	18.4702179726202
326	O89086	-0.882185625642009	-0.150475292044701	murine	O89086	1	2.5	#F68B33	1	Correlation Circle Plot	TW508.raw	19.3042911546346	18.6917844051276
327	O89086	-0.882185625642009	-0.150475292044701	murine	O89086	1	2.5	#F68B33	1	Correlation Circle Plot	TW509.raw	20.4180358226653	19.8829430025603
328	O89086	-0.882185625642009	-0.150475292044701	murine	O89086	1	2.5	#F68B33	1	Correlation Circle Plot	TW510.raw	19.0159730522585	18.5123761710664
329	O89086	-0.882185625642009	-0.150475292044701	murine	O89086	1	2.5	#F68B33	1	Correlation Circle Plot	TW511.raw	19.7405137011866	19.0360770002757
330	O89086	-0.882185625642009	-0.150475292044701	murine	O89086	1	2.5	#F68B33	1	Correlation Circle Plot	TW512.raw	17.8497227325704	18.0156273899701
331	O89086	-0.882185625642009	-0.150475292044701	murine	O89086	1	2.5	#F68B33	1	Correlation Circle Plot	TW513.raw	20.3042644129275	19.302801778217
332	O89086	-0.882185625642009	-0.150475292044701	murine	O89086	1	2.5	#F68B33	1	Correlation Circle Plot	TW514.raw	20.4680790795465	19.3768015788957
333	O89086	-0.882185625642009	-0.150475292044701	murine	O89086	1	2.5	#F68B33	1	Correlation Circle Plot	TW515.raw	18.036774610288	16.7279337458404
334	O94822	0.811662163102319	-0.136014763610981	human	O94822	1	2.5	#388ECC	1	Correlation Circle Plot	TW507.raw	15.4648296923537	18.4702179726202
335	O94822	0.811662163102319	-0.136014763610981	human	O94822	1	2.5	#388ECC	1	Correlation Circle Plot	TW508.raw	15.5162109485921	18.6917844051276
336	O94822	0.811662163102319	-0.136014763610981	human	O94822	1	2.5	#388ECC	1	Correlation Circle Plot	TW509.raw	13.8033037357016	19.8829430025603
337	O94822	0.811662163102319	-0.136014763610981	human	O94822	1	2.5	#388ECC	1	Correlation Circle Plot	TW510.raw	15.6644361731755	18.5123761710664
338	O94822	0.811662163102319	-0.136014763610981	human	O94822	1	2.5	#388ECC	1	Correlation Circle Plot	TW511.raw	16.1330880139676	19.0360770002757
339	O94822	0.811662163102319	-0.136014763610981	human	O94822	1	2.5	#388ECC	1	Correlation Circle Plot	TW512.raw	16.2020223999063	18.0156273899701
340	O94822	0.811662163102319	-0.136014763610981	human	O94822	1	2.5	#388ECC	1	Correlation Circle Plot	TW513.raw	15.6109556127022	19.302801778217
341	O94822	0.811662163102319	-0.136014763610981	human	O94822	1	2.5	#388ECC	1	Correlation Circle Plot	TW514.raw	15.4187651157275	19.3768015788957
342	O94822	0.811662163102319	-0.136014763610981	human	O94822	1	2.5	#388ECC	1	Correlation Circle Plot	TW515.raw	16.573157508703	16.7279337458404
343	O95163	0.790899063620752	-0.0258152431176791	human	O95163	1	2.5	#388ECC	1	Correlation Circle Plot	TW507.raw	16.7775507086128	18.4702179726202
344	O95163	0.790899063620752	-0.0258152431176791	human	O95163	1	2.5	#388ECC	1	Correlation Circle Plot	TW508.raw	16.4121910631742	18.6917844051276
345	O95163	0.790899063620752	-0.0258152431176791	human	O95163	1	2.5	#388ECC	1	Correlation Circle Plot	TW509.raw	15.4036611701913	19.8829430025603
346	O95163	0.790899063620752	-0.0258152431176791	human	O95163	1	2.5	#388ECC	1	Correlation Circle Plot	TW510.raw	15.9272710227101	18.5123761710664
347	O95163	0.790899063620752	-0.0258152431176791	human	O95163	1	2.5	#388ECC	1	Correlation Circle Plot	TW511.raw	15.1793687555153	19.0360770002757
348	O95163	0.790899063620752	-0.0258152431176791	human	O95163	1	2.5	#388ECC	1	Correlation Circle Plot	TW512.raw	17.3585138471497	18.0156273899701
349	O95163	0.790899063620752	-0.0258152431176791	human	O95163	1	2.5	#388ECC	1	Correlation Circle Plot	TW513.raw	16.3481887022893	19.302801778217
350	O95163	0.790899063620752	-0.0258152431176791	human	O95163	1	2.5	#388ECC	1	Correlation Circle Plot	TW514.raw	15.6441886475883	19.3768015788957
351	O95163	0.790899063620752	-0.0258152431176791	human	O95163	1	2.5	#388ECC	1	Correlation Circle Plot	TW515.raw	17.1238688019411	16.7279337458404
352	O95490	-0.897640365888086	0.0752212391335255	human	O95490	1	2.5	#388ECC	1	Correlation Circle Plot	TW507.raw	16.397343732306	18.4702179726202
353	O95490	-0.897640365888086	0.0752212391335255	human	O95490	1	2.5	#388ECC	1	Correlation Circle Plot	TW508.raw	17.5642313777575	18.6917844051276
354	O95490	-0.897640365888086	0.0752212391335255	human	O95490	1	2.5	#388ECC	1	Correlation Circle Plot	TW509.raw	18.8660714836595	19.8829430025603
355	O95490	-0.897640365888086	0.0752212391335255	human	O95490	1	2.5	#388ECC	1	Correlation Circle Plot	TW510.raw	16.9321686056623	18.5123761710664
356	O95490	-0.897640365888086	0.0752212391335255	human	O95490	1	2.5	#388ECC	1	Correlation Circle Plot	TW511.raw	17.1685741907861	19.0360770002757
357	O95490	-0.897640365888086	0.0752212391335255	human	O95490	1	2.5	#388ECC	1	Correlation Circle Plot	TW512.raw	16.7701476675415	18.0156273899701
358	O95490	-0.897640365888086	0.0752212391335255	human	O95490	1	2.5	#388ECC	1	Correlation Circle Plot	TW513.raw	16.9411507964396	19.302801778217
359	O95490	-0.897640365888086	0.0752212391335255	human	O95490	1	2.5	#388ECC	1	Correlation Circle Plot	TW514.raw	18.4387147071277	19.3768015788957
360	O95490	-0.897640365888086	0.0752212391335255	human	O95490	1	2.5	#388ECC	1	Correlation Circle Plot	TW515.raw	15.5816242878252	16.7279337458404
361	O95834	-0.798784402888414	0.442413637049815	human	O95834	1	2.5	#388ECC	1	Correlation Circle Plot	TW507.raw	19.7256591557575	18.4702179726202
362	O95834	-0.798784402888414	0.442413637049815	human	O95834	1	2.5	#388ECC	1	Correlation Circle Plot	TW508.raw	20.264522778268	18.6917844051276
363	O95834	-0.798784402888414	0.442413637049815	human	O95834	1	2.5	#388ECC	1	Correlation Circle Plot	TW509.raw	19.9324627630781	19.8829430025603
364	O95834	-0.798784402888414	0.442413637049815	human	O95834	1	2.5	#388ECC	1	Correlation Circle Plot	TW510.raw	19.3864308956539	18.5123761710664
365	O95834	-0.798784402888414	0.442413637049815	human	O95834	1	2.5	#388ECC	1	Correlation Circle Plot	TW511.raw	20.0366297498067	19.0360770002757
366	O95834	-0.798784402888414	0.442413637049815	human	O95834	1	2.5	#388ECC	1	Correlation Circle Plot	TW512.raw	18.9501315326712	18.0156273899701
367	O95834	-0.798784402888414	0.442413637049815	human	O95834	1	2.5	#388ECC	1	Correlation Circle Plot	TW513.raw	18.9771653075247	19.302801778217
368	O95834	-0.798784402888414	0.442413637049815	human	O95834	1	2.5	#388ECC	1	Correlation Circle Plot	TW514.raw	19.7788487593428	19.3768015788957
369	O95834	-0.798784402888414	0.442413637049815	human	O95834	1	2.5	#388ECC	1	Correlation Circle Plot	TW515.raw	17.5684015028916	16.7279337458404
370	P00405	-0.914581601882686	0.0346410005852287	murine	P00405	1	2.5	#F68B33	1	Correlation Circle Plot	TW507.raw	19.3828899483074	18.4702179726202
371	P00405	-0.914581601882686	0.0346410005852287	murine	P00405	1	2.5	#F68B33	1	Correlation Circle Plot	TW508.raw	20.1556458985895	18.6917844051276
372	P00405	-0.914581601882686	0.0346410005852287	murine	P00405	1	2.5	#F68B33	1	Correlation Circle Plot	TW509.raw	21.7984409493438	19.8829430025603
373	P00405	-0.914581601882686	0.0346410005852287	murine	P00405	1	2.5	#F68B33	1	Correlation Circle Plot	TW510.raw	19.9592888276801	18.5123761710664
374	P00405	-0.914581601882686	0.0346410005852287	murine	P00405	1	2.5	#F68B33	1	Correlation Circle Plot	TW511.raw	20.3539738218182	19.0360770002757
375	P00405	-0.914581601882686	0.0346410005852287	murine	P00405	1	2.5	#F68B33	1	Correlation Circle Plot	TW512.raw	19.5273815502009	18.0156273899701
376	P00405	-0.914581601882686	0.0346410005852287	murine	P00405	1	2.5	#F68B33	1	Correlation Circle Plot	TW513.raw	19.7985872915681	19.302801778217
377	P00405	-0.914581601882686	0.0346410005852287	murine	P00405	1	2.5	#F68B33	1	Correlation Circle Plot	TW514.raw	19.6838718686226	19.3768015788957
378	P00405	-0.914581601882686	0.0346410005852287	murine	P00405	1	2.5	#F68B33	1	Correlation Circle Plot	TW515.raw	17.0941086214473	16.7279337458404
379	P01831	-0.899149171754469	-0.0682379283711875	murine	P01831	1	2.5	#F68B33	1	Correlation Circle Plot	TW507.raw	19.3967740879116	18.4702179726202
380	P01831	-0.899149171754469	-0.0682379283711875	murine	P01831	1	2.5	#F68B33	1	Correlation Circle Plot	TW508.raw	21.2810244371693	18.6917844051276
381	P01831	-0.899149171754469	-0.0682379283711875	murine	P01831	1	2.5	#F68B33	1	Correlation Circle Plot	TW509.raw	21.6242903470918	19.8829430025603
382	P01831	-0.899149171754469	-0.0682379283711875	murine	P01831	1	2.5	#F68B33	1	Correlation Circle Plot	TW510.raw	19.872921319624	18.5123761710664
383	P01831	-0.899149171754469	-0.0682379283711875	murine	P01831	1	2.5	#F68B33	1	Correlation Circle Plot	TW511.raw	21.0725369548356	19.0360770002757
384	P01831	-0.899149171754469	-0.0682379283711875	murine	P01831	1	2.5	#F68B33	1	Correlation Circle Plot	TW512.raw	18.5131955534036	18.0156273899701
385	P01831	-0.899149171754469	-0.0682379283711875	murine	P01831	1	2.5	#F68B33	1	Correlation Circle Plot	TW513.raw	21.4764495667346	19.302801778217
386	P01831	-0.899149171754469	-0.0682379283711875	murine	P01831	1	2.5	#F68B33	1	Correlation Circle Plot	TW514.raw	21.3841429195465	19.3768015788957
387	P01831	-0.899149171754469	-0.0682379283711875	murine	P01831	1	2.5	#F68B33	1	Correlation Circle Plot	TW515.raw	17.9948229877307	16.7279337458404
388	P04075	-0.834887935565713	0.314651644569299	human	P04075	1	2.5	#388ECC	1	Correlation Circle Plot	TW507.raw	21.9193987458614	18.4702179726202
389	P04075	-0.834887935565713	0.314651644569299	human	P04075	1	2.5	#388ECC	1	Correlation Circle Plot	TW508.raw	21.7223572856452	18.6917844051276
390	P04075	-0.834887935565713	0.314651644569299	human	P04075	1	2.5	#388ECC	1	Correlation Circle Plot	TW509.raw	22.4109802322422	19.8829430025603
391	P04075	-0.834887935565713	0.314651644569299	human	P04075	1	2.5	#388ECC	1	Correlation Circle Plot	TW510.raw	22.1779432111977	18.5123761710664
392	P04075	-0.834887935565713	0.314651644569299	human	P04075	1	2.5	#388ECC	1	Correlation Circle Plot	TW511.raw	21.960250869636	19.0360770002757
393	P04075	-0.834887935565713	0.314651644569299	human	P04075	1	2.5	#388ECC	1	Correlation Circle Plot	TW512.raw	21.0239451690608	18.0156273899701
394	P04075	-0.834887935565713	0.314651644569299	human	P04075	1	2.5	#388ECC	1	Correlation Circle Plot	TW513.raw	21.6526699460032	19.302801778217
395	P04075	-0.834887935565713	0.314651644569299	human	P04075	1	2.5	#388ECC	1	Correlation Circle Plot	TW514.raw	22.2146220934632	19.3768015788957
396	P04075	-0.834887935565713	0.314651644569299	human	P04075	1	2.5	#388ECC	1	Correlation Circle Plot	TW515.raw	21.1626568527373	16.7279337458404
397	P05386	0.803083172233228	-0.115302425062176	human	P05386	1	2.5	#388ECC	1	Correlation Circle Plot	TW507.raw	22.2433768156556	18.4702179726202
398	P05386	0.803083172233228	-0.115302425062176	human	P05386	1	2.5	#388ECC	1	Correlation Circle Plot	TW508.raw	22.2236081702479	18.6917844051276
399	P05386	0.803083172233228	-0.115302425062176	human	P05386	1	2.5	#388ECC	1	Correlation Circle Plot	TW509.raw	21.4213221395064	19.8829430025603
400	P05386	0.803083172233228	-0.115302425062176	human	P05386	1	2.5	#388ECC	1	Correlation Circle Plot	TW510.raw	21.5454019308312	18.5123761710664
401	P05386	0.803083172233228	-0.115302425062176	human	P05386	1	2.5	#388ECC	1	Correlation Circle Plot	TW511.raw	21.7308672893527	19.0360770002757
402	P05386	0.803083172233228	-0.115302425062176	human	P05386	1	2.5	#388ECC	1	Correlation Circle Plot	TW512.raw	22.0781521110475	18.0156273899701
403	P05386	0.803083172233228	-0.115302425062176	human	P05386	1	2.5	#388ECC	1	Correlation Circle Plot	TW513.raw	22.312331259266	19.302801778217
404	P05386	0.803083172233228	-0.115302425062176	human	P05386	1	2.5	#388ECC	1	Correlation Circle Plot	TW514.raw	21.6597895086918	19.3768015788957
405	P05386	0.803083172233228	-0.115302425062176	human	P05386	1	2.5	#388ECC	1	Correlation Circle Plot	TW515.raw	22.8079008391044	16.7279337458404
406	P06132	0.790930908386338	0.00718038617901604	human	P06132	1	2.5	#388ECC	1	Correlation Circle Plot	TW507.raw	20.081036063369	18.4702179726202
407	P06132	0.790930908386338	0.00718038617901604	human	P06132	1	2.5	#388ECC	1	Correlation Circle Plot	TW508.raw	18.2625261649155	18.6917844051276
408	P06132	0.790930908386338	0.00718038617901604	human	P06132	1	2.5	#388ECC	1	Correlation Circle Plot	TW509.raw	17.9986895851795	19.8829430025603
409	P06132	0.790930908386338	0.00718038617901604	human	P06132	1	2.5	#388ECC	1	Correlation Circle Plot	TW510.raw	18.8074807095984	18.5123761710664
410	P06132	0.790930908386338	0.00718038617901604	human	P06132	1	2.5	#388ECC	1	Correlation Circle Plot	TW511.raw	19.2084487115929	19.0360770002757
411	P06132	0.790930908386338	0.00718038617901604	human	P06132	1	2.5	#388ECC	1	Correlation Circle Plot	TW512.raw	19.9371841367311	18.0156273899701
412	P06132	0.790930908386338	0.00718038617901604	human	P06132	1	2.5	#388ECC	1	Correlation Circle Plot	TW513.raw	18.6416566581982	19.302801778217
413	P06132	0.790930908386338	0.00718038617901604	human	P06132	1	2.5	#388ECC	1	Correlation Circle Plot	TW514.raw	18.221195318668	19.3768015788957
414	P06132	0.790930908386338	0.00718038617901604	human	P06132	1	2.5	#388ECC	1	Correlation Circle Plot	TW515.raw	19.9032096024832	16.7279337458404
415	P06151	-0.914450848872568	-0.19505132300983	murine	P06151	1	2.5	#F68B33	1	Correlation Circle Plot	TW507.raw	21.9544583215792	18.4702179726202
416	P06151	-0.914450848872568	-0.19505132300983	murine	P06151	1	2.5	#F68B33	1	Correlation Circle Plot	TW508.raw	21.7777208534559	18.6917844051276
417	P06151	-0.914450848872568	-0.19505132300983	murine	P06151	1	2.5	#F68B33	1	Correlation Circle Plot	TW509.raw	23.9432699349734	19.8829430025603
418	P06151	-0.914450848872568	-0.19505132300983	murine	P06151	1	2.5	#F68B33	1	Correlation Circle Plot	TW510.raw	21.4061032550188	18.5123761710664
419	P06151	-0.914450848872568	-0.19505132300983	murine	P06151	1	2.5	#F68B33	1	Correlation Circle Plot	TW511.raw	22.3948849833481	19.0360770002757
420	P06151	-0.914450848872568	-0.19505132300983	murine	P06151	1	2.5	#F68B33	1	Correlation Circle Plot	TW512.raw	22.0083157703222	18.0156273899701
421	P06151	-0.914450848872568	-0.19505132300983	murine	P06151	1	2.5	#F68B33	1	Correlation Circle Plot	TW513.raw	22.6376371202609	19.302801778217
422	P06151	-0.914450848872568	-0.19505132300983	murine	P06151	1	2.5	#F68B33	1	Correlation Circle Plot	TW514.raw	22.7073523910035	19.3768015788957
423	P06151	-0.914450848872568	-0.19505132300983	murine	P06151	1	2.5	#F68B33	1	Correlation Circle Plot	TW515.raw	20.0770243051945	16.7279337458404
424	P06703	-0.763065493820215	0.167217798467827	human	P06703	1	2.5	#388ECC	1	Correlation Circle Plot	TW507.raw	24.4456908294949	18.4702179726202
425	P06703	-0.763065493820215	0.167217798467827	human	P06703	1	2.5	#388ECC	1	Correlation Circle Plot	TW508.raw	27.1328201440705	18.6917844051276
426	P06703	-0.763065493820215	0.167217798467827	human	P06703	1	2.5	#388ECC	1	Correlation Circle Plot	TW509.raw	25.7852374280223	19.8829430025603
427	P06703	-0.763065493820215	0.167217798467827	human	P06703	1	2.5	#388ECC	1	Correlation Circle Plot	TW510.raw	24.7700212044889	18.5123761710664
428	P06703	-0.763065493820215	0.167217798467827	human	P06703	1	2.5	#388ECC	1	Correlation Circle Plot	TW511.raw	26.3670121478747	19.0360770002757
429	P06703	-0.763065493820215	0.167217798467827	human	P06703	1	2.5	#388ECC	1	Correlation Circle Plot	TW512.raw	24.6100123713143	18.0156273899701
430	P06703	-0.763065493820215	0.167217798467827	human	P06703	1	2.5	#388ECC	1	Correlation Circle Plot	TW513.raw	25.4592957772176	19.302801778217
431	P06703	-0.763065493820215	0.167217798467827	human	P06703	1	2.5	#388ECC	1	Correlation Circle Plot	TW514.raw	27.1974554872249	19.3768015788957
432	P06703	-0.763065493820215	0.167217798467827	human	P06703	1	2.5	#388ECC	1	Correlation Circle Plot	TW515.raw	22.828894198533	16.7279337458404
433	P06745	-0.939404050055086	-0.06399703471303	murine	P06745	1	2.5	#F68B33	1	Correlation Circle Plot	TW507.raw	20.2235492532335	18.4702179726202
434	P06745	-0.939404050055086	-0.06399703471303	murine	P06745	1	2.5	#F68B33	1	Correlation Circle Plot	TW508.raw	19.8669981428	18.6917844051276
435	P06745	-0.939404050055086	-0.06399703471303	murine	P06745	1	2.5	#F68B33	1	Correlation Circle Plot	TW509.raw	21.1454694908344	19.8829430025603
436	P06745	-0.939404050055086	-0.06399703471303	murine	P06745	1	2.5	#F68B33	1	Correlation Circle Plot	TW510.raw	19.7352519047452	18.5123761710664
437	P06745	-0.939404050055086	-0.06399703471303	murine	P06745	1	2.5	#F68B33	1	Correlation Circle Plot	TW511.raw	20.4576373809918	19.0360770002757
438	P06745	-0.939404050055086	-0.06399703471303	murine	P06745	1	2.5	#F68B33	1	Correlation Circle Plot	TW512.raw	19.8704414835408	18.0156273899701
439	P06745	-0.939404050055086	-0.06399703471303	murine	P06745	1	2.5	#F68B33	1	Correlation Circle Plot	TW513.raw	20.3230063670222	19.302801778217
440	P06745	-0.939404050055086	-0.06399703471303	murine	P06745	1	2.5	#F68B33	1	Correlation Circle Plot	TW514.raw	20.6687880554757	19.3768015788957
441	P06745	-0.939404050055086	-0.06399703471303	murine	P06745	1	2.5	#F68B33	1	Correlation Circle Plot	TW515.raw	18.6447575925163	16.7279337458404
442	P07356	-0.939833001393465	-0.153824893592369	murine	P07356	1	2.5	#F68B33	1	Correlation Circle Plot	TW507.raw	19.4319219407325	18.4702179726202
443	P07356	-0.939833001393465	-0.153824893592369	murine	P07356	1	2.5	#F68B33	1	Correlation Circle Plot	TW508.raw	19.3341008479409	18.6917844051276
444	P07356	-0.939833001393465	-0.153824893592369	murine	P07356	1	2.5	#F68B33	1	Correlation Circle Plot	TW509.raw	20.7389317353299	19.8829430025603
445	P07356	-0.939833001393465	-0.153824893592369	murine	P07356	1	2.5	#F68B33	1	Correlation Circle Plot	TW510.raw	19.4001915045126	18.5123761710664
446	P07356	-0.939833001393465	-0.153824893592369	murine	P07356	1	2.5	#F68B33	1	Correlation Circle Plot	TW511.raw	20.3696910557107	19.0360770002757
447	P07356	-0.939833001393465	-0.153824893592369	murine	P07356	1	2.5	#F68B33	1	Correlation Circle Plot	TW512.raw	19.0682508347343	18.0156273899701
448	P07356	-0.939833001393465	-0.153824893592369	murine	P07356	1	2.5	#F68B33	1	Correlation Circle Plot	TW513.raw	20.3578870047035	19.302801778217
449	P07356	-0.939833001393465	-0.153824893592369	murine	P07356	1	2.5	#F68B33	1	Correlation Circle Plot	TW514.raw	19.972138417266	19.3768015788957
450	P07356	-0.939833001393465	-0.153824893592369	murine	P07356	1	2.5	#F68B33	1	Correlation Circle Plot	TW515.raw	16.8485495911352	16.7279337458404
451	P08074	-0.940066749346246	-0.204282407169111	murine	P08074	1	2.5	#F68B33	1	Correlation Circle Plot	TW507.raw	18.7268667312726	18.4702179726202
452	P08074	-0.940066749346246	-0.204282407169111	murine	P08074	1	2.5	#F68B33	1	Correlation Circle Plot	TW508.raw	18.7998033352805	18.6917844051276
453	P08074	-0.940066749346246	-0.204282407169111	murine	P08074	1	2.5	#F68B33	1	Correlation Circle Plot	TW509.raw	21.2246093915413	19.8829430025603
454	P08074	-0.940066749346246	-0.204282407169111	murine	P08074	1	2.5	#F68B33	1	Correlation Circle Plot	TW510.raw	19.4808651291868	18.5123761710664
455	P08074	-0.940066749346246	-0.204282407169111	murine	P08074	1	2.5	#F68B33	1	Correlation Circle Plot	TW511.raw	19.5390527623381	19.0360770002757
456	P08074	-0.940066749346246	-0.204282407169111	murine	P08074	1	2.5	#F68B33	1	Correlation Circle Plot	TW512.raw	18.5684571716576	18.0156273899701
457	P08074	-0.940066749346246	-0.204282407169111	murine	P08074	1	2.5	#F68B33	1	Correlation Circle Plot	TW513.raw	20.1852432513973	19.302801778217
458	P08074	-0.940066749346246	-0.204282407169111	murine	P08074	1	2.5	#F68B33	1	Correlation Circle Plot	TW514.raw	19.2422762976407	19.3768015788957
459	P08074	-0.940066749346246	-0.204282407169111	murine	P08074	1	2.5	#F68B33	1	Correlation Circle Plot	TW515.raw	16.33976129278	16.7279337458404
460	P08113	-0.742986904286907	-0.487969097982606	murine	P08113	1	2.5	#F68B33	1	Correlation Circle Plot	TW507.raw	17.9597359740284	18.4702179726202
461	P08113	-0.742986904286907	-0.487969097982606	murine	P08113	1	2.5	#F68B33	1	Correlation Circle Plot	TW508.raw	18.5923110317584	18.6917844051276
462	P08113	-0.742986904286907	-0.487969097982606	murine	P08113	1	2.5	#F68B33	1	Correlation Circle Plot	TW509.raw	19.9674176626572	19.8829430025603
463	P08113	-0.742986904286907	-0.487969097982606	murine	P08113	1	2.5	#F68B33	1	Correlation Circle Plot	TW510.raw	18.8422920225059	18.5123761710664
464	P08113	-0.742986904286907	-0.487969097982606	murine	P08113	1	2.5	#F68B33	1	Correlation Circle Plot	TW511.raw	19.3723464643852	19.0360770002757
465	P08113	-0.742986904286907	-0.487969097982606	murine	P08113	1	2.5	#F68B33	1	Correlation Circle Plot	TW512.raw	18.8625889311606	18.0156273899701
466	P08113	-0.742986904286907	-0.487969097982606	murine	P08113	1	2.5	#F68B33	1	Correlation Circle Plot	TW513.raw	19.2669123282357	19.302801778217
467	P08113	-0.742986904286907	-0.487969097982606	murine	P08113	1	2.5	#F68B33	1	Correlation Circle Plot	TW514.raw	19.151925767973	19.3768015788957
468	P08113	-0.742986904286907	-0.487969097982606	murine	P08113	1	2.5	#F68B33	1	Correlation Circle Plot	TW515.raw	18.2428996206514	16.7279337458404
469	P08228	-0.905202540835753	0.275565419502652	murine	P08228	1	2.5	#F68B33	1	Correlation Circle Plot	TW507.raw	18.8675502331536	18.4702179726202
470	P08228	-0.905202540835753	0.275565419502652	murine	P08228	1	2.5	#F68B33	1	Correlation Circle Plot	TW508.raw	19.3708193504356	18.6917844051276
471	P08228	-0.905202540835753	0.275565419502652	murine	P08228	1	2.5	#F68B33	1	Correlation Circle Plot	TW509.raw	19.7004617317525	19.8829430025603
472	P08228	-0.905202540835753	0.275565419502652	murine	P08228	1	2.5	#F68B33	1	Correlation Circle Plot	TW510.raw	18.3224211192916	18.5123761710664
473	P08228	-0.905202540835753	0.275565419502652	murine	P08228	1	2.5	#F68B33	1	Correlation Circle Plot	TW511.raw	18.7457859142904	19.0360770002757
474	P08228	-0.905202540835753	0.275565419502652	murine	P08228	1	2.5	#F68B33	1	Correlation Circle Plot	TW512.raw	17.546713629491	18.0156273899701
475	P08228	-0.905202540835753	0.275565419502652	murine	P08228	1	2.5	#F68B33	1	Correlation Circle Plot	TW513.raw	18.7931428687762	19.302801778217
476	P08228	-0.905202540835753	0.275565419502652	murine	P08228	1	2.5	#F68B33	1	Correlation Circle Plot	TW514.raw	19.6386356538041	19.3768015788957
477	P08228	-0.905202540835753	0.275565419502652	murine	P08228	1	2.5	#F68B33	1	Correlation Circle Plot	TW515.raw	17.1218673609508	16.7279337458404
478	P08237	0.793749708973083	0.213138026478326	human	P08237	1	2.5	#388ECC	1	Correlation Circle Plot	TW507.raw	18.0370911066553	18.4702179726202
479	P08237	0.793749708973083	0.213138026478326	human	P08237	1	2.5	#388ECC	1	Correlation Circle Plot	TW508.raw	17.6169436356329	18.6917844051276
480	P08237	0.793749708973083	0.213138026478326	human	P08237	1	2.5	#388ECC	1	Correlation Circle Plot	TW509.raw	17.639008545285	19.8829430025603
481	P08237	0.793749708973083	0.213138026478326	human	P08237	1	2.5	#388ECC	1	Correlation Circle Plot	TW510.raw	17.7431513941125	18.5123761710664
482	P08237	0.793749708973083	0.213138026478326	human	P08237	1	2.5	#388ECC	1	Correlation Circle Plot	TW511.raw	17.3579900660051	19.0360770002757
483	P08237	0.793749708973083	0.213138026478326	human	P08237	1	2.5	#388ECC	1	Correlation Circle Plot	TW512.raw	18.1889606363726	18.0156273899701
484	P08237	0.793749708973083	0.213138026478326	human	P08237	1	2.5	#388ECC	1	Correlation Circle Plot	TW513.raw	17.0635214801065	19.302801778217
485	P08237	0.793749708973083	0.213138026478326	human	P08237	1	2.5	#388ECC	1	Correlation Circle Plot	TW514.raw	16.9139412295799	19.3768015788957
486	P08237	0.793749708973083	0.213138026478326	human	P08237	1	2.5	#388ECC	1	Correlation Circle Plot	TW515.raw	18.6189804797878	16.7279337458404
487	P08249	-0.878695448504637	-0.284165515927375	murine	P08249	1	2.5	#F68B33	1	Correlation Circle Plot	TW507.raw	21.2409135853266	18.4702179726202
488	P08249	-0.878695448504637	-0.284165515927375	murine	P08249	1	2.5	#F68B33	1	Correlation Circle Plot	TW508.raw	22.2909013787269	18.6917844051276
489	P08249	-0.878695448504637	-0.284165515927375	murine	P08249	1	2.5	#F68B33	1	Correlation Circle Plot	TW509.raw	23.6652482931761	19.8829430025603
490	P08249	-0.878695448504637	-0.284165515927375	murine	P08249	1	2.5	#F68B33	1	Correlation Circle Plot	TW510.raw	21.6491517796285	18.5123761710664
491	P08249	-0.878695448504637	-0.284165515927375	murine	P08249	1	2.5	#F68B33	1	Correlation Circle Plot	TW511.raw	22.7831357322649	19.0360770002757
492	P08249	-0.878695448504637	-0.284165515927375	murine	P08249	1	2.5	#F68B33	1	Correlation Circle Plot	TW512.raw	21.9271543898768	18.0156273899701
493	P08249	-0.878695448504637	-0.284165515927375	murine	P08249	1	2.5	#F68B33	1	Correlation Circle Plot	TW513.raw	22.6679591349345	19.302801778217
494	P08249	-0.878695448504637	-0.284165515927375	murine	P08249	1	2.5	#F68B33	1	Correlation Circle Plot	TW514.raw	22.3381868683992	19.3768015788957
495	P08249	-0.878695448504637	-0.284165515927375	murine	P08249	1	2.5	#F68B33	1	Correlation Circle Plot	TW515.raw	20.5750830884578	16.7279337458404
496	P08752	-0.886470827793691	-0.0713894346837687	murine	P08752	1	2.5	#F68B33	1	Correlation Circle Plot	TW507.raw	20.174981744185	18.4702179726202
497	P08752	-0.886470827793691	-0.0713894346837687	murine	P08752	1	2.5	#F68B33	1	Correlation Circle Plot	TW508.raw	19.1102309506935	18.6917844051276
498	P08752	-0.886470827793691	-0.0713894346837687	murine	P08752	1	2.5	#F68B33	1	Correlation Circle Plot	TW509.raw	20.6639853959792	19.8829430025603
499	P08752	-0.886470827793691	-0.0713894346837687	murine	P08752	1	2.5	#F68B33	1	Correlation Circle Plot	TW510.raw	20.2721194448601	18.5123761710664
500	P08752	-0.886470827793691	-0.0713894346837687	murine	P08752	1	2.5	#F68B33	1	Correlation Circle Plot	TW511.raw	20.0789664513654	19.0360770002757
501	P08752	-0.886470827793691	-0.0713894346837687	murine	P08752	1	2.5	#F68B33	1	Correlation Circle Plot	TW512.raw	18.9983562857031	18.0156273899701
502	P08752	-0.886470827793691	-0.0713894346837687	murine	P08752	1	2.5	#F68B33	1	Correlation Circle Plot	TW513.raw	20.4510098289522	19.302801778217
503	P08752	-0.886470827793691	-0.0713894346837687	murine	P08752	1	2.5	#F68B33	1	Correlation Circle Plot	TW514.raw	20.1725910957062	19.3768015788957
504	P08752	-0.886470827793691	-0.0713894346837687	murine	P08752	1	2.5	#F68B33	1	Correlation Circle Plot	TW515.raw	17.7960713043618	16.7279337458404
505	P09012	0.806925076949167	-0.028755228407339	human	P09012	1	2.5	#388ECC	1	Correlation Circle Plot	TW507.raw	21.5109273533677	18.4702179726202
506	P09012	0.806925076949167	-0.028755228407339	human	P09012	1	2.5	#388ECC	1	Correlation Circle Plot	TW508.raw	21.4664419574405	18.6917844051276
507	P09012	0.806925076949167	-0.028755228407339	human	P09012	1	2.5	#388ECC	1	Correlation Circle Plot	TW509.raw	20.7235242988925	19.8829430025603
508	P09012	0.806925076949167	-0.028755228407339	human	P09012	1	2.5	#388ECC	1	Correlation Circle Plot	TW510.raw	20.8080088975393	18.5123761710664
509	P09012	0.806925076949167	-0.028755228407339	human	P09012	1	2.5	#388ECC	1	Correlation Circle Plot	TW511.raw	20.8344988261394	19.0360770002757
510	P09012	0.806925076949167	-0.028755228407339	human	P09012	1	2.5	#388ECC	1	Correlation Circle Plot	TW512.raw	21.2455863611962	18.0156273899701
511	P09012	0.806925076949167	-0.028755228407339	human	P09012	1	2.5	#388ECC	1	Correlation Circle Plot	TW513.raw	21.4357007779107	19.302801778217
512	P09012	0.806925076949167	-0.028755228407339	human	P09012	1	2.5	#388ECC	1	Correlation Circle Plot	TW514.raw	20.7291211594846	19.3768015788957
513	P09012	0.806925076949167	-0.028755228407339	human	P09012	1	2.5	#388ECC	1	Correlation Circle Plot	TW515.raw	22.0706123312052	16.7279337458404
514	P09055	-0.863489954309612	-0.417029862027865	murine	P09055	1	2.5	#F68B33	1	Correlation Circle Plot	TW507.raw	17.0349386352393	18.4702179726202
515	P09055	-0.863489954309612	-0.417029862027865	murine	P09055	1	2.5	#F68B33	1	Correlation Circle Plot	TW508.raw	18.0550705580073	18.6917844051276
516	P09055	-0.863489954309612	-0.417029862027865	murine	P09055	1	2.5	#F68B33	1	Correlation Circle Plot	TW509.raw	19.2620833723451	19.8829430025603
517	P09055	-0.863489954309612	-0.417029862027865	murine	P09055	1	2.5	#F68B33	1	Correlation Circle Plot	TW510.raw	18.0544612368248	18.5123761710664
518	P09055	-0.863489954309612	-0.417029862027865	murine	P09055	1	2.5	#F68B33	1	Correlation Circle Plot	TW511.raw	18.7446269239253	19.0360770002757
519	P09055	-0.863489954309612	-0.417029862027865	murine	P09055	1	2.5	#F68B33	1	Correlation Circle Plot	TW512.raw	17.4936209422143	18.0156273899701
520	P09055	-0.863489954309612	-0.417029862027865	murine	P09055	1	2.5	#F68B33	1	Correlation Circle Plot	TW513.raw	19.2299031218706	19.302801778217
521	P09055	-0.863489954309612	-0.417029862027865	murine	P09055	1	2.5	#F68B33	1	Correlation Circle Plot	TW514.raw	18.861835085773	19.3768015788957
522	P09055	-0.863489954309612	-0.417029862027865	murine	P09055	1	2.5	#F68B33	1	Correlation Circle Plot	TW515.raw	16.8047612557097	16.7279337458404
523	P09405	-0.922506659583149	-0.344031611580134	murine	P09405	1	2.5	#F68B33	1	Correlation Circle Plot	TW507.raw	18.1226662486288	18.4702179726202
524	P09405	-0.922506659583149	-0.344031611580134	murine	P09405	1	2.5	#F68B33	1	Correlation Circle Plot	TW508.raw	18.4170201281974	18.6917844051276
525	P09405	-0.922506659583149	-0.344031611580134	murine	P09405	1	2.5	#F68B33	1	Correlation Circle Plot	TW509.raw	19.4254187680259	19.8829430025603
526	P09405	-0.922506659583149	-0.344031611580134	murine	P09405	1	2.5	#F68B33	1	Correlation Circle Plot	TW510.raw	18.6821682143751	18.5123761710664
527	P09405	-0.922506659583149	-0.344031611580134	murine	P09405	1	2.5	#F68B33	1	Correlation Circle Plot	TW511.raw	18.9931678315438	19.0360770002757
528	P09405	-0.922506659583149	-0.344031611580134	murine	P09405	1	2.5	#F68B33	1	Correlation Circle Plot	TW512.raw	18.2111801160419	18.0156273899701
529	P09405	-0.922506659583149	-0.344031611580134	murine	P09405	1	2.5	#F68B33	1	Correlation Circle Plot	TW513.raw	19.2464483563586	19.302801778217
530	P09405	-0.922506659583149	-0.344031611580134	murine	P09405	1	2.5	#F68B33	1	Correlation Circle Plot	TW514.raw	18.8294749983222	19.3768015788957
531	P09405	-0.922506659583149	-0.344031611580134	murine	P09405	1	2.5	#F68B33	1	Correlation Circle Plot	TW515.raw	17.4510822940242	16.7279337458404
532	P09411	-0.886968682156468	-0.240403115975479	murine	P09411	1	2.5	#F68B33	1	Correlation Circle Plot	TW507.raw	19.0732760085957	18.4702179726202
533	P09411	-0.886968682156468	-0.240403115975479	murine	P09411	1	2.5	#F68B33	1	Correlation Circle Plot	TW508.raw	18.6882503091332	18.6917844051276
534	P09411	-0.886968682156468	-0.240403115975479	murine	P09411	1	2.5	#F68B33	1	Correlation Circle Plot	TW509.raw	20.5298670699004	19.8829430025603
535	P09411	-0.886968682156468	-0.240403115975479	murine	P09411	1	2.5	#F68B33	1	Correlation Circle Plot	TW510.raw	18.3175539366862	18.5123761710664
536	P09411	-0.886968682156468	-0.240403115975479	murine	P09411	1	2.5	#F68B33	1	Correlation Circle Plot	TW511.raw	19.4272064322839	19.0360770002757
537	P09411	-0.886968682156468	-0.240403115975479	murine	P09411	1	2.5	#F68B33	1	Correlation Circle Plot	TW512.raw	19.0703489687315	18.0156273899701
538	P09411	-0.886968682156468	-0.240403115975479	murine	P09411	1	2.5	#F68B33	1	Correlation Circle Plot	TW513.raw	19.7141566211899	19.302801778217
539	P09411	-0.886968682156468	-0.240403115975479	murine	P09411	1	2.5	#F68B33	1	Correlation Circle Plot	TW514.raw	19.633018264294	19.3768015788957
540	P09411	-0.886968682156468	-0.240403115975479	murine	P09411	1	2.5	#F68B33	1	Correlation Circle Plot	TW515.raw	17.1812493341765	16.7279337458404
541	P0DPB6	0.769447294072936	-0.081272415926023	human	P0DPB6	1	2.5	#388ECC	1	Correlation Circle Plot	TW507.raw	18.0384689340154	18.4702179726202
542	P0DPB6	0.769447294072936	-0.081272415926023	human	P0DPB6	1	2.5	#388ECC	1	Correlation Circle Plot	TW508.raw	18.360045459502	18.6917844051276
543	P0DPB6	0.769447294072936	-0.081272415926023	human	P0DPB6	1	2.5	#388ECC	1	Correlation Circle Plot	TW509.raw	17.4563303485979	19.8829430025603
544	P0DPB6	0.769447294072936	-0.081272415926023	human	P0DPB6	1	2.5	#388ECC	1	Correlation Circle Plot	TW510.raw	18.0270582592191	18.5123761710664
545	P0DPB6	0.769447294072936	-0.081272415926023	human	P0DPB6	1	2.5	#388ECC	1	Correlation Circle Plot	TW511.raw	17.7240408175962	19.0360770002757
546	P0DPB6	0.769447294072936	-0.081272415926023	human	P0DPB6	1	2.5	#388ECC	1	Correlation Circle Plot	TW512.raw	18.1206884466414	18.0156273899701
547	P0DPB6	0.769447294072936	-0.081272415926023	human	P0DPB6	1	2.5	#388ECC	1	Correlation Circle Plot	TW513.raw	18.3654253743531	19.302801778217
548	P0DPB6	0.769447294072936	-0.081272415926023	human	P0DPB6	1	2.5	#388ECC	1	Correlation Circle Plot	TW514.raw	18.2060747597139	19.3768015788957
549	P0DPB6	0.769447294072936	-0.081272415926023	human	P0DPB6	1	2.5	#388ECC	1	Correlation Circle Plot	TW515.raw	18.931848425017	16.7279337458404
550	P10493	-0.701495511963092	-0.465734842210765	murine	P10493	1	2.5	#F68B33	1	Correlation Circle Plot	TW507.raw	19.3744282205972	18.4702179726202
551	P10493	-0.701495511963092	-0.465734842210765	murine	P10493	1	2.5	#F68B33	1	Correlation Circle Plot	TW508.raw	19.2795720431413	18.6917844051276
552	P10493	-0.701495511963092	-0.465734842210765	murine	P10493	1	2.5	#F68B33	1	Correlation Circle Plot	TW509.raw	19.8237948174245	19.8829430025603
553	P10493	-0.701495511963092	-0.465734842210765	murine	P10493	1	2.5	#F68B33	1	Correlation Circle Plot	TW510.raw	19.6976259857886	18.5123761710664
554	P10493	-0.701495511963092	-0.465734842210765	murine	P10493	1	2.5	#F68B33	1	Correlation Circle Plot	TW511.raw	20.2255040131684	19.0360770002757
555	P10493	-0.701495511963092	-0.465734842210765	murine	P10493	1	2.5	#F68B33	1	Correlation Circle Plot	TW512.raw	18.9670376449373	18.0156273899701
556	P10493	-0.701495511963092	-0.465734842210765	murine	P10493	1	2.5	#F68B33	1	Correlation Circle Plot	TW513.raw	20.8888145829259	19.302801778217
557	P10493	-0.701495511963092	-0.465734842210765	murine	P10493	1	2.5	#F68B33	1	Correlation Circle Plot	TW514.raw	19.5485246771262	19.3768015788957
558	P10493	-0.701495511963092	-0.465734842210765	murine	P10493	1	2.5	#F68B33	1	Correlation Circle Plot	TW515.raw	18.3905468481912	16.7279337458404
559	P10852	-0.923205141130051	-0.18166849271158	murine	P10852	1	2.5	#F68B33	1	Correlation Circle Plot	TW507.raw	17.1026113865628	18.4702179726202
560	P10852	-0.923205141130051	-0.18166849271158	murine	P10852	1	2.5	#F68B33	1	Correlation Circle Plot	TW508.raw	17.8000593802821	18.6917844051276
561	P10852	-0.923205141130051	-0.18166849271158	murine	P10852	1	2.5	#F68B33	1	Correlation Circle Plot	TW509.raw	18.8431788595113	19.8829430025603
562	P10852	-0.923205141130051	-0.18166849271158	murine	P10852	1	2.5	#F68B33	1	Correlation Circle Plot	TW510.raw	17.8182451298235	18.5123761710664
563	P10852	-0.923205141130051	-0.18166849271158	murine	P10852	1	2.5	#F68B33	1	Correlation Circle Plot	TW511.raw	18.2370325264432	19.0360770002757
564	P10852	-0.923205141130051	-0.18166849271158	murine	P10852	1	2.5	#F68B33	1	Correlation Circle Plot	TW512.raw	17.5357993399493	18.0156273899701
565	P10852	-0.923205141130051	-0.18166849271158	murine	P10852	1	2.5	#F68B33	1	Correlation Circle Plot	TW513.raw	18.8122901370254	19.302801778217
566	P10852	-0.923205141130051	-0.18166849271158	murine	P10852	1	2.5	#F68B33	1	Correlation Circle Plot	TW514.raw	18.4906824668538	19.3768015788957
567	P10852	-0.923205141130051	-0.18166849271158	murine	P10852	1	2.5	#F68B33	1	Correlation Circle Plot	TW515.raw	14.4307988091914	16.7279337458404
568	P11087	-0.908878837425181	-0.143383692444772	murine	P11087	1	2.5	#F68B33	1	Correlation Circle Plot	TW507.raw	21.5654321746305	18.4702179726202
569	P11087	-0.908878837425181	-0.143383692444772	murine	P11087	1	2.5	#F68B33	1	Correlation Circle Plot	TW508.raw	21.0310994338836	18.6917844051276
570	P11087	-0.908878837425181	-0.143383692444772	murine	P11087	1	2.5	#F68B33	1	Correlation Circle Plot	TW509.raw	22.5065903952536	19.8829430025603
571	P11087	-0.908878837425181	-0.143383692444772	murine	P11087	1	2.5	#F68B33	1	Correlation Circle Plot	TW510.raw	21.3482083733514	18.5123761710664
572	P11087	-0.908878837425181	-0.143383692444772	murine	P11087	1	2.5	#F68B33	1	Correlation Circle Plot	TW511.raw	21.9035185496603	19.0360770002757
573	P11087	-0.908878837425181	-0.143383692444772	murine	P11087	1	2.5	#F68B33	1	Correlation Circle Plot	TW512.raw	21.3767867442794	18.0156273899701
574	P11087	-0.908878837425181	-0.143383692444772	murine	P11087	1	2.5	#F68B33	1	Correlation Circle Plot	TW513.raw	22.3473948267971	19.302801778217
575	P11087	-0.908878837425181	-0.143383692444772	murine	P11087	1	2.5	#F68B33	1	Correlation Circle Plot	TW514.raw	22.5693086360337	19.3768015788957
576	P11087	-0.908878837425181	-0.143383692444772	murine	P11087	1	2.5	#F68B33	1	Correlation Circle Plot	TW515.raw	18.5030997677377	16.7279337458404
577	P11172	0.776454188658828	-0.380438143479042	human	P11172	1	2.5	#388ECC	1	Correlation Circle Plot	TW507.raw	18.9287092014339	18.4702179726202
578	P11172	0.776454188658828	-0.380438143479042	human	P11172	1	2.5	#388ECC	1	Correlation Circle Plot	TW508.raw	18.5713749174465	18.6917844051276
579	P11172	0.776454188658828	-0.380438143479042	human	P11172	1	2.5	#388ECC	1	Correlation Circle Plot	TW509.raw	18.8960100843301	19.8829430025603
580	P11172	0.776454188658828	-0.380438143479042	human	P11172	1	2.5	#388ECC	1	Correlation Circle Plot	TW510.raw	19.068673329522	18.5123761710664
581	P11172	0.776454188658828	-0.380438143479042	human	P11172	1	2.5	#388ECC	1	Correlation Circle Plot	TW511.raw	19.4154715181982	19.0360770002757
582	P11172	0.776454188658828	-0.380438143479042	human	P11172	1	2.5	#388ECC	1	Correlation Circle Plot	TW512.raw	19.3515194464978	18.0156273899701
583	P11172	0.776454188658828	-0.380438143479042	human	P11172	1	2.5	#388ECC	1	Correlation Circle Plot	TW513.raw	19.0656527916418	19.302801778217
584	P11172	0.776454188658828	-0.380438143479042	human	P11172	1	2.5	#388ECC	1	Correlation Circle Plot	TW514.raw	18.6128577012209	19.3768015788957
585	P11172	0.776454188658828	-0.380438143479042	human	P11172	1	2.5	#388ECC	1	Correlation Circle Plot	TW515.raw	20.1493204231662	16.7279337458404
586	P11216	-0.78613732104934	-0.0522924071069644	human	P11216	1	2.5	#388ECC	1	Correlation Circle Plot	TW507.raw	20.5545832311273	18.4702179726202
587	P11216	-0.78613732104934	-0.0522924071069644	human	P11216	1	2.5	#388ECC	1	Correlation Circle Plot	TW508.raw	21.9272882418954	18.6917844051276
588	P11216	-0.78613732104934	-0.0522924071069644	human	P11216	1	2.5	#388ECC	1	Correlation Circle Plot	TW509.raw	22.9483376419099	19.8829430025603
589	P11216	-0.78613732104934	-0.0522924071069644	human	P11216	1	2.5	#388ECC	1	Correlation Circle Plot	TW510.raw	21.0597761716458	18.5123761710664
590	P11216	-0.78613732104934	-0.0522924071069644	human	P11216	1	2.5	#388ECC	1	Correlation Circle Plot	TW511.raw	22.2332761916621	19.0360770002757
591	P11216	-0.78613732104934	-0.0522924071069644	human	P11216	1	2.5	#388ECC	1	Correlation Circle Plot	TW512.raw	21.4806610395929	18.0156273899701
592	P11216	-0.78613732104934	-0.0522924071069644	human	P11216	1	2.5	#388ECC	1	Correlation Circle Plot	TW513.raw	21.2085594482967	19.302801778217
593	P11216	-0.78613732104934	-0.0522924071069644	human	P11216	1	2.5	#388ECC	1	Correlation Circle Plot	TW514.raw	21.2442163189242	19.3768015788957
594	P11216	-0.78613732104934	-0.0522924071069644	human	P11216	1	2.5	#388ECC	1	Correlation Circle Plot	TW515.raw	19.7812828633755	16.7279337458404
595	P12081	0.768342635918646	0.124132204709596	human	P12081	1	2.5	#388ECC	1	Correlation Circle Plot	TW507.raw	19.2825636017507	18.4702179726202
596	P12081	0.768342635918646	0.124132204709596	human	P12081	1	2.5	#388ECC	1	Correlation Circle Plot	TW508.raw	19.0666515821737	18.6917844051276
597	P12081	0.768342635918646	0.124132204709596	human	P12081	1	2.5	#388ECC	1	Correlation Circle Plot	TW509.raw	18.2012289422358	19.8829430025603
598	P12081	0.768342635918646	0.124132204709596	human	P12081	1	2.5	#388ECC	1	Correlation Circle Plot	TW510.raw	19.4041727914705	18.5123761710664
599	P12081	0.768342635918646	0.124132204709596	human	P12081	1	2.5	#388ECC	1	Correlation Circle Plot	TW511.raw	18.8698016590569	19.0360770002757
600	P12081	0.768342635918646	0.124132204709596	human	P12081	1	2.5	#388ECC	1	Correlation Circle Plot	TW512.raw	19.8549566258626	18.0156273899701
601	P12081	0.768342635918646	0.124132204709596	human	P12081	1	2.5	#388ECC	1	Correlation Circle Plot	TW513.raw	18.6075181524376	19.302801778217
602	P12081	0.768342635918646	0.124132204709596	human	P12081	1	2.5	#388ECC	1	Correlation Circle Plot	TW514.raw	17.9944142108754	19.3768015788957
603	P12081	0.768342635918646	0.124132204709596	human	P12081	1	2.5	#388ECC	1	Correlation Circle Plot	TW515.raw	19.4245005262925	16.7279337458404
604	P12429	-0.815194711867966	0.314418280934952	human	P12429	1	2.5	#388ECC	1	Correlation Circle Plot	TW507.raw	20.1915460342498	18.4702179726202
605	P12429	-0.815194711867966	0.314418280934952	human	P12429	1	2.5	#388ECC	1	Correlation Circle Plot	TW508.raw	22.0094370563241	18.6917844051276
606	P12429	-0.815194711867966	0.314418280934952	human	P12429	1	2.5	#388ECC	1	Correlation Circle Plot	TW509.raw	21.3812936821832	19.8829430025603
607	P12429	-0.815194711867966	0.314418280934952	human	P12429	1	2.5	#388ECC	1	Correlation Circle Plot	TW510.raw	21.2541486150402	18.5123761710664
608	P12429	-0.815194711867966	0.314418280934952	human	P12429	1	2.5	#388ECC	1	Correlation Circle Plot	TW511.raw	21.2846038573896	19.0360770002757
609	P12429	-0.815194711867966	0.314418280934952	human	P12429	1	2.5	#388ECC	1	Correlation Circle Plot	TW512.raw	17.8979458759566	18.0156273899701
610	P12429	-0.815194711867966	0.314418280934952	human	P12429	1	2.5	#388ECC	1	Correlation Circle Plot	TW513.raw	20.7040623595459	19.302801778217
611	P12429	-0.815194711867966	0.314418280934952	human	P12429	1	2.5	#388ECC	1	Correlation Circle Plot	TW514.raw	22.3597726126194	19.3768015788957
612	P12429	-0.815194711867966	0.314418280934952	human	P12429	1	2.5	#388ECC	1	Correlation Circle Plot	TW515.raw	18.0898383725755	16.7279337458404
613	P12955	-0.776717541218262	-0.419153655601352	human	P12955	1	2.5	#388ECC	1	Correlation Circle Plot	TW507.raw	18.9019775695335	18.4702179726202
614	P12955	-0.776717541218262	-0.419153655601352	human	P12955	1	2.5	#388ECC	1	Correlation Circle Plot	TW508.raw	18.2509876568511	18.6917844051276
615	P12955	-0.776717541218262	-0.419153655601352	human	P12955	1	2.5	#388ECC	1	Correlation Circle Plot	TW509.raw	20.3319753388514	19.8829430025603
616	P12955	-0.776717541218262	-0.419153655601352	human	P12955	1	2.5	#388ECC	1	Correlation Circle Plot	TW510.raw	18.1355339479276	18.5123761710664
617	P12955	-0.776717541218262	-0.419153655601352	human	P12955	1	2.5	#388ECC	1	Correlation Circle Plot	TW511.raw	18.8220012532991	19.0360770002757
618	P12955	-0.776717541218262	-0.419153655601352	human	P12955	1	2.5	#388ECC	1	Correlation Circle Plot	TW512.raw	18.9145311228904	18.0156273899701
619	P12955	-0.776717541218262	-0.419153655601352	human	P12955	1	2.5	#388ECC	1	Correlation Circle Plot	TW513.raw	19.9033140634556	19.302801778217
620	P12955	-0.776717541218262	-0.419153655601352	human	P12955	1	2.5	#388ECC	1	Correlation Circle Plot	TW514.raw	18.9600019320681	19.3768015788957
621	P12955	-0.776717541218262	-0.419153655601352	human	P12955	1	2.5	#388ECC	1	Correlation Circle Plot	TW515.raw	17.3835524289499	16.7279337458404
622	P14115	-0.936208903864555	-0.0920285330216997	murine	P14115	1	2.5	#F68B33	1	Correlation Circle Plot	TW507.raw	19.6891653651616	18.4702179726202
623	P14115	-0.936208903864555	-0.0920285330216997	murine	P14115	1	2.5	#F68B33	1	Correlation Circle Plot	TW508.raw	20.4500130649328	18.6917844051276
624	P14115	-0.936208903864555	-0.0920285330216997	murine	P14115	1	2.5	#F68B33	1	Correlation Circle Plot	TW509.raw	20.8429456956842	19.8829430025603
625	P14115	-0.936208903864555	-0.0920285330216997	murine	P14115	1	2.5	#F68B33	1	Correlation Circle Plot	TW510.raw	19.6745819429372	18.5123761710664
626	P14115	-0.936208903864555	-0.0920285330216997	murine	P14115	1	2.5	#F68B33	1	Correlation Circle Plot	TW511.raw	20.4141690695342	19.0360770002757
627	P14115	-0.936208903864555	-0.0920285330216997	murine	P14115	1	2.5	#F68B33	1	Correlation Circle Plot	TW512.raw	19.3879752285567	18.0156273899701
628	P14115	-0.936208903864555	-0.0920285330216997	murine	P14115	1	2.5	#F68B33	1	Correlation Circle Plot	TW513.raw	20.7925869689479	19.302801778217
629	P14115	-0.936208903864555	-0.0920285330216997	murine	P14115	1	2.5	#F68B33	1	Correlation Circle Plot	TW514.raw	21.0285927304883	19.3768015788957
630	P14115	-0.936208903864555	-0.0920285330216997	murine	P14115	1	2.5	#F68B33	1	Correlation Circle Plot	TW515.raw	18.2558538324465	16.7279337458404
631	P14152	-0.948240202026962	0.171133561049612	murine	P14152	1	2.5	#F68B33	1	Correlation Circle Plot	TW507.raw	20.4087174162851	18.4702179726202
632	P14152	-0.948240202026962	0.171133561049612	murine	P14152	1	2.5	#F68B33	1	Correlation Circle Plot	TW508.raw	20.8930140962522	18.6917844051276
633	P14152	-0.948240202026962	0.171133561049612	murine	P14152	1	2.5	#F68B33	1	Correlation Circle Plot	TW509.raw	21.6552625477451	19.8829430025603
634	P14152	-0.948240202026962	0.171133561049612	murine	P14152	1	2.5	#F68B33	1	Correlation Circle Plot	TW510.raw	20.1326503372014	18.5123761710664
635	P14152	-0.948240202026962	0.171133561049612	murine	P14152	1	2.5	#F68B33	1	Correlation Circle Plot	TW511.raw	20.292191299724	19.0360770002757
636	P14152	-0.948240202026962	0.171133561049612	murine	P14152	1	2.5	#F68B33	1	Correlation Circle Plot	TW512.raw	19.4812357688178	18.0156273899701
637	P14152	-0.948240202026962	0.171133561049612	murine	P14152	1	2.5	#F68B33	1	Correlation Circle Plot	TW513.raw	20.6023635937203	19.302801778217
638	P14152	-0.948240202026962	0.171133561049612	murine	P14152	1	2.5	#F68B33	1	Correlation Circle Plot	TW514.raw	21.1090782044183	19.3768015788957
639	P14152	-0.948240202026962	0.171133561049612	murine	P14152	1	2.5	#F68B33	1	Correlation Circle Plot	TW515.raw	18.894758565376	16.7279337458404
640	P14211	-0.888505277057135	-0.313754641495757	murine	P14211	1	2.5	#F68B33	1	Correlation Circle Plot	TW507.raw	19.074136234981	18.4702179726202
641	P14211	-0.888505277057135	-0.313754641495757	murine	P14211	1	2.5	#F68B33	1	Correlation Circle Plot	TW508.raw	20.2607725523535	18.6917844051276
642	P14211	-0.888505277057135	-0.313754641495757	murine	P14211	1	2.5	#F68B33	1	Correlation Circle Plot	TW509.raw	21.232916234522	19.8829430025603
643	P14211	-0.888505277057135	-0.313754641495757	murine	P14211	1	2.5	#F68B33	1	Correlation Circle Plot	TW510.raw	20.0536846417001	18.5123761710664
644	P14211	-0.888505277057135	-0.313754641495757	murine	P14211	1	2.5	#F68B33	1	Correlation Circle Plot	TW511.raw	20.5337308561263	19.0360770002757
645	P14211	-0.888505277057135	-0.313754641495757	murine	P14211	1	2.5	#F68B33	1	Correlation Circle Plot	TW512.raw	20.127281520125	18.0156273899701
646	P14211	-0.888505277057135	-0.313754641495757	murine	P14211	1	2.5	#F68B33	1	Correlation Circle Plot	TW513.raw	20.8575603947286	19.302801778217
647	P14211	-0.888505277057135	-0.313754641495757	murine	P14211	1	2.5	#F68B33	1	Correlation Circle Plot	TW514.raw	20.6040210676526	19.3768015788957
648	P14211	-0.888505277057135	-0.313754641495757	murine	P14211	1	2.5	#F68B33	1	Correlation Circle Plot	TW515.raw	18.2303957758854	16.7279337458404
649	P14824	-0.960097274478066	-0.206427970880244	murine	P14824	1	2.5	#F68B33	1	Correlation Circle Plot	TW507.raw	18.6232313650945	18.4702179726202
650	P14824	-0.960097274478066	-0.206427970880244	murine	P14824	1	2.5	#F68B33	1	Correlation Circle Plot	TW508.raw	19.1313973056032	18.6917844051276
651	P14824	-0.960097274478066	-0.206427970880244	murine	P14824	1	2.5	#F68B33	1	Correlation Circle Plot	TW509.raw	20.4666361206722	19.8829430025603
652	P14824	-0.960097274478066	-0.206427970880244	murine	P14824	1	2.5	#F68B33	1	Correlation Circle Plot	TW510.raw	18.7154626805564	18.5123761710664
653	P14824	-0.960097274478066	-0.206427970880244	murine	P14824	1	2.5	#F68B33	1	Correlation Circle Plot	TW511.raw	19.76408272513	19.0360770002757
654	P14824	-0.960097274478066	-0.206427970880244	murine	P14824	1	2.5	#F68B33	1	Correlation Circle Plot	TW512.raw	18.5838136579336	18.0156273899701
655	P14824	-0.960097274478066	-0.206427970880244	murine	P14824	1	2.5	#F68B33	1	Correlation Circle Plot	TW513.raw	19.8869111340925	19.302801778217
656	P14824	-0.960097274478066	-0.206427970880244	murine	P14824	1	2.5	#F68B33	1	Correlation Circle Plot	TW514.raw	19.792720404443	19.3768015788957
657	P14824	-0.960097274478066	-0.206427970880244	murine	P14824	1	2.5	#F68B33	1	Correlation Circle Plot	TW515.raw	17.0751761884906	16.7279337458404
658	P14923	-0.82470211941798	0.0736865877603445	human	P14923	1	2.5	#388ECC	1	Correlation Circle Plot	TW507.raw	16.264821917574	18.4702179726202
659	P14923	-0.82470211941798	0.0736865877603445	human	P14923	1	2.5	#388ECC	1	Correlation Circle Plot	TW508.raw	16.6313333922583	18.6917844051276
660	P14923	-0.82470211941798	0.0736865877603445	human	P14923	1	2.5	#388ECC	1	Correlation Circle Plot	TW509.raw	16.3616302741642	19.8829430025603
661	P14923	-0.82470211941798	0.0736865877603445	human	P14923	1	2.5	#388ECC	1	Correlation Circle Plot	TW510.raw	16.6152416708683	18.5123761710664
662	P14923	-0.82470211941798	0.0736865877603445	human	P14923	1	2.5	#388ECC	1	Correlation Circle Plot	TW511.raw	16.5689491901466	19.0360770002757
663	P14923	-0.82470211941798	0.0736865877603445	human	P14923	1	2.5	#388ECC	1	Correlation Circle Plot	TW512.raw	NA	18.0156273899701
664	P14923	-0.82470211941798	0.0736865877603445	human	P14923	1	2.5	#388ECC	1	Correlation Circle Plot	TW513.raw	16.7256325311363	19.302801778217
665	P14923	-0.82470211941798	0.0736865877603445	human	P14923	1	2.5	#388ECC	1	Correlation Circle Plot	TW514.raw	17.9126671717753	19.3768015788957
666	P14923	-0.82470211941798	0.0736865877603445	human	P14923	1	2.5	#388ECC	1	Correlation Circle Plot	TW515.raw	13.8423405211102	16.7279337458404
667	P15379	-0.862780458088684	-0.158964104257782	murine	P15379	1	2.5	#F68B33	1	Correlation Circle Plot	TW507.raw	19.2736635816252	18.4702179726202
668	P15379	-0.862780458088684	-0.158964104257782	murine	P15379	1	2.5	#F68B33	1	Correlation Circle Plot	TW508.raw	18.3211574067973	18.6917844051276
669	P15379	-0.862780458088684	-0.158964104257782	murine	P15379	1	2.5	#F68B33	1	Correlation Circle Plot	TW509.raw	19.7669591114758	19.8829430025603
670	P15379	-0.862780458088684	-0.158964104257782	murine	P15379	1	2.5	#F68B33	1	Correlation Circle Plot	TW510.raw	18.5742424189687	18.5123761710664
671	P15379	-0.862780458088684	-0.158964104257782	murine	P15379	1	2.5	#F68B33	1	Correlation Circle Plot	TW511.raw	19.4734679440506	19.0360770002757
672	P15379	-0.862780458088684	-0.158964104257782	murine	P15379	1	2.5	#F68B33	1	Correlation Circle Plot	TW512.raw	17.867863895294	18.0156273899701
673	P15379	-0.862780458088684	-0.158964104257782	murine	P15379	1	2.5	#F68B33	1	Correlation Circle Plot	TW513.raw	19.6824528680332	19.302801778217
674	P15379	-0.862780458088684	-0.158964104257782	murine	P15379	1	2.5	#F68B33	1	Correlation Circle Plot	TW514.raw	19.3222626655353	19.3768015788957
675	P15379	-0.862780458088684	-0.158964104257782	murine	P15379	1	2.5	#F68B33	1	Correlation Circle Plot	TW515.raw	17.3981173862887	16.7279337458404
676	P15586	0.746213047984481	0.328557038500943	human	P15586	1	2.5	#388ECC	1	Correlation Circle Plot	TW507.raw	19.2365047638636	18.4702179726202
677	P15586	0.746213047984481	0.328557038500943	human	P15586	1	2.5	#388ECC	1	Correlation Circle Plot	TW508.raw	18.0479599437601	18.6917844051276
678	P15586	0.746213047984481	0.328557038500943	human	P15586	1	2.5	#388ECC	1	Correlation Circle Plot	TW509.raw	17.7005209974982	19.8829430025603
679	P15586	0.746213047984481	0.328557038500943	human	P15586	1	2.5	#388ECC	1	Correlation Circle Plot	TW510.raw	18.9153980034851	18.5123761710664
680	P15586	0.746213047984481	0.328557038500943	human	P15586	1	2.5	#388ECC	1	Correlation Circle Plot	TW511.raw	18.2298655794286	19.0360770002757
681	P15586	0.746213047984481	0.328557038500943	human	P15586	1	2.5	#388ECC	1	Correlation Circle Plot	TW512.raw	18.0917917597176	18.0156273899701
682	P15586	0.746213047984481	0.328557038500943	human	P15586	1	2.5	#388ECC	1	Correlation Circle Plot	TW513.raw	17.7911310850019	19.302801778217
683	P15586	0.746213047984481	0.328557038500943	human	P15586	1	2.5	#388ECC	1	Correlation Circle Plot	TW514.raw	18.587367335164	19.3768015788957
684	P15586	0.746213047984481	0.328557038500943	human	P15586	1	2.5	#388ECC	1	Correlation Circle Plot	TW515.raw	20.1163566538111	16.7279337458404
685	P16045	-0.919044997198674	-0.187476933073641	murine	P16045	1	2.5	#F68B33	1	Correlation Circle Plot	TW507.raw	20.1465139849798	18.4702179726202
686	P16045	-0.919044997198674	-0.187476933073641	murine	P16045	1	2.5	#F68B33	1	Correlation Circle Plot	TW508.raw	21.0594065189538	18.6917844051276
687	P16045	-0.919044997198674	-0.187476933073641	murine	P16045	1	2.5	#F68B33	1	Correlation Circle Plot	TW509.raw	21.8155294931287	19.8829430025603
688	P16045	-0.919044997198674	-0.187476933073641	murine	P16045	1	2.5	#F68B33	1	Correlation Circle Plot	TW510.raw	20.9203150521037	18.5123761710664
689	P16045	-0.919044997198674	-0.187476933073641	murine	P16045	1	2.5	#F68B33	1	Correlation Circle Plot	TW511.raw	21.0378297750264	19.0360770002757
690	P16045	-0.919044997198674	-0.187476933073641	murine	P16045	1	2.5	#F68B33	1	Correlation Circle Plot	TW512.raw	19.7517499830421	18.0156273899701
691	P16045	-0.919044997198674	-0.187476933073641	murine	P16045	1	2.5	#F68B33	1	Correlation Circle Plot	TW513.raw	22.2715240097712	19.302801778217
692	P16045	-0.919044997198674	-0.187476933073641	murine	P16045	1	2.5	#F68B33	1	Correlation Circle Plot	TW514.raw	22.2221728564911	19.3768015788957
693	P16045	-0.919044997198674	-0.187476933073641	murine	P16045	1	2.5	#F68B33	1	Correlation Circle Plot	TW515.raw	18.4622706022643	16.7279337458404
694	P16546	-0.947983803179813	-0.033430418482165	murine	P16546	1	2.5	#F68B33	1	Correlation Circle Plot	TW507.raw	17.8795593193612	18.4702179726202
695	P16546	-0.947983803179813	-0.033430418482165	murine	P16546	1	2.5	#F68B33	1	Correlation Circle Plot	TW508.raw	18.3642415464863	18.6917844051276
696	P16546	-0.947983803179813	-0.033430418482165	murine	P16546	1	2.5	#F68B33	1	Correlation Circle Plot	TW509.raw	19.1928923677994	19.8829430025603
697	P16546	-0.947983803179813	-0.033430418482165	murine	P16546	1	2.5	#F68B33	1	Correlation Circle Plot	TW510.raw	17.8273923282789	18.5123761710664
698	P16546	-0.947983803179813	-0.033430418482165	murine	P16546	1	2.5	#F68B33	1	Correlation Circle Plot	TW511.raw	18.1784119837824	19.0360770002757
699	P16546	-0.947983803179813	-0.033430418482165	murine	P16546	1	2.5	#F68B33	1	Correlation Circle Plot	TW512.raw	16.810797540205	18.0156273899701
700	P16546	-0.947983803179813	-0.033430418482165	murine	P16546	1	2.5	#F68B33	1	Correlation Circle Plot	TW513.raw	18.8215373326784	19.302801778217
701	P16546	-0.947983803179813	-0.033430418482165	murine	P16546	1	2.5	#F68B33	1	Correlation Circle Plot	TW514.raw	18.2331000287383	19.3768015788957
702	P16546	-0.947983803179813	-0.033430418482165	murine	P16546	1	2.5	#F68B33	1	Correlation Circle Plot	TW515.raw	16.0272580893237	16.7279337458404
703	P16675	-0.8740812076983	-0.0640012060114648	murine	P16675	1	2.5	#F68B33	1	Correlation Circle Plot	TW507.raw	17.0173739054247	18.4702179726202
704	P16675	-0.8740812076983	-0.0640012060114648	murine	P16675	1	2.5	#F68B33	1	Correlation Circle Plot	TW508.raw	17.5663142303566	18.6917844051276
705	P16675	-0.8740812076983	-0.0640012060114648	murine	P16675	1	2.5	#F68B33	1	Correlation Circle Plot	TW509.raw	18.4380039628814	19.8829430025603
706	P16675	-0.8740812076983	-0.0640012060114648	murine	P16675	1	2.5	#F68B33	1	Correlation Circle Plot	TW510.raw	17.4737612319457	18.5123761710664
707	P16675	-0.8740812076983	-0.0640012060114648	murine	P16675	1	2.5	#F68B33	1	Correlation Circle Plot	TW511.raw	17.9786043352602	19.0360770002757
708	P16675	-0.8740812076983	-0.0640012060114648	murine	P16675	1	2.5	#F68B33	1	Correlation Circle Plot	TW512.raw	16.7590819540555	18.0156273899701
709	P16675	-0.8740812076983	-0.0640012060114648	murine	P16675	1	2.5	#F68B33	1	Correlation Circle Plot	TW513.raw	17.7008257543105	19.302801778217
710	P16675	-0.8740812076983	-0.0640012060114648	murine	P16675	1	2.5	#F68B33	1	Correlation Circle Plot	TW514.raw	18.3661471607262	19.3768015788957
711	P16675	-0.8740812076983	-0.0640012060114648	murine	P16675	1	2.5	#F68B33	1	Correlation Circle Plot	TW515.raw	16.8525173178383	16.7279337458404
712	P16949	0.879681349976883	0.144015026971549	human	P16949	1	2.5	#388ECC	1	Correlation Circle Plot	TW507.raw	NA	18.4702179726202
713	P16949	0.879681349976883	0.144015026971549	human	P16949	1	2.5	#388ECC	1	Correlation Circle Plot	TW508.raw	19.937097908731	18.6917844051276
714	P16949	0.879681349976883	0.144015026971549	human	P16949	1	2.5	#388ECC	1	Correlation Circle Plot	TW509.raw	18.7872936154244	19.8829430025603
715	P16949	0.879681349976883	0.144015026971549	human	P16949	1	2.5	#388ECC	1	Correlation Circle Plot	TW510.raw	19.4889051320079	18.5123761710664
716	P16949	0.879681349976883	0.144015026971549	human	P16949	1	2.5	#388ECC	1	Correlation Circle Plot	TW511.raw	18.6675065987648	19.0360770002757
717	P16949	0.879681349976883	0.144015026971549	human	P16949	1	2.5	#388ECC	1	Correlation Circle Plot	TW512.raw	20.4469076099007	18.0156273899701
718	P16949	0.879681349976883	0.144015026971549	human	P16949	1	2.5	#388ECC	1	Correlation Circle Plot	TW513.raw	18.6903868113478	19.302801778217
719	P16949	0.879681349976883	0.144015026971549	human	P16949	1	2.5	#388ECC	1	Correlation Circle Plot	TW514.raw	18.1425757772459	19.3768015788957
720	P16949	0.879681349976883	0.144015026971549	human	P16949	1	2.5	#388ECC	1	Correlation Circle Plot	TW515.raw	21.1051245891055	16.7279337458404
721	P17047	-0.95360553580399	0.0571393570444176	murine	P17047	1	2.5	#F68B33	1	Correlation Circle Plot	TW507.raw	17.9459238623012	18.4702179726202
722	P17047	-0.95360553580399	0.0571393570444176	murine	P17047	1	2.5	#F68B33	1	Correlation Circle Plot	TW508.raw	18.6045242729631	18.6917844051276
723	P17047	-0.95360553580399	0.0571393570444176	murine	P17047	1	2.5	#F68B33	1	Correlation Circle Plot	TW509.raw	19.817879905981	19.8829430025603
724	P17047	-0.95360553580399	0.0571393570444176	murine	P17047	1	2.5	#F68B33	1	Correlation Circle Plot	TW510.raw	17.986403157492	18.5123761710664
725	P17047	-0.95360553580399	0.0571393570444176	murine	P17047	1	2.5	#F68B33	1	Correlation Circle Plot	TW511.raw	18.5261553354555	19.0360770002757
726	P17047	-0.95360553580399	0.0571393570444176	murine	P17047	1	2.5	#F68B33	1	Correlation Circle Plot	TW512.raw	17.2477421223382	18.0156273899701
727	P17047	-0.95360553580399	0.0571393570444176	murine	P17047	1	2.5	#F68B33	1	Correlation Circle Plot	TW513.raw	18.5307225626038	19.302801778217
728	P17047	-0.95360553580399	0.0571393570444176	murine	P17047	1	2.5	#F68B33	1	Correlation Circle Plot	TW514.raw	19.4541647255684	19.3768015788957
729	P17047	-0.95360553580399	0.0571393570444176	murine	P17047	1	2.5	#F68B33	1	Correlation Circle Plot	TW515.raw	16.7654415085202	16.7279337458404
730	P17182	-0.91264580556211	-0.211593835876107	murine	P17182	1	2.5	#F68B33	1	Correlation Circle Plot	TW507.raw	20.6595674172616	18.4702179726202
731	P17182	-0.91264580556211	-0.211593835876107	murine	P17182	1	2.5	#F68B33	1	Correlation Circle Plot	TW508.raw	20.3457257561055	18.6917844051276
732	P17182	-0.91264580556211	-0.211593835876107	murine	P17182	1	2.5	#F68B33	1	Correlation Circle Plot	TW509.raw	21.6033103079473	19.8829430025603
733	P17182	-0.91264580556211	-0.211593835876107	murine	P17182	1	2.5	#F68B33	1	Correlation Circle Plot	TW510.raw	20.3431249771524	18.5123761710664
734	P17182	-0.91264580556211	-0.211593835876107	murine	P17182	1	2.5	#F68B33	1	Correlation Circle Plot	TW511.raw	20.9659533405818	19.0360770002757
735	P17182	-0.91264580556211	-0.211593835876107	murine	P17182	1	2.5	#F68B33	1	Correlation Circle Plot	TW512.raw	20.6185127620568	18.0156273899701
736	P17182	-0.91264580556211	-0.211593835876107	murine	P17182	1	2.5	#F68B33	1	Correlation Circle Plot	TW513.raw	21.1893395711084	19.302801778217
737	P17182	-0.91264580556211	-0.211593835876107	murine	P17182	1	2.5	#F68B33	1	Correlation Circle Plot	TW514.raw	20.9994757016225	19.3768015788957
738	P17182	-0.91264580556211	-0.211593835876107	murine	P17182	1	2.5	#F68B33	1	Correlation Circle Plot	TW515.raw	18.9136023699093	16.7279337458404
739	P17225	-0.876553595161903	-0.0891410701707912	murine	P17225	1	2.5	#F68B33	1	Correlation Circle Plot	TW507.raw	18.5736878632995	18.4702179726202
740	P17225	-0.876553595161903	-0.0891410701707912	murine	P17225	1	2.5	#F68B33	1	Correlation Circle Plot	TW508.raw	19.1030777416395	18.6917844051276
741	P17225	-0.876553595161903	-0.0891410701707912	murine	P17225	1	2.5	#F68B33	1	Correlation Circle Plot	TW509.raw	19.6216906141682	19.8829430025603
742	P17225	-0.876553595161903	-0.0891410701707912	murine	P17225	1	2.5	#F68B33	1	Correlation Circle Plot	TW510.raw	17.7666453671533	18.5123761710664
743	P17225	-0.876553595161903	-0.0891410701707912	murine	P17225	1	2.5	#F68B33	1	Correlation Circle Plot	TW511.raw	18.7881384162622	19.0360770002757
744	P17225	-0.876553595161903	-0.0891410701707912	murine	P17225	1	2.5	#F68B33	1	Correlation Circle Plot	TW512.raw	17.7470456292623	18.0156273899701
745	P17225	-0.876553595161903	-0.0891410701707912	murine	P17225	1	2.5	#F68B33	1	Correlation Circle Plot	TW513.raw	19.5505420133523	19.302801778217
746	P17225	-0.876553595161903	-0.0891410701707912	murine	P17225	1	2.5	#F68B33	1	Correlation Circle Plot	TW514.raw	19.565721295507	19.3768015788957
747	P17225	-0.876553595161903	-0.0891410701707912	murine	P17225	1	2.5	#F68B33	1	Correlation Circle Plot	TW515.raw	17.1009702584653	16.7279337458404
748	P17710	-0.88195689119666	0.00283128254040827	murine	P17710	1	2.5	#F68B33	1	Correlation Circle Plot	TW507.raw	16.0320543389815	18.4702179726202
749	P17710	-0.88195689119666	0.00283128254040827	murine	P17710	1	2.5	#F68B33	1	Correlation Circle Plot	TW508.raw	18.2235681069399	18.6917844051276
750	P17710	-0.88195689119666	0.00283128254040827	murine	P17710	1	2.5	#F68B33	1	Correlation Circle Plot	TW509.raw	18.2234078425813	19.8829430025603
751	P17710	-0.88195689119666	0.00283128254040827	murine	P17710	1	2.5	#F68B33	1	Correlation Circle Plot	TW510.raw	16.9488690941026	18.5123761710664
752	P17710	-0.88195689119666	0.00283128254040827	murine	P17710	1	2.5	#F68B33	1	Correlation Circle Plot	TW511.raw	17.4855934933005	19.0360770002757
753	P17710	-0.88195689119666	0.00283128254040827	murine	P17710	1	2.5	#F68B33	1	Correlation Circle Plot	TW512.raw	16.2274504872479	18.0156273899701
754	P17710	-0.88195689119666	0.00283128254040827	murine	P17710	1	2.5	#F68B33	1	Correlation Circle Plot	TW513.raw	17.5816640038742	19.302801778217
755	P17710	-0.88195689119666	0.00283128254040827	murine	P17710	1	2.5	#F68B33	1	Correlation Circle Plot	TW514.raw	17.8489163003194	19.3768015788957
756	P17710	-0.88195689119666	0.00283128254040827	murine	P17710	1	2.5	#F68B33	1	Correlation Circle Plot	TW515.raw	15.2770875770983	16.7279337458404
757	P17751	-0.866321532798242	-0.0521316139818028	murine	P17751	1	2.5	#F68B33	1	Correlation Circle Plot	TW507.raw	18.9179867862994	18.4702179726202
758	P17751	-0.866321532798242	-0.0521316139818028	murine	P17751	1	2.5	#F68B33	1	Correlation Circle Plot	TW508.raw	18.3342165360443	18.6917844051276
759	P17751	-0.866321532798242	-0.0521316139818028	murine	P17751	1	2.5	#F68B33	1	Correlation Circle Plot	TW509.raw	20.2139490639628	19.8829430025603
760	P17751	-0.866321532798242	-0.0521316139818028	murine	P17751	1	2.5	#F68B33	1	Correlation Circle Plot	TW510.raw	18.1675210517942	18.5123761710664
761	P17751	-0.866321532798242	-0.0521316139818028	murine	P17751	1	2.5	#F68B33	1	Correlation Circle Plot	TW511.raw	18.6475286931665	19.0360770002757
762	P17751	-0.866321532798242	-0.0521316139818028	murine	P17751	1	2.5	#F68B33	1	Correlation Circle Plot	TW512.raw	18.9682252197275	18.0156273899701
763	P17751	-0.866321532798242	-0.0521316139818028	murine	P17751	1	2.5	#F68B33	1	Correlation Circle Plot	TW513.raw	18.8372983865509	19.302801778217
764	P17751	-0.866321532798242	-0.0521316139818028	murine	P17751	1	2.5	#F68B33	1	Correlation Circle Plot	TW514.raw	19.4324562639266	19.3768015788957
765	P17751	-0.866321532798242	-0.0521316139818028	murine	P17751	1	2.5	#F68B33	1	Correlation Circle Plot	TW515.raw	16.5943464751465	16.7279337458404
766	P17980	0.877130148022824	0.0340173051429766	human	P17980	1	2.5	#388ECC	1	Correlation Circle Plot	TW507.raw	19.463478474123	18.4702179726202
767	P17980	0.877130148022824	0.0340173051429766	human	P17980	1	2.5	#388ECC	1	Correlation Circle Plot	TW508.raw	18.9694933253913	18.6917844051276
768	P17980	0.877130148022824	0.0340173051429766	human	P17980	1	2.5	#388ECC	1	Correlation Circle Plot	TW509.raw	18.6572591270195	19.8829430025603
769	P17980	0.877130148022824	0.0340173051429766	human	P17980	1	2.5	#388ECC	1	Correlation Circle Plot	TW510.raw	19.1518663263585	18.5123761710664
770	P17980	0.877130148022824	0.0340173051429766	human	P17980	1	2.5	#388ECC	1	Correlation Circle Plot	TW511.raw	19.01212800328	19.0360770002757
771	P17980	0.877130148022824	0.0340173051429766	human	P17980	1	2.5	#388ECC	1	Correlation Circle Plot	TW512.raw	18.9937372647882	18.0156273899701
772	P17980	0.877130148022824	0.0340173051429766	human	P17980	1	2.5	#388ECC	1	Correlation Circle Plot	TW513.raw	19.073208005305	19.302801778217
773	P17980	0.877130148022824	0.0340173051429766	human	P17980	1	2.5	#388ECC	1	Correlation Circle Plot	TW514.raw	18.5487730011828	19.3768015788957
774	P17980	0.877130148022824	0.0340173051429766	human	P17980	1	2.5	#388ECC	1	Correlation Circle Plot	TW515.raw	20.1655302345106	16.7279337458404
775	P18124	0.919932809694787	0.18746414823526	human	P18124	1	2.5	#388ECC	1	Correlation Circle Plot	TW507.raw	22.6029185613792	18.4702179726202
776	P18124	0.919932809694787	0.18746414823526	human	P18124	1	2.5	#388ECC	1	Correlation Circle Plot	TW508.raw	22.4605523849928	18.6917844051276
777	P18124	0.919932809694787	0.18746414823526	human	P18124	1	2.5	#388ECC	1	Correlation Circle Plot	TW509.raw	21.2697076973675	19.8829430025603
778	P18124	0.919932809694787	0.18746414823526	human	P18124	1	2.5	#388ECC	1	Correlation Circle Plot	TW510.raw	22.2364796553018	18.5123761710664
779	P18124	0.919932809694787	0.18746414823526	human	P18124	1	2.5	#388ECC	1	Correlation Circle Plot	TW511.raw	21.7998246740997	19.0360770002757
780	P18124	0.919932809694787	0.18746414823526	human	P18124	1	2.5	#388ECC	1	Correlation Circle Plot	TW512.raw	22.6984053966818	18.0156273899701
781	P18124	0.919932809694787	0.18746414823526	human	P18124	1	2.5	#388ECC	1	Correlation Circle Plot	TW513.raw	22.0012329325875	19.302801778217
782	P18124	0.919932809694787	0.18746414823526	human	P18124	1	2.5	#388ECC	1	Correlation Circle Plot	TW514.raw	21.6566552939544	19.3768015788957
783	P18124	0.919932809694787	0.18746414823526	human	P18124	1	2.5	#388ECC	1	Correlation Circle Plot	TW515.raw	22.9879197218431	16.7279337458404
784	P18887	0.83403564335756	-0.0700045601473863	human	P18887	1	2.5	#388ECC	1	Correlation Circle Plot	TW507.raw	16.9738879135772	18.4702179726202
785	P18887	0.83403564335756	-0.0700045601473863	human	P18887	1	2.5	#388ECC	1	Correlation Circle Plot	TW508.raw	17.5738098838376	18.6917844051276
786	P18887	0.83403564335756	-0.0700045601473863	human	P18887	1	2.5	#388ECC	1	Correlation Circle Plot	TW509.raw	16.1856013879554	19.8829430025603
787	P18887	0.83403564335756	-0.0700045601473863	human	P18887	1	2.5	#388ECC	1	Correlation Circle Plot	TW510.raw	17.1561818551595	18.5123761710664
788	P18887	0.83403564335756	-0.0700045601473863	human	P18887	1	2.5	#388ECC	1	Correlation Circle Plot	TW511.raw	16.7345508642377	19.0360770002757
789	P18887	0.83403564335756	-0.0700045601473863	human	P18887	1	2.5	#388ECC	1	Correlation Circle Plot	TW512.raw	18.2022816865071	18.0156273899701
790	P18887	0.83403564335756	-0.0700045601473863	human	P18887	1	2.5	#388ECC	1	Correlation Circle Plot	TW513.raw	17.1375415470495	19.302801778217
791	P18887	0.83403564335756	-0.0700045601473863	human	P18887	1	2.5	#388ECC	1	Correlation Circle Plot	TW514.raw	16.9627491805165	19.3768015788957
792	P18887	0.83403564335756	-0.0700045601473863	human	P18887	1	2.5	#388ECC	1	Correlation Circle Plot	TW515.raw	17.9773470115532	16.7279337458404
793	P19157	-0.923211729277476	-0.216684279444987	murine	P19157	1	2.5	#F68B33	1	Correlation Circle Plot	TW507.raw	17.8484212208964	18.4702179726202
794	P19157	-0.923211729277476	-0.216684279444987	murine	P19157	1	2.5	#F68B33	1	Correlation Circle Plot	TW508.raw	18.035459602412	18.6917844051276
795	P19157	-0.923211729277476	-0.216684279444987	murine	P19157	1	2.5	#F68B33	1	Correlation Circle Plot	TW509.raw	20.835046524394	19.8829430025603
796	P19157	-0.923211729277476	-0.216684279444987	murine	P19157	1	2.5	#F68B33	1	Correlation Circle Plot	TW510.raw	17.4380852085193	18.5123761710664
797	P19157	-0.923211729277476	-0.216684279444987	murine	P19157	1	2.5	#F68B33	1	Correlation Circle Plot	TW511.raw	19.4437307164486	19.0360770002757
798	P19157	-0.923211729277476	-0.216684279444987	murine	P19157	1	2.5	#F68B33	1	Correlation Circle Plot	TW512.raw	17.2117647448081	18.0156273899701
799	P19157	-0.923211729277476	-0.216684279444987	murine	P19157	1	2.5	#F68B33	1	Correlation Circle Plot	TW513.raw	19.4136609815928	19.302801778217
800	P19157	-0.923211729277476	-0.216684279444987	murine	P19157	1	2.5	#F68B33	1	Correlation Circle Plot	TW514.raw	18.4601198853521	19.3768015788957
801	P19157	-0.923211729277476	-0.216684279444987	murine	P19157	1	2.5	#F68B33	1	Correlation Circle Plot	TW515.raw	15.3271701669281	16.7279337458404
802	P19338	0.736122956711517	0.190671146932683	human	P19338	1	2.5	#388ECC	1	Correlation Circle Plot	TW507.raw	23.5574351871175	18.4702179726202
803	P19338	0.736122956711517	0.190671146932683	human	P19338	1	2.5	#388ECC	1	Correlation Circle Plot	TW508.raw	23.3599789946815	18.6917844051276
804	P19338	0.736122956711517	0.190671146932683	human	P19338	1	2.5	#388ECC	1	Correlation Circle Plot	TW509.raw	23.0190348051471	19.8829430025603
805	P19338	0.736122956711517	0.190671146932683	human	P19338	1	2.5	#388ECC	1	Correlation Circle Plot	TW510.raw	23.7921242175358	18.5123761710664
806	P19338	0.736122956711517	0.190671146932683	human	P19338	1	2.5	#388ECC	1	Correlation Circle Plot	TW511.raw	23.4897014802353	19.0360770002757
807	P19338	0.736122956711517	0.190671146932683	human	P19338	1	2.5	#388ECC	1	Correlation Circle Plot	TW512.raw	23.48886836686	18.0156273899701
808	P19338	0.736122956711517	0.190671146932683	human	P19338	1	2.5	#388ECC	1	Correlation Circle Plot	TW513.raw	23.0801854737816	19.302801778217
809	P19338	0.736122956711517	0.190671146932683	human	P19338	1	2.5	#388ECC	1	Correlation Circle Plot	TW514.raw	22.6243483632717	19.3768015788957
810	P19338	0.736122956711517	0.190671146932683	human	P19338	1	2.5	#388ECC	1	Correlation Circle Plot	TW515.raw	23.8777941170362	16.7279337458404
811	P20108	-0.876923473572248	-0.25301098013526	murine	P20108	1	2.5	#F68B33	1	Correlation Circle Plot	TW507.raw	16.1436662083033	18.4702179726202
812	P20108	-0.876923473572248	-0.25301098013526	murine	P20108	1	2.5	#F68B33	1	Correlation Circle Plot	TW508.raw	17.7894381243929	18.6917844051276
813	P20108	-0.876923473572248	-0.25301098013526	murine	P20108	1	2.5	#F68B33	1	Correlation Circle Plot	TW509.raw	19.3035355105526	19.8829430025603
814	P20108	-0.876923473572248	-0.25301098013526	murine	P20108	1	2.5	#F68B33	1	Correlation Circle Plot	TW510.raw	17.8424117312962	18.5123761710664
815	P20108	-0.876923473572248	-0.25301098013526	murine	P20108	1	2.5	#F68B33	1	Correlation Circle Plot	TW511.raw	18.1516954180734	19.0360770002757
816	P20108	-0.876923473572248	-0.25301098013526	murine	P20108	1	2.5	#F68B33	1	Correlation Circle Plot	TW512.raw	17.2674267994552	18.0156273899701
817	P20108	-0.876923473572248	-0.25301098013526	murine	P20108	1	2.5	#F68B33	1	Correlation Circle Plot	TW513.raw	18.1288602904564	19.302801778217
818	P20108	-0.876923473572248	-0.25301098013526	murine	P20108	1	2.5	#F68B33	1	Correlation Circle Plot	TW514.raw	17.8794336790279	19.3768015788957
819	P20108	-0.876923473572248	-0.25301098013526	murine	P20108	1	2.5	#F68B33	1	Correlation Circle Plot	TW515.raw	15.7396171372581	16.7279337458404
820	P20152	-0.906809752883728	-0.316211580234324	murine	P20152	1	2.5	#F68B33	1	Correlation Circle Plot	TW507.raw	23.5564298083857	18.4702179726202
821	P20152	-0.906809752883728	-0.316211580234324	murine	P20152	1	2.5	#F68B33	1	Correlation Circle Plot	TW508.raw	23.8503268795075	18.6917844051276
822	P20152	-0.906809752883728	-0.316211580234324	murine	P20152	1	2.5	#F68B33	1	Correlation Circle Plot	TW509.raw	24.9545000330625	19.8829430025603
823	P20152	-0.906809752883728	-0.316211580234324	murine	P20152	1	2.5	#F68B33	1	Correlation Circle Plot	TW510.raw	23.820107269742	18.5123761710664
824	P20152	-0.906809752883728	-0.316211580234324	murine	P20152	1	2.5	#F68B33	1	Correlation Circle Plot	TW511.raw	24.0614285489007	19.0360770002757
825	P20152	-0.906809752883728	-0.316211580234324	murine	P20152	1	2.5	#F68B33	1	Correlation Circle Plot	TW512.raw	23.4285804853767	18.0156273899701
826	P20152	-0.906809752883728	-0.316211580234324	murine	P20152	1	2.5	#F68B33	1	Correlation Circle Plot	TW513.raw	24.7155646928503	19.302801778217
827	P20152	-0.906809752883728	-0.316211580234324	murine	P20152	1	2.5	#F68B33	1	Correlation Circle Plot	TW514.raw	24.650280893509	19.3768015788957
828	P20152	-0.906809752883728	-0.316211580234324	murine	P20152	1	2.5	#F68B33	1	Correlation Circle Plot	TW515.raw	23.0911493200763	16.7279337458404
829	P22437	-0.870269544924124	-0.243836818622147	murine	P22437	1	2.5	#F68B33	1	Correlation Circle Plot	TW507.raw	15.4388470699467	18.4702179726202
830	P22437	-0.870269544924124	-0.243836818622147	murine	P22437	1	2.5	#F68B33	1	Correlation Circle Plot	TW508.raw	16.1282179117111	18.6917844051276
831	P22437	-0.870269544924124	-0.243836818622147	murine	P22437	1	2.5	#F68B33	1	Correlation Circle Plot	TW509.raw	17.2154382022241	19.8829430025603
832	P22437	-0.870269544924124	-0.243836818622147	murine	P22437	1	2.5	#F68B33	1	Correlation Circle Plot	TW510.raw	16.4600766782649	18.5123761710664
833	P22437	-0.870269544924124	-0.243836818622147	murine	P22437	1	2.5	#F68B33	1	Correlation Circle Plot	TW511.raw	17.1769522683363	19.0360770002757
834	P22437	-0.870269544924124	-0.243836818622147	murine	P22437	1	2.5	#F68B33	1	Correlation Circle Plot	TW512.raw	16.2150911901657	18.0156273899701
835	P22437	-0.870269544924124	-0.243836818622147	murine	P22437	1	2.5	#F68B33	1	Correlation Circle Plot	TW513.raw	16.7007106315253	19.302801778217
836	P22437	-0.870269544924124	-0.243836818622147	murine	P22437	1	2.5	#F68B33	1	Correlation Circle Plot	TW514.raw	16.437758573278	19.3768015788957
837	P22437	-0.870269544924124	-0.243836818622147	murine	P22437	1	2.5	#F68B33	1	Correlation Circle Plot	TW515.raw	14.1998026844825	16.7279337458404
838	P22695	-0.813374330325735	0.111395512941811	human	P22695	1	2.5	#388ECC	1	Correlation Circle Plot	TW507.raw	19.7217016770534	18.4702179726202
839	P22695	-0.813374330325735	0.111395512941811	human	P22695	1	2.5	#388ECC	1	Correlation Circle Plot	TW508.raw	20.0364016992072	18.6917844051276
840	P22695	-0.813374330325735	0.111395512941811	human	P22695	1	2.5	#388ECC	1	Correlation Circle Plot	TW509.raw	20.8759023033453	19.8829430025603
841	P22695	-0.813374330325735	0.111395512941811	human	P22695	1	2.5	#388ECC	1	Correlation Circle Plot	TW510.raw	20.2293938692561	18.5123761710664
842	P22695	-0.813374330325735	0.111395512941811	human	P22695	1	2.5	#388ECC	1	Correlation Circle Plot	TW511.raw	20.207171648661	19.0360770002757
843	P22695	-0.813374330325735	0.111395512941811	human	P22695	1	2.5	#388ECC	1	Correlation Circle Plot	TW512.raw	20.1391491155111	18.0156273899701
844	P22695	-0.813374330325735	0.111395512941811	human	P22695	1	2.5	#388ECC	1	Correlation Circle Plot	TW513.raw	19.6353248904079	19.302801778217
845	P22695	-0.813374330325735	0.111395512941811	human	P22695	1	2.5	#388ECC	1	Correlation Circle Plot	TW514.raw	19.9412740416078	19.3768015788957
846	P22695	-0.813374330325735	0.111395512941811	human	P22695	1	2.5	#388ECC	1	Correlation Circle Plot	TW515.raw	18.6925269650111	16.7279337458404
847	P23229	-0.792785457320493	-0.0218082270291172	human	P23229	1	2.5	#388ECC	1	Correlation Circle Plot	TW507.raw	17.5896730887003	18.4702179726202
848	P23229	-0.792785457320493	-0.0218082270291172	human	P23229	1	2.5	#388ECC	1	Correlation Circle Plot	TW508.raw	18.2282597257484	18.6917844051276
849	P23229	-0.792785457320493	-0.0218082270291172	human	P23229	1	2.5	#388ECC	1	Correlation Circle Plot	TW509.raw	18.0102494440727	19.8829430025603
850	P23229	-0.792785457320493	-0.0218082270291172	human	P23229	1	2.5	#388ECC	1	Correlation Circle Plot	TW510.raw	18.1967029718077	18.5123761710664
851	P23229	-0.792785457320493	-0.0218082270291172	human	P23229	1	2.5	#388ECC	1	Correlation Circle Plot	TW511.raw	19.2056309981611	19.0360770002757
852	P23229	-0.792785457320493	-0.0218082270291172	human	P23229	1	2.5	#388ECC	1	Correlation Circle Plot	TW512.raw	16.8155584181146	18.0156273899701
853	P23229	-0.792785457320493	-0.0218082270291172	human	P23229	1	2.5	#388ECC	1	Correlation Circle Plot	TW513.raw	18.5441607502365	19.302801778217
854	P23229	-0.792785457320493	-0.0218082270291172	human	P23229	1	2.5	#388ECC	1	Correlation Circle Plot	TW514.raw	18.3468296690058	19.3768015788957
855	P23229	-0.792785457320493	-0.0218082270291172	human	P23229	1	2.5	#388ECC	1	Correlation Circle Plot	TW515.raw	15.975740514027	16.7279337458404
856	P23396	0.738893137426364	0.464213342743728	human	P23396	1	2.5	#388ECC	1	Correlation Circle Plot	TW507.raw	22.2967207644783	18.4702179726202
857	P23396	0.738893137426364	0.464213342743728	human	P23396	1	2.5	#388ECC	1	Correlation Circle Plot	TW508.raw	22.0994916453205	18.6917844051276
858	P23396	0.738893137426364	0.464213342743728	human	P23396	1	2.5	#388ECC	1	Correlation Circle Plot	TW509.raw	21.7083800416106	19.8829430025603
859	P23396	0.738893137426364	0.464213342743728	human	P23396	1	2.5	#388ECC	1	Correlation Circle Plot	TW510.raw	21.7993741209019	18.5123761710664
860	P23396	0.738893137426364	0.464213342743728	human	P23396	1	2.5	#388ECC	1	Correlation Circle Plot	TW511.raw	21.4742723615677	19.0360770002757
861	P23396	0.738893137426364	0.464213342743728	human	P23396	1	2.5	#388ECC	1	Correlation Circle Plot	TW512.raw	22.1794960827678	18.0156273899701
862	P23396	0.738893137426364	0.464213342743728	human	P23396	1	2.5	#388ECC	1	Correlation Circle Plot	TW513.raw	21.3990254407997	19.302801778217
863	P23396	0.738893137426364	0.464213342743728	human	P23396	1	2.5	#388ECC	1	Correlation Circle Plot	TW514.raw	21.4757225477086	19.3768015788957
864	P23396	0.738893137426364	0.464213342743728	human	P23396	1	2.5	#388ECC	1	Correlation Circle Plot	TW515.raw	22.3883405559725	16.7279337458404
865	P23526	0.842177620875722	-0.0205754918631131	human	P23526	1	2.5	#388ECC	1	Correlation Circle Plot	TW507.raw	20.998608333314	18.4702179726202
866	P23526	0.842177620875722	-0.0205754918631131	human	P23526	1	2.5	#388ECC	1	Correlation Circle Plot	TW508.raw	21.1583730062287	18.6917844051276
867	P23526	0.842177620875722	-0.0205754918631131	human	P23526	1	2.5	#388ECC	1	Correlation Circle Plot	TW509.raw	20.1554112005469	19.8829430025603
868	P23526	0.842177620875722	-0.0205754918631131	human	P23526	1	2.5	#388ECC	1	Correlation Circle Plot	TW510.raw	20.4378150490863	18.5123761710664
869	P23526	0.842177620875722	-0.0205754918631131	human	P23526	1	2.5	#388ECC	1	Correlation Circle Plot	TW511.raw	21.0772264624205	19.0360770002757
870	P23526	0.842177620875722	-0.0205754918631131	human	P23526	1	2.5	#388ECC	1	Correlation Circle Plot	TW512.raw	21.3553672285698	18.0156273899701
871	P23526	0.842177620875722	-0.0205754918631131	human	P23526	1	2.5	#388ECC	1	Correlation Circle Plot	TW513.raw	20.7981442641504	19.302801778217
872	P23526	0.842177620875722	-0.0205754918631131	human	P23526	1	2.5	#388ECC	1	Correlation Circle Plot	TW514.raw	20.5286753941288	19.3768015788957
873	P23526	0.842177620875722	-0.0205754918631131	human	P23526	1	2.5	#388ECC	1	Correlation Circle Plot	TW515.raw	21.5035220007715	16.7279337458404
874	P24369	-0.880452094773173	-0.378626063387344	murine	P24369	1	2.5	#F68B33	1	Correlation Circle Plot	TW507.raw	20.5388254887207	18.4702179726202
875	P24369	-0.880452094773173	-0.378626063387344	murine	P24369	1	2.5	#F68B33	1	Correlation Circle Plot	TW508.raw	21.4303912946313	18.6917844051276
876	P24369	-0.880452094773173	-0.378626063387344	murine	P24369	1	2.5	#F68B33	1	Correlation Circle Plot	TW509.raw	22.7501798879919	19.8829430025603
877	P24369	-0.880452094773173	-0.378626063387344	murine	P24369	1	2.5	#F68B33	1	Correlation Circle Plot	TW510.raw	21.605464145071	18.5123761710664
878	P24369	-0.880452094773173	-0.378626063387344	murine	P24369	1	2.5	#F68B33	1	Correlation Circle Plot	TW511.raw	22.2073206181527	19.0360770002757
879	P24369	-0.880452094773173	-0.378626063387344	murine	P24369	1	2.5	#F68B33	1	Correlation Circle Plot	TW512.raw	21.4686956286473	18.0156273899701
880	P24369	-0.880452094773173	-0.378626063387344	murine	P24369	1	2.5	#F68B33	1	Correlation Circle Plot	TW513.raw	22.3047378906756	19.302801778217
881	P24369	-0.880452094773173	-0.378626063387344	murine	P24369	1	2.5	#F68B33	1	Correlation Circle Plot	TW514.raw	21.9830798870099	19.3768015788957
882	P24369	-0.880452094773173	-0.378626063387344	murine	P24369	1	2.5	#F68B33	1	Correlation Circle Plot	TW515.raw	19.9217508820203	16.7279337458404
883	P24452	-0.914989577655155	0.0613223930792125	murine	P24452	1	2.5	#F68B33	1	Correlation Circle Plot	TW507.raw	20.4823215101931	18.4702179726202
884	P24452	-0.914989577655155	0.0613223930792125	murine	P24452	1	2.5	#F68B33	1	Correlation Circle Plot	TW508.raw	20.0666174244446	18.6917844051276
885	P24452	-0.914989577655155	0.0613223930792125	murine	P24452	1	2.5	#F68B33	1	Correlation Circle Plot	TW509.raw	20.8084096254295	19.8829430025603
886	P24452	-0.914989577655155	0.0613223930792125	murine	P24452	1	2.5	#F68B33	1	Correlation Circle Plot	TW510.raw	19.67854168522	18.5123761710664
887	P24452	-0.914989577655155	0.0613223930792125	murine	P24452	1	2.5	#F68B33	1	Correlation Circle Plot	TW511.raw	20.4323502307879	19.0360770002757
888	P24452	-0.914989577655155	0.0613223930792125	murine	P24452	1	2.5	#F68B33	1	Correlation Circle Plot	TW512.raw	19.2305107042861	18.0156273899701
889	P24452	-0.914989577655155	0.0613223930792125	murine	P24452	1	2.5	#F68B33	1	Correlation Circle Plot	TW513.raw	20.5934275982368	19.302801778217
890	P24452	-0.914989577655155	0.0613223930792125	murine	P24452	1	2.5	#F68B33	1	Correlation Circle Plot	TW514.raw	21.2494688130003	19.3768015788957
891	P24452	-0.914989577655155	0.0613223930792125	murine	P24452	1	2.5	#F68B33	1	Correlation Circle Plot	TW515.raw	17.9787998205013	16.7279337458404
892	P26039	-0.910300533967807	-0.206312600665069	murine	P26039	1	2.5	#F68B33	1	Correlation Circle Plot	TW507.raw	19.0591833613064	18.4702179726202
893	P26039	-0.910300533967807	-0.206312600665069	murine	P26039	1	2.5	#F68B33	1	Correlation Circle Plot	TW508.raw	18.6092617172745	18.6917844051276
894	P26039	-0.910300533967807	-0.206312600665069	murine	P26039	1	2.5	#F68B33	1	Correlation Circle Plot	TW509.raw	19.8299069617222	19.8829430025603
895	P26039	-0.910300533967807	-0.206312600665069	murine	P26039	1	2.5	#F68B33	1	Correlation Circle Plot	TW510.raw	19.3006452562903	18.5123761710664
896	P26039	-0.910300533967807	-0.206312600665069	murine	P26039	1	2.5	#F68B33	1	Correlation Circle Plot	TW511.raw	19.7013504624033	19.0360770002757
897	P26039	-0.910300533967807	-0.206312600665069	murine	P26039	1	2.5	#F68B33	1	Correlation Circle Plot	TW512.raw	18.5372980390387	18.0156273899701
898	P26039	-0.910300533967807	-0.206312600665069	murine	P26039	1	2.5	#F68B33	1	Correlation Circle Plot	TW513.raw	19.800585552343	19.302801778217
899	P26039	-0.910300533967807	-0.206312600665069	murine	P26039	1	2.5	#F68B33	1	Correlation Circle Plot	TW514.raw	19.4354342412019	19.3768015788957
900	P26039	-0.910300533967807	-0.206312600665069	murine	P26039	1	2.5	#F68B33	1	Correlation Circle Plot	TW515.raw	17.3232307223661	16.7279337458404
901	P26041	-0.948618107490994	-0.0961980154210792	murine	P26041	1	2.5	#F68B33	1	Correlation Circle Plot	TW507.raw	19.351838600578	18.4702179726202
902	P26041	-0.948618107490994	-0.0961980154210792	murine	P26041	1	2.5	#F68B33	1	Correlation Circle Plot	TW508.raw	19.4599778571922	18.6917844051276
903	P26041	-0.948618107490994	-0.0961980154210792	murine	P26041	1	2.5	#F68B33	1	Correlation Circle Plot	TW509.raw	20.7145557737637	19.8829430025603
904	P26041	-0.948618107490994	-0.0961980154210792	murine	P26041	1	2.5	#F68B33	1	Correlation Circle Plot	TW510.raw	19.3843474260071	18.5123761710664
905	P26041	-0.948618107490994	-0.0961980154210792	murine	P26041	1	2.5	#F68B33	1	Correlation Circle Plot	TW511.raw	19.8430362045392	19.0360770002757
906	P26041	-0.948618107490994	-0.0961980154210792	murine	P26041	1	2.5	#F68B33	1	Correlation Circle Plot	TW512.raw	18.1544126895883	18.0156273899701
907	P26041	-0.948618107490994	-0.0961980154210792	murine	P26041	1	2.5	#F68B33	1	Correlation Circle Plot	TW513.raw	20.321939101735	19.302801778217
908	P26041	-0.948618107490994	-0.0961980154210792	murine	P26041	1	2.5	#F68B33	1	Correlation Circle Plot	TW514.raw	19.9594161936035	19.3768015788957
909	P26041	-0.948618107490994	-0.0961980154210792	murine	P26041	1	2.5	#F68B33	1	Correlation Circle Plot	TW515.raw	17.7872712932229	16.7279337458404
910	P26373	0.801087930373862	-0.0172602867829057	human	P26373	1	2.5	#388ECC	1	Correlation Circle Plot	TW507.raw	22.5868333756113	18.4702179726202
911	P26373	0.801087930373862	-0.0172602867829057	human	P26373	1	2.5	#388ECC	1	Correlation Circle Plot	TW508.raw	22.4238909461083	18.6917844051276
912	P26373	0.801087930373862	-0.0172602867829057	human	P26373	1	2.5	#388ECC	1	Correlation Circle Plot	TW509.raw	21.408691505395	19.8829430025603
913	P26373	0.801087930373862	-0.0172602867829057	human	P26373	1	2.5	#388ECC	1	Correlation Circle Plot	TW510.raw	21.8214742715472	18.5123761710664
914	P26373	0.801087930373862	-0.0172602867829057	human	P26373	1	2.5	#388ECC	1	Correlation Circle Plot	TW511.raw	21.8475291908105	19.0360770002757
915	P26373	0.801087930373862	-0.0172602867829057	human	P26373	1	2.5	#388ECC	1	Correlation Circle Plot	TW512.raw	22.8503993754036	18.0156273899701
916	P26373	0.801087930373862	-0.0172602867829057	human	P26373	1	2.5	#388ECC	1	Correlation Circle Plot	TW513.raw	22.3391334259143	19.302801778217
917	P26373	0.801087930373862	-0.0172602867829057	human	P26373	1	2.5	#388ECC	1	Correlation Circle Plot	TW514.raw	22.0907101012262	19.3768015788957
918	P26373	0.801087930373862	-0.0172602867829057	human	P26373	1	2.5	#388ECC	1	Correlation Circle Plot	TW515.raw	22.7727044005112	16.7279337458404
919	P26443	-0.983504104422224	0.0913112002351364	murine	P26443	1	2.5	#F68B33	1	Correlation Circle Plot	TW507.raw	19.0206029222143	18.4702179726202
920	P26443	-0.983504104422224	0.0913112002351364	murine	P26443	1	2.5	#F68B33	1	Correlation Circle Plot	TW508.raw	19.3977560930549	18.6917844051276
921	P26443	-0.983504104422224	0.0913112002351364	murine	P26443	1	2.5	#F68B33	1	Correlation Circle Plot	TW509.raw	20.5784408763151	19.8829430025603
922	P26443	-0.983504104422224	0.0913112002351364	murine	P26443	1	2.5	#F68B33	1	Correlation Circle Plot	TW510.raw	19.2257746446124	18.5123761710664
923	P26443	-0.983504104422224	0.0913112002351364	murine	P26443	1	2.5	#F68B33	1	Correlation Circle Plot	TW511.raw	19.5281068563814	19.0360770002757
924	P26443	-0.983504104422224	0.0913112002351364	murine	P26443	1	2.5	#F68B33	1	Correlation Circle Plot	TW512.raw	18.2052396112667	18.0156273899701
925	P26443	-0.983504104422224	0.0913112002351364	murine	P26443	1	2.5	#F68B33	1	Correlation Circle Plot	TW513.raw	19.366796033061	19.302801778217
926	P26443	-0.983504104422224	0.0913112002351364	murine	P26443	1	2.5	#F68B33	1	Correlation Circle Plot	TW514.raw	19.5658886058805	19.3768015788957
927	P26443	-0.983504104422224	0.0913112002351364	murine	P26443	1	2.5	#F68B33	1	Correlation Circle Plot	TW515.raw	16.5547761908271	16.7279337458404
928	P26645	-0.871778714352005	0.0434595818807978	murine	P26645	1	2.5	#F68B33	1	Correlation Circle Plot	TW507.raw	18.9883462935678	18.4702179726202
929	P26645	-0.871778714352005	0.0434595818807978	murine	P26645	1	2.5	#F68B33	1	Correlation Circle Plot	TW508.raw	19.2937118684565	18.6917844051276
930	P26645	-0.871778714352005	0.0434595818807978	murine	P26645	1	2.5	#F68B33	1	Correlation Circle Plot	TW509.raw	19.3498513650014	19.8829430025603
931	P26645	-0.871778714352005	0.0434595818807978	murine	P26645	1	2.5	#F68B33	1	Correlation Circle Plot	TW510.raw	18.1074520829819	18.5123761710664
932	P26645	-0.871778714352005	0.0434595818807978	murine	P26645	1	2.5	#F68B33	1	Correlation Circle Plot	TW511.raw	18.9824254551362	19.0360770002757
933	P26645	-0.871778714352005	0.0434595818807978	murine	P26645	1	2.5	#F68B33	1	Correlation Circle Plot	TW512.raw	18.4205153966995	18.0156273899701
934	P26645	-0.871778714352005	0.0434595818807978	murine	P26645	1	2.5	#F68B33	1	Correlation Circle Plot	TW513.raw	19.3280547107171	19.302801778217
935	P26645	-0.871778714352005	0.0434595818807978	murine	P26645	1	2.5	#F68B33	1	Correlation Circle Plot	TW514.raw	19.4755236664495	19.3768015788957
936	P26645	-0.871778714352005	0.0434595818807978	murine	P26645	1	2.5	#F68B33	1	Correlation Circle Plot	TW515.raw	16.6882366471836	16.7279337458404
937	P27449	-0.827948502206127	0.218396871293912	human	P27449	1	2.5	#388ECC	1	Correlation Circle Plot	TW507.raw	17.5611462108401	18.4702179726202
938	P27449	-0.827948502206127	0.218396871293912	human	P27449	1	2.5	#388ECC	1	Correlation Circle Plot	TW508.raw	17.1038717358021	18.6917844051276
939	P27449	-0.827948502206127	0.218396871293912	human	P27449	1	2.5	#388ECC	1	Correlation Circle Plot	TW509.raw	18.1594821176081	19.8829430025603
940	P27449	-0.827948502206127	0.218396871293912	human	P27449	1	2.5	#388ECC	1	Correlation Circle Plot	TW510.raw	18.534428279842	18.5123761710664
941	P27449	-0.827948502206127	0.218396871293912	human	P27449	1	2.5	#388ECC	1	Correlation Circle Plot	TW511.raw	17.5887219544306	19.0360770002757
942	P27449	-0.827948502206127	0.218396871293912	human	P27449	1	2.5	#388ECC	1	Correlation Circle Plot	TW512.raw	17.1090348309392	18.0156273899701
943	P27449	-0.827948502206127	0.218396871293912	human	P27449	1	2.5	#388ECC	1	Correlation Circle Plot	TW513.raw	17.1302990667123	19.302801778217
944	P27449	-0.827948502206127	0.218396871293912	human	P27449	1	2.5	#388ECC	1	Correlation Circle Plot	TW514.raw	18.2849641345926	19.3768015788957
945	P27449	-0.827948502206127	0.218396871293912	human	P27449	1	2.5	#388ECC	1	Correlation Circle Plot	TW515.raw	15.252421513592	16.7279337458404
946	P27546	-0.948753708909163	-0.149812526988788	murine	P27546	1	2.5	#F68B33	1	Correlation Circle Plot	TW507.raw	18.1231211135444	18.4702179726202
947	P27546	-0.948753708909163	-0.149812526988788	murine	P27546	1	2.5	#F68B33	1	Correlation Circle Plot	TW508.raw	18.8072165430943	18.6917844051276
948	P27546	-0.948753708909163	-0.149812526988788	murine	P27546	1	2.5	#F68B33	1	Correlation Circle Plot	TW509.raw	19.8829430025603	19.8829430025603
949	P27546	-0.948753708909163	-0.149812526988788	murine	P27546	1	2.5	#F68B33	1	Correlation Circle Plot	TW510.raw	18.0842737958298	18.5123761710664
950	P27546	-0.948753708909163	-0.149812526988788	murine	P27546	1	2.5	#F68B33	1	Correlation Circle Plot	TW511.raw	18.9561492434819	19.0360770002757
951	P27546	-0.948753708909163	-0.149812526988788	murine	P27546	1	2.5	#F68B33	1	Correlation Circle Plot	TW512.raw	17.4883422775325	18.0156273899701
952	P27546	-0.948753708909163	-0.149812526988788	murine	P27546	1	2.5	#F68B33	1	Correlation Circle Plot	TW513.raw	19.4232964984145	19.302801778217
953	P27546	-0.948753708909163	-0.149812526988788	murine	P27546	1	2.5	#F68B33	1	Correlation Circle Plot	TW514.raw	19.0043603874309	19.3768015788957
954	P27546	-0.948753708909163	-0.149812526988788	murine	P27546	1	2.5	#F68B33	1	Correlation Circle Plot	TW515.raw	16.7279337458404	16.7279337458404
955	P27695	0.829877657677262	0.147985019004648	human	P27695	1	2.5	#388ECC	1	Correlation Circle Plot	TW507.raw	19.1233863851977	18.4702179726202
956	P27695	0.829877657677262	0.147985019004648	human	P27695	1	2.5	#388ECC	1	Correlation Circle Plot	TW508.raw	20.3950026998112	18.6917844051276
957	P27695	0.829877657677262	0.147985019004648	human	P27695	1	2.5	#388ECC	1	Correlation Circle Plot	TW509.raw	18.8214906209941	19.8829430025603
958	P27695	0.829877657677262	0.147985019004648	human	P27695	1	2.5	#388ECC	1	Correlation Circle Plot	TW510.raw	19.7730184403616	18.5123761710664
959	P27695	0.829877657677262	0.147985019004648	human	P27695	1	2.5	#388ECC	1	Correlation Circle Plot	TW511.raw	19.6853647676584	19.0360770002757
960	P27695	0.829877657677262	0.147985019004648	human	P27695	1	2.5	#388ECC	1	Correlation Circle Plot	TW512.raw	20.276601528295	18.0156273899701
961	P27695	0.829877657677262	0.147985019004648	human	P27695	1	2.5	#388ECC	1	Correlation Circle Plot	TW513.raw	18.9473144641384	19.302801778217
962	P27695	0.829877657677262	0.147985019004648	human	P27695	1	2.5	#388ECC	1	Correlation Circle Plot	TW514.raw	18.9797210371685	19.3768015788957
963	P27695	0.829877657677262	0.147985019004648	human	P27695	1	2.5	#388ECC	1	Correlation Circle Plot	TW515.raw	20.9780386751897	16.7279337458404
964	P27773	-0.915453881482344	-0.242913725996009	murine	P27773	1	2.5	#F68B33	1	Correlation Circle Plot	TW507.raw	20.3314505793509	18.4702179726202
965	P27773	-0.915453881482344	-0.242913725996009	murine	P27773	1	2.5	#F68B33	1	Correlation Circle Plot	TW508.raw	21.4303657700994	18.6917844051276
966	P27773	-0.915453881482344	-0.242913725996009	murine	P27773	1	2.5	#F68B33	1	Correlation Circle Plot	TW509.raw	22.8981005533085	19.8829430025603
967	P27773	-0.915453881482344	-0.242913725996009	murine	P27773	1	2.5	#F68B33	1	Correlation Circle Plot	TW510.raw	21.458648916565	18.5123761710664
968	P27773	-0.915453881482344	-0.242913725996009	murine	P27773	1	2.5	#F68B33	1	Correlation Circle Plot	TW511.raw	22.1369798509911	19.0360770002757
969	P27773	-0.915453881482344	-0.242913725996009	murine	P27773	1	2.5	#F68B33	1	Correlation Circle Plot	TW512.raw	21.2421762617828	18.0156273899701
970	P27773	-0.915453881482344	-0.242913725996009	murine	P27773	1	2.5	#F68B33	1	Correlation Circle Plot	TW513.raw	22.2433506641102	19.302801778217
971	P27773	-0.915453881482344	-0.242913725996009	murine	P27773	1	2.5	#F68B33	1	Correlation Circle Plot	TW514.raw	21.7037751804144	19.3768015788957
972	P27773	-0.915453881482344	-0.242913725996009	murine	P27773	1	2.5	#F68B33	1	Correlation Circle Plot	TW515.raw	18.4947384169995	16.7279337458404
973	P28653	-0.943056654149031	-0.1230812645239	murine	P28653	1	2.5	#F68B33	1	Correlation Circle Plot	TW507.raw	21.3912624723074	18.4702179726202
974	P28653	-0.943056654149031	-0.1230812645239	murine	P28653	1	2.5	#F68B33	1	Correlation Circle Plot	TW508.raw	21.3509186846507	18.6917844051276
975	P28653	-0.943056654149031	-0.1230812645239	murine	P28653	1	2.5	#F68B33	1	Correlation Circle Plot	TW509.raw	23.5072560487676	19.8829430025603
976	P28653	-0.943056654149031	-0.1230812645239	murine	P28653	1	2.5	#F68B33	1	Correlation Circle Plot	TW510.raw	22.3891339702205	18.5123761710664
977	P28653	-0.943056654149031	-0.1230812645239	murine	P28653	1	2.5	#F68B33	1	Correlation Circle Plot	TW511.raw	22.0027820589294	19.0360770002757
978	P28653	-0.943056654149031	-0.1230812645239	murine	P28653	1	2.5	#F68B33	1	Correlation Circle Plot	TW512.raw	21.611429208627	18.0156273899701
979	P28653	-0.943056654149031	-0.1230812645239	murine	P28653	1	2.5	#F68B33	1	Correlation Circle Plot	TW513.raw	22.3767920423742	19.302801778217
980	P28653	-0.943056654149031	-0.1230812645239	murine	P28653	1	2.5	#F68B33	1	Correlation Circle Plot	TW514.raw	22.52355429907	19.3768015788957
981	P28653	-0.943056654149031	-0.1230812645239	murine	P28653	1	2.5	#F68B33	1	Correlation Circle Plot	TW515.raw	18.9628903585051	16.7279337458404
982	P29416	-0.897984727666191	0.133949823213495	murine	P29416	1	2.5	#F68B33	1	Correlation Circle Plot	TW507.raw	18.7182953951282	18.4702179726202
983	P29416	-0.897984727666191	0.133949823213495	murine	P29416	1	2.5	#F68B33	1	Correlation Circle Plot	TW508.raw	18.6095683378813	18.6917844051276
984	P29416	-0.897984727666191	0.133949823213495	murine	P29416	1	2.5	#F68B33	1	Correlation Circle Plot	TW509.raw	19.283938406854	19.8829430025603
985	P29416	-0.897984727666191	0.133949823213495	murine	P29416	1	2.5	#F68B33	1	Correlation Circle Plot	TW510.raw	17.8643070736525	18.5123761710664
986	P29416	-0.897984727666191	0.133949823213495	murine	P29416	1	2.5	#F68B33	1	Correlation Circle Plot	TW511.raw	18.5856631025551	19.0360770002757
987	P29416	-0.897984727666191	0.133949823213495	murine	P29416	1	2.5	#F68B33	1	Correlation Circle Plot	TW512.raw	17.6447716724663	18.0156273899701
988	P29416	-0.897984727666191	0.133949823213495	murine	P29416	1	2.5	#F68B33	1	Correlation Circle Plot	TW513.raw	18.6614406223979	19.302801778217
989	P29416	-0.897984727666191	0.133949823213495	murine	P29416	1	2.5	#F68B33	1	Correlation Circle Plot	TW514.raw	19.3980192404306	19.3768015788957
990	P29416	-0.897984727666191	0.133949823213495	murine	P29416	1	2.5	#F68B33	1	Correlation Circle Plot	TW515.raw	17.1274603831176	16.7279337458404
991	P30046	0.73038406111794	-0.0249050480960346	human	P30046	1	2.5	#388ECC	1	Correlation Circle Plot	TW507.raw	20.4059163478317	18.4702179726202
992	P30046	0.73038406111794	-0.0249050480960346	human	P30046	1	2.5	#388ECC	1	Correlation Circle Plot	TW508.raw	19.5995714747511	18.6917844051276
993	P30046	0.73038406111794	-0.0249050480960346	human	P30046	1	2.5	#388ECC	1	Correlation Circle Plot	TW509.raw	19.8591100877902	19.8829430025603
994	P30046	0.73038406111794	-0.0249050480960346	human	P30046	1	2.5	#388ECC	1	Correlation Circle Plot	TW510.raw	19.1020628420805	18.5123761710664
995	P30046	0.73038406111794	-0.0249050480960346	human	P30046	1	2.5	#388ECC	1	Correlation Circle Plot	TW511.raw	20.4807152691131	19.0360770002757
996	P30046	0.73038406111794	-0.0249050480960346	human	P30046	1	2.5	#388ECC	1	Correlation Circle Plot	TW512.raw	20.4441797861421	18.0156273899701
997	P30046	0.73038406111794	-0.0249050480960346	human	P30046	1	2.5	#388ECC	1	Correlation Circle Plot	TW513.raw	19.3903558151671	19.302801778217
998	P30046	0.73038406111794	-0.0249050480960346	human	P30046	1	2.5	#388ECC	1	Correlation Circle Plot	TW514.raw	20.4272432680437	19.3768015788957
999	P30046	0.73038406111794	-0.0249050480960346	human	P30046	1	2.5	#388ECC	1	Correlation Circle Plot	TW515.raw	22.708613687855	16.7279337458404
1000	P30533	0.804459777801022	0.118284085793273	human	P30533	1	2.5	#388ECC	1	Correlation Circle Plot	TW507.raw	17.9231301414024	18.4702179726202
1001	P30533	0.804459777801022	0.118284085793273	human	P30533	1	2.5	#388ECC	1	Correlation Circle Plot	TW508.raw	17.5849698386289	18.6917844051276
1002	P30533	0.804459777801022	0.118284085793273	human	P30533	1	2.5	#388ECC	1	Correlation Circle Plot	TW509.raw	16.8946520029768	19.8829430025603
1003	P30533	0.804459777801022	0.118284085793273	human	P30533	1	2.5	#388ECC	1	Correlation Circle Plot	TW510.raw	17.9812996949523	18.5123761710664
1004	P30533	0.804459777801022	0.118284085793273	human	P30533	1	2.5	#388ECC	1	Correlation Circle Plot	TW511.raw	16.8891474284264	19.0360770002757
1005	P30533	0.804459777801022	0.118284085793273	human	P30533	1	2.5	#388ECC	1	Correlation Circle Plot	TW512.raw	18.1437668372674	18.0156273899701
1006	P30533	0.804459777801022	0.118284085793273	human	P30533	1	2.5	#388ECC	1	Correlation Circle Plot	TW513.raw	17.4013545430542	19.302801778217
1007	P30533	0.804459777801022	0.118284085793273	human	P30533	1	2.5	#388ECC	1	Correlation Circle Plot	TW514.raw	18.2503354323905	19.3768015788957
1008	P30533	0.804459777801022	0.118284085793273	human	P30533	1	2.5	#388ECC	1	Correlation Circle Plot	TW515.raw	19.266393097956	16.7279337458404
1009	P31996	-0.902708276242072	0.0823400028725005	murine	P31996	1	2.5	#F68B33	1	Correlation Circle Plot	TW507.raw	18.9736805521024	18.4702179726202
1010	P31996	-0.902708276242072	0.0823400028725005	murine	P31996	1	2.5	#F68B33	1	Correlation Circle Plot	TW508.raw	18.8816337937261	18.6917844051276
1011	P31996	-0.902708276242072	0.0823400028725005	murine	P31996	1	2.5	#F68B33	1	Correlation Circle Plot	TW509.raw	19.6089640525876	19.8829430025603
1012	P31996	-0.902708276242072	0.0823400028725005	murine	P31996	1	2.5	#F68B33	1	Correlation Circle Plot	TW510.raw	18.4939140700419	18.5123761710664
1013	P31996	-0.902708276242072	0.0823400028725005	murine	P31996	1	2.5	#F68B33	1	Correlation Circle Plot	TW511.raw	18.7406800363705	19.0360770002757
1014	P31996	-0.902708276242072	0.0823400028725005	murine	P31996	1	2.5	#F68B33	1	Correlation Circle Plot	TW512.raw	18.3365152767638	18.0156273899701
1015	P31996	-0.902708276242072	0.0823400028725005	murine	P31996	1	2.5	#F68B33	1	Correlation Circle Plot	TW513.raw	19.0916574844266	19.302801778217
1016	P31996	-0.902708276242072	0.0823400028725005	murine	P31996	1	2.5	#F68B33	1	Correlation Circle Plot	TW514.raw	20.0567832260906	19.3768015788957
1017	P31996	-0.902708276242072	0.0823400028725005	murine	P31996	1	2.5	#F68B33	1	Correlation Circle Plot	TW515.raw	17.3960862863815	16.7279337458404
1018	P32067	-0.915258612529943	-0.26486976618827	murine	P32067	1	2.5	#F68B33	1	Correlation Circle Plot	TW507.raw	16.9065853055697	18.4702179726202
1019	P32067	-0.915258612529943	-0.26486976618827	murine	P32067	1	2.5	#F68B33	1	Correlation Circle Plot	TW508.raw	17.8421170456353	18.6917844051276
1020	P32067	-0.915258612529943	-0.26486976618827	murine	P32067	1	2.5	#F68B33	1	Correlation Circle Plot	TW509.raw	18.7494013605155	19.8829430025603
1021	P32067	-0.915258612529943	-0.26486976618827	murine	P32067	1	2.5	#F68B33	1	Correlation Circle Plot	TW510.raw	17.3329194252187	18.5123761710664
1022	P32067	-0.915258612529943	-0.26486976618827	murine	P32067	1	2.5	#F68B33	1	Correlation Circle Plot	TW511.raw	18.1246362949987	19.0360770002757
1023	P32067	-0.915258612529943	-0.26486976618827	murine	P32067	1	2.5	#F68B33	1	Correlation Circle Plot	TW512.raw	16.829883741173	18.0156273899701
1024	P32067	-0.915258612529943	-0.26486976618827	murine	P32067	1	2.5	#F68B33	1	Correlation Circle Plot	TW513.raw	18.5251575509424	19.302801778217
1025	P32067	-0.915258612529943	-0.26486976618827	murine	P32067	1	2.5	#F68B33	1	Correlation Circle Plot	TW514.raw	18.287401264888	19.3768015788957
1026	P32067	-0.915258612529943	-0.26486976618827	murine	P32067	1	2.5	#F68B33	1	Correlation Circle Plot	TW515.raw	16.289932420919	16.7279337458404
1027	P33176	0.788876093408055	-0.00243744233182583	human	P33176	1	2.5	#388ECC	1	Correlation Circle Plot	TW507.raw	18.4133056267897	18.4702179726202
1028	P33176	0.788876093408055	-0.00243744233182583	human	P33176	1	2.5	#388ECC	1	Correlation Circle Plot	TW508.raw	18.9624837284914	18.6917844051276
1029	P33176	0.788876093408055	-0.00243744233182583	human	P33176	1	2.5	#388ECC	1	Correlation Circle Plot	TW509.raw	18.3103997696197	19.8829430025603
1030	P33176	0.788876093408055	-0.00243744233182583	human	P33176	1	2.5	#388ECC	1	Correlation Circle Plot	TW510.raw	19.2958429072287	18.5123761710664
1031	P33176	0.788876093408055	-0.00243744233182583	human	P33176	1	2.5	#388ECC	1	Correlation Circle Plot	TW511.raw	18.7383199064118	19.0360770002757
1032	P33176	0.788876093408055	-0.00243744233182583	human	P33176	1	2.5	#388ECC	1	Correlation Circle Plot	TW512.raw	19.1729621498296	18.0156273899701
1033	P33176	0.788876093408055	-0.00243744233182583	human	P33176	1	2.5	#388ECC	1	Correlation Circle Plot	TW513.raw	18.5809173063237	19.302801778217
1034	P33176	0.788876093408055	-0.00243744233182583	human	P33176	1	2.5	#388ECC	1	Correlation Circle Plot	TW514.raw	18.5569999207495	19.3768015788957
1035	P33176	0.788876093408055	-0.00243744233182583	human	P33176	1	2.5	#388ECC	1	Correlation Circle Plot	TW515.raw	19.511119482988	16.7279337458404
1036	P34884	-0.879395547208021	-0.0992781478143161	murine	P34884	1	2.5	#F68B33	1	Correlation Circle Plot	TW507.raw	17.3855254089694	18.4702179726202
1037	P34884	-0.879395547208021	-0.0992781478143161	murine	P34884	1	2.5	#F68B33	1	Correlation Circle Plot	TW508.raw	17.6468750806258	18.6917844051276
1038	P34884	-0.879395547208021	-0.0992781478143161	murine	P34884	1	2.5	#F68B33	1	Correlation Circle Plot	TW509.raw	18.8120958106015	19.8829430025603
1039	P34884	-0.879395547208021	-0.0992781478143161	murine	P34884	1	2.5	#F68B33	1	Correlation Circle Plot	TW510.raw	16.3469066949254	18.5123761710664
1040	P34884	-0.879395547208021	-0.0992781478143161	murine	P34884	1	2.5	#F68B33	1	Correlation Circle Plot	TW511.raw	17.7672339859878	19.0360770002757
1041	P34884	-0.879395547208021	-0.0992781478143161	murine	P34884	1	2.5	#F68B33	1	Correlation Circle Plot	TW512.raw	17.0454610594897	18.0156273899701
1042	P34884	-0.879395547208021	-0.0992781478143161	murine	P34884	1	2.5	#F68B33	1	Correlation Circle Plot	TW513.raw	18.182404053075	19.302801778217
1043	P34884	-0.879395547208021	-0.0992781478143161	murine	P34884	1	2.5	#F68B33	1	Correlation Circle Plot	TW514.raw	19.078734574053	19.3768015788957
1044	P34884	-0.879395547208021	-0.0992781478143161	murine	P34884	1	2.5	#F68B33	1	Correlation Circle Plot	TW515.raw	15.4785547662698	16.7279337458404
1045	P34932	0.818889424860653	-0.00146013158091452	human	P34932	1	2.5	#388ECC	1	Correlation Circle Plot	TW507.raw	19.5277614270732	18.4702179726202
1046	P34932	0.818889424860653	-0.00146013158091452	human	P34932	1	2.5	#388ECC	1	Correlation Circle Plot	TW508.raw	18.4049419616438	18.6917844051276
1047	P34932	0.818889424860653	-0.00146013158091452	human	P34932	1	2.5	#388ECC	1	Correlation Circle Plot	TW509.raw	18.0224003253208	19.8829430025603
1048	P34932	0.818889424860653	-0.00146013158091452	human	P34932	1	2.5	#388ECC	1	Correlation Circle Plot	TW510.raw	18.296593628704	18.5123761710664
1049	P34932	0.818889424860653	-0.00146013158091452	human	P34932	1	2.5	#388ECC	1	Correlation Circle Plot	TW511.raw	18.6352363103195	19.0360770002757
1050	P34932	0.818889424860653	-0.00146013158091452	human	P34932	1	2.5	#388ECC	1	Correlation Circle Plot	TW512.raw	19.1197187888474	18.0156273899701
1051	P34932	0.818889424860653	-0.00146013158091452	human	P34932	1	2.5	#388ECC	1	Correlation Circle Plot	TW513.raw	18.6676278663976	19.302801778217
1052	P34932	0.818889424860653	-0.00146013158091452	human	P34932	1	2.5	#388ECC	1	Correlation Circle Plot	TW514.raw	18.023938402976	19.3768015788957
1053	P34932	0.818889424860653	-0.00146013158091452	human	P34932	1	2.5	#388ECC	1	Correlation Circle Plot	TW515.raw	19.4906981337191	16.7279337458404
1054	P35278	-0.95143493080294	-0.173476411558382	murine	P35278	1	2.5	#F68B33	1	Correlation Circle Plot	TW507.raw	19.9994550560552	18.4702179726202
1055	P35278	-0.95143493080294	-0.173476411558382	murine	P35278	1	2.5	#F68B33	1	Correlation Circle Plot	TW508.raw	20.0498884229149	18.6917844051276
1056	P35278	-0.95143493080294	-0.173476411558382	murine	P35278	1	2.5	#F68B33	1	Correlation Circle Plot	TW509.raw	21.3091254784952	19.8829430025603
1057	P35278	-0.95143493080294	-0.173476411558382	murine	P35278	1	2.5	#F68B33	1	Correlation Circle Plot	TW510.raw	19.7561783995083	18.5123761710664
1058	P35278	-0.95143493080294	-0.173476411558382	murine	P35278	1	2.5	#F68B33	1	Correlation Circle Plot	TW511.raw	20.165763292278	19.0360770002757
1059	P35278	-0.95143493080294	-0.173476411558382	murine	P35278	1	2.5	#F68B33	1	Correlation Circle Plot	TW512.raw	19.5320495727348	18.0156273899701
1060	P35278	-0.95143493080294	-0.173476411558382	murine	P35278	1	2.5	#F68B33	1	Correlation Circle Plot	TW513.raw	20.7936033092794	19.302801778217
1061	P35278	-0.95143493080294	-0.173476411558382	murine	P35278	1	2.5	#F68B33	1	Correlation Circle Plot	TW514.raw	20.3488297111598	19.3768015788957
1062	P35278	-0.95143493080294	-0.173476411558382	murine	P35278	1	2.5	#F68B33	1	Correlation Circle Plot	TW515.raw	18.5334095857487	16.7279337458404
1063	P35700	-0.957593627311581	-0.19569818083432	murine	P35700	1	2.5	#F68B33	1	Correlation Circle Plot	TW507.raw	21.3363572738059	18.4702179726202
1064	P35700	-0.957593627311581	-0.19569818083432	murine	P35700	1	2.5	#F68B33	1	Correlation Circle Plot	TW508.raw	21.8406888094483	18.6917844051276
1065	P35700	-0.957593627311581	-0.19569818083432	murine	P35700	1	2.5	#F68B33	1	Correlation Circle Plot	TW509.raw	23.0373304444505	19.8829430025603
1066	P35700	-0.957593627311581	-0.19569818083432	murine	P35700	1	2.5	#F68B33	1	Correlation Circle Plot	TW510.raw	21.66788336126	18.5123761710664
1067	P35700	-0.957593627311581	-0.19569818083432	murine	P35700	1	2.5	#F68B33	1	Correlation Circle Plot	TW511.raw	21.9142464272722	19.0360770002757
1068	P35700	-0.957593627311581	-0.19569818083432	murine	P35700	1	2.5	#F68B33	1	Correlation Circle Plot	TW512.raw	20.9688945585123	18.0156273899701
1069	P35700	-0.957593627311581	-0.19569818083432	murine	P35700	1	2.5	#F68B33	1	Correlation Circle Plot	TW513.raw	22.6291333519515	19.302801778217
1070	P35700	-0.957593627311581	-0.19569818083432	murine	P35700	1	2.5	#F68B33	1	Correlation Circle Plot	TW514.raw	22.5109442502147	19.3768015788957
1071	P35700	-0.957593627311581	-0.19569818083432	murine	P35700	1	2.5	#F68B33	1	Correlation Circle Plot	TW515.raw	20.3517329425181	16.7279337458404
1072	P35980	-0.872044899652254	-0.192881110377145	murine	P35980	1	2.5	#F68B33	1	Correlation Circle Plot	TW507.raw	20.7377523722017	18.4702179726202
1073	P35980	-0.872044899652254	-0.192881110377145	murine	P35980	1	2.5	#F68B33	1	Correlation Circle Plot	TW508.raw	21.2589742643444	18.6917844051276
1074	P35980	-0.872044899652254	-0.192881110377145	murine	P35980	1	2.5	#F68B33	1	Correlation Circle Plot	TW509.raw	21.404082335058	19.8829430025603
1075	P35980	-0.872044899652254	-0.192881110377145	murine	P35980	1	2.5	#F68B33	1	Correlation Circle Plot	TW510.raw	20.5563713345771	18.5123761710664
1076	P35980	-0.872044899652254	-0.192881110377145	murine	P35980	1	2.5	#F68B33	1	Correlation Circle Plot	TW511.raw	20.9788975531897	19.0360770002757
1077	P35980	-0.872044899652254	-0.192881110377145	murine	P35980	1	2.5	#F68B33	1	Correlation Circle Plot	TW512.raw	20.5830588879515	18.0156273899701
1078	P35980	-0.872044899652254	-0.192881110377145	murine	P35980	1	2.5	#F68B33	1	Correlation Circle Plot	TW513.raw	21.7753796011098	19.302801778217
1079	P35980	-0.872044899652254	-0.192881110377145	murine	P35980	1	2.5	#F68B33	1	Correlation Circle Plot	TW514.raw	21.550662249994	19.3768015788957
1080	P35980	-0.872044899652254	-0.192881110377145	murine	P35980	1	2.5	#F68B33	1	Correlation Circle Plot	TW515.raw	19.6089929197313	16.7279337458404
1081	P36915	0.790933960250508	0.0959961986221962	human	P36915	1	2.5	#388ECC	1	Correlation Circle Plot	TW507.raw	16.9331258391939	18.4702179726202
1082	P36915	0.790933960250508	0.0959961986221962	human	P36915	1	2.5	#388ECC	1	Correlation Circle Plot	TW508.raw	16.6378135383332	18.6917844051276
1083	P36915	0.790933960250508	0.0959961986221962	human	P36915	1	2.5	#388ECC	1	Correlation Circle Plot	TW509.raw	16.7562956965563	19.8829430025603
1084	P36915	0.790933960250508	0.0959961986221962	human	P36915	1	2.5	#388ECC	1	Correlation Circle Plot	TW510.raw	17.3730775455011	18.5123761710664
1085	P36915	0.790933960250508	0.0959961986221962	human	P36915	1	2.5	#388ECC	1	Correlation Circle Plot	TW511.raw	17.3116773703495	19.0360770002757
1086	P36915	0.790933960250508	0.0959961986221962	human	P36915	1	2.5	#388ECC	1	Correlation Circle Plot	TW512.raw	17.7753530746044	18.0156273899701
1087	P36915	0.790933960250508	0.0959961986221962	human	P36915	1	2.5	#388ECC	1	Correlation Circle Plot	TW513.raw	15.9461295388137	19.302801778217
1088	P36915	0.790933960250508	0.0959961986221962	human	P36915	1	2.5	#388ECC	1	Correlation Circle Plot	TW514.raw	16.3782389653003	19.3768015788957
1089	P36915	0.790933960250508	0.0959961986221962	human	P36915	1	2.5	#388ECC	1	Correlation Circle Plot	TW515.raw	18.4596877562395	16.7279337458404
1090	P37108	0.762755649371849	0.400161940044349	human	P37108	1	2.5	#388ECC	1	Correlation Circle Plot	TW507.raw	19.6901958153563	18.4702179726202
1091	P37108	0.762755649371849	0.400161940044349	human	P37108	1	2.5	#388ECC	1	Correlation Circle Plot	TW508.raw	19.1552753052797	18.6917844051276
1092	P37108	0.762755649371849	0.400161940044349	human	P37108	1	2.5	#388ECC	1	Correlation Circle Plot	TW509.raw	18.7326344925412	19.8829430025603
1093	P37108	0.762755649371849	0.400161940044349	human	P37108	1	2.5	#388ECC	1	Correlation Circle Plot	TW510.raw	19.1224817347524	18.5123761710664
1094	P37108	0.762755649371849	0.400161940044349	human	P37108	1	2.5	#388ECC	1	Correlation Circle Plot	TW511.raw	19.2366635799909	19.0360770002757
1095	P37108	0.762755649371849	0.400161940044349	human	P37108	1	2.5	#388ECC	1	Correlation Circle Plot	TW512.raw	18.9698024504429	18.0156273899701
1096	P37108	0.762755649371849	0.400161940044349	human	P37108	1	2.5	#388ECC	1	Correlation Circle Plot	TW513.raw	18.7113308862686	19.302801778217
1097	P37108	0.762755649371849	0.400161940044349	human	P37108	1	2.5	#388ECC	1	Correlation Circle Plot	TW514.raw	18.6116084103567	19.3768015788957
1098	P37108	0.762755649371849	0.400161940044349	human	P37108	1	2.5	#388ECC	1	Correlation Circle Plot	TW515.raw	19.8526849428387	16.7279337458404
1099	P37804	-0.926388912234871	-0.161778854864661	murine	P37804	1	2.5	#F68B33	1	Correlation Circle Plot	TW507.raw	19.300573763521	18.4702179726202
1100	P37804	-0.926388912234871	-0.161778854864661	murine	P37804	1	2.5	#F68B33	1	Correlation Circle Plot	TW508.raw	20.278746631357	18.6917844051276
1101	P37804	-0.926388912234871	-0.161778854864661	murine	P37804	1	2.5	#F68B33	1	Correlation Circle Plot	TW509.raw	21.2645857721747	19.8829430025603
1102	P37804	-0.926388912234871	-0.161778854864661	murine	P37804	1	2.5	#F68B33	1	Correlation Circle Plot	TW510.raw	20.4263835218319	18.5123761710664
1103	P37804	-0.926388912234871	-0.161778854864661	murine	P37804	1	2.5	#F68B33	1	Correlation Circle Plot	TW511.raw	20.7252564058649	19.0360770002757
1104	P37804	-0.926388912234871	-0.161778854864661	murine	P37804	1	2.5	#F68B33	1	Correlation Circle Plot	TW512.raw	19.1882169592049	18.0156273899701
1105	P37804	-0.926388912234871	-0.161778854864661	murine	P37804	1	2.5	#F68B33	1	Correlation Circle Plot	TW513.raw	21.4917063303359	19.302801778217
1106	P37804	-0.926388912234871	-0.161778854864661	murine	P37804	1	2.5	#F68B33	1	Correlation Circle Plot	TW514.raw	22.0259499149624	19.3768015788957
1107	P37804	-0.926388912234871	-0.161778854864661	murine	P37804	1	2.5	#F68B33	1	Correlation Circle Plot	TW515.raw	17.2945848533654	16.7279337458404
1108	P40124	-0.871401040556792	-0.360824744157967	murine	P40124	1	2.5	#F68B33	1	Correlation Circle Plot	TW507.raw	19.4140678792959	18.4702179726202
1109	P40124	-0.871401040556792	-0.360824744157967	murine	P40124	1	2.5	#F68B33	1	Correlation Circle Plot	TW508.raw	19.4497975122604	18.6917844051276
1110	P40124	-0.871401040556792	-0.360824744157967	murine	P40124	1	2.5	#F68B33	1	Correlation Circle Plot	TW509.raw	20.499746639228	19.8829430025603
1111	P40124	-0.871401040556792	-0.360824744157967	murine	P40124	1	2.5	#F68B33	1	Correlation Circle Plot	TW510.raw	19.8378681159889	18.5123761710664
1112	P40124	-0.871401040556792	-0.360824744157967	murine	P40124	1	2.5	#F68B33	1	Correlation Circle Plot	TW511.raw	19.7420462233995	19.0360770002757
1113	P40124	-0.871401040556792	-0.360824744157967	murine	P40124	1	2.5	#F68B33	1	Correlation Circle Plot	TW512.raw	19.054667905022	18.0156273899701
1114	P40124	-0.871401040556792	-0.360824744157967	murine	P40124	1	2.5	#F68B33	1	Correlation Circle Plot	TW513.raw	20.8215638019615	19.302801778217
1115	P40124	-0.871401040556792	-0.360824744157967	murine	P40124	1	2.5	#F68B33	1	Correlation Circle Plot	TW514.raw	20.3288786859002	19.3768015788957
1116	P40124	-0.871401040556792	-0.360824744157967	murine	P40124	1	2.5	#F68B33	1	Correlation Circle Plot	TW515.raw	18.6007187298871	16.7279337458404
1117	P40855	-0.843634562068703	0.315995677198688	human	P40855	1	2.5	#388ECC	1	Correlation Circle Plot	TW507.raw	15.6817352959833	18.4702179726202
1118	P40855	-0.843634562068703	0.315995677198688	human	P40855	1	2.5	#388ECC	1	Correlation Circle Plot	TW508.raw	16.3366268491179	18.6917844051276
1119	P40855	-0.843634562068703	0.315995677198688	human	P40855	1	2.5	#388ECC	1	Correlation Circle Plot	TW509.raw	16.1210680306462	19.8829430025603
1120	P40855	-0.843634562068703	0.315995677198688	human	P40855	1	2.5	#388ECC	1	Correlation Circle Plot	TW510.raw	16.119119452494	18.5123761710664
1121	P40855	-0.843634562068703	0.315995677198688	human	P40855	1	2.5	#388ECC	1	Correlation Circle Plot	TW511.raw	NA	19.0360770002757
1122	P40855	-0.843634562068703	0.315995677198688	human	P40855	1	2.5	#388ECC	1	Correlation Circle Plot	TW512.raw	15.4712782916611	18.0156273899701
1123	P40855	-0.843634562068703	0.315995677198688	human	P40855	1	2.5	#388ECC	1	Correlation Circle Plot	TW513.raw	15.4850619812694	19.302801778217
1124	P40855	-0.843634562068703	0.315995677198688	human	P40855	1	2.5	#388ECC	1	Correlation Circle Plot	TW514.raw	16.3196827040584	19.3768015788957
1125	P40855	-0.843634562068703	0.315995677198688	human	P40855	1	2.5	#388ECC	1	Correlation Circle Plot	TW515.raw	13.4049818641494	16.7279337458404
1126	P40938	0.791746115986763	-0.32538523117536	human	P40938	1	2.5	#388ECC	1	Correlation Circle Plot	TW507.raw	16.6559219776487	18.4702179726202
1127	P40938	0.791746115986763	-0.32538523117536	human	P40938	1	2.5	#388ECC	1	Correlation Circle Plot	TW508.raw	17.0060630450001	18.6917844051276
1128	P40938	0.791746115986763	-0.32538523117536	human	P40938	1	2.5	#388ECC	1	Correlation Circle Plot	TW509.raw	16.1206813601237	19.8829430025603
1129	P40938	0.791746115986763	-0.32538523117536	human	P40938	1	2.5	#388ECC	1	Correlation Circle Plot	TW510.raw	16.8806597003113	18.5123761710664
1130	P40938	0.791746115986763	-0.32538523117536	human	P40938	1	2.5	#388ECC	1	Correlation Circle Plot	TW511.raw	17.4074254508	19.0360770002757
1131	P40938	0.791746115986763	-0.32538523117536	human	P40938	1	2.5	#388ECC	1	Correlation Circle Plot	TW512.raw	17.0016610837053	18.0156273899701
1132	P40938	0.791746115986763	-0.32538523117536	human	P40938	1	2.5	#388ECC	1	Correlation Circle Plot	TW513.raw	17.3209944085773	19.302801778217
1133	P40938	0.791746115986763	-0.32538523117536	human	P40938	1	2.5	#388ECC	1	Correlation Circle Plot	TW514.raw	16.3070691444004	19.3768015788957
1134	P40938	0.791746115986763	-0.32538523117536	human	P40938	1	2.5	#388ECC	1	Correlation Circle Plot	TW515.raw	18.108095602908	16.7279337458404
1135	P42932	-0.928233547849967	-0.261521476862895	murine	P42932	1	2.5	#F68B33	1	Correlation Circle Plot	TW507.raw	16.3991126674405	18.4702179726202
1136	P42932	-0.928233547849967	-0.261521476862895	murine	P42932	1	2.5	#F68B33	1	Correlation Circle Plot	TW508.raw	17.4171108074813	18.6917844051276
1137	P42932	-0.928233547849967	-0.261521476862895	murine	P42932	1	2.5	#F68B33	1	Correlation Circle Plot	TW509.raw	18.4015545412118	19.8829430025603
1138	P42932	-0.928233547849967	-0.261521476862895	murine	P42932	1	2.5	#F68B33	1	Correlation Circle Plot	TW510.raw	16.7998760440366	18.5123761710664
1139	P42932	-0.928233547849967	-0.261521476862895	murine	P42932	1	2.5	#F68B33	1	Correlation Circle Plot	TW511.raw	17.9030815906967	19.0360770002757
1140	P42932	-0.928233547849967	-0.261521476862895	murine	P42932	1	2.5	#F68B33	1	Correlation Circle Plot	TW512.raw	16.4839542975471	18.0156273899701
1141	P42932	-0.928233547849967	-0.261521476862895	murine	P42932	1	2.5	#F68B33	1	Correlation Circle Plot	TW513.raw	18.3246947737763	19.302801778217
1142	P42932	-0.928233547849967	-0.261521476862895	murine	P42932	1	2.5	#F68B33	1	Correlation Circle Plot	TW514.raw	17.7313124009775	19.3768015788957
1143	P42932	-0.928233547849967	-0.261521476862895	murine	P42932	1	2.5	#F68B33	1	Correlation Circle Plot	TW515.raw	14.9223010016269	16.7279337458404
1144	P43243	0.803743524994913	0.210873180329092	human	P43243	1	2.5	#388ECC	1	Correlation Circle Plot	TW507.raw	20.1270043646473	18.4702179726202
1145	P43243	0.803743524994913	0.210873180329092	human	P43243	1	2.5	#388ECC	1	Correlation Circle Plot	TW508.raw	19.8143853184928	18.6917844051276
1146	P43243	0.803743524994913	0.210873180329092	human	P43243	1	2.5	#388ECC	1	Correlation Circle Plot	TW509.raw	18.9668124020074	19.8829430025603
1147	P43243	0.803743524994913	0.210873180329092	human	P43243	1	2.5	#388ECC	1	Correlation Circle Plot	TW510.raw	19.3929273899839	18.5123761710664
1148	P43243	0.803743524994913	0.210873180329092	human	P43243	1	2.5	#388ECC	1	Correlation Circle Plot	TW511.raw	18.9194976767803	19.0360770002757
1149	P43243	0.803743524994913	0.210873180329092	human	P43243	1	2.5	#388ECC	1	Correlation Circle Plot	TW512.raw	19.9354873726756	18.0156273899701
1150	P43243	0.803743524994913	0.210873180329092	human	P43243	1	2.5	#388ECC	1	Correlation Circle Plot	TW513.raw	19.5429676070517	19.302801778217
1151	P43243	0.803743524994913	0.210873180329092	human	P43243	1	2.5	#388ECC	1	Correlation Circle Plot	TW514.raw	19.5531305216414	19.3768015788957
1152	P43243	0.803743524994913	0.210873180329092	human	P43243	1	2.5	#388ECC	1	Correlation Circle Plot	TW515.raw	20.362635202012	16.7279337458404
1153	P43246	0.929436512826508	-0.130708843730516	human	P43246	1	2.5	#388ECC	1	Correlation Circle Plot	TW507.raw	17.7934127999971	18.4702179726202
1154	P43246	0.929436512826508	-0.130708843730516	human	P43246	1	2.5	#388ECC	1	Correlation Circle Plot	TW508.raw	17.3540771630338	18.6917844051276
1155	P43246	0.929436512826508	-0.130708843730516	human	P43246	1	2.5	#388ECC	1	Correlation Circle Plot	TW509.raw	16.6695079424712	19.8829430025603
1156	P43246	0.929436512826508	-0.130708843730516	human	P43246	1	2.5	#388ECC	1	Correlation Circle Plot	TW510.raw	16.9783194379095	18.5123761710664
1157	P43246	0.929436512826508	-0.130708843730516	human	P43246	1	2.5	#388ECC	1	Correlation Circle Plot	TW511.raw	17.3560048415505	19.0360770002757
1158	P43246	0.929436512826508	-0.130708843730516	human	P43246	1	2.5	#388ECC	1	Correlation Circle Plot	TW512.raw	18.0174174052978	18.0156273899701
1159	P43246	0.929436512826508	-0.130708843730516	human	P43246	1	2.5	#388ECC	1	Correlation Circle Plot	TW513.raw	17.4835638881251	19.302801778217
1160	P43246	0.929436512826508	-0.130708843730516	human	P43246	1	2.5	#388ECC	1	Correlation Circle Plot	TW514.raw	17.0427494867748	19.3768015788957
1161	P43246	0.929436512826508	-0.130708843730516	human	P43246	1	2.5	#388ECC	1	Correlation Circle Plot	TW515.raw	18.4465664090661	16.7279337458404
1162	P43490	0.81137805490389	-0.294774578703087	human	P43490	1	2.5	#388ECC	1	Correlation Circle Plot	TW507.raw	20.0247501066644	18.4702179726202
1163	P43490	0.81137805490389	-0.294774578703087	human	P43490	1	2.5	#388ECC	1	Correlation Circle Plot	TW508.raw	19.5033288566267	18.6917844051276
1164	P43490	0.81137805490389	-0.294774578703087	human	P43490	1	2.5	#388ECC	1	Correlation Circle Plot	TW509.raw	19.3814035348476	19.8829430025603
1165	P43490	0.81137805490389	-0.294774578703087	human	P43490	1	2.5	#388ECC	1	Correlation Circle Plot	TW510.raw	20.7194690397439	18.5123761710664
1166	P43490	0.81137805490389	-0.294774578703087	human	P43490	1	2.5	#388ECC	1	Correlation Circle Plot	TW511.raw	20.5320952443224	19.0360770002757
1167	P43490	0.81137805490389	-0.294774578703087	human	P43490	1	2.5	#388ECC	1	Correlation Circle Plot	TW512.raw	20.609532268251	18.0156273899701
1168	P43490	0.81137805490389	-0.294774578703087	human	P43490	1	2.5	#388ECC	1	Correlation Circle Plot	TW513.raw	20.2089820747875	19.302801778217
1169	P43490	0.81137805490389	-0.294774578703087	human	P43490	1	2.5	#388ECC	1	Correlation Circle Plot	TW514.raw	19.9063430824169	19.3768015788957
1170	P43490	0.81137805490389	-0.294774578703087	human	P43490	1	2.5	#388ECC	1	Correlation Circle Plot	TW515.raw	21.3935789943714	16.7279337458404
1171	P45376	-0.978546816157049	-0.00573663780465785	murine	P45376	1	2.5	#F68B33	1	Correlation Circle Plot	TW507.raw	18.7530730785202	18.4702179726202
1172	P45376	-0.978546816157049	-0.00573663780465785	murine	P45376	1	2.5	#F68B33	1	Correlation Circle Plot	TW508.raw	18.9420533951089	18.6917844051276
1173	P45376	-0.978546816157049	-0.00573663780465785	murine	P45376	1	2.5	#F68B33	1	Correlation Circle Plot	TW509.raw	20.2845643230651	19.8829430025603
1174	P45376	-0.978546816157049	-0.00573663780465785	murine	P45376	1	2.5	#F68B33	1	Correlation Circle Plot	TW510.raw	18.8768975942132	18.5123761710664
1175	P45376	-0.978546816157049	-0.00573663780465785	murine	P45376	1	2.5	#F68B33	1	Correlation Circle Plot	TW511.raw	18.9355794517566	19.0360770002757
1176	P45376	-0.978546816157049	-0.00573663780465785	murine	P45376	1	2.5	#F68B33	1	Correlation Circle Plot	TW512.raw	18.1867913114113	18.0156273899701
1177	P45376	-0.978546816157049	-0.00573663780465785	murine	P45376	1	2.5	#F68B33	1	Correlation Circle Plot	TW513.raw	19.385479066458	19.302801778217
1178	P45376	-0.978546816157049	-0.00573663780465785	murine	P45376	1	2.5	#F68B33	1	Correlation Circle Plot	TW514.raw	20.1246842497608	19.3768015788957
1179	P45376	-0.978546816157049	-0.00573663780465785	murine	P45376	1	2.5	#F68B33	1	Correlation Circle Plot	TW515.raw	17.0631527859292	16.7279337458404
1180	P45954	0.882824536742588	0.346881831227984	human	P45954	1	2.5	#388ECC	1	Correlation Circle Plot	TW507.raw	17.7124396773471	18.4702179726202
1181	P45954	0.882824536742588	0.346881831227984	human	P45954	1	2.5	#388ECC	1	Correlation Circle Plot	TW508.raw	17.2969610036997	18.6917844051276
1182	P45954	0.882824536742588	0.346881831227984	human	P45954	1	2.5	#388ECC	1	Correlation Circle Plot	TW509.raw	15.8217416006757	19.8829430025603
1183	P45954	0.882824536742588	0.346881831227984	human	P45954	1	2.5	#388ECC	1	Correlation Circle Plot	TW510.raw	NA	18.5123761710664
1184	P45954	0.882824536742588	0.346881831227984	human	P45954	1	2.5	#388ECC	1	Correlation Circle Plot	TW511.raw	17.0048568606881	19.0360770002757
1185	P45954	0.882824536742588	0.346881831227984	human	P45954	1	2.5	#388ECC	1	Correlation Circle Plot	TW512.raw	17.560519429016	18.0156273899701
1186	P45954	0.882824536742588	0.346881831227984	human	P45954	1	2.5	#388ECC	1	Correlation Circle Plot	TW513.raw	15.3189805227221	19.302801778217
1187	P45954	0.882824536742588	0.346881831227984	human	P45954	1	2.5	#388ECC	1	Correlation Circle Plot	TW514.raw	16.919433663431	19.3768015788957
1188	P45954	0.882824536742588	0.346881831227984	human	P45954	1	2.5	#388ECC	1	Correlation Circle Plot	TW515.raw	20.1490971015217	16.7279337458404
1189	P46063	0.797652686756032	-0.440613878710321	human	P46063	1	2.5	#388ECC	1	Correlation Circle Plot	TW507.raw	19.5474650572065	18.4702179726202
1190	P46063	0.797652686756032	-0.440613878710321	human	P46063	1	2.5	#388ECC	1	Correlation Circle Plot	TW508.raw	19.9580995365233	18.6917844051276
1191	P46063	0.797652686756032	-0.440613878710321	human	P46063	1	2.5	#388ECC	1	Correlation Circle Plot	TW509.raw	19.5954450773103	19.8829430025603
1192	P46063	0.797652686756032	-0.440613878710321	human	P46063	1	2.5	#388ECC	1	Correlation Circle Plot	TW510.raw	20.216852408352	18.5123761710664
1193	P46063	0.797652686756032	-0.440613878710321	human	P46063	1	2.5	#388ECC	1	Correlation Circle Plot	TW511.raw	20.3890262806357	19.0360770002757
1194	P46063	0.797652686756032	-0.440613878710321	human	P46063	1	2.5	#388ECC	1	Correlation Circle Plot	TW512.raw	20.9519249737273	18.0156273899701
1195	P46063	0.797652686756032	-0.440613878710321	human	P46063	1	2.5	#388ECC	1	Correlation Circle Plot	TW513.raw	20.2391952693144	19.302801778217
1196	P46063	0.797652686756032	-0.440613878710321	human	P46063	1	2.5	#388ECC	1	Correlation Circle Plot	TW514.raw	19.492770534559	19.3768015788957
1197	P46063	0.797652686756032	-0.440613878710321	human	P46063	1	2.5	#388ECC	1	Correlation Circle Plot	TW515.raw	21.1556706014258	16.7279337458404
1198	P46412	-0.95225730240376	0.125964269147135	murine	P46412	1	2.5	#F68B33	1	Correlation Circle Plot	TW507.raw	19.330835930767	18.4702179726202
1199	P46412	-0.95225730240376	0.125964269147135	murine	P46412	1	2.5	#F68B33	1	Correlation Circle Plot	TW508.raw	19.3952558884544	18.6917844051276
1200	P46412	-0.95225730240376	0.125964269147135	murine	P46412	1	2.5	#F68B33	1	Correlation Circle Plot	TW509.raw	20.3202761159888	19.8829430025603
1201	P46412	-0.95225730240376	0.125964269147135	murine	P46412	1	2.5	#F68B33	1	Correlation Circle Plot	TW510.raw	19.8847145878126	18.5123761710664
1202	P46412	-0.95225730240376	0.125964269147135	murine	P46412	1	2.5	#F68B33	1	Correlation Circle Plot	TW511.raw	19.7353163701401	19.0360770002757
1203	P46412	-0.95225730240376	0.125964269147135	murine	P46412	1	2.5	#F68B33	1	Correlation Circle Plot	TW512.raw	18.7357444134101	18.0156273899701
1204	P46412	-0.95225730240376	0.125964269147135	murine	P46412	1	2.5	#F68B33	1	Correlation Circle Plot	TW513.raw	19.4739593656948	19.302801778217
1205	P46412	-0.95225730240376	0.125964269147135	murine	P46412	1	2.5	#F68B33	1	Correlation Circle Plot	TW514.raw	19.9468520307707	19.3768015788957
1206	P46412	-0.95225730240376	0.125964269147135	murine	P46412	1	2.5	#F68B33	1	Correlation Circle Plot	TW515.raw	18.299476351884	16.7279337458404
1207	P46776	0.756452824601991	0.431544262918458	human	P46776	1	2.5	#388ECC	1	Correlation Circle Plot	TW507.raw	22.9356636126509	18.4702179726202
1208	P46776	0.756452824601991	0.431544262918458	human	P46776	1	2.5	#388ECC	1	Correlation Circle Plot	TW508.raw	22.4397030747807	18.6917844051276
1209	P46776	0.756452824601991	0.431544262918458	human	P46776	1	2.5	#388ECC	1	Correlation Circle Plot	TW509.raw	21.525452944125	19.8829430025603
1210	P46776	0.756452824601991	0.431544262918458	human	P46776	1	2.5	#388ECC	1	Correlation Circle Plot	TW510.raw	23.2306842522741	18.5123761710664
1211	P46776	0.756452824601991	0.431544262918458	human	P46776	1	2.5	#388ECC	1	Correlation Circle Plot	TW511.raw	21.4410211972127	19.0360770002757
1212	P46776	0.756452824601991	0.431544262918458	human	P46776	1	2.5	#388ECC	1	Correlation Circle Plot	TW512.raw	22.5566379559093	18.0156273899701
1213	P46776	0.756452824601991	0.431544262918458	human	P46776	1	2.5	#388ECC	1	Correlation Circle Plot	TW513.raw	21.6221644540927	19.302801778217
1214	P46776	0.756452824601991	0.431544262918458	human	P46776	1	2.5	#388ECC	1	Correlation Circle Plot	TW514.raw	22.2095622404832	19.3768015788957
1215	P46776	0.756452824601991	0.431544262918458	human	P46776	1	2.5	#388ECC	1	Correlation Circle Plot	TW515.raw	23.5629639230198	16.7279337458404
1216	P46779	0.794562839618601	0.034571059379622	human	P46779	1	2.5	#388ECC	1	Correlation Circle Plot	TW507.raw	19.8188941884515	18.4702179726202
1217	P46779	0.794562839618601	0.034571059379622	human	P46779	1	2.5	#388ECC	1	Correlation Circle Plot	TW508.raw	19.3674723425434	18.6917844051276
1218	P46779	0.794562839618601	0.034571059379622	human	P46779	1	2.5	#388ECC	1	Correlation Circle Plot	TW509.raw	18.489554005207	19.8829430025603
1219	P46779	0.794562839618601	0.034571059379622	human	P46779	1	2.5	#388ECC	1	Correlation Circle Plot	TW510.raw	19.1976198602044	18.5123761710664
1220	P46779	0.794562839618601	0.034571059379622	human	P46779	1	2.5	#388ECC	1	Correlation Circle Plot	TW511.raw	19.1514922833453	19.0360770002757
1221	P46779	0.794562839618601	0.034571059379622	human	P46779	1	2.5	#388ECC	1	Correlation Circle Plot	TW512.raw	19.8424823241319	18.0156273899701
1222	P46779	0.794562839618601	0.034571059379622	human	P46779	1	2.5	#388ECC	1	Correlation Circle Plot	TW513.raw	19.4207148120528	19.302801778217
1223	P46779	0.794562839618601	0.034571059379622	human	P46779	1	2.5	#388ECC	1	Correlation Circle Plot	TW514.raw	19.1519901602917	19.3768015788957
1224	P46779	0.794562839618601	0.034571059379622	human	P46779	1	2.5	#388ECC	1	Correlation Circle Plot	TW515.raw	19.706185710287	16.7279337458404
1225	P46926	0.805938707176831	-0.119238469905355	human	P46926	1	2.5	#388ECC	1	Correlation Circle Plot	TW507.raw	19.2456803587681	18.4702179726202
1226	P46926	0.805938707176831	-0.119238469905355	human	P46926	1	2.5	#388ECC	1	Correlation Circle Plot	TW508.raw	18.4344286901046	18.6917844051276
1227	P46926	0.805938707176831	-0.119238469905355	human	P46926	1	2.5	#388ECC	1	Correlation Circle Plot	TW509.raw	18.4554155235886	19.8829430025603
1228	P46926	0.805938707176831	-0.119238469905355	human	P46926	1	2.5	#388ECC	1	Correlation Circle Plot	TW510.raw	19.2283771732882	18.5123761710664
1229	P46926	0.805938707176831	-0.119238469905355	human	P46926	1	2.5	#388ECC	1	Correlation Circle Plot	TW511.raw	18.5931321206104	19.0360770002757
1230	P46926	0.805938707176831	-0.119238469905355	human	P46926	1	2.5	#388ECC	1	Correlation Circle Plot	TW512.raw	19.0272877914358	18.0156273899701
1231	P46926	0.805938707176831	-0.119238469905355	human	P46926	1	2.5	#388ECC	1	Correlation Circle Plot	TW513.raw	19.019435987368	19.302801778217
1232	P46926	0.805938707176831	-0.119238469905355	human	P46926	1	2.5	#388ECC	1	Correlation Circle Plot	TW514.raw	18.6910619159228	19.3768015788957
1233	P46926	0.805938707176831	-0.119238469905355	human	P46926	1	2.5	#388ECC	1	Correlation Circle Plot	TW515.raw	19.7208838340542	16.7279337458404
1234	P47738	-0.900439913287823	-0.164258014870646	murine	P47738	1	2.5	#F68B33	1	Correlation Circle Plot	TW507.raw	18.9774672031805	18.4702179726202
1235	P47738	-0.900439913287823	-0.164258014870646	murine	P47738	1	2.5	#F68B33	1	Correlation Circle Plot	TW508.raw	18.1529829241592	18.6917844051276
1236	P47738	-0.900439913287823	-0.164258014870646	murine	P47738	1	2.5	#F68B33	1	Correlation Circle Plot	TW509.raw	20.4284092475808	19.8829430025603
1237	P47738	-0.900439913287823	-0.164258014870646	murine	P47738	1	2.5	#F68B33	1	Correlation Circle Plot	TW510.raw	19.0331890651611	18.5123761710664
1238	P47738	-0.900439913287823	-0.164258014870646	murine	P47738	1	2.5	#F68B33	1	Correlation Circle Plot	TW511.raw	19.1931788133489	19.0360770002757
1239	P47738	-0.900439913287823	-0.164258014870646	murine	P47738	1	2.5	#F68B33	1	Correlation Circle Plot	TW512.raw	18.4545442957502	18.0156273899701
1240	P47738	-0.900439913287823	-0.164258014870646	murine	P47738	1	2.5	#F68B33	1	Correlation Circle Plot	TW513.raw	19.302801778217	19.302801778217
1241	P47738	-0.900439913287823	-0.164258014870646	murine	P47738	1	2.5	#F68B33	1	Correlation Circle Plot	TW514.raw	19.0295918907816	19.3768015788957
1242	P47738	-0.900439913287823	-0.164258014870646	murine	P47738	1	2.5	#F68B33	1	Correlation Circle Plot	TW515.raw	17.2214455181473	16.7279337458404
1243	P47753	-0.948418240166055	0.0566473223808467	murine	P47753	1	2.5	#F68B33	1	Correlation Circle Plot	TW507.raw	19.5084815001097	18.4702179726202
1244	P47753	-0.948418240166055	0.0566473223808467	murine	P47753	1	2.5	#F68B33	1	Correlation Circle Plot	TW508.raw	18.8179954141157	18.6917844051276
1245	P47753	-0.948418240166055	0.0566473223808467	murine	P47753	1	2.5	#F68B33	1	Correlation Circle Plot	TW509.raw	20.2294056052108	19.8829430025603
1246	P47753	-0.948418240166055	0.0566473223808467	murine	P47753	1	2.5	#F68B33	1	Correlation Circle Plot	TW510.raw	19.0496704345207	18.5123761710664
1247	P47753	-0.948418240166055	0.0566473223808467	murine	P47753	1	2.5	#F68B33	1	Correlation Circle Plot	TW511.raw	19.5539310986495	19.0360770002757
1248	P47753	-0.948418240166055	0.0566473223808467	murine	P47753	1	2.5	#F68B33	1	Correlation Circle Plot	TW512.raw	18.1725740053885	18.0156273899701
1249	P47753	-0.948418240166055	0.0566473223808467	murine	P47753	1	2.5	#F68B33	1	Correlation Circle Plot	TW513.raw	19.4412461716264	19.302801778217
1250	P47753	-0.948418240166055	0.0566473223808467	murine	P47753	1	2.5	#F68B33	1	Correlation Circle Plot	TW514.raw	19.7857541688192	19.3768015788957
1251	P47753	-0.948418240166055	0.0566473223808467	murine	P47753	1	2.5	#F68B33	1	Correlation Circle Plot	TW515.raw	17.3459595964041	16.7279337458404
1252	P47754	-0.921319293181069	-0.117469142325893	murine	P47754	1	2.5	#F68B33	1	Correlation Circle Plot	TW507.raw	18.774722725661	18.4702179726202
1253	P47754	-0.921319293181069	-0.117469142325893	murine	P47754	1	2.5	#F68B33	1	Correlation Circle Plot	TW508.raw	17.8518588202426	18.6917844051276
1254	P47754	-0.921319293181069	-0.117469142325893	murine	P47754	1	2.5	#F68B33	1	Correlation Circle Plot	TW509.raw	20.0088662665577	19.8829430025603
1255	P47754	-0.921319293181069	-0.117469142325893	murine	P47754	1	2.5	#F68B33	1	Correlation Circle Plot	TW510.raw	18.8377695842856	18.5123761710664
1256	P47754	-0.921319293181069	-0.117469142325893	murine	P47754	1	2.5	#F68B33	1	Correlation Circle Plot	TW511.raw	18.6312978627108	19.0360770002757
1257	P47754	-0.921319293181069	-0.117469142325893	murine	P47754	1	2.5	#F68B33	1	Correlation Circle Plot	TW512.raw	17.8284092452177	18.0156273899701
1258	P47754	-0.921319293181069	-0.117469142325893	murine	P47754	1	2.5	#F68B33	1	Correlation Circle Plot	TW513.raw	19.1756372604603	19.302801778217
1259	P47754	-0.921319293181069	-0.117469142325893	murine	P47754	1	2.5	#F68B33	1	Correlation Circle Plot	TW514.raw	18.9116845608492	19.3768015788957
1260	P47754	-0.921319293181069	-0.117469142325893	murine	P47754	1	2.5	#F68B33	1	Correlation Circle Plot	TW515.raw	16.6915527027195	16.7279337458404
1261	P47914	0.904263027707151	0.0550788481744742	human	P47914	1	2.5	#388ECC	1	Correlation Circle Plot	TW507.raw	23.4336317919065	18.4702179726202
1262	P47914	0.904263027707151	0.0550788481744742	human	P47914	1	2.5	#388ECC	1	Correlation Circle Plot	TW508.raw	23.4739752152192	18.6917844051276
1263	P47914	0.904263027707151	0.0550788481744742	human	P47914	1	2.5	#388ECC	1	Correlation Circle Plot	TW509.raw	22.4405523878089	19.8829430025603
1264	P47914	0.904263027707151	0.0550788481744742	human	P47914	1	2.5	#388ECC	1	Correlation Circle Plot	TW510.raw	23.1887527230444	18.5123761710664
1265	P47914	0.904263027707151	0.0550788481744742	human	P47914	1	2.5	#388ECC	1	Correlation Circle Plot	TW511.raw	22.9374481779261	19.0360770002757
1266	P47914	0.904263027707151	0.0550788481744742	human	P47914	1	2.5	#388ECC	1	Correlation Circle Plot	TW512.raw	23.6596849993364	18.0156273899701
1267	P47914	0.904263027707151	0.0550788481744742	human	P47914	1	2.5	#388ECC	1	Correlation Circle Plot	TW513.raw	23.2424830358188	19.302801778217
1268	P47914	0.904263027707151	0.0550788481744742	human	P47914	1	2.5	#388ECC	1	Correlation Circle Plot	TW514.raw	22.8338930303051	19.3768015788957
1269	P47914	0.904263027707151	0.0550788481744742	human	P47914	1	2.5	#388ECC	1	Correlation Circle Plot	TW515.raw	23.814211618686	16.7279337458404
1270	P47962	-0.938061984099491	-0.149990401592159	murine	P47962	1	2.5	#F68B33	1	Correlation Circle Plot	TW507.raw	17.8962377854452	18.4702179726202
1271	P47962	-0.938061984099491	-0.149990401592159	murine	P47962	1	2.5	#F68B33	1	Correlation Circle Plot	TW508.raw	18.4072470147306	18.6917844051276
1272	P47962	-0.938061984099491	-0.149990401592159	murine	P47962	1	2.5	#F68B33	1	Correlation Circle Plot	TW509.raw	20.0180942030923	19.8829430025603
1273	P47962	-0.938061984099491	-0.149990401592159	murine	P47962	1	2.5	#F68B33	1	Correlation Circle Plot	TW510.raw	17.383695856031	18.5123761710664
1274	P47962	-0.938061984099491	-0.149990401592159	murine	P47962	1	2.5	#F68B33	1	Correlation Circle Plot	TW511.raw	18.8380159009273	19.0360770002757
1275	P47962	-0.938061984099491	-0.149990401592159	murine	P47962	1	2.5	#F68B33	1	Correlation Circle Plot	TW512.raw	17.8914573989381	18.0156273899701
1276	P47962	-0.938061984099491	-0.149990401592159	murine	P47962	1	2.5	#F68B33	1	Correlation Circle Plot	TW513.raw	18.9550595603151	19.302801778217
1277	P47962	-0.938061984099491	-0.149990401592159	murine	P47962	1	2.5	#F68B33	1	Correlation Circle Plot	TW514.raw	18.8759622800663	19.3768015788957
1278	P47962	-0.938061984099491	-0.149990401592159	murine	P47962	1	2.5	#F68B33	1	Correlation Circle Plot	TW515.raw	15.6913973049639	16.7279337458404
1279	P47963	-0.932335359438383	-0.133476568163331	murine	P47963	1	2.5	#F68B33	1	Correlation Circle Plot	TW507.raw	19.6996334498902	18.4702179726202
1280	P47963	-0.932335359438383	-0.133476568163331	murine	P47963	1	2.5	#F68B33	1	Correlation Circle Plot	TW508.raw	20.3886059516869	18.6917844051276
1281	P47963	-0.932335359438383	-0.133476568163331	murine	P47963	1	2.5	#F68B33	1	Correlation Circle Plot	TW509.raw	20.7943968272802	19.8829430025603
1282	P47963	-0.932335359438383	-0.133476568163331	murine	P47963	1	2.5	#F68B33	1	Correlation Circle Plot	TW510.raw	19.598292444604	18.5123761710664
1283	P47963	-0.932335359438383	-0.133476568163331	murine	P47963	1	2.5	#F68B33	1	Correlation Circle Plot	TW511.raw	20.174579514284	19.0360770002757
1284	P47963	-0.932335359438383	-0.133476568163331	murine	P47963	1	2.5	#F68B33	1	Correlation Circle Plot	TW512.raw	19.4731230563346	18.0156273899701
1285	P47963	-0.932335359438383	-0.133476568163331	murine	P47963	1	2.5	#F68B33	1	Correlation Circle Plot	TW513.raw	20.7808392939784	19.302801778217
1286	P47963	-0.932335359438383	-0.133476568163331	murine	P47963	1	2.5	#F68B33	1	Correlation Circle Plot	TW514.raw	20.6619955014332	19.3768015788957
1287	P47963	-0.932335359438383	-0.133476568163331	murine	P47963	1	2.5	#F68B33	1	Correlation Circle Plot	TW515.raw	18.3772995096578	16.7279337458404
1288	P48036	-0.965351135410685	-0.178085480060996	murine	P48036	1	2.5	#F68B33	1	Correlation Circle Plot	TW507.raw	21.120254333191	18.4702179726202
1289	P48036	-0.965351135410685	-0.178085480060996	murine	P48036	1	2.5	#F68B33	1	Correlation Circle Plot	TW508.raw	21.7254644518731	18.6917844051276
1290	P48036	-0.965351135410685	-0.178085480060996	murine	P48036	1	2.5	#F68B33	1	Correlation Circle Plot	TW509.raw	22.7797858707862	19.8829430025603
1291	P48036	-0.965351135410685	-0.178085480060996	murine	P48036	1	2.5	#F68B33	1	Correlation Circle Plot	TW510.raw	21.8066290709817	18.5123761710664
1292	P48036	-0.965351135410685	-0.178085480060996	murine	P48036	1	2.5	#F68B33	1	Correlation Circle Plot	TW511.raw	22.1022275555003	19.0360770002757
1293	P48036	-0.965351135410685	-0.178085480060996	murine	P48036	1	2.5	#F68B33	1	Correlation Circle Plot	TW512.raw	21.38192733251	18.0156273899701
1294	P48036	-0.965351135410685	-0.178085480060996	murine	P48036	1	2.5	#F68B33	1	Correlation Circle Plot	TW513.raw	22.222638679474	19.302801778217
1295	P48036	-0.965351135410685	-0.178085480060996	murine	P48036	1	2.5	#F68B33	1	Correlation Circle Plot	TW514.raw	22.5051733462612	19.3768015788957
1296	P48036	-0.965351135410685	-0.178085480060996	murine	P48036	1	2.5	#F68B33	1	Correlation Circle Plot	TW515.raw	20.1391990889272	16.7279337458404
1297	P48556	0.874432804373126	-0.335929357247054	human	P48556	1	2.5	#388ECC	1	Correlation Circle Plot	TW507.raw	19.693514182013	18.4702179726202
1298	P48556	0.874432804373126	-0.335929357247054	human	P48556	1	2.5	#388ECC	1	Correlation Circle Plot	TW508.raw	19.4893187978894	18.6917844051276
1299	P48556	0.874432804373126	-0.335929357247054	human	P48556	1	2.5	#388ECC	1	Correlation Circle Plot	TW509.raw	19.204038536358	19.8829430025603
1300	P48556	0.874432804373126	-0.335929357247054	human	P48556	1	2.5	#388ECC	1	Correlation Circle Plot	TW510.raw	19.6384783389188	18.5123761710664
1301	P48556	0.874432804373126	-0.335929357247054	human	P48556	1	2.5	#388ECC	1	Correlation Circle Plot	TW511.raw	19.6832482286797	19.0360770002757
1302	P48556	0.874432804373126	-0.335929357247054	human	P48556	1	2.5	#388ECC	1	Correlation Circle Plot	TW512.raw	19.9733302116326	18.0156273899701
1303	P48556	0.874432804373126	-0.335929357247054	human	P48556	1	2.5	#388ECC	1	Correlation Circle Plot	TW513.raw	20.0204971228508	19.302801778217
1304	P48556	0.874432804373126	-0.335929357247054	human	P48556	1	2.5	#388ECC	1	Correlation Circle Plot	TW514.raw	19.72825602183	19.3768015788957
1305	P48556	0.874432804373126	-0.335929357247054	human	P48556	1	2.5	#388ECC	1	Correlation Circle Plot	TW515.raw	20.9839983756073	16.7279337458404
1306	P48678	-0.939157136255767	0.231955036855881	murine	P48678	1	2.5	#F68B33	1	Correlation Circle Plot	TW507.raw	18.8947437655134	18.4702179726202
1307	P48678	-0.939157136255767	0.231955036855881	murine	P48678	1	2.5	#F68B33	1	Correlation Circle Plot	TW508.raw	19.3647609263248	18.6917844051276
1308	P48678	-0.939157136255767	0.231955036855881	murine	P48678	1	2.5	#F68B33	1	Correlation Circle Plot	TW509.raw	20.4492977896814	19.8829430025603
1309	P48678	-0.939157136255767	0.231955036855881	murine	P48678	1	2.5	#F68B33	1	Correlation Circle Plot	TW510.raw	19.871636066493	18.5123761710664
1310	P48678	-0.939157136255767	0.231955036855881	murine	P48678	1	2.5	#F68B33	1	Correlation Circle Plot	TW511.raw	19.2714105928364	19.0360770002757
1311	P48678	-0.939157136255767	0.231955036855881	murine	P48678	1	2.5	#F68B33	1	Correlation Circle Plot	TW512.raw	18.2163669494496	18.0156273899701
1312	P48678	-0.939157136255767	0.231955036855881	murine	P48678	1	2.5	#F68B33	1	Correlation Circle Plot	TW513.raw	18.9163985006942	19.302801778217
1313	P48678	-0.939157136255767	0.231955036855881	murine	P48678	1	2.5	#F68B33	1	Correlation Circle Plot	TW514.raw	19.7050434051458	19.3768015788957
1314	P48678	-0.939157136255767	0.231955036855881	murine	P48678	1	2.5	#F68B33	1	Correlation Circle Plot	TW515.raw	17.1579981803226	16.7279337458404
1315	P49321	0.78947065803714	0.252449929260205	human	P49321	1	2.5	#388ECC	1	Correlation Circle Plot	TW507.raw	20.8562005763339	18.4702179726202
1316	P49321	0.78947065803714	0.252449929260205	human	P49321	1	2.5	#388ECC	1	Correlation Circle Plot	TW508.raw	20.6301604549477	18.6917844051276
1317	P49321	0.78947065803714	0.252449929260205	human	P49321	1	2.5	#388ECC	1	Correlation Circle Plot	TW509.raw	18.9801200484513	19.8829430025603
1318	P49321	0.78947065803714	0.252449929260205	human	P49321	1	2.5	#388ECC	1	Correlation Circle Plot	TW510.raw	19.5316137169402	18.5123761710664
1319	P49321	0.78947065803714	0.252449929260205	human	P49321	1	2.5	#388ECC	1	Correlation Circle Plot	TW511.raw	19.5668177547926	19.0360770002757
1320	P49321	0.78947065803714	0.252449929260205	human	P49321	1	2.5	#388ECC	1	Correlation Circle Plot	TW512.raw	20.2954012557062	18.0156273899701
1321	P49321	0.78947065803714	0.252449929260205	human	P49321	1	2.5	#388ECC	1	Correlation Circle Plot	TW513.raw	19.882089240563	19.302801778217
1322	P49321	0.78947065803714	0.252449929260205	human	P49321	1	2.5	#388ECC	1	Correlation Circle Plot	TW514.raw	19.0472277767932	19.3768015788957
1323	P49321	0.78947065803714	0.252449929260205	human	P49321	1	2.5	#388ECC	1	Correlation Circle Plot	TW515.raw	20.8946135201759	16.7279337458404
1324	P49406	0.831348037976695	-0.0533119594331814	human	P49406	1	2.5	#388ECC	1	Correlation Circle Plot	TW507.raw	18.2055975912296	18.4702179726202
1325	P49406	0.831348037976695	-0.0533119594331814	human	P49406	1	2.5	#388ECC	1	Correlation Circle Plot	TW508.raw	18.3458296898064	18.6917844051276
1326	P49406	0.831348037976695	-0.0533119594331814	human	P49406	1	2.5	#388ECC	1	Correlation Circle Plot	TW509.raw	16.8093159598304	19.8829430025603
1327	P49406	0.831348037976695	-0.0533119594331814	human	P49406	1	2.5	#388ECC	1	Correlation Circle Plot	TW510.raw	18.1869025142638	18.5123761710664
1328	P49406	0.831348037976695	-0.0533119594331814	human	P49406	1	2.5	#388ECC	1	Correlation Circle Plot	TW511.raw	18.7640616612037	19.0360770002757
1329	P49406	0.831348037976695	-0.0533119594331814	human	P49406	1	2.5	#388ECC	1	Correlation Circle Plot	TW512.raw	18.5488745759787	18.0156273899701
1330	P49406	0.831348037976695	-0.0533119594331814	human	P49406	1	2.5	#388ECC	1	Correlation Circle Plot	TW513.raw	18.1608710009198	19.302801778217
1331	P49406	0.831348037976695	-0.0533119594331814	human	P49406	1	2.5	#388ECC	1	Correlation Circle Plot	TW514.raw	17.7126881984185	19.3768015788957
1332	P49406	0.831348037976695	-0.0533119594331814	human	P49406	1	2.5	#388ECC	1	Correlation Circle Plot	TW515.raw	19.0714047491362	16.7279337458404
1333	P50395	0.917206470688766	-0.0644874363182395	human	P50395	1	2.5	#388ECC	1	Correlation Circle Plot	TW507.raw	20.7777930786901	18.4702179726202
1334	P50395	0.917206470688766	-0.0644874363182395	human	P50395	1	2.5	#388ECC	1	Correlation Circle Plot	TW508.raw	21.021215863257	18.6917844051276
1335	P50395	0.917206470688766	-0.0644874363182395	human	P50395	1	2.5	#388ECC	1	Correlation Circle Plot	TW509.raw	20.0485986223344	19.8829430025603
1336	P50395	0.917206470688766	-0.0644874363182395	human	P50395	1	2.5	#388ECC	1	Correlation Circle Plot	TW510.raw	21.1119328821675	18.5123761710664
1337	P50395	0.917206470688766	-0.0644874363182395	human	P50395	1	2.5	#388ECC	1	Correlation Circle Plot	TW511.raw	20.7327603428579	19.0360770002757
1338	P50395	0.917206470688766	-0.0644874363182395	human	P50395	1	2.5	#388ECC	1	Correlation Circle Plot	TW512.raw	21.0867413858851	18.0156273899701
1339	P50395	0.917206470688766	-0.0644874363182395	human	P50395	1	2.5	#388ECC	1	Correlation Circle Plot	TW513.raw	20.9631190375319	19.302801778217
1340	P50395	0.917206470688766	-0.0644874363182395	human	P50395	1	2.5	#388ECC	1	Correlation Circle Plot	TW514.raw	20.718273651962	19.3768015788957
1341	P50395	0.917206470688766	-0.0644874363182395	human	P50395	1	2.5	#388ECC	1	Correlation Circle Plot	TW515.raw	21.859688708753	16.7279337458404
1342	P50914	0.886899719540614	-0.171232215814027	human	P50914	1	2.5	#388ECC	1	Correlation Circle Plot	TW507.raw	20.3235671899773	18.4702179726202
1343	P50914	0.886899719540614	-0.171232215814027	human	P50914	1	2.5	#388ECC	1	Correlation Circle Plot	TW508.raw	19.9840679342548	18.6917844051276
1344	P50914	0.886899719540614	-0.171232215814027	human	P50914	1	2.5	#388ECC	1	Correlation Circle Plot	TW509.raw	19.7543623371879	19.8829430025603
1345	P50914	0.886899719540614	-0.171232215814027	human	P50914	1	2.5	#388ECC	1	Correlation Circle Plot	TW510.raw	20.48992437899	18.5123761710664
1346	P50914	0.886899719540614	-0.171232215814027	human	P50914	1	2.5	#388ECC	1	Correlation Circle Plot	TW511.raw	19.9951819529563	19.0360770002757
1347	P50914	0.886899719540614	-0.171232215814027	human	P50914	1	2.5	#388ECC	1	Correlation Circle Plot	TW512.raw	20.5026045784831	18.0156273899701
1348	P50914	0.886899719540614	-0.171232215814027	human	P50914	1	2.5	#388ECC	1	Correlation Circle Plot	TW513.raw	20.2935726806541	19.302801778217
1349	P50914	0.886899719540614	-0.171232215814027	human	P50914	1	2.5	#388ECC	1	Correlation Circle Plot	TW514.raw	19.8568692505737	19.3768015788957
1350	P50914	0.886899719540614	-0.171232215814027	human	P50914	1	2.5	#388ECC	1	Correlation Circle Plot	TW515.raw	20.7962281869918	16.7279337458404
1351	P50995	-0.844767155997532	0.187611719499482	human	P50995	1	2.5	#388ECC	1	Correlation Circle Plot	TW507.raw	19.723005928111	18.4702179726202
1352	P50995	-0.844767155997532	0.187611719499482	human	P50995	1	2.5	#388ECC	1	Correlation Circle Plot	TW508.raw	21.5293905177051	18.6917844051276
1353	P50995	-0.844767155997532	0.187611719499482	human	P50995	1	2.5	#388ECC	1	Correlation Circle Plot	TW509.raw	21.2403837467772	19.8829430025603
1354	P50995	-0.844767155997532	0.187611719499482	human	P50995	1	2.5	#388ECC	1	Correlation Circle Plot	TW510.raw	20.279222888095	18.5123761710664
1355	P50995	-0.844767155997532	0.187611719499482	human	P50995	1	2.5	#388ECC	1	Correlation Circle Plot	TW511.raw	20.8195928482564	19.0360770002757
1356	P50995	-0.844767155997532	0.187611719499482	human	P50995	1	2.5	#388ECC	1	Correlation Circle Plot	TW512.raw	19.2901291226092	18.0156273899701
1357	P50995	-0.844767155997532	0.187611719499482	human	P50995	1	2.5	#388ECC	1	Correlation Circle Plot	TW513.raw	20.5285800175303	19.302801778217
1358	P50995	-0.844767155997532	0.187611719499482	human	P50995	1	2.5	#388ECC	1	Correlation Circle Plot	TW514.raw	21.3381052395293	19.3768015788957
1359	P50995	-0.844767155997532	0.187611719499482	human	P50995	1	2.5	#388ECC	1	Correlation Circle Plot	TW515.raw	18.9974772178107	16.7279337458404
1360	P51660	-0.960249649723289	-0.160900232678253	murine	P51660	1	2.5	#F68B33	1	Correlation Circle Plot	TW507.raw	17.7420198994897	18.4702179726202
1361	P51660	-0.960249649723289	-0.160900232678253	murine	P51660	1	2.5	#F68B33	1	Correlation Circle Plot	TW508.raw	18.1112630499526	18.6917844051276
1362	P51660	-0.960249649723289	-0.160900232678253	murine	P51660	1	2.5	#F68B33	1	Correlation Circle Plot	TW509.raw	19.5925501080686	19.8829430025603
1363	P51660	-0.960249649723289	-0.160900232678253	murine	P51660	1	2.5	#F68B33	1	Correlation Circle Plot	TW510.raw	18.1998783910765	18.5123761710664
1364	P51660	-0.960249649723289	-0.160900232678253	murine	P51660	1	2.5	#F68B33	1	Correlation Circle Plot	TW511.raw	18.5159230864439	19.0360770002757
1365	P51660	-0.960249649723289	-0.160900232678253	murine	P51660	1	2.5	#F68B33	1	Correlation Circle Plot	TW512.raw	17.7947141123136	18.0156273899701
1366	P51660	-0.960249649723289	-0.160900232678253	murine	P51660	1	2.5	#F68B33	1	Correlation Circle Plot	TW513.raw	19.0758447073645	19.302801778217
1367	P51660	-0.960249649723289	-0.160900232678253	murine	P51660	1	2.5	#F68B33	1	Correlation Circle Plot	TW514.raw	18.7723049074613	19.3768015788957
1368	P51660	-0.960249649723289	-0.160900232678253	murine	P51660	1	2.5	#F68B33	1	Correlation Circle Plot	TW515.raw	15.2830015108212	16.7279337458404
1369	P51688	0.883864835558402	0.0480348180746682	human	P51688	1	2.5	#388ECC	1	Correlation Circle Plot	TW507.raw	16.7851842368167	18.4702179726202
1370	P51688	0.883864835558402	0.0480348180746682	human	P51688	1	2.5	#388ECC	1	Correlation Circle Plot	TW508.raw	18.2441593991937	18.6917844051276
1371	P51688	0.883864835558402	0.0480348180746682	human	P51688	1	2.5	#388ECC	1	Correlation Circle Plot	TW509.raw	15.6813372532104	19.8829430025603
1372	P51688	0.883864835558402	0.0480348180746682	human	P51688	1	2.5	#388ECC	1	Correlation Circle Plot	TW510.raw	17.0502525495678	18.5123761710664
1373	P51688	0.883864835558402	0.0480348180746682	human	P51688	1	2.5	#388ECC	1	Correlation Circle Plot	TW511.raw	16.743006717541	19.0360770002757
1374	P51688	0.883864835558402	0.0480348180746682	human	P51688	1	2.5	#388ECC	1	Correlation Circle Plot	TW512.raw	17.446097883558	18.0156273899701
1375	P51688	0.883864835558402	0.0480348180746682	human	P51688	1	2.5	#388ECC	1	Correlation Circle Plot	TW513.raw	17.0432623006694	19.302801778217
1376	P51688	0.883864835558402	0.0480348180746682	human	P51688	1	2.5	#388ECC	1	Correlation Circle Plot	TW514.raw	16.277247437738	19.3768015788957
1377	P51688	0.883864835558402	0.0480348180746682	human	P51688	1	2.5	#388ECC	1	Correlation Circle Plot	TW515.raw	19.5155169800046	16.7279337458404
1378	P51885	-0.961306049645477	0.161543725175494	murine	P51885	1	2.5	#F68B33	1	Correlation Circle Plot	TW507.raw	20.7819359591938	18.4702179726202
1379	P51885	-0.961306049645477	0.161543725175494	murine	P51885	1	2.5	#F68B33	1	Correlation Circle Plot	TW508.raw	20.7919354994623	18.6917844051276
1380	P51885	-0.961306049645477	0.161543725175494	murine	P51885	1	2.5	#F68B33	1	Correlation Circle Plot	TW509.raw	22.4230445920767	19.8829430025603
1381	P51885	-0.961306049645477	0.161543725175494	murine	P51885	1	2.5	#F68B33	1	Correlation Circle Plot	TW510.raw	21.0495694043391	18.5123761710664
1382	P51885	-0.961306049645477	0.161543725175494	murine	P51885	1	2.5	#F68B33	1	Correlation Circle Plot	TW511.raw	20.7044170313324	19.0360770002757
1383	P51885	-0.961306049645477	0.161543725175494	murine	P51885	1	2.5	#F68B33	1	Correlation Circle Plot	TW512.raw	19.9207744406058	18.0156273899701
1384	P51885	-0.961306049645477	0.161543725175494	murine	P51885	1	2.5	#F68B33	1	Correlation Circle Plot	TW513.raw	20.6745405665382	19.302801778217
1385	P51885	-0.961306049645477	0.161543725175494	murine	P51885	1	2.5	#F68B33	1	Correlation Circle Plot	TW514.raw	21.100711097299	19.3768015788957
1386	P51885	-0.961306049645477	0.161543725175494	murine	P51885	1	2.5	#F68B33	1	Correlation Circle Plot	TW515.raw	18.4704443982986	16.7279337458404
1387	P52272	0.789865422693498	0.078623446414318	human	P52272	1	2.5	#388ECC	1	Correlation Circle Plot	TW507.raw	22.451528075433	18.4702179726202
1388	P52272	0.789865422693498	0.078623446414318	human	P52272	1	2.5	#388ECC	1	Correlation Circle Plot	TW508.raw	22.5124521001874	18.6917844051276
1389	P52272	0.789865422693498	0.078623446414318	human	P52272	1	2.5	#388ECC	1	Correlation Circle Plot	TW509.raw	21.5243628438589	19.8829430025603
1390	P52272	0.789865422693498	0.078623446414318	human	P52272	1	2.5	#388ECC	1	Correlation Circle Plot	TW510.raw	21.591657476028	18.5123761710664
1391	P52272	0.789865422693498	0.078623446414318	human	P52272	1	2.5	#388ECC	1	Correlation Circle Plot	TW511.raw	21.7127939748044	19.0360770002757
1392	P52272	0.789865422693498	0.078623446414318	human	P52272	1	2.5	#388ECC	1	Correlation Circle Plot	TW512.raw	22.157111896956	18.0156273899701
1393	P52272	0.789865422693498	0.078623446414318	human	P52272	1	2.5	#388ECC	1	Correlation Circle Plot	TW513.raw	22.2240558609449	19.302801778217
1394	P52272	0.789865422693498	0.078623446414318	human	P52272	1	2.5	#388ECC	1	Correlation Circle Plot	TW514.raw	21.6358961013427	19.3768015788957
1395	P52272	0.789865422693498	0.078623446414318	human	P52272	1	2.5	#388ECC	1	Correlation Circle Plot	TW515.raw	22.946138108032	16.7279337458404
1396	P53634	0.771748267929267	0.331631600142148	human	P53634	1	2.5	#388ECC	1	Correlation Circle Plot	TW507.raw	22.2081575406726	18.4702179726202
1397	P53634	0.771748267929267	0.331631600142148	human	P53634	1	2.5	#388ECC	1	Correlation Circle Plot	TW508.raw	19.2206711753435	18.6917844051276
1398	P53634	0.771748267929267	0.331631600142148	human	P53634	1	2.5	#388ECC	1	Correlation Circle Plot	TW509.raw	17.2285744636332	19.8829430025603
1399	P53634	0.771748267929267	0.331631600142148	human	P53634	1	2.5	#388ECC	1	Correlation Circle Plot	TW510.raw	20.0946936982707	18.5123761710664
1400	P53634	0.771748267929267	0.331631600142148	human	P53634	1	2.5	#388ECC	1	Correlation Circle Plot	TW511.raw	21.1358783420241	19.0360770002757
1401	P53634	0.771748267929267	0.331631600142148	human	P53634	1	2.5	#388ECC	1	Correlation Circle Plot	TW512.raw	20.5706617825397	18.0156273899701
1402	P53634	0.771748267929267	0.331631600142148	human	P53634	1	2.5	#388ECC	1	Correlation Circle Plot	TW513.raw	17.740274869616	19.302801778217
1403	P53634	0.771748267929267	0.331631600142148	human	P53634	1	2.5	#388ECC	1	Correlation Circle Plot	TW514.raw	18.1183074435474	19.3768015788957
1404	P53634	0.771748267929267	0.331631600142148	human	P53634	1	2.5	#388ECC	1	Correlation Circle Plot	TW515.raw	22.0828721467893	16.7279337458404
1405	P54920	0.726190601511696	0.237343163998855	human	P54920	1	2.5	#388ECC	1	Correlation Circle Plot	TW507.raw	18.0528545745959	18.4702179726202
1406	P54920	0.726190601511696	0.237343163998855	human	P54920	1	2.5	#388ECC	1	Correlation Circle Plot	TW508.raw	17.7783402679826	18.6917844051276
1407	P54920	0.726190601511696	0.237343163998855	human	P54920	1	2.5	#388ECC	1	Correlation Circle Plot	TW509.raw	17.5855934244159	19.8829430025603
1408	P54920	0.726190601511696	0.237343163998855	human	P54920	1	2.5	#388ECC	1	Correlation Circle Plot	TW510.raw	17.4194253206308	18.5123761710664
1409	P54920	0.726190601511696	0.237343163998855	human	P54920	1	2.5	#388ECC	1	Correlation Circle Plot	TW511.raw	18.0229854213274	19.0360770002757
1410	P54920	0.726190601511696	0.237343163998855	human	P54920	1	2.5	#388ECC	1	Correlation Circle Plot	TW512.raw	17.5545813576056	18.0156273899701
1411	P54920	0.726190601511696	0.237343163998855	human	P54920	1	2.5	#388ECC	1	Correlation Circle Plot	TW513.raw	16.3587490574576	19.302801778217
1412	P54920	0.726190601511696	0.237343163998855	human	P54920	1	2.5	#388ECC	1	Correlation Circle Plot	TW514.raw	17.8959302325709	19.3768015788957
1413	P54920	0.726190601511696	0.237343163998855	human	P54920	1	2.5	#388ECC	1	Correlation Circle Plot	TW515.raw	20.925112512069	16.7279337458404
1414	P55036	0.951840654436287	-0.0744185516423924	human	P55036	1	2.5	#388ECC	1	Correlation Circle Plot	TW507.raw	19.5602376615691	18.4702179726202
1415	P55036	0.951840654436287	-0.0744185516423924	human	P55036	1	2.5	#388ECC	1	Correlation Circle Plot	TW508.raw	19.0478162021072	18.6917844051276
1416	P55036	0.951840654436287	-0.0744185516423924	human	P55036	1	2.5	#388ECC	1	Correlation Circle Plot	TW509.raw	18.8722931167013	19.8829430025603
1417	P55036	0.951840654436287	-0.0744185516423924	human	P55036	1	2.5	#388ECC	1	Correlation Circle Plot	TW510.raw	19.222830271854	18.5123761710664
1418	P55036	0.951840654436287	-0.0744185516423924	human	P55036	1	2.5	#388ECC	1	Correlation Circle Plot	TW511.raw	19.2083391572426	19.0360770002757
1419	P55036	0.951840654436287	-0.0744185516423924	human	P55036	1	2.5	#388ECC	1	Correlation Circle Plot	TW512.raw	19.6248632661871	18.0156273899701
1420	P55036	0.951840654436287	-0.0744185516423924	human	P55036	1	2.5	#388ECC	1	Correlation Circle Plot	TW513.raw	19.2099863576016	19.302801778217
1421	P55036	0.951840654436287	-0.0744185516423924	human	P55036	1	2.5	#388ECC	1	Correlation Circle Plot	TW514.raw	19.152723039534	19.3768015788957
1422	P55036	0.951840654436287	-0.0744185516423924	human	P55036	1	2.5	#388ECC	1	Correlation Circle Plot	TW515.raw	20.1378742081804	16.7279337458404
1423	P55265	0.838050597167116	0.17237992730437	human	P55265	1	2.5	#388ECC	1	Correlation Circle Plot	TW507.raw	19.123146379613	18.4702179726202
1424	P55265	0.838050597167116	0.17237992730437	human	P55265	1	2.5	#388ECC	1	Correlation Circle Plot	TW508.raw	19.2501850551407	18.6917844051276
1425	P55265	0.838050597167116	0.17237992730437	human	P55265	1	2.5	#388ECC	1	Correlation Circle Plot	TW509.raw	17.9965341735093	19.8829430025603
1426	P55265	0.838050597167116	0.17237992730437	human	P55265	1	2.5	#388ECC	1	Correlation Circle Plot	TW510.raw	19.0431928677909	18.5123761710664
1427	P55265	0.838050597167116	0.17237992730437	human	P55265	1	2.5	#388ECC	1	Correlation Circle Plot	TW511.raw	18.7072950905742	19.0360770002757
1428	P55265	0.838050597167116	0.17237992730437	human	P55265	1	2.5	#388ECC	1	Correlation Circle Plot	TW512.raw	18.8809376529127	18.0156273899701
1429	P55265	0.838050597167116	0.17237992730437	human	P55265	1	2.5	#388ECC	1	Correlation Circle Plot	TW513.raw	18.9788696302401	19.302801778217
1430	P55265	0.838050597167116	0.17237992730437	human	P55265	1	2.5	#388ECC	1	Correlation Circle Plot	TW514.raw	18.8170242334696	19.3768015788957
1431	P55265	0.838050597167116	0.17237992730437	human	P55265	1	2.5	#388ECC	1	Correlation Circle Plot	TW515.raw	19.7173266700901	16.7279337458404
1432	P56480	-0.921435989958784	-0.10341877734504	murine	P56480	1	2.5	#F68B33	1	Correlation Circle Plot	TW507.raw	18.2259417047691	18.4702179726202
1433	P56480	-0.921435989958784	-0.10341877734504	murine	P56480	1	2.5	#F68B33	1	Correlation Circle Plot	TW508.raw	19.4309302672876	18.6917844051276
1434	P56480	-0.921435989958784	-0.10341877734504	murine	P56480	1	2.5	#F68B33	1	Correlation Circle Plot	TW509.raw	21.2465782490603	19.8829430025603
1435	P56480	-0.921435989958784	-0.10341877734504	murine	P56480	1	2.5	#F68B33	1	Correlation Circle Plot	TW510.raw	18.9083251805229	18.5123761710664
1436	P56480	-0.921435989958784	-0.10341877734504	murine	P56480	1	2.5	#F68B33	1	Correlation Circle Plot	TW511.raw	19.6185468155919	19.0360770002757
1437	P56480	-0.921435989958784	-0.10341877734504	murine	P56480	1	2.5	#F68B33	1	Correlation Circle Plot	TW512.raw	19.0204645676395	18.0156273899701
1438	P56480	-0.921435989958784	-0.10341877734504	murine	P56480	1	2.5	#F68B33	1	Correlation Circle Plot	TW513.raw	19.5202081378443	19.302801778217
1439	P56480	-0.921435989958784	-0.10341877734504	murine	P56480	1	2.5	#F68B33	1	Correlation Circle Plot	TW514.raw	19.2078960917611	19.3768015788957
1440	P56480	-0.921435989958784	-0.10341877734504	murine	P56480	1	2.5	#F68B33	1	Correlation Circle Plot	TW515.raw	15.7838090875664	16.7279337458404
1441	P57759	-0.894012665284085	-0.282257384355194	murine	P57759	1	2.5	#F68B33	1	Correlation Circle Plot	TW507.raw	17.5086304378448	18.4702179726202
1442	P57759	-0.894012665284085	-0.282257384355194	murine	P57759	1	2.5	#F68B33	1	Correlation Circle Plot	TW508.raw	17.7433355069499	18.6917844051276
1443	P57759	-0.894012665284085	-0.282257384355194	murine	P57759	1	2.5	#F68B33	1	Correlation Circle Plot	TW509.raw	19.6009074313215	19.8829430025603
1444	P57759	-0.894012665284085	-0.282257384355194	murine	P57759	1	2.5	#F68B33	1	Correlation Circle Plot	TW510.raw	18.9754029893241	18.5123761710664
1445	P57759	-0.894012665284085	-0.282257384355194	murine	P57759	1	2.5	#F68B33	1	Correlation Circle Plot	TW511.raw	19.0360770002757	19.0360770002757
1446	P57759	-0.894012665284085	-0.282257384355194	murine	P57759	1	2.5	#F68B33	1	Correlation Circle Plot	TW512.raw	17.8977391213793	18.0156273899701
1447	P57759	-0.894012665284085	-0.282257384355194	murine	P57759	1	2.5	#F68B33	1	Correlation Circle Plot	TW513.raw	18.993670934617	19.302801778217
1448	P57759	-0.894012665284085	-0.282257384355194	murine	P57759	1	2.5	#F68B33	1	Correlation Circle Plot	TW514.raw	18.701431690468	19.3768015788957
1449	P57759	-0.894012665284085	-0.282257384355194	murine	P57759	1	2.5	#F68B33	1	Correlation Circle Plot	TW515.raw	16.3390844812705	16.7279337458404
1450	P57776	-0.944946916217551	-0.220678584296416	murine	P57776	1	2.5	#F68B33	1	Correlation Circle Plot	TW507.raw	19.1184341916476	18.4702179726202
1451	P57776	-0.944946916217551	-0.220678584296416	murine	P57776	1	2.5	#F68B33	1	Correlation Circle Plot	TW508.raw	19.6607341039202	18.6917844051276
1452	P57776	-0.944946916217551	-0.220678584296416	murine	P57776	1	2.5	#F68B33	1	Correlation Circle Plot	TW509.raw	20.5455244819249	19.8829430025603
1453	P57776	-0.944946916217551	-0.220678584296416	murine	P57776	1	2.5	#F68B33	1	Correlation Circle Plot	TW510.raw	19.2021238238305	18.5123761710664
1454	P57776	-0.944946916217551	-0.220678584296416	murine	P57776	1	2.5	#F68B33	1	Correlation Circle Plot	TW511.raw	20.0243984244693	19.0360770002757
1455	P57776	-0.944946916217551	-0.220678584296416	murine	P57776	1	2.5	#F68B33	1	Correlation Circle Plot	TW512.raw	18.8822251001357	18.0156273899701
1456	P57776	-0.944946916217551	-0.220678584296416	murine	P57776	1	2.5	#F68B33	1	Correlation Circle Plot	TW513.raw	20.473261814179	19.302801778217
1457	P57776	-0.944946916217551	-0.220678584296416	murine	P57776	1	2.5	#F68B33	1	Correlation Circle Plot	TW514.raw	19.981296907327	19.3768015788957
1458	P57776	-0.944946916217551	-0.220678584296416	murine	P57776	1	2.5	#F68B33	1	Correlation Circle Plot	TW515.raw	17.5969540631974	16.7279337458404
1459	P58252	-0.89063128468888	-0.39689475403648	murine	P58252	1	2.5	#F68B33	1	Correlation Circle Plot	TW507.raw	19.5337289553286	18.4702179726202
1460	P58252	-0.89063128468888	-0.39689475403648	murine	P58252	1	2.5	#F68B33	1	Correlation Circle Plot	TW508.raw	20.2150518379008	18.6917844051276
1461	P58252	-0.89063128468888	-0.39689475403648	murine	P58252	1	2.5	#F68B33	1	Correlation Circle Plot	TW509.raw	21.2497292006342	19.8829430025603
1462	P58252	-0.89063128468888	-0.39689475403648	murine	P58252	1	2.5	#F68B33	1	Correlation Circle Plot	TW510.raw	20.2194427063146	18.5123761710664
1463	P58252	-0.89063128468888	-0.39689475403648	murine	P58252	1	2.5	#F68B33	1	Correlation Circle Plot	TW511.raw	20.8233221426809	19.0360770002757
1464	P58252	-0.89063128468888	-0.39689475403648	murine	P58252	1	2.5	#F68B33	1	Correlation Circle Plot	TW512.raw	19.8044619286378	18.0156273899701
1465	P58252	-0.89063128468888	-0.39689475403648	murine	P58252	1	2.5	#F68B33	1	Correlation Circle Plot	TW513.raw	21.5971887333906	19.302801778217
1466	P58252	-0.89063128468888	-0.39689475403648	murine	P58252	1	2.5	#F68B33	1	Correlation Circle Plot	TW514.raw	20.7850453116979	19.3768015788957
1467	P58252	-0.89063128468888	-0.39689475403648	murine	P58252	1	2.5	#F68B33	1	Correlation Circle Plot	TW515.raw	18.4615234117244	16.7279337458404
1468	P58389	-0.965703432300352	-0.0493084730347877	murine	P58389	1	2.5	#F68B33	1	Correlation Circle Plot	TW507.raw	16.7056998771301	18.4702179726202
1469	P58389	-0.965703432300352	-0.0493084730347877	murine	P58389	1	2.5	#F68B33	1	Correlation Circle Plot	TW508.raw	16.6310207022065	18.6917844051276
1470	P58389	-0.965703432300352	-0.0493084730347877	murine	P58389	1	2.5	#F68B33	1	Correlation Circle Plot	TW509.raw	17.6182922907773	19.8829430025603
1471	P58389	-0.965703432300352	-0.0493084730347877	murine	P58389	1	2.5	#F68B33	1	Correlation Circle Plot	TW510.raw	16.5508369510057	18.5123761710664
1472	P58389	-0.965703432300352	-0.0493084730347877	murine	P58389	1	2.5	#F68B33	1	Correlation Circle Plot	TW511.raw	17.1405402283496	19.0360770002757
1473	P58389	-0.965703432300352	-0.0493084730347877	murine	P58389	1	2.5	#F68B33	1	Correlation Circle Plot	TW512.raw	15.9725288734072	18.0156273899701
1474	P58389	-0.965703432300352	-0.0493084730347877	murine	P58389	1	2.5	#F68B33	1	Correlation Circle Plot	TW513.raw	17.3388147121039	19.302801778217
1475	P58389	-0.965703432300352	-0.0493084730347877	murine	P58389	1	2.5	#F68B33	1	Correlation Circle Plot	TW514.raw	17.6049802642955	19.3768015788957
1476	P58389	-0.965703432300352	-0.0493084730347877	murine	P58389	1	2.5	#F68B33	1	Correlation Circle Plot	TW515.raw	14.4630517417142	16.7279337458404
1477	P61247	0.813455124518531	-0.12138141879707	human	P61247	1	2.5	#388ECC	1	Correlation Circle Plot	TW507.raw	20.6820978997012	18.4702179726202
1478	P61247	0.813455124518531	-0.12138141879707	human	P61247	1	2.5	#388ECC	1	Correlation Circle Plot	TW508.raw	21.3070195446003	18.6917844051276
1479	P61247	0.813455124518531	-0.12138141879707	human	P61247	1	2.5	#388ECC	1	Correlation Circle Plot	TW509.raw	20.6165398699812	19.8829430025603
1480	P61247	0.813455124518531	-0.12138141879707	human	P61247	1	2.5	#388ECC	1	Correlation Circle Plot	TW510.raw	20.8992610272524	18.5123761710664
1481	P61247	0.813455124518531	-0.12138141879707	human	P61247	1	2.5	#388ECC	1	Correlation Circle Plot	TW511.raw	21.0432075557939	19.0360770002757
1482	P61247	0.813455124518531	-0.12138141879707	human	P61247	1	2.5	#388ECC	1	Correlation Circle Plot	TW512.raw	21.5628451730093	18.0156273899701
1483	P61247	0.813455124518531	-0.12138141879707	human	P61247	1	2.5	#388ECC	1	Correlation Circle Plot	TW513.raw	20.8877218939385	19.302801778217
1484	P61247	0.813455124518531	-0.12138141879707	human	P61247	1	2.5	#388ECC	1	Correlation Circle Plot	TW514.raw	20.9318570794823	19.3768015788957
1485	P61247	0.813455124518531	-0.12138141879707	human	P61247	1	2.5	#388ECC	1	Correlation Circle Plot	TW515.raw	21.7035006175024	16.7279337458404
1486	P61750	-0.944623514666119	-0.242782349012623	murine	P61750	1	2.5	#F68B33	1	Correlation Circle Plot	TW507.raw	19.6432995740718	18.4702179726202
1487	P61750	-0.944623514666119	-0.242782349012623	murine	P61750	1	2.5	#F68B33	1	Correlation Circle Plot	TW508.raw	19.7944650494511	18.6917844051276
1488	P61750	-0.944623514666119	-0.242782349012623	murine	P61750	1	2.5	#F68B33	1	Correlation Circle Plot	TW509.raw	21.054340666703	19.8829430025603
1489	P61750	-0.944623514666119	-0.242782349012623	murine	P61750	1	2.5	#F68B33	1	Correlation Circle Plot	TW510.raw	19.8366683426274	18.5123761710664
1490	P61750	-0.944623514666119	-0.242782349012623	murine	P61750	1	2.5	#F68B33	1	Correlation Circle Plot	TW511.raw	20.6687707460778	19.0360770002757
1491	P61750	-0.944623514666119	-0.242782349012623	murine	P61750	1	2.5	#F68B33	1	Correlation Circle Plot	TW512.raw	19.2899108136066	18.0156273899701
1492	P61750	-0.944623514666119	-0.242782349012623	murine	P61750	1	2.5	#F68B33	1	Correlation Circle Plot	TW513.raw	21.0826870195383	19.302801778217
1493	P61750	-0.944623514666119	-0.242782349012623	murine	P61750	1	2.5	#F68B33	1	Correlation Circle Plot	TW514.raw	20.8442107704823	19.3768015788957
1494	P61750	-0.944623514666119	-0.242782349012623	murine	P61750	1	2.5	#F68B33	1	Correlation Circle Plot	TW515.raw	17.8477547346581	16.7279337458404
1495	P62869	-0.891801992694055	-0.208688285129362	murine	P62869	1	2.5	#F68B33	1	Correlation Circle Plot	TW507.raw	17.281893814276	18.4702179726202
1496	P62869	-0.891801992694055	-0.208688285129362	murine	P62869	1	2.5	#F68B33	1	Correlation Circle Plot	TW508.raw	17.567844697055	18.6917844051276
1497	P62869	-0.891801992694055	-0.208688285129362	murine	P62869	1	2.5	#F68B33	1	Correlation Circle Plot	TW509.raw	18.2707971889899	19.8829430025603
1498	P62869	-0.891801992694055	-0.208688285129362	murine	P62869	1	2.5	#F68B33	1	Correlation Circle Plot	TW510.raw	16.7665030276434	18.5123761710664
1499	P62869	-0.891801992694055	-0.208688285129362	murine	P62869	1	2.5	#F68B33	1	Correlation Circle Plot	TW511.raw	17.984234861327	19.0360770002757
1500	P62869	-0.891801992694055	-0.208688285129362	murine	P62869	1	2.5	#F68B33	1	Correlation Circle Plot	TW512.raw	17.1439710625963	18.0156273899701
1501	P62869	-0.891801992694055	-0.208688285129362	murine	P62869	1	2.5	#F68B33	1	Correlation Circle Plot	TW513.raw	18.0628156116351	19.302801778217
1502	P62869	-0.891801992694055	-0.208688285129362	murine	P62869	1	2.5	#F68B33	1	Correlation Circle Plot	TW514.raw	18.0284618849903	19.3768015788957
1503	P62869	-0.891801992694055	-0.208688285129362	murine	P62869	1	2.5	#F68B33	1	Correlation Circle Plot	TW515.raw	16.1088633653613	16.7279337458404
1504	P62908	-0.922836423414476	-0.284213385107499	murine	P62908	1	2.5	#F68B33	1	Correlation Circle Plot	TW507.raw	19.5988957648801	18.4702179726202
1505	P62908	-0.922836423414476	-0.284213385107499	murine	P62908	1	2.5	#F68B33	1	Correlation Circle Plot	TW508.raw	20.0737728584424	18.6917844051276
1506	P62908	-0.922836423414476	-0.284213385107499	murine	P62908	1	2.5	#F68B33	1	Correlation Circle Plot	TW509.raw	21.2305494026055	19.8829430025603
1507	P62908	-0.922836423414476	-0.284213385107499	murine	P62908	1	2.5	#F68B33	1	Correlation Circle Plot	TW510.raw	19.4636620619547	18.5123761710664
1508	P62908	-0.922836423414476	-0.284213385107499	murine	P62908	1	2.5	#F68B33	1	Correlation Circle Plot	TW511.raw	20.2205885227543	19.0360770002757
1509	P62908	-0.922836423414476	-0.284213385107499	murine	P62908	1	2.5	#F68B33	1	Correlation Circle Plot	TW512.raw	19.5043515471077	18.0156273899701
1510	P62908	-0.922836423414476	-0.284213385107499	murine	P62908	1	2.5	#F68B33	1	Correlation Circle Plot	TW513.raw	20.9971339879484	19.302801778217
1511	P62908	-0.922836423414476	-0.284213385107499	murine	P62908	1	2.5	#F68B33	1	Correlation Circle Plot	TW514.raw	20.7207636221286	19.3768015788957
1512	P62908	-0.922836423414476	-0.284213385107499	murine	P62908	1	2.5	#F68B33	1	Correlation Circle Plot	TW515.raw	18.4902319717025	16.7279337458404
1513	P62962	-0.904357828672076	0.131635595659957	murine	P62962	1	2.5	#F68B33	1	Correlation Circle Plot	TW507.raw	21.5121530680438	18.4702179726202
1514	P62962	-0.904357828672076	0.131635595659957	murine	P62962	1	2.5	#F68B33	1	Correlation Circle Plot	TW508.raw	20.7120550569778	18.6917844051276
1515	P62962	-0.904357828672076	0.131635595659957	murine	P62962	1	2.5	#F68B33	1	Correlation Circle Plot	TW509.raw	21.8711788115326	19.8829430025603
1516	P62962	-0.904357828672076	0.131635595659957	murine	P62962	1	2.5	#F68B33	1	Correlation Circle Plot	TW510.raw	21.1538476315968	18.5123761710664
1517	P62962	-0.904357828672076	0.131635595659957	murine	P62962	1	2.5	#F68B33	1	Correlation Circle Plot	TW511.raw	21.5974842907503	19.0360770002757
1518	P62962	-0.904357828672076	0.131635595659957	murine	P62962	1	2.5	#F68B33	1	Correlation Circle Plot	TW512.raw	20.1360223369987	18.0156273899701
1519	P62962	-0.904357828672076	0.131635595659957	murine	P62962	1	2.5	#F68B33	1	Correlation Circle Plot	TW513.raw	21.1679754653473	19.302801778217
1520	P62962	-0.904357828672076	0.131635595659957	murine	P62962	1	2.5	#F68B33	1	Correlation Circle Plot	TW514.raw	21.5440390268718	19.3768015788957
1521	P62962	-0.904357828672076	0.131635595659957	murine	P62962	1	2.5	#F68B33	1	Correlation Circle Plot	TW515.raw	19.5021966479056	16.7279337458404
1522	P63101	-0.942475432059063	0.137752852475536	murine	P63101	1	2.5	#F68B33	1	Correlation Circle Plot	TW507.raw	20.8438811911859	18.4702179726202
1523	P63101	-0.942475432059063	0.137752852475536	murine	P63101	1	2.5	#F68B33	1	Correlation Circle Plot	TW508.raw	21.2122042486299	18.6917844051276
1524	P63101	-0.942475432059063	0.137752852475536	murine	P63101	1	2.5	#F68B33	1	Correlation Circle Plot	TW509.raw	21.8296220971563	19.8829430025603
1525	P63101	-0.942475432059063	0.137752852475536	murine	P63101	1	2.5	#F68B33	1	Correlation Circle Plot	TW510.raw	20.8780449238452	18.5123761710664
1526	P63101	-0.942475432059063	0.137752852475536	murine	P63101	1	2.5	#F68B33	1	Correlation Circle Plot	TW511.raw	21.0522655472768	19.0360770002757
1527	P63101	-0.942475432059063	0.137752852475536	murine	P63101	1	2.5	#F68B33	1	Correlation Circle Plot	TW512.raw	19.6330803663292	18.0156273899701
1528	P63101	-0.942475432059063	0.137752852475536	murine	P63101	1	2.5	#F68B33	1	Correlation Circle Plot	TW513.raw	21.233969514474	19.302801778217
1529	P63101	-0.942475432059063	0.137752852475536	murine	P63101	1	2.5	#F68B33	1	Correlation Circle Plot	TW514.raw	21.6753290999216	19.3768015788957
1530	P63101	-0.942475432059063	0.137752852475536	murine	P63101	1	2.5	#F68B33	1	Correlation Circle Plot	TW515.raw	19.4722763443609	16.7279337458404
1531	P67778	-0.910702843575144	-0.231051801361676	murine	P67778	1	2.5	#F68B33	1	Correlation Circle Plot	TW507.raw	16.1643098692233	18.4702179726202
1532	P67778	-0.910702843575144	-0.231051801361676	murine	P67778	1	2.5	#F68B33	1	Correlation Circle Plot	TW508.raw	17.4747991506419	18.6917844051276
1533	P67778	-0.910702843575144	-0.231051801361676	murine	P67778	1	2.5	#F68B33	1	Correlation Circle Plot	TW509.raw	19.3648015283906	19.8829430025603
1534	P67778	-0.910702843575144	-0.231051801361676	murine	P67778	1	2.5	#F68B33	1	Correlation Circle Plot	TW510.raw	17.6759363645999	18.5123761710664
1535	P67778	-0.910702843575144	-0.231051801361676	murine	P67778	1	2.5	#F68B33	1	Correlation Circle Plot	TW511.raw	18.0236948027884	19.0360770002757
1536	P67778	-0.910702843575144	-0.231051801361676	murine	P67778	1	2.5	#F68B33	1	Correlation Circle Plot	TW512.raw	17.359638046336	18.0156273899701
1537	P67778	-0.910702843575144	-0.231051801361676	murine	P67778	1	2.5	#F68B33	1	Correlation Circle Plot	TW513.raw	18.0335896916713	19.302801778217
1538	P67778	-0.910702843575144	-0.231051801361676	murine	P67778	1	2.5	#F68B33	1	Correlation Circle Plot	TW514.raw	17.8456615568042	19.3768015788957
1539	P67778	-0.910702843575144	-0.231051801361676	murine	P67778	1	2.5	#F68B33	1	Correlation Circle Plot	TW515.raw	14.9361870263435	16.7279337458404
1540	P70296	-0.96158065833899	-0.00739186333842722	murine	P70296	1	2.5	#F68B33	1	Correlation Circle Plot	TW507.raw	18.803468978489	18.4702179726202
1541	P70296	-0.96158065833899	-0.00739186333842722	murine	P70296	1	2.5	#F68B33	1	Correlation Circle Plot	TW508.raw	19.4868644752389	18.6917844051276
1542	P70296	-0.96158065833899	-0.00739186333842722	murine	P70296	1	2.5	#F68B33	1	Correlation Circle Plot	TW509.raw	20.1686182589144	19.8829430025603
1543	P70296	-0.96158065833899	-0.00739186333842722	murine	P70296	1	2.5	#F68B33	1	Correlation Circle Plot	TW510.raw	18.4955505826163	18.5123761710664
1544	P70296	-0.96158065833899	-0.00739186333842722	murine	P70296	1	2.5	#F68B33	1	Correlation Circle Plot	TW511.raw	19.2201751887652	19.0360770002757
1545	P70296	-0.96158065833899	-0.00739186333842722	murine	P70296	1	2.5	#F68B33	1	Correlation Circle Plot	TW512.raw	18.2824957320441	18.0156273899701
1546	P70296	-0.96158065833899	-0.00739186333842722	murine	P70296	1	2.5	#F68B33	1	Correlation Circle Plot	TW513.raw	19.6096549013151	19.302801778217
1547	P70296	-0.96158065833899	-0.00739186333842722	murine	P70296	1	2.5	#F68B33	1	Correlation Circle Plot	TW514.raw	19.7034372494092	19.3768015788957
1548	P70296	-0.96158065833899	-0.00739186333842722	murine	P70296	1	2.5	#F68B33	1	Correlation Circle Plot	TW515.raw	16.6534189125565	16.7279337458404
1549	P70349	-0.925947397830388	-0.0629349071047065	murine	P70349	1	2.5	#F68B33	1	Correlation Circle Plot	TW507.raw	18.7526452470563	18.4702179726202
1550	P70349	-0.925947397830388	-0.0629349071047065	murine	P70349	1	2.5	#F68B33	1	Correlation Circle Plot	TW508.raw	18.2692088806123	18.6917844051276
1551	P70349	-0.925947397830388	-0.0629349071047065	murine	P70349	1	2.5	#F68B33	1	Correlation Circle Plot	TW509.raw	19.4444447121541	19.8829430025603
1552	P70349	-0.925947397830388	-0.0629349071047065	murine	P70349	1	2.5	#F68B33	1	Correlation Circle Plot	TW510.raw	18.0892280429659	18.5123761710664
1553	P70349	-0.925947397830388	-0.0629349071047065	murine	P70349	1	2.5	#F68B33	1	Correlation Circle Plot	TW511.raw	18.6390438854488	19.0360770002757
1554	P70349	-0.925947397830388	-0.0629349071047065	murine	P70349	1	2.5	#F68B33	1	Correlation Circle Plot	TW512.raw	17.5963353696614	18.0156273899701
1555	P70349	-0.925947397830388	-0.0629349071047065	murine	P70349	1	2.5	#F68B33	1	Correlation Circle Plot	TW513.raw	19.0882965340775	19.302801778217
1556	P70349	-0.925947397830388	-0.0629349071047065	murine	P70349	1	2.5	#F68B33	1	Correlation Circle Plot	TW514.raw	19.0943225757339	19.3768015788957
1557	P70349	-0.925947397830388	-0.0629349071047065	murine	P70349	1	2.5	#F68B33	1	Correlation Circle Plot	TW515.raw	17.0691455374976	16.7279337458404
1558	P78318	0.859483452188098	0.0613337526758893	human	P78318	1	2.5	#388ECC	1	Correlation Circle Plot	TW507.raw	17.9206668754018	18.4702179726202
1559	P78318	0.859483452188098	0.0613337526758893	human	P78318	1	2.5	#388ECC	1	Correlation Circle Plot	TW508.raw	18.7030823366419	18.6917844051276
1560	P78318	0.859483452188098	0.0613337526758893	human	P78318	1	2.5	#388ECC	1	Correlation Circle Plot	TW509.raw	16.3432776857134	19.8829430025603
1561	P78318	0.859483452188098	0.0613337526758893	human	P78318	1	2.5	#388ECC	1	Correlation Circle Plot	TW510.raw	18.1985601455074	18.5123761710664
1562	P78318	0.859483452188098	0.0613337526758893	human	P78318	1	2.5	#388ECC	1	Correlation Circle Plot	TW511.raw	18.1499108183224	19.0360770002757
1563	P78318	0.859483452188098	0.0613337526758893	human	P78318	1	2.5	#388ECC	1	Correlation Circle Plot	TW512.raw	18.7074838363308	18.0156273899701
1564	P78318	0.859483452188098	0.0613337526758893	human	P78318	1	2.5	#388ECC	1	Correlation Circle Plot	TW513.raw	17.8878512758258	19.302801778217
1565	P78318	0.859483452188098	0.0613337526758893	human	P78318	1	2.5	#388ECC	1	Correlation Circle Plot	TW514.raw	18.5896292039955	19.3768015788957
1566	P78318	0.859483452188098	0.0613337526758893	human	P78318	1	2.5	#388ECC	1	Correlation Circle Plot	TW515.raw	20.1473217058385	16.7279337458404
1567	P78346	0.806526518835074	-0.211230480372503	human	P78346	1	2.5	#388ECC	1	Correlation Circle Plot	TW507.raw	16.4600990821013	18.4702179726202
1568	P78346	0.806526518835074	-0.211230480372503	human	P78346	1	2.5	#388ECC	1	Correlation Circle Plot	TW508.raw	16.6721076179375	18.6917844051276
1569	P78346	0.806526518835074	-0.211230480372503	human	P78346	1	2.5	#388ECC	1	Correlation Circle Plot	TW509.raw	15.4024425314526	19.8829430025603
1570	P78346	0.806526518835074	-0.211230480372503	human	P78346	1	2.5	#388ECC	1	Correlation Circle Plot	TW510.raw	15.4485906283116	18.5123761710664
1571	P78346	0.806526518835074	-0.211230480372503	human	P78346	1	2.5	#388ECC	1	Correlation Circle Plot	TW511.raw	16.9545939238612	19.0360770002757
1572	P78346	0.806526518835074	-0.211230480372503	human	P78346	1	2.5	#388ECC	1	Correlation Circle Plot	TW512.raw	17.2520832851241	18.0156273899701
1573	P78346	0.806526518835074	-0.211230480372503	human	P78346	1	2.5	#388ECC	1	Correlation Circle Plot	TW513.raw	16.5194227933676	19.302801778217
1574	P78346	0.806526518835074	-0.211230480372503	human	P78346	1	2.5	#388ECC	1	Correlation Circle Plot	TW514.raw	15.9200573816125	19.3768015788957
1575	P78346	0.806526518835074	-0.211230480372503	human	P78346	1	2.5	#388ECC	1	Correlation Circle Plot	TW515.raw	17.6994165613622	16.7279337458404
1576	P78527	0.803923174113053	0.152269239657785	human	P78527	1	2.5	#388ECC	1	Correlation Circle Plot	TW507.raw	21.8300826517654	18.4702179726202
1577	P78527	0.803923174113053	0.152269239657785	human	P78527	1	2.5	#388ECC	1	Correlation Circle Plot	TW508.raw	21.5654693638423	18.6917844051276
1578	P78527	0.803923174113053	0.152269239657785	human	P78527	1	2.5	#388ECC	1	Correlation Circle Plot	TW509.raw	20.9570014036326	19.8829430025603
1579	P78527	0.803923174113053	0.152269239657785	human	P78527	1	2.5	#388ECC	1	Correlation Circle Plot	TW510.raw	20.6875414247256	18.5123761710664
1580	P78527	0.803923174113053	0.152269239657785	human	P78527	1	2.5	#388ECC	1	Correlation Circle Plot	TW511.raw	21.4180667149415	19.0360770002757
1581	P78527	0.803923174113053	0.152269239657785	human	P78527	1	2.5	#388ECC	1	Correlation Circle Plot	TW512.raw	21.5873737451416	18.0156273899701
1582	P78527	0.803923174113053	0.152269239657785	human	P78527	1	2.5	#388ECC	1	Correlation Circle Plot	TW513.raw	21.0854970965739	19.302801778217
1583	P78527	0.803923174113053	0.152269239657785	human	P78527	1	2.5	#388ECC	1	Correlation Circle Plot	TW514.raw	20.9642548374052	19.3768015788957
1584	P78527	0.803923174113053	0.152269239657785	human	P78527	1	2.5	#388ECC	1	Correlation Circle Plot	TW515.raw	22.296482725796	16.7279337458404
1585	P81117	-0.921378259569193	-0.275060574108675	murine	P81117	1	2.5	#F68B33	1	Correlation Circle Plot	TW507.raw	15.5785230625444	18.4702179726202
1586	P81117	-0.921378259569193	-0.275060574108675	murine	P81117	1	2.5	#F68B33	1	Correlation Circle Plot	TW508.raw	17.0451943984214	18.6917844051276
1587	P81117	-0.921378259569193	-0.275060574108675	murine	P81117	1	2.5	#F68B33	1	Correlation Circle Plot	TW509.raw	18.4671876008568	19.8829430025603
1588	P81117	-0.921378259569193	-0.275060574108675	murine	P81117	1	2.5	#F68B33	1	Correlation Circle Plot	TW510.raw	16.920213269034	18.5123761710664
1589	P81117	-0.921378259569193	-0.275060574108675	murine	P81117	1	2.5	#F68B33	1	Correlation Circle Plot	TW511.raw	17.6278900685347	19.0360770002757
1590	P81117	-0.921378259569193	-0.275060574108675	murine	P81117	1	2.5	#F68B33	1	Correlation Circle Plot	TW512.raw	16.4549081073877	18.0156273899701
1591	P81117	-0.921378259569193	-0.275060574108675	murine	P81117	1	2.5	#F68B33	1	Correlation Circle Plot	TW513.raw	17.7790588406725	19.302801778217
1592	P81117	-0.921378259569193	-0.275060574108675	murine	P81117	1	2.5	#F68B33	1	Correlation Circle Plot	TW514.raw	17.7289700883773	19.3768015788957
1593	P81117	-0.921378259569193	-0.275060574108675	murine	P81117	1	2.5	#F68B33	1	Correlation Circle Plot	TW515.raw	14.7275322952677	16.7279337458404
1594	P82198	-0.880026194362418	-0.23041184062854	murine	P82198	1	2.5	#F68B33	1	Correlation Circle Plot	TW507.raw	20.604410252607	18.4702179726202
1595	P82198	-0.880026194362418	-0.23041184062854	murine	P82198	1	2.5	#F68B33	1	Correlation Circle Plot	TW508.raw	20.7258222208423	18.6917844051276
1596	P82198	-0.880026194362418	-0.23041184062854	murine	P82198	1	2.5	#F68B33	1	Correlation Circle Plot	TW509.raw	22.1865344242278	19.8829430025603
1597	P82198	-0.880026194362418	-0.23041184062854	murine	P82198	1	2.5	#F68B33	1	Correlation Circle Plot	TW510.raw	22.1684774810083	18.5123761710664
1598	P82198	-0.880026194362418	-0.23041184062854	murine	P82198	1	2.5	#F68B33	1	Correlation Circle Plot	TW511.raw	21.8494776431772	19.0360770002757
1599	P82198	-0.880026194362418	-0.23041184062854	murine	P82198	1	2.5	#F68B33	1	Correlation Circle Plot	TW512.raw	20.5329703371064	18.0156273899701
1600	P82198	-0.880026194362418	-0.23041184062854	murine	P82198	1	2.5	#F68B33	1	Correlation Circle Plot	TW513.raw	22.3045847237018	19.302801778217
1601	P82198	-0.880026194362418	-0.23041184062854	murine	P82198	1	2.5	#F68B33	1	Correlation Circle Plot	TW514.raw	21.5318573556237	19.3768015788957
1602	P82198	-0.880026194362418	-0.23041184062854	murine	P82198	1	2.5	#F68B33	1	Correlation Circle Plot	TW515.raw	18.5900899268305	16.7279337458404
1603	P82675	0.791234422425175	-0.315019200558352	human	P82675	1	2.5	#388ECC	1	Correlation Circle Plot	TW507.raw	17.0069615449597	18.4702179726202
1604	P82675	0.791234422425175	-0.315019200558352	human	P82675	1	2.5	#388ECC	1	Correlation Circle Plot	TW508.raw	17.3899841729734	18.6917844051276
1605	P82675	0.791234422425175	-0.315019200558352	human	P82675	1	2.5	#388ECC	1	Correlation Circle Plot	TW509.raw	16.9134738161074	19.8829430025603
1606	P82675	0.791234422425175	-0.315019200558352	human	P82675	1	2.5	#388ECC	1	Correlation Circle Plot	TW510.raw	17.6739439248749	18.5123761710664
1607	P82675	0.791234422425175	-0.315019200558352	human	P82675	1	2.5	#388ECC	1	Correlation Circle Plot	TW511.raw	17.6427568431619	19.0360770002757
1608	P82675	0.791234422425175	-0.315019200558352	human	P82675	1	2.5	#388ECC	1	Correlation Circle Plot	TW512.raw	18.3135960808362	18.0156273899701
1609	P82675	0.791234422425175	-0.315019200558352	human	P82675	1	2.5	#388ECC	1	Correlation Circle Plot	TW513.raw	17.4069108310184	19.302801778217
1610	P82675	0.791234422425175	-0.315019200558352	human	P82675	1	2.5	#388ECC	1	Correlation Circle Plot	TW514.raw	16.7152515110413	19.3768015788957
1611	P82675	0.791234422425175	-0.315019200558352	human	P82675	1	2.5	#388ECC	1	Correlation Circle Plot	TW515.raw	18.2319102195874	16.7279337458404
1612	P82930	0.901774120731362	-0.22585275630263	human	P82930	1	2.5	#388ECC	1	Correlation Circle Plot	TW507.raw	18.7386827473238	18.4702179726202
1613	P82930	0.901774120731362	-0.22585275630263	human	P82930	1	2.5	#388ECC	1	Correlation Circle Plot	TW508.raw	18.7992341836418	18.6917844051276
1614	P82930	0.901774120731362	-0.22585275630263	human	P82930	1	2.5	#388ECC	1	Correlation Circle Plot	TW509.raw	18.1129179636456	19.8829430025603
1615	P82930	0.901774120731362	-0.22585275630263	human	P82930	1	2.5	#388ECC	1	Correlation Circle Plot	TW510.raw	18.8338289631344	18.5123761710664
1616	P82930	0.901774120731362	-0.22585275630263	human	P82930	1	2.5	#388ECC	1	Correlation Circle Plot	TW511.raw	19.1051002846313	19.0360770002757
1617	P82930	0.901774120731362	-0.22585275630263	human	P82930	1	2.5	#388ECC	1	Correlation Circle Plot	TW512.raw	19.5465007479993	18.0156273899701
1618	P82930	0.901774120731362	-0.22585275630263	human	P82930	1	2.5	#388ECC	1	Correlation Circle Plot	TW513.raw	18.8071725106405	19.302801778217
1619	P82930	0.901774120731362	-0.22585275630263	human	P82930	1	2.5	#388ECC	1	Correlation Circle Plot	TW514.raw	18.3291218439499	19.3768015788957
1620	P82930	0.901774120731362	-0.22585275630263	human	P82930	1	2.5	#388ECC	1	Correlation Circle Plot	TW515.raw	19.6500770606444	16.7279337458404
1621	P97371	-0.967600311441098	-0.0119166225493478	murine	P97371	1	2.5	#F68B33	1	Correlation Circle Plot	TW507.raw	17.3306980910481	18.4702179726202
1622	P97371	-0.967600311441098	-0.0119166225493478	murine	P97371	1	2.5	#F68B33	1	Correlation Circle Plot	TW508.raw	17.7467045650527	18.6917844051276
1623	P97371	-0.967600311441098	-0.0119166225493478	murine	P97371	1	2.5	#F68B33	1	Correlation Circle Plot	TW509.raw	18.4919822380548	19.8829430025603
1624	P97371	-0.967600311441098	-0.0119166225493478	murine	P97371	1	2.5	#F68B33	1	Correlation Circle Plot	TW510.raw	17.5883047208073	18.5123761710664
1625	P97371	-0.967600311441098	-0.0119166225493478	murine	P97371	1	2.5	#F68B33	1	Correlation Circle Plot	TW511.raw	18.2284523346962	19.0360770002757
1626	P97371	-0.967600311441098	-0.0119166225493478	murine	P97371	1	2.5	#F68B33	1	Correlation Circle Plot	TW512.raw	16.5545888516776	18.0156273899701
1627	P97371	-0.967600311441098	-0.0119166225493478	murine	P97371	1	2.5	#F68B33	1	Correlation Circle Plot	TW513.raw	18.0836818804601	19.302801778217
1628	P97371	-0.967600311441098	-0.0119166225493478	murine	P97371	1	2.5	#F68B33	1	Correlation Circle Plot	TW514.raw	18.1901574411903	19.3768015788957
1629	P97371	-0.967600311441098	-0.0119166225493478	murine	P97371	1	2.5	#F68B33	1	Correlation Circle Plot	TW515.raw	15.6631466728952	16.7279337458404
1630	P97372	-0.908948412627965	0.0755046820769671	murine	P97372	1	2.5	#F68B33	1	Correlation Circle Plot	TW507.raw	19.5723134953251	18.4702179726202
1631	P97372	-0.908948412627965	0.0755046820769671	murine	P97372	1	2.5	#F68B33	1	Correlation Circle Plot	TW508.raw	18.9640757084989	18.6917844051276
1632	P97372	-0.908948412627965	0.0755046820769671	murine	P97372	1	2.5	#F68B33	1	Correlation Circle Plot	TW509.raw	20.2923598316454	19.8829430025603
1633	P97372	-0.908948412627965	0.0755046820769671	murine	P97372	1	2.5	#F68B33	1	Correlation Circle Plot	TW510.raw	18.8052589463973	18.5123761710664
1634	P97372	-0.908948412627965	0.0755046820769671	murine	P97372	1	2.5	#F68B33	1	Correlation Circle Plot	TW511.raw	19.4646773596228	19.0360770002757
1635	P97372	-0.908948412627965	0.0755046820769671	murine	P97372	1	2.5	#F68B33	1	Correlation Circle Plot	TW512.raw	18.5284922654905	18.0156273899701
1636	P97372	-0.908948412627965	0.0755046820769671	murine	P97372	1	2.5	#F68B33	1	Correlation Circle Plot	TW513.raw	19.2751810550215	19.302801778217
1637	P97372	-0.908948412627965	0.0755046820769671	murine	P97372	1	2.5	#F68B33	1	Correlation Circle Plot	TW514.raw	19.405249514927	19.3768015788957
1638	P97372	-0.908948412627965	0.0755046820769671	murine	P97372	1	2.5	#F68B33	1	Correlation Circle Plot	TW515.raw	17.8368455221494	16.7279337458404
1639	P97429	-0.959929816639235	0.191253397065491	murine	P97429	1	2.5	#F68B33	1	Correlation Circle Plot	TW507.raw	20.0048952548169	18.4702179726202
1640	P97429	-0.959929816639235	0.191253397065491	murine	P97429	1	2.5	#F68B33	1	Correlation Circle Plot	TW508.raw	20.2091249064529	18.6917844051276
1641	P97429	-0.959929816639235	0.191253397065491	murine	P97429	1	2.5	#F68B33	1	Correlation Circle Plot	TW509.raw	21.2846772754038	19.8829430025603
1642	P97429	-0.959929816639235	0.191253397065491	murine	P97429	1	2.5	#F68B33	1	Correlation Circle Plot	TW510.raw	19.8005365774584	18.5123761710664
1643	P97429	-0.959929816639235	0.191253397065491	murine	P97429	1	2.5	#F68B33	1	Correlation Circle Plot	TW511.raw	19.9130851633656	19.0360770002757
1644	P97429	-0.959929816639235	0.191253397065491	murine	P97429	1	2.5	#F68B33	1	Correlation Circle Plot	TW512.raw	19.3711321363078	18.0156273899701
1645	P97429	-0.959929816639235	0.191253397065491	murine	P97429	1	2.5	#F68B33	1	Correlation Circle Plot	TW513.raw	19.873262358309	19.302801778217
1646	P97429	-0.959929816639235	0.191253397065491	murine	P97429	1	2.5	#F68B33	1	Correlation Circle Plot	TW514.raw	20.9484998429133	19.3768015788957
1647	P97429	-0.959929816639235	0.191253397065491	murine	P97429	1	2.5	#F68B33	1	Correlation Circle Plot	TW515.raw	18.054757981895	16.7279337458404
1648	P97807	-0.897405294024205	-0.187112287556087	murine	P97807	1	2.5	#F68B33	1	Correlation Circle Plot	TW507.raw	16.7915953472877	18.4702179726202
1649	P97807	-0.897405294024205	-0.187112287556087	murine	P97807	1	2.5	#F68B33	1	Correlation Circle Plot	TW508.raw	17.6284882598648	18.6917844051276
1650	P97807	-0.897405294024205	-0.187112287556087	murine	P97807	1	2.5	#F68B33	1	Correlation Circle Plot	TW509.raw	19.8516865247402	19.8829430025603
1651	P97807	-0.897405294024205	-0.187112287556087	murine	P97807	1	2.5	#F68B33	1	Correlation Circle Plot	TW510.raw	18.5292017595164	18.5123761710664
1652	P97807	-0.897405294024205	-0.187112287556087	murine	P97807	1	2.5	#F68B33	1	Correlation Circle Plot	TW511.raw	17.9017920110597	19.0360770002757
1653	P97807	-0.897405294024205	-0.187112287556087	murine	P97807	1	2.5	#F68B33	1	Correlation Circle Plot	TW512.raw	16.9903699229404	18.0156273899701
1654	P97807	-0.897405294024205	-0.187112287556087	murine	P97807	1	2.5	#F68B33	1	Correlation Circle Plot	TW513.raw	18.4629734870913	19.302801778217
1655	P97807	-0.897405294024205	-0.187112287556087	murine	P97807	1	2.5	#F68B33	1	Correlation Circle Plot	TW514.raw	17.8477669665367	19.3768015788957
1656	P97807	-0.897405294024205	-0.187112287556087	murine	P97807	1	2.5	#F68B33	1	Correlation Circle Plot	TW515.raw	15.8356088172914	16.7279337458404
1657	P97823	-0.900485879055281	-0.277191704818093	murine	P97823	1	2.5	#F68B33	1	Correlation Circle Plot	TW507.raw	17.0524831439365	18.4702179726202
1658	P97823	-0.900485879055281	-0.277191704818093	murine	P97823	1	2.5	#F68B33	1	Correlation Circle Plot	TW508.raw	17.6980738380696	18.6917844051276
1659	P97823	-0.900485879055281	-0.277191704818093	murine	P97823	1	2.5	#F68B33	1	Correlation Circle Plot	TW509.raw	19.1828210772262	19.8829430025603
1660	P97823	-0.900485879055281	-0.277191704818093	murine	P97823	1	2.5	#F68B33	1	Correlation Circle Plot	TW510.raw	17.4871334576555	18.5123761710664
1661	P97823	-0.900485879055281	-0.277191704818093	murine	P97823	1	2.5	#F68B33	1	Correlation Circle Plot	TW511.raw	17.8085934515696	19.0360770002757
1662	P97823	-0.900485879055281	-0.277191704818093	murine	P97823	1	2.5	#F68B33	1	Correlation Circle Plot	TW512.raw	17.0914353863236	18.0156273899701
1663	P97823	-0.900485879055281	-0.277191704818093	murine	P97823	1	2.5	#F68B33	1	Correlation Circle Plot	TW513.raw	18.3994406591828	19.302801778217
1664	P97823	-0.900485879055281	-0.277191704818093	murine	P97823	1	2.5	#F68B33	1	Correlation Circle Plot	TW514.raw	18.3296649679622	19.3768015788957
1665	P97823	-0.900485879055281	-0.277191704818093	murine	P97823	1	2.5	#F68B33	1	Correlation Circle Plot	TW515.raw	16.7286247235744	16.7279337458404
1666	P97855	-0.86138454689533	-0.0961763062824031	murine	P97855	1	2.5	#F68B33	1	Correlation Circle Plot	TW507.raw	18.9197158827637	18.4702179726202
1667	P97855	-0.86138454689533	-0.0961763062824031	murine	P97855	1	2.5	#F68B33	1	Correlation Circle Plot	TW508.raw	19.3879605083911	18.6917844051276
1668	P97855	-0.86138454689533	-0.0961763062824031	murine	P97855	1	2.5	#F68B33	1	Correlation Circle Plot	TW509.raw	19.9712965574996	19.8829430025603
1669	P97855	-0.86138454689533	-0.0961763062824031	murine	P97855	1	2.5	#F68B33	1	Correlation Circle Plot	TW510.raw	18.3183839293882	18.5123761710664
1670	P97855	-0.86138454689533	-0.0961763062824031	murine	P97855	1	2.5	#F68B33	1	Correlation Circle Plot	TW511.raw	19.2681764556556	19.0360770002757
1671	P97855	-0.86138454689533	-0.0961763062824031	murine	P97855	1	2.5	#F68B33	1	Correlation Circle Plot	TW512.raw	17.84072875785	18.0156273899701
1672	P97855	-0.86138454689533	-0.0961763062824031	murine	P97855	1	2.5	#F68B33	1	Correlation Circle Plot	TW513.raw	20.0017655250517	19.302801778217
1673	P97855	-0.86138454689533	-0.0961763062824031	murine	P97855	1	2.5	#F68B33	1	Correlation Circle Plot	TW514.raw	20.1231817513656	19.3768015788957
1674	P97855	-0.86138454689533	-0.0961763062824031	murine	P97855	1	2.5	#F68B33	1	Correlation Circle Plot	TW515.raw	17.7116871363126	16.7279337458404
1675	P99029	-0.885892080728564	-0.137081444874101	murine	P99029	1	2.5	#F68B33	1	Correlation Circle Plot	TW507.raw	19.8673300257186	18.4702179726202
1676	P99029	-0.885892080728564	-0.137081444874101	murine	P99029	1	2.5	#F68B33	1	Correlation Circle Plot	TW508.raw	19.2353925611805	18.6917844051276
1677	P99029	-0.885892080728564	-0.137081444874101	murine	P99029	1	2.5	#F68B33	1	Correlation Circle Plot	TW509.raw	20.5089708092273	19.8829430025603
1678	P99029	-0.885892080728564	-0.137081444874101	murine	P99029	1	2.5	#F68B33	1	Correlation Circle Plot	TW510.raw	19.5015612119894	18.5123761710664
1679	P99029	-0.885892080728564	-0.137081444874101	murine	P99029	1	2.5	#F68B33	1	Correlation Circle Plot	TW511.raw	20.2457430204138	19.0360770002757
1680	P99029	-0.885892080728564	-0.137081444874101	murine	P99029	1	2.5	#F68B33	1	Correlation Circle Plot	TW512.raw	18.9256065929129	18.0156273899701
1681	P99029	-0.885892080728564	-0.137081444874101	murine	P99029	1	2.5	#F68B33	1	Correlation Circle Plot	TW513.raw	20.1570162666978	19.302801778217
1682	P99029	-0.885892080728564	-0.137081444874101	murine	P99029	1	2.5	#F68B33	1	Correlation Circle Plot	TW514.raw	20.272472601233	19.3768015788957
1683	P99029	-0.885892080728564	-0.137081444874101	murine	P99029	1	2.5	#F68B33	1	Correlation Circle Plot	TW515.raw	18.6539576480078	16.7279337458404
1684	Q00PI9	-0.944454059732871	0.10711182740164	murine	Q00PI9	1	2.5	#F68B33	1	Correlation Circle Plot	TW507.raw	18.5381851421836	18.4702179726202
1685	Q00PI9	-0.944454059732871	0.10711182740164	murine	Q00PI9	1	2.5	#F68B33	1	Correlation Circle Plot	TW508.raw	18.6229312085996	18.6917844051276
1686	Q00PI9	-0.944454059732871	0.10711182740164	murine	Q00PI9	1	2.5	#F68B33	1	Correlation Circle Plot	TW509.raw	19.2363389224834	19.8829430025603
1687	Q00PI9	-0.944454059732871	0.10711182740164	murine	Q00PI9	1	2.5	#F68B33	1	Correlation Circle Plot	TW510.raw	17.8991975850746	18.5123761710664
1688	Q00PI9	-0.944454059732871	0.10711182740164	murine	Q00PI9	1	2.5	#F68B33	1	Correlation Circle Plot	TW511.raw	18.5039227651652	19.0360770002757
1689	Q00PI9	-0.944454059732871	0.10711182740164	murine	Q00PI9	1	2.5	#F68B33	1	Correlation Circle Plot	TW512.raw	17.6326615694102	18.0156273899701
1690	Q00PI9	-0.944454059732871	0.10711182740164	murine	Q00PI9	1	2.5	#F68B33	1	Correlation Circle Plot	TW513.raw	18.6593374512841	19.302801778217
1691	Q00PI9	-0.944454059732871	0.10711182740164	murine	Q00PI9	1	2.5	#F68B33	1	Correlation Circle Plot	TW514.raw	19.1214829282349	19.3768015788957
1692	Q00PI9	-0.944454059732871	0.10711182740164	murine	Q00PI9	1	2.5	#F68B33	1	Correlation Circle Plot	TW515.raw	15.7498798998838	16.7279337458404
1693	Q01149	-0.860381225201771	-0.228612488955749	murine	Q01149	1	2.5	#F68B33	1	Correlation Circle Plot	TW507.raw	22.9647237113145	18.4702179726202
1694	Q01149	-0.860381225201771	-0.228612488955749	murine	Q01149	1	2.5	#F68B33	1	Correlation Circle Plot	TW508.raw	22.3578950566328	18.6917844051276
1695	Q01149	-0.860381225201771	-0.228612488955749	murine	Q01149	1	2.5	#F68B33	1	Correlation Circle Plot	TW509.raw	24.1419808134695	19.8829430025603
1696	Q01149	-0.860381225201771	-0.228612488955749	murine	Q01149	1	2.5	#F68B33	1	Correlation Circle Plot	TW510.raw	23.166423929054	18.5123761710664
1697	Q01149	-0.860381225201771	-0.228612488955749	murine	Q01149	1	2.5	#F68B33	1	Correlation Circle Plot	TW511.raw	23.4630997504215	19.0360770002757
1698	Q01149	-0.860381225201771	-0.228612488955749	murine	Q01149	1	2.5	#F68B33	1	Correlation Circle Plot	TW512.raw	23.3689294903319	18.0156273899701
1699	Q01149	-0.860381225201771	-0.228612488955749	murine	Q01149	1	2.5	#F68B33	1	Correlation Circle Plot	TW513.raw	24.3085187402737	19.302801778217
1700	Q01149	-0.860381225201771	-0.228612488955749	murine	Q01149	1	2.5	#F68B33	1	Correlation Circle Plot	TW514.raw	24.1234312239198	19.3768015788957
1701	Q01149	-0.860381225201771	-0.228612488955749	murine	Q01149	1	2.5	#F68B33	1	Correlation Circle Plot	TW515.raw	19.4248736324861	16.7279337458404
1702	Q02053	-0.950293188962802	-0.020551593350667	murine	Q02053	1	2.5	#F68B33	1	Correlation Circle Plot	TW507.raw	19.2913033732382	18.4702179726202
1703	Q02053	-0.950293188962802	-0.020551593350667	murine	Q02053	1	2.5	#F68B33	1	Correlation Circle Plot	TW508.raw	19.2844400652776	18.6917844051276
1704	Q02053	-0.950293188962802	-0.020551593350667	murine	Q02053	1	2.5	#F68B33	1	Correlation Circle Plot	TW509.raw	19.9260541623109	19.8829430025603
1705	Q02053	-0.950293188962802	-0.020551593350667	murine	Q02053	1	2.5	#F68B33	1	Correlation Circle Plot	TW510.raw	18.8104837730624	18.5123761710664
1706	Q02053	-0.950293188962802	-0.020551593350667	murine	Q02053	1	2.5	#F68B33	1	Correlation Circle Plot	TW511.raw	19.3427344556116	19.0360770002757
1707	Q02053	-0.950293188962802	-0.020551593350667	murine	Q02053	1	2.5	#F68B33	1	Correlation Circle Plot	TW512.raw	18.487663422221	18.0156273899701
1708	Q02053	-0.950293188962802	-0.020551593350667	murine	Q02053	1	2.5	#F68B33	1	Correlation Circle Plot	TW513.raw	19.6936809209502	19.302801778217
1709	Q02053	-0.950293188962802	-0.020551593350667	murine	Q02053	1	2.5	#F68B33	1	Correlation Circle Plot	TW514.raw	19.6668238450131	19.3768015788957
1710	Q02053	-0.950293188962802	-0.020551593350667	murine	Q02053	1	2.5	#F68B33	1	Correlation Circle Plot	TW515.raw	17.7138227911775	16.7279337458404
1711	Q02878	0.839875822405737	-0.0497141230822714	human	Q02878	1	2.5	#388ECC	1	Correlation Circle Plot	TW507.raw	22.7895157353438	18.4702179726202
1712	Q02878	0.839875822405737	-0.0497141230822714	human	Q02878	1	2.5	#388ECC	1	Correlation Circle Plot	TW508.raw	22.5081584264619	18.6917844051276
1713	Q02878	0.839875822405737	-0.0497141230822714	human	Q02878	1	2.5	#388ECC	1	Correlation Circle Plot	TW509.raw	21.6979856357359	19.8829430025603
1714	Q02878	0.839875822405737	-0.0497141230822714	human	Q02878	1	2.5	#388ECC	1	Correlation Circle Plot	TW510.raw	22.3129156294547	18.5123761710664
1715	Q02878	0.839875822405737	-0.0497141230822714	human	Q02878	1	2.5	#388ECC	1	Correlation Circle Plot	TW511.raw	22.0522622300006	19.0360770002757
1716	Q02878	0.839875822405737	-0.0497141230822714	human	Q02878	1	2.5	#388ECC	1	Correlation Circle Plot	TW512.raw	22.9623778164464	18.0156273899701
1717	Q02878	0.839875822405737	-0.0497141230822714	human	Q02878	1	2.5	#388ECC	1	Correlation Circle Plot	TW513.raw	22.5926454537899	19.302801778217
1718	Q02878	0.839875822405737	-0.0497141230822714	human	Q02878	1	2.5	#388ECC	1	Correlation Circle Plot	TW514.raw	22.0743054744641	19.3768015788957
1719	Q02878	0.839875822405737	-0.0497141230822714	human	Q02878	1	2.5	#388ECC	1	Correlation Circle Plot	TW515.raw	22.9127581610256	16.7279337458404
1720	Q04760	0.792958070406597	0.246965573913669	human	Q04760	1	2.5	#388ECC	1	Correlation Circle Plot	TW507.raw	19.6918951321077	18.4702179726202
1721	Q04760	0.792958070406597	0.246965573913669	human	Q04760	1	2.5	#388ECC	1	Correlation Circle Plot	TW508.raw	20.4492977896814	18.6917844051276
1722	Q04760	0.792958070406597	0.246965573913669	human	Q04760	1	2.5	#388ECC	1	Correlation Circle Plot	TW509.raw	19.0468762046221	19.8829430025603
1723	Q04760	0.792958070406597	0.246965573913669	human	Q04760	1	2.5	#388ECC	1	Correlation Circle Plot	TW510.raw	19.877722984781	18.5123761710664
1724	Q04760	0.792958070406597	0.246965573913669	human	Q04760	1	2.5	#388ECC	1	Correlation Circle Plot	TW511.raw	19.0148078122256	19.0360770002757
1725	Q04760	0.792958070406597	0.246965573913669	human	Q04760	1	2.5	#388ECC	1	Correlation Circle Plot	TW512.raw	19.4293597439637	18.0156273899701
1726	Q04760	0.792958070406597	0.246965573913669	human	Q04760	1	2.5	#388ECC	1	Correlation Circle Plot	TW513.raw	19.1593835644501	19.302801778217
1727	Q04760	0.792958070406597	0.246965573913669	human	Q04760	1	2.5	#388ECC	1	Correlation Circle Plot	TW514.raw	19.5986595550666	19.3768015788957
1728	Q04760	0.792958070406597	0.246965573913669	human	Q04760	1	2.5	#388ECC	1	Correlation Circle Plot	TW515.raw	22.1799242718518	16.7279337458404
1729	Q06203	0.870677090026541	-0.36841585140358	human	Q06203	1	2.5	#388ECC	1	Correlation Circle Plot	TW507.raw	18.2782634102927	18.4702179726202
1730	Q06203	0.870677090026541	-0.36841585140358	human	Q06203	1	2.5	#388ECC	1	Correlation Circle Plot	TW508.raw	18.1231564859165	18.6917844051276
1731	Q06203	0.870677090026541	-0.36841585140358	human	Q06203	1	2.5	#388ECC	1	Correlation Circle Plot	TW509.raw	17.8094729789751	19.8829430025603
1732	Q06203	0.870677090026541	-0.36841585140358	human	Q06203	1	2.5	#388ECC	1	Correlation Circle Plot	TW510.raw	17.9396251241952	18.5123761710664
1733	Q06203	0.870677090026541	-0.36841585140358	human	Q06203	1	2.5	#388ECC	1	Correlation Circle Plot	TW511.raw	18.5510059963606	19.0360770002757
1734	Q06203	0.870677090026541	-0.36841585140358	human	Q06203	1	2.5	#388ECC	1	Correlation Circle Plot	TW512.raw	18.6951501125786	18.0156273899701
1735	Q06203	0.870677090026541	-0.36841585140358	human	Q06203	1	2.5	#388ECC	1	Correlation Circle Plot	TW513.raw	18.5919934187459	19.302801778217
1736	Q06203	0.870677090026541	-0.36841585140358	human	Q06203	1	2.5	#388ECC	1	Correlation Circle Plot	TW514.raw	17.7363424696621	19.3768015788957
1737	Q06203	0.870677090026541	-0.36841585140358	human	Q06203	1	2.5	#388ECC	1	Correlation Circle Plot	TW515.raw	19.666262150485	16.7279337458404
1738	Q07020	0.899110306976513	0.0124517931735769	human	Q07020	1	2.5	#388ECC	1	Correlation Circle Plot	TW507.raw	22.5905431930033	18.4702179726202
1739	Q07020	0.899110306976513	0.0124517931735769	human	Q07020	1	2.5	#388ECC	1	Correlation Circle Plot	TW508.raw	22.2223792523191	18.6917844051276
1740	Q07020	0.899110306976513	0.0124517931735769	human	Q07020	1	2.5	#388ECC	1	Correlation Circle Plot	TW509.raw	21.4091008430585	19.8829430025603
1741	Q07020	0.899110306976513	0.0124517931735769	human	Q07020	1	2.5	#388ECC	1	Correlation Circle Plot	TW510.raw	21.9823627811903	18.5123761710664
1742	Q07020	0.899110306976513	0.0124517931735769	human	Q07020	1	2.5	#388ECC	1	Correlation Circle Plot	TW511.raw	21.826025492515	19.0360770002757
1743	Q07020	0.899110306976513	0.0124517931735769	human	Q07020	1	2.5	#388ECC	1	Correlation Circle Plot	TW512.raw	22.7838930750664	18.0156273899701
1744	Q07020	0.899110306976513	0.0124517931735769	human	Q07020	1	2.5	#388ECC	1	Correlation Circle Plot	TW513.raw	22.1576947959514	19.302801778217
1745	Q07020	0.899110306976513	0.0124517931735769	human	Q07020	1	2.5	#388ECC	1	Correlation Circle Plot	TW514.raw	21.7159804178433	19.3768015788957
1746	Q07020	0.899110306976513	0.0124517931735769	human	Q07020	1	2.5	#388ECC	1	Correlation Circle Plot	TW515.raw	22.8235398410767	16.7279337458404
1747	Q07283	-0.738046301523555	0.0963346475263578	human	Q07283	1	2.5	#388ECC	1	Correlation Circle Plot	TW507.raw	20.1798726529546	18.4702179726202
1748	Q07283	-0.738046301523555	0.0963346475263578	human	Q07283	1	2.5	#388ECC	1	Correlation Circle Plot	TW508.raw	18.4375042015882	18.6917844051276
1749	Q07283	-0.738046301523555	0.0963346475263578	human	Q07283	1	2.5	#388ECC	1	Correlation Circle Plot	TW509.raw	19.3111318667823	19.8829430025603
1750	Q07283	-0.738046301523555	0.0963346475263578	human	Q07283	1	2.5	#388ECC	1	Correlation Circle Plot	TW510.raw	18.5277404314656	18.5123761710664
1751	Q07283	-0.738046301523555	0.0963346475263578	human	Q07283	1	2.5	#388ECC	1	Correlation Circle Plot	TW511.raw	19.3973487465184	19.0360770002757
1752	Q07283	-0.738046301523555	0.0963346475263578	human	Q07283	1	2.5	#388ECC	1	Correlation Circle Plot	TW512.raw	18.4880126998202	18.0156273899701
1753	Q07283	-0.738046301523555	0.0963346475263578	human	Q07283	1	2.5	#388ECC	1	Correlation Circle Plot	TW513.raw	19.3806195952244	19.302801778217
1754	Q07283	-0.738046301523555	0.0963346475263578	human	Q07283	1	2.5	#388ECC	1	Correlation Circle Plot	TW514.raw	20.0548374568185	19.3768015788957
1755	Q07283	-0.738046301523555	0.0963346475263578	human	Q07283	1	2.5	#388ECC	1	Correlation Circle Plot	TW515.raw	16.9085216281222	16.7279337458404
1756	Q08752	0.775301195013965	-0.117800079529434	human	Q08752	1	2.5	#388ECC	1	Correlation Circle Plot	TW507.raw	16.7413353091888	18.4702179726202
1757	Q08752	0.775301195013965	-0.117800079529434	human	Q08752	1	2.5	#388ECC	1	Correlation Circle Plot	TW508.raw	18.0946292741228	18.6917844051276
1758	Q08752	0.775301195013965	-0.117800079529434	human	Q08752	1	2.5	#388ECC	1	Correlation Circle Plot	TW509.raw	16.4820989111328	19.8829430025603
1759	Q08752	0.775301195013965	-0.117800079529434	human	Q08752	1	2.5	#388ECC	1	Correlation Circle Plot	TW510.raw	16.3965730078283	18.5123761710664
1760	Q08752	0.775301195013965	-0.117800079529434	human	Q08752	1	2.5	#388ECC	1	Correlation Circle Plot	TW511.raw	17.9346583963796	19.0360770002757
1761	Q08752	0.775301195013965	-0.117800079529434	human	Q08752	1	2.5	#388ECC	1	Correlation Circle Plot	TW512.raw	18.4632928670239	18.0156273899701
1762	Q08752	0.775301195013965	-0.117800079529434	human	Q08752	1	2.5	#388ECC	1	Correlation Circle Plot	TW513.raw	16.9666744233446	19.302801778217
1763	Q08752	0.775301195013965	-0.117800079529434	human	Q08752	1	2.5	#388ECC	1	Correlation Circle Plot	TW514.raw	16.7973448884404	19.3768015788957
1764	Q08752	0.775301195013965	-0.117800079529434	human	Q08752	1	2.5	#388ECC	1	Correlation Circle Plot	TW515.raw	19.1105113469941	16.7279337458404
1765	Q08879	-0.879993400906803	0.313142416501988	murine	Q08879	1	2.5	#F68B33	1	Correlation Circle Plot	TW507.raw	18.4702179726202	18.4702179726202
1766	Q08879	-0.879993400906803	0.313142416501988	murine	Q08879	1	2.5	#F68B33	1	Correlation Circle Plot	TW508.raw	18.9611981368872	18.6917844051276
1767	Q08879	-0.879993400906803	0.313142416501988	murine	Q08879	1	2.5	#F68B33	1	Correlation Circle Plot	TW509.raw	19.408371208365	19.8829430025603
1768	Q08879	-0.879993400906803	0.313142416501988	murine	Q08879	1	2.5	#F68B33	1	Correlation Circle Plot	TW510.raw	17.1189917510376	18.5123761710664
1769	Q08879	-0.879993400906803	0.313142416501988	murine	Q08879	1	2.5	#F68B33	1	Correlation Circle Plot	TW511.raw	17.8623225569108	19.0360770002757
1770	Q08879	-0.879993400906803	0.313142416501988	murine	Q08879	1	2.5	#F68B33	1	Correlation Circle Plot	TW512.raw	16.3716728618345	18.0156273899701
1771	Q08879	-0.879993400906803	0.313142416501988	murine	Q08879	1	2.5	#F68B33	1	Correlation Circle Plot	TW513.raw	17.9678285321486	19.302801778217
1772	Q08879	-0.879993400906803	0.313142416501988	murine	Q08879	1	2.5	#F68B33	1	Correlation Circle Plot	TW514.raw	19.0683584383174	19.3768015788957
1773	Q08879	-0.879993400906803	0.313142416501988	murine	Q08879	1	2.5	#F68B33	1	Correlation Circle Plot	TW515.raw	15.5139311081723	16.7279337458404
1774	Q09161	0.83226005783051	0.305269908962104	human	Q09161	1	2.5	#388ECC	1	Correlation Circle Plot	TW507.raw	18.4223194103931	18.4702179726202
1775	Q09161	0.83226005783051	0.305269908962104	human	Q09161	1	2.5	#388ECC	1	Correlation Circle Plot	TW508.raw	18.2575858092424	18.6917844051276
1776	Q09161	0.83226005783051	0.305269908962104	human	Q09161	1	2.5	#388ECC	1	Correlation Circle Plot	TW509.raw	17.3214965602796	19.8829430025603
1777	Q09161	0.83226005783051	0.305269908962104	human	Q09161	1	2.5	#388ECC	1	Correlation Circle Plot	TW510.raw	18.1708297286289	18.5123761710664
1778	Q09161	0.83226005783051	0.305269908962104	human	Q09161	1	2.5	#388ECC	1	Correlation Circle Plot	TW511.raw	17.5273853685566	19.0360770002757
1779	Q09161	0.83226005783051	0.305269908962104	human	Q09161	1	2.5	#388ECC	1	Correlation Circle Plot	TW512.raw	18.5659276421759	18.0156273899701
1780	Q09161	0.83226005783051	0.305269908962104	human	Q09161	1	2.5	#388ECC	1	Correlation Circle Plot	TW513.raw	17.755676521119	19.302801778217
1781	Q09161	0.83226005783051	0.305269908962104	human	Q09161	1	2.5	#388ECC	1	Correlation Circle Plot	TW514.raw	17.8602201075531	19.3768015788957
1782	Q09161	0.83226005783051	0.305269908962104	human	Q09161	1	2.5	#388ECC	1	Correlation Circle Plot	TW515.raw	18.5661581206765	16.7279337458404
1783	Q10570	0.88996358642783	-0.155455363524678	human	Q10570	1	2.5	#388ECC	1	Correlation Circle Plot	TW507.raw	17.3874788658424	18.4702179726202
1784	Q10570	0.88996358642783	-0.155455363524678	human	Q10570	1	2.5	#388ECC	1	Correlation Circle Plot	TW508.raw	17.4912267906802	18.6917844051276
1785	Q10570	0.88996358642783	-0.155455363524678	human	Q10570	1	2.5	#388ECC	1	Correlation Circle Plot	TW509.raw	16.4723021298127	19.8829430025603
1786	Q10570	0.88996358642783	-0.155455363524678	human	Q10570	1	2.5	#388ECC	1	Correlation Circle Plot	TW510.raw	16.9150390555186	18.5123761710664
1787	Q10570	0.88996358642783	-0.155455363524678	human	Q10570	1	2.5	#388ECC	1	Correlation Circle Plot	TW511.raw	17.8744350962197	19.0360770002757
1788	Q10570	0.88996358642783	-0.155455363524678	human	Q10570	1	2.5	#388ECC	1	Correlation Circle Plot	TW512.raw	17.6757847877117	18.0156273899701
1789	Q10570	0.88996358642783	-0.155455363524678	human	Q10570	1	2.5	#388ECC	1	Correlation Circle Plot	TW513.raw	17.4169541760472	19.302801778217
1790	Q10570	0.88996358642783	-0.155455363524678	human	Q10570	1	2.5	#388ECC	1	Correlation Circle Plot	TW514.raw	16.8273178915716	19.3768015788957
1791	Q10570	0.88996358642783	-0.155455363524678	human	Q10570	1	2.5	#388ECC	1	Correlation Circle Plot	TW515.raw	18.9561861193979	16.7279337458404
1792	Q12765	0.832610174772356	0.344802971168329	human	Q12765	1	2.5	#388ECC	1	Correlation Circle Plot	TW507.raw	NA	18.4702179726202
1793	Q12765	0.832610174772356	0.344802971168329	human	Q12765	1	2.5	#388ECC	1	Correlation Circle Plot	TW508.raw	19.9785205477618	18.6917844051276
1794	Q12765	0.832610174772356	0.344802971168329	human	Q12765	1	2.5	#388ECC	1	Correlation Circle Plot	TW509.raw	19.0512673665013	19.8829430025603
1795	Q12765	0.832610174772356	0.344802971168329	human	Q12765	1	2.5	#388ECC	1	Correlation Circle Plot	TW510.raw	20.0723733962082	18.5123761710664
1796	Q12765	0.832610174772356	0.344802971168329	human	Q12765	1	2.5	#388ECC	1	Correlation Circle Plot	TW511.raw	19.9571927514269	19.0360770002757
1797	Q12765	0.832610174772356	0.344802971168329	human	Q12765	1	2.5	#388ECC	1	Correlation Circle Plot	TW512.raw	19.8812618632798	18.0156273899701
1798	Q12765	0.832610174772356	0.344802971168329	human	Q12765	1	2.5	#388ECC	1	Correlation Circle Plot	TW513.raw	19.1227572330857	19.302801778217
1799	Q12765	0.832610174772356	0.344802971168329	human	Q12765	1	2.5	#388ECC	1	Correlation Circle Plot	TW514.raw	19.1602382890571	19.3768015788957
1800	Q12765	0.832610174772356	0.344802971168329	human	Q12765	1	2.5	#388ECC	1	Correlation Circle Plot	TW515.raw	20.550089157313	16.7279337458404
1801	Q12906	0.88776416006113	0.173705478257779	human	Q12906	1	2.5	#388ECC	1	Correlation Circle Plot	TW507.raw	21.327179817828	18.4702179726202
1802	Q12906	0.88776416006113	0.173705478257779	human	Q12906	1	2.5	#388ECC	1	Correlation Circle Plot	TW508.raw	21.5853256823626	18.6917844051276
1803	Q12906	0.88776416006113	0.173705478257779	human	Q12906	1	2.5	#388ECC	1	Correlation Circle Plot	TW509.raw	20.6573446205243	19.8829430025603
1804	Q12906	0.88776416006113	0.173705478257779	human	Q12906	1	2.5	#388ECC	1	Correlation Circle Plot	TW510.raw	21.4548545051445	18.5123761710664
1805	Q12906	0.88776416006113	0.173705478257779	human	Q12906	1	2.5	#388ECC	1	Correlation Circle Plot	TW511.raw	21.15852093702	19.0360770002757
1806	Q12906	0.88776416006113	0.173705478257779	human	Q12906	1	2.5	#388ECC	1	Correlation Circle Plot	TW512.raw	21.5195143621368	18.0156273899701
1807	Q12906	0.88776416006113	0.173705478257779	human	Q12906	1	2.5	#388ECC	1	Correlation Circle Plot	TW513.raw	21.0989329204457	19.302801778217
1808	Q12906	0.88776416006113	0.173705478257779	human	Q12906	1	2.5	#388ECC	1	Correlation Circle Plot	TW514.raw	20.7130961503233	19.3768015788957
1809	Q12906	0.88776416006113	0.173705478257779	human	Q12906	1	2.5	#388ECC	1	Correlation Circle Plot	TW515.raw	21.8736476200101	16.7279337458404
1810	Q13098	0.768185730697294	0.0782965926198938	human	Q13098	1	2.5	#388ECC	1	Correlation Circle Plot	TW507.raw	18.4012045262391	18.4702179726202
1811	Q13098	0.768185730697294	0.0782965926198938	human	Q13098	1	2.5	#388ECC	1	Correlation Circle Plot	TW508.raw	17.070802289213	18.6917844051276
1812	Q13098	0.768185730697294	0.0782965926198938	human	Q13098	1	2.5	#388ECC	1	Correlation Circle Plot	TW509.raw	17.1728376620447	19.8829430025603
1813	Q13098	0.768185730697294	0.0782965926198938	human	Q13098	1	2.5	#388ECC	1	Correlation Circle Plot	TW510.raw	18.1483723087382	18.5123761710664
1814	Q13098	0.768185730697294	0.0782965926198938	human	Q13098	1	2.5	#388ECC	1	Correlation Circle Plot	TW511.raw	17.4872119832098	19.0360770002757
1815	Q13098	0.768185730697294	0.0782965926198938	human	Q13098	1	2.5	#388ECC	1	Correlation Circle Plot	TW512.raw	18.1817976983014	18.0156273899701
1816	Q13098	0.768185730697294	0.0782965926198938	human	Q13098	1	2.5	#388ECC	1	Correlation Circle Plot	TW513.raw	17.449592002155	19.302801778217
1817	Q13098	0.768185730697294	0.0782965926198938	human	Q13098	1	2.5	#388ECC	1	Correlation Circle Plot	TW514.raw	17.3860140212166	19.3768015788957
1818	Q13098	0.768185730697294	0.0782965926198938	human	Q13098	1	2.5	#388ECC	1	Correlation Circle Plot	TW515.raw	18.4596237261021	16.7279337458404
1819	Q13151	0.822864100156911	0.311179408761522	human	Q13151	1	2.5	#388ECC	1	Correlation Circle Plot	TW507.raw	19.3565486865594	18.4702179726202
1820	Q13151	0.822864100156911	0.311179408761522	human	Q13151	1	2.5	#388ECC	1	Correlation Circle Plot	TW508.raw	19.2044708474769	18.6917844051276
1821	Q13151	0.822864100156911	0.311179408761522	human	Q13151	1	2.5	#388ECC	1	Correlation Circle Plot	TW509.raw	18.0486145856766	19.8829430025603
1822	Q13151	0.822864100156911	0.311179408761522	human	Q13151	1	2.5	#388ECC	1	Correlation Circle Plot	TW510.raw	18.9132225187782	18.5123761710664
1823	Q13151	0.822864100156911	0.311179408761522	human	Q13151	1	2.5	#388ECC	1	Correlation Circle Plot	TW511.raw	18.1921868433951	19.0360770002757
1824	Q13151	0.822864100156911	0.311179408761522	human	Q13151	1	2.5	#388ECC	1	Correlation Circle Plot	TW512.raw	19.0004237030273	18.0156273899701
1825	Q13151	0.822864100156911	0.311179408761522	human	Q13151	1	2.5	#388ECC	1	Correlation Circle Plot	TW513.raw	18.7430889219183	19.302801778217
1826	Q13151	0.822864100156911	0.311179408761522	human	Q13151	1	2.5	#388ECC	1	Correlation Circle Plot	TW514.raw	18.7084945540476	19.3768015788957
1827	Q13151	0.822864100156911	0.311179408761522	human	Q13151	1	2.5	#388ECC	1	Correlation Circle Plot	TW515.raw	19.6923260346883	16.7279337458404
1828	Q13162	0.732379012581172	0.366609548714089	human	Q13162	1	2.5	#388ECC	1	Correlation Circle Plot	TW507.raw	18.5959057675071	18.4702179726202
1829	Q13162	0.732379012581172	0.366609548714089	human	Q13162	1	2.5	#388ECC	1	Correlation Circle Plot	TW508.raw	18.5874955293059	18.6917844051276
1830	Q13162	0.732379012581172	0.366609548714089	human	Q13162	1	2.5	#388ECC	1	Correlation Circle Plot	TW509.raw	17.6313404980628	19.8829430025603
1831	Q13162	0.732379012581172	0.366609548714089	human	Q13162	1	2.5	#388ECC	1	Correlation Circle Plot	TW510.raw	18.6070123771678	18.5123761710664
1832	Q13162	0.732379012581172	0.366609548714089	human	Q13162	1	2.5	#388ECC	1	Correlation Circle Plot	TW511.raw	18.8408178695292	19.0360770002757
1833	Q13162	0.732379012581172	0.366609548714089	human	Q13162	1	2.5	#388ECC	1	Correlation Circle Plot	TW512.raw	18.7190043772787	18.0156273899701
1834	Q13162	0.732379012581172	0.366609548714089	human	Q13162	1	2.5	#388ECC	1	Correlation Circle Plot	TW513.raw	17.7412694660754	19.302801778217
1835	Q13162	0.732379012581172	0.366609548714089	human	Q13162	1	2.5	#388ECC	1	Correlation Circle Plot	TW514.raw	17.9514782453546	19.3768015788957
1836	Q13162	0.732379012581172	0.366609548714089	human	Q13162	1	2.5	#388ECC	1	Correlation Circle Plot	TW515.raw	18.8529957594782	16.7279337458404
1837	Q13405	0.866927784700627	-0.174298209674942	human	Q13405	1	2.5	#388ECC	1	Correlation Circle Plot	TW507.raw	17.8334954591401	18.4702179726202
1838	Q13405	0.866927784700627	-0.174298209674942	human	Q13405	1	2.5	#388ECC	1	Correlation Circle Plot	TW508.raw	18.0620935829156	18.6917844051276
1839	Q13405	0.866927784700627	-0.174298209674942	human	Q13405	1	2.5	#388ECC	1	Correlation Circle Plot	TW509.raw	17.4398227694481	19.8829430025603
1840	Q13405	0.866927784700627	-0.174298209674942	human	Q13405	1	2.5	#388ECC	1	Correlation Circle Plot	TW510.raw	17.975422582469	18.5123761710664
1841	Q13405	0.866927784700627	-0.174298209674942	human	Q13405	1	2.5	#388ECC	1	Correlation Circle Plot	TW511.raw	18.3598867964738	19.0360770002757
1842	Q13405	0.866927784700627	-0.174298209674942	human	Q13405	1	2.5	#388ECC	1	Correlation Circle Plot	TW512.raw	18.1723054166618	18.0156273899701
1843	Q13405	0.866927784700627	-0.174298209674942	human	Q13405	1	2.5	#388ECC	1	Correlation Circle Plot	TW513.raw	17.9893889557834	19.302801778217
1844	Q13405	0.866927784700627	-0.174298209674942	human	Q13405	1	2.5	#388ECC	1	Correlation Circle Plot	TW514.raw	17.6086807630952	19.3768015788957
1845	Q13405	0.866927784700627	-0.174298209674942	human	Q13405	1	2.5	#388ECC	1	Correlation Circle Plot	TW515.raw	18.8376710458524	16.7279337458404
1846	Q13561	0.748315452803116	0.160396391225195	human	Q13561	1	2.5	#388ECC	1	Correlation Circle Plot	TW507.raw	18.6913652691351	18.4702179726202
1847	Q13561	0.748315452803116	0.160396391225195	human	Q13561	1	2.5	#388ECC	1	Correlation Circle Plot	TW508.raw	18.9662744922626	18.6917844051276
1848	Q13561	0.748315452803116	0.160396391225195	human	Q13561	1	2.5	#388ECC	1	Correlation Circle Plot	TW509.raw	18.4021960148612	19.8829430025603
1849	Q13561	0.748315452803116	0.160396391225195	human	Q13561	1	2.5	#388ECC	1	Correlation Circle Plot	TW510.raw	18.682775179067	18.5123761710664
1850	Q13561	0.748315452803116	0.160396391225195	human	Q13561	1	2.5	#388ECC	1	Correlation Circle Plot	TW511.raw	18.3168250919888	19.0360770002757
1851	Q13561	0.748315452803116	0.160396391225195	human	Q13561	1	2.5	#388ECC	1	Correlation Circle Plot	TW512.raw	19.1481860874194	18.0156273899701
1852	Q13561	0.748315452803116	0.160396391225195	human	Q13561	1	2.5	#388ECC	1	Correlation Circle Plot	TW513.raw	18.5260559702392	19.302801778217
1853	Q13561	0.748315452803116	0.160396391225195	human	Q13561	1	2.5	#388ECC	1	Correlation Circle Plot	TW514.raw	18.4464452532623	19.3768015788957
1854	Q13561	0.748315452803116	0.160396391225195	human	Q13561	1	2.5	#388ECC	1	Correlation Circle Plot	TW515.raw	18.9909459994775	16.7279337458404
1855	Q13596	0.848361408720378	0.0134237610849709	human	Q13596	1	2.5	#388ECC	1	Correlation Circle Plot	TW507.raw	17.2667865406949	18.4702179726202
1856	Q13596	0.848361408720378	0.0134237610849709	human	Q13596	1	2.5	#388ECC	1	Correlation Circle Plot	TW508.raw	16.7833947522672	18.6917844051276
1857	Q13596	0.848361408720378	0.0134237610849709	human	Q13596	1	2.5	#388ECC	1	Correlation Circle Plot	TW509.raw	16.5046110825814	19.8829430025603
1858	Q13596	0.848361408720378	0.0134237610849709	human	Q13596	1	2.5	#388ECC	1	Correlation Circle Plot	TW510.raw	16.8706055339926	18.5123761710664
1859	Q13596	0.848361408720378	0.0134237610849709	human	Q13596	1	2.5	#388ECC	1	Correlation Circle Plot	TW511.raw	17.0030237237508	19.0360770002757
1860	Q13596	0.848361408720378	0.0134237610849709	human	Q13596	1	2.5	#388ECC	1	Correlation Circle Plot	TW512.raw	18.3633091861151	18.0156273899701
1861	Q13596	0.848361408720378	0.0134237610849709	human	Q13596	1	2.5	#388ECC	1	Correlation Circle Plot	TW513.raw	16.3623805038302	19.302801778217
1862	Q13596	0.848361408720378	0.0134237610849709	human	Q13596	1	2.5	#388ECC	1	Correlation Circle Plot	TW514.raw	17.0842374571466	19.3768015788957
1863	Q13596	0.848361408720378	0.0134237610849709	human	Q13596	1	2.5	#388ECC	1	Correlation Circle Plot	TW515.raw	18.3806386176701	16.7279337458404
1864	Q13617	0.939677928802419	0.0100050077236839	human	Q13617	1	2.5	#388ECC	1	Correlation Circle Plot	TW507.raw	18.0447943143804	18.4702179726202
1865	Q13617	0.939677928802419	0.0100050077236839	human	Q13617	1	2.5	#388ECC	1	Correlation Circle Plot	TW508.raw	17.4840282745226	18.6917844051276
1866	Q13617	0.939677928802419	0.0100050077236839	human	Q13617	1	2.5	#388ECC	1	Correlation Circle Plot	TW509.raw	16.7288106995109	19.8829430025603
1867	Q13617	0.939677928802419	0.0100050077236839	human	Q13617	1	2.5	#388ECC	1	Correlation Circle Plot	TW510.raw	17.7677641841479	18.5123761710664
1868	Q13617	0.939677928802419	0.0100050077236839	human	Q13617	1	2.5	#388ECC	1	Correlation Circle Plot	TW511.raw	17.3476300186228	19.0360770002757
1869	Q13617	0.939677928802419	0.0100050077236839	human	Q13617	1	2.5	#388ECC	1	Correlation Circle Plot	TW512.raw	17.855391674269	18.0156273899701
1870	Q13617	0.939677928802419	0.0100050077236839	human	Q13617	1	2.5	#388ECC	1	Correlation Circle Plot	TW513.raw	17.6654538975427	19.302801778217
1871	Q13617	0.939677928802419	0.0100050077236839	human	Q13617	1	2.5	#388ECC	1	Correlation Circle Plot	TW514.raw	17.1566855222254	19.3768015788957
1872	Q13617	0.939677928802419	0.0100050077236839	human	Q13617	1	2.5	#388ECC	1	Correlation Circle Plot	TW515.raw	18.5961497098505	16.7279337458404
1873	Q13753	-0.732634555963348	0.145582358558745	human	Q13753	1	2.5	#388ECC	1	Correlation Circle Plot	TW507.raw	19.2732105328717	18.4702179726202
1874	Q13753	-0.732634555963348	0.145582358558745	human	Q13753	1	2.5	#388ECC	1	Correlation Circle Plot	TW508.raw	19.1830586301134	18.6917844051276
1875	Q13753	-0.732634555963348	0.145582358558745	human	Q13753	1	2.5	#388ECC	1	Correlation Circle Plot	TW509.raw	18.7990286014682	19.8829430025603
1876	Q13753	-0.732634555963348	0.145582358558745	human	Q13753	1	2.5	#388ECC	1	Correlation Circle Plot	TW510.raw	18.3032233296366	18.5123761710664
1877	Q13753	-0.732634555963348	0.145582358558745	human	Q13753	1	2.5	#388ECC	1	Correlation Circle Plot	TW511.raw	18.4894481666594	19.0360770002757
1878	Q13753	-0.732634555963348	0.145582358558745	human	Q13753	1	2.5	#388ECC	1	Correlation Circle Plot	TW512.raw	17.9158210388622	18.0156273899701
1879	Q13753	-0.732634555963348	0.145582358558745	human	Q13753	1	2.5	#388ECC	1	Correlation Circle Plot	TW513.raw	19.4540602760407	19.302801778217
1880	Q13753	-0.732634555963348	0.145582358558745	human	Q13753	1	2.5	#388ECC	1	Correlation Circle Plot	TW514.raw	20.6659898926669	19.3768015788957
1881	Q13753	-0.732634555963348	0.145582358558745	human	Q13753	1	2.5	#388ECC	1	Correlation Circle Plot	TW515.raw	16.8248468955151	16.7279337458404
1882	Q13867	0.938949458388147	-0.0349334867353049	human	Q13867	1	2.5	#388ECC	1	Correlation Circle Plot	TW507.raw	19.327333346189	18.4702179726202
1883	Q13867	0.938949458388147	-0.0349334867353049	human	Q13867	1	2.5	#388ECC	1	Correlation Circle Plot	TW508.raw	18.5875028543414	18.6917844051276
1884	Q13867	0.938949458388147	-0.0349334867353049	human	Q13867	1	2.5	#388ECC	1	Correlation Circle Plot	TW509.raw	17.7992942713598	19.8829430025603
1885	Q13867	0.938949458388147	-0.0349334867353049	human	Q13867	1	2.5	#388ECC	1	Correlation Circle Plot	TW510.raw	18.5594293741287	18.5123761710664
1886	Q13867	0.938949458388147	-0.0349334867353049	human	Q13867	1	2.5	#388ECC	1	Correlation Circle Plot	TW511.raw	19.0882654734206	19.0360770002757
1887	Q13867	0.938949458388147	-0.0349334867353049	human	Q13867	1	2.5	#388ECC	1	Correlation Circle Plot	TW512.raw	19.7475751028553	18.0156273899701
1888	Q13867	0.938949458388147	-0.0349334867353049	human	Q13867	1	2.5	#388ECC	1	Correlation Circle Plot	TW513.raw	18.5347512229282	19.302801778217
1889	Q13867	0.938949458388147	-0.0349334867353049	human	Q13867	1	2.5	#388ECC	1	Correlation Circle Plot	TW514.raw	18.9056602346478	19.3768015788957
1890	Q13867	0.938949458388147	-0.0349334867353049	human	Q13867	1	2.5	#388ECC	1	Correlation Circle Plot	TW515.raw	20.8305740059008	16.7279337458404
1891	Q14137	0.824929311289103	-0.0986270826373234	human	Q14137	1	2.5	#388ECC	1	Correlation Circle Plot	TW507.raw	17.7428159853449	18.4702179726202
1892	Q14137	0.824929311289103	-0.0986270826373234	human	Q14137	1	2.5	#388ECC	1	Correlation Circle Plot	TW508.raw	18.1894722954084	18.6917844051276
1893	Q14137	0.824929311289103	-0.0986270826373234	human	Q14137	1	2.5	#388ECC	1	Correlation Circle Plot	TW509.raw	16.5516692141329	19.8829430025603
1894	Q14137	0.824929311289103	-0.0986270826373234	human	Q14137	1	2.5	#388ECC	1	Correlation Circle Plot	TW510.raw	17.6014806419874	18.5123761710664
1895	Q14137	0.824929311289103	-0.0986270826373234	human	Q14137	1	2.5	#388ECC	1	Correlation Circle Plot	TW511.raw	18.3086056708367	19.0360770002757
1896	Q14137	0.824929311289103	-0.0986270826373234	human	Q14137	1	2.5	#388ECC	1	Correlation Circle Plot	TW512.raw	18.5647709763769	18.0156273899701
1897	Q14137	0.824929311289103	-0.0986270826373234	human	Q14137	1	2.5	#388ECC	1	Correlation Circle Plot	TW513.raw	17.7492736795513	19.302801778217
1898	Q14137	0.824929311289103	-0.0986270826373234	human	Q14137	1	2.5	#388ECC	1	Correlation Circle Plot	TW514.raw	16.6088121297257	19.3768015788957
1899	Q14137	0.824929311289103	-0.0986270826373234	human	Q14137	1	2.5	#388ECC	1	Correlation Circle Plot	TW515.raw	18.7609992606938	16.7279337458404
1900	Q14139	-0.709234962333793	-0.0126457796988014	human	Q14139	1	2.5	#388ECC	1	Correlation Circle Plot	TW507.raw	23.6938216982626	18.4702179726202
1901	Q14139	-0.709234962333793	-0.0126457796988014	human	Q14139	1	2.5	#388ECC	1	Correlation Circle Plot	TW508.raw	20.4899341759473	18.6917844051276
1902	Q14139	-0.709234962333793	-0.0126457796988014	human	Q14139	1	2.5	#388ECC	1	Correlation Circle Plot	TW509.raw	22.3432225910226	19.8829430025603
1903	Q14139	-0.709234962333793	-0.0126457796988014	human	Q14139	1	2.5	#388ECC	1	Correlation Circle Plot	TW510.raw	21.4116630399372	18.5123761710664
1904	Q14139	-0.709234962333793	-0.0126457796988014	human	Q14139	1	2.5	#388ECC	1	Correlation Circle Plot	TW511.raw	22.2753515856785	19.0360770002757
1905	Q14139	-0.709234962333793	-0.0126457796988014	human	Q14139	1	2.5	#388ECC	1	Correlation Circle Plot	TW512.raw	20.1411342268455	18.0156273899701
1906	Q14139	-0.709234962333793	-0.0126457796988014	human	Q14139	1	2.5	#388ECC	1	Correlation Circle Plot	TW513.raw	23.132415005959	19.302801778217
1907	Q14139	-0.709234962333793	-0.0126457796988014	human	Q14139	1	2.5	#388ECC	1	Correlation Circle Plot	TW514.raw	23.0382518929039	19.3768015788957
1908	Q14139	-0.709234962333793	-0.0126457796988014	human	Q14139	1	2.5	#388ECC	1	Correlation Circle Plot	TW515.raw	19.0394920707426	16.7279337458404
1909	Q14197	0.785529403006858	0.0213762747755634	human	Q14197	1	2.5	#388ECC	1	Correlation Circle Plot	TW507.raw	19.0039899784284	18.4702179726202
1910	Q14197	0.785529403006858	0.0213762747755634	human	Q14197	1	2.5	#388ECC	1	Correlation Circle Plot	TW508.raw	19.2099030905846	18.6917844051276
1911	Q14197	0.785529403006858	0.0213762747755634	human	Q14197	1	2.5	#388ECC	1	Correlation Circle Plot	TW509.raw	18.4366464840758	19.8829430025603
1912	Q14197	0.785529403006858	0.0213762747755634	human	Q14197	1	2.5	#388ECC	1	Correlation Circle Plot	TW510.raw	19.3029400785024	18.5123761710664
1913	Q14197	0.785529403006858	0.0213762747755634	human	Q14197	1	2.5	#388ECC	1	Correlation Circle Plot	TW511.raw	19.6553630101714	19.0360770002757
1914	Q14197	0.785529403006858	0.0213762747755634	human	Q14197	1	2.5	#388ECC	1	Correlation Circle Plot	TW512.raw	19.6556757092931	18.0156273899701
1915	Q14197	0.785529403006858	0.0213762747755634	human	Q14197	1	2.5	#388ECC	1	Correlation Circle Plot	TW513.raw	18.7149766091762	19.302801778217
1916	Q14197	0.785529403006858	0.0213762747755634	human	Q14197	1	2.5	#388ECC	1	Correlation Circle Plot	TW514.raw	18.4574129443065	19.3768015788957
1917	Q14197	0.785529403006858	0.0213762747755634	human	Q14197	1	2.5	#388ECC	1	Correlation Circle Plot	TW515.raw	19.76109181187	16.7279337458404
1918	Q14247	-0.895682709125918	0.37241545205157	human	Q14247	1	2.5	#388ECC	1	Correlation Circle Plot	TW507.raw	20.6248614817457	18.4702179726202
1919	Q14247	-0.895682709125918	0.37241545205157	human	Q14247	1	2.5	#388ECC	1	Correlation Circle Plot	TW508.raw	20.9505729829317	18.6917844051276
1920	Q14247	-0.895682709125918	0.37241545205157	human	Q14247	1	2.5	#388ECC	1	Correlation Circle Plot	TW509.raw	21.1747928319858	19.8829430025603
1921	Q14247	-0.895682709125918	0.37241545205157	human	Q14247	1	2.5	#388ECC	1	Correlation Circle Plot	TW510.raw	20.2357641696384	18.5123761710664
1922	Q14247	-0.895682709125918	0.37241545205157	human	Q14247	1	2.5	#388ECC	1	Correlation Circle Plot	TW511.raw	20.3730308014007	19.0360770002757
1923	Q14247	-0.895682709125918	0.37241545205157	human	Q14247	1	2.5	#388ECC	1	Correlation Circle Plot	TW512.raw	19.7485630431409	18.0156273899701
1924	Q14247	-0.895682709125918	0.37241545205157	human	Q14247	1	2.5	#388ECC	1	Correlation Circle Plot	TW513.raw	20.2209191047038	19.302801778217
1925	Q14247	-0.895682709125918	0.37241545205157	human	Q14247	1	2.5	#388ECC	1	Correlation Circle Plot	TW514.raw	21.2585027765822	19.3768015788957
1926	Q14247	-0.895682709125918	0.37241545205157	human	Q14247	1	2.5	#388ECC	1	Correlation Circle Plot	TW515.raw	18.9524682593827	16.7279337458404
1927	Q14738	0.737843788773857	0.0477713849095789	human	Q14738	1	2.5	#388ECC	1	Correlation Circle Plot	TW507.raw	16.9284258443891	18.4702179726202
1928	Q14738	0.737843788773857	0.0477713849095789	human	Q14738	1	2.5	#388ECC	1	Correlation Circle Plot	TW508.raw	18.5978270614486	18.6917844051276
1929	Q14738	0.737843788773857	0.0477713849095789	human	Q14738	1	2.5	#388ECC	1	Correlation Circle Plot	TW509.raw	16.5281274650184	19.8829430025603
1930	Q14738	0.737843788773857	0.0477713849095789	human	Q14738	1	2.5	#388ECC	1	Correlation Circle Plot	TW510.raw	17.6477254217538	18.5123761710664
1931	Q14738	0.737843788773857	0.0477713849095789	human	Q14738	1	2.5	#388ECC	1	Correlation Circle Plot	TW511.raw	16.8724103619315	19.0360770002757
1932	Q14738	0.737843788773857	0.0477713849095789	human	Q14738	1	2.5	#388ECC	1	Correlation Circle Plot	TW512.raw	17.5528041637549	18.0156273899701
1933	Q14738	0.737843788773857	0.0477713849095789	human	Q14738	1	2.5	#388ECC	1	Correlation Circle Plot	TW513.raw	17.613307469042	19.302801778217
1934	Q14738	0.737843788773857	0.0477713849095789	human	Q14738	1	2.5	#388ECC	1	Correlation Circle Plot	TW514.raw	17.7911501672179	19.3768015788957
1935	Q14738	0.737843788773857	0.0477713849095789	human	Q14738	1	2.5	#388ECC	1	Correlation Circle Plot	TW515.raw	19.7553326010328	16.7279337458404
1936	Q14764	-0.843772266746323	0.321643749903286	human	Q14764	1	2.5	#388ECC	1	Correlation Circle Plot	TW507.raw	21.855983950606	18.4702179726202
1937	Q14764	-0.843772266746323	0.321643749903286	human	Q14764	1	2.5	#388ECC	1	Correlation Circle Plot	TW508.raw	22.8341554444431	18.6917844051276
1938	Q14764	-0.843772266746323	0.321643749903286	human	Q14764	1	2.5	#388ECC	1	Correlation Circle Plot	TW509.raw	22.1966783614063	19.8829430025603
1939	Q14764	-0.843772266746323	0.321643749903286	human	Q14764	1	2.5	#388ECC	1	Correlation Circle Plot	TW510.raw	21.6877507099735	18.5123761710664
1940	Q14764	-0.843772266746323	0.321643749903286	human	Q14764	1	2.5	#388ECC	1	Correlation Circle Plot	TW511.raw	22.1480265387045	19.0360770002757
1941	Q14764	-0.843772266746323	0.321643749903286	human	Q14764	1	2.5	#388ECC	1	Correlation Circle Plot	TW512.raw	21.2243385414016	18.0156273899701
1942	Q14764	-0.843772266746323	0.321643749903286	human	Q14764	1	2.5	#388ECC	1	Correlation Circle Plot	TW513.raw	21.6939258901461	19.302801778217
1943	Q14764	-0.843772266746323	0.321643749903286	human	Q14764	1	2.5	#388ECC	1	Correlation Circle Plot	TW514.raw	22.6063636414983	19.3768015788957
1944	Q14764	-0.843772266746323	0.321643749903286	human	Q14764	1	2.5	#388ECC	1	Correlation Circle Plot	TW515.raw	19.4309996657992	16.7279337458404
1945	Q14914	0.743201229318957	0.461156396190616	human	Q14914	1	2.5	#388ECC	1	Correlation Circle Plot	TW507.raw	17.9604149186421	18.4702179726202
1946	Q14914	0.743201229318957	0.461156396190616	human	Q14914	1	2.5	#388ECC	1	Correlation Circle Plot	TW508.raw	18.4056193232668	18.6917844051276
1947	Q14914	0.743201229318957	0.461156396190616	human	Q14914	1	2.5	#388ECC	1	Correlation Circle Plot	TW509.raw	16.6648916692861	19.8829430025603
1948	Q14914	0.743201229318957	0.461156396190616	human	Q14914	1	2.5	#388ECC	1	Correlation Circle Plot	TW510.raw	17.2812599452036	18.5123761710664
1949	Q14914	0.743201229318957	0.461156396190616	human	Q14914	1	2.5	#388ECC	1	Correlation Circle Plot	TW511.raw	16.3242930769445	19.0360770002757
1950	Q14914	0.743201229318957	0.461156396190616	human	Q14914	1	2.5	#388ECC	1	Correlation Circle Plot	TW512.raw	17.3927534393702	18.0156273899701
1951	Q14914	0.743201229318957	0.461156396190616	human	Q14914	1	2.5	#388ECC	1	Correlation Circle Plot	TW513.raw	16.3451297249843	19.302801778217
1952	Q14914	0.743201229318957	0.461156396190616	human	Q14914	1	2.5	#388ECC	1	Correlation Circle Plot	TW514.raw	17.6164626930157	19.3768015788957
1953	Q14914	0.743201229318957	0.461156396190616	human	Q14914	1	2.5	#388ECC	1	Correlation Circle Plot	TW515.raw	19.6620963656058	16.7279337458404
1954	Q14974	0.859441027477641	-0.165422572834875	human	Q14974	1	2.5	#388ECC	1	Correlation Circle Plot	TW507.raw	20.2496597685269	18.4702179726202
1955	Q14974	0.859441027477641	-0.165422572834875	human	Q14974	1	2.5	#388ECC	1	Correlation Circle Plot	TW508.raw	20.1805769397489	18.6917844051276
1956	Q14974	0.859441027477641	-0.165422572834875	human	Q14974	1	2.5	#388ECC	1	Correlation Circle Plot	TW509.raw	19.7750041654715	19.8829430025603
1957	Q14974	0.859441027477641	-0.165422572834875	human	Q14974	1	2.5	#388ECC	1	Correlation Circle Plot	TW510.raw	20.207219320572	18.5123761710664
1958	Q14974	0.859441027477641	-0.165422572834875	human	Q14974	1	2.5	#388ECC	1	Correlation Circle Plot	TW511.raw	20.3829511455774	19.0360770002757
1959	Q14974	0.859441027477641	-0.165422572834875	human	Q14974	1	2.5	#388ECC	1	Correlation Circle Plot	TW512.raw	20.3381487755014	18.0156273899701
1960	Q14974	0.859441027477641	-0.165422572834875	human	Q14974	1	2.5	#388ECC	1	Correlation Circle Plot	TW513.raw	20.3528861372574	19.302801778217
1961	Q14974	0.859441027477641	-0.165422572834875	human	Q14974	1	2.5	#388ECC	1	Correlation Circle Plot	TW514.raw	20.3867024308748	19.3768015788957
1962	Q14974	0.859441027477641	-0.165422572834875	human	Q14974	1	2.5	#388ECC	1	Correlation Circle Plot	TW515.raw	21.4271307113796	16.7279337458404
1963	Q15008	0.786124877526439	-0.370992694858062	human	Q15008	1	2.5	#388ECC	1	Correlation Circle Plot	TW507.raw	19.0730144399316	18.4702179726202
1964	Q15008	0.786124877526439	-0.370992694858062	human	Q15008	1	2.5	#388ECC	1	Correlation Circle Plot	TW508.raw	19.0031994545618	18.6917844051276
1965	Q15008	0.786124877526439	-0.370992694858062	human	Q15008	1	2.5	#388ECC	1	Correlation Circle Plot	TW509.raw	18.96495844356	19.8829430025603
1966	Q15008	0.786124877526439	-0.370992694858062	human	Q15008	1	2.5	#388ECC	1	Correlation Circle Plot	TW510.raw	19.724245707656	18.5123761710664
1967	Q15008	0.786124877526439	-0.370992694858062	human	Q15008	1	2.5	#388ECC	1	Correlation Circle Plot	TW511.raw	19.0371822876401	19.0360770002757
1968	Q15008	0.786124877526439	-0.370992694858062	human	Q15008	1	2.5	#388ECC	1	Correlation Circle Plot	TW512.raw	19.7019274209749	18.0156273899701
1969	Q15008	0.786124877526439	-0.370992694858062	human	Q15008	1	2.5	#388ECC	1	Correlation Circle Plot	TW513.raw	19.5213914883691	19.302801778217
1970	Q15008	0.786124877526439	-0.370992694858062	human	Q15008	1	2.5	#388ECC	1	Correlation Circle Plot	TW514.raw	19.1952400247963	19.3768015788957
1971	Q15008	0.786124877526439	-0.370992694858062	human	Q15008	1	2.5	#388ECC	1	Correlation Circle Plot	TW515.raw	20.2054066796367	16.7279337458404
1972	Q15063	-0.753411876813716	-0.499054266445068	human	Q15063	1	2.5	#388ECC	1	Correlation Circle Plot	TW507.raw	17.5292398944745	18.4702179726202
1973	Q15063	-0.753411876813716	-0.499054266445068	human	Q15063	1	2.5	#388ECC	1	Correlation Circle Plot	TW508.raw	18.6876524778216	18.6917844051276
1974	Q15063	-0.753411876813716	-0.499054266445068	human	Q15063	1	2.5	#388ECC	1	Correlation Circle Plot	TW509.raw	19.041589641559	19.8829430025603
1975	Q15063	-0.753411876813716	-0.499054266445068	human	Q15063	1	2.5	#388ECC	1	Correlation Circle Plot	TW510.raw	18.3915708576999	18.5123761710664
1976	Q15063	-0.753411876813716	-0.499054266445068	human	Q15063	1	2.5	#388ECC	1	Correlation Circle Plot	TW511.raw	19.3334938791024	19.0360770002757
1977	Q15063	-0.753411876813716	-0.499054266445068	human	Q15063	1	2.5	#388ECC	1	Correlation Circle Plot	TW512.raw	18.5586860220638	18.0156273899701
1978	Q15063	-0.753411876813716	-0.499054266445068	human	Q15063	1	2.5	#388ECC	1	Correlation Circle Plot	TW513.raw	20.1072656128631	19.302801778217
1979	Q15063	-0.753411876813716	-0.499054266445068	human	Q15063	1	2.5	#388ECC	1	Correlation Circle Plot	TW514.raw	19.2500462314582	19.3768015788957
1980	Q15063	-0.753411876813716	-0.499054266445068	human	Q15063	1	2.5	#388ECC	1	Correlation Circle Plot	TW515.raw	16.8192435606468	16.7279337458404
1981	Q15233	0.883588669865889	0.0250111271669354	human	Q15233	1	2.5	#388ECC	1	Correlation Circle Plot	TW507.raw	20.7374718222646	18.4702179726202
1982	Q15233	0.883588669865889	0.0250111271669354	human	Q15233	1	2.5	#388ECC	1	Correlation Circle Plot	TW508.raw	20.9027239803528	18.6917844051276
1983	Q15233	0.883588669865889	0.0250111271669354	human	Q15233	1	2.5	#388ECC	1	Correlation Circle Plot	TW509.raw	20.1291697987804	19.8829430025603
1984	Q15233	0.883588669865889	0.0250111271669354	human	Q15233	1	2.5	#388ECC	1	Correlation Circle Plot	TW510.raw	20.6955834423644	18.5123761710664
1985	Q15233	0.883588669865889	0.0250111271669354	human	Q15233	1	2.5	#388ECC	1	Correlation Circle Plot	TW511.raw	20.3484839561848	19.0360770002757
1986	Q15233	0.883588669865889	0.0250111271669354	human	Q15233	1	2.5	#388ECC	1	Correlation Circle Plot	TW512.raw	21.2586407889506	18.0156273899701
1987	Q15233	0.883588669865889	0.0250111271669354	human	Q15233	1	2.5	#388ECC	1	Correlation Circle Plot	TW513.raw	20.6263952867215	19.302801778217
1988	Q15233	0.883588669865889	0.0250111271669354	human	Q15233	1	2.5	#388ECC	1	Correlation Circle Plot	TW514.raw	20.9038862576769	19.3768015788957
1989	Q15233	0.883588669865889	0.0250111271669354	human	Q15233	1	2.5	#388ECC	1	Correlation Circle Plot	TW515.raw	21.6454051280378	16.7279337458404
1990	Q15691	0.866200044717665	-0.0259445378991732	human	Q15691	1	2.5	#388ECC	1	Correlation Circle Plot	TW507.raw	20.4393885753665	18.4702179726202
1991	Q15691	0.866200044717665	-0.0259445378991732	human	Q15691	1	2.5	#388ECC	1	Correlation Circle Plot	TW508.raw	19.4809696276575	18.6917844051276
1992	Q15691	0.866200044717665	-0.0259445378991732	human	Q15691	1	2.5	#388ECC	1	Correlation Circle Plot	TW509.raw	19.0591939257603	19.8829430025603
1993	Q15691	0.866200044717665	-0.0259445378991732	human	Q15691	1	2.5	#388ECC	1	Correlation Circle Plot	TW510.raw	19.4880931394216	18.5123761710664
1994	Q15691	0.866200044717665	-0.0259445378991732	human	Q15691	1	2.5	#388ECC	1	Correlation Circle Plot	TW511.raw	19.2718892770832	19.0360770002757
1995	Q15691	0.866200044717665	-0.0259445378991732	human	Q15691	1	2.5	#388ECC	1	Correlation Circle Plot	TW512.raw	20.9316984060353	18.0156273899701
1996	Q15691	0.866200044717665	-0.0259445378991732	human	Q15691	1	2.5	#388ECC	1	Correlation Circle Plot	TW513.raw	19.5933619417717	19.302801778217
1997	Q15691	0.866200044717665	-0.0259445378991732	human	Q15691	1	2.5	#388ECC	1	Correlation Circle Plot	TW514.raw	20.1344062648235	19.3768015788957
1998	Q15691	0.866200044717665	-0.0259445378991732	human	Q15691	1	2.5	#388ECC	1	Correlation Circle Plot	TW515.raw	21.5429770503491	16.7279337458404
1999	Q16531	0.795456809441657	0.0768540989292374	human	Q16531	1	2.5	#388ECC	1	Correlation Circle Plot	TW507.raw	18.1445785865339	18.4702179726202
[truncated: 1,646 more rows]
