# Supplementary material for: Proteomic characterization of intrahepatic cholangiocarcinoma identifies risk-stratifying subgroups and EIF4A1 as a therapeutic target
Source: Nat Commun. 2026 Mar 23;17:2741. doi: 10.1038/s41467-026-70817-1 (PMC13013968; doi:10.1038/s41467-026-70817-1)
Supplement: Supplementary file 14 — Source Data [file 41467_2026_70817_MOESM14_ESM.zip › Source Data/Fig7B_boxplotright.csv]

	Protein	x	y	Organism	names	pch	cex	col	font	Overlap	Sample	Abundance	Median
1	A0A1W2PPF3	0.0400859017322921	-0.552263308808166	murine	A0A1W2PPF3	1	2.5	#F68B33	1	Correlation Circle Plot	TW507.raw	15.2501170332054	18.1215841046713
2	A0A1W2PPF3	0.0400859017322921	-0.552263308808166	murine	A0A1W2PPF3	1	2.5	#F68B33	1	Correlation Circle Plot	TW508.raw	14.1446343464043	17.1193869808025
3	A0A1W2PPF3	0.0400859017322921	-0.552263308808166	murine	A0A1W2PPF3	1	2.5	#F68B33	1	Correlation Circle Plot	TW509.raw	16.5886092400494	17.9336703905009
4	A0A1W2PPF3	0.0400859017322921	-0.552263308808166	murine	A0A1W2PPF3	1	2.5	#F68B33	1	Correlation Circle Plot	TW510.raw	17.4956989096455	17.6965018965544
5	A0A1W2PPF3	0.0400859017322921	-0.552263308808166	murine	A0A1W2PPF3	1	2.5	#F68B33	1	Correlation Circle Plot	TW511.raw	15.9125899908526	17.843681874149
6	A0A1W2PPF3	0.0400859017322921	-0.552263308808166	murine	A0A1W2PPF3	1	2.5	#F68B33	1	Correlation Circle Plot	TW512.raw	NA	17.659076078304
7	A0A1W2PPF3	0.0400859017322921	-0.552263308808166	murine	A0A1W2PPF3	1	2.5	#F68B33	1	Correlation Circle Plot	TW513.raw	16.6395385568661	17.7045939285462
8	A0A1W2PPF3	0.0400859017322921	-0.552263308808166	murine	A0A1W2PPF3	1	2.5	#F68B33	1	Correlation Circle Plot	TW514.raw	NA	17.6560477154906
9	A0A1W2PPF3	0.0400859017322921	-0.552263308808166	murine	A0A1W2PPF3	1	2.5	#F68B33	1	Correlation Circle Plot	TW515.raw	16.7049168016414	17.9640531395001
10	A0MZ66	0.0421650135218086	0.908937349891908	human	A0MZ66	1	2.5	#388ECC	1	Correlation Circle Plot	TW507.raw	18.3791160288778	18.1215841046713
11	A0MZ66	0.0421650135218086	0.908937349891908	human	A0MZ66	1	2.5	#388ECC	1	Correlation Circle Plot	TW508.raw	18.66234849519	17.1193869808025
12	A0MZ66	0.0421650135218086	0.908937349891908	human	A0MZ66	1	2.5	#388ECC	1	Correlation Circle Plot	TW509.raw	17.7093598394615	17.9336703905009
13	A0MZ66	0.0421650135218086	0.908937349891908	human	A0MZ66	1	2.5	#388ECC	1	Correlation Circle Plot	TW510.raw	17.6950515331227	17.6965018965544
14	A0MZ66	0.0421650135218086	0.908937349891908	human	A0MZ66	1	2.5	#388ECC	1	Correlation Circle Plot	TW511.raw	17.9754617679606	17.843681874149
15	A0MZ66	0.0421650135218086	0.908937349891908	human	A0MZ66	1	2.5	#388ECC	1	Correlation Circle Plot	TW512.raw	16.6629325709987	17.659076078304
16	A0MZ66	0.0421650135218086	0.908937349891908	human	A0MZ66	1	2.5	#388ECC	1	Correlation Circle Plot	TW513.raw	15.7265055625663	17.7045939285462
17	A0MZ66	0.0421650135218086	0.908937349891908	human	A0MZ66	1	2.5	#388ECC	1	Correlation Circle Plot	TW514.raw	17.9022691132094	17.6560477154906
18	A0MZ66	0.0421650135218086	0.908937349891908	human	A0MZ66	1	2.5	#388ECC	1	Correlation Circle Plot	TW515.raw	17.9577142224955	17.9640531395001
19	A2A9C3	-0.402620262328824	-0.993688079058687	murine	A2A9C3	1	2.5	#F68B33	1	Correlation Circle Plot	TW507.raw	15.9154359358573	18.1215841046713
20	A2A9C3	-0.402620262328824	-0.993688079058687	murine	A2A9C3	1	2.5	#F68B33	1	Correlation Circle Plot	TW508.raw	15.8870206504767	17.1193869808025
21	A2A9C3	-0.402620262328824	-0.993688079058687	murine	A2A9C3	1	2.5	#F68B33	1	Correlation Circle Plot	TW509.raw	16.359559123537	17.9336703905009
22	A2A9C3	-0.402620262328824	-0.993688079058687	murine	A2A9C3	1	2.5	#F68B33	1	Correlation Circle Plot	TW510.raw	NA	17.6965018965544
23	A2A9C3	-0.402620262328824	-0.993688079058687	murine	A2A9C3	1	2.5	#F68B33	1	Correlation Circle Plot	TW511.raw	16.4241777731079	17.843681874149
24	A2A9C3	-0.402620262328824	-0.993688079058687	murine	A2A9C3	1	2.5	#F68B33	1	Correlation Circle Plot	TW512.raw	NA	17.659076078304
25	A2A9C3	-0.402620262328824	-0.993688079058687	murine	A2A9C3	1	2.5	#F68B33	1	Correlation Circle Plot	TW513.raw	16.8164462112384	17.7045939285462
26	A2A9C3	-0.402620262328824	-0.993688079058687	murine	A2A9C3	1	2.5	#F68B33	1	Correlation Circle Plot	TW514.raw	16.2598829959417	17.6560477154906
27	A2A9C3	-0.402620262328824	-0.993688079058687	murine	A2A9C3	1	2.5	#F68B33	1	Correlation Circle Plot	TW515.raw	NA	17.9640531395001
28	A2AX52	-0.0676213168652921	-0.767382658462791	murine	A2AX52	1	2.5	#F68B33	1	Correlation Circle Plot	TW507.raw	NA	18.1215841046713
29	A2AX52	-0.0676213168652921	-0.767382658462791	murine	A2AX52	1	2.5	#F68B33	1	Correlation Circle Plot	TW508.raw	15.3956780496992	17.1193869808025
30	A2AX52	-0.0676213168652921	-0.767382658462791	murine	A2AX52	1	2.5	#F68B33	1	Correlation Circle Plot	TW509.raw	16.3464375519807	17.9336703905009
31	A2AX52	-0.0676213168652921	-0.767382658462791	murine	A2AX52	1	2.5	#F68B33	1	Correlation Circle Plot	TW510.raw	16.9673050752495	17.6965018965544
32	A2AX52	-0.0676213168652921	-0.767382658462791	murine	A2AX52	1	2.5	#F68B33	1	Correlation Circle Plot	TW511.raw	NA	17.843681874149
33	A2AX52	-0.0676213168652921	-0.767382658462791	murine	A2AX52	1	2.5	#F68B33	1	Correlation Circle Plot	TW512.raw	NA	17.659076078304
34	A2AX52	-0.0676213168652921	-0.767382658462791	murine	A2AX52	1	2.5	#F68B33	1	Correlation Circle Plot	TW513.raw	17.7246670567258	17.7045939285462
35	A2AX52	-0.0676213168652921	-0.767382658462791	murine	A2AX52	1	2.5	#F68B33	1	Correlation Circle Plot	TW514.raw	17.2073575602063	17.6560477154906
36	A2AX52	-0.0676213168652921	-0.767382658462791	murine	A2AX52	1	2.5	#F68B33	1	Correlation Circle Plot	TW515.raw	16.6252950361353	17.9640531395001
37	A6X935	0.271281639714412	-0.849604657220965	murine	A6X935	1	2.5	#F68B33	1	Correlation Circle Plot	TW507.raw	20.3579406833834	18.1215841046713
38	A6X935	0.271281639714412	-0.849604657220965	murine	A6X935	1	2.5	#F68B33	1	Correlation Circle Plot	TW508.raw	19.5534943049066	17.1193869808025
39	A6X935	0.271281639714412	-0.849604657220965	murine	A6X935	1	2.5	#F68B33	1	Correlation Circle Plot	TW509.raw	19.9059657204839	17.9336703905009
40	A6X935	0.271281639714412	-0.849604657220965	murine	A6X935	1	2.5	#F68B33	1	Correlation Circle Plot	TW510.raw	20.0111890294396	17.6965018965544
41	A6X935	0.271281639714412	-0.849604657220965	murine	A6X935	1	2.5	#F68B33	1	Correlation Circle Plot	TW511.raw	20.676926389968	17.843681874149
42	A6X935	0.271281639714412	-0.849604657220965	murine	A6X935	1	2.5	#F68B33	1	Correlation Circle Plot	TW512.raw	21.0747987041011	17.659076078304
43	A6X935	0.271281639714412	-0.849604657220965	murine	A6X935	1	2.5	#F68B33	1	Correlation Circle Plot	TW513.raw	21.9955822319054	17.7045939285462
44	A6X935	0.271281639714412	-0.849604657220965	murine	A6X935	1	2.5	#F68B33	1	Correlation Circle Plot	TW514.raw	20.644560458786	17.6560477154906
45	A6X935	0.271281639714412	-0.849604657220965	murine	A6X935	1	2.5	#F68B33	1	Correlation Circle Plot	TW515.raw	20.9489703008989	17.9640531395001
46	A8DUK4	0.115669719183929	-0.892088085292371	murine	A8DUK4	1	2.5	#F68B33	1	Correlation Circle Plot	TW507.raw	22.425287626412	18.1215841046713
47	A8DUK4	0.115669719183929	-0.892088085292371	murine	A8DUK4	1	2.5	#F68B33	1	Correlation Circle Plot	TW508.raw	20.2482356734401	17.1193869808025
48	A8DUK4	0.115669719183929	-0.892088085292371	murine	A8DUK4	1	2.5	#F68B33	1	Correlation Circle Plot	TW509.raw	NA	17.9336703905009
49	A8DUK4	0.115669719183929	-0.892088085292371	murine	A8DUK4	1	2.5	#F68B33	1	Correlation Circle Plot	TW510.raw	22.0032591707066	17.6965018965544
50	A8DUK4	0.115669719183929	-0.892088085292371	murine	A8DUK4	1	2.5	#F68B33	1	Correlation Circle Plot	TW511.raw	NA	17.843681874149
51	A8DUK4	0.115669719183929	-0.892088085292371	murine	A8DUK4	1	2.5	#F68B33	1	Correlation Circle Plot	TW512.raw	22.8881066594593	17.659076078304
52	A8DUK4	0.115669719183929	-0.892088085292371	murine	A8DUK4	1	2.5	#F68B33	1	Correlation Circle Plot	TW513.raw	25.9983380346445	17.7045939285462
53	A8DUK4	0.115669719183929	-0.892088085292371	murine	A8DUK4	1	2.5	#F68B33	1	Correlation Circle Plot	TW514.raw	22.4777024436066	17.6560477154906
54	A8DUK4	0.115669719183929	-0.892088085292371	murine	A8DUK4	1	2.5	#F68B33	1	Correlation Circle Plot	TW515.raw	23.7314433387762	17.9640531395001
55	B2RTN2	-0.367157292578489	-0.672345600641659	murine	B2RTN2	1	2.5	#F68B33	1	Correlation Circle Plot	TW507.raw	16.9565690058949	18.1215841046713
56	B2RTN2	-0.367157292578489	-0.672345600641659	murine	B2RTN2	1	2.5	#F68B33	1	Correlation Circle Plot	TW508.raw	17.0507627038508	17.1193869808025
57	B2RTN2	-0.367157292578489	-0.672345600641659	murine	B2RTN2	1	2.5	#F68B33	1	Correlation Circle Plot	TW509.raw	17.6353638639238	17.9336703905009
58	B2RTN2	-0.367157292578489	-0.672345600641659	murine	B2RTN2	1	2.5	#F68B33	1	Correlation Circle Plot	TW510.raw	17.1966405446056	17.6965018965544
59	B2RTN2	-0.367157292578489	-0.672345600641659	murine	B2RTN2	1	2.5	#F68B33	1	Correlation Circle Plot	TW511.raw	NA	17.843681874149
60	B2RTN2	-0.367157292578489	-0.672345600641659	murine	B2RTN2	1	2.5	#F68B33	1	Correlation Circle Plot	TW512.raw	17.1490425065281	17.659076078304
61	B2RTN2	-0.367157292578489	-0.672345600641659	murine	B2RTN2	1	2.5	#F68B33	1	Correlation Circle Plot	TW513.raw	17.4794566190074	17.7045939285462
62	B2RTN2	-0.367157292578489	-0.672345600641659	murine	B2RTN2	1	2.5	#F68B33	1	Correlation Circle Plot	TW514.raw	17.1132538066513	17.6560477154906
63	B2RTN2	-0.367157292578489	-0.672345600641659	murine	B2RTN2	1	2.5	#F68B33	1	Correlation Circle Plot	TW515.raw	17.2754879956924	17.9640531395001
64	CON_P02769	-0.199857243496371	-0.513247558934565	murine	CON_P02769	1	2.5	#F68B33	1	Correlation Circle Plot	TW507.raw	17.4735551439773	18.1215841046713
65	CON_P02769	-0.199857243496371	-0.513247558934565	murine	CON_P02769	1	2.5	#F68B33	1	Correlation Circle Plot	TW508.raw	17.3882864197626	17.1193869808025
66	CON_P02769	-0.199857243496371	-0.513247558934565	murine	CON_P02769	1	2.5	#F68B33	1	Correlation Circle Plot	TW509.raw	18.3874788658424	17.9336703905009
67	CON_P02769	-0.199857243496371	-0.513247558934565	murine	CON_P02769	1	2.5	#F68B33	1	Correlation Circle Plot	TW510.raw	16.7152112847718	17.6965018965544
68	CON_P02769	-0.199857243496371	-0.513247558934565	murine	CON_P02769	1	2.5	#F68B33	1	Correlation Circle Plot	TW511.raw	17.9488405838642	17.843681874149
69	CON_P02769	-0.199857243496371	-0.513247558934565	murine	CON_P02769	1	2.5	#F68B33	1	Correlation Circle Plot	TW512.raw	17.3730095535817	17.659076078304
70	CON_P02769	-0.199857243496371	-0.513247558934565	murine	CON_P02769	1	2.5	#F68B33	1	Correlation Circle Plot	TW513.raw	18.8284030466762	17.7045939285462
71	CON_P02769	-0.199857243496371	-0.513247558934565	murine	CON_P02769	1	2.5	#F68B33	1	Correlation Circle Plot	TW514.raw	18.9951819529563	17.6560477154906
72	CON_P02769	-0.199857243496371	-0.513247558934565	murine	CON_P02769	1	2.5	#F68B33	1	Correlation Circle Plot	TW515.raw	18.4407434777095	17.9640531395001
73	CON_Q2UVX4	0.225021418906072	-0.742439511287865	murine	CON_Q2UVX4	1	2.5	#F68B33	1	Correlation Circle Plot	TW507.raw	15.7585225304016	18.1215841046713
74	CON_Q2UVX4	0.225021418906072	-0.742439511287865	murine	CON_Q2UVX4	1	2.5	#F68B33	1	Correlation Circle Plot	TW508.raw	15.9610675358041	17.1193869808025
75	CON_Q2UVX4	0.225021418906072	-0.742439511287865	murine	CON_Q2UVX4	1	2.5	#F68B33	1	Correlation Circle Plot	TW509.raw	16.9467920748505	17.9336703905009
76	CON_Q2UVX4	0.225021418906072	-0.742439511287865	murine	CON_Q2UVX4	1	2.5	#F68B33	1	Correlation Circle Plot	TW510.raw	16.0672221594	17.6965018965544
77	CON_Q2UVX4	0.225021418906072	-0.742439511287865	murine	CON_Q2UVX4	1	2.5	#F68B33	1	Correlation Circle Plot	TW511.raw	17.724913480568	17.843681874149
78	CON_Q2UVX4	0.225021418906072	-0.742439511287865	murine	CON_Q2UVX4	1	2.5	#F68B33	1	Correlation Circle Plot	TW512.raw	17.1043223251896	17.659076078304
79	CON_Q2UVX4	0.225021418906072	-0.742439511287865	murine	CON_Q2UVX4	1	2.5	#F68B33	1	Correlation Circle Plot	TW513.raw	17.168926698128	17.7045939285462
80	CON_Q2UVX4	0.225021418906072	-0.742439511287865	murine	CON_Q2UVX4	1	2.5	#F68B33	1	Correlation Circle Plot	TW514.raw	16.5436466114128	17.6560477154906
81	CON_Q2UVX4	0.225021418906072	-0.742439511287865	murine	CON_Q2UVX4	1	2.5	#F68B33	1	Correlation Circle Plot	TW515.raw	17.5691064819263	17.9640531395001
82	E9Q512	0.421971097201612	-0.896937782213802	murine	E9Q512	1	2.5	#F68B33	1	Correlation Circle Plot	TW507.raw	NA	18.1215841046713
83	E9Q512	0.421971097201612	-0.896937782213802	murine	E9Q512	1	2.5	#F68B33	1	Correlation Circle Plot	TW508.raw	15.2244162688179	17.1193869808025
84	E9Q512	0.421971097201612	-0.896937782213802	murine	E9Q512	1	2.5	#F68B33	1	Correlation Circle Plot	TW509.raw	NA	17.9336703905009
85	E9Q512	0.421971097201612	-0.896937782213802	murine	E9Q512	1	2.5	#F68B33	1	Correlation Circle Plot	TW510.raw	NA	17.6965018965544
86	E9Q512	0.421971097201612	-0.896937782213802	murine	E9Q512	1	2.5	#F68B33	1	Correlation Circle Plot	TW511.raw	NA	17.843681874149
87	E9Q512	0.421971097201612	-0.896937782213802	murine	E9Q512	1	2.5	#F68B33	1	Correlation Circle Plot	TW512.raw	NA	17.659076078304
88	E9Q512	0.421971097201612	-0.896937782213802	murine	E9Q512	1	2.5	#F68B33	1	Correlation Circle Plot	TW513.raw	16.5625301354269	17.7045939285462
89	E9Q512	0.421971097201612	-0.896937782213802	murine	E9Q512	1	2.5	#F68B33	1	Correlation Circle Plot	TW514.raw	15.6326118735716	17.6560477154906
90	E9Q512	0.421971097201612	-0.896937782213802	murine	E9Q512	1	2.5	#F68B33	1	Correlation Circle Plot	TW515.raw	16.41566585582	17.9640531395001
91	E9Q784	-0.409527696939863	0.572993191140566	murine	E9Q784	1	2.5	#F68B33	1	Correlation Circle Plot	TW507.raw	17.7748385246878	18.1215841046713
92	E9Q784	-0.409527696939863	0.572993191140566	murine	E9Q784	1	2.5	#F68B33	1	Correlation Circle Plot	TW508.raw	18.6573917270253	17.1193869808025
93	E9Q784	-0.409527696939863	0.572993191140566	murine	E9Q784	1	2.5	#F68B33	1	Correlation Circle Plot	TW509.raw	17.9260237493703	17.9336703905009
94	E9Q784	-0.409527696939863	0.572993191140566	murine	E9Q784	1	2.5	#F68B33	1	Correlation Circle Plot	TW510.raw	18.5484117884236	17.6965018965544
95	E9Q784	-0.409527696939863	0.572993191140566	murine	E9Q784	1	2.5	#F68B33	1	Correlation Circle Plot	TW511.raw	18.1169429289957	17.843681874149
96	E9Q784	-0.409527696939863	0.572993191140566	murine	E9Q784	1	2.5	#F68B33	1	Correlation Circle Plot	TW512.raw	16.6781186836353	17.659076078304
97	E9Q784	-0.409527696939863	0.572993191140566	murine	E9Q784	1	2.5	#F68B33	1	Correlation Circle Plot	TW513.raw	17.5296211886245	17.7045939285462
98	E9Q784	-0.409527696939863	0.572993191140566	murine	E9Q784	1	2.5	#F68B33	1	Correlation Circle Plot	TW514.raw	17.9512562524261	17.6560477154906
99	E9Q784	-0.409527696939863	0.572993191140566	murine	E9Q784	1	2.5	#F68B33	1	Correlation Circle Plot	TW515.raw	17.4997836147171	17.9640531395001
100	O00391	-0.29507256193653	0.678591413970624	human	O00391	1	2.5	#388ECC	1	Correlation Circle Plot	TW507.raw	19.6682115408087	18.1215841046713
101	O00391	-0.29507256193653	0.678591413970624	human	O00391	1	2.5	#388ECC	1	Correlation Circle Plot	TW508.raw	20.0772199416618	17.1193869808025
102	O00391	-0.29507256193653	0.678591413970624	human	O00391	1	2.5	#388ECC	1	Correlation Circle Plot	TW509.raw	18.8763340800943	17.9336703905009
103	O00391	-0.29507256193653	0.678591413970624	human	O00391	1	2.5	#388ECC	1	Correlation Circle Plot	TW510.raw	18.897434842901	17.6965018965544
104	O00391	-0.29507256193653	0.678591413970624	human	O00391	1	2.5	#388ECC	1	Correlation Circle Plot	TW511.raw	18.5742904704239	17.843681874149
105	O00391	-0.29507256193653	0.678591413970624	human	O00391	1	2.5	#388ECC	1	Correlation Circle Plot	TW512.raw	19.7428340731009	17.659076078304
106	O00391	-0.29507256193653	0.678591413970624	human	O00391	1	2.5	#388ECC	1	Correlation Circle Plot	TW513.raw	17.4136279290242	17.7045939285462
107	O00391	-0.29507256193653	0.678591413970624	human	O00391	1	2.5	#388ECC	1	Correlation Circle Plot	TW514.raw	20.1464642643071	17.6560477154906
108	O00391	-0.29507256193653	0.678591413970624	human	O00391	1	2.5	#388ECC	1	Correlation Circle Plot	TW515.raw	17.4908273788665	17.9640531395001
109	O08583	-0.0824917100026963	-0.778659128403664	murine	O08583	1	2.5	#F68B33	1	Correlation Circle Plot	TW507.raw	16.4388909175279	18.1215841046713
110	O08583	-0.0824917100026963	-0.778659128403664	murine	O08583	1	2.5	#F68B33	1	Correlation Circle Plot	TW508.raw	16.0166407352477	17.1193869808025
111	O08583	-0.0824917100026963	-0.778659128403664	murine	O08583	1	2.5	#F68B33	1	Correlation Circle Plot	TW509.raw	16.6060089723909	17.9336703905009
112	O08583	-0.0824917100026963	-0.778659128403664	murine	O08583	1	2.5	#F68B33	1	Correlation Circle Plot	TW510.raw	NA	17.6965018965544
113	O08583	-0.0824917100026963	-0.778659128403664	murine	O08583	1	2.5	#F68B33	1	Correlation Circle Plot	TW511.raw	16.0534465435028	17.843681874149
114	O08583	-0.0824917100026963	-0.778659128403664	murine	O08583	1	2.5	#F68B33	1	Correlation Circle Plot	TW512.raw	NA	17.659076078304
115	O08583	-0.0824917100026963	-0.778659128403664	murine	O08583	1	2.5	#F68B33	1	Correlation Circle Plot	TW513.raw	17.731517918286	17.7045939285462
116	O08583	-0.0824917100026963	-0.778659128403664	murine	O08583	1	2.5	#F68B33	1	Correlation Circle Plot	TW514.raw	16.0026194616338	17.6560477154906
117	O08583	-0.0824917100026963	-0.778659128403664	murine	O08583	1	2.5	#F68B33	1	Correlation Circle Plot	TW515.raw	NA	17.9640531395001
118	O14579	0.470536096015876	0.699266488319	human	O14579	1	2.5	#388ECC	1	Correlation Circle Plot	TW507.raw	19.9494619793602	18.1215841046713
119	O14579	0.470536096015876	0.699266488319	human	O14579	1	2.5	#388ECC	1	Correlation Circle Plot	TW508.raw	19.9861392443566	17.1193869808025
120	O14579	0.470536096015876	0.699266488319	human	O14579	1	2.5	#388ECC	1	Correlation Circle Plot	TW509.raw	19.6734712647255	17.9336703905009
121	O14579	0.470536096015876	0.699266488319	human	O14579	1	2.5	#388ECC	1	Correlation Circle Plot	TW510.raw	19.4664170628286	17.6965018965544
122	O14579	0.470536096015876	0.699266488319	human	O14579	1	2.5	#388ECC	1	Correlation Circle Plot	TW511.raw	19.5084176649446	17.843681874149
123	O14579	0.470536096015876	0.699266488319	human	O14579	1	2.5	#388ECC	1	Correlation Circle Plot	TW512.raw	19.6686547677546	17.659076078304
124	O14579	0.470536096015876	0.699266488319	human	O14579	1	2.5	#388ECC	1	Correlation Circle Plot	TW513.raw	19.2112062630392	17.7045939285462
125	O14579	0.470536096015876	0.699266488319	human	O14579	1	2.5	#388ECC	1	Correlation Circle Plot	TW514.raw	19.5087271424267	17.6560477154906
126	O14579	0.470536096015876	0.699266488319	human	O14579	1	2.5	#388ECC	1	Correlation Circle Plot	TW515.raw	19.9601094331056	17.9640531395001
127	O14745	0.195023120804352	0.767578704634962	human	O14745	1	2.5	#388ECC	1	Correlation Circle Plot	TW507.raw	21.7187669739449	18.1215841046713
128	O14745	0.195023120804352	0.767578704634962	human	O14745	1	2.5	#388ECC	1	Correlation Circle Plot	TW508.raw	21.2046248717949	17.1193869808025
129	O14745	0.195023120804352	0.767578704634962	human	O14745	1	2.5	#388ECC	1	Correlation Circle Plot	TW509.raw	19.3005871686851	17.9336703905009
130	O14745	0.195023120804352	0.767578704634962	human	O14745	1	2.5	#388ECC	1	Correlation Circle Plot	TW510.raw	21.4074109277589	17.6965018965544
131	O14745	0.195023120804352	0.767578704634962	human	O14745	1	2.5	#388ECC	1	Correlation Circle Plot	TW511.raw	20.2397313705556	17.843681874149
132	O14745	0.195023120804352	0.767578704634962	human	O14745	1	2.5	#388ECC	1	Correlation Circle Plot	TW512.raw	18.0048020101602	17.659076078304
133	O14745	0.195023120804352	0.767578704634962	human	O14745	1	2.5	#388ECC	1	Correlation Circle Plot	TW513.raw	18.8783832567798	17.7045939285462
134	O14745	0.195023120804352	0.767578704634962	human	O14745	1	2.5	#388ECC	1	Correlation Circle Plot	TW514.raw	19.907765011395	17.6560477154906
135	O14745	0.195023120804352	0.767578704634962	human	O14745	1	2.5	#388ECC	1	Correlation Circle Plot	TW515.raw	20.9178775565928	17.9640531395001
136	O14880	-0.411831339187436	0.689464170553245	human	O14880	1	2.5	#388ECC	1	Correlation Circle Plot	TW507.raw	21.5934959872108	18.1215841046713
137	O14880	-0.411831339187436	0.689464170553245	human	O14880	1	2.5	#388ECC	1	Correlation Circle Plot	TW508.raw	21.8954458517307	17.1193869808025
138	O14880	-0.411831339187436	0.689464170553245	human	O14880	1	2.5	#388ECC	1	Correlation Circle Plot	TW509.raw	20.5455810404571	17.9336703905009
139	O14880	-0.411831339187436	0.689464170553245	human	O14880	1	2.5	#388ECC	1	Correlation Circle Plot	TW510.raw	21.4866877441634	17.6965018965544
140	O14880	-0.411831339187436	0.689464170553245	human	O14880	1	2.5	#388ECC	1	Correlation Circle Plot	TW511.raw	20.1442499578074	17.843681874149
141	O14880	-0.411831339187436	0.689464170553245	human	O14880	1	2.5	#388ECC	1	Correlation Circle Plot	TW512.raw	17.8918252275602	17.659076078304
142	O14880	-0.411831339187436	0.689464170553245	human	O14880	1	2.5	#388ECC	1	Correlation Circle Plot	TW513.raw	20.005032368365	17.7045939285462
143	O14880	-0.411831339187436	0.689464170553245	human	O14880	1	2.5	#388ECC	1	Correlation Circle Plot	TW514.raw	21.0010301521678	17.6560477154906
144	O14880	-0.411831339187436	0.689464170553245	human	O14880	1	2.5	#388ECC	1	Correlation Circle Plot	TW515.raw	19.5767611143292	17.9640531395001
145	O15118	-0.0310167958034536	0.796555479713145	human	O15118	1	2.5	#388ECC	1	Correlation Circle Plot	TW507.raw	17.5414974763753	18.1215841046713
146	O15118	-0.0310167958034536	0.796555479713145	human	O15118	1	2.5	#388ECC	1	Correlation Circle Plot	TW508.raw	17.4062299227903	17.1193869808025
147	O15118	-0.0310167958034536	0.796555479713145	human	O15118	1	2.5	#388ECC	1	Correlation Circle Plot	TW509.raw	17.2625628670084	17.9336703905009
148	O15118	-0.0310167958034536	0.796555479713145	human	O15118	1	2.5	#388ECC	1	Correlation Circle Plot	TW510.raw	17.8007293077243	17.6965018965544
149	O15118	-0.0310167958034536	0.796555479713145	human	O15118	1	2.5	#388ECC	1	Correlation Circle Plot	TW511.raw	16.6955953358566	17.843681874149
150	O15118	-0.0310167958034536	0.796555479713145	human	O15118	1	2.5	#388ECC	1	Correlation Circle Plot	TW512.raw	17.0674553690938	17.659076078304
151	O15118	-0.0310167958034536	0.796555479713145	human	O15118	1	2.5	#388ECC	1	Correlation Circle Plot	TW513.raw	16.4900078469354	17.7045939285462
152	O15118	-0.0310167958034536	0.796555479713145	human	O15118	1	2.5	#388ECC	1	Correlation Circle Plot	TW514.raw	17.6230169739706	17.6560477154906
153	O15118	-0.0310167958034536	0.796555479713145	human	O15118	1	2.5	#388ECC	1	Correlation Circle Plot	TW515.raw	17.1833155310455	17.9640531395001
154	O43493	-0.334239824127626	0.691270290264074	human	O43493	1	2.5	#388ECC	1	Correlation Circle Plot	TW507.raw	17.7551679467589	18.1215841046713
155	O43493	-0.334239824127626	0.691270290264074	human	O43493	1	2.5	#388ECC	1	Correlation Circle Plot	TW508.raw	17.3072630788191	17.1193869808025
156	O43493	-0.334239824127626	0.691270290264074	human	O43493	1	2.5	#388ECC	1	Correlation Circle Plot	TW509.raw	16.9866420267036	17.9336703905009
157	O43493	-0.334239824127626	0.691270290264074	human	O43493	1	2.5	#388ECC	1	Correlation Circle Plot	TW510.raw	15.5403641891101	17.6965018965544
158	O43493	-0.334239824127626	0.691270290264074	human	O43493	1	2.5	#388ECC	1	Correlation Circle Plot	TW511.raw	15.9094079484923	17.843681874149
159	O43493	-0.334239824127626	0.691270290264074	human	O43493	1	2.5	#388ECC	1	Correlation Circle Plot	TW512.raw	16.6880180383941	17.659076078304
160	O43493	-0.334239824127626	0.691270290264074	human	O43493	1	2.5	#388ECC	1	Correlation Circle Plot	TW513.raw	15.0056684047725	17.7045939285462
161	O43493	-0.334239824127626	0.691270290264074	human	O43493	1	2.5	#388ECC	1	Correlation Circle Plot	TW514.raw	16.9136023699093	17.6560477154906
162	O43493	-0.334239824127626	0.691270290264074	human	O43493	1	2.5	#388ECC	1	Correlation Circle Plot	TW515.raw	15.1410613628799	17.9640531395001
163	O54890	0.19925129091525	-0.782179874820032	murine	O54890	1	2.5	#F68B33	1	Correlation Circle Plot	TW507.raw	15.9523749767091	18.1215841046713
164	O54890	0.19925129091525	-0.782179874820032	murine	O54890	1	2.5	#F68B33	1	Correlation Circle Plot	TW508.raw	14.224386120499	17.1193869808025
165	O54890	0.19925129091525	-0.782179874820032	murine	O54890	1	2.5	#F68B33	1	Correlation Circle Plot	TW509.raw	15.7252197866625	17.9336703905009
166	O54890	0.19925129091525	-0.782179874820032	murine	O54890	1	2.5	#F68B33	1	Correlation Circle Plot	TW510.raw	15.1072089007323	17.6965018965544
167	O54890	0.19925129091525	-0.782179874820032	murine	O54890	1	2.5	#F68B33	1	Correlation Circle Plot	TW511.raw	17.4304035462462	17.843681874149
168	O54890	0.19925129091525	-0.782179874820032	murine	O54890	1	2.5	#F68B33	1	Correlation Circle Plot	TW512.raw	16.4670243687595	17.659076078304
169	O54890	0.19925129091525	-0.782179874820032	murine	O54890	1	2.5	#F68B33	1	Correlation Circle Plot	TW513.raw	17.7892470642627	17.7045939285462
170	O54890	0.19925129091525	-0.782179874820032	murine	O54890	1	2.5	#F68B33	1	Correlation Circle Plot	TW514.raw	16.4262106919428	17.6560477154906
171	O54890	0.19925129091525	-0.782179874820032	murine	O54890	1	2.5	#F68B33	1	Correlation Circle Plot	TW515.raw	17.10543795223	17.9640531395001
172	O60573	0.0772050076898976	0.785115253141789	human	O60573	1	2.5	#388ECC	1	Correlation Circle Plot	TW507.raw	17.915943550082	18.1215841046713
173	O60573	0.0772050076898976	0.785115253141789	human	O60573	1	2.5	#388ECC	1	Correlation Circle Plot	TW508.raw	17.4645058663608	17.1193869808025
174	O60573	0.0772050076898976	0.785115253141789	human	O60573	1	2.5	#388ECC	1	Correlation Circle Plot	TW509.raw	16.3143690473523	17.9336703905009
175	O60573	0.0772050076898976	0.785115253141789	human	O60573	1	2.5	#388ECC	1	Correlation Circle Plot	TW510.raw	16.8324944843361	17.6965018965544
176	O60573	0.0772050076898976	0.785115253141789	human	O60573	1	2.5	#388ECC	1	Correlation Circle Plot	TW511.raw	16.1135163203753	17.843681874149
177	O60573	0.0772050076898976	0.785115253141789	human	O60573	1	2.5	#388ECC	1	Correlation Circle Plot	TW512.raw	16.8961195036371	17.659076078304
178	O60573	0.0772050076898976	0.785115253141789	human	O60573	1	2.5	#388ECC	1	Correlation Circle Plot	TW513.raw	15.9858775059692	17.7045939285462
179	O60573	0.0772050076898976	0.785115253141789	human	O60573	1	2.5	#388ECC	1	Correlation Circle Plot	TW514.raw	16.4649828064286	17.6560477154906
180	O60573	0.0772050076898976	0.785115253141789	human	O60573	1	2.5	#388ECC	1	Correlation Circle Plot	TW515.raw	16.1410374067997	17.9640531395001
181	O60888	0.417428316303279	0.735135467126704	human	O60888	1	2.5	#388ECC	1	Correlation Circle Plot	TW507.raw	21.2158043232209	18.1215841046713
182	O60888	0.417428316303279	0.735135467126704	human	O60888	1	2.5	#388ECC	1	Correlation Circle Plot	TW508.raw	20.3207278447793	17.1193869808025
183	O60888	0.417428316303279	0.735135467126704	human	O60888	1	2.5	#388ECC	1	Correlation Circle Plot	TW509.raw	19.788621165151	17.9336703905009
184	O60888	0.417428316303279	0.735135467126704	human	O60888	1	2.5	#388ECC	1	Correlation Circle Plot	TW510.raw	19.8273396026746	17.6965018965544
185	O60888	0.417428316303279	0.735135467126704	human	O60888	1	2.5	#388ECC	1	Correlation Circle Plot	TW511.raw	20.2254922454322	17.843681874149
186	O60888	0.417428316303279	0.735135467126704	human	O60888	1	2.5	#388ECC	1	Correlation Circle Plot	TW512.raw	19.8919112384666	17.659076078304
187	O60888	0.417428316303279	0.735135467126704	human	O60888	1	2.5	#388ECC	1	Correlation Circle Plot	TW513.raw	18.8536263286567	17.7045939285462
188	O60888	0.417428316303279	0.735135467126704	human	O60888	1	2.5	#388ECC	1	Correlation Circle Plot	TW514.raw	19.4871864628735	17.6560477154906
189	O60888	0.417428316303279	0.735135467126704	human	O60888	1	2.5	#388ECC	1	Correlation Circle Plot	TW515.raw	20.448259506052	17.9640531395001
190	O75340	-0.464788036466442	0.657530347343886	human	O75340	1	2.5	#388ECC	1	Correlation Circle Plot	TW507.raw	18.2803675289363	18.1215841046713
191	O75340	-0.464788036466442	0.657530347343886	human	O75340	1	2.5	#388ECC	1	Correlation Circle Plot	TW508.raw	18.6732055410291	17.1193869808025
192	O75340	-0.464788036466442	0.657530347343886	human	O75340	1	2.5	#388ECC	1	Correlation Circle Plot	TW509.raw	18.7432993437826	17.9336703905009
193	O75340	-0.464788036466442	0.657530347343886	human	O75340	1	2.5	#388ECC	1	Correlation Circle Plot	TW510.raw	17.7018276118042	17.6965018965544
194	O75340	-0.464788036466442	0.657530347343886	human	O75340	1	2.5	#388ECC	1	Correlation Circle Plot	TW511.raw	16.7599401825385	17.843681874149
195	O75340	-0.464788036466442	0.657530347343886	human	O75340	1	2.5	#388ECC	1	Correlation Circle Plot	TW512.raw	16.509267795007	17.659076078304
196	O75340	-0.464788036466442	0.657530347343886	human	O75340	1	2.5	#388ECC	1	Correlation Circle Plot	TW513.raw	17.0857110351879	17.7045939285462
197	O75340	-0.464788036466442	0.657530347343886	human	O75340	1	2.5	#388ECC	1	Correlation Circle Plot	TW514.raw	17.8547527468522	17.6560477154906
198	O75340	-0.464788036466442	0.657530347343886	human	O75340	1	2.5	#388ECC	1	Correlation Circle Plot	TW515.raw	17.222276058096	17.9640531395001
199	O75367	0.215330325142734	0.6577204518595	human	O75367	1	2.5	#388ECC	1	Correlation Circle Plot	TW507.raw	17.7712573238332	18.1215841046713
200	O75367	0.215330325142734	0.6577204518595	human	O75367	1	2.5	#388ECC	1	Correlation Circle Plot	TW508.raw	17.9128308752166	17.1193869808025
201	O75367	0.215330325142734	0.6577204518595	human	O75367	1	2.5	#388ECC	1	Correlation Circle Plot	TW509.raw	17.1468868354159	17.9336703905009
202	O75367	0.215330325142734	0.6577204518595	human	O75367	1	2.5	#388ECC	1	Correlation Circle Plot	TW510.raw	17.5718563157116	17.6965018965544
203	O75367	0.215330325142734	0.6577204518595	human	O75367	1	2.5	#388ECC	1	Correlation Circle Plot	TW511.raw	16.0930584966287	17.843681874149
204	O75367	0.215330325142734	0.6577204518595	human	O75367	1	2.5	#388ECC	1	Correlation Circle Plot	TW512.raw	17.1981380524011	17.659076078304
205	O75367	0.215330325142734	0.6577204518595	human	O75367	1	2.5	#388ECC	1	Correlation Circle Plot	TW513.raw	16.8309236552648	17.7045939285462
206	O75367	0.215330325142734	0.6577204518595	human	O75367	1	2.5	#388ECC	1	Correlation Circle Plot	TW514.raw	17.3561596325424	17.6560477154906
207	O75367	0.215330325142734	0.6577204518595	human	O75367	1	2.5	#388ECC	1	Correlation Circle Plot	TW515.raw	17.4253962289094	17.9640531395001
208	O75569	-0.26130956491887	0.859197251931765	human	O75569	1	2.5	#388ECC	1	Correlation Circle Plot	TW507.raw	17.2127148551792	18.1215841046713
209	O75569	-0.26130956491887	0.859197251931765	human	O75569	1	2.5	#388ECC	1	Correlation Circle Plot	TW508.raw	17.8626313043479	17.1193869808025
210	O75569	-0.26130956491887	0.859197251931765	human	O75569	1	2.5	#388ECC	1	Correlation Circle Plot	TW509.raw	16.3687724407066	17.9336703905009
211	O75569	-0.26130956491887	0.859197251931765	human	O75569	1	2.5	#388ECC	1	Correlation Circle Plot	TW510.raw	16.6187726239606	17.6965018965544
212	O75569	-0.26130956491887	0.859197251931765	human	O75569	1	2.5	#388ECC	1	Correlation Circle Plot	TW511.raw	16.8455513053777	17.843681874149
213	O75569	-0.26130956491887	0.859197251931765	human	O75569	1	2.5	#388ECC	1	Correlation Circle Plot	TW512.raw	16.0367638803808	17.659076078304
214	O75569	-0.26130956491887	0.859197251931765	human	O75569	1	2.5	#388ECC	1	Correlation Circle Plot	TW513.raw	15.6076279544973	17.7045939285462
215	O75569	-0.26130956491887	0.859197251931765	human	O75569	1	2.5	#388ECC	1	Correlation Circle Plot	TW514.raw	17.4083629149408	17.6560477154906
216	O75569	-0.26130956491887	0.859197251931765	human	O75569	1	2.5	#388ECC	1	Correlation Circle Plot	TW515.raw	16.0556489101008	17.9640531395001
217	O75629	0.231554684582794	0.75827882371198	human	O75629	1	2.5	#388ECC	1	Correlation Circle Plot	TW507.raw	18.1627060184824	18.1215841046713
218	O75629	0.231554684582794	0.75827882371198	human	O75629	1	2.5	#388ECC	1	Correlation Circle Plot	TW508.raw	16.7991424659837	17.1193869808025
219	O75629	0.231554684582794	0.75827882371198	human	O75629	1	2.5	#388ECC	1	Correlation Circle Plot	TW509.raw	16.2301349248106	17.9336703905009
220	O75629	0.231554684582794	0.75827882371198	human	O75629	1	2.5	#388ECC	1	Correlation Circle Plot	TW510.raw	16.1844414776209	17.6965018965544
221	O75629	0.231554684582794	0.75827882371198	human	O75629	1	2.5	#388ECC	1	Correlation Circle Plot	TW511.raw	16.364794690228	17.843681874149
222	O75629	0.231554684582794	0.75827882371198	human	O75629	1	2.5	#388ECC	1	Correlation Circle Plot	TW512.raw	16.3450898652826	17.659076078304
223	O75629	0.231554684582794	0.75827882371198	human	O75629	1	2.5	#388ECC	1	Correlation Circle Plot	TW513.raw	15.6120650489995	17.7045939285462
224	O75629	0.231554684582794	0.75827882371198	human	O75629	1	2.5	#388ECC	1	Correlation Circle Plot	TW514.raw	16.9057630496028	17.6560477154906
225	O75629	0.231554684582794	0.75827882371198	human	O75629	1	2.5	#388ECC	1	Correlation Circle Plot	TW515.raw	16.7803218909468	17.9640531395001
226	O75874	0.0084663197631162	0.943596217985575	human	O75874	1	2.5	#388ECC	1	Correlation Circle Plot	TW507.raw	21.5393841388645	18.1215841046713
227	O75874	0.0084663197631162	0.943596217985575	human	O75874	1	2.5	#388ECC	1	Correlation Circle Plot	TW508.raw	21.6212434526624	17.1193869808025
228	O75874	0.0084663197631162	0.943596217985575	human	O75874	1	2.5	#388ECC	1	Correlation Circle Plot	TW509.raw	20.7892550256067	17.9336703905009
229	O75874	0.0084663197631162	0.943596217985575	human	O75874	1	2.5	#388ECC	1	Correlation Circle Plot	TW510.raw	20.8822683933553	17.6965018965544
230	O75874	0.0084663197631162	0.943596217985575	human	O75874	1	2.5	#388ECC	1	Correlation Circle Plot	TW511.raw	20.4652515142428	17.843681874149
231	O75874	0.0084663197631162	0.943596217985575	human	O75874	1	2.5	#388ECC	1	Correlation Circle Plot	TW512.raw	19.864769533556	17.659076078304
232	O75874	0.0084663197631162	0.943596217985575	human	O75874	1	2.5	#388ECC	1	Correlation Circle Plot	TW513.raw	18.1050388820305	17.7045939285462
233	O75874	0.0084663197631162	0.943596217985575	human	O75874	1	2.5	#388ECC	1	Correlation Circle Plot	TW514.raw	21.3212950598689	17.6560477154906
234	O75874	0.0084663197631162	0.943596217985575	human	O75874	1	2.5	#388ECC	1	Correlation Circle Plot	TW515.raw	20.7746117428712	17.9640531395001
235	O94919	0.232740011885014	0.858085003876926	human	O94919	1	2.5	#388ECC	1	Correlation Circle Plot	TW507.raw	18.1802539819355	18.1215841046713
236	O94919	0.232740011885014	0.858085003876926	human	O94919	1	2.5	#388ECC	1	Correlation Circle Plot	TW508.raw	18.6978736788538	17.1193869808025
237	O94919	0.232740011885014	0.858085003876926	human	O94919	1	2.5	#388ECC	1	Correlation Circle Plot	TW509.raw	17.3737742779866	17.9336703905009
238	O94919	0.232740011885014	0.858085003876926	human	O94919	1	2.5	#388ECC	1	Correlation Circle Plot	TW510.raw	19.0928938940342	17.6965018965544
239	O94919	0.232740011885014	0.858085003876926	human	O94919	1	2.5	#388ECC	1	Correlation Circle Plot	TW511.raw	17.9885071789232	17.843681874149
240	O94919	0.232740011885014	0.858085003876926	human	O94919	1	2.5	#388ECC	1	Correlation Circle Plot	TW512.raw	17.5960878179371	17.659076078304
241	O94919	0.232740011885014	0.858085003876926	human	O94919	1	2.5	#388ECC	1	Correlation Circle Plot	TW513.raw	15.4355042372886	17.7045939285462
242	O94919	0.232740011885014	0.858085003876926	human	O94919	1	2.5	#388ECC	1	Correlation Circle Plot	TW514.raw	17.7963121676517	17.6560477154906
243	O94919	0.232740011885014	0.858085003876926	human	O94919	1	2.5	#388ECC	1	Correlation Circle Plot	TW515.raw	NA	17.9640531395001
244	O95219	-0.449797309004946	0.81843034964796	human	O95219	1	2.5	#388ECC	1	Correlation Circle Plot	TW507.raw	17.3221394116918	18.1215841046713
245	O95219	-0.449797309004946	0.81843034964796	human	O95219	1	2.5	#388ECC	1	Correlation Circle Plot	TW508.raw	17.1811813807447	17.1193869808025
246	O95219	-0.449797309004946	0.81843034964796	human	O95219	1	2.5	#388ECC	1	Correlation Circle Plot	TW509.raw	17.0184392749206	17.9336703905009
247	O95219	-0.449797309004946	0.81843034964796	human	O95219	1	2.5	#388ECC	1	Correlation Circle Plot	TW510.raw	17.3864182648649	17.6965018965544
248	O95219	-0.449797309004946	0.81843034964796	human	O95219	1	2.5	#388ECC	1	Correlation Circle Plot	TW511.raw	16.6095741089385	17.843681874149
249	O95219	-0.449797309004946	0.81843034964796	human	O95219	1	2.5	#388ECC	1	Correlation Circle Plot	TW512.raw	15.9535257995107	17.659076078304
250	O95219	-0.449797309004946	0.81843034964796	human	O95219	1	2.5	#388ECC	1	Correlation Circle Plot	TW513.raw	16.1100326011296	17.7045939285462
251	O95219	-0.449797309004946	0.81843034964796	human	O95219	1	2.5	#388ECC	1	Correlation Circle Plot	TW514.raw	17.1139456003517	17.6560477154906
252	O95219	-0.449797309004946	0.81843034964796	human	O95219	1	2.5	#388ECC	1	Correlation Circle Plot	TW515.raw	16.2606972186283	17.9640531395001
253	O95292	-0.218462263331258	0.628331414052459	human	O95292	1	2.5	#388ECC	1	Correlation Circle Plot	TW507.raw	18.569102772412	18.1215841046713
254	O95292	-0.218462263331258	0.628331414052459	human	O95292	1	2.5	#388ECC	1	Correlation Circle Plot	TW508.raw	19.5228171238065	17.1193869808025
255	O95292	-0.218462263331258	0.628331414052459	human	O95292	1	2.5	#388ECC	1	Correlation Circle Plot	TW509.raw	18.8694161219138	17.9336703905009
256	O95292	-0.218462263331258	0.628331414052459	human	O95292	1	2.5	#388ECC	1	Correlation Circle Plot	TW510.raw	18.9226685992766	17.6965018965544
257	O95292	-0.218462263331258	0.628331414052459	human	O95292	1	2.5	#388ECC	1	Correlation Circle Plot	TW511.raw	18.5318763881632	17.843681874149
258	O95292	-0.218462263331258	0.628331414052459	human	O95292	1	2.5	#388ECC	1	Correlation Circle Plot	TW512.raw	19.1904251386274	17.659076078304
259	O95292	-0.218462263331258	0.628331414052459	human	O95292	1	2.5	#388ECC	1	Correlation Circle Plot	TW513.raw	17.5580544322297	17.7045939285462
260	O95292	-0.218462263331258	0.628331414052459	human	O95292	1	2.5	#388ECC	1	Correlation Circle Plot	TW514.raw	19.6862936255674	17.6560477154906
261	O95292	-0.218462263331258	0.628331414052459	human	O95292	1	2.5	#388ECC	1	Correlation Circle Plot	TW515.raw	18.2659858174618	17.9640531395001
262	O95758	-0.122444915924763	0.805861006707527	human	O95758	1	2.5	#388ECC	1	Correlation Circle Plot	TW507.raw	18.8947970443081	18.1215841046713
263	O95758	-0.122444915924763	0.805861006707527	human	O95758	1	2.5	#388ECC	1	Correlation Circle Plot	TW508.raw	18.6400719052652	17.1193869808025
264	O95758	-0.122444915924763	0.805861006707527	human	O95758	1	2.5	#388ECC	1	Correlation Circle Plot	TW509.raw	18.1832622157459	17.9336703905009
265	O95758	-0.122444915924763	0.805861006707527	human	O95758	1	2.5	#388ECC	1	Correlation Circle Plot	TW510.raw	18.4296560072724	17.6965018965544
266	O95758	-0.122444915924763	0.805861006707527	human	O95758	1	2.5	#388ECC	1	Correlation Circle Plot	TW511.raw	17.8091966138498	17.843681874149
267	O95758	-0.122444915924763	0.805861006707527	human	O95758	1	2.5	#388ECC	1	Correlation Circle Plot	TW512.raw	18.0688307493543	17.659076078304
268	O95758	-0.122444915924763	0.805861006707527	human	O95758	1	2.5	#388ECC	1	Correlation Circle Plot	TW513.raw	17.9757360366042	17.7045939285462
269	O95758	-0.122444915924763	0.805861006707527	human	O95758	1	2.5	#388ECC	1	Correlation Circle Plot	TW514.raw	18.2550700747434	17.6560477154906
270	O95758	-0.122444915924763	0.805861006707527	human	O95758	1	2.5	#388ECC	1	Correlation Circle Plot	TW515.raw	17.9421020907266	17.9640531395001
271	O95861	-0.0235405281406245	0.932924207859037	human	O95861	1	2.5	#388ECC	1	Correlation Circle Plot	TW507.raw	20.2564943533795	18.1215841046713
272	O95861	-0.0235405281406245	0.932924207859037	human	O95861	1	2.5	#388ECC	1	Correlation Circle Plot	TW508.raw	19.4437509478199	17.1193869808025
273	O95861	-0.0235405281406245	0.932924207859037	human	O95861	1	2.5	#388ECC	1	Correlation Circle Plot	TW509.raw	18.8343815454019	17.9336703905009
274	O95861	-0.0235405281406245	0.932924207859037	human	O95861	1	2.5	#388ECC	1	Correlation Circle Plot	TW510.raw	18.4614194936202	17.6965018965544
275	O95861	-0.0235405281406245	0.932924207859037	human	O95861	1	2.5	#388ECC	1	Correlation Circle Plot	TW511.raw	17.3711385189869	17.843681874149
276	O95861	-0.0235405281406245	0.932924207859037	human	O95861	1	2.5	#388ECC	1	Correlation Circle Plot	TW512.raw	17.4355888791827	17.659076078304
277	O95861	-0.0235405281406245	0.932924207859037	human	O95861	1	2.5	#388ECC	1	Correlation Circle Plot	TW513.raw	16.215096879561	17.7045939285462
278	O95861	-0.0235405281406245	0.932924207859037	human	O95861	1	2.5	#388ECC	1	Correlation Circle Plot	TW514.raw	18.7414044412238	17.6560477154906
279	O95861	-0.0235405281406245	0.932924207859037	human	O95861	1	2.5	#388ECC	1	Correlation Circle Plot	TW515.raw	18.3685789286495	17.9640531395001
280	O96011	0.104825181186778	0.889519282243843	human	O96011	1	2.5	#388ECC	1	Correlation Circle Plot	TW507.raw	18.1994806474921	18.1215841046713
281	O96011	0.104825181186778	0.889519282243843	human	O96011	1	2.5	#388ECC	1	Correlation Circle Plot	TW508.raw	18.4876241722621	17.1193869808025
282	O96011	0.104825181186778	0.889519282243843	human	O96011	1	2.5	#388ECC	1	Correlation Circle Plot	TW509.raw	16.3722053060615	17.9336703905009
283	O96011	0.104825181186778	0.889519282243843	human	O96011	1	2.5	#388ECC	1	Correlation Circle Plot	TW510.raw	NA	17.6965018965544
284	O96011	0.104825181186778	0.889519282243843	human	O96011	1	2.5	#388ECC	1	Correlation Circle Plot	TW511.raw	17.5626150961563	17.843681874149
285	O96011	0.104825181186778	0.889519282243843	human	O96011	1	2.5	#388ECC	1	Correlation Circle Plot	TW512.raw	17.0050762419484	17.659076078304
286	O96011	0.104825181186778	0.889519282243843	human	O96011	1	2.5	#388ECC	1	Correlation Circle Plot	TW513.raw	15.8609172242215	17.7045939285462
287	O96011	0.104825181186778	0.889519282243843	human	O96011	1	2.5	#388ECC	1	Correlation Circle Plot	TW514.raw	18.0274146935726	17.6560477154906
288	O96011	0.104825181186778	0.889519282243843	human	O96011	1	2.5	#388ECC	1	Correlation Circle Plot	TW515.raw	17.0963239598211	17.9640531395001
289	P00390	-0.216136193989189	0.941988089796563	human	P00390	1	2.5	#388ECC	1	Correlation Circle Plot	TW507.raw	20.1037616272272	18.1215841046713
290	P00390	-0.216136193989189	0.941988089796563	human	P00390	1	2.5	#388ECC	1	Correlation Circle Plot	TW508.raw	19.9723207554837	17.1193869808025
291	P00390	-0.216136193989189	0.941988089796563	human	P00390	1	2.5	#388ECC	1	Correlation Circle Plot	TW509.raw	19.3571610728437	17.9336703905009
292	P00390	-0.216136193989189	0.941988089796563	human	P00390	1	2.5	#388ECC	1	Correlation Circle Plot	TW510.raw	19.825364106032	17.6965018965544
293	P00390	-0.216136193989189	0.941988089796563	human	P00390	1	2.5	#388ECC	1	Correlation Circle Plot	TW511.raw	19.5269137251724	17.843681874149
294	P00390	-0.216136193989189	0.941988089796563	human	P00390	1	2.5	#388ECC	1	Correlation Circle Plot	TW512.raw	18.7860781474164	17.659076078304
295	P00390	-0.216136193989189	0.941988089796563	human	P00390	1	2.5	#388ECC	1	Correlation Circle Plot	TW513.raw	17.9521724642924	17.7045939285462
296	P00390	-0.216136193989189	0.941988089796563	human	P00390	1	2.5	#388ECC	1	Correlation Circle Plot	TW514.raw	19.8445908428793	17.6560477154906
297	P00390	-0.216136193989189	0.941988089796563	human	P00390	1	2.5	#388ECC	1	Correlation Circle Plot	TW515.raw	18.8887699995719	17.9640531395001
298	P00441	0.170687228716606	0.763720293188579	human	P00441	1	2.5	#388ECC	1	Correlation Circle Plot	TW507.raw	18.951273330018	18.1215841046713
299	P00441	0.170687228716606	0.763720293188579	human	P00441	1	2.5	#388ECC	1	Correlation Circle Plot	TW508.raw	19.1789055199834	17.1193869808025
300	P00441	0.170687228716606	0.763720293188579	human	P00441	1	2.5	#388ECC	1	Correlation Circle Plot	TW509.raw	17.4988102597206	17.9336703905009
301	P00441	0.170687228716606	0.763720293188579	human	P00441	1	2.5	#388ECC	1	Correlation Circle Plot	TW510.raw	17.6128109173169	17.6965018965544
302	P00441	0.170687228716606	0.763720293188579	human	P00441	1	2.5	#388ECC	1	Correlation Circle Plot	TW511.raw	18.5999128421871	17.843681874149
303	P00441	0.170687228716606	0.763720293188579	human	P00441	1	2.5	#388ECC	1	Correlation Circle Plot	TW512.raw	18.227192864308	17.659076078304
304	P00441	0.170687228716606	0.763720293188579	human	P00441	1	2.5	#388ECC	1	Correlation Circle Plot	TW513.raw	16.9646680184797	17.7045939285462
305	P00441	0.170687228716606	0.763720293188579	human	P00441	1	2.5	#388ECC	1	Correlation Circle Plot	TW514.raw	18.240381417387	17.6560477154906
306	P00441	0.170687228716606	0.763720293188579	human	P00441	1	2.5	#388ECC	1	Correlation Circle Plot	TW515.raw	17.9434191132847	17.9640531395001
307	P00918	-0.425305609786673	0.740069391886278	human	P00918	1	2.5	#388ECC	1	Correlation Circle Plot	TW507.raw	23.3154248982942	18.1215841046713
308	P00918	-0.425305609786673	0.740069391886278	human	P00918	1	2.5	#388ECC	1	Correlation Circle Plot	TW508.raw	23.3442959079158	17.1193869808025
309	P00918	-0.425305609786673	0.740069391886278	human	P00918	1	2.5	#388ECC	1	Correlation Circle Plot	TW509.raw	20.0399658960686	17.9336703905009
310	P00918	-0.425305609786673	0.740069391886278	human	P00918	1	2.5	#388ECC	1	Correlation Circle Plot	TW510.raw	19.7219969880271	17.6965018965544
311	P00918	-0.425305609786673	0.740069391886278	human	P00918	1	2.5	#388ECC	1	Correlation Circle Plot	TW511.raw	19.934652637934	17.843681874149
312	P00918	-0.425305609786673	0.740069391886278	human	P00918	1	2.5	#388ECC	1	Correlation Circle Plot	TW512.raw	NA	17.659076078304
313	P00918	-0.425305609786673	0.740069391886278	human	P00918	1	2.5	#388ECC	1	Correlation Circle Plot	TW513.raw	18.2404186871797	17.7045939285462
314	P00918	-0.425305609786673	0.740069391886278	human	P00918	1	2.5	#388ECC	1	Correlation Circle Plot	TW514.raw	21.0218326095932	17.6560477154906
315	P00918	-0.425305609786673	0.740069391886278	human	P00918	1	2.5	#388ECC	1	Correlation Circle Plot	TW515.raw	16.2459815739229	17.9640531395001
316	P00920	0.166125861083013	-0.86501852661964	murine	P00920	1	2.5	#F68B33	1	Correlation Circle Plot	TW507.raw	19.5509740670887	18.1215841046713
317	P00920	0.166125861083013	-0.86501852661964	murine	P00920	1	2.5	#F68B33	1	Correlation Circle Plot	TW508.raw	19.4097244710829	17.1193869808025
318	P00920	0.166125861083013	-0.86501852661964	murine	P00920	1	2.5	#F68B33	1	Correlation Circle Plot	TW509.raw	20.2978544097092	17.9336703905009
319	P00920	0.166125861083013	-0.86501852661964	murine	P00920	1	2.5	#F68B33	1	Correlation Circle Plot	TW510.raw	19.8674295757082	17.6965018965544
320	P00920	0.166125861083013	-0.86501852661964	murine	P00920	1	2.5	#F68B33	1	Correlation Circle Plot	TW511.raw	20.631688639617	17.843681874149
321	P00920	0.166125861083013	-0.86501852661964	murine	P00920	1	2.5	#F68B33	1	Correlation Circle Plot	TW512.raw	19.970959675994	17.659076078304
322	P00920	0.166125861083013	-0.86501852661964	murine	P00920	1	2.5	#F68B33	1	Correlation Circle Plot	TW513.raw	21.7553831347144	17.7045939285462
323	P00920	0.166125861083013	-0.86501852661964	murine	P00920	1	2.5	#F68B33	1	Correlation Circle Plot	TW514.raw	19.6146433519842	17.6560477154906
324	P00920	0.166125861083013	-0.86501852661964	murine	P00920	1	2.5	#F68B33	1	Correlation Circle Plot	TW515.raw	21.0230246901076	17.9640531395001
325	P00966	0.0287654475374728	0.804280156430476	human	P00966	1	2.5	#388ECC	1	Correlation Circle Plot	TW507.raw	22.0867057571075	18.1215841046713
326	P00966	0.0287654475374728	0.804280156430476	human	P00966	1	2.5	#388ECC	1	Correlation Circle Plot	TW508.raw	18.7300156410762	17.1193869808025
327	P00966	0.0287654475374728	0.804280156430476	human	P00966	1	2.5	#388ECC	1	Correlation Circle Plot	TW509.raw	18.3142070508745	17.9336703905009
328	P00966	0.0287654475374728	0.804280156430476	human	P00966	1	2.5	#388ECC	1	Correlation Circle Plot	TW510.raw	18.6084678082559	17.6965018965544
329	P00966	0.0287654475374728	0.804280156430476	human	P00966	1	2.5	#388ECC	1	Correlation Circle Plot	TW511.raw	17.7183188104793	17.843681874149
330	P00966	0.0287654475374728	0.804280156430476	human	P00966	1	2.5	#388ECC	1	Correlation Circle Plot	TW512.raw	NA	17.659076078304
331	P00966	0.0287654475374728	0.804280156430476	human	P00966	1	2.5	#388ECC	1	Correlation Circle Plot	TW513.raw	15.9722977540864	17.7045939285462
332	P00966	0.0287654475374728	0.804280156430476	human	P00966	1	2.5	#388ECC	1	Correlation Circle Plot	TW514.raw	20.273827463719	17.6560477154906
333	P00966	0.0287654475374728	0.804280156430476	human	P00966	1	2.5	#388ECC	1	Correlation Circle Plot	TW515.raw	18.1341806223896	17.9640531395001
334	P01027	-0.0599551983649212	-0.838275036880567	murine	P01027	1	2.5	#F68B33	1	Correlation Circle Plot	TW507.raw	21.7913036108633	18.1215841046713
335	P01027	-0.0599551983649212	-0.838275036880567	murine	P01027	1	2.5	#F68B33	1	Correlation Circle Plot	TW508.raw	21.149618131595	17.1193869808025
336	P01027	-0.0599551983649212	-0.838275036880567	murine	P01027	1	2.5	#F68B33	1	Correlation Circle Plot	TW509.raw	22.0209446825266	17.9336703905009
337	P01027	-0.0599551983649212	-0.838275036880567	murine	P01027	1	2.5	#F68B33	1	Correlation Circle Plot	TW510.raw	21.400011128729	17.6965018965544
338	P01027	-0.0599551983649212	-0.838275036880567	murine	P01027	1	2.5	#F68B33	1	Correlation Circle Plot	TW511.raw	22.1902925019617	17.843681874149
339	P01027	-0.0599551983649212	-0.838275036880567	murine	P01027	1	2.5	#F68B33	1	Correlation Circle Plot	TW512.raw	22.1245801354219	17.659076078304
340	P01027	-0.0599551983649212	-0.838275036880567	murine	P01027	1	2.5	#F68B33	1	Correlation Circle Plot	TW513.raw	22.4244907873387	17.7045939285462
341	P01027	-0.0599551983649212	-0.838275036880567	murine	P01027	1	2.5	#F68B33	1	Correlation Circle Plot	TW514.raw	21.7871517041193	17.6560477154906
342	P01027	-0.0599551983649212	-0.838275036880567	murine	P01027	1	2.5	#F68B33	1	Correlation Circle Plot	TW515.raw	21.8684005819198	17.9640531395001
343	P01872	-0.236514223076005	-0.689490267972874	murine	P01872	1	2.5	#F68B33	1	Correlation Circle Plot	TW507.raw	18.968663981053	18.1215841046713
344	P01872	-0.236514223076005	-0.689490267972874	murine	P01872	1	2.5	#F68B33	1	Correlation Circle Plot	TW508.raw	16.3621647243067	17.1193869808025
345	P01872	-0.236514223076005	-0.689490267972874	murine	P01872	1	2.5	#F68B33	1	Correlation Circle Plot	TW509.raw	19.1837419825262	17.9336703905009
346	P01872	-0.236514223076005	-0.689490267972874	murine	P01872	1	2.5	#F68B33	1	Correlation Circle Plot	TW510.raw	NA	17.6965018965544
347	P01872	-0.236514223076005	-0.689490267972874	murine	P01872	1	2.5	#F68B33	1	Correlation Circle Plot	TW511.raw	18.8540495997179	17.843681874149
348	P01872	-0.236514223076005	-0.689490267972874	murine	P01872	1	2.5	#F68B33	1	Correlation Circle Plot	TW512.raw	NA	17.659076078304
349	P01872	-0.236514223076005	-0.689490267972874	murine	P01872	1	2.5	#F68B33	1	Correlation Circle Plot	TW513.raw	19.7710348158439	17.7045939285462
350	P01872	-0.236514223076005	-0.689490267972874	murine	P01872	1	2.5	#F68B33	1	Correlation Circle Plot	TW514.raw	18.0157961488355	17.6560477154906
351	P01872	-0.236514223076005	-0.689490267972874	murine	P01872	1	2.5	#F68B33	1	Correlation Circle Plot	TW515.raw	NA	17.9640531395001
352	P01897	-0.481920785454692	0.62348765189908	murine	P01897	1	2.5	#F68B33	1	Correlation Circle Plot	TW507.raw	19.4953143989007	18.1215841046713
353	P01897	-0.481920785454692	0.62348765189908	murine	P01897	1	2.5	#F68B33	1	Correlation Circle Plot	TW508.raw	18.7487038883061	17.1193869808025
354	P01897	-0.481920785454692	0.62348765189908	murine	P01897	1	2.5	#F68B33	1	Correlation Circle Plot	TW509.raw	19.0365599969795	17.9336703905009
355	P01897	-0.481920785454692	0.62348765189908	murine	P01897	1	2.5	#F68B33	1	Correlation Circle Plot	TW510.raw	17.3272982554326	17.6965018965544
356	P01897	-0.481920785454692	0.62348765189908	murine	P01897	1	2.5	#F68B33	1	Correlation Circle Plot	TW511.raw	17.9581221988499	17.843681874149
357	P01897	-0.481920785454692	0.62348765189908	murine	P01897	1	2.5	#F68B33	1	Correlation Circle Plot	TW512.raw	16.8641619576382	17.659076078304
358	P01897	-0.481920785454692	0.62348765189908	murine	P01897	1	2.5	#F68B33	1	Correlation Circle Plot	TW513.raw	17.3869823322945	17.7045939285462
359	P01897	-0.481920785454692	0.62348765189908	murine	P01897	1	2.5	#F68B33	1	Correlation Circle Plot	TW514.raw	19.1907120744129	17.6560477154906
360	P01897	-0.481920785454692	0.62348765189908	murine	P01897	1	2.5	#F68B33	1	Correlation Circle Plot	TW515.raw	NA	17.9640531395001
361	P01921	-0.275501915091312	0.594929820984215	murine	P01921	1	2.5	#F68B33	1	Correlation Circle Plot	TW507.raw	19.8552365321953	18.1215841046713
362	P01921	-0.275501915091312	0.594929820984215	murine	P01921	1	2.5	#F68B33	1	Correlation Circle Plot	TW508.raw	17.6432572906856	17.1193869808025
363	P01921	-0.275501915091312	0.594929820984215	murine	P01921	1	2.5	#F68B33	1	Correlation Circle Plot	TW509.raw	19.9728536120228	17.9336703905009
364	P01921	-0.275501915091312	0.594929820984215	murine	P01921	1	2.5	#F68B33	1	Correlation Circle Plot	TW510.raw	17.9128308752166	17.6965018965544
365	P01921	-0.275501915091312	0.594929820984215	murine	P01921	1	2.5	#F68B33	1	Correlation Circle Plot	TW511.raw	18.2202224329293	17.843681874149
366	P01921	-0.275501915091312	0.594929820984215	murine	P01921	1	2.5	#F68B33	1	Correlation Circle Plot	TW512.raw	NA	17.659076078304
367	P01921	-0.275501915091312	0.594929820984215	murine	P01921	1	2.5	#F68B33	1	Correlation Circle Plot	TW513.raw	15.8501257797177	17.7045939285462
368	P01921	-0.275501915091312	0.594929820984215	murine	P01921	1	2.5	#F68B33	1	Correlation Circle Plot	TW514.raw	18.8051770597306	17.6560477154906
369	P01921	-0.275501915091312	0.594929820984215	murine	P01921	1	2.5	#F68B33	1	Correlation Circle Plot	TW515.raw	NA	17.9640531395001
370	P01942	0.127694794987809	-0.817999914915547	murine	P01942	1	2.5	#F68B33	1	Correlation Circle Plot	TW507.raw	24.6885117824519	18.1215841046713
371	P01942	0.127694794987809	-0.817999914915547	murine	P01942	1	2.5	#F68B33	1	Correlation Circle Plot	TW508.raw	22.6764013306872	17.1193869808025
372	P01942	0.127694794987809	-0.817999914915547	murine	P01942	1	2.5	#F68B33	1	Correlation Circle Plot	TW509.raw	25.2435220933873	17.9336703905009
373	P01942	0.127694794987809	-0.817999914915547	murine	P01942	1	2.5	#F68B33	1	Correlation Circle Plot	TW510.raw	24.4555695396775	17.6965018965544
374	P01942	0.127694794987809	-0.817999914915547	murine	P01942	1	2.5	#F68B33	1	Correlation Circle Plot	TW511.raw	26.0643325225064	17.843681874149
375	P01942	0.127694794987809	-0.817999914915547	murine	P01942	1	2.5	#F68B33	1	Correlation Circle Plot	TW512.raw	24.9443830342404	17.659076078304
376	P01942	0.127694794987809	-0.817999914915547	murine	P01942	1	2.5	#F68B33	1	Correlation Circle Plot	TW513.raw	27.0163344461511	17.7045939285462
377	P01942	0.127694794987809	-0.817999914915547	murine	P01942	1	2.5	#F68B33	1	Correlation Circle Plot	TW514.raw	23.7351985946465	17.6560477154906
378	P01942	0.127694794987809	-0.817999914915547	murine	P01942	1	2.5	#F68B33	1	Correlation Circle Plot	TW515.raw	25.8017285843198	17.9640531395001
379	P02468	-0.0768544266064017	-0.5037358510962	murine	P02468	1	2.5	#F68B33	1	Correlation Circle Plot	TW507.raw	17.9958223459777	18.1215841046713
380	P02468	-0.0768544266064017	-0.5037358510962	murine	P02468	1	2.5	#F68B33	1	Correlation Circle Plot	TW508.raw	16.734471479692	17.1193869808025
381	P02468	-0.0768544266064017	-0.5037358510962	murine	P02468	1	2.5	#F68B33	1	Correlation Circle Plot	TW509.raw	18.019053135701	17.9336703905009
382	P02468	-0.0768544266064017	-0.5037358510962	murine	P02468	1	2.5	#F68B33	1	Correlation Circle Plot	TW510.raw	17.7340877261303	17.6965018965544
383	P02468	-0.0768544266064017	-0.5037358510962	murine	P02468	1	2.5	#F68B33	1	Correlation Circle Plot	TW511.raw	17.6675481773872	17.843681874149
384	P02468	-0.0768544266064017	-0.5037358510962	murine	P02468	1	2.5	#F68B33	1	Correlation Circle Plot	TW512.raw	17.3983929942723	17.659076078304
385	P02468	-0.0768544266064017	-0.5037358510962	murine	P02468	1	2.5	#F68B33	1	Correlation Circle Plot	TW513.raw	18.4409461979447	17.7045939285462
386	P02468	-0.0768544266064017	-0.5037358510962	murine	P02468	1	2.5	#F68B33	1	Correlation Circle Plot	TW514.raw	16.5946992850385	17.6560477154906
387	P02468	-0.0768544266064017	-0.5037358510962	murine	P02468	1	2.5	#F68B33	1	Correlation Circle Plot	TW515.raw	NA	17.9640531395001
388	P03958	-0.222317220529791	0.725047040188295	murine	P03958	1	2.5	#F68B33	1	Correlation Circle Plot	TW507.raw	20.2201397546267	18.1215841046713
389	P03958	-0.222317220529791	0.725047040188295	murine	P03958	1	2.5	#F68B33	1	Correlation Circle Plot	TW508.raw	20.3298642081676	17.1193869808025
390	P03958	-0.222317220529791	0.725047040188295	murine	P03958	1	2.5	#F68B33	1	Correlation Circle Plot	TW509.raw	19.9031433909083	17.9336703905009
391	P03958	-0.222317220529791	0.725047040188295	murine	P03958	1	2.5	#F68B33	1	Correlation Circle Plot	TW510.raw	19.2352499690044	17.6965018965544
392	P03958	-0.222317220529791	0.725047040188295	murine	P03958	1	2.5	#F68B33	1	Correlation Circle Plot	TW511.raw	19.5028958868639	17.843681874149
393	P03958	-0.222317220529791	0.725047040188295	murine	P03958	1	2.5	#F68B33	1	Correlation Circle Plot	TW512.raw	19.397003978823	17.659076078304
394	P03958	-0.222317220529791	0.725047040188295	murine	P03958	1	2.5	#F68B33	1	Correlation Circle Plot	TW513.raw	18.5600790265435	17.7045939285462
395	P03958	-0.222317220529791	0.725047040188295	murine	P03958	1	2.5	#F68B33	1	Correlation Circle Plot	TW514.raw	20.9481076773661	17.6560477154906
396	P03958	-0.222317220529791	0.725047040188295	murine	P03958	1	2.5	#F68B33	1	Correlation Circle Plot	TW515.raw	NA	17.9640531395001
397	P04040	0.166819973546485	0.783297657302577	human	P04040	1	2.5	#388ECC	1	Correlation Circle Plot	TW507.raw	21.2937522753034	18.1215841046713
398	P04040	0.166819973546485	0.783297657302577	human	P04040	1	2.5	#388ECC	1	Correlation Circle Plot	TW508.raw	20.3652438031894	17.1193869808025
399	P04040	0.166819973546485	0.783297657302577	human	P04040	1	2.5	#388ECC	1	Correlation Circle Plot	TW509.raw	20.610046175368	17.9336703905009
400	P04040	0.166819973546485	0.783297657302577	human	P04040	1	2.5	#388ECC	1	Correlation Circle Plot	TW510.raw	20.3907693382865	17.6965018965544
401	P04040	0.166819973546485	0.783297657302577	human	P04040	1	2.5	#388ECC	1	Correlation Circle Plot	TW511.raw	19.4311813108042	17.843681874149
402	P04040	0.166819973546485	0.783297657302577	human	P04040	1	2.5	#388ECC	1	Correlation Circle Plot	TW512.raw	19.3203179894829	17.659076078304
403	P04040	0.166819973546485	0.783297657302577	human	P04040	1	2.5	#388ECC	1	Correlation Circle Plot	TW513.raw	18.7296871204419	17.7045939285462
404	P04040	0.166819973546485	0.783297657302577	human	P04040	1	2.5	#388ECC	1	Correlation Circle Plot	TW514.raw	20.4026415462117	17.6560477154906
405	P04040	0.166819973546485	0.783297657302577	human	P04040	1	2.5	#388ECC	1	Correlation Circle Plot	TW515.raw	20.9347462098267	17.9640531395001
406	P04062	0.00209290531377914	0.848457692690259	human	P04062	1	2.5	#388ECC	1	Correlation Circle Plot	TW507.raw	18.9433017752843	18.1215841046713
407	P04062	0.00209290531377914	0.848457692690259	human	P04062	1	2.5	#388ECC	1	Correlation Circle Plot	TW508.raw	17.3550843521444	17.1193869808025
408	P04062	0.00209290531377914	0.848457692690259	human	P04062	1	2.5	#388ECC	1	Correlation Circle Plot	TW509.raw	17.4258715247789	17.9336703905009
409	P04062	0.00209290531377914	0.848457692690259	human	P04062	1	2.5	#388ECC	1	Correlation Circle Plot	TW510.raw	18.1326051565804	17.6965018965544
410	P04062	0.00209290531377914	0.848457692690259	human	P04062	1	2.5	#388ECC	1	Correlation Circle Plot	TW511.raw	16.9541735863067	17.843681874149
411	P04062	0.00209290531377914	0.848457692690259	human	P04062	1	2.5	#388ECC	1	Correlation Circle Plot	TW512.raw	16.8678096124957	17.659076078304
412	P04062	0.00209290531377914	0.848457692690259	human	P04062	1	2.5	#388ECC	1	Correlation Circle Plot	TW513.raw	15.966298153243	17.7045939285462
413	P04062	0.00209290531377914	0.848457692690259	human	P04062	1	2.5	#388ECC	1	Correlation Circle Plot	TW514.raw	17.7420988697783	17.6560477154906
414	P04062	0.00209290531377914	0.848457692690259	human	P04062	1	2.5	#388ECC	1	Correlation Circle Plot	TW515.raw	17.2640393516641	17.9640531395001
415	P04632	-0.392828594295006	0.706466104970578	human	P04632	1	2.5	#388ECC	1	Correlation Circle Plot	TW507.raw	21.0668079091514	18.1215841046713
416	P04632	-0.392828594295006	0.706466104970578	human	P04632	1	2.5	#388ECC	1	Correlation Circle Plot	TW508.raw	20.7730506457122	17.1193869808025
417	P04632	-0.392828594295006	0.706466104970578	human	P04632	1	2.5	#388ECC	1	Correlation Circle Plot	TW509.raw	19.6985147688698	17.9336703905009
418	P04632	-0.392828594295006	0.706466104970578	human	P04632	1	2.5	#388ECC	1	Correlation Circle Plot	TW510.raw	20.2503308056319	17.6965018965544
419	P04632	-0.392828594295006	0.706466104970578	human	P04632	1	2.5	#388ECC	1	Correlation Circle Plot	TW511.raw	20.4375712527922	17.843681874149
420	P04632	-0.392828594295006	0.706466104970578	human	P04632	1	2.5	#388ECC	1	Correlation Circle Plot	TW512.raw	19.2498958240595	17.659076078304
421	P04632	-0.392828594295006	0.706466104970578	human	P04632	1	2.5	#388ECC	1	Correlation Circle Plot	TW513.raw	19.7162283297809	17.7045939285462
422	P04632	-0.392828594295006	0.706466104970578	human	P04632	1	2.5	#388ECC	1	Correlation Circle Plot	TW514.raw	20.7638347994296	17.6560477154906
423	P04632	-0.392828594295006	0.706466104970578	human	P04632	1	2.5	#388ECC	1	Correlation Circle Plot	TW515.raw	19.2697818773471	17.9640531395001
424	P04919	0.0688070844132427	-0.792573476825701	murine	P04919	1	2.5	#F68B33	1	Correlation Circle Plot	TW507.raw	18.3460678429674	18.1215841046713
425	P04919	0.0688070844132427	-0.792573476825701	murine	P04919	1	2.5	#F68B33	1	Correlation Circle Plot	TW508.raw	NA	17.1193869808025
426	P04919	0.0688070844132427	-0.792573476825701	murine	P04919	1	2.5	#F68B33	1	Correlation Circle Plot	TW509.raw	18.3494885771361	17.9336703905009
427	P04919	0.0688070844132427	-0.792573476825701	murine	P04919	1	2.5	#F68B33	1	Correlation Circle Plot	TW510.raw	17.0539364845542	17.6965018965544
428	P04919	0.0688070844132427	-0.792573476825701	murine	P04919	1	2.5	#F68B33	1	Correlation Circle Plot	TW511.raw	18.8846743486612	17.843681874149
429	P04919	0.0688070844132427	-0.792573476825701	murine	P04919	1	2.5	#F68B33	1	Correlation Circle Plot	TW512.raw	19.0578674820473	17.659076078304
430	P04919	0.0688070844132427	-0.792573476825701	murine	P04919	1	2.5	#F68B33	1	Correlation Circle Plot	TW513.raw	20.3802686917976	17.7045939285462
431	P04919	0.0688070844132427	-0.792573476825701	murine	P04919	1	2.5	#F68B33	1	Correlation Circle Plot	TW514.raw	17.3469984282956	17.6560477154906
432	P04919	0.0688070844132427	-0.792573476825701	murine	P04919	1	2.5	#F68B33	1	Correlation Circle Plot	TW515.raw	18.3900597689723	17.9640531395001
433	P05165	0.2339858416298	0.786410113962041	human	P05165	1	2.5	#388ECC	1	Correlation Circle Plot	TW507.raw	18.1763095253496	18.1215841046713
434	P05165	0.2339858416298	0.786410113962041	human	P05165	1	2.5	#388ECC	1	Correlation Circle Plot	TW508.raw	17.2299735113163	17.1193869808025
435	P05165	0.2339858416298	0.786410113962041	human	P05165	1	2.5	#388ECC	1	Correlation Circle Plot	TW509.raw	16.7123389133643	17.9336703905009
436	P05165	0.2339858416298	0.786410113962041	human	P05165	1	2.5	#388ECC	1	Correlation Circle Plot	TW510.raw	18.1781688004167	17.6965018965544
437	P05165	0.2339858416298	0.786410113962041	human	P05165	1	2.5	#388ECC	1	Correlation Circle Plot	TW511.raw	17.2684963122844	17.843681874149
438	P05165	0.2339858416298	0.786410113962041	human	P05165	1	2.5	#388ECC	1	Correlation Circle Plot	TW512.raw	17.3052067590087	17.659076078304
439	P05165	0.2339858416298	0.786410113962041	human	P05165	1	2.5	#388ECC	1	Correlation Circle Plot	TW513.raw	15.6327595361925	17.7045939285462
440	P05165	0.2339858416298	0.786410113962041	human	P05165	1	2.5	#388ECC	1	Correlation Circle Plot	TW514.raw	17.0943870135787	17.6560477154906
441	P05165	0.2339858416298	0.786410113962041	human	P05165	1	2.5	#388ECC	1	Correlation Circle Plot	TW515.raw	17.0930564327625	17.9640531395001
442	P05166	0.126732582613917	0.82568556177877	human	P05166	1	2.5	#388ECC	1	Correlation Circle Plot	TW507.raw	18.7148626101119	18.1215841046713
443	P05166	0.126732582613917	0.82568556177877	human	P05166	1	2.5	#388ECC	1	Correlation Circle Plot	TW508.raw	17.7067051008782	17.1193869808025
444	P05166	0.126732582613917	0.82568556177877	human	P05166	1	2.5	#388ECC	1	Correlation Circle Plot	TW509.raw	17.5248860035343	17.9336703905009
445	P05166	0.126732582613917	0.82568556177877	human	P05166	1	2.5	#388ECC	1	Correlation Circle Plot	TW510.raw	18.6824974472543	17.6965018965544
446	P05166	0.126732582613917	0.82568556177877	human	P05166	1	2.5	#388ECC	1	Correlation Circle Plot	TW511.raw	17.5873746608504	17.843681874149
447	P05166	0.126732582613917	0.82568556177877	human	P05166	1	2.5	#388ECC	1	Correlation Circle Plot	TW512.raw	17.1699837036595	17.659076078304
448	P05166	0.126732582613917	0.82568556177877	human	P05166	1	2.5	#388ECC	1	Correlation Circle Plot	TW513.raw	16.4996715176842	17.7045939285462
449	P05166	0.126732582613917	0.82568556177877	human	P05166	1	2.5	#388ECC	1	Correlation Circle Plot	TW514.raw	17.8739006501769	17.6560477154906
450	P05166	0.126732582613917	0.82568556177877	human	P05166	1	2.5	#388ECC	1	Correlation Circle Plot	TW515.raw	17.8522307863784	17.9640531395001
451	P05366	0.215896505378065	-0.725791103563234	murine	P05366	1	2.5	#F68B33	1	Correlation Circle Plot	TW507.raw	NA	18.1215841046713
452	P05366	0.215896505378065	-0.725791103563234	murine	P05366	1	2.5	#F68B33	1	Correlation Circle Plot	TW508.raw	16.0136672528216	17.1193869808025
453	P05366	0.215896505378065	-0.725791103563234	murine	P05366	1	2.5	#F68B33	1	Correlation Circle Plot	TW509.raw	15.4364285181913	17.9336703905009
454	P05366	0.215896505378065	-0.725791103563234	murine	P05366	1	2.5	#F68B33	1	Correlation Circle Plot	TW510.raw	NA	17.6965018965544
455	P05366	0.215896505378065	-0.725791103563234	murine	P05366	1	2.5	#F68B33	1	Correlation Circle Plot	TW511.raw	15.9758121509028	17.843681874149
456	P05366	0.215896505378065	-0.725791103563234	murine	P05366	1	2.5	#F68B33	1	Correlation Circle Plot	TW512.raw	17.2000556631267	17.659076078304
457	P05366	0.215896505378065	-0.725791103563234	murine	P05366	1	2.5	#F68B33	1	Correlation Circle Plot	TW513.raw	19.8137827566405	17.7045939285462
458	P05366	0.215896505378065	-0.725791103563234	murine	P05366	1	2.5	#F68B33	1	Correlation Circle Plot	TW514.raw	17.5547911769082	17.6560477154906
459	P05366	0.215896505378065	-0.725791103563234	murine	P05366	1	2.5	#F68B33	1	Correlation Circle Plot	TW515.raw	NA	17.9640531395001
460	P06909	0.000698479540819018	-0.739721211333316	murine	P06909	1	2.5	#F68B33	1	Correlation Circle Plot	TW507.raw	20.3618110158395	18.1215841046713
461	P06909	0.000698479540819018	-0.739721211333316	murine	P06909	1	2.5	#F68B33	1	Correlation Circle Plot	TW508.raw	19.1768086498619	17.1193869808025
462	P06909	0.000698479540819018	-0.739721211333316	murine	P06909	1	2.5	#F68B33	1	Correlation Circle Plot	TW509.raw	19.7949583742472	17.9336703905009
463	P06909	0.000698479540819018	-0.739721211333316	murine	P06909	1	2.5	#F68B33	1	Correlation Circle Plot	TW510.raw	19.4032471649018	17.6965018965544
464	P06909	0.000698479540819018	-0.739721211333316	murine	P06909	1	2.5	#F68B33	1	Correlation Circle Plot	TW511.raw	20.2099102279458	17.843681874149
465	P06909	0.000698479540819018	-0.739721211333316	murine	P06909	1	2.5	#F68B33	1	Correlation Circle Plot	TW512.raw	20.1626814358193	17.659076078304
466	P06909	0.000698479540819018	-0.739721211333316	murine	P06909	1	2.5	#F68B33	1	Correlation Circle Plot	TW513.raw	21.3870549294324	17.7045939285462
467	P06909	0.000698479540819018	-0.739721211333316	murine	P06909	1	2.5	#F68B33	1	Correlation Circle Plot	TW514.raw	20.0614318451671	17.6560477154906
468	P06909	0.000698479540819018	-0.739721211333316	murine	P06909	1	2.5	#F68B33	1	Correlation Circle Plot	TW515.raw	20.0161227228294	17.9640531395001
469	P07099	-0.103789225577474	0.8644908156979	human	P07099	1	2.5	#388ECC	1	Correlation Circle Plot	TW507.raw	21.546923654337	18.1215841046713
470	P07099	-0.103789225577474	0.8644908156979	human	P07099	1	2.5	#388ECC	1	Correlation Circle Plot	TW508.raw	20.3474245658121	17.1193869808025
471	P07099	-0.103789225577474	0.8644908156979	human	P07099	1	2.5	#388ECC	1	Correlation Circle Plot	TW509.raw	19.0659262135729	17.9336703905009
472	P07099	-0.103789225577474	0.8644908156979	human	P07099	1	2.5	#388ECC	1	Correlation Circle Plot	TW510.raw	21.0150951258625	17.6965018965544
473	P07099	-0.103789225577474	0.8644908156979	human	P07099	1	2.5	#388ECC	1	Correlation Circle Plot	TW511.raw	19.3953584067536	17.843681874149
474	P07099	-0.103789225577474	0.8644908156979	human	P07099	1	2.5	#388ECC	1	Correlation Circle Plot	TW512.raw	18.1993320645286	17.659076078304
475	P07099	-0.103789225577474	0.8644908156979	human	P07099	1	2.5	#388ECC	1	Correlation Circle Plot	TW513.raw	17.8096864975904	17.7045939285462
476	P07099	-0.103789225577474	0.8644908156979	human	P07099	1	2.5	#388ECC	1	Correlation Circle Plot	TW514.raw	19.0856099045242	17.6560477154906
477	P07099	-0.103789225577474	0.8644908156979	human	P07099	1	2.5	#388ECC	1	Correlation Circle Plot	TW515.raw	18.5442852937469	17.9640531395001
478	P07108	0.0861963592219368	0.792903145606737	human	P07108	1	2.5	#388ECC	1	Correlation Circle Plot	TW507.raw	19.8463121748804	18.1215841046713
479	P07108	0.0861963592219368	0.792903145606737	human	P07108	1	2.5	#388ECC	1	Correlation Circle Plot	TW508.raw	20.6907244031244	17.1193869808025
480	P07108	0.0861963592219368	0.792903145606737	human	P07108	1	2.5	#388ECC	1	Correlation Circle Plot	TW509.raw	19.119430044171	17.9336703905009
481	P07108	0.0861963592219368	0.792903145606737	human	P07108	1	2.5	#388ECC	1	Correlation Circle Plot	TW510.raw	19.8220619567049	17.6965018965544
482	P07108	0.0861963592219368	0.792903145606737	human	P07108	1	2.5	#388ECC	1	Correlation Circle Plot	TW511.raw	19.372121114703	17.843681874149
483	P07108	0.0861963592219368	0.792903145606737	human	P07108	1	2.5	#388ECC	1	Correlation Circle Plot	TW512.raw	17.7534583448441	17.659076078304
484	P07108	0.0861963592219368	0.792903145606737	human	P07108	1	2.5	#388ECC	1	Correlation Circle Plot	TW513.raw	18.2778276919959	17.7045939285462
485	P07108	0.0861963592219368	0.792903145606737	human	P07108	1	2.5	#388ECC	1	Correlation Circle Plot	TW514.raw	19.3633819147823	17.6560477154906
486	P07108	0.0861963592219368	0.792903145606737	human	P07108	1	2.5	#388ECC	1	Correlation Circle Plot	TW515.raw	19.9241528453551	17.9640531395001
487	P07237	0.0916165943629084	0.778843544404889	human	P07237	1	2.5	#388ECC	1	Correlation Circle Plot	TW507.raw	21.9530660638055	18.1215841046713
488	P07237	0.0916165943629084	0.778843544404889	human	P07237	1	2.5	#388ECC	1	Correlation Circle Plot	TW508.raw	22.8796628896225	17.1193869808025
489	P07237	0.0916165943629084	0.778843544404889	human	P07237	1	2.5	#388ECC	1	Correlation Circle Plot	TW509.raw	21.4979063984263	17.9336703905009
490	P07237	0.0916165943629084	0.778843544404889	human	P07237	1	2.5	#388ECC	1	Correlation Circle Plot	TW510.raw	22.6537547712582	17.6965018965544
491	P07237	0.0916165943629084	0.778843544404889	human	P07237	1	2.5	#388ECC	1	Correlation Circle Plot	TW511.raw	22.358415652669	17.843681874149
492	P07237	0.0916165943629084	0.778843544404889	human	P07237	1	2.5	#388ECC	1	Correlation Circle Plot	TW512.raw	21.9512349051519	17.659076078304
493	P07237	0.0916165943629084	0.778843544404889	human	P07237	1	2.5	#388ECC	1	Correlation Circle Plot	TW513.raw	20.6777437248909	17.7045939285462
494	P07237	0.0916165943629084	0.778843544404889	human	P07237	1	2.5	#388ECC	1	Correlation Circle Plot	TW514.raw	22.1820572493404	17.6560477154906
495	P07237	0.0916165943629084	0.778843544404889	human	P07237	1	2.5	#388ECC	1	Correlation Circle Plot	TW515.raw	21.8288283598031	17.9640531395001
496	P07339	-0.212625912652583	0.685273779941963	human	P07339	1	2.5	#388ECC	1	Correlation Circle Plot	TW507.raw	23.5684715524064	18.1215841046713
497	P07339	-0.212625912652583	0.685273779941963	human	P07339	1	2.5	#388ECC	1	Correlation Circle Plot	TW508.raw	23.9991728703539	17.1193869808025
498	P07339	-0.212625912652583	0.685273779941963	human	P07339	1	2.5	#388ECC	1	Correlation Circle Plot	TW509.raw	23.566254761994	17.9336703905009
499	P07339	-0.212625912652583	0.685273779941963	human	P07339	1	2.5	#388ECC	1	Correlation Circle Plot	TW510.raw	22.4583009682613	17.6965018965544
500	P07339	-0.212625912652583	0.685273779941963	human	P07339	1	2.5	#388ECC	1	Correlation Circle Plot	TW511.raw	20.9657279282863	17.843681874149
501	P07339	-0.212625912652583	0.685273779941963	human	P07339	1	2.5	#388ECC	1	Correlation Circle Plot	TW512.raw	20.9639445212547	17.659076078304
502	P07339	-0.212625912652583	0.685273779941963	human	P07339	1	2.5	#388ECC	1	Correlation Circle Plot	TW513.raw	21.70004934409	17.7045939285462
503	P07339	-0.212625912652583	0.685273779941963	human	P07339	1	2.5	#388ECC	1	Correlation Circle Plot	TW514.raw	23.3946547545034	17.6560477154906
504	P07339	-0.212625912652583	0.685273779941963	human	P07339	1	2.5	#388ECC	1	Correlation Circle Plot	TW515.raw	22.8058894755006	17.9640531395001
505	P07741	-0.374785303811272	0.693067804817204	human	P07741	1	2.5	#388ECC	1	Correlation Circle Plot	TW507.raw	22.3218400370828	18.1215841046713
506	P07741	-0.374785303811272	0.693067804817204	human	P07741	1	2.5	#388ECC	1	Correlation Circle Plot	TW508.raw	22.4647182358219	17.1193869808025
507	P07741	-0.374785303811272	0.693067804817204	human	P07741	1	2.5	#388ECC	1	Correlation Circle Plot	TW509.raw	22.0125467959506	17.9336703905009
508	P07741	-0.374785303811272	0.693067804817204	human	P07741	1	2.5	#388ECC	1	Correlation Circle Plot	TW510.raw	20.9886306046629	17.6965018965544
509	P07741	-0.374785303811272	0.693067804817204	human	P07741	1	2.5	#388ECC	1	Correlation Circle Plot	TW511.raw	21.9681105854098	17.843681874149
510	P07741	-0.374785303811272	0.693067804817204	human	P07741	1	2.5	#388ECC	1	Correlation Circle Plot	TW512.raw	20.9204677132455	17.659076078304
511	P07741	-0.374785303811272	0.693067804817204	human	P07741	1	2.5	#388ECC	1	Correlation Circle Plot	TW513.raw	20.8689807627813	17.7045939285462
512	P07741	-0.374785303811272	0.693067804817204	human	P07741	1	2.5	#388ECC	1	Correlation Circle Plot	TW514.raw	21.494150483098	17.6560477154906
513	P07741	-0.374785303811272	0.693067804817204	human	P07741	1	2.5	#388ECC	1	Correlation Circle Plot	TW515.raw	21.0432342608707	17.9640531395001
514	P08032	0.0744886141525319	-0.938346462245712	murine	P08032	1	2.5	#F68B33	1	Correlation Circle Plot	TW507.raw	16.2773691379398	18.1215841046713
515	P08032	0.0744886141525319	-0.938346462245712	murine	P08032	1	2.5	#F68B33	1	Correlation Circle Plot	TW508.raw	NA	17.1193869808025
516	P08032	0.0744886141525319	-0.938346462245712	murine	P08032	1	2.5	#F68B33	1	Correlation Circle Plot	TW509.raw	NA	17.9336703905009
517	P08032	0.0744886141525319	-0.938346462245712	murine	P08032	1	2.5	#F68B33	1	Correlation Circle Plot	TW510.raw	16.7011439871523	17.6965018965544
518	P08032	0.0744886141525319	-0.938346462245712	murine	P08032	1	2.5	#F68B33	1	Correlation Circle Plot	TW511.raw	16.6552651685929	17.843681874149
519	P08032	0.0744886141525319	-0.938346462245712	murine	P08032	1	2.5	#F68B33	1	Correlation Circle Plot	TW512.raw	17.281350514981	17.659076078304
520	P08032	0.0744886141525319	-0.938346462245712	murine	P08032	1	2.5	#F68B33	1	Correlation Circle Plot	TW513.raw	17.5945724583576	17.7045939285462
521	P08032	0.0744886141525319	-0.938346462245712	murine	P08032	1	2.5	#F68B33	1	Correlation Circle Plot	TW514.raw	NA	17.6560477154906
522	P08032	0.0744886141525319	-0.938346462245712	murine	P08032	1	2.5	#F68B33	1	Correlation Circle Plot	TW515.raw	17.0193735433211	17.9640531395001
523	P08122	-0.202538118053998	-0.625023268561934	murine	P08122	1	2.5	#F68B33	1	Correlation Circle Plot	TW507.raw	18.5674696600242	18.1215841046713
524	P08122	-0.202538118053998	-0.625023268561934	murine	P08122	1	2.5	#F68B33	1	Correlation Circle Plot	TW508.raw	18.7068399769391	17.1193869808025
525	P08122	-0.202538118053998	-0.625023268561934	murine	P08122	1	2.5	#F68B33	1	Correlation Circle Plot	TW509.raw	19.8382006108142	17.9336703905009
526	P08122	-0.202538118053998	-0.625023268561934	murine	P08122	1	2.5	#F68B33	1	Correlation Circle Plot	TW510.raw	20.8041924811641	17.6965018965544
527	P08122	-0.202538118053998	-0.625023268561934	murine	P08122	1	2.5	#F68B33	1	Correlation Circle Plot	TW511.raw	20.1081083682568	17.843681874149
528	P08122	-0.202538118053998	-0.625023268561934	murine	P08122	1	2.5	#F68B33	1	Correlation Circle Plot	TW512.raw	20.6489192697882	17.659076078304
529	P08122	-0.202538118053998	-0.625023268561934	murine	P08122	1	2.5	#F68B33	1	Correlation Circle Plot	TW513.raw	20.4020481679831	17.7045939285462
530	P08122	-0.202538118053998	-0.625023268561934	murine	P08122	1	2.5	#F68B33	1	Correlation Circle Plot	TW514.raw	19.3698954915278	17.6560477154906
531	P08122	-0.202538118053998	-0.625023268561934	murine	P08122	1	2.5	#F68B33	1	Correlation Circle Plot	TW515.raw	18.9557719203358	17.9640531395001
532	P08243	0.102638480934501	0.919535172942851	human	P08243	1	2.5	#388ECC	1	Correlation Circle Plot	TW507.raw	17.0220534897559	18.1215841046713
533	P08243	0.102638480934501	0.919535172942851	human	P08243	1	2.5	#388ECC	1	Correlation Circle Plot	TW508.raw	17.2915754290383	17.1193869808025
534	P08243	0.102638480934501	0.919535172942851	human	P08243	1	2.5	#388ECC	1	Correlation Circle Plot	TW509.raw	15.8613656255919	17.9336703905009
535	P08243	0.102638480934501	0.919535172942851	human	P08243	1	2.5	#388ECC	1	Correlation Circle Plot	TW510.raw	16.3017301709698	17.6965018965544
536	P08243	0.102638480934501	0.919535172942851	human	P08243	1	2.5	#388ECC	1	Correlation Circle Plot	TW511.raw	14.804710847078	17.843681874149
537	P08243	0.102638480934501	0.919535172942851	human	P08243	1	2.5	#388ECC	1	Correlation Circle Plot	TW512.raw	15.2549547803376	17.659076078304
538	P08243	0.102638480934501	0.919535172942851	human	P08243	1	2.5	#388ECC	1	Correlation Circle Plot	TW513.raw	14.6787926763062	17.7045939285462
539	P08243	0.102638480934501	0.919535172942851	human	P08243	1	2.5	#388ECC	1	Correlation Circle Plot	TW514.raw	NA	17.6560477154906
540	P08243	0.102638480934501	0.919535172942851	human	P08243	1	2.5	#388ECC	1	Correlation Circle Plot	TW515.raw	NA	17.9640531395001
541	P08607	-0.315722736170322	-0.638555390547415	murine	P08607	1	2.5	#F68B33	1	Correlation Circle Plot	TW507.raw	18.9751342564852	18.1215841046713
542	P08607	-0.315722736170322	-0.638555390547415	murine	P08607	1	2.5	#F68B33	1	Correlation Circle Plot	TW508.raw	17.7498105182412	17.1193869808025
543	P08607	-0.315722736170322	-0.638555390547415	murine	P08607	1	2.5	#F68B33	1	Correlation Circle Plot	TW509.raw	19.7450916168628	17.9336703905009
544	P08607	-0.315722736170322	-0.638555390547415	murine	P08607	1	2.5	#F68B33	1	Correlation Circle Plot	TW510.raw	19.5134191893926	17.6965018965544
545	P08607	-0.315722736170322	-0.638555390547415	murine	P08607	1	2.5	#F68B33	1	Correlation Circle Plot	TW511.raw	18.2099054697089	17.843681874149
546	P08607	-0.315722736170322	-0.638555390547415	murine	P08607	1	2.5	#F68B33	1	Correlation Circle Plot	TW512.raw	NA	17.659076078304
547	P08607	-0.315722736170322	-0.638555390547415	murine	P08607	1	2.5	#F68B33	1	Correlation Circle Plot	TW513.raw	20.4971657451784	17.7045939285462
548	P08607	-0.315722736170322	-0.638555390547415	murine	P08607	1	2.5	#F68B33	1	Correlation Circle Plot	TW514.raw	19.5765360141002	17.6560477154906
549	P08607	-0.315722736170322	-0.638555390547415	murine	P08607	1	2.5	#F68B33	1	Correlation Circle Plot	TW515.raw	18.8627523637401	17.9640531395001
550	P09211	-0.24118363727905	0.657151584744875	human	P09211	1	2.5	#388ECC	1	Correlation Circle Plot	TW507.raw	22.9052422898721	18.1215841046713
551	P09211	-0.24118363727905	0.657151584744875	human	P09211	1	2.5	#388ECC	1	Correlation Circle Plot	TW508.raw	23.715810791382	17.1193869808025
552	P09211	-0.24118363727905	0.657151584744875	human	P09211	1	2.5	#388ECC	1	Correlation Circle Plot	TW509.raw	23.0857645148847	17.9336703905009
553	P09211	-0.24118363727905	0.657151584744875	human	P09211	1	2.5	#388ECC	1	Correlation Circle Plot	TW510.raw	20.7456185256211	17.6965018965544
554	P09211	-0.24118363727905	0.657151584744875	human	P09211	1	2.5	#388ECC	1	Correlation Circle Plot	TW511.raw	22.0683276015256	17.843681874149
555	P09211	-0.24118363727905	0.657151584744875	human	P09211	1	2.5	#388ECC	1	Correlation Circle Plot	TW512.raw	20.9862156452292	17.659076078304
556	P09211	-0.24118363727905	0.657151584744875	human	P09211	1	2.5	#388ECC	1	Correlation Circle Plot	TW513.raw	20.6632731727189	17.7045939285462
557	P09211	-0.24118363727905	0.657151584744875	human	P09211	1	2.5	#388ECC	1	Correlation Circle Plot	TW514.raw	23.3812751965376	17.6560477154906
558	P09211	-0.24118363727905	0.657151584744875	human	P09211	1	2.5	#388ECC	1	Correlation Circle Plot	TW515.raw	22.2797471556546	17.9640531395001
559	P09525	-0.330732706100294	0.822021277678039	human	P09525	1	2.5	#388ECC	1	Correlation Circle Plot	TW507.raw	26.8162885818846	18.1215841046713
560	P09525	-0.330732706100294	0.822021277678039	human	P09525	1	2.5	#388ECC	1	Correlation Circle Plot	TW508.raw	24.4283887999185	17.1193869808025
561	P09525	-0.330732706100294	0.822021277678039	human	P09525	1	2.5	#388ECC	1	Correlation Circle Plot	TW509.raw	23.0606702074914	17.9336703905009
562	P09525	-0.330732706100294	0.822021277678039	human	P09525	1	2.5	#388ECC	1	Correlation Circle Plot	TW510.raw	24.521667527777	17.6965018965544
563	P09525	-0.330732706100294	0.822021277678039	human	P09525	1	2.5	#388ECC	1	Correlation Circle Plot	TW511.raw	24.0505511578544	17.843681874149
564	P09525	-0.330732706100294	0.822021277678039	human	P09525	1	2.5	#388ECC	1	Correlation Circle Plot	TW512.raw	20.5202004630364	17.659076078304
565	P09525	-0.330732706100294	0.822021277678039	human	P09525	1	2.5	#388ECC	1	Correlation Circle Plot	TW513.raw	20.9058555767979	17.7045939285462
566	P09525	-0.330732706100294	0.822021277678039	human	P09525	1	2.5	#388ECC	1	Correlation Circle Plot	TW514.raw	24.1395785180835	17.6560477154906
567	P09525	-0.330732706100294	0.822021277678039	human	P09525	1	2.5	#388ECC	1	Correlation Circle Plot	TW515.raw	21.2201161313843	17.9640531395001
568	P09581	0.24291624911296	0.894176085918311	murine	P09581	1	2.5	#F68B33	1	Correlation Circle Plot	TW507.raw	15.7257203905219	18.1215841046713
569	P09581	0.24291624911296	0.894176085918311	murine	P09581	1	2.5	#F68B33	1	Correlation Circle Plot	TW508.raw	NA	17.1193869808025
570	P09581	0.24291624911296	0.894176085918311	murine	P09581	1	2.5	#F68B33	1	Correlation Circle Plot	TW509.raw	15.3927869736506	17.9336703905009
571	P09581	0.24291624911296	0.894176085918311	murine	P09581	1	2.5	#F68B33	1	Correlation Circle Plot	TW510.raw	15.3380329669151	17.6965018965544
572	P09581	0.24291624911296	0.894176085918311	murine	P09581	1	2.5	#F68B33	1	Correlation Circle Plot	TW511.raw	15.5158661229549	17.843681874149
573	P09581	0.24291624911296	0.894176085918311	murine	P09581	1	2.5	#F68B33	1	Correlation Circle Plot	TW512.raw	NA	17.659076078304
574	P09581	0.24291624911296	0.894176085918311	murine	P09581	1	2.5	#F68B33	1	Correlation Circle Plot	TW513.raw	14.8771067577987	17.7045939285462
575	P09581	0.24291624911296	0.894176085918311	murine	P09581	1	2.5	#F68B33	1	Correlation Circle Plot	TW514.raw	15.3788705725354	17.6560477154906
576	P09581	0.24291624911296	0.894176085918311	murine	P09581	1	2.5	#F68B33	1	Correlation Circle Plot	TW515.raw	NA	17.9640531395001
577	P09874	0.497789915809175	0.692735715028703	human	P09874	1	2.5	#388ECC	1	Correlation Circle Plot	TW507.raw	20.7627080643415	18.1215841046713
578	P09874	0.497789915809175	0.692735715028703	human	P09874	1	2.5	#388ECC	1	Correlation Circle Plot	TW508.raw	20.9603215827019	17.1193869808025
579	P09874	0.497789915809175	0.692735715028703	human	P09874	1	2.5	#388ECC	1	Correlation Circle Plot	TW509.raw	18.4227875099178	17.9336703905009
580	P09874	0.497789915809175	0.692735715028703	human	P09874	1	2.5	#388ECC	1	Correlation Circle Plot	TW510.raw	20.6444636421806	17.6965018965544
581	P09874	0.497789915809175	0.692735715028703	human	P09874	1	2.5	#388ECC	1	Correlation Circle Plot	TW511.raw	19.7084591908827	17.843681874149
582	P09874	0.497789915809175	0.692735715028703	human	P09874	1	2.5	#388ECC	1	Correlation Circle Plot	TW512.raw	19.541264914911	17.659076078304
583	P09874	0.497789915809175	0.692735715028703	human	P09874	1	2.5	#388ECC	1	Correlation Circle Plot	TW513.raw	18.5383973595061	17.7045939285462
584	P09874	0.497789915809175	0.692735715028703	human	P09874	1	2.5	#388ECC	1	Correlation Circle Plot	TW514.raw	18.5553268270731	17.6560477154906
585	P09874	0.497789915809175	0.692735715028703	human	P09874	1	2.5	#388ECC	1	Correlation Circle Plot	TW515.raw	20.1092822974033	17.9640531395001
586	P09960	0.255442306207065	0.704352519443154	human	P09960	1	2.5	#388ECC	1	Correlation Circle Plot	TW507.raw	20.7596557883712	18.1215841046713
587	P09960	0.255442306207065	0.704352519443154	human	P09960	1	2.5	#388ECC	1	Correlation Circle Plot	TW508.raw	20.0306348097232	17.1193869808025
588	P09960	0.255442306207065	0.704352519443154	human	P09960	1	2.5	#388ECC	1	Correlation Circle Plot	TW509.raw	19.9318138066365	17.9336703905009
589	P09960	0.255442306207065	0.704352519443154	human	P09960	1	2.5	#388ECC	1	Correlation Circle Plot	TW510.raw	20.1798726529546	17.6965018965544
590	P09960	0.255442306207065	0.704352519443154	human	P09960	1	2.5	#388ECC	1	Correlation Circle Plot	TW511.raw	19.8294920315866	17.843681874149
591	P09960	0.255442306207065	0.704352519443154	human	P09960	1	2.5	#388ECC	1	Correlation Circle Plot	TW512.raw	20.3995157613031	17.659076078304
592	P09960	0.255442306207065	0.704352519443154	human	P09960	1	2.5	#388ECC	1	Correlation Circle Plot	TW513.raw	19.2195797797022	17.7045939285462
593	P09960	0.255442306207065	0.704352519443154	human	P09960	1	2.5	#388ECC	1	Correlation Circle Plot	TW514.raw	19.8710735020308	17.6560477154906
594	P09960	0.255442306207065	0.704352519443154	human	P09960	1	2.5	#388ECC	1	Correlation Circle Plot	TW515.raw	19.9126320900496	17.9640531395001
595	P12032	-0.162231336652082	-0.770136948429471	murine	P12032	1	2.5	#F68B33	1	Correlation Circle Plot	TW507.raw	NA	18.1215841046713
596	P12032	-0.162231336652082	-0.770136948429471	murine	P12032	1	2.5	#F68B33	1	Correlation Circle Plot	TW508.raw	16.2559708985154	17.1193869808025
597	P12032	-0.162231336652082	-0.770136948429471	murine	P12032	1	2.5	#F68B33	1	Correlation Circle Plot	TW509.raw	17.5128870330753	17.9336703905009
598	P12032	-0.162231336652082	-0.770136948429471	murine	P12032	1	2.5	#F68B33	1	Correlation Circle Plot	TW510.raw	NA	17.6965018965544
599	P12032	-0.162231336652082	-0.770136948429471	murine	P12032	1	2.5	#F68B33	1	Correlation Circle Plot	TW511.raw	18.3408106795491	17.843681874149
600	P12032	-0.162231336652082	-0.770136948429471	murine	P12032	1	2.5	#F68B33	1	Correlation Circle Plot	TW512.raw	17.0616770662646	17.659076078304
601	P12032	-0.162231336652082	-0.770136948429471	murine	P12032	1	2.5	#F68B33	1	Correlation Circle Plot	TW513.raw	18.2419598814328	17.7045939285462
602	P12032	-0.162231336652082	-0.770136948429471	murine	P12032	1	2.5	#F68B33	1	Correlation Circle Plot	TW514.raw	16.714178426493	17.6560477154906
603	P12032	-0.162231336652082	-0.770136948429471	murine	P12032	1	2.5	#F68B33	1	Correlation Circle Plot	TW515.raw	NA	17.9640531395001
604	P12246	0.373223903071815	-0.574931181704151	murine	P12246	1	2.5	#F68B33	1	Correlation Circle Plot	TW507.raw	19.8433859142127	18.1215841046713
605	P12246	0.373223903071815	-0.574931181704151	murine	P12246	1	2.5	#F68B33	1	Correlation Circle Plot	TW508.raw	19.2429972811957	17.1193869808025
606	P12246	0.373223903071815	-0.574931181704151	murine	P12246	1	2.5	#F68B33	1	Correlation Circle Plot	TW509.raw	18.2891903846181	17.9336703905009
607	P12246	0.373223903071815	-0.574931181704151	murine	P12246	1	2.5	#F68B33	1	Correlation Circle Plot	TW510.raw	19.3590352927234	17.6965018965544
608	P12246	0.373223903071815	-0.574931181704151	murine	P12246	1	2.5	#F68B33	1	Correlation Circle Plot	TW511.raw	19.7062110096153	17.843681874149
609	P12246	0.373223903071815	-0.574931181704151	murine	P12246	1	2.5	#F68B33	1	Correlation Circle Plot	TW512.raw	20.0183523354662	17.659076078304
610	P12246	0.373223903071815	-0.574931181704151	murine	P12246	1	2.5	#F68B33	1	Correlation Circle Plot	TW513.raw	21.8802105293028	17.7045939285462
611	P12246	0.373223903071815	-0.574931181704151	murine	P12246	1	2.5	#F68B33	1	Correlation Circle Plot	TW514.raw	20.7141113321997	17.6560477154906
612	P12246	0.373223903071815	-0.574931181704151	murine	P12246	1	2.5	#F68B33	1	Correlation Circle Plot	TW515.raw	20.8460642091823	17.9640531395001
613	P13473	0.314745418596036	0.737854105936704	human	P13473	1	2.5	#388ECC	1	Correlation Circle Plot	TW507.raw	20.9042171147803	18.1215841046713
614	P13473	0.314745418596036	0.737854105936704	human	P13473	1	2.5	#388ECC	1	Correlation Circle Plot	TW508.raw	20.4829713817059	17.1193869808025
615	P13473	0.314745418596036	0.737854105936704	human	P13473	1	2.5	#388ECC	1	Correlation Circle Plot	TW509.raw	19.0029221196102	17.9336703905009
616	P13473	0.314745418596036	0.737854105936704	human	P13473	1	2.5	#388ECC	1	Correlation Circle Plot	TW510.raw	19.5342629810001	17.6965018965544
617	P13473	0.314745418596036	0.737854105936704	human	P13473	1	2.5	#388ECC	1	Correlation Circle Plot	TW511.raw	20.2541313104176	17.843681874149
618	P13473	0.314745418596036	0.737854105936704	human	P13473	1	2.5	#388ECC	1	Correlation Circle Plot	TW512.raw	19.7710122406522	17.659076078304
619	P13473	0.314745418596036	0.737854105936704	human	P13473	1	2.5	#388ECC	1	Correlation Circle Plot	TW513.raw	18.9516689043193	17.7045939285462
620	P13473	0.314745418596036	0.737854105936704	human	P13473	1	2.5	#388ECC	1	Correlation Circle Plot	TW514.raw	20.19511984828	17.6560477154906
621	P13473	0.314745418596036	0.737854105936704	human	P13473	1	2.5	#388ECC	1	Correlation Circle Plot	TW515.raw	19.9940771590586	17.9640531395001
622	P13634	0.242982640203071	-0.792852801678529	murine	P13634	1	2.5	#F68B33	1	Correlation Circle Plot	TW507.raw	16.8992861082741	18.1215841046713
623	P13634	0.242982640203071	-0.792852801678529	murine	P13634	1	2.5	#F68B33	1	Correlation Circle Plot	TW508.raw	NA	17.1193869808025
624	P13634	0.242982640203071	-0.792852801678529	murine	P13634	1	2.5	#F68B33	1	Correlation Circle Plot	TW509.raw	17.5591754074538	17.9336703905009
625	P13634	0.242982640203071	-0.792852801678529	murine	P13634	1	2.5	#F68B33	1	Correlation Circle Plot	TW510.raw	16.9890063640916	17.6965018965544
626	P13634	0.242982640203071	-0.792852801678529	murine	P13634	1	2.5	#F68B33	1	Correlation Circle Plot	TW511.raw	17.9846465322112	17.843681874149
627	P13634	0.242982640203071	-0.792852801678529	murine	P13634	1	2.5	#F68B33	1	Correlation Circle Plot	TW512.raw	17.5264839562692	17.659076078304
628	P13634	0.242982640203071	-0.792852801678529	murine	P13634	1	2.5	#F68B33	1	Correlation Circle Plot	TW513.raw	19.3020832956865	17.7045939285462
629	P13634	0.242982640203071	-0.792852801678529	murine	P13634	1	2.5	#F68B33	1	Correlation Circle Plot	TW514.raw	15.9670258205581	17.6560477154906
630	P13634	0.242982640203071	-0.792852801678529	murine	P13634	1	2.5	#F68B33	1	Correlation Circle Plot	TW515.raw	18.3088411624676	17.9640531395001
631	P14550	0.320353218060687	0.825450549280294	human	P14550	1	2.5	#388ECC	1	Correlation Circle Plot	TW507.raw	20.3359485652023	18.1215841046713
632	P14550	0.320353218060687	0.825450549280294	human	P14550	1	2.5	#388ECC	1	Correlation Circle Plot	TW508.raw	19.6640618088076	17.1193869808025
633	P14550	0.320353218060687	0.825450549280294	human	P14550	1	2.5	#388ECC	1	Correlation Circle Plot	TW509.raw	17.98234188927	17.9336703905009
634	P14550	0.320353218060687	0.825450549280294	human	P14550	1	2.5	#388ECC	1	Correlation Circle Plot	TW510.raw	19.4808473834117	17.6965018965544
635	P14550	0.320353218060687	0.825450549280294	human	P14550	1	2.5	#388ECC	1	Correlation Circle Plot	TW511.raw	18.6411768277049	17.843681874149
636	P14550	0.320353218060687	0.825450549280294	human	P14550	1	2.5	#388ECC	1	Correlation Circle Plot	TW512.raw	18.9794698545907	17.659076078304
637	P14550	0.320353218060687	0.825450549280294	human	P14550	1	2.5	#388ECC	1	Correlation Circle Plot	TW513.raw	18.0389618443783	17.7045939285462
638	P14550	0.320353218060687	0.825450549280294	human	P14550	1	2.5	#388ECC	1	Correlation Circle Plot	TW514.raw	19.221764105619	17.6560477154906
639	P14550	0.320353218060687	0.825450549280294	human	P14550	1	2.5	#388ECC	1	Correlation Circle Plot	TW515.raw	18.9682139676823	17.9640531395001
640	P14901	-0.160340200793748	-0.703459882182652	murine	P14901	1	2.5	#F68B33	1	Correlation Circle Plot	TW507.raw	15.6252322412641	18.1215841046713
641	P14901	-0.160340200793748	-0.703459882182652	murine	P14901	1	2.5	#F68B33	1	Correlation Circle Plot	TW508.raw	16.998050463905	17.1193869808025
642	P14901	-0.160340200793748	-0.703459882182652	murine	P14901	1	2.5	#F68B33	1	Correlation Circle Plot	TW509.raw	17.3350762663421	17.9336703905009
643	P14901	-0.160340200793748	-0.703459882182652	murine	P14901	1	2.5	#F68B33	1	Correlation Circle Plot	TW510.raw	16.8067509891495	17.6965018965544
644	P14901	-0.160340200793748	-0.703459882182652	murine	P14901	1	2.5	#F68B33	1	Correlation Circle Plot	TW511.raw	16.9564669127645	17.843681874149
645	P14901	-0.160340200793748	-0.703459882182652	murine	P14901	1	2.5	#F68B33	1	Correlation Circle Plot	TW512.raw	17.1613484284876	17.659076078304
646	P14901	-0.160340200793748	-0.703459882182652	murine	P14901	1	2.5	#F68B33	1	Correlation Circle Plot	TW513.raw	17.720999027751	17.7045939285462
647	P14901	-0.160340200793748	-0.703459882182652	murine	P14901	1	2.5	#F68B33	1	Correlation Circle Plot	TW514.raw	15.9914244112688	17.6560477154906
648	P14901	-0.160340200793748	-0.703459882182652	murine	P14901	1	2.5	#F68B33	1	Correlation Circle Plot	TW515.raw	NA	17.9640531395001
649	P15864	0.242961474490571	0.741535739304009	murine	P15864	1	2.5	#F68B33	1	Correlation Circle Plot	TW507.raw	21.4548494861059	18.1215841046713
650	P15864	0.242961474490571	0.741535739304009	murine	P15864	1	2.5	#F68B33	1	Correlation Circle Plot	TW508.raw	21.2714755664426	17.1193869808025
651	P15864	0.242961474490571	0.741535739304009	murine	P15864	1	2.5	#F68B33	1	Correlation Circle Plot	TW509.raw	19.5062339628435	17.9336703905009
652	P15864	0.242961474490571	0.741535739304009	murine	P15864	1	2.5	#F68B33	1	Correlation Circle Plot	TW510.raw	20.6737904135582	17.6965018965544
653	P15864	0.242961474490571	0.741535739304009	murine	P15864	1	2.5	#F68B33	1	Correlation Circle Plot	TW511.raw	20.3843010456403	17.843681874149
654	P15864	0.242961474490571	0.741535739304009	murine	P15864	1	2.5	#F68B33	1	Correlation Circle Plot	TW512.raw	19.3620058659771	17.659076078304
655	P15864	0.242961474490571	0.741535739304009	murine	P15864	1	2.5	#F68B33	1	Correlation Circle Plot	TW513.raw	16.9455581427522	17.7045939285462
656	P15864	0.242961474490571	0.741535739304009	murine	P15864	1	2.5	#F68B33	1	Correlation Circle Plot	TW514.raw	17.3168648566499	17.6560477154906
657	P15864	0.242961474490571	0.741535739304009	murine	P15864	1	2.5	#F68B33	1	Correlation Circle Plot	TW515.raw	19.7671741648174	17.9640531395001
658	P16152	0.456743743954691	0.727711765745754	human	P16152	1	2.5	#388ECC	1	Correlation Circle Plot	TW507.raw	21.5697490113563	18.1215841046713
659	P16152	0.456743743954691	0.727711765745754	human	P16152	1	2.5	#388ECC	1	Correlation Circle Plot	TW508.raw	21.1679326022582	17.1193869808025
660	P16152	0.456743743954691	0.727711765745754	human	P16152	1	2.5	#388ECC	1	Correlation Circle Plot	TW509.raw	19.5849037961153	17.9336703905009
661	P16152	0.456743743954691	0.727711765745754	human	P16152	1	2.5	#388ECC	1	Correlation Circle Plot	TW510.raw	21.8478732266185	17.6965018965544
662	P16152	0.456743743954691	0.727711765745754	human	P16152	1	2.5	#388ECC	1	Correlation Circle Plot	TW511.raw	21.0911912972301	17.843681874149
663	P16152	0.456743743954691	0.727711765745754	human	P16152	1	2.5	#388ECC	1	Correlation Circle Plot	TW512.raw	20.389435983486	17.659076078304
664	P16152	0.456743743954691	0.727711765745754	human	P16152	1	2.5	#388ECC	1	Correlation Circle Plot	TW513.raw	19.0650715979246	17.7045939285462
665	P16152	0.456743743954691	0.727711765745754	human	P16152	1	2.5	#388ECC	1	Correlation Circle Plot	TW514.raw	20.1218041389239	17.6560477154906
666	P16152	0.456743743954691	0.727711765745754	human	P16152	1	2.5	#388ECC	1	Correlation Circle Plot	TW515.raw	21.1665296641637	17.9640531395001
667	P16219	0.162978683467086	0.714780411581984	human	P16219	1	2.5	#388ECC	1	Correlation Circle Plot	TW507.raw	17.9301251524545	18.1215841046713
668	P16219	0.162978683467086	0.714780411581984	human	P16219	1	2.5	#388ECC	1	Correlation Circle Plot	TW508.raw	18.0007647760904	17.1193869808025
669	P16219	0.162978683467086	0.714780411581984	human	P16219	1	2.5	#388ECC	1	Correlation Circle Plot	TW509.raw	17.269601556302	17.9336703905009
670	P16219	0.162978683467086	0.714780411581984	human	P16219	1	2.5	#388ECC	1	Correlation Circle Plot	TW510.raw	19.2974917401451	17.6965018965544
671	P16219	0.162978683467086	0.714780411581984	human	P16219	1	2.5	#388ECC	1	Correlation Circle Plot	TW511.raw	16.5415685608542	17.843681874149
672	P16219	0.162978683467086	0.714780411581984	human	P16219	1	2.5	#388ECC	1	Correlation Circle Plot	TW512.raw	16.261057315042	17.659076078304
673	P16219	0.162978683467086	0.714780411581984	human	P16219	1	2.5	#388ECC	1	Correlation Circle Plot	TW513.raw	15.8612735328992	17.7045939285462
674	P16219	0.162978683467086	0.714780411581984	human	P16219	1	2.5	#388ECC	1	Correlation Circle Plot	TW514.raw	18.2116554419887	17.6560477154906
675	P16219	0.162978683467086	0.714780411581984	human	P16219	1	2.5	#388ECC	1	Correlation Circle Plot	TW515.raw	18.3677773247877	17.9640531395001
676	P17252	0.0155562712782571	0.954833588528485	human	P17252	1	2.5	#388ECC	1	Correlation Circle Plot	TW507.raw	NA	18.1215841046713
677	P17252	0.0155562712782571	0.954833588528485	human	P17252	1	2.5	#388ECC	1	Correlation Circle Plot	TW508.raw	18.0540690157688	17.1193869808025
678	P17252	0.0155562712782571	0.954833588528485	human	P17252	1	2.5	#388ECC	1	Correlation Circle Plot	TW509.raw	17.0477629608233	17.9336703905009
679	P17252	0.0155562712782571	0.954833588528485	human	P17252	1	2.5	#388ECC	1	Correlation Circle Plot	TW510.raw	16.7720181063381	17.6965018965544
680	P17252	0.0155562712782571	0.954833588528485	human	P17252	1	2.5	#388ECC	1	Correlation Circle Plot	TW511.raw	16.5153795323141	17.843681874149
681	P17252	0.0155562712782571	0.954833588528485	human	P17252	1	2.5	#388ECC	1	Correlation Circle Plot	TW512.raw	16.3318371706955	17.659076078304
682	P17252	0.0155562712782571	0.954833588528485	human	P17252	1	2.5	#388ECC	1	Correlation Circle Plot	TW513.raw	14.9686712926113	17.7045939285462
683	P17252	0.0155562712782571	0.954833588528485	human	P17252	1	2.5	#388ECC	1	Correlation Circle Plot	TW514.raw	NA	17.6560477154906
684	P17252	0.0155562712782571	0.954833588528485	human	P17252	1	2.5	#388ECC	1	Correlation Circle Plot	TW515.raw	16.8251078537265	17.9640531395001
685	P20073	0.144403889159073	0.905388983625703	human	P20073	1	2.5	#388ECC	1	Correlation Circle Plot	TW507.raw	21.0671691041836	18.1215841046713
686	P20073	0.144403889159073	0.905388983625703	human	P20073	1	2.5	#388ECC	1	Correlation Circle Plot	TW508.raw	21.1748842442033	17.1193869808025
687	P20073	0.144403889159073	0.905388983625703	human	P20073	1	2.5	#388ECC	1	Correlation Circle Plot	TW509.raw	20.6266537328034	17.9336703905009
688	P20073	0.144403889159073	0.905388983625703	human	P20073	1	2.5	#388ECC	1	Correlation Circle Plot	TW510.raw	20.5578394791401	17.6965018965544
689	P20073	0.144403889159073	0.905388983625703	human	P20073	1	2.5	#388ECC	1	Correlation Circle Plot	TW511.raw	20.2893570158021	17.843681874149
690	P20073	0.144403889159073	0.905388983625703	human	P20073	1	2.5	#388ECC	1	Correlation Circle Plot	TW512.raw	20.2690513236938	17.659076078304
691	P20073	0.144403889159073	0.905388983625703	human	P20073	1	2.5	#388ECC	1	Correlation Circle Plot	TW513.raw	19.9375864659352	17.7045939285462
692	P20073	0.144403889159073	0.905388983625703	human	P20073	1	2.5	#388ECC	1	Correlation Circle Plot	TW514.raw	20.4031826609189	17.6560477154906
693	P20073	0.144403889159073	0.905388983625703	human	P20073	1	2.5	#388ECC	1	Correlation Circle Plot	TW515.raw	20.6911334993969	17.9640531395001
694	P20839	0.0951317745691015	0.908854577566829	human	P20839	1	2.5	#388ECC	1	Correlation Circle Plot	TW507.raw	NA	18.1215841046713
695	P20839	0.0951317745691015	0.908854577566829	human	P20839	1	2.5	#388ECC	1	Correlation Circle Plot	TW508.raw	17.5043922844639	17.1193869808025
696	P20839	0.0951317745691015	0.908854577566829	human	P20839	1	2.5	#388ECC	1	Correlation Circle Plot	TW509.raw	NA	17.9336703905009
697	P20839	0.0951317745691015	0.908854577566829	human	P20839	1	2.5	#388ECC	1	Correlation Circle Plot	TW510.raw	15.7917860967017	17.6965018965544
698	P20839	0.0951317745691015	0.908854577566829	human	P20839	1	2.5	#388ECC	1	Correlation Circle Plot	TW511.raw	15.8815059441148	17.843681874149
699	P20839	0.0951317745691015	0.908854577566829	human	P20839	1	2.5	#388ECC	1	Correlation Circle Plot	TW512.raw	15.9081134562955	17.659076078304
700	P20839	0.0951317745691015	0.908854577566829	human	P20839	1	2.5	#388ECC	1	Correlation Circle Plot	TW513.raw	14.5427598388686	17.7045939285462
701	P20839	0.0951317745691015	0.908854577566829	human	P20839	1	2.5	#388ECC	1	Correlation Circle Plot	TW514.raw	16.1857330049972	17.6560477154906
702	P20839	0.0951317745691015	0.908854577566829	human	P20839	1	2.5	#388ECC	1	Correlation Circle Plot	TW515.raw	NA	17.9640531395001
703	P21460	-0.149656823675643	0.856985894547126	murine	P21460	1	2.5	#F68B33	1	Correlation Circle Plot	TW507.raw	17.6959894647025	18.1215841046713
704	P21460	-0.149656823675643	0.856985894547126	murine	P21460	1	2.5	#F68B33	1	Correlation Circle Plot	TW508.raw	17.8248903918284	17.1193869808025
705	P21460	-0.149656823675643	0.856985894547126	murine	P21460	1	2.5	#F68B33	1	Correlation Circle Plot	TW509.raw	17.7758031552879	17.9336703905009
706	P21460	-0.149656823675643	0.856985894547126	murine	P21460	1	2.5	#F68B33	1	Correlation Circle Plot	TW510.raw	17.6676936931298	17.6965018965544
707	P21460	-0.149656823675643	0.856985894547126	murine	P21460	1	2.5	#F68B33	1	Correlation Circle Plot	TW511.raw	17.3054383526934	17.843681874149
708	P21460	-0.149656823675643	0.856985894547126	murine	P21460	1	2.5	#F68B33	1	Correlation Circle Plot	TW512.raw	16.9464379986138	17.659076078304
709	P21460	-0.149656823675643	0.856985894547126	murine	P21460	1	2.5	#F68B33	1	Correlation Circle Plot	TW513.raw	16.0481249628133	17.7045939285462
710	P21460	-0.149656823675643	0.856985894547126	murine	P21460	1	2.5	#F68B33	1	Correlation Circle Plot	TW514.raw	16.9771904679091	17.6560477154906
711	P21460	-0.149656823675643	0.856985894547126	murine	P21460	1	2.5	#F68B33	1	Correlation Circle Plot	TW515.raw	17.070613641346	17.9640531395001
712	P21912	-0.33600623682591	0.728137150581048	human	P21912	1	2.5	#388ECC	1	Correlation Circle Plot	TW507.raw	18.8825893198152	18.1215841046713
713	P21912	-0.33600623682591	0.728137150581048	human	P21912	1	2.5	#388ECC	1	Correlation Circle Plot	TW508.raw	19.3963748266451	17.1193869808025
714	P21912	-0.33600623682591	0.728137150581048	human	P21912	1	2.5	#388ECC	1	Correlation Circle Plot	TW509.raw	19.8006297862937	17.9336703905009
715	P21912	-0.33600623682591	0.728137150581048	human	P21912	1	2.5	#388ECC	1	Correlation Circle Plot	TW510.raw	18.6976158057118	17.6965018965544
716	P21912	-0.33600623682591	0.728137150581048	human	P21912	1	2.5	#388ECC	1	Correlation Circle Plot	TW511.raw	18.380727385767	17.843681874149
717	P21912	-0.33600623682591	0.728137150581048	human	P21912	1	2.5	#388ECC	1	Correlation Circle Plot	TW512.raw	17.7440848667387	17.659076078304
718	P21912	-0.33600623682591	0.728137150581048	human	P21912	1	2.5	#388ECC	1	Correlation Circle Plot	TW513.raw	17.3302866815182	17.7045939285462
719	P21912	-0.33600623682591	0.728137150581048	human	P21912	1	2.5	#388ECC	1	Correlation Circle Plot	TW514.raw	18.6820584533836	17.6560477154906
720	P21912	-0.33600623682591	0.728137150581048	human	P21912	1	2.5	#388ECC	1	Correlation Circle Plot	TW515.raw	18.560463453109	17.9640531395001
721	P26196	0.251577654917993	0.768088857244484	human	P26196	1	2.5	#388ECC	1	Correlation Circle Plot	TW507.raw	16.975467365801	18.1215841046713
722	P26196	0.251577654917993	0.768088857244484	human	P26196	1	2.5	#388ECC	1	Correlation Circle Plot	TW508.raw	16.9582241749143	17.1193869808025
723	P26196	0.251577654917993	0.768088857244484	human	P26196	1	2.5	#388ECC	1	Correlation Circle Plot	TW509.raw	16.2207372940057	17.9336703905009
724	P26196	0.251577654917993	0.768088857244484	human	P26196	1	2.5	#388ECC	1	Correlation Circle Plot	TW510.raw	17.6773893165014	17.6965018965544
725	P26196	0.251577654917993	0.768088857244484	human	P26196	1	2.5	#388ECC	1	Correlation Circle Plot	TW511.raw	16.1208595248621	17.843681874149
726	P26196	0.251577654917993	0.768088857244484	human	P26196	1	2.5	#388ECC	1	Correlation Circle Plot	TW512.raw	16.5298422930659	17.659076078304
727	P26196	0.251577654917993	0.768088857244484	human	P26196	1	2.5	#388ECC	1	Correlation Circle Plot	TW513.raw	15.4848323326584	17.7045939285462
728	P26196	0.251577654917993	0.768088857244484	human	P26196	1	2.5	#388ECC	1	Correlation Circle Plot	TW514.raw	17.0524937575683	17.6560477154906
729	P26196	0.251577654917993	0.768088857244484	human	P26196	1	2.5	#388ECC	1	Correlation Circle Plot	TW515.raw	16.87844612407	17.9640531395001
730	P26361	0.155905146551521	-0.532537498225139	murine	P26361	1	2.5	#F68B33	1	Correlation Circle Plot	TW507.raw	17.4288099632672	18.1215841046713
731	P26361	0.155905146551521	-0.532537498225139	murine	P26361	1	2.5	#F68B33	1	Correlation Circle Plot	TW508.raw	17.5159615740146	17.1193869808025
732	P26361	0.155905146551521	-0.532537498225139	murine	P26361	1	2.5	#F68B33	1	Correlation Circle Plot	TW509.raw	17.4962920653103	17.9336703905009
733	P26361	0.155905146551521	-0.532537498225139	murine	P26361	1	2.5	#F68B33	1	Correlation Circle Plot	TW510.raw	16.8512854386996	17.6965018965544
734	P26361	0.155905146551521	-0.532537498225139	murine	P26361	1	2.5	#F68B33	1	Correlation Circle Plot	TW511.raw	17.3096895022556	17.843681874149
735	P26361	0.155905146551521	-0.532537498225139	murine	P26361	1	2.5	#F68B33	1	Correlation Circle Plot	TW512.raw	17.652732958169	17.659076078304
736	P26361	0.155905146551521	-0.532537498225139	murine	P26361	1	2.5	#F68B33	1	Correlation Circle Plot	TW513.raw	18.1797730536273	17.7045939285462
737	P26361	0.155905146551521	-0.532537498225139	murine	P26361	1	2.5	#F68B33	1	Correlation Circle Plot	TW514.raw	18.0016226034085	17.6560477154906
738	P26361	0.155905146551521	-0.532537498225139	murine	P26361	1	2.5	#F68B33	1	Correlation Circle Plot	TW515.raw	17.9640531395001	17.9640531395001
739	P26572	0.372564687693657	0.726934832133619	human	P26572	1	2.5	#388ECC	1	Correlation Circle Plot	TW507.raw	17.9082929253754	18.1215841046713
740	P26572	0.372564687693657	0.726934832133619	human	P26572	1	2.5	#388ECC	1	Correlation Circle Plot	TW508.raw	16.5333586321574	17.1193869808025
741	P26572	0.372564687693657	0.726934832133619	human	P26572	1	2.5	#388ECC	1	Correlation Circle Plot	TW509.raw	15.0234251706249	17.9336703905009
742	P26572	0.372564687693657	0.726934832133619	human	P26572	1	2.5	#388ECC	1	Correlation Circle Plot	TW510.raw	16.4616760778242	17.6965018965544
743	P26572	0.372564687693657	0.726934832133619	human	P26572	1	2.5	#388ECC	1	Correlation Circle Plot	TW511.raw	15.4359176332814	17.843681874149
744	P26572	0.372564687693657	0.726934832133619	human	P26572	1	2.5	#388ECC	1	Correlation Circle Plot	TW512.raw	16.1468629758739	17.659076078304
745	P26572	0.372564687693657	0.726934832133619	human	P26572	1	2.5	#388ECC	1	Correlation Circle Plot	TW513.raw	15.269806070608	17.7045939285462
746	P26572	0.372564687693657	0.726934832133619	human	P26572	1	2.5	#388ECC	1	Correlation Circle Plot	TW514.raw	16.2291624167235	17.6560477154906
747	P26572	0.372564687693657	0.726934832133619	human	P26572	1	2.5	#388ECC	1	Correlation Circle Plot	TW515.raw	16.1766465142007	17.9640531395001
748	P27005	0.114479465955943	0.609051131875274	murine	P27005	1	2.5	#F68B33	1	Correlation Circle Plot	TW507.raw	19.735073370155	18.1215841046713
749	P27005	0.114479465955943	0.609051131875274	murine	P27005	1	2.5	#F68B33	1	Correlation Circle Plot	TW508.raw	NA	17.1193869808025
750	P27005	0.114479465955943	0.609051131875274	murine	P27005	1	2.5	#F68B33	1	Correlation Circle Plot	TW509.raw	NA	17.9336703905009
751	P27005	0.114479465955943	0.609051131875274	murine	P27005	1	2.5	#F68B33	1	Correlation Circle Plot	TW510.raw	16.462403218111	17.6965018965544
752	P27005	0.114479465955943	0.609051131875274	murine	P27005	1	2.5	#F68B33	1	Correlation Circle Plot	TW511.raw	18.3835988333895	17.843681874149
753	P27005	0.114479465955943	0.609051131875274	murine	P27005	1	2.5	#F68B33	1	Correlation Circle Plot	TW512.raw	17.1966981698111	17.659076078304
754	P27005	0.114479465955943	0.609051131875274	murine	P27005	1	2.5	#F68B33	1	Correlation Circle Plot	TW513.raw	16.462364872613	17.7045939285462
755	P27005	0.114479465955943	0.609051131875274	murine	P27005	1	2.5	#F68B33	1	Correlation Circle Plot	TW514.raw	17.2562824139045	17.6560477154906
756	P27005	0.114479465955943	0.609051131875274	murine	P27005	1	2.5	#F68B33	1	Correlation Circle Plot	TW515.raw	17.5984596550129	17.9640531395001
757	P27361	-0.358034213759053	0.684594738276492	human	P27361	1	2.5	#388ECC	1	Correlation Circle Plot	TW507.raw	17.738844347083	18.1215841046713
758	P27361	-0.358034213759053	0.684594738276492	human	P27361	1	2.5	#388ECC	1	Correlation Circle Plot	TW508.raw	19.6817171119403	17.1193869808025
759	P27361	-0.358034213759053	0.684594738276492	human	P27361	1	2.5	#388ECC	1	Correlation Circle Plot	TW509.raw	17.7275615437842	17.9336703905009
760	P27361	-0.358034213759053	0.684594738276492	human	P27361	1	2.5	#388ECC	1	Correlation Circle Plot	TW510.raw	17.9330797220212	17.6965018965544
761	P27361	-0.358034213759053	0.684594738276492	human	P27361	1	2.5	#388ECC	1	Correlation Circle Plot	TW511.raw	17.6836388918364	17.843681874149
762	P27361	-0.358034213759053	0.684594738276492	human	P27361	1	2.5	#388ECC	1	Correlation Circle Plot	TW512.raw	17.7380394668278	17.659076078304
763	P27361	-0.358034213759053	0.684594738276492	human	P27361	1	2.5	#388ECC	1	Correlation Circle Plot	TW513.raw	16.6824460095693	17.7045939285462
764	P27361	-0.358034213759053	0.684594738276492	human	P27361	1	2.5	#388ECC	1	Correlation Circle Plot	TW514.raw	19.0619696949574	17.6560477154906
765	P27361	-0.358034213759053	0.684594738276492	human	P27361	1	2.5	#388ECC	1	Correlation Circle Plot	TW515.raw	16.7909084404969	17.9640531395001
766	P27824	-0.0727415346909045	0.778049340560812	human	P27824	1	2.5	#388ECC	1	Correlation Circle Plot	TW507.raw	22.2009129690982	18.1215841046713
767	P27824	-0.0727415346909045	0.778049340560812	human	P27824	1	2.5	#388ECC	1	Correlation Circle Plot	TW508.raw	21.3160384100756	17.1193869808025
768	P27824	-0.0727415346909045	0.778049340560812	human	P27824	1	2.5	#388ECC	1	Correlation Circle Plot	TW509.raw	20.6588442945905	17.9336703905009
769	P27824	-0.0727415346909045	0.778049340560812	human	P27824	1	2.5	#388ECC	1	Correlation Circle Plot	TW510.raw	20.4934078986227	17.6965018965544
770	P27824	-0.0727415346909045	0.778049340560812	human	P27824	1	2.5	#388ECC	1	Correlation Circle Plot	TW511.raw	21.2189522077839	17.843681874149
771	P27824	-0.0727415346909045	0.778049340560812	human	P27824	1	2.5	#388ECC	1	Correlation Circle Plot	TW512.raw	20.8108665598195	17.659076078304
772	P27824	-0.0727415346909045	0.778049340560812	human	P27824	1	2.5	#388ECC	1	Correlation Circle Plot	TW513.raw	19.8216696742378	17.7045939285462
773	P27824	-0.0727415346909045	0.778049340560812	human	P27824	1	2.5	#388ECC	1	Correlation Circle Plot	TW514.raw	20.9649034646574	17.6560477154906
774	P27824	-0.0727415346909045	0.778049340560812	human	P27824	1	2.5	#388ECC	1	Correlation Circle Plot	TW515.raw	20.2951994409732	17.9640531395001
775	P28288	-0.25438310879705	0.906606755985227	human	P28288	1	2.5	#388ECC	1	Correlation Circle Plot	TW507.raw	20.6093068126275	18.1215841046713
776	P28288	-0.25438310879705	0.906606755985227	human	P28288	1	2.5	#388ECC	1	Correlation Circle Plot	TW508.raw	19.3944752551667	17.1193869808025
777	P28288	-0.25438310879705	0.906606755985227	human	P28288	1	2.5	#388ECC	1	Correlation Circle Plot	TW509.raw	19.044196648915	17.9336703905009
778	P28288	-0.25438310879705	0.906606755985227	human	P28288	1	2.5	#388ECC	1	Correlation Circle Plot	TW510.raw	19.3420073700687	17.6965018965544
779	P28288	-0.25438310879705	0.906606755985227	human	P28288	1	2.5	#388ECC	1	Correlation Circle Plot	TW511.raw	18.5127906069406	17.843681874149
780	P28288	-0.25438310879705	0.906606755985227	human	P28288	1	2.5	#388ECC	1	Correlation Circle Plot	TW512.raw	17.782710326922	17.659076078304
781	P28288	-0.25438310879705	0.906606755985227	human	P28288	1	2.5	#388ECC	1	Correlation Circle Plot	TW513.raw	16.6869791940353	17.7045939285462
782	P28288	-0.25438310879705	0.906606755985227	human	P28288	1	2.5	#388ECC	1	Correlation Circle Plot	TW514.raw	18.6583544562535	17.6560477154906
783	P28288	-0.25438310879705	0.906606755985227	human	P28288	1	2.5	#388ECC	1	Correlation Circle Plot	TW515.raw	17.560220865745	17.9640531395001
784	P30038	0.236500316292755	0.798416057212301	human	P30038	1	2.5	#388ECC	1	Correlation Circle Plot	TW507.raw	20.129283016945	18.1215841046713
785	P30038	0.236500316292755	0.798416057212301	human	P30038	1	2.5	#388ECC	1	Correlation Circle Plot	TW508.raw	18.314981459806	17.1193869808025
786	P30038	0.236500316292755	0.798416057212301	human	P30038	1	2.5	#388ECC	1	Correlation Circle Plot	TW509.raw	17.8016578434998	17.9336703905009
787	P30038	0.236500316292755	0.798416057212301	human	P30038	1	2.5	#388ECC	1	Correlation Circle Plot	TW510.raw	19.2997826382902	17.6965018965544
788	P30038	0.236500316292755	0.798416057212301	human	P30038	1	2.5	#388ECC	1	Correlation Circle Plot	TW511.raw	17.7926886352064	17.843681874149
789	P30038	0.236500316292755	0.798416057212301	human	P30038	1	2.5	#388ECC	1	Correlation Circle Plot	TW512.raw	17.5102619430372	17.659076078304
790	P30038	0.236500316292755	0.798416057212301	human	P30038	1	2.5	#388ECC	1	Correlation Circle Plot	TW513.raw	16.8103456938982	17.7045939285462
791	P30038	0.236500316292755	0.798416057212301	human	P30038	1	2.5	#388ECC	1	Correlation Circle Plot	TW514.raw	18.9367788203113	17.6560477154906
792	P30038	0.236500316292755	0.798416057212301	human	P30038	1	2.5	#388ECC	1	Correlation Circle Plot	TW515.raw	18.891472232552	17.9640531395001
793	P30085	-0.324074135754491	0.793984272636749	human	P30085	1	2.5	#388ECC	1	Correlation Circle Plot	TW507.raw	19.1375640603729	18.1215841046713
794	P30085	-0.324074135754491	0.793984272636749	human	P30085	1	2.5	#388ECC	1	Correlation Circle Plot	TW508.raw	18.7189742860605	17.1193869808025
795	P30085	-0.324074135754491	0.793984272636749	human	P30085	1	2.5	#388ECC	1	Correlation Circle Plot	TW509.raw	18.822278289097	17.9336703905009
796	P30085	-0.324074135754491	0.793984272636749	human	P30085	1	2.5	#388ECC	1	Correlation Circle Plot	TW510.raw	18.8434855966197	17.6965018965544
797	P30085	-0.324074135754491	0.793984272636749	human	P30085	1	2.5	#388ECC	1	Correlation Circle Plot	TW511.raw	17.8665907275707	17.843681874149
798	P30085	-0.324074135754491	0.793984272636749	human	P30085	1	2.5	#388ECC	1	Correlation Circle Plot	TW512.raw	16.3891557172879	17.659076078304
799	P30085	-0.324074135754491	0.793984272636749	human	P30085	1	2.5	#388ECC	1	Correlation Circle Plot	TW513.raw	16.7480355704817	17.7045939285462
800	P30085	-0.324074135754491	0.793984272636749	human	P30085	1	2.5	#388ECC	1	Correlation Circle Plot	TW514.raw	19.2382507804419	17.6560477154906
801	P30085	-0.324074135754491	0.793984272636749	human	P30085	1	2.5	#388ECC	1	Correlation Circle Plot	TW515.raw	18.0457276712787	17.9640531395001
802	P30626	-0.341575696323181	0.627415832017519	human	P30626	1	2.5	#388ECC	1	Correlation Circle Plot	TW507.raw	20.9603427959458	18.1215841046713
803	P30626	-0.341575696323181	0.627415832017519	human	P30626	1	2.5	#388ECC	1	Correlation Circle Plot	TW508.raw	23.6042315120888	17.1193869808025
804	P30626	-0.341575696323181	0.627415832017519	human	P30626	1	2.5	#388ECC	1	Correlation Circle Plot	TW509.raw	22.4591118830962	17.9336703905009
805	P30626	-0.341575696323181	0.627415832017519	human	P30626	1	2.5	#388ECC	1	Correlation Circle Plot	TW510.raw	21.3100746437402	17.6965018965544
806	P30626	-0.341575696323181	0.627415832017519	human	P30626	1	2.5	#388ECC	1	Correlation Circle Plot	TW511.raw	21.4337922253332	17.843681874149
807	P30626	-0.341575696323181	0.627415832017519	human	P30626	1	2.5	#388ECC	1	Correlation Circle Plot	TW512.raw	19.8948370021128	17.659076078304
808	P30626	-0.341575696323181	0.627415832017519	human	P30626	1	2.5	#388ECC	1	Correlation Circle Plot	TW513.raw	20.0924371395858	17.7045939285462
809	P30626	-0.341575696323181	0.627415832017519	human	P30626	1	2.5	#388ECC	1	Correlation Circle Plot	TW514.raw	21.3425120280437	17.6560477154906
810	P30626	-0.341575696323181	0.627415832017519	human	P30626	1	2.5	#388ECC	1	Correlation Circle Plot	TW515.raw	21.1208681288521	17.9640531395001
811	P31001	-0.215652854873637	-0.533595832393008	murine	P31001	1	2.5	#F68B33	1	Correlation Circle Plot	TW507.raw	NA	18.1215841046713
812	P31001	-0.215652854873637	-0.533595832393008	murine	P31001	1	2.5	#F68B33	1	Correlation Circle Plot	TW508.raw	13.6101366761891	17.1193869808025
813	P31001	-0.215652854873637	-0.533595832393008	murine	P31001	1	2.5	#F68B33	1	Correlation Circle Plot	TW509.raw	20.5532711703783	17.9336703905009
814	P31001	-0.215652854873637	-0.533595832393008	murine	P31001	1	2.5	#F68B33	1	Correlation Circle Plot	TW510.raw	17.6446519885107	17.6965018965544
815	P31001	-0.215652854873637	-0.533595832393008	murine	P31001	1	2.5	#F68B33	1	Correlation Circle Plot	TW511.raw	16.5267391589334	17.843681874149
816	P31001	-0.215652854873637	-0.533595832393008	murine	P31001	1	2.5	#F68B33	1	Correlation Circle Plot	TW512.raw	19.96561520893	17.659076078304
817	P31001	-0.215652854873637	-0.533595832393008	murine	P31001	1	2.5	#F68B33	1	Correlation Circle Plot	TW513.raw	17.9100043840739	17.7045939285462
818	P31001	-0.215652854873637	-0.533595832393008	murine	P31001	1	2.5	#F68B33	1	Correlation Circle Plot	TW514.raw	16.3675273720789	17.6560477154906
819	P31001	-0.215652854873637	-0.533595832393008	murine	P31001	1	2.5	#F68B33	1	Correlation Circle Plot	TW515.raw	16.3332147624005	17.9640531395001
820	P31146	0.302216572211998	0.932034822597051	human	P31146	1	2.5	#388ECC	1	Correlation Circle Plot	TW507.raw	20.7338279729073	18.1215841046713
821	P31146	0.302216572211998	0.932034822597051	human	P31146	1	2.5	#388ECC	1	Correlation Circle Plot	TW508.raw	20.4542169474967	17.1193869808025
822	P31146	0.302216572211998	0.932034822597051	human	P31146	1	2.5	#388ECC	1	Correlation Circle Plot	TW509.raw	16.3401265346747	17.9336703905009
823	P31146	0.302216572211998	0.932034822597051	human	P31146	1	2.5	#388ECC	1	Correlation Circle Plot	TW510.raw	NA	17.6965018965544
824	P31146	0.302216572211998	0.932034822597051	human	P31146	1	2.5	#388ECC	1	Correlation Circle Plot	TW511.raw	NA	17.843681874149
825	P31146	0.302216572211998	0.932034822597051	human	P31146	1	2.5	#388ECC	1	Correlation Circle Plot	TW512.raw	17.2600374211066	17.659076078304
826	P31146	0.302216572211998	0.932034822597051	human	P31146	1	2.5	#388ECC	1	Correlation Circle Plot	TW513.raw	15.3090997146639	17.7045939285462
827	P31146	0.302216572211998	0.932034822597051	human	P31146	1	2.5	#388ECC	1	Correlation Circle Plot	TW514.raw	19.2982281773695	17.6560477154906
828	P31146	0.302216572211998	0.932034822597051	human	P31146	1	2.5	#388ECC	1	Correlation Circle Plot	TW515.raw	NA	17.9640531395001
829	P31150	0.324306010751094	0.662151293196261	human	P31150	1	2.5	#388ECC	1	Correlation Circle Plot	TW507.raw	20.0366699902883	18.1215841046713
830	P31150	0.324306010751094	0.662151293196261	human	P31150	1	2.5	#388ECC	1	Correlation Circle Plot	TW508.raw	20.143228739449	17.1193869808025
831	P31150	0.324306010751094	0.662151293196261	human	P31150	1	2.5	#388ECC	1	Correlation Circle Plot	TW509.raw	18.6997046093343	17.9336703905009
832	P31150	0.324306010751094	0.662151293196261	human	P31150	1	2.5	#388ECC	1	Correlation Circle Plot	TW510.raw	20.1849528051242	17.6965018965544
833	P31150	0.324306010751094	0.662151293196261	human	P31150	1	2.5	#388ECC	1	Correlation Circle Plot	TW511.raw	19.0119287953732	17.843681874149
834	P31150	0.324306010751094	0.662151293196261	human	P31150	1	2.5	#388ECC	1	Correlation Circle Plot	TW512.raw	20.6522147764056	17.659076078304
835	P31150	0.324306010751094	0.662151293196261	human	P31150	1	2.5	#388ECC	1	Correlation Circle Plot	TW513.raw	17.7295676398431	17.7045939285462
836	P31150	0.324306010751094	0.662151293196261	human	P31150	1	2.5	#388ECC	1	Correlation Circle Plot	TW514.raw	19.3556694040825	17.6560477154906
837	P31150	0.324306010751094	0.662151293196261	human	P31150	1	2.5	#388ECC	1	Correlation Circle Plot	TW515.raw	19.1549935906832	17.9640531395001
838	P31254	0.21918246628922	0.85623621314773	murine	P31254	1	2.5	#F68B33	1	Correlation Circle Plot	TW507.raw	13.9151324489507	18.1215841046713
839	P31254	0.21918246628922	0.85623621314773	murine	P31254	1	2.5	#F68B33	1	Correlation Circle Plot	TW508.raw	16.0129496497999	17.1193869808025
840	P31254	0.21918246628922	0.85623621314773	murine	P31254	1	2.5	#F68B33	1	Correlation Circle Plot	TW509.raw	NA	17.9336703905009
841	P31254	0.21918246628922	0.85623621314773	murine	P31254	1	2.5	#F68B33	1	Correlation Circle Plot	TW510.raw	NA	17.6965018965544
842	P31254	0.21918246628922	0.85623621314773	murine	P31254	1	2.5	#F68B33	1	Correlation Circle Plot	TW511.raw	13.0009823605778	17.843681874149
843	P31254	0.21918246628922	0.85623621314773	murine	P31254	1	2.5	#F68B33	1	Correlation Circle Plot	TW512.raw	NA	17.659076078304
844	P31254	0.21918246628922	0.85623621314773	murine	P31254	1	2.5	#F68B33	1	Correlation Circle Plot	TW513.raw	11.9682887921343	17.7045939285462
845	P31254	0.21918246628922	0.85623621314773	murine	P31254	1	2.5	#F68B33	1	Correlation Circle Plot	TW514.raw	14.1974624464606	17.6560477154906
846	P31254	0.21918246628922	0.85623621314773	murine	P31254	1	2.5	#F68B33	1	Correlation Circle Plot	TW515.raw	NA	17.9640531395001
847	P31946	-0.0353640978456984	0.6815166157141	human	P31946	1	2.5	#388ECC	1	Correlation Circle Plot	TW507.raw	22.6916489659591	18.1215841046713
848	P31946	-0.0353640978456984	0.6815166157141	human	P31946	1	2.5	#388ECC	1	Correlation Circle Plot	TW508.raw	22.5397769581405	17.1193869808025
849	P31946	-0.0353640978456984	0.6815166157141	human	P31946	1	2.5	#388ECC	1	Correlation Circle Plot	TW509.raw	21.6117218632608	17.9336703905009
850	P31946	-0.0353640978456984	0.6815166157141	human	P31946	1	2.5	#388ECC	1	Correlation Circle Plot	TW510.raw	21.3336085240731	17.6965018965544
851	P31946	-0.0353640978456984	0.6815166157141	human	P31946	1	2.5	#388ECC	1	Correlation Circle Plot	TW511.raw	21.7462912445969	17.843681874149
852	P31946	-0.0353640978456984	0.6815166157141	human	P31946	1	2.5	#388ECC	1	Correlation Circle Plot	TW512.raw	22.3457501162384	17.659076078304
853	P31946	-0.0353640978456984	0.6815166157141	human	P31946	1	2.5	#388ECC	1	Correlation Circle Plot	TW513.raw	20.9605266309951	17.7045939285462
854	P31946	-0.0353640978456984	0.6815166157141	human	P31946	1	2.5	#388ECC	1	Correlation Circle Plot	TW514.raw	21.9413277789373	17.6560477154906
855	P31946	-0.0353640978456984	0.6815166157141	human	P31946	1	2.5	#388ECC	1	Correlation Circle Plot	TW515.raw	21.1762121150636	17.9640531395001
856	P32456	0.102487794730025	0.772299905472723	human	P32456	1	2.5	#388ECC	1	Correlation Circle Plot	TW507.raw	18.7930920525449	18.1215841046713
857	P32456	0.102487794730025	0.772299905472723	human	P32456	1	2.5	#388ECC	1	Correlation Circle Plot	TW508.raw	17.2509645333661	17.1193869808025
858	P32456	0.102487794730025	0.772299905472723	human	P32456	1	2.5	#388ECC	1	Correlation Circle Plot	TW509.raw	17.5117835330397	17.9336703905009
859	P32456	0.102487794730025	0.772299905472723	human	P32456	1	2.5	#388ECC	1	Correlation Circle Plot	TW510.raw	17.4523216882592	17.6965018965544
860	P32456	0.102487794730025	0.772299905472723	human	P32456	1	2.5	#388ECC	1	Correlation Circle Plot	TW511.raw	17.3482267471781	17.843681874149
861	P32456	0.102487794730025	0.772299905472723	human	P32456	1	2.5	#388ECC	1	Correlation Circle Plot	TW512.raw	15.8355027294266	17.659076078304
862	P32456	0.102487794730025	0.772299905472723	human	P32456	1	2.5	#388ECC	1	Correlation Circle Plot	TW513.raw	15.5708963224263	17.7045939285462
863	P32456	0.102487794730025	0.772299905472723	human	P32456	1	2.5	#388ECC	1	Correlation Circle Plot	TW514.raw	17.2828350486531	17.6560477154906
864	P32456	0.102487794730025	0.772299905472723	human	P32456	1	2.5	#388ECC	1	Correlation Circle Plot	TW515.raw	17.90351707864	17.9640531395001
865	P35270	0.0140531463495794	0.841092845533496	human	P35270	1	2.5	#388ECC	1	Correlation Circle Plot	TW507.raw	22.4135752499278	18.1215841046713
866	P35270	0.0140531463495794	0.841092845533496	human	P35270	1	2.5	#388ECC	1	Correlation Circle Plot	TW508.raw	20.9961134651861	17.1193869808025
867	P35270	0.0140531463495794	0.841092845533496	human	P35270	1	2.5	#388ECC	1	Correlation Circle Plot	TW509.raw	19.7143645968149	17.9336703905009
868	P35270	0.0140531463495794	0.841092845533496	human	P35270	1	2.5	#388ECC	1	Correlation Circle Plot	TW510.raw	21.024567513148	17.6965018965544
869	P35270	0.0140531463495794	0.841092845533496	human	P35270	1	2.5	#388ECC	1	Correlation Circle Plot	TW511.raw	20.0643954355346	17.843681874149
870	P35270	0.0140531463495794	0.841092845533496	human	P35270	1	2.5	#388ECC	1	Correlation Circle Plot	TW512.raw	19.7869922365593	17.659076078304
871	P35270	0.0140531463495794	0.841092845533496	human	P35270	1	2.5	#388ECC	1	Correlation Circle Plot	TW513.raw	18.8243994287334	17.7045939285462
872	P35270	0.0140531463495794	0.841092845533496	human	P35270	1	2.5	#388ECC	1	Correlation Circle Plot	TW514.raw	19.622033940134	17.6560477154906
873	P35270	0.0140531463495794	0.841092845533496	human	P35270	1	2.5	#388ECC	1	Correlation Circle Plot	TW515.raw	19.3869760193272	17.9640531395001
874	P35611	0.206819429069496	0.69204755217641	human	P35611	1	2.5	#388ECC	1	Correlation Circle Plot	TW507.raw	19.0149194764555	18.1215841046713
875	P35611	0.206819429069496	0.69204755217641	human	P35611	1	2.5	#388ECC	1	Correlation Circle Plot	TW508.raw	19.0385037647335	17.1193869808025
876	P35611	0.206819429069496	0.69204755217641	human	P35611	1	2.5	#388ECC	1	Correlation Circle Plot	TW509.raw	18.2657661128298	17.9336703905009
877	P35611	0.206819429069496	0.69204755217641	human	P35611	1	2.5	#388ECC	1	Correlation Circle Plot	TW510.raw	17.126371746808	17.6965018965544
878	P35611	0.206819429069496	0.69204755217641	human	P35611	1	2.5	#388ECC	1	Correlation Circle Plot	TW511.raw	18.5437342016054	17.843681874149
879	P35611	0.206819429069496	0.69204755217641	human	P35611	1	2.5	#388ECC	1	Correlation Circle Plot	TW512.raw	18.8665786542532	17.659076078304
880	P35611	0.206819429069496	0.69204755217641	human	P35611	1	2.5	#388ECC	1	Correlation Circle Plot	TW513.raw	15.3210367017766	17.7045939285462
881	P35611	0.206819429069496	0.69204755217641	human	P35611	1	2.5	#388ECC	1	Correlation Circle Plot	TW514.raw	18.5196285749924	17.6560477154906
882	P35611	0.206819429069496	0.69204755217641	human	P35611	1	2.5	#388ECC	1	Correlation Circle Plot	TW515.raw	18.4752505310873	17.9640531395001
883	P36871	0.295853864932027	0.797243393359597	human	P36871	1	2.5	#388ECC	1	Correlation Circle Plot	TW507.raw	22.5860820172645	18.1215841046713
884	P36871	0.295853864932027	0.797243393359597	human	P36871	1	2.5	#388ECC	1	Correlation Circle Plot	TW508.raw	21.8206487729521	17.1193869808025
885	P36871	0.295853864932027	0.797243393359597	human	P36871	1	2.5	#388ECC	1	Correlation Circle Plot	TW509.raw	20.8392053261768	17.9336703905009
886	P36871	0.295853864932027	0.797243393359597	human	P36871	1	2.5	#388ECC	1	Correlation Circle Plot	TW510.raw	21.1198745350076	17.6965018965544
887	P36871	0.295853864932027	0.797243393359597	human	P36871	1	2.5	#388ECC	1	Correlation Circle Plot	TW511.raw	19.7664334702749	17.843681874149
888	P36871	0.295853864932027	0.797243393359597	human	P36871	1	2.5	#388ECC	1	Correlation Circle Plot	TW512.raw	20.3258302587185	17.659076078304
889	P36871	0.295853864932027	0.797243393359597	human	P36871	1	2.5	#388ECC	1	Correlation Circle Plot	TW513.raw	19.697547936697	17.7045939285462
890	P36871	0.295853864932027	0.797243393359597	human	P36871	1	2.5	#388ECC	1	Correlation Circle Plot	TW514.raw	20.1731281168351	17.6560477154906
891	P36871	0.295853864932027	0.797243393359597	human	P36871	1	2.5	#388ECC	1	Correlation Circle Plot	TW515.raw	21.3775759459472	17.9640531395001
892	P37059	-0.320111470441935	0.646751016919391	human	P37059	1	2.5	#388ECC	1	Correlation Circle Plot	TW507.raw	19.1953962393028	18.1215841046713
893	P37059	-0.320111470441935	0.646751016919391	human	P37059	1	2.5	#388ECC	1	Correlation Circle Plot	TW508.raw	21.8180289721779	17.1193869808025
894	P37059	-0.320111470441935	0.646751016919391	human	P37059	1	2.5	#388ECC	1	Correlation Circle Plot	TW509.raw	21.6971457472702	17.9336703905009
895	P37059	-0.320111470441935	0.646751016919391	human	P37059	1	2.5	#388ECC	1	Correlation Circle Plot	TW510.raw	19.8926539813721	17.6965018965544
896	P37059	-0.320111470441935	0.646751016919391	human	P37059	1	2.5	#388ECC	1	Correlation Circle Plot	TW511.raw	18.4924517469038	17.843681874149
897	P37059	-0.320111470441935	0.646751016919391	human	P37059	1	2.5	#388ECC	1	Correlation Circle Plot	TW512.raw	NA	17.659076078304
898	P37059	-0.320111470441935	0.646751016919391	human	P37059	1	2.5	#388ECC	1	Correlation Circle Plot	TW513.raw	17.0847461154383	17.7045939285462
899	P37059	-0.320111470441935	0.646751016919391	human	P37059	1	2.5	#388ECC	1	Correlation Circle Plot	TW514.raw	19.0660366192807	17.6560477154906
900	P37059	-0.320111470441935	0.646751016919391	human	P37059	1	2.5	#388ECC	1	Correlation Circle Plot	TW515.raw	18.6592747269278	17.9640531395001
901	P37802	-0.202237034765539	0.920121977896701	human	P37802	1	2.5	#388ECC	1	Correlation Circle Plot	TW507.raw	23.8055392155761	18.1215841046713
902	P37802	-0.202237034765539	0.920121977896701	human	P37802	1	2.5	#388ECC	1	Correlation Circle Plot	TW508.raw	23.6556185026479	17.1193869808025
903	P37802	-0.202237034765539	0.920121977896701	human	P37802	1	2.5	#388ECC	1	Correlation Circle Plot	TW509.raw	22.6091918166917	17.9336703905009
904	P37802	-0.202237034765539	0.920121977896701	human	P37802	1	2.5	#388ECC	1	Correlation Circle Plot	TW510.raw	23.1185159382652	17.6965018965544
905	P37802	-0.202237034765539	0.920121977896701	human	P37802	1	2.5	#388ECC	1	Correlation Circle Plot	TW511.raw	23.1052285180934	17.843681874149
906	P37802	-0.202237034765539	0.920121977896701	human	P37802	1	2.5	#388ECC	1	Correlation Circle Plot	TW512.raw	22.3976944762185	17.659076078304
907	P37802	-0.202237034765539	0.920121977896701	human	P37802	1	2.5	#388ECC	1	Correlation Circle Plot	TW513.raw	20.8006819174231	17.7045939285462
908	P37802	-0.202237034765539	0.920121977896701	human	P37802	1	2.5	#388ECC	1	Correlation Circle Plot	TW514.raw	23.1866235843743	17.6560477154906
909	P37802	-0.202237034765539	0.920121977896701	human	P37802	1	2.5	#388ECC	1	Correlation Circle Plot	TW515.raw	21.8222175947933	17.9640531395001
910	P39061	0.108196111234431	-0.603510093794131	murine	P39061	1	2.5	#F68B33	1	Correlation Circle Plot	TW507.raw	17.5783063461499	18.1215841046713
911	P39061	0.108196111234431	-0.603510093794131	murine	P39061	1	2.5	#F68B33	1	Correlation Circle Plot	TW508.raw	17.8686176119462	17.1193869808025
912	P39061	0.108196111234431	-0.603510093794131	murine	P39061	1	2.5	#F68B33	1	Correlation Circle Plot	TW509.raw	18.4806048359391	17.9336703905009
913	P39061	0.108196111234431	-0.603510093794131	murine	P39061	1	2.5	#F68B33	1	Correlation Circle Plot	TW510.raw	18.5227577504481	17.6965018965544
914	P39061	0.108196111234431	-0.603510093794131	murine	P39061	1	2.5	#F68B33	1	Correlation Circle Plot	TW511.raw	17.726643921484	17.843681874149
915	P39061	0.108196111234431	-0.603510093794131	murine	P39061	1	2.5	#F68B33	1	Correlation Circle Plot	TW512.raw	19.3480581315182	17.659076078304
916	P39061	0.108196111234431	-0.603510093794131	murine	P39061	1	2.5	#F68B33	1	Correlation Circle Plot	TW513.raw	18.6438808449969	17.7045939285462
917	P39061	0.108196111234431	-0.603510093794131	murine	P39061	1	2.5	#F68B33	1	Correlation Circle Plot	TW514.raw	18.1926973597209	17.6560477154906
918	P39061	0.108196111234431	-0.603510093794131	murine	P39061	1	2.5	#F68B33	1	Correlation Circle Plot	TW515.raw	18.2602028582997	17.9640531395001
919	P40227	0.472151033788515	-0.70229532765119	human	P40227	1	2.5	#388ECC	1	Correlation Circle Plot	TW507.raw	19.1874680656731	18.1215841046713
920	P40227	0.472151033788515	-0.70229532765119	human	P40227	1	2.5	#388ECC	1	Correlation Circle Plot	TW508.raw	19.4797585584027	17.1193869808025
921	P40227	0.472151033788515	-0.70229532765119	human	P40227	1	2.5	#388ECC	1	Correlation Circle Plot	TW509.raw	19.8824848399682	17.9336703905009
922	P40227	0.472151033788515	-0.70229532765119	human	P40227	1	2.5	#388ECC	1	Correlation Circle Plot	TW510.raw	19.8662526364823	17.6965018965544
923	P40227	0.472151033788515	-0.70229532765119	human	P40227	1	2.5	#388ECC	1	Correlation Circle Plot	TW511.raw	19.7589226054585	17.843681874149
924	P40227	0.472151033788515	-0.70229532765119	human	P40227	1	2.5	#388ECC	1	Correlation Circle Plot	TW512.raw	20.114845452984	17.659076078304
925	P40227	0.472151033788515	-0.70229532765119	human	P40227	1	2.5	#388ECC	1	Correlation Circle Plot	TW513.raw	20.342018224786	17.7045939285462
926	P40227	0.472151033788515	-0.70229532765119	human	P40227	1	2.5	#388ECC	1	Correlation Circle Plot	TW514.raw	19.0116804291858	17.6560477154906
927	P40227	0.472151033788515	-0.70229532765119	human	P40227	1	2.5	#388ECC	1	Correlation Circle Plot	TW515.raw	20.5067937547262	17.9640531395001
928	P43155	0.285024406480652	0.814218884134966	human	P43155	1	2.5	#388ECC	1	Correlation Circle Plot	TW507.raw	17.8123214775458	18.1215841046713
929	P43155	0.285024406480652	0.814218884134966	human	P43155	1	2.5	#388ECC	1	Correlation Circle Plot	TW508.raw	17.199183466261	17.1193869808025
930	P43155	0.285024406480652	0.814218884134966	human	P43155	1	2.5	#388ECC	1	Correlation Circle Plot	TW509.raw	NA	17.9336703905009
931	P43155	0.285024406480652	0.814218884134966	human	P43155	1	2.5	#388ECC	1	Correlation Circle Plot	TW510.raw	17.7360979904352	17.6965018965544
932	P43155	0.285024406480652	0.814218884134966	human	P43155	1	2.5	#388ECC	1	Correlation Circle Plot	TW511.raw	NA	17.843681874149
933	P43155	0.285024406480652	0.814218884134966	human	P43155	1	2.5	#388ECC	1	Correlation Circle Plot	TW512.raw	16.5492025761125	17.659076078304
934	P43155	0.285024406480652	0.814218884134966	human	P43155	1	2.5	#388ECC	1	Correlation Circle Plot	TW513.raw	15.9531642762257	17.7045939285462
935	P43155	0.285024406480652	0.814218884134966	human	P43155	1	2.5	#388ECC	1	Correlation Circle Plot	TW514.raw	16.6371484312633	17.6560477154906
936	P43155	0.285024406480652	0.814218884134966	human	P43155	1	2.5	#388ECC	1	Correlation Circle Plot	TW515.raw	17.3315992805893	17.9640531395001
937	P45877	0.0383090088904726	0.737824667357376	human	P45877	1	2.5	#388ECC	1	Correlation Circle Plot	TW507.raw	18.2520047234494	18.1215841046713
938	P45877	0.0383090088904726	0.737824667357376	human	P45877	1	2.5	#388ECC	1	Correlation Circle Plot	TW508.raw	17.9326819002053	17.1193869808025
939	P45877	0.0383090088904726	0.737824667357376	human	P45877	1	2.5	#388ECC	1	Correlation Circle Plot	TW509.raw	17.7327040427575	17.9336703905009
940	P45877	0.0383090088904726	0.737824667357376	human	P45877	1	2.5	#388ECC	1	Correlation Circle Plot	TW510.raw	17.793869980018	17.6965018965544
941	P45877	0.0383090088904726	0.737824667357376	human	P45877	1	2.5	#388ECC	1	Correlation Circle Plot	TW511.raw	15.8610093396607	17.843681874149
942	P45877	0.0383090088904726	0.737824667357376	human	P45877	1	2.5	#388ECC	1	Correlation Circle Plot	TW512.raw	16.5833913292296	17.659076078304
943	P45877	0.0383090088904726	0.737824667357376	human	P45877	1	2.5	#388ECC	1	Correlation Circle Plot	TW513.raw	16.3227890170071	17.7045939285462
944	P45877	0.0383090088904726	0.737824667357376	human	P45877	1	2.5	#388ECC	1	Correlation Circle Plot	TW514.raw	17.9700497028031	17.6560477154906
945	P45877	0.0383090088904726	0.737824667357376	human	P45877	1	2.5	#388ECC	1	Correlation Circle Plot	TW515.raw	17.8023396524289	17.9640531395001
946	P46459	0.303846658676559	0.933830259306143	human	P46459	1	2.5	#388ECC	1	Correlation Circle Plot	TW507.raw	17.6975920519198	18.1215841046713
947	P46459	0.303846658676559	0.933830259306143	human	P46459	1	2.5	#388ECC	1	Correlation Circle Plot	TW508.raw	17.4702775617705	17.1193869808025
948	P46459	0.303846658676559	0.933830259306143	human	P46459	1	2.5	#388ECC	1	Correlation Circle Plot	TW509.raw	15.6080844103134	17.9336703905009
949	P46459	0.303846658676559	0.933830259306143	human	P46459	1	2.5	#388ECC	1	Correlation Circle Plot	TW510.raw	16.4075914180301	17.6965018965544
950	P46459	0.303846658676559	0.933830259306143	human	P46459	1	2.5	#388ECC	1	Correlation Circle Plot	TW511.raw	15.7204954466551	17.843681874149
951	P46459	0.303846658676559	0.933830259306143	human	P46459	1	2.5	#388ECC	1	Correlation Circle Plot	TW512.raw	16.1164820504377	17.659076078304
952	P46459	0.303846658676559	0.933830259306143	human	P46459	1	2.5	#388ECC	1	Correlation Circle Plot	TW513.raw	14.4359762152563	17.7045939285462
953	P46459	0.303846658676559	0.933830259306143	human	P46459	1	2.5	#388ECC	1	Correlation Circle Plot	TW514.raw	16.3313403556011	17.6560477154906
954	P46459	0.303846658676559	0.933830259306143	human	P46459	1	2.5	#388ECC	1	Correlation Circle Plot	TW515.raw	16.5013971580019	17.9640531395001
955	P46460	-0.247657404859191	0.824495342944094	murine	P46460	1	2.5	#F68B33	1	Correlation Circle Plot	TW507.raw	NA	18.1215841046713
956	P46460	-0.247657404859191	0.824495342944094	murine	P46460	1	2.5	#F68B33	1	Correlation Circle Plot	TW508.raw	16.845453297036	17.1193869808025
957	P46460	-0.247657404859191	0.824495342944094	murine	P46460	1	2.5	#F68B33	1	Correlation Circle Plot	TW509.raw	16.738857538101	17.9336703905009
958	P46460	-0.247657404859191	0.824495342944094	murine	P46460	1	2.5	#F68B33	1	Correlation Circle Plot	TW510.raw	NA	17.6965018965544
959	P46460	-0.247657404859191	0.824495342944094	murine	P46460	1	2.5	#F68B33	1	Correlation Circle Plot	TW511.raw	15.8790662678483	17.843681874149
960	P46460	-0.247657404859191	0.824495342944094	murine	P46460	1	2.5	#F68B33	1	Correlation Circle Plot	TW512.raw	NA	17.659076078304
961	P46460	-0.247657404859191	0.824495342944094	murine	P46460	1	2.5	#F68B33	1	Correlation Circle Plot	TW513.raw	14.9653649404769	17.7045939285462
962	P46460	-0.247657404859191	0.824495342944094	murine	P46460	1	2.5	#F68B33	1	Correlation Circle Plot	TW514.raw	15.7608420724603	17.6560477154906
963	P46460	-0.247657404859191	0.824495342944094	murine	P46460	1	2.5	#F68B33	1	Correlation Circle Plot	TW515.raw	NA	17.9640531395001
964	P48962	0.27901035255814	0.605705672901955	murine	P48962	1	2.5	#F68B33	1	Correlation Circle Plot	TW507.raw	18.9102738124137	18.1215841046713
965	P48962	0.27901035255814	0.605705672901955	murine	P48962	1	2.5	#F68B33	1	Correlation Circle Plot	TW508.raw	19.0210368896943	17.1193869808025
966	P48962	0.27901035255814	0.605705672901955	murine	P48962	1	2.5	#F68B33	1	Correlation Circle Plot	TW509.raw	18.8507850686296	17.9336703905009
967	P48962	0.27901035255814	0.605705672901955	murine	P48962	1	2.5	#F68B33	1	Correlation Circle Plot	TW510.raw	19.6368458475942	17.6965018965544
968	P48962	0.27901035255814	0.605705672901955	murine	P48962	1	2.5	#F68B33	1	Correlation Circle Plot	TW511.raw	18.3696058655695	17.843681874149
969	P48962	0.27901035255814	0.605705672901955	murine	P48962	1	2.5	#F68B33	1	Correlation Circle Plot	TW512.raw	19.0266747239167	17.659076078304
970	P48962	0.27901035255814	0.605705672901955	murine	P48962	1	2.5	#F68B33	1	Correlation Circle Plot	TW513.raw	17.484563314166	17.7045939285462
971	P48962	0.27901035255814	0.605705672901955	murine	P48962	1	2.5	#F68B33	1	Correlation Circle Plot	TW514.raw	17.943041308059	17.6560477154906
972	P48962	0.27901035255814	0.605705672901955	murine	P48962	1	2.5	#F68B33	1	Correlation Circle Plot	TW515.raw	18.8283751529098	17.9640531395001
973	P49189	0.25144041072129	0.82880748554887	human	P49189	1	2.5	#388ECC	1	Correlation Circle Plot	TW507.raw	21.3183408962918	18.1215841046713
974	P49189	0.25144041072129	0.82880748554887	human	P49189	1	2.5	#388ECC	1	Correlation Circle Plot	TW508.raw	20.8063025941889	17.1193869808025
975	P49189	0.25144041072129	0.82880748554887	human	P49189	1	2.5	#388ECC	1	Correlation Circle Plot	TW509.raw	18.7699604902174	17.9336703905009
976	P49189	0.25144041072129	0.82880748554887	human	P49189	1	2.5	#388ECC	1	Correlation Circle Plot	TW510.raw	19.2315071483555	17.6965018965544
977	P49189	0.25144041072129	0.82880748554887	human	P49189	1	2.5	#388ECC	1	Correlation Circle Plot	TW511.raw	19.0594210428113	17.843681874149
978	P49189	0.25144041072129	0.82880748554887	human	P49189	1	2.5	#388ECC	1	Correlation Circle Plot	TW512.raw	18.8097995240652	17.659076078304
979	P49189	0.25144041072129	0.82880748554887	human	P49189	1	2.5	#388ECC	1	Correlation Circle Plot	TW513.raw	18.4910036035918	17.7045939285462
980	P49189	0.25144041072129	0.82880748554887	human	P49189	1	2.5	#388ECC	1	Correlation Circle Plot	TW514.raw	20.1362226539278	17.6560477154906
981	P49189	0.25144041072129	0.82880748554887	human	P49189	1	2.5	#388ECC	1	Correlation Circle Plot	TW515.raw	20.0423193304005	17.9640531395001
982	P50148	-0.299499622670629	0.762767522609079	human	P50148	1	2.5	#388ECC	1	Correlation Circle Plot	TW507.raw	18.1125056858034	18.1215841046713
983	P50148	-0.299499622670629	0.762767522609079	human	P50148	1	2.5	#388ECC	1	Correlation Circle Plot	TW508.raw	18.5774398925107	17.1193869808025
984	P50148	-0.299499622670629	0.762767522609079	human	P50148	1	2.5	#388ECC	1	Correlation Circle Plot	TW509.raw	17.5646481889118	17.9336703905009
985	P50148	-0.299499622670629	0.762767522609079	human	P50148	1	2.5	#388ECC	1	Correlation Circle Plot	TW510.raw	17.1714700303388	17.6965018965544
986	P50148	-0.299499622670629	0.762767522609079	human	P50148	1	2.5	#388ECC	1	Correlation Circle Plot	TW511.raw	NA	17.843681874149
987	P50148	-0.299499622670629	0.762767522609079	human	P50148	1	2.5	#388ECC	1	Correlation Circle Plot	TW512.raw	17.3562714157087	17.659076078304
988	P50148	-0.299499622670629	0.762767522609079	human	P50148	1	2.5	#388ECC	1	Correlation Circle Plot	TW513.raw	17.0442873819346	17.7045939285462
989	P50148	-0.299499622670629	0.762767522609079	human	P50148	1	2.5	#388ECC	1	Correlation Circle Plot	TW514.raw	17.990669068315	17.6560477154906
990	P50148	-0.299499622670629	0.762767522609079	human	P50148	1	2.5	#388ECC	1	Correlation Circle Plot	TW515.raw	17.085555446615	17.9640531395001
991	P50416	-0.371834199349124	0.73913238847596	human	P50416	1	2.5	#388ECC	1	Correlation Circle Plot	TW507.raw	20.8821937490621	18.1215841046713
992	P50416	-0.371834199349124	0.73913238847596	human	P50416	1	2.5	#388ECC	1	Correlation Circle Plot	TW508.raw	20.3935475732611	17.1193869808025
993	P50416	-0.371834199349124	0.73913238847596	human	P50416	1	2.5	#388ECC	1	Correlation Circle Plot	TW509.raw	20.3895935305299	17.9336703905009
994	P50416	-0.371834199349124	0.73913238847596	human	P50416	1	2.5	#388ECC	1	Correlation Circle Plot	TW510.raw	20.3361011632923	17.6965018965544
995	P50416	-0.371834199349124	0.73913238847596	human	P50416	1	2.5	#388ECC	1	Correlation Circle Plot	TW511.raw	18.9027843241173	17.843681874149
996	P50416	-0.371834199349124	0.73913238847596	human	P50416	1	2.5	#388ECC	1	Correlation Circle Plot	TW512.raw	18.7977058495465	17.659076078304
997	P50416	-0.371834199349124	0.73913238847596	human	P50416	1	2.5	#388ECC	1	Correlation Circle Plot	TW513.raw	19.2597938262652	17.7045939285462
998	P50416	-0.371834199349124	0.73913238847596	human	P50416	1	2.5	#388ECC	1	Correlation Circle Plot	TW514.raw	19.8977952434087	17.6560477154906
999	P50416	-0.371834199349124	0.73913238847596	human	P50416	1	2.5	#388ECC	1	Correlation Circle Plot	TW515.raw	19.241957554586	17.9640531395001
1000	P50570	0.19255550466118	0.735269429287073	human	P50570	1	2.5	#388ECC	1	Correlation Circle Plot	TW507.raw	17.2668780236304	18.1215841046713
1001	P50570	0.19255550466118	0.735269429287073	human	P50570	1	2.5	#388ECC	1	Correlation Circle Plot	TW508.raw	17.6714235831209	17.1193869808025
1002	P50570	0.19255550466118	0.735269429287073	human	P50570	1	2.5	#388ECC	1	Correlation Circle Plot	TW509.raw	15.7453723305271	17.9336703905009
1003	P50570	0.19255550466118	0.735269429287073	human	P50570	1	2.5	#388ECC	1	Correlation Circle Plot	TW510.raw	17.8195429552037	17.6965018965544
1004	P50570	0.19255550466118	0.735269429287073	human	P50570	1	2.5	#388ECC	1	Correlation Circle Plot	TW511.raw	16.3367331834872	17.843681874149
1005	P50570	0.19255550466118	0.735269429287073	human	P50570	1	2.5	#388ECC	1	Correlation Circle Plot	TW512.raw	15.995707537798	17.659076078304
1006	P50570	0.19255550466118	0.735269429287073	human	P50570	1	2.5	#388ECC	1	Correlation Circle Plot	TW513.raw	15.9116541360209	17.7045939285462
1007	P50570	0.19255550466118	0.735269429287073	human	P50570	1	2.5	#388ECC	1	Correlation Circle Plot	TW514.raw	16.0567371932957	17.6560477154906
1008	P50570	0.19255550466118	0.735269429287073	human	P50570	1	2.5	#388ECC	1	Correlation Circle Plot	TW515.raw	16.4589496364932	17.9640531395001
1009	P50897	0.146081375360728	0.660084477655173	human	P50897	1	2.5	#388ECC	1	Correlation Circle Plot	TW507.raw	20.3232373205246	18.1215841046713
1010	P50897	0.146081375360728	0.660084477655173	human	P50897	1	2.5	#388ECC	1	Correlation Circle Plot	TW508.raw	19.9126832506145	17.1193869808025
1011	P50897	0.146081375360728	0.660084477655173	human	P50897	1	2.5	#388ECC	1	Correlation Circle Plot	TW509.raw	18.5489761436236	17.9336703905009
1012	P50897	0.146081375360728	0.660084477655173	human	P50897	1	2.5	#388ECC	1	Correlation Circle Plot	TW510.raw	18.092504242521	17.6965018965544
1013	P50897	0.146081375360728	0.660084477655173	human	P50897	1	2.5	#388ECC	1	Correlation Circle Plot	TW511.raw	17.7977501718775	17.843681874149
1014	P50897	0.146081375360728	0.660084477655173	human	P50897	1	2.5	#388ECC	1	Correlation Circle Plot	TW512.raw	18.759702920423	17.659076078304
1015	P50897	0.146081375360728	0.660084477655173	human	P50897	1	2.5	#388ECC	1	Correlation Circle Plot	TW513.raw	18.1483574119172	17.7045939285462
1016	P50897	0.146081375360728	0.660084477655173	human	P50897	1	2.5	#388ECC	1	Correlation Circle Plot	TW514.raw	18.1869460260903	17.6560477154906
1017	P50897	0.146081375360728	0.660084477655173	human	P50897	1	2.5	#388ECC	1	Correlation Circle Plot	TW515.raw	18.4806758296642	17.9640531395001
1018	P50991	0.357355190092792	-0.756038794028119	human	P50991	1	2.5	#388ECC	1	Correlation Circle Plot	TW507.raw	18.1499703405602	18.1215841046713
1019	P50991	0.357355190092792	-0.756038794028119	human	P50991	1	2.5	#388ECC	1	Correlation Circle Plot	TW508.raw	19.0204428637571	17.1193869808025
1020	P50991	0.357355190092792	-0.756038794028119	human	P50991	1	2.5	#388ECC	1	Correlation Circle Plot	TW509.raw	18.7841555544291	17.9336703905009
1021	P50991	0.357355190092792	-0.756038794028119	human	P50991	1	2.5	#388ECC	1	Correlation Circle Plot	TW510.raw	18.0705507532416	17.6965018965544
1022	P50991	0.357355190092792	-0.756038794028119	human	P50991	1	2.5	#388ECC	1	Correlation Circle Plot	TW511.raw	19.3563058087867	17.843681874149
1023	P50991	0.357355190092792	-0.756038794028119	human	P50991	1	2.5	#388ECC	1	Correlation Circle Plot	TW512.raw	19.9141529764637	17.659076078304
1024	P50991	0.357355190092792	-0.756038794028119	human	P50991	1	2.5	#388ECC	1	Correlation Circle Plot	TW513.raw	19.909811067525	17.7045939285462
1025	P50991	0.357355190092792	-0.756038794028119	human	P50991	1	2.5	#388ECC	1	Correlation Circle Plot	TW514.raw	18.6359447987887	17.6560477154906
1026	P50991	0.357355190092792	-0.756038794028119	human	P50991	1	2.5	#388ECC	1	Correlation Circle Plot	TW515.raw	19.6179731751086	17.9640531395001
1027	P51448	-0.0586839525578429	0.659460955656722	murine	P51448	1	2.5	#F68B33	1	Correlation Circle Plot	TW507.raw	18.8882408385647	18.1215841046713
1028	P51448	-0.0586839525578429	0.659460955656722	murine	P51448	1	2.5	#F68B33	1	Correlation Circle Plot	TW508.raw	18.2037303460347	17.1193869808025
1029	P51448	-0.0586839525578429	0.659460955656722	murine	P51448	1	2.5	#F68B33	1	Correlation Circle Plot	TW509.raw	17.3715894901537	17.9336703905009
1030	P51448	-0.0586839525578429	0.659460955656722	murine	P51448	1	2.5	#F68B33	1	Correlation Circle Plot	TW510.raw	16.5838951715008	17.6965018965544
1031	P51448	-0.0586839525578429	0.659460955656722	murine	P51448	1	2.5	#F68B33	1	Correlation Circle Plot	TW511.raw	17.8130107968008	17.843681874149
1032	P51448	-0.0586839525578429	0.659460955656722	murine	P51448	1	2.5	#F68B33	1	Correlation Circle Plot	TW512.raw	16.5213059821166	17.659076078304
1033	P51448	-0.0586839525578429	0.659460955656722	murine	P51448	1	2.5	#F68B33	1	Correlation Circle Plot	TW513.raw	16.7921802322548	17.7045939285462
1034	P51448	-0.0586839525578429	0.659460955656722	murine	P51448	1	2.5	#F68B33	1	Correlation Circle Plot	TW514.raw	18.3123600678929	17.6560477154906
1035	P51448	-0.0586839525578429	0.659460955656722	murine	P51448	1	2.5	#F68B33	1	Correlation Circle Plot	TW515.raw	17.6617572252969	17.9640531395001
1036	P51608	0.447420221721055	0.707465042586373	human	P51608	1	2.5	#388ECC	1	Correlation Circle Plot	TW507.raw	18.1215739873469	18.1215841046713
1037	P51608	0.447420221721055	0.707465042586373	human	P51608	1	2.5	#388ECC	1	Correlation Circle Plot	TW508.raw	16.9568639010284	17.1193869808025
1038	P51608	0.447420221721055	0.707465042586373	human	P51608	1	2.5	#388ECC	1	Correlation Circle Plot	TW509.raw	15.1507944711142	17.9336703905009
1039	P51608	0.447420221721055	0.707465042586373	human	P51608	1	2.5	#388ECC	1	Correlation Circle Plot	TW510.raw	17.4291533452915	17.6965018965544
1040	P51608	0.447420221721055	0.707465042586373	human	P51608	1	2.5	#388ECC	1	Correlation Circle Plot	TW511.raw	14.9708653350741	17.843681874149
1041	P51608	0.447420221721055	0.707465042586373	human	P51608	1	2.5	#388ECC	1	Correlation Circle Plot	TW512.raw	17.4599038369752	17.659076078304
1042	P51608	0.447420221721055	0.707465042586373	human	P51608	1	2.5	#388ECC	1	Correlation Circle Plot	TW513.raw	13.8696323968422	17.7045939285462
1043	P51608	0.447420221721055	0.707465042586373	human	P51608	1	2.5	#388ECC	1	Correlation Circle Plot	TW514.raw	15.4953959940104	17.6560477154906
1044	P51608	0.447420221721055	0.707465042586373	human	P51608	1	2.5	#388ECC	1	Correlation Circle Plot	TW515.raw	16.3757623630532	17.9640531395001
1045	P51648	-0.254079264520874	0.786796561674505	human	P51648	1	2.5	#388ECC	1	Correlation Circle Plot	TW507.raw	19.6388777791512	18.1215841046713
1046	P51648	-0.254079264520874	0.786796561674505	human	P51648	1	2.5	#388ECC	1	Correlation Circle Plot	TW508.raw	19.0823881675363	17.1193869808025
1047	P51648	-0.254079264520874	0.786796561674505	human	P51648	1	2.5	#388ECC	1	Correlation Circle Plot	TW509.raw	18.1026370143825	17.9336703905009
1048	P51648	-0.254079264520874	0.786796561674505	human	P51648	1	2.5	#388ECC	1	Correlation Circle Plot	TW510.raw	19.7972498836633	17.6965018965544
1049	P51648	-0.254079264520874	0.786796561674505	human	P51648	1	2.5	#388ECC	1	Correlation Circle Plot	TW511.raw	18.4740901190646	17.843681874149
1050	P51648	-0.254079264520874	0.786796561674505	human	P51648	1	2.5	#388ECC	1	Correlation Circle Plot	TW512.raw	18.6450110105952	17.659076078304
1051	P51648	-0.254079264520874	0.786796561674505	human	P51648	1	2.5	#388ECC	1	Correlation Circle Plot	TW513.raw	16.5312535131374	17.7045939285462
1052	P51648	-0.254079264520874	0.786796561674505	human	P51648	1	2.5	#388ECC	1	Correlation Circle Plot	TW514.raw	19.3273245735799	17.6560477154906
1053	P51648	-0.254079264520874	0.786796561674505	human	P51648	1	2.5	#388ECC	1	Correlation Circle Plot	TW515.raw	16.9023162258494	17.9640531395001
1054	P51659	-0.0126889061569272	0.815004585544581	human	P51659	1	2.5	#388ECC	1	Correlation Circle Plot	TW507.raw	20.5318954204516	18.1215841046713
1055	P51659	-0.0126889061569272	0.815004585544581	human	P51659	1	2.5	#388ECC	1	Correlation Circle Plot	TW508.raw	20.480971599254	17.1193869808025
1056	P51659	-0.0126889061569272	0.815004585544581	human	P51659	1	2.5	#388ECC	1	Correlation Circle Plot	TW509.raw	20.6479449532363	17.9336703905009
1057	P51659	-0.0126889061569272	0.815004585544581	human	P51659	1	2.5	#388ECC	1	Correlation Circle Plot	TW510.raw	20.60910838253	17.6965018965544
1058	P51659	-0.0126889061569272	0.815004585544581	human	P51659	1	2.5	#388ECC	1	Correlation Circle Plot	TW511.raw	20.2086130275214	17.843681874149
1059	P51659	-0.0126889061569272	0.815004585544581	human	P51659	1	2.5	#388ECC	1	Correlation Circle Plot	TW512.raw	19.8621091193232	17.659076078304
1060	P51659	-0.0126889061569272	0.815004585544581	human	P51659	1	2.5	#388ECC	1	Correlation Circle Plot	TW513.raw	19.0313646739123	17.7045939285462
1061	P51659	-0.0126889061569272	0.815004585544581	human	P51659	1	2.5	#388ECC	1	Correlation Circle Plot	TW514.raw	19.981645318749	17.6560477154906
1062	P51659	-0.0126889061569272	0.815004585544581	human	P51659	1	2.5	#388ECC	1	Correlation Circle Plot	TW515.raw	20.3035288216698	17.9640531395001
1063	P51858	0.113154310530119	0.760036149400737	human	P51858	1	2.5	#388ECC	1	Correlation Circle Plot	TW507.raw	21.5169061220013	18.1215841046713
1064	P51858	0.113154310530119	0.760036149400737	human	P51858	1	2.5	#388ECC	1	Correlation Circle Plot	TW508.raw	20.9083501044611	17.1193869808025
1065	P51858	0.113154310530119	0.760036149400737	human	P51858	1	2.5	#388ECC	1	Correlation Circle Plot	TW509.raw	19.653191463827	17.9336703905009
1066	P51858	0.113154310530119	0.760036149400737	human	P51858	1	2.5	#388ECC	1	Correlation Circle Plot	TW510.raw	19.5947255236495	17.6965018965544
1067	P51858	0.113154310530119	0.760036149400737	human	P51858	1	2.5	#388ECC	1	Correlation Circle Plot	TW511.raw	19.1328410842262	17.843681874149
1068	P51858	0.113154310530119	0.760036149400737	human	P51858	1	2.5	#388ECC	1	Correlation Circle Plot	TW512.raw	19.5321199824953	17.659076078304
1069	P51858	0.113154310530119	0.760036149400737	human	P51858	1	2.5	#388ECC	1	Correlation Circle Plot	TW513.raw	19.4326254929837	17.7045939285462
1070	P51858	0.113154310530119	0.760036149400737	human	P51858	1	2.5	#388ECC	1	Correlation Circle Plot	TW514.raw	20.1203239520137	17.6560477154906
1071	P51858	0.113154310530119	0.760036149400737	human	P51858	1	2.5	#388ECC	1	Correlation Circle Plot	TW515.raw	19.9404569876663	17.9640531395001
1072	P53367	-0.0141658879704531	0.826867261181537	human	P53367	1	2.5	#388ECC	1	Correlation Circle Plot	TW507.raw	19.3288567777571	18.1215841046713
1073	P53367	-0.0141658879704531	0.826867261181537	human	P53367	1	2.5	#388ECC	1	Correlation Circle Plot	TW508.raw	19.8885009841007	17.1193869808025
1074	P53367	-0.0141658879704531	0.826867261181537	human	P53367	1	2.5	#388ECC	1	Correlation Circle Plot	TW509.raw	19.0260046429789	17.9336703905009
1075	P53367	-0.0141658879704531	0.826867261181537	human	P53367	1	2.5	#388ECC	1	Correlation Circle Plot	TW510.raw	19.7949758199458	17.6965018965544
1076	P53367	-0.0141658879704531	0.826867261181537	human	P53367	1	2.5	#388ECC	1	Correlation Circle Plot	TW511.raw	19.4245845861083	17.843681874149
1077	P53367	-0.0141658879704531	0.826867261181537	human	P53367	1	2.5	#388ECC	1	Correlation Circle Plot	TW512.raw	18.4140988566533	17.659076078304
1078	P53367	-0.0141658879704531	0.826867261181537	human	P53367	1	2.5	#388ECC	1	Correlation Circle Plot	TW513.raw	18.0579811494981	17.7045939285462
1079	P53367	-0.0141658879704531	0.826867261181537	human	P53367	1	2.5	#388ECC	1	Correlation Circle Plot	TW514.raw	19.7361905009609	17.6560477154906
1080	P53367	-0.0141658879704531	0.826867261181537	human	P53367	1	2.5	#388ECC	1	Correlation Circle Plot	TW515.raw	19.3974573835078	17.9640531395001
1081	P53597	-0.155408037699324	0.912540769330776	human	P53597	1	2.5	#388ECC	1	Correlation Circle Plot	TW507.raw	19.2136453566726	18.1215841046713
1082	P53597	-0.155408037699324	0.912540769330776	human	P53597	1	2.5	#388ECC	1	Correlation Circle Plot	TW508.raw	18.3204083439347	17.1193869808025
1083	P53597	-0.155408037699324	0.912540769330776	human	P53597	1	2.5	#388ECC	1	Correlation Circle Plot	TW509.raw	18.3430034928894	17.9336703905009
1084	P53597	-0.155408037699324	0.912540769330776	human	P53597	1	2.5	#388ECC	1	Correlation Circle Plot	TW510.raw	17.97583117885	17.6965018965544
1085	P53597	-0.155408037699324	0.912540769330776	human	P53597	1	2.5	#388ECC	1	Correlation Circle Plot	TW511.raw	17.731206316072	17.843681874149
1086	P53597	-0.155408037699324	0.912540769330776	human	P53597	1	2.5	#388ECC	1	Correlation Circle Plot	TW512.raw	17.2647449626983	17.659076078304
1087	P53597	-0.155408037699324	0.912540769330776	human	P53597	1	2.5	#388ECC	1	Correlation Circle Plot	TW513.raw	15.9098321578619	17.7045939285462
1088	P53597	-0.155408037699324	0.912540769330776	human	P53597	1	2.5	#388ECC	1	Correlation Circle Plot	TW514.raw	17.8702804250428	17.6560477154906
1089	P53597	-0.155408037699324	0.912540769330776	human	P53597	1	2.5	#388ECC	1	Correlation Circle Plot	TW515.raw	17.364707500813	17.9640531395001
1090	P55145	0.000621522689799321	0.752563669085766	human	P55145	1	2.5	#388ECC	1	Correlation Circle Plot	TW507.raw	19.2387312643953	18.1215841046713
1091	P55145	0.000621522689799321	0.752563669085766	human	P55145	1	2.5	#388ECC	1	Correlation Circle Plot	TW508.raw	19.8308169128966	17.1193869808025
1092	P55145	0.000621522689799321	0.752563669085766	human	P55145	1	2.5	#388ECC	1	Correlation Circle Plot	TW509.raw	19.1783730771984	17.9336703905009
1093	P55145	0.000621522689799321	0.752563669085766	human	P55145	1	2.5	#388ECC	1	Correlation Circle Plot	TW510.raw	19.1375215349115	17.6965018965544
1094	P55145	0.000621522689799321	0.752563669085766	human	P55145	1	2.5	#388ECC	1	Correlation Circle Plot	TW511.raw	18.8927028911371	17.843681874149
1095	P55145	0.000621522689799321	0.752563669085766	human	P55145	1	2.5	#388ECC	1	Correlation Circle Plot	TW512.raw	19.4023771586905	17.659076078304
1096	P55145	0.000621522689799321	0.752563669085766	human	P55145	1	2.5	#388ECC	1	Correlation Circle Plot	TW513.raw	18.5031813120205	17.7045939285462
1097	P55145	0.000621522689799321	0.752563669085766	human	P55145	1	2.5	#388ECC	1	Correlation Circle Plot	TW514.raw	19.1727009572007	17.6560477154906
1098	P55145	0.000621522689799321	0.752563669085766	human	P55145	1	2.5	#388ECC	1	Correlation Circle Plot	TW515.raw	18.9422281188113	17.9640531395001
1099	P63032	-0.246698934740307	0.704612970147018	murine	P63032	1	2.5	#F68B33	1	Correlation Circle Plot	TW507.raw	NA	18.1215841046713
1100	P63032	-0.246698934740307	0.704612970147018	murine	P63032	1	2.5	#F68B33	1	Correlation Circle Plot	TW508.raw	16.5757504713273	17.1193869808025
1101	P63032	-0.246698934740307	0.704612970147018	murine	P63032	1	2.5	#F68B33	1	Correlation Circle Plot	TW509.raw	16.4516087642512	17.9336703905009
1102	P63032	-0.246698934740307	0.704612970147018	murine	P63032	1	2.5	#F68B33	1	Correlation Circle Plot	TW510.raw	NA	17.6965018965544
1103	P63032	-0.246698934740307	0.704612970147018	murine	P63032	1	2.5	#F68B33	1	Correlation Circle Plot	TW511.raw	15.5443607694301	17.843681874149
1104	P63032	-0.246698934740307	0.704612970147018	murine	P63032	1	2.5	#F68B33	1	Correlation Circle Plot	TW512.raw	15.5675639854441	17.659076078304
1105	P63032	-0.246698934740307	0.704612970147018	murine	P63032	1	2.5	#F68B33	1	Correlation Circle Plot	TW513.raw	15.4380120876511	17.7045939285462
1106	P63032	-0.246698934740307	0.704612970147018	murine	P63032	1	2.5	#F68B33	1	Correlation Circle Plot	TW514.raw	17.2293351880507	17.6560477154906
1107	P63032	-0.246698934740307	0.704612970147018	murine	P63032	1	2.5	#F68B33	1	Correlation Circle Plot	TW515.raw	16.2422921166295	17.9640531395001
1108	P70259	0.140749450235193	-0.63114371294685	murine	P70259	1	2.5	#F68B33	1	Correlation Circle Plot	TW507.raw	16.4698818437179	18.1215841046713
1109	P70259	0.140749450235193	-0.63114371294685	murine	P70259	1	2.5	#F68B33	1	Correlation Circle Plot	TW508.raw	15.7868617789873	17.1193869808025
1110	P70259	0.140749450235193	-0.63114371294685	murine	P70259	1	2.5	#F68B33	1	Correlation Circle Plot	TW509.raw	NA	17.9336703905009
1111	P70259	0.140749450235193	-0.63114371294685	murine	P70259	1	2.5	#F68B33	1	Correlation Circle Plot	TW510.raw	NA	17.6965018965544
1112	P70259	0.140749450235193	-0.63114371294685	murine	P70259	1	2.5	#F68B33	1	Correlation Circle Plot	TW511.raw	16.5494568001424	17.843681874149
1113	P70259	0.140749450235193	-0.63114371294685	murine	P70259	1	2.5	#F68B33	1	Correlation Circle Plot	TW512.raw	16.4613867178961	17.659076078304
1114	P70259	0.140749450235193	-0.63114371294685	murine	P70259	1	2.5	#F68B33	1	Correlation Circle Plot	TW513.raw	16.9788556685625	17.7045939285462
1115	P70259	0.140749450235193	-0.63114371294685	murine	P70259	1	2.5	#F68B33	1	Correlation Circle Plot	TW514.raw	16.9291659252214	17.6560477154906
1116	P70259	0.140749450235193	-0.63114371294685	murine	P70259	1	2.5	#F68B33	1	Correlation Circle Plot	TW515.raw	16.981567281903	17.9640531395001
1117	P83436	-0.312356287245862	0.701080964047801	human	P83436	1	2.5	#388ECC	1	Correlation Circle Plot	TW507.raw	17.4595676974006	18.1215841046713
1118	P83436	-0.312356287245862	0.701080964047801	human	P83436	1	2.5	#388ECC	1	Correlation Circle Plot	TW508.raw	18.4563624371892	17.1193869808025
1119	P83436	-0.312356287245862	0.701080964047801	human	P83436	1	2.5	#388ECC	1	Correlation Circle Plot	TW509.raw	18.3384230219189	17.9336703905009
1120	P83436	-0.312356287245862	0.701080964047801	human	P83436	1	2.5	#388ECC	1	Correlation Circle Plot	TW510.raw	18.8305647220195	17.6965018965544
1121	P83436	-0.312356287245862	0.701080964047801	human	P83436	1	2.5	#388ECC	1	Correlation Circle Plot	TW511.raw	17.8355755114763	17.843681874149
1122	P83436	-0.312356287245862	0.701080964047801	human	P83436	1	2.5	#388ECC	1	Correlation Circle Plot	TW512.raw	17.3896061335502	17.659076078304
1123	P83436	-0.312356287245862	0.701080964047801	human	P83436	1	2.5	#388ECC	1	Correlation Circle Plot	TW513.raw	15.9619266852675	17.7045939285462
1124	P83436	-0.312356287245862	0.701080964047801	human	P83436	1	2.5	#388ECC	1	Correlation Circle Plot	TW514.raw	17.6264077644926	17.6560477154906
1125	P83436	-0.312356287245862	0.701080964047801	human	P83436	1	2.5	#388ECC	1	Correlation Circle Plot	TW515.raw	16.9864087130392	17.9640531395001
1126	P97290	0.171722818368525	-0.538042708525646	murine	P97290	1	2.5	#F68B33	1	Correlation Circle Plot	TW507.raw	19.42434264462	18.1215841046713
1127	P97290	0.171722818368525	-0.538042708525646	murine	P97290	1	2.5	#F68B33	1	Correlation Circle Plot	TW508.raw	17.5225508822413	17.1193869808025
1128	P97290	0.171722818368525	-0.538042708525646	murine	P97290	1	2.5	#F68B33	1	Correlation Circle Plot	TW509.raw	18.733154382055	17.9336703905009
1129	P97290	0.171722818368525	-0.538042708525646	murine	P97290	1	2.5	#F68B33	1	Correlation Circle Plot	TW510.raw	19.000156839652	17.6965018965544
1130	P97290	0.171722818368525	-0.538042708525646	murine	P97290	1	2.5	#F68B33	1	Correlation Circle Plot	TW511.raw	18.900126807872	17.843681874149
1131	P97290	0.171722818368525	-0.538042708525646	murine	P97290	1	2.5	#F68B33	1	Correlation Circle Plot	TW512.raw	19.2406585884239	17.659076078304
1132	P97290	0.171722818368525	-0.538042708525646	murine	P97290	1	2.5	#F68B33	1	Correlation Circle Plot	TW513.raw	19.5150318120467	17.7045939285462
1133	P97290	0.171722818368525	-0.538042708525646	murine	P97290	1	2.5	#F68B33	1	Correlation Circle Plot	TW514.raw	18.5485322027256	17.6560477154906
1134	P97290	0.171722818368525	-0.538042708525646	murine	P97290	1	2.5	#F68B33	1	Correlation Circle Plot	TW515.raw	18.9082665342638	17.9640531395001
1135	P97927	-0.472835246185871	-0.53123000210065	murine	P97927	1	2.5	#F68B33	1	Correlation Circle Plot	TW507.raw	15.2641236765928	18.1215841046713
1136	P97927	-0.472835246185871	-0.53123000210065	murine	P97927	1	2.5	#F68B33	1	Correlation Circle Plot	TW508.raw	13.7658351384288	17.1193869808025
1137	P97927	-0.472835246185871	-0.53123000210065	murine	P97927	1	2.5	#F68B33	1	Correlation Circle Plot	TW509.raw	15.1925971971779	17.9336703905009
1138	P97927	-0.472835246185871	-0.53123000210065	murine	P97927	1	2.5	#F68B33	1	Correlation Circle Plot	TW510.raw	14.0507244485365	17.6965018965544
1139	P97927	-0.472835246185871	-0.53123000210065	murine	P97927	1	2.5	#F68B33	1	Correlation Circle Plot	TW511.raw	15.9505126119019	17.843681874149
1140	P97927	-0.472835246185871	-0.53123000210065	murine	P97927	1	2.5	#F68B33	1	Correlation Circle Plot	TW512.raw	14.7548457569113	17.659076078304
1141	P97927	-0.472835246185871	-0.53123000210065	murine	P97927	1	2.5	#F68B33	1	Correlation Circle Plot	TW513.raw	16.0823403454705	17.7045939285462
1142	P97927	-0.472835246185871	-0.53123000210065	murine	P97927	1	2.5	#F68B33	1	Correlation Circle Plot	TW514.raw	14.5415625112477	17.6560477154906
1143	P97927	-0.472835246185871	-0.53123000210065	murine	P97927	1	2.5	#F68B33	1	Correlation Circle Plot	TW515.raw	13.6613104819373	17.9640531395001
1144	Q01082	0.000540388076326324	0.798791799077177	human	Q01082	1	2.5	#388ECC	1	Correlation Circle Plot	TW507.raw	21.4587540355168	18.1215841046713
1145	Q01082	0.000540388076326324	0.798791799077177	human	Q01082	1	2.5	#388ECC	1	Correlation Circle Plot	TW508.raw	20.8767642291048	17.1193869808025
1146	Q01082	0.000540388076326324	0.798791799077177	human	Q01082	1	2.5	#388ECC	1	Correlation Circle Plot	TW509.raw	20.9390080880578	17.9336703905009
1147	Q01082	0.000540388076326324	0.798791799077177	human	Q01082	1	2.5	#388ECC	1	Correlation Circle Plot	TW510.raw	20.7328265754575	17.6965018965544
1148	Q01082	0.000540388076326324	0.798791799077177	human	Q01082	1	2.5	#388ECC	1	Correlation Circle Plot	TW511.raw	21.2054842405182	17.843681874149
1149	Q01082	0.000540388076326324	0.798791799077177	human	Q01082	1	2.5	#388ECC	1	Correlation Circle Plot	TW512.raw	20.4416291554637	17.659076078304
1150	Q01082	0.000540388076326324	0.798791799077177	human	Q01082	1	2.5	#388ECC	1	Correlation Circle Plot	TW513.raw	18.2655509529527	17.7045939285462
1151	Q01082	0.000540388076326324	0.798791799077177	human	Q01082	1	2.5	#388ECC	1	Correlation Circle Plot	TW514.raw	20.3250396867193	17.6560477154906
1152	Q01082	0.000540388076326324	0.798791799077177	human	Q01082	1	2.5	#388ECC	1	Correlation Circle Plot	TW515.raw	20.356039240984	17.9640531395001
1153	Q02413	-0.0799606361025458	-0.771261063693748	human	Q02413	1	2.5	#388ECC	1	Correlation Circle Plot	TW507.raw	16.4358102268155	18.1215841046713
1154	Q02413	-0.0799606361025458	-0.771261063693748	human	Q02413	1	2.5	#388ECC	1	Correlation Circle Plot	TW508.raw	15.7012143951483	17.1193869808025
1155	Q02413	-0.0799606361025458	-0.771261063693748	human	Q02413	1	2.5	#388ECC	1	Correlation Circle Plot	TW509.raw	16.2509737828045	17.9336703905009
1156	Q02413	-0.0799606361025458	-0.771261063693748	human	Q02413	1	2.5	#388ECC	1	Correlation Circle Plot	TW510.raw	NA	17.6965018965544
1157	Q02413	-0.0799606361025458	-0.771261063693748	human	Q02413	1	2.5	#388ECC	1	Correlation Circle Plot	TW511.raw	17.081441827692	17.843681874149
1158	Q02413	-0.0799606361025458	-0.771261063693748	human	Q02413	1	2.5	#388ECC	1	Correlation Circle Plot	TW512.raw	16.7789113058375	17.659076078304
1159	Q02413	-0.0799606361025458	-0.771261063693748	human	Q02413	1	2.5	#388ECC	1	Correlation Circle Plot	TW513.raw	18.193592735004	17.7045939285462
1160	Q02413	-0.0799606361025458	-0.771261063693748	human	Q02413	1	2.5	#388ECC	1	Correlation Circle Plot	TW514.raw	17.5149836714076	17.6560477154906
1161	Q02413	-0.0799606361025458	-0.771261063693748	human	Q02413	1	2.5	#388ECC	1	Correlation Circle Plot	TW515.raw	NA	17.9640531395001
1162	Q04592	0.113048082867568	-0.673985072438239	murine	Q04592	1	2.5	#F68B33	1	Correlation Circle Plot	TW507.raw	16.8094792593855	18.1215841046713
1163	Q04592	0.113048082867568	-0.673985072438239	murine	Q04592	1	2.5	#F68B33	1	Correlation Circle Plot	TW508.raw	16.7549527267018	17.1193869808025
1164	Q04592	0.113048082867568	-0.673985072438239	murine	Q04592	1	2.5	#F68B33	1	Correlation Circle Plot	TW509.raw	18.288023427134	17.9336703905009
1165	Q04592	0.113048082867568	-0.673985072438239	murine	Q04592	1	2.5	#F68B33	1	Correlation Circle Plot	TW510.raw	18.2186341810783	17.6965018965544
1166	Q04592	0.113048082867568	-0.673985072438239	murine	Q04592	1	2.5	#F68B33	1	Correlation Circle Plot	TW511.raw	18.0818162781092	17.843681874149
1167	Q04592	0.113048082867568	-0.673985072438239	murine	Q04592	1	2.5	#F68B33	1	Correlation Circle Plot	TW512.raw	NA	17.659076078304
1168	Q04592	0.113048082867568	-0.673985072438239	murine	Q04592	1	2.5	#F68B33	1	Correlation Circle Plot	TW513.raw	18.287076551956	17.7045939285462
1169	Q04592	0.113048082867568	-0.673985072438239	murine	Q04592	1	2.5	#F68B33	1	Correlation Circle Plot	TW514.raw	18.388681619936	17.6560477154906
1170	Q04592	0.113048082867568	-0.673985072438239	murine	Q04592	1	2.5	#F68B33	1	Correlation Circle Plot	TW515.raw	18.8096205613906	17.9640531395001
1171	Q05397	0.305466703313272	0.844392560707904	human	Q05397	1	2.5	#388ECC	1	Correlation Circle Plot	TW507.raw	17.264973982996	18.1215841046713
1172	Q05397	0.305466703313272	0.844392560707904	human	Q05397	1	2.5	#388ECC	1	Correlation Circle Plot	TW508.raw	16.9162060390978	17.1193869808025
1173	Q05397	0.305466703313272	0.844392560707904	human	Q05397	1	2.5	#388ECC	1	Correlation Circle Plot	TW509.raw	16.3356258760915	17.9336703905009
1174	Q05397	0.305466703313272	0.844392560707904	human	Q05397	1	2.5	#388ECC	1	Correlation Circle Plot	TW510.raw	16.390959896861	17.6965018965544
1175	Q05397	0.305466703313272	0.844392560707904	human	Q05397	1	2.5	#388ECC	1	Correlation Circle Plot	TW511.raw	15.9917078397088	17.843681874149
1176	Q05397	0.305466703313272	0.844392560707904	human	Q05397	1	2.5	#388ECC	1	Correlation Circle Plot	TW512.raw	15.6596949280506	17.659076078304
1177	Q05397	0.305466703313272	0.844392560707904	human	Q05397	1	2.5	#388ECC	1	Correlation Circle Plot	TW513.raw	15.32732808263	17.7045939285462
1178	Q05397	0.305466703313272	0.844392560707904	human	Q05397	1	2.5	#388ECC	1	Correlation Circle Plot	TW514.raw	16.1744322457189	17.6560477154906
1179	Q05397	0.305466703313272	0.844392560707904	human	Q05397	1	2.5	#388ECC	1	Correlation Circle Plot	TW515.raw	16.9630766922986	17.9640531395001
1180	Q06210	-0.162698692507428	0.918151902990249	human	Q06210	1	2.5	#388ECC	1	Correlation Circle Plot	TW507.raw	20.4350699625566	18.1215841046713
1181	Q06210	-0.162698692507428	0.918151902990249	human	Q06210	1	2.5	#388ECC	1	Correlation Circle Plot	TW508.raw	21.0346498739511	17.1193869808025
1182	Q06210	-0.162698692507428	0.918151902990249	human	Q06210	1	2.5	#388ECC	1	Correlation Circle Plot	TW509.raw	19.9395533893649	17.9336703905009
1183	Q06210	-0.162698692507428	0.918151902990249	human	Q06210	1	2.5	#388ECC	1	Correlation Circle Plot	TW510.raw	19.7210824956974	17.6965018965544
1184	Q06210	-0.162698692507428	0.918151902990249	human	Q06210	1	2.5	#388ECC	1	Correlation Circle Plot	TW511.raw	19.0829546344397	17.843681874149
1185	Q06210	-0.162698692507428	0.918151902990249	human	Q06210	1	2.5	#388ECC	1	Correlation Circle Plot	TW512.raw	18.1138693158499	17.659076078304
1186	Q06210	-0.162698692507428	0.918151902990249	human	Q06210	1	2.5	#388ECC	1	Correlation Circle Plot	TW513.raw	17.2436388860752	17.7045939285462
1187	Q06210	-0.162698692507428	0.918151902990249	human	Q06210	1	2.5	#388ECC	1	Correlation Circle Plot	TW514.raw	20.6428784467302	17.6560477154906
1188	Q06210	-0.162698692507428	0.918151902990249	human	Q06210	1	2.5	#388ECC	1	Correlation Circle Plot	TW515.raw	19.4860729441296	17.9640531395001
1189	Q06770	0.0168303716767186	0.791342126250923	murine	Q06770	1	2.5	#F68B33	1	Correlation Circle Plot	TW507.raw	18.4758125794624	18.1215841046713
1190	Q06770	0.0168303716767186	0.791342126250923	murine	Q06770	1	2.5	#F68B33	1	Correlation Circle Plot	TW508.raw	17.8778293074868	17.1193869808025
1191	Q06770	0.0168303716767186	0.791342126250923	murine	Q06770	1	2.5	#F68B33	1	Correlation Circle Plot	TW509.raw	16.9227702092747	17.9336703905009
1192	Q06770	0.0168303716767186	0.791342126250923	murine	Q06770	1	2.5	#F68B33	1	Correlation Circle Plot	TW510.raw	17.1509669731551	17.6965018965544
1193	Q06770	0.0168303716767186	0.791342126250923	murine	Q06770	1	2.5	#F68B33	1	Correlation Circle Plot	TW511.raw	18.1696608119026	17.843681874149
1194	Q06770	0.0168303716767186	0.791342126250923	murine	Q06770	1	2.5	#F68B33	1	Correlation Circle Plot	TW512.raw	NA	17.659076078304
1195	Q06770	0.0168303716767186	0.791342126250923	murine	Q06770	1	2.5	#F68B33	1	Correlation Circle Plot	TW513.raw	15.6971277564314	17.7045939285462
1196	Q06770	0.0168303716767186	0.791342126250923	murine	Q06770	1	2.5	#F68B33	1	Correlation Circle Plot	TW514.raw	18.2493958960402	17.6560477154906
1197	Q06770	0.0168303716767186	0.791342126250923	murine	Q06770	1	2.5	#F68B33	1	Correlation Circle Plot	TW515.raw	17.0919105312891	17.9640531395001
1198	Q06830	0.232184804459028	0.743210714867499	human	Q06830	1	2.5	#388ECC	1	Correlation Circle Plot	TW507.raw	22.4043474498734	18.1215841046713
1199	Q06830	0.232184804459028	0.743210714867499	human	Q06830	1	2.5	#388ECC	1	Correlation Circle Plot	TW508.raw	22.6489587552327	17.1193869808025
1200	Q06830	0.232184804459028	0.743210714867499	human	Q06830	1	2.5	#388ECC	1	Correlation Circle Plot	TW509.raw	22.3988871820303	17.9336703905009
1201	Q06830	0.232184804459028	0.743210714867499	human	Q06830	1	2.5	#388ECC	1	Correlation Circle Plot	TW510.raw	21.8987224177528	17.6965018965544
1202	Q06830	0.232184804459028	0.743210714867499	human	Q06830	1	2.5	#388ECC	1	Correlation Circle Plot	TW511.raw	21.1719439638223	17.843681874149
1203	Q06830	0.232184804459028	0.743210714867499	human	Q06830	1	2.5	#388ECC	1	Correlation Circle Plot	TW512.raw	21.6359625065434	17.659076078304
1204	Q06830	0.232184804459028	0.743210714867499	human	Q06830	1	2.5	#388ECC	1	Correlation Circle Plot	TW513.raw	20.8295756465132	17.7045939285462
1205	Q06830	0.232184804459028	0.743210714867499	human	Q06830	1	2.5	#388ECC	1	Correlation Circle Plot	TW514.raw	22.0843004003568	17.6560477154906
1206	Q06830	0.232184804459028	0.743210714867499	human	Q06830	1	2.5	#388ECC	1	Correlation Circle Plot	TW515.raw	22.6735920320464	17.9640531395001
1207	Q08426	-0.179818746529292	0.812709535088109	human	Q08426	1	2.5	#388ECC	1	Correlation Circle Plot	TW507.raw	19.6901958153563	18.1215841046713
1208	Q08426	-0.179818746529292	0.812709535088109	human	Q08426	1	2.5	#388ECC	1	Correlation Circle Plot	TW508.raw	20.1415708344712	17.1193869808025
1209	Q08426	-0.179818746529292	0.812709535088109	human	Q08426	1	2.5	#388ECC	1	Correlation Circle Plot	TW509.raw	19.9695411035904	17.9336703905009
1210	Q08426	-0.179818746529292	0.812709535088109	human	Q08426	1	2.5	#388ECC	1	Correlation Circle Plot	TW510.raw	19.5065981428064	17.6965018965544
1211	Q08426	-0.179818746529292	0.812709535088109	human	Q08426	1	2.5	#388ECC	1	Correlation Circle Plot	TW511.raw	19.3659315168279	17.843681874149
1212	Q08426	-0.179818746529292	0.812709535088109	human	Q08426	1	2.5	#388ECC	1	Correlation Circle Plot	TW512.raw	18.0918382367144	17.659076078304
1213	Q08426	-0.179818746529292	0.812709535088109	human	Q08426	1	2.5	#388ECC	1	Correlation Circle Plot	TW513.raw	17.7247270015344	17.7045939285462
1214	Q08426	-0.179818746529292	0.812709535088109	human	Q08426	1	2.5	#388ECC	1	Correlation Circle Plot	TW514.raw	19.9940495283684	17.6560477154906
1215	Q08426	-0.179818746529292	0.812709535088109	human	Q08426	1	2.5	#388ECC	1	Correlation Circle Plot	TW515.raw	19.6138236296783	17.9640531395001
1216	Q0HA38	-0.138758510918219	0.824874961754408	murine	Q0HA38	1	2.5	#F68B33	1	Correlation Circle Plot	TW507.raw	NA	18.1215841046713
1217	Q0HA38	-0.138758510918219	0.824874961754408	murine	Q0HA38	1	2.5	#F68B33	1	Correlation Circle Plot	TW508.raw	19.1530918142749	17.1193869808025
1218	Q0HA38	-0.138758510918219	0.824874961754408	murine	Q0HA38	1	2.5	#F68B33	1	Correlation Circle Plot	TW509.raw	17.1009086798307	17.9336703905009
1219	Q0HA38	-0.138758510918219	0.824874961754408	murine	Q0HA38	1	2.5	#F68B33	1	Correlation Circle Plot	TW510.raw	NA	17.6965018965544
1220	Q0HA38	-0.138758510918219	0.824874961754408	murine	Q0HA38	1	2.5	#F68B33	1	Correlation Circle Plot	TW511.raw	17.4141236380603	17.843681874149
1221	Q0HA38	-0.138758510918219	0.824874961754408	murine	Q0HA38	1	2.5	#F68B33	1	Correlation Circle Plot	TW512.raw	NA	17.659076078304
1222	Q0HA38	-0.138758510918219	0.824874961754408	murine	Q0HA38	1	2.5	#F68B33	1	Correlation Circle Plot	TW513.raw	16.764119991323	17.7045939285462
1223	Q0HA38	-0.138758510918219	0.824874961754408	murine	Q0HA38	1	2.5	#F68B33	1	Correlation Circle Plot	TW514.raw	18.8691419664272	17.6560477154906
1224	Q0HA38	-0.138758510918219	0.824874961754408	murine	Q0HA38	1	2.5	#F68B33	1	Correlation Circle Plot	TW515.raw	17.1425957193978	17.9640531395001
1225	Q13043	0.220503485284496	0.763371855880136	human	Q13043	1	2.5	#388ECC	1	Correlation Circle Plot	TW507.raw	16.7067253330912	18.1215841046713
1226	Q13043	0.220503485284496	0.763371855880136	human	Q13043	1	2.5	#388ECC	1	Correlation Circle Plot	TW508.raw	17.122393260825	17.1193869808025
1227	Q13043	0.220503485284496	0.763371855880136	human	Q13043	1	2.5	#388ECC	1	Correlation Circle Plot	TW509.raw	16.7554483368495	17.9336703905009
1228	Q13043	0.220503485284496	0.763371855880136	human	Q13043	1	2.5	#388ECC	1	Correlation Circle Plot	TW510.raw	16.7086393655848	17.6965018965544
1229	Q13043	0.220503485284496	0.763371855880136	human	Q13043	1	2.5	#388ECC	1	Correlation Circle Plot	TW511.raw	15.9497856830797	17.843681874149
1230	Q13043	0.220503485284496	0.763371855880136	human	Q13043	1	2.5	#388ECC	1	Correlation Circle Plot	TW512.raw	16.9175002864016	17.659076078304
1231	Q13043	0.220503485284496	0.763371855880136	human	Q13043	1	2.5	#388ECC	1	Correlation Circle Plot	TW513.raw	15.0334574165621	17.7045939285462
1232	Q13043	0.220503485284496	0.763371855880136	human	Q13043	1	2.5	#388ECC	1	Correlation Circle Plot	TW514.raw	16.3223084428525	17.6560477154906
1233	Q13043	0.220503485284496	0.763371855880136	human	Q13043	1	2.5	#388ECC	1	Correlation Circle Plot	TW515.raw	NA	17.9640531395001
1234	Q13057	0.39525947615012	0.85146276118951	human	Q13057	1	2.5	#388ECC	1	Correlation Circle Plot	TW507.raw	19.7134083318827	18.1215841046713
1235	Q13057	0.39525947615012	0.85146276118951	human	Q13057	1	2.5	#388ECC	1	Correlation Circle Plot	TW508.raw	19.1325951162502	17.1193869808025
1236	Q13057	0.39525947615012	0.85146276118951	human	Q13057	1	2.5	#388ECC	1	Correlation Circle Plot	TW509.raw	18.1406999830795	17.9336703905009
1237	Q13057	0.39525947615012	0.85146276118951	human	Q13057	1	2.5	#388ECC	1	Correlation Circle Plot	TW510.raw	19.2693618541995	17.6965018965544
1238	Q13057	0.39525947615012	0.85146276118951	human	Q13057	1	2.5	#388ECC	1	Correlation Circle Plot	TW511.raw	18.2641172607389	17.843681874149
1239	Q13057	0.39525947615012	0.85146276118951	human	Q13057	1	2.5	#388ECC	1	Correlation Circle Plot	TW512.raw	18.2723609675951	17.659076078304
1240	Q13057	0.39525947615012	0.85146276118951	human	Q13057	1	2.5	#388ECC	1	Correlation Circle Plot	TW513.raw	17.6700614573656	17.7045939285462
1241	Q13057	0.39525947615012	0.85146276118951	human	Q13057	1	2.5	#388ECC	1	Correlation Circle Plot	TW514.raw	18.8874526829405	17.6560477154906
1242	Q13057	0.39525947615012	0.85146276118951	human	Q13057	1	2.5	#388ECC	1	Correlation Circle Plot	TW515.raw	19.2247883602529	17.9640531395001
1243	Q13586	-0.271628878619375	0.727012565644702	human	Q13586	1	2.5	#388ECC	1	Correlation Circle Plot	TW507.raw	16.7425199716613	18.1215841046713
1244	Q13586	-0.271628878619375	0.727012565644702	human	Q13586	1	2.5	#388ECC	1	Correlation Circle Plot	TW508.raw	17.165407557404	17.1193869808025
1245	Q13586	-0.271628878619375	0.727012565644702	human	Q13586	1	2.5	#388ECC	1	Correlation Circle Plot	TW509.raw	16.2366234105046	17.9336703905009
1246	Q13586	-0.271628878619375	0.727012565644702	human	Q13586	1	2.5	#388ECC	1	Correlation Circle Plot	TW510.raw	17.7478127290573	17.6965018965544
1247	Q13586	-0.271628878619375	0.727012565644702	human	Q13586	1	2.5	#388ECC	1	Correlation Circle Plot	TW511.raw	16.6146667144335	17.843681874149
1248	Q13586	-0.271628878619375	0.727012565644702	human	Q13586	1	2.5	#388ECC	1	Correlation Circle Plot	TW512.raw	16.5850813702322	17.659076078304
1249	Q13586	-0.271628878619375	0.727012565644702	human	Q13586	1	2.5	#388ECC	1	Correlation Circle Plot	TW513.raw	14.5366600491356	17.7045939285462
1250	Q13586	-0.271628878619375	0.727012565644702	human	Q13586	1	2.5	#388ECC	1	Correlation Circle Plot	TW514.raw	17.8219607829429	17.6560477154906
1251	Q13586	-0.271628878619375	0.727012565644702	human	Q13586	1	2.5	#388ECC	1	Correlation Circle Plot	TW515.raw	15.3442404185779	17.9640531395001
1252	Q13630	0.224569894495353	0.814119461235068	human	Q13630	1	2.5	#388ECC	1	Correlation Circle Plot	TW507.raw	21.9811261550095	18.1215841046713
1253	Q13630	0.224569894495353	0.814119461235068	human	Q13630	1	2.5	#388ECC	1	Correlation Circle Plot	TW508.raw	20.839236087429	17.1193869808025
1254	Q13630	0.224569894495353	0.814119461235068	human	Q13630	1	2.5	#388ECC	1	Correlation Circle Plot	TW509.raw	20.5091448317487	17.9336703905009
1255	Q13630	0.224569894495353	0.814119461235068	human	Q13630	1	2.5	#388ECC	1	Correlation Circle Plot	TW510.raw	20.8477700244902	17.6965018965544
1256	Q13630	0.224569894495353	0.814119461235068	human	Q13630	1	2.5	#388ECC	1	Correlation Circle Plot	TW511.raw	20.1041840911377	17.843681874149
1257	Q13630	0.224569894495353	0.814119461235068	human	Q13630	1	2.5	#388ECC	1	Correlation Circle Plot	TW512.raw	19.6075614963542	17.659076078304
1258	Q13630	0.224569894495353	0.814119461235068	human	Q13630	1	2.5	#388ECC	1	Correlation Circle Plot	TW513.raw	19.47622408166	17.7045939285462
1259	Q13630	0.224569894495353	0.814119461235068	human	Q13630	1	2.5	#388ECC	1	Correlation Circle Plot	TW514.raw	20.6433629968275	17.6560477154906
1260	Q13630	0.224569894495353	0.814119461235068	human	Q13630	1	2.5	#388ECC	1	Correlation Circle Plot	TW515.raw	21.1854005520506	17.9640531395001
1261	Q13813	0.024970699311059	0.798729770770499	human	Q13813	1	2.5	#388ECC	1	Correlation Circle Plot	TW507.raw	21.3462128806301	18.1215841046713
1262	Q13813	0.024970699311059	0.798729770770499	human	Q13813	1	2.5	#388ECC	1	Correlation Circle Plot	TW508.raw	20.7729942858768	17.1193869808025
1263	Q13813	0.024970699311059	0.798729770770499	human	Q13813	1	2.5	#388ECC	1	Correlation Circle Plot	TW509.raw	20.8290955689396	17.9336703905009
1264	Q13813	0.024970699311059	0.798729770770499	human	Q13813	1	2.5	#388ECC	1	Correlation Circle Plot	TW510.raw	20.8442797426681	17.6965018965544
1265	Q13813	0.024970699311059	0.798729770770499	human	Q13813	1	2.5	#388ECC	1	Correlation Circle Plot	TW511.raw	20.6968656757566	17.843681874149
1266	Q13813	0.024970699311059	0.798729770770499	human	Q13813	1	2.5	#388ECC	1	Correlation Circle Plot	TW512.raw	20.762180871718	17.659076078304
1267	Q13813	0.024970699311059	0.798729770770499	human	Q13813	1	2.5	#388ECC	1	Correlation Circle Plot	TW513.raw	18.7533049036366	17.7045939285462
1268	Q13813	0.024970699311059	0.798729770770499	human	Q13813	1	2.5	#388ECC	1	Correlation Circle Plot	TW514.raw	20.2274091202412	17.6560477154906
1269	Q13813	0.024970699311059	0.798729770770499	human	Q13813	1	2.5	#388ECC	1	Correlation Circle Plot	TW515.raw	20.2188044345769	17.9640531395001
1270	Q14108	0.209754048152465	0.783479091684337	human	Q14108	1	2.5	#388ECC	1	Correlation Circle Plot	TW507.raw	20.8686944689188	18.1215841046713
1271	Q14108	0.209754048152465	0.783479091684337	human	Q14108	1	2.5	#388ECC	1	Correlation Circle Plot	TW508.raw	20.279698987665	17.1193869808025
1272	Q14108	0.209754048152465	0.783479091684337	human	Q14108	1	2.5	#388ECC	1	Correlation Circle Plot	TW509.raw	20.0809189947569	17.9336703905009
1273	Q14108	0.209754048152465	0.783479091684337	human	Q14108	1	2.5	#388ECC	1	Correlation Circle Plot	TW510.raw	20.940005259259	17.6965018965544
1274	Q14108	0.209754048152465	0.783479091684337	human	Q14108	1	2.5	#388ECC	1	Correlation Circle Plot	TW511.raw	20.0083875860925	17.843681874149
1275	Q14108	0.209754048152465	0.783479091684337	human	Q14108	1	2.5	#388ECC	1	Correlation Circle Plot	TW512.raw	19.3037094106222	17.659076078304
1276	Q14108	0.209754048152465	0.783479091684337	human	Q14108	1	2.5	#388ECC	1	Correlation Circle Plot	TW513.raw	19.0704721392559	17.7045939285462
1277	Q14108	0.209754048152465	0.783479091684337	human	Q14108	1	2.5	#388ECC	1	Correlation Circle Plot	TW514.raw	20.3162373308534	17.6560477154906
1278	Q14108	0.209754048152465	0.783479091684337	human	Q14108	1	2.5	#388ECC	1	Correlation Circle Plot	TW515.raw	20.7417648617452	17.9640531395001
1279	Q14116	0.115997421796428	0.704868731747372	human	Q14116	1	2.5	#388ECC	1	Correlation Circle Plot	TW507.raw	19.4966275585491	18.1215841046713
1280	Q14116	0.115997421796428	0.704868731747372	human	Q14116	1	2.5	#388ECC	1	Correlation Circle Plot	TW508.raw	19.106473484854	17.1193869808025
1281	Q14116	0.115997421796428	0.704868731747372	human	Q14116	1	2.5	#388ECC	1	Correlation Circle Plot	TW509.raw	18.9022838360747	17.9336703905009
1282	Q14116	0.115997421796428	0.704868731747372	human	Q14116	1	2.5	#388ECC	1	Correlation Circle Plot	TW510.raw	17.879960098726	17.6965018965544
1283	Q14116	0.115997421796428	0.704868731747372	human	Q14116	1	2.5	#388ECC	1	Correlation Circle Plot	TW511.raw	19.5986650064982	17.843681874149
1284	Q14116	0.115997421796428	0.704868731747372	human	Q14116	1	2.5	#388ECC	1	Correlation Circle Plot	TW512.raw	18.8273861253666	17.659076078304
1285	Q14116	0.115997421796428	0.704868731747372	human	Q14116	1	2.5	#388ECC	1	Correlation Circle Plot	TW513.raw	14.9018096843236	17.7045939285462
1286	Q14116	0.115997421796428	0.704868731747372	human	Q14116	1	2.5	#388ECC	1	Correlation Circle Plot	TW514.raw	19.3651113486318	17.6560477154906
1287	Q14116	0.115997421796428	0.704868731747372	human	Q14116	1	2.5	#388ECC	1	Correlation Circle Plot	TW515.raw	18.9996559936879	17.9640531395001
1288	Q14203	0.381427315859692	0.6860559914383	human	Q14203	1	2.5	#388ECC	1	Correlation Circle Plot	TW507.raw	17.1862109835511	18.1215841046713
1289	Q14203	0.381427315859692	0.6860559914383	human	Q14203	1	2.5	#388ECC	1	Correlation Circle Plot	TW508.raw	17.9072251662564	17.1193869808025
1290	Q14203	0.381427315859692	0.6860559914383	human	Q14203	1	2.5	#388ECC	1	Correlation Circle Plot	TW509.raw	16.294775089478	17.9336703905009
1291	Q14203	0.381427315859692	0.6860559914383	human	Q14203	1	2.5	#388ECC	1	Correlation Circle Plot	TW510.raw	18.0650268810162	17.6965018965544
1292	Q14203	0.381427315859692	0.6860559914383	human	Q14203	1	2.5	#388ECC	1	Correlation Circle Plot	TW511.raw	NA	17.843681874149
1293	Q14203	0.381427315859692	0.6860559914383	human	Q14203	1	2.5	#388ECC	1	Correlation Circle Plot	TW512.raw	17.7561783995083	17.659076078304
1294	Q14203	0.381427315859692	0.6860559914383	human	Q14203	1	2.5	#388ECC	1	Correlation Circle Plot	TW513.raw	15.2851782253814	17.7045939285462
1295	Q14203	0.381427315859692	0.6860559914383	human	Q14203	1	2.5	#388ECC	1	Correlation Circle Plot	TW514.raw	16.7527987584355	17.6560477154906
1296	Q14203	0.381427315859692	0.6860559914383	human	Q14203	1	2.5	#388ECC	1	Correlation Circle Plot	TW515.raw	17.1232423866382	17.9640531395001
1297	Q14676	0.168358675465021	-0.824735515849819	human	Q14676	1	2.5	#388ECC	1	Correlation Circle Plot	TW507.raw	15.3258008396331	18.1215841046713
1298	Q14676	0.168358675465021	-0.824735515849819	human	Q14676	1	2.5	#388ECC	1	Correlation Circle Plot	TW508.raw	16.079676441532	17.1193869808025
1299	Q14676	0.168358675465021	-0.824735515849819	human	Q14676	1	2.5	#388ECC	1	Correlation Circle Plot	TW509.raw	16.0587887235354	17.9336703905009
1300	Q14676	0.168358675465021	-0.824735515849819	human	Q14676	1	2.5	#388ECC	1	Correlation Circle Plot	TW510.raw	15.4904560616568	17.6965018965544
1301	Q14676	0.168358675465021	-0.824735515849819	human	Q14676	1	2.5	#388ECC	1	Correlation Circle Plot	TW511.raw	NA	17.843681874149
1302	Q14676	0.168358675465021	-0.824735515849819	human	Q14676	1	2.5	#388ECC	1	Correlation Circle Plot	TW512.raw	16.1924565726424	17.659076078304
1303	Q14676	0.168358675465021	-0.824735515849819	human	Q14676	1	2.5	#388ECC	1	Correlation Circle Plot	TW513.raw	17.2764152418927	17.7045939285462
1304	Q14676	0.168358675465021	-0.824735515849819	human	Q14676	1	2.5	#388ECC	1	Correlation Circle Plot	TW514.raw	NA	17.6560477154906
1305	Q14676	0.168358675465021	-0.824735515849819	human	Q14676	1	2.5	#388ECC	1	Correlation Circle Plot	TW515.raw	16.7207786491671	17.9640531395001
1306	Q14BT6	0.151030723783293	0.749689649789669	murine	Q14BT6	1	2.5	#F68B33	1	Correlation Circle Plot	TW507.raw	23.7860131181401	18.1215841046713
1307	Q14BT6	0.151030723783293	0.749689649789669	murine	Q14BT6	1	2.5	#F68B33	1	Correlation Circle Plot	TW508.raw	24.0499366018807	17.1193869808025
1308	Q14BT6	0.151030723783293	0.749689649789669	murine	Q14BT6	1	2.5	#F68B33	1	Correlation Circle Plot	TW509.raw	23.0890311177866	17.9336703905009
1309	Q14BT6	0.151030723783293	0.749689649789669	murine	Q14BT6	1	2.5	#F68B33	1	Correlation Circle Plot	TW510.raw	22.6484212216876	17.6965018965544
1310	Q14BT6	0.151030723783293	0.749689649789669	murine	Q14BT6	1	2.5	#F68B33	1	Correlation Circle Plot	TW511.raw	22.0079292716964	17.843681874149
1311	Q14BT6	0.151030723783293	0.749689649789669	murine	Q14BT6	1	2.5	#F68B33	1	Correlation Circle Plot	TW512.raw	22.8953071631476	17.659076078304
1312	Q14BT6	0.151030723783293	0.749689649789669	murine	Q14BT6	1	2.5	#F68B33	1	Correlation Circle Plot	TW513.raw	22.223493279841	17.7045939285462
1313	Q14BT6	0.151030723783293	0.749689649789669	murine	Q14BT6	1	2.5	#F68B33	1	Correlation Circle Plot	TW514.raw	23.4096343621005	17.6560477154906
1314	Q14BT6	0.151030723783293	0.749689649789669	murine	Q14BT6	1	2.5	#F68B33	1	Correlation Circle Plot	TW515.raw	23.3101495512491	17.9640531395001
1315	Q15006	0.135297815710644	0.745228863218078	human	Q15006	1	2.5	#388ECC	1	Correlation Circle Plot	TW507.raw	17.1561028326039	18.1215841046713
1316	Q15006	0.135297815710644	0.745228863218078	human	Q15006	1	2.5	#388ECC	1	Correlation Circle Plot	TW508.raw	17.6648500140312	17.1193869808025
1317	Q15006	0.135297815710644	0.745228863218078	human	Q15006	1	2.5	#388ECC	1	Correlation Circle Plot	TW509.raw	16.0874400503341	17.9336703905009
1318	Q15006	0.135297815710644	0.745228863218078	human	Q15006	1	2.5	#388ECC	1	Correlation Circle Plot	TW510.raw	17.2974268081937	17.6965018965544
1319	Q15006	0.135297815710644	0.745228863218078	human	Q15006	1	2.5	#388ECC	1	Correlation Circle Plot	TW511.raw	17.7963375193431	17.843681874149
1320	Q15006	0.135297815710644	0.745228863218078	human	Q15006	1	2.5	#388ECC	1	Correlation Circle Plot	TW512.raw	16.4441526840972	17.659076078304
1321	Q15006	0.135297815710644	0.745228863218078	human	Q15006	1	2.5	#388ECC	1	Correlation Circle Plot	TW513.raw	15.4950336608561	17.7045939285462
1322	Q15006	0.135297815710644	0.745228863218078	human	Q15006	1	2.5	#388ECC	1	Correlation Circle Plot	TW514.raw	17.1506596275704	17.6560477154906
1323	Q15006	0.135297815710644	0.745228863218078	human	Q15006	1	2.5	#388ECC	1	Correlation Circle Plot	TW515.raw	16.8687140592569	17.9640531395001
1324	Q15067	0.0807187416689558	0.87156143182066	human	Q15067	1	2.5	#388ECC	1	Correlation Circle Plot	TW507.raw	19.6898956277016	18.1215841046713
1325	Q15067	0.0807187416689558	0.87156143182066	human	Q15067	1	2.5	#388ECC	1	Correlation Circle Plot	TW508.raw	19.8153958052543	17.1193869808025
1326	Q15067	0.0807187416689558	0.87156143182066	human	Q15067	1	2.5	#388ECC	1	Correlation Circle Plot	TW509.raw	18.7135845335819	17.9336703905009
1327	Q15067	0.0807187416689558	0.87156143182066	human	Q15067	1	2.5	#388ECC	1	Correlation Circle Plot	TW510.raw	19.7226574649404	17.6965018965544
1328	Q15067	0.0807187416689558	0.87156143182066	human	Q15067	1	2.5	#388ECC	1	Correlation Circle Plot	TW511.raw	19.173606385522	17.843681874149
1329	Q15067	0.0807187416689558	0.87156143182066	human	Q15067	1	2.5	#388ECC	1	Correlation Circle Plot	TW512.raw	17.8932244921501	17.659076078304
1330	Q15067	0.0807187416689558	0.87156143182066	human	Q15067	1	2.5	#388ECC	1	Correlation Circle Plot	TW513.raw	17.8571548623658	17.7045939285462
1331	Q15067	0.0807187416689558	0.87156143182066	human	Q15067	1	2.5	#388ECC	1	Correlation Circle Plot	TW514.raw	19.3698294789621	17.6560477154906
1332	Q15067	0.0807187416689558	0.87156143182066	human	Q15067	1	2.5	#388ECC	1	Correlation Circle Plot	TW515.raw	19.387716552349	17.9640531395001
1333	Q15121	0.346008956128462	0.70437878956123	human	Q15121	1	2.5	#388ECC	1	Correlation Circle Plot	TW507.raw	19.0056711457019	18.1215841046713
1334	Q15121	0.346008956128462	0.70437878956123	human	Q15121	1	2.5	#388ECC	1	Correlation Circle Plot	TW508.raw	19.0972142883797	17.1193869808025
1335	Q15121	0.346008956128462	0.70437878956123	human	Q15121	1	2.5	#388ECC	1	Correlation Circle Plot	TW509.raw	17.891546398334	17.9336703905009
1336	Q15121	0.346008956128462	0.70437878956123	human	Q15121	1	2.5	#388ECC	1	Correlation Circle Plot	TW510.raw	18.4715839318334	17.6965018965544
1337	Q15121	0.346008956128462	0.70437878956123	human	Q15121	1	2.5	#388ECC	1	Correlation Circle Plot	TW511.raw	18.3558715359979	17.843681874149
1338	Q15121	0.346008956128462	0.70437878956123	human	Q15121	1	2.5	#388ECC	1	Correlation Circle Plot	TW512.raw	18.2150542085496	17.659076078304
1339	Q15121	0.346008956128462	0.70437878956123	human	Q15121	1	2.5	#388ECC	1	Correlation Circle Plot	TW513.raw	16.7847242956019	17.7045939285462
1340	Q15121	0.346008956128462	0.70437878956123	human	Q15121	1	2.5	#388ECC	1	Correlation Circle Plot	TW514.raw	19.8210888380635	17.6560477154906
1341	Q15121	0.346008956128462	0.70437878956123	human	Q15121	1	2.5	#388ECC	1	Correlation Circle Plot	TW515.raw	19.5259393984732	17.9640531395001
1342	Q15165	-0.1149075193636	0.746299457873953	human	Q15165	1	2.5	#388ECC	1	Correlation Circle Plot	TW507.raw	22.4383939002228	18.1215841046713
1343	Q15165	-0.1149075193636	0.746299457873953	human	Q15165	1	2.5	#388ECC	1	Correlation Circle Plot	TW508.raw	20.281737636683	17.1193869808025
1344	Q15165	-0.1149075193636	0.746299457873953	human	Q15165	1	2.5	#388ECC	1	Correlation Circle Plot	TW509.raw	19.0587580777996	17.9336703905009
1345	Q15165	-0.1149075193636	0.746299457873953	human	Q15165	1	2.5	#388ECC	1	Correlation Circle Plot	TW510.raw	20.9825299056625	17.6965018965544
1346	Q15165	-0.1149075193636	0.746299457873953	human	Q15165	1	2.5	#388ECC	1	Correlation Circle Plot	TW511.raw	19.9983673050984	17.843681874149
1347	Q15165	-0.1149075193636	0.746299457873953	human	Q15165	1	2.5	#388ECC	1	Correlation Circle Plot	TW512.raw	19.1298640636945	17.659076078304
1348	Q15165	-0.1149075193636	0.746299457873953	human	Q15165	1	2.5	#388ECC	1	Correlation Circle Plot	TW513.raw	18.9490144875552	17.7045939285462
1349	Q15165	-0.1149075193636	0.746299457873953	human	Q15165	1	2.5	#388ECC	1	Correlation Circle Plot	TW514.raw	20.2391719560451	17.6560477154906
1350	Q15165	-0.1149075193636	0.746299457873953	human	Q15165	1	2.5	#388ECC	1	Correlation Circle Plot	TW515.raw	18.8019766924132	17.9640531395001
1351	Q15181	0.156676579966136	0.760621085316717	human	Q15181	1	2.5	#388ECC	1	Correlation Circle Plot	TW507.raw	21.9899266305599	18.1215841046713
1352	Q15181	0.156676579966136	0.760621085316717	human	Q15181	1	2.5	#388ECC	1	Correlation Circle Plot	TW508.raw	22.0885055290264	17.1193869808025
1353	Q15181	0.156676579966136	0.760621085316717	human	Q15181	1	2.5	#388ECC	1	Correlation Circle Plot	TW509.raw	21.0778066919385	17.9336703905009
1354	Q15181	0.156676579966136	0.760621085316717	human	Q15181	1	2.5	#388ECC	1	Correlation Circle Plot	TW510.raw	20.5853256823626	17.6965018965544
1355	Q15181	0.156676579966136	0.760621085316717	human	Q15181	1	2.5	#388ECC	1	Correlation Circle Plot	TW511.raw	21.1666706322564	17.843681874149
1356	Q15181	0.156676579966136	0.760621085316717	human	Q15181	1	2.5	#388ECC	1	Correlation Circle Plot	TW512.raw	21.1708688391718	17.659076078304
1357	Q15181	0.156676579966136	0.760621085316717	human	Q15181	1	2.5	#388ECC	1	Correlation Circle Plot	TW513.raw	20.4898753932053	17.7045939285462
1358	Q15181	0.156676579966136	0.760621085316717	human	Q15181	1	2.5	#388ECC	1	Correlation Circle Plot	TW514.raw	21.4255027743582	17.6560477154906
1359	Q15181	0.156676579966136	0.760621085316717	human	Q15181	1	2.5	#388ECC	1	Correlation Circle Plot	TW515.raw	21.3295467245008	17.9640531395001
1360	Q15654	0.0126850953107926	0.803203167115153	human	Q15654	1	2.5	#388ECC	1	Correlation Circle Plot	TW507.raw	20.4253491005278	18.1215841046713
1361	Q15654	0.0126850953107926	0.803203167115153	human	Q15654	1	2.5	#388ECC	1	Correlation Circle Plot	TW508.raw	20.6876695621546	17.1193869808025
1362	Q15654	0.0126850953107926	0.803203167115153	human	Q15654	1	2.5	#388ECC	1	Correlation Circle Plot	TW509.raw	17.5213167186059	17.9336703905009
1363	Q15654	0.0126850953107926	0.803203167115153	human	Q15654	1	2.5	#388ECC	1	Correlation Circle Plot	TW510.raw	17.8899435685794	17.6965018965544
1364	Q15654	0.0126850953107926	0.803203167115153	human	Q15654	1	2.5	#388ECC	1	Correlation Circle Plot	TW511.raw	18.5660354512192	17.843681874149
1365	Q15654	0.0126850953107926	0.803203167115153	human	Q15654	1	2.5	#388ECC	1	Correlation Circle Plot	TW512.raw	17.1724372755578	17.659076078304
1366	Q15654	0.0126850953107926	0.803203167115153	human	Q15654	1	2.5	#388ECC	1	Correlation Circle Plot	TW513.raw	16.2630545849904	17.7045939285462
1367	Q15654	0.0126850953107926	0.803203167115153	human	Q15654	1	2.5	#388ECC	1	Correlation Circle Plot	TW514.raw	16.6485401545256	17.6560477154906
1368	Q15654	0.0126850953107926	0.803203167115153	human	Q15654	1	2.5	#388ECC	1	Correlation Circle Plot	TW515.raw	17.1478408936723	17.9640531395001
1369	Q15744	-0.332727689248472	-0.701550900827999	murine	Q15744	1	2.5	#F68B33	1	Correlation Circle Plot	TW507.raw	17.3371079060787	18.1215841046713
1370	Q15744	-0.332727689248472	-0.701550900827999	murine	Q15744	1	2.5	#F68B33	1	Correlation Circle Plot	TW508.raw	17.4995422839071	17.1193869808025
1371	Q15744	-0.332727689248472	-0.701550900827999	murine	Q15744	1	2.5	#F68B33	1	Correlation Circle Plot	TW509.raw	18.3018400015709	17.9336703905009
1372	Q15744	-0.332727689248472	-0.701550900827999	murine	Q15744	1	2.5	#F68B33	1	Correlation Circle Plot	TW510.raw	NA	17.6965018965544
1373	Q15744	-0.332727689248472	-0.701550900827999	murine	Q15744	1	2.5	#F68B33	1	Correlation Circle Plot	TW511.raw	17.3944291992586	17.843681874149
1374	Q15744	-0.332727689248472	-0.701550900827999	murine	Q15744	1	2.5	#F68B33	1	Correlation Circle Plot	TW512.raw	18.12225674755	17.659076078304
1375	Q15744	-0.332727689248472	-0.701550900827999	murine	Q15744	1	2.5	#F68B33	1	Correlation Circle Plot	TW513.raw	18.2115318723072	17.7045939285462
1376	Q15744	-0.332727689248472	-0.701550900827999	murine	Q15744	1	2.5	#F68B33	1	Correlation Circle Plot	TW514.raw	17.8160649022527	17.6560477154906
1377	Q15744	-0.332727689248472	-0.701550900827999	murine	Q15744	1	2.5	#F68B33	1	Correlation Circle Plot	TW515.raw	NA	17.9640531395001
1378	Q15904	-0.451168180992448	0.783200773968349	human	Q15904	1	2.5	#388ECC	1	Correlation Circle Plot	TW507.raw	17.9591586197799	18.1215841046713
1379	Q15904	-0.451168180992448	0.783200773968349	human	Q15904	1	2.5	#388ECC	1	Correlation Circle Plot	TW508.raw	18.1165267235257	17.1193869808025
1380	Q15904	-0.451168180992448	0.783200773968349	human	Q15904	1	2.5	#388ECC	1	Correlation Circle Plot	TW509.raw	17.7785071114014	17.9336703905009
1381	Q15904	-0.451168180992448	0.783200773968349	human	Q15904	1	2.5	#388ECC	1	Correlation Circle Plot	TW510.raw	18.446558332329	17.6965018965544
1382	Q15904	-0.451168180992448	0.783200773968349	human	Q15904	1	2.5	#388ECC	1	Correlation Circle Plot	TW511.raw	17.9290792166346	17.843681874149
1383	Q15904	-0.451168180992448	0.783200773968349	human	Q15904	1	2.5	#388ECC	1	Correlation Circle Plot	TW512.raw	17.1133759119996	17.659076078304
1384	Q15904	-0.451168180992448	0.783200773968349	human	Q15904	1	2.5	#388ECC	1	Correlation Circle Plot	TW513.raw	16.6332364967799	17.7045939285462
1385	Q15904	-0.451168180992448	0.783200773968349	human	Q15904	1	2.5	#388ECC	1	Correlation Circle Plot	TW514.raw	18.0520266838903	17.6560477154906
1386	Q15904	-0.451168180992448	0.783200773968349	human	Q15904	1	2.5	#388ECC	1	Correlation Circle Plot	TW515.raw	16.8644763572226	17.9640531395001
1387	Q16762	-0.195743357582208	0.731411078918784	human	Q16762	1	2.5	#388ECC	1	Correlation Circle Plot	TW507.raw	20.4266087429848	18.1215841046713
1388	Q16762	-0.195743357582208	0.731411078918784	human	Q16762	1	2.5	#388ECC	1	Correlation Circle Plot	TW508.raw	21.3034953767904	17.1193869808025
1389	Q16762	-0.195743357582208	0.731411078918784	human	Q16762	1	2.5	#388ECC	1	Correlation Circle Plot	TW509.raw	20.005402509867	17.9336703905009
1390	Q16762	-0.195743357582208	0.731411078918784	human	Q16762	1	2.5	#388ECC	1	Correlation Circle Plot	TW510.raw	22.2594772064073	17.6965018965544
1391	Q16762	-0.195743357582208	0.731411078918784	human	Q16762	1	2.5	#388ECC	1	Correlation Circle Plot	TW511.raw	20.9575399474297	17.843681874149
1392	Q16762	-0.195743357582208	0.731411078918784	human	Q16762	1	2.5	#388ECC	1	Correlation Circle Plot	TW512.raw	19.7509032187582	17.659076078304
1393	Q16762	-0.195743357582208	0.731411078918784	human	Q16762	1	2.5	#388ECC	1	Correlation Circle Plot	TW513.raw	18.4562701805656	17.7045939285462
1394	Q16762	-0.195743357582208	0.731411078918784	human	Q16762	1	2.5	#388ECC	1	Correlation Circle Plot	TW514.raw	20.5855640852452	17.6560477154906
1395	Q16762	-0.195743357582208	0.731411078918784	human	Q16762	1	2.5	#388ECC	1	Correlation Circle Plot	TW515.raw	19.4047840033946	17.9640531395001
1396	Q16775	-0.0417363955051716	0.829755310711255	human	Q16775	1	2.5	#388ECC	1	Correlation Circle Plot	TW507.raw	18.9905859785994	18.1215841046713
1397	Q16775	-0.0417363955051716	0.829755310711255	human	Q16775	1	2.5	#388ECC	1	Correlation Circle Plot	TW508.raw	17.941701019016	17.1193869808025
1398	Q16775	-0.0417363955051716	0.829755310711255	human	Q16775	1	2.5	#388ECC	1	Correlation Circle Plot	TW509.raw	17.2297951847165	17.9336703905009
1399	Q16775	-0.0417363955051716	0.829755310711255	human	Q16775	1	2.5	#388ECC	1	Correlation Circle Plot	TW510.raw	17.3287713328199	17.6965018965544
1400	Q16775	-0.0417363955051716	0.829755310711255	human	Q16775	1	2.5	#388ECC	1	Correlation Circle Plot	TW511.raw	17.8072542841279	17.843681874149
1401	Q16775	-0.0417363955051716	0.829755310711255	human	Q16775	1	2.5	#388ECC	1	Correlation Circle Plot	TW512.raw	17.6013500570583	17.659076078304
1402	Q16775	-0.0417363955051716	0.829755310711255	human	Q16775	1	2.5	#388ECC	1	Correlation Circle Plot	TW513.raw	15.0138591347816	17.7045939285462
1403	Q16775	-0.0417363955051716	0.829755310711255	human	Q16775	1	2.5	#388ECC	1	Correlation Circle Plot	TW514.raw	17.2558768776991	17.6560477154906
1404	Q16775	-0.0417363955051716	0.829755310711255	human	Q16775	1	2.5	#388ECC	1	Correlation Circle Plot	TW515.raw	16.413414721761	17.9640531395001
1405	Q16836	-0.315356372669414	0.687291826189015	human	Q16836	1	2.5	#388ECC	1	Correlation Circle Plot	TW507.raw	18.6342083836348	18.1215841046713
1406	Q16836	-0.315356372669414	0.687291826189015	human	Q16836	1	2.5	#388ECC	1	Correlation Circle Plot	TW508.raw	19.5931886673077	17.1193869808025
1407	Q16836	-0.315356372669414	0.687291826189015	human	Q16836	1	2.5	#388ECC	1	Correlation Circle Plot	TW509.raw	19.1752961367423	17.9336703905009
1408	Q16836	-0.315356372669414	0.687291826189015	human	Q16836	1	2.5	#388ECC	1	Correlation Circle Plot	TW510.raw	19.7243856158553	17.6965018965544
1409	Q16836	-0.315356372669414	0.687291826189015	human	Q16836	1	2.5	#388ECC	1	Correlation Circle Plot	TW511.raw	18.2319523949521	17.843681874149
1410	Q16836	-0.315356372669414	0.687291826189015	human	Q16836	1	2.5	#388ECC	1	Correlation Circle Plot	TW512.raw	18.0749828870246	17.659076078304
1411	Q16836	-0.315356372669414	0.687291826189015	human	Q16836	1	2.5	#388ECC	1	Correlation Circle Plot	TW513.raw	17.676673352465	17.7045939285462
1412	Q16836	-0.315356372669414	0.687291826189015	human	Q16836	1	2.5	#388ECC	1	Correlation Circle Plot	TW514.raw	18.1683783161502	17.6560477154906
1413	Q16836	-0.315356372669414	0.687291826189015	human	Q16836	1	2.5	#388ECC	1	Correlation Circle Plot	TW515.raw	17.9907299977319	17.9640531395001
1414	Q16850	-0.334434063860536	0.850195152709324	human	Q16850	1	2.5	#388ECC	1	Correlation Circle Plot	TW507.raw	18.0181947443502	18.1215841046713
1415	Q16850	-0.334434063860536	0.850195152709324	human	Q16850	1	2.5	#388ECC	1	Correlation Circle Plot	TW508.raw	17.7494635599688	17.1193869808025
1416	Q16850	-0.334434063860536	0.850195152709324	human	Q16850	1	2.5	#388ECC	1	Correlation Circle Plot	TW509.raw	17.6438561897747	17.9336703905009
1417	Q16850	-0.334434063860536	0.850195152709324	human	Q16850	1	2.5	#388ECC	1	Correlation Circle Plot	TW510.raw	17.7972562175098	17.6965018965544
1418	Q16850	-0.334434063860536	0.850195152709324	human	Q16850	1	2.5	#388ECC	1	Correlation Circle Plot	TW511.raw	17.6105779215761	17.843681874149
1419	Q16850	-0.334434063860536	0.850195152709324	human	Q16850	1	2.5	#388ECC	1	Correlation Circle Plot	TW512.raw	16.7584444540383	17.659076078304
1420	Q16850	-0.334434063860536	0.850195152709324	human	Q16850	1	2.5	#388ECC	1	Correlation Circle Plot	TW513.raw	15.9410132080007	17.7045939285462
1421	Q16850	-0.334434063860536	0.850195152709324	human	Q16850	1	2.5	#388ECC	1	Correlation Circle Plot	TW514.raw	18.2360702657109	17.6560477154906
1422	Q16850	-0.334434063860536	0.850195152709324	human	Q16850	1	2.5	#388ECC	1	Correlation Circle Plot	TW515.raw	16.9013147510792	17.9640531395001
1423	Q2TAA2	0.133034948399516	0.875911178962136	human	Q2TAA2	1	2.5	#388ECC	1	Correlation Circle Plot	TW507.raw	20.6415296597741	18.1215841046713
1424	Q2TAA2	0.133034948399516	0.875911178962136	human	Q2TAA2	1	2.5	#388ECC	1	Correlation Circle Plot	TW508.raw	19.959373739545	17.1193869808025
1425	Q2TAA2	0.133034948399516	0.875911178962136	human	Q2TAA2	1	2.5	#388ECC	1	Correlation Circle Plot	TW509.raw	18.3276184269492	17.9336703905009
1426	Q2TAA2	0.133034948399516	0.875911178962136	human	Q2TAA2	1	2.5	#388ECC	1	Correlation Circle Plot	TW510.raw	19.6182510607011	17.6965018965544
1427	Q2TAA2	0.133034948399516	0.875911178962136	human	Q2TAA2	1	2.5	#388ECC	1	Correlation Circle Plot	TW511.raw	18.8948739990935	17.843681874149
1428	Q2TAA2	0.133034948399516	0.875911178962136	human	Q2TAA2	1	2.5	#388ECC	1	Correlation Circle Plot	TW512.raw	18.7193152831218	17.659076078304
1429	Q2TAA2	0.133034948399516	0.875911178962136	human	Q2TAA2	1	2.5	#388ECC	1	Correlation Circle Plot	TW513.raw	18.1322436606661	17.7045939285462
1430	Q2TAA2	0.133034948399516	0.875911178962136	human	Q2TAA2	1	2.5	#388ECC	1	Correlation Circle Plot	TW514.raw	18.9557094964677	17.6560477154906
1431	Q2TAA2	0.133034948399516	0.875911178962136	human	Q2TAA2	1	2.5	#388ECC	1	Correlation Circle Plot	TW515.raw	18.7308581701744	17.9640531395001
1432	Q3TDQ1	-0.43470904804727	-0.682707173031195	murine	Q3TDQ1	1	2.5	#F68B33	1	Correlation Circle Plot	TW507.raw	NA	18.1215841046713
1433	Q3TDQ1	-0.43470904804727	-0.682707173031195	murine	Q3TDQ1	1	2.5	#F68B33	1	Correlation Circle Plot	TW508.raw	16.1901236740217	17.1193869808025
1434	Q3TDQ1	-0.43470904804727	-0.682707173031195	murine	Q3TDQ1	1	2.5	#F68B33	1	Correlation Circle Plot	TW509.raw	16.7922437924225	17.9336703905009
1435	Q3TDQ1	-0.43470904804727	-0.682707173031195	murine	Q3TDQ1	1	2.5	#F68B33	1	Correlation Circle Plot	TW510.raw	16.2791244745902	17.6965018965544
1436	Q3TDQ1	-0.43470904804727	-0.682707173031195	murine	Q3TDQ1	1	2.5	#F68B33	1	Correlation Circle Plot	TW511.raw	17.2852848072617	17.843681874149
1437	Q3TDQ1	-0.43470904804727	-0.682707173031195	murine	Q3TDQ1	1	2.5	#F68B33	1	Correlation Circle Plot	TW512.raw	16.2879738443311	17.659076078304
1438	Q3TDQ1	-0.43470904804727	-0.682707173031195	murine	Q3TDQ1	1	2.5	#F68B33	1	Correlation Circle Plot	TW513.raw	17.3565379406198	17.7045939285462
1439	Q3TDQ1	-0.43470904804727	-0.682707173031195	murine	Q3TDQ1	1	2.5	#F68B33	1	Correlation Circle Plot	TW514.raw	16.8029959047769	17.6560477154906
1440	Q3TDQ1	-0.43470904804727	-0.682707173031195	murine	Q3TDQ1	1	2.5	#F68B33	1	Correlation Circle Plot	TW515.raw	NA	17.9640531395001
1441	Q3TRM8	-0.244676863713131	0.578933593642233	murine	Q3TRM8	1	2.5	#F68B33	1	Correlation Circle Plot	TW507.raw	18.7167491410912	18.1215841046713
1442	Q3TRM8	-0.244676863713131	0.578933593642233	murine	Q3TRM8	1	2.5	#F68B33	1	Correlation Circle Plot	TW508.raw	NA	17.1193869808025
1443	Q3TRM8	-0.244676863713131	0.578933593642233	murine	Q3TRM8	1	2.5	#F68B33	1	Correlation Circle Plot	TW509.raw	17.5586748128201	17.9336703905009
1444	Q3TRM8	-0.244676863713131	0.578933593642233	murine	Q3TRM8	1	2.5	#F68B33	1	Correlation Circle Plot	TW510.raw	16.3764578004558	17.6965018965544
1445	Q3TRM8	-0.244676863713131	0.578933593642233	murine	Q3TRM8	1	2.5	#F68B33	1	Correlation Circle Plot	TW511.raw	17.9912062663096	17.843681874149
1446	Q3TRM8	-0.244676863713131	0.578933593642233	murine	Q3TRM8	1	2.5	#F68B33	1	Correlation Circle Plot	TW512.raw	16.6816639308765	17.659076078304
1447	Q3TRM8	-0.244676863713131	0.578933593642233	murine	Q3TRM8	1	2.5	#F68B33	1	Correlation Circle Plot	TW513.raw	16.5966367429506	17.7045939285462
1448	Q3TRM8	-0.244676863713131	0.578933593642233	murine	Q3TRM8	1	2.5	#F68B33	1	Correlation Circle Plot	TW514.raw	17.5804867680695	17.6560477154906
1449	Q3TRM8	-0.244676863713131	0.578933593642233	murine	Q3TRM8	1	2.5	#F68B33	1	Correlation Circle Plot	TW515.raw	16.8912141059058	17.9640531395001
1450	Q3U1U4	0.294809367411196	0.86278145932726	murine	Q3U1U4	1	2.5	#F68B33	1	Correlation Circle Plot	TW507.raw	17.6961253462394	18.1215841046713
1451	Q3U1U4	0.294809367411196	0.86278145932726	murine	Q3U1U4	1	2.5	#F68B33	1	Correlation Circle Plot	TW508.raw	NA	17.1193869808025
1452	Q3U1U4	0.294809367411196	0.86278145932726	murine	Q3U1U4	1	2.5	#F68B33	1	Correlation Circle Plot	TW509.raw	16.0921253280808	17.9336703905009
1453	Q3U1U4	0.294809367411196	0.86278145932726	murine	Q3U1U4	1	2.5	#F68B33	1	Correlation Circle Plot	TW510.raw	NA	17.6965018965544
1454	Q3U1U4	0.294809367411196	0.86278145932726	murine	Q3U1U4	1	2.5	#F68B33	1	Correlation Circle Plot	TW511.raw	17.3964459074157	17.843681874149
1455	Q3U1U4	0.294809367411196	0.86278145932726	murine	Q3U1U4	1	2.5	#F68B33	1	Correlation Circle Plot	TW512.raw	16.5792349015754	17.659076078304
1456	Q3U1U4	0.294809367411196	0.86278145932726	murine	Q3U1U4	1	2.5	#F68B33	1	Correlation Circle Plot	TW513.raw	15.0520670280379	17.7045939285462
1457	Q3U1U4	0.294809367411196	0.86278145932726	murine	Q3U1U4	1	2.5	#F68B33	1	Correlation Circle Plot	TW514.raw	17.0075091362852	17.6560477154906
1458	Q3U1U4	0.294809367411196	0.86278145932726	murine	Q3U1U4	1	2.5	#F68B33	1	Correlation Circle Plot	TW515.raw	NA	17.9640531395001
1459	Q3U5C8	-0.140472315511588	0.722056874630132	murine	Q3U5C8	1	2.5	#F68B33	1	Correlation Circle Plot	TW507.raw	16.8382313934963	18.1215841046713
1460	Q3U5C8	-0.140472315511588	0.722056874630132	murine	Q3U5C8	1	2.5	#F68B33	1	Correlation Circle Plot	TW508.raw	18.2764743109173	17.1193869808025
1461	Q3U5C8	-0.140472315511588	0.722056874630132	murine	Q3U5C8	1	2.5	#F68B33	1	Correlation Circle Plot	TW509.raw	16.4905469413678	17.9336703905009
1462	Q3U5C8	-0.140472315511588	0.722056874630132	murine	Q3U5C8	1	2.5	#F68B33	1	Correlation Circle Plot	TW510.raw	15.9222893856406	17.6965018965544
1463	Q3U5C8	-0.140472315511588	0.722056874630132	murine	Q3U5C8	1	2.5	#F68B33	1	Correlation Circle Plot	TW511.raw	16.3525279911513	17.843681874149
1464	Q3U5C8	-0.140472315511588	0.722056874630132	murine	Q3U5C8	1	2.5	#F68B33	1	Correlation Circle Plot	TW512.raw	NA	17.659076078304
1465	Q3U5C8	-0.140472315511588	0.722056874630132	murine	Q3U5C8	1	2.5	#F68B33	1	Correlation Circle Plot	TW513.raw	15.3067630664105	17.7045939285462
1466	Q3U5C8	-0.140472315511588	0.722056874630132	murine	Q3U5C8	1	2.5	#F68B33	1	Correlation Circle Plot	TW514.raw	17.838483786718	17.6560477154906
1467	Q3U5C8	-0.140472315511588	0.722056874630132	murine	Q3U5C8	1	2.5	#F68B33	1	Correlation Circle Plot	TW515.raw	16.2396861592735	17.9640531395001
1468	Q3U962	-0.0465305580105879	-0.828127242725705	murine	Q3U962	1	2.5	#F68B33	1	Correlation Circle Plot	TW507.raw	NA	18.1215841046713
1469	Q3U962	-0.0465305580105879	-0.828127242725705	murine	Q3U962	1	2.5	#F68B33	1	Correlation Circle Plot	TW508.raw	13.4419844897408	17.1193869808025
1470	Q3U962	-0.0465305580105879	-0.828127242725705	murine	Q3U962	1	2.5	#F68B33	1	Correlation Circle Plot	TW509.raw	15.3058373192283	17.9336703905009
1471	Q3U962	-0.0465305580105879	-0.828127242725705	murine	Q3U962	1	2.5	#F68B33	1	Correlation Circle Plot	TW510.raw	14.1551028233985	17.6965018965544
1472	Q3U962	-0.0465305580105879	-0.828127242725705	murine	Q3U962	1	2.5	#F68B33	1	Correlation Circle Plot	TW511.raw	15.9727285486374	17.843681874149
1473	Q3U962	-0.0465305580105879	-0.828127242725705	murine	Q3U962	1	2.5	#F68B33	1	Correlation Circle Plot	TW512.raw	15.4044164756982	17.659076078304
1474	Q3U962	-0.0465305580105879	-0.828127242725705	murine	Q3U962	1	2.5	#F68B33	1	Correlation Circle Plot	TW513.raw	15.7245991162647	17.7045939285462
1475	Q3U962	-0.0465305580105879	-0.828127242725705	murine	Q3U962	1	2.5	#F68B33	1	Correlation Circle Plot	TW514.raw	14.3082394716443	17.6560477154906
1476	Q3U962	-0.0465305580105879	-0.828127242725705	murine	Q3U962	1	2.5	#F68B33	1	Correlation Circle Plot	TW515.raw	NA	17.9640531395001
1477	Q3UQ28	0.484777879572811	-0.8562211460869	murine	Q3UQ28	1	2.5	#F68B33	1	Correlation Circle Plot	TW507.raw	NA	18.1215841046713
1478	Q3UQ28	0.484777879572811	-0.8562211460869	murine	Q3UQ28	1	2.5	#F68B33	1	Correlation Circle Plot	TW508.raw	16.2476086259894	17.1193869808025
1479	Q3UQ28	0.484777879572811	-0.8562211460869	murine	Q3UQ28	1	2.5	#F68B33	1	Correlation Circle Plot	TW509.raw	16.5182351364329	17.9336703905009
1480	Q3UQ28	0.484777879572811	-0.8562211460869	murine	Q3UQ28	1	2.5	#F68B33	1	Correlation Circle Plot	TW510.raw	NA	17.6965018965544
1481	Q3UQ28	0.484777879572811	-0.8562211460869	murine	Q3UQ28	1	2.5	#F68B33	1	Correlation Circle Plot	TW511.raw	16.9664040595422	17.843681874149
1482	Q3UQ28	0.484777879572811	-0.8562211460869	murine	Q3UQ28	1	2.5	#F68B33	1	Correlation Circle Plot	TW512.raw	17.3003257455152	17.659076078304
1483	Q3UQ28	0.484777879572811	-0.8562211460869	murine	Q3UQ28	1	2.5	#F68B33	1	Correlation Circle Plot	TW513.raw	17.2456919629819	17.7045939285462
1484	Q3UQ28	0.484777879572811	-0.8562211460869	murine	Q3UQ28	1	2.5	#F68B33	1	Correlation Circle Plot	TW514.raw	NA	17.6560477154906
1485	Q3UQ28	0.484777879572811	-0.8562211460869	murine	Q3UQ28	1	2.5	#F68B33	1	Correlation Circle Plot	TW515.raw	NA	17.9640531395001
1486	Q3V0F0	0.411474274685751	-0.638318332505913	murine	Q3V0F0	1	2.5	#F68B33	1	Correlation Circle Plot	TW507.raw	NA	18.1215841046713
1487	Q3V0F0	0.411474274685751	-0.638318332505913	murine	Q3V0F0	1	2.5	#F68B33	1	Correlation Circle Plot	TW508.raw	17.4112047667967	17.1193869808025
1488	Q3V0F0	0.411474274685751	-0.638318332505913	murine	Q3V0F0	1	2.5	#F68B33	1	Correlation Circle Plot	TW509.raw	17.9413170316316	17.9336703905009
1489	Q3V0F0	0.411474274685751	-0.638318332505913	murine	Q3V0F0	1	2.5	#F68B33	1	Correlation Circle Plot	TW510.raw	18.253902869944	17.6965018965544
1490	Q3V0F0	0.411474274685751	-0.638318332505913	murine	Q3V0F0	1	2.5	#F68B33	1	Correlation Circle Plot	TW511.raw	17.9972511639489	17.843681874149
1491	Q3V0F0	0.411474274685751	-0.638318332505913	murine	Q3V0F0	1	2.5	#F68B33	1	Correlation Circle Plot	TW512.raw	18.3515819890081	17.659076078304
1492	Q3V0F0	0.411474274685751	-0.638318332505913	murine	Q3V0F0	1	2.5	#F68B33	1	Correlation Circle Plot	TW513.raw	18.2720738699982	17.7045939285462
1493	Q3V0F0	0.411474274685751	-0.638318332505913	murine	Q3V0F0	1	2.5	#F68B33	1	Correlation Circle Plot	TW514.raw	18.1305353717495	17.6560477154906
1494	Q3V0F0	0.411474274685751	-0.638318332505913	murine	Q3V0F0	1	2.5	#F68B33	1	Correlation Circle Plot	TW515.raw	18.3599082384432	17.9640531395001
1495	Q3ZLR7	-0.245328719493734	-0.785991321160693	murine	Q3ZLR7	1	2.5	#F68B33	1	Correlation Circle Plot	TW507.raw	NA	18.1215841046713
1496	Q3ZLR7	-0.245328719493734	-0.785991321160693	murine	Q3ZLR7	1	2.5	#F68B33	1	Correlation Circle Plot	TW508.raw	13.4795276692563	17.1193869808025
1497	Q3ZLR7	-0.245328719493734	-0.785991321160693	murine	Q3ZLR7	1	2.5	#F68B33	1	Correlation Circle Plot	TW509.raw	15.7426331218402	17.9336703905009
1498	Q3ZLR7	-0.245328719493734	-0.785991321160693	murine	Q3ZLR7	1	2.5	#F68B33	1	Correlation Circle Plot	TW510.raw	16.0817185143197	17.6965018965544
1499	Q3ZLR7	-0.245328719493734	-0.785991321160693	murine	Q3ZLR7	1	2.5	#F68B33	1	Correlation Circle Plot	TW511.raw	17.4231979985255	17.843681874149
1500	Q3ZLR7	-0.245328719493734	-0.785991321160693	murine	Q3ZLR7	1	2.5	#F68B33	1	Correlation Circle Plot	TW512.raw	16.1008717313882	17.659076078304
1501	Q3ZLR7	-0.245328719493734	-0.785991321160693	murine	Q3ZLR7	1	2.5	#F68B33	1	Correlation Circle Plot	TW513.raw	17.564923515944	17.7045939285462
1502	Q3ZLR7	-0.245328719493734	-0.785991321160693	murine	Q3ZLR7	1	2.5	#F68B33	1	Correlation Circle Plot	TW514.raw	NA	17.6560477154906
1503	Q3ZLR7	-0.245328719493734	-0.785991321160693	murine	Q3ZLR7	1	2.5	#F68B33	1	Correlation Circle Plot	TW515.raw	15.0521094943429	17.9640531395001
1504	Q4U4S6	-0.451732641361257	-0.629220244324496	murine	Q4U4S6	1	2.5	#F68B33	1	Correlation Circle Plot	TW507.raw	16.9611444279164	18.1215841046713
1505	Q4U4S6	-0.451732641361257	-0.629220244324496	murine	Q4U4S6	1	2.5	#F68B33	1	Correlation Circle Plot	TW508.raw	16.8659265450219	17.1193869808025
1506	Q4U4S6	-0.451732641361257	-0.629220244324496	murine	Q4U4S6	1	2.5	#F68B33	1	Correlation Circle Plot	TW509.raw	16.9174886316974	17.9336703905009
1507	Q4U4S6	-0.451732641361257	-0.629220244324496	murine	Q4U4S6	1	2.5	#F68B33	1	Correlation Circle Plot	TW510.raw	16.8729633904287	17.6965018965544
1508	Q4U4S6	-0.451732641361257	-0.629220244324496	murine	Q4U4S6	1	2.5	#F68B33	1	Correlation Circle Plot	TW511.raw	17.753393052708	17.843681874149
1509	Q4U4S6	-0.451732641361257	-0.629220244324496	murine	Q4U4S6	1	2.5	#F68B33	1	Correlation Circle Plot	TW512.raw	17.4679796114622	17.659076078304
1510	Q4U4S6	-0.451732641361257	-0.629220244324496	murine	Q4U4S6	1	2.5	#F68B33	1	Correlation Circle Plot	TW513.raw	19.2253886852143	17.7045939285462
1511	Q4U4S6	-0.451732641361257	-0.629220244324496	murine	Q4U4S6	1	2.5	#F68B33	1	Correlation Circle Plot	TW514.raw	18.263503039763	17.6560477154906
1512	Q4U4S6	-0.451732641361257	-0.629220244324496	murine	Q4U4S6	1	2.5	#F68B33	1	Correlation Circle Plot	TW515.raw	16.1742508213899	17.9640531395001
1513	Q53EL6	-0.0936730454098939	0.770993324559696	human	Q53EL6	1	2.5	#388ECC	1	Correlation Circle Plot	TW507.raw	18.6056061129325	18.1215841046713
1514	Q53EL6	-0.0936730454098939	0.770993324559696	human	Q53EL6	1	2.5	#388ECC	1	Correlation Circle Plot	TW508.raw	19.418338538452	17.1193869808025
1515	Q53EL6	-0.0936730454098939	0.770993324559696	human	Q53EL6	1	2.5	#388ECC	1	Correlation Circle Plot	TW509.raw	18.6891175780921	17.9336703905009
1516	Q53EL6	-0.0936730454098939	0.770993324559696	human	Q53EL6	1	2.5	#388ECC	1	Correlation Circle Plot	TW510.raw	NA	17.6965018965544
1517	Q53EL6	-0.0936730454098939	0.770993324559696	human	Q53EL6	1	2.5	#388ECC	1	Correlation Circle Plot	TW511.raw	17.0882499428413	17.843681874149
1518	Q53EL6	-0.0936730454098939	0.770993324559696	human	Q53EL6	1	2.5	#388ECC	1	Correlation Circle Plot	TW512.raw	17.4342861463974	17.659076078304
1519	Q53EL6	-0.0936730454098939	0.770993324559696	human	Q53EL6	1	2.5	#388ECC	1	Correlation Circle Plot	TW513.raw	16.7423357547114	17.7045939285462
1520	Q53EL6	-0.0936730454098939	0.770993324559696	human	Q53EL6	1	2.5	#388ECC	1	Correlation Circle Plot	TW514.raw	17.1433433511756	17.6560477154906
1521	Q53EL6	-0.0936730454098939	0.770993324559696	human	Q53EL6	1	2.5	#388ECC	1	Correlation Circle Plot	TW515.raw	17.6823225516422	17.9640531395001
1522	Q53T59	0.0698901567581904	0.814751523825746	human	Q53T59	1	2.5	#388ECC	1	Correlation Circle Plot	TW507.raw	18.309578491386	18.1215841046713
1523	Q53T59	0.0698901567581904	0.814751523825746	human	Q53T59	1	2.5	#388ECC	1	Correlation Circle Plot	TW508.raw	18.7848840140309	17.1193869808025
1524	Q53T59	0.0698901567581904	0.814751523825746	human	Q53T59	1	2.5	#388ECC	1	Correlation Circle Plot	TW509.raw	16.4264400351709	17.9336703905009
1525	Q53T59	0.0698901567581904	0.814751523825746	human	Q53T59	1	2.5	#388ECC	1	Correlation Circle Plot	TW510.raw	17.5572841912132	17.6965018965544
1526	Q53T59	0.0698901567581904	0.814751523825746	human	Q53T59	1	2.5	#388ECC	1	Correlation Circle Plot	TW511.raw	17.5453491363827	17.843681874149
1527	Q53T59	0.0698901567581904	0.814751523825746	human	Q53T59	1	2.5	#388ECC	1	Correlation Circle Plot	TW512.raw	17.1753936088924	17.659076078304
1528	Q53T59	0.0698901567581904	0.814751523825746	human	Q53T59	1	2.5	#388ECC	1	Correlation Circle Plot	TW513.raw	16.621579731038	17.7045939285462
1529	Q53T59	0.0698901567581904	0.814751523825746	human	Q53T59	1	2.5	#388ECC	1	Correlation Circle Plot	TW514.raw	17.8773021095755	17.6560477154906
1530	Q53T59	0.0698901567581904	0.814751523825746	human	Q53T59	1	2.5	#388ECC	1	Correlation Circle Plot	TW515.raw	17.0260586933032	17.9640531395001
1531	Q569Z5	0.0361987374284006	-0.552265109067637	murine	Q569Z5	1	2.5	#F68B33	1	Correlation Circle Plot	TW507.raw	13.9806037365169	18.1215841046713
1532	Q569Z5	0.0361987374284006	-0.552265109067637	murine	Q569Z5	1	2.5	#F68B33	1	Correlation Circle Plot	TW508.raw	15.3058693742505	17.1193869808025
1533	Q569Z5	0.0361987374284006	-0.552265109067637	murine	Q569Z5	1	2.5	#F68B33	1	Correlation Circle Plot	TW509.raw	15.6348195566032	17.9336703905009
1534	Q569Z5	0.0361987374284006	-0.552265109067637	murine	Q569Z5	1	2.5	#F68B33	1	Correlation Circle Plot	TW510.raw	15.4846026474859	17.6965018965544
1535	Q569Z5	0.0361987374284006	-0.552265109067637	murine	Q569Z5	1	2.5	#F68B33	1	Correlation Circle Plot	TW511.raw	15.4935052380385	17.843681874149
1536	Q569Z5	0.0361987374284006	-0.552265109067637	murine	Q569Z5	1	2.5	#F68B33	1	Correlation Circle Plot	TW512.raw	15.0089143993473	17.659076078304
1537	Q569Z5	0.0361987374284006	-0.552265109067637	murine	Q569Z5	1	2.5	#F68B33	1	Correlation Circle Plot	TW513.raw	15.7144762874777	17.7045939285462
1538	Q569Z5	0.0361987374284006	-0.552265109067637	murine	Q569Z5	1	2.5	#F68B33	1	Correlation Circle Plot	TW514.raw	14.7544073588201	17.6560477154906
1539	Q569Z5	0.0361987374284006	-0.552265109067637	murine	Q569Z5	1	2.5	#F68B33	1	Correlation Circle Plot	TW515.raw	15.7875225574958	17.9640531395001
1540	Q5BJF2	-0.160724200328625	0.853820049629032	human	Q5BJF2	1	2.5	#388ECC	1	Correlation Circle Plot	TW507.raw	19.433216619434	18.1215841046713
1541	Q5BJF2	-0.160724200328625	0.853820049629032	human	Q5BJF2	1	2.5	#388ECC	1	Correlation Circle Plot	TW508.raw	20.5449399138869	17.1193869808025
1542	Q5BJF2	-0.160724200328625	0.853820049629032	human	Q5BJF2	1	2.5	#388ECC	1	Correlation Circle Plot	TW509.raw	18.5831562405669	17.9336703905009
1543	Q5BJF2	-0.160724200328625	0.853820049629032	human	Q5BJF2	1	2.5	#388ECC	1	Correlation Circle Plot	TW510.raw	20.4155519796247	17.6965018965544
1544	Q5BJF2	-0.160724200328625	0.853820049629032	human	Q5BJF2	1	2.5	#388ECC	1	Correlation Circle Plot	TW511.raw	19.5574001275577	17.843681874149
1545	Q5BJF2	-0.160724200328625	0.853820049629032	human	Q5BJF2	1	2.5	#388ECC	1	Correlation Circle Plot	TW512.raw	17.6779948548276	17.659076078304
1546	Q5BJF2	-0.160724200328625	0.853820049629032	human	Q5BJF2	1	2.5	#388ECC	1	Correlation Circle Plot	TW513.raw	16.9664040595422	17.7045939285462
1547	Q5BJF2	-0.160724200328625	0.853820049629032	human	Q5BJF2	1	2.5	#388ECC	1	Correlation Circle Plot	TW514.raw	19.9358470232319	17.6560477154906
1548	Q5BJF2	-0.160724200328625	0.853820049629032	human	Q5BJF2	1	2.5	#388ECC	1	Correlation Circle Plot	TW515.raw	18.568356966332	17.9640531395001
1549	Q5HYI8	-0.0456119530061724	0.919702730956347	human	Q5HYI8	1	2.5	#388ECC	1	Correlation Circle Plot	TW507.raw	18.0099106062241	18.1215841046713
1550	Q5HYI8	-0.0456119530061724	0.919702730956347	human	Q5HYI8	1	2.5	#388ECC	1	Correlation Circle Plot	TW508.raw	17.4878949752456	17.1193869808025
1551	Q5HYI8	-0.0456119530061724	0.919702730956347	human	Q5HYI8	1	2.5	#388ECC	1	Correlation Circle Plot	TW509.raw	16.6538247319808	17.9336703905009
1552	Q5HYI8	-0.0456119530061724	0.919702730956347	human	Q5HYI8	1	2.5	#388ECC	1	Correlation Circle Plot	TW510.raw	17.2834863129149	17.6965018965544
1553	Q5HYI8	-0.0456119530061724	0.919702730956347	human	Q5HYI8	1	2.5	#388ECC	1	Correlation Circle Plot	TW511.raw	16.9307257893046	17.843681874149
1554	Q5HYI8	-0.0456119530061724	0.919702730956347	human	Q5HYI8	1	2.5	#388ECC	1	Correlation Circle Plot	TW512.raw	16.5953055665967	17.659076078304
1555	Q5HYI8	-0.0456119530061724	0.919702730956347	human	Q5HYI8	1	2.5	#388ECC	1	Correlation Circle Plot	TW513.raw	16.2467721385492	17.7045939285462
1556	Q5HYI8	-0.0456119530061724	0.919702730956347	human	Q5HYI8	1	2.5	#388ECC	1	Correlation Circle Plot	TW514.raw	17.3751837072162	17.6560477154906
1557	Q5HYI8	-0.0456119530061724	0.919702730956347	human	Q5HYI8	1	2.5	#388ECC	1	Correlation Circle Plot	TW515.raw	16.7194021910521	17.9640531395001
1558	Q5JVG2	0.173433841567669	0.669747860634996	murine	Q5JVG2	1	2.5	#F68B33	1	Correlation Circle Plot	TW507.raw	16.9362583535451	18.1215841046713
1559	Q5JVG2	0.173433841567669	0.669747860634996	murine	Q5JVG2	1	2.5	#F68B33	1	Correlation Circle Plot	TW508.raw	17.1780228707189	17.1193869808025
1560	Q5JVG2	0.173433841567669	0.669747860634996	murine	Q5JVG2	1	2.5	#F68B33	1	Correlation Circle Plot	TW509.raw	NA	17.9336703905009
1561	Q5JVG2	0.173433841567669	0.669747860634996	murine	Q5JVG2	1	2.5	#F68B33	1	Correlation Circle Plot	TW510.raw	NA	17.6965018965544
1562	Q5JVG2	0.173433841567669	0.669747860634996	murine	Q5JVG2	1	2.5	#F68B33	1	Correlation Circle Plot	TW511.raw	16.2830376957077	17.843681874149
1563	Q5JVG2	0.173433841567669	0.669747860634996	murine	Q5JVG2	1	2.5	#F68B33	1	Correlation Circle Plot	TW512.raw	16.0027271294603	17.659076078304
1564	Q5JVG2	0.173433841567669	0.669747860634996	murine	Q5JVG2	1	2.5	#F68B33	1	Correlation Circle Plot	TW513.raw	16.3114804806554	17.7045939285462
1565	Q5JVG2	0.173433841567669	0.669747860634996	murine	Q5JVG2	1	2.5	#F68B33	1	Correlation Circle Plot	TW514.raw	17.0367853401154	17.6560477154906
1566	Q5JVG2	0.173433841567669	0.669747860634996	murine	Q5JVG2	1	2.5	#F68B33	1	Correlation Circle Plot	TW515.raw	17.1990396469114	17.9640531395001
1567	Q5T440	0.215508634822592	0.75625592261068	human	Q5T440	1	2.5	#388ECC	1	Correlation Circle Plot	TW507.raw	18.5730036176015	18.1215841046713
1568	Q5T440	0.215508634822592	0.75625592261068	human	Q5T440	1	2.5	#388ECC	1	Correlation Circle Plot	TW508.raw	18.0364902407798	17.1193869808025
1569	Q5T440	0.215508634822592	0.75625592261068	human	Q5T440	1	2.5	#388ECC	1	Correlation Circle Plot	TW509.raw	17.0705821976365	17.9336703905009
1570	Q5T440	0.215508634822592	0.75625592261068	human	Q5T440	1	2.5	#388ECC	1	Correlation Circle Plot	TW510.raw	17.840618128797	17.6965018965544
1571	Q5T440	0.215508634822592	0.75625592261068	human	Q5T440	1	2.5	#388ECC	1	Correlation Circle Plot	TW511.raw	17.5960732547481	17.843681874149
1572	Q5T440	0.215508634822592	0.75625592261068	human	Q5T440	1	2.5	#388ECC	1	Correlation Circle Plot	TW512.raw	17.7258588247568	17.659076078304
1573	Q5T440	0.215508634822592	0.75625592261068	human	Q5T440	1	2.5	#388ECC	1	Correlation Circle Plot	TW513.raw	17.2248684180156	17.7045939285462
1574	Q5T440	0.215508634822592	0.75625592261068	human	Q5T440	1	2.5	#388ECC	1	Correlation Circle Plot	TW514.raw	18.1277676733818	17.6560477154906
1575	Q5T440	0.215508634822592	0.75625592261068	human	Q5T440	1	2.5	#388ECC	1	Correlation Circle Plot	TW515.raw	17.6048572332129	17.9640531395001
1576	Q5T8D3	0.216777862506088	0.932546137235599	human	Q5T8D3	1	2.5	#388ECC	1	Correlation Circle Plot	TW507.raw	18.1714749170454	18.1215841046713
1577	Q5T8D3	0.216777862506088	0.932546137235599	human	Q5T8D3	1	2.5	#388ECC	1	Correlation Circle Plot	TW508.raw	18.0211697661289	17.1193869808025
1578	Q5T8D3	0.216777862506088	0.932546137235599	human	Q5T8D3	1	2.5	#388ECC	1	Correlation Circle Plot	TW509.raw	16.8259401192854	17.9336703905009
1579	Q5T8D3	0.216777862506088	0.932546137235599	human	Q5T8D3	1	2.5	#388ECC	1	Correlation Circle Plot	TW510.raw	16.6601212757268	17.6965018965544
1580	Q5T8D3	0.216777862506088	0.932546137235599	human	Q5T8D3	1	2.5	#388ECC	1	Correlation Circle Plot	TW511.raw	16.8904899180103	17.843681874149
1581	Q5T8D3	0.216777862506088	0.932546137235599	human	Q5T8D3	1	2.5	#388ECC	1	Correlation Circle Plot	TW512.raw	NA	17.659076078304
1582	Q5T8D3	0.216777862506088	0.932546137235599	human	Q5T8D3	1	2.5	#388ECC	1	Correlation Circle Plot	TW513.raw	14.1941951157129	17.7045939285462
1583	Q5T8D3	0.216777862506088	0.932546137235599	human	Q5T8D3	1	2.5	#388ECC	1	Correlation Circle Plot	TW514.raw	16.9515693094959	17.6560477154906
1584	Q5T8D3	0.216777862506088	0.932546137235599	human	Q5T8D3	1	2.5	#388ECC	1	Correlation Circle Plot	TW515.raw	17.1677709357197	17.9640531395001
1585	Q5VV41	-0.251363861473183	0.851121243230905	human	Q5VV41	1	2.5	#388ECC	1	Correlation Circle Plot	TW507.raw	18.3852641862708	18.1215841046713
1586	Q5VV41	-0.251363861473183	0.851121243230905	human	Q5VV41	1	2.5	#388ECC	1	Correlation Circle Plot	TW508.raw	18.7116400894617	17.1193869808025
1587	Q5VV41	-0.251363861473183	0.851121243230905	human	Q5VV41	1	2.5	#388ECC	1	Correlation Circle Plot	TW509.raw	17.7993954660705	17.9336703905009
1588	Q5VV41	-0.251363861473183	0.851121243230905	human	Q5VV41	1	2.5	#388ECC	1	Correlation Circle Plot	TW510.raw	17.7321607995135	17.6965018965544
1589	Q5VV41	-0.251363861473183	0.851121243230905	human	Q5VV41	1	2.5	#388ECC	1	Correlation Circle Plot	TW511.raw	17.1233535446862	17.843681874149
1590	Q5VV41	-0.251363861473183	0.851121243230905	human	Q5VV41	1	2.5	#388ECC	1	Correlation Circle Plot	TW512.raw	NA	17.659076078304
1591	Q5VV41	-0.251363861473183	0.851121243230905	human	Q5VV41	1	2.5	#388ECC	1	Correlation Circle Plot	TW513.raw	16.2105172502476	17.7045939285462
1592	Q5VV41	-0.251363861473183	0.851121243230905	human	Q5VV41	1	2.5	#388ECC	1	Correlation Circle Plot	TW514.raw	18.9387468444161	17.6560477154906
1593	Q5VV41	-0.251363861473183	0.851121243230905	human	Q5VV41	1	2.5	#388ECC	1	Correlation Circle Plot	TW515.raw	17.0177327401588	17.9640531395001
1594	Q5VW32	-0.397947244255127	0.789404468396817	human	Q5VW32	1	2.5	#388ECC	1	Correlation Circle Plot	TW507.raw	18.0193898333331	18.1215841046713
1595	Q5VW32	-0.397947244255127	0.789404468396817	human	Q5VW32	1	2.5	#388ECC	1	Correlation Circle Plot	TW508.raw	17.3282541734123	17.1193869808025
1596	Q5VW32	-0.397947244255127	0.789404468396817	human	Q5VW32	1	2.5	#388ECC	1	Correlation Circle Plot	TW509.raw	15.9702879240838	17.9336703905009
1597	Q5VW32	-0.397947244255127	0.789404468396817	human	Q5VW32	1	2.5	#388ECC	1	Correlation Circle Plot	TW510.raw	16.8875062316717	17.6965018965544
1598	Q5VW32	-0.397947244255127	0.789404468396817	human	Q5VW32	1	2.5	#388ECC	1	Correlation Circle Plot	TW511.raw	16.4906487825173	17.843681874149
1599	Q5VW32	-0.397947244255127	0.789404468396817	human	Q5VW32	1	2.5	#388ECC	1	Correlation Circle Plot	TW512.raw	15.5623974674401	17.659076078304
1600	Q5VW32	-0.397947244255127	0.789404468396817	human	Q5VW32	1	2.5	#388ECC	1	Correlation Circle Plot	TW513.raw	15.3024675721583	17.7045939285462
1601	Q5VW32	-0.397947244255127	0.789404468396817	human	Q5VW32	1	2.5	#388ECC	1	Correlation Circle Plot	TW514.raw	16.7679257911775	17.6560477154906
1602	Q5VW32	-0.397947244255127	0.789404468396817	human	Q5VW32	1	2.5	#388ECC	1	Correlation Circle Plot	TW515.raw	14.5917443904497	17.9640531395001
1603	Q60715	-0.305522399011346	-0.802354462836402	murine	Q60715	1	2.5	#F68B33	1	Correlation Circle Plot	TW507.raw	18.0066000207941	18.1215841046713
1604	Q60715	-0.305522399011346	-0.802354462836402	murine	Q60715	1	2.5	#F68B33	1	Correlation Circle Plot	TW508.raw	17.7045183501157	17.1193869808025
1605	Q60715	-0.305522399011346	-0.802354462836402	murine	Q60715	1	2.5	#F68B33	1	Correlation Circle Plot	TW509.raw	19.4341476618803	17.9336703905009
1606	Q60715	-0.305522399011346	-0.802354462836402	murine	Q60715	1	2.5	#F68B33	1	Correlation Circle Plot	TW510.raw	18.0269772391288	17.6965018965544
1607	Q60715	-0.305522399011346	-0.802354462836402	murine	Q60715	1	2.5	#F68B33	1	Correlation Circle Plot	TW511.raw	19.6068569963058	17.843681874149
1608	Q60715	-0.305522399011346	-0.802354462836402	murine	Q60715	1	2.5	#F68B33	1	Correlation Circle Plot	TW512.raw	19.3516941274097	17.659076078304
1609	Q60715	-0.305522399011346	-0.802354462836402	murine	Q60715	1	2.5	#F68B33	1	Correlation Circle Plot	TW513.raw	19.3963560105608	17.7045939285462
1610	Q60715	-0.305522399011346	-0.802354462836402	murine	Q60715	1	2.5	#F68B33	1	Correlation Circle Plot	TW514.raw	18.9897797599212	17.6560477154906
1611	Q60715	-0.305522399011346	-0.802354462836402	murine	Q60715	1	2.5	#F68B33	1	Correlation Circle Plot	TW515.raw	NA	17.9640531395001
1612	Q60716	0.0647432135974674	-0.706911474725469	murine	Q60716	1	2.5	#F68B33	1	Correlation Circle Plot	TW507.raw	16.4587366163342	18.1215841046713
1613	Q60716	0.0647432135974674	-0.706911474725469	murine	Q60716	1	2.5	#F68B33	1	Correlation Circle Plot	TW508.raw	15.9667712913778	17.1193869808025
1614	Q60716	0.0647432135974674	-0.706911474725469	murine	Q60716	1	2.5	#F68B33	1	Correlation Circle Plot	TW509.raw	17.2725022168708	17.9336703905009
1615	Q60716	0.0647432135974674	-0.706911474725469	murine	Q60716	1	2.5	#F68B33	1	Correlation Circle Plot	TW510.raw	16.6132139288839	17.6965018965544
1616	Q60716	0.0647432135974674	-0.706911474725469	murine	Q60716	1	2.5	#F68B33	1	Correlation Circle Plot	TW511.raw	17.785522710984	17.843681874149
1617	Q60716	0.0647432135974674	-0.706911474725469	murine	Q60716	1	2.5	#F68B33	1	Correlation Circle Plot	TW512.raw	18.2588512323965	17.659076078304
1618	Q60716	0.0647432135974674	-0.706911474725469	murine	Q60716	1	2.5	#F68B33	1	Correlation Circle Plot	TW513.raw	17.3410844204715	17.7045939285462
1619	Q60716	0.0647432135974674	-0.706911474725469	murine	Q60716	1	2.5	#F68B33	1	Correlation Circle Plot	TW514.raw	17.3649810185688	17.6560477154906
1620	Q60716	0.0647432135974674	-0.706911474725469	murine	Q60716	1	2.5	#F68B33	1	Correlation Circle Plot	TW515.raw	NA	17.9640531395001
1621	Q60837	0.212305020497159	-0.500204701026295	murine	Q60837	1	2.5	#F68B33	1	Correlation Circle Plot	TW507.raw	14.0452818686839	18.1215841046713
1622	Q60837	0.212305020497159	-0.500204701026295	murine	Q60837	1	2.5	#F68B33	1	Correlation Circle Plot	TW508.raw	15.2109110121354	17.1193869808025
1623	Q60837	0.212305020497159	-0.500204701026295	murine	Q60837	1	2.5	#F68B33	1	Correlation Circle Plot	TW509.raw	14.88252842391	17.9336703905009
1624	Q60837	0.212305020497159	-0.500204701026295	murine	Q60837	1	2.5	#F68B33	1	Correlation Circle Plot	TW510.raw	16.1174523634577	17.6965018965544
1625	Q60837	0.212305020497159	-0.500204701026295	murine	Q60837	1	2.5	#F68B33	1	Correlation Circle Plot	TW511.raw	15.4446169890729	17.843681874149
1626	Q60837	0.212305020497159	-0.500204701026295	murine	Q60837	1	2.5	#F68B33	1	Correlation Circle Plot	TW512.raw	16.0103139235531	17.659076078304
1627	Q60837	0.212305020497159	-0.500204701026295	murine	Q60837	1	2.5	#F68B33	1	Correlation Circle Plot	TW513.raw	16.1256314081737	17.7045939285462
1628	Q60837	0.212305020497159	-0.500204701026295	murine	Q60837	1	2.5	#F68B33	1	Correlation Circle Plot	TW514.raw	16.6043461800713	17.6560477154906
1629	Q60837	0.212305020497159	-0.500204701026295	murine	Q60837	1	2.5	#F68B33	1	Correlation Circle Plot	TW515.raw	16.2283132830125	17.9640531395001
1630	Q61093	0.025284058926612	0.659226969339897	murine	Q61093	1	2.5	#F68B33	1	Correlation Circle Plot	TW507.raw	18.1215841046713	18.1215841046713
1631	Q61093	0.025284058926612	0.659226969339897	murine	Q61093	1	2.5	#F68B33	1	Correlation Circle Plot	TW508.raw	NA	17.1193869808025
1632	Q61093	0.025284058926612	0.659226969339897	murine	Q61093	1	2.5	#F68B33	1	Correlation Circle Plot	TW509.raw	17.3233450861743	17.9336703905009
1633	Q61093	0.025284058926612	0.659226969339897	murine	Q61093	1	2.5	#F68B33	1	Correlation Circle Plot	TW510.raw	15.5081506872837	17.6965018965544
1634	Q61093	0.025284058926612	0.659226969339897	murine	Q61093	1	2.5	#F68B33	1	Correlation Circle Plot	TW511.raw	17.510887765694	17.843681874149
1635	Q61093	0.025284058926612	0.659226969339897	murine	Q61093	1	2.5	#F68B33	1	Correlation Circle Plot	TW512.raw	16.4907568829487	17.659076078304
1636	Q61093	0.025284058926612	0.659226969339897	murine	Q61093	1	2.5	#F68B33	1	Correlation Circle Plot	TW513.raw	14.2586249182001	17.7045939285462
1637	Q61093	0.025284058926612	0.659226969339897	murine	Q61093	1	2.5	#F68B33	1	Correlation Circle Plot	TW514.raw	15.9832808911607	17.6560477154906
1638	Q61093	0.025284058926612	0.659226969339897	murine	Q61093	1	2.5	#F68B33	1	Correlation Circle Plot	TW515.raw	NA	17.9640531395001
1639	Q61129	0.106511795961128	-0.72502664621321	murine	Q61129	1	2.5	#F68B33	1	Correlation Circle Plot	TW507.raw	18.1846816691701	18.1215841046713
1640	Q61129	0.106511795961128	-0.72502664621321	murine	Q61129	1	2.5	#F68B33	1	Correlation Circle Plot	TW508.raw	17.7093531077261	17.1193869808025
1641	Q61129	0.106511795961128	-0.72502664621321	murine	Q61129	1	2.5	#F68B33	1	Correlation Circle Plot	TW509.raw	19.1985601455074	17.9336703905009
1642	Q61129	0.106511795961128	-0.72502664621321	murine	Q61129	1	2.5	#F68B33	1	Correlation Circle Plot	TW510.raw	18.6743267695701	17.6965018965544
1643	Q61129	0.106511795961128	-0.72502664621321	murine	Q61129	1	2.5	#F68B33	1	Correlation Circle Plot	TW511.raw	18.791042031323	17.843681874149
1644	Q61129	0.106511795961128	-0.72502664621321	murine	Q61129	1	2.5	#F68B33	1	Correlation Circle Plot	TW512.raw	18.4675458504632	17.659076078304
1645	Q61129	0.106511795961128	-0.72502664621321	murine	Q61129	1	2.5	#F68B33	1	Correlation Circle Plot	TW513.raw	19.2329033563424	17.7045939285462
1646	Q61129	0.106511795961128	-0.72502664621321	murine	Q61129	1	2.5	#F68B33	1	Correlation Circle Plot	TW514.raw	18.3689369481657	17.6560477154906
1647	Q61129	0.106511795961128	-0.72502664621321	murine	Q61129	1	2.5	#F68B33	1	Correlation Circle Plot	TW515.raw	19.3671160928374	17.9640531395001
1648	Q61147	0.0686368992091573	-0.677218969548671	murine	Q61147	1	2.5	#F68B33	1	Correlation Circle Plot	TW507.raw	21.2101659600891	18.1215841046713
1649	Q61147	0.0686368992091573	-0.677218969548671	murine	Q61147	1	2.5	#F68B33	1	Correlation Circle Plot	TW508.raw	19.8168742823811	17.1193869808025
1650	Q61147	0.0686368992091573	-0.677218969548671	murine	Q61147	1	2.5	#F68B33	1	Correlation Circle Plot	TW509.raw	20.7083884619524	17.9336703905009
1651	Q61147	0.0686368992091573	-0.677218969548671	murine	Q61147	1	2.5	#F68B33	1	Correlation Circle Plot	TW510.raw	20.9559520831711	17.6965018965544
1652	Q61147	0.0686368992091573	-0.677218969548671	murine	Q61147	1	2.5	#F68B33	1	Correlation Circle Plot	TW511.raw	20.8862339120406	17.843681874149
1653	Q61147	0.0686368992091573	-0.677218969548671	murine	Q61147	1	2.5	#F68B33	1	Correlation Circle Plot	TW512.raw	20.9071914192271	17.659076078304
1654	Q61147	0.0686368992091573	-0.677218969548671	murine	Q61147	1	2.5	#F68B33	1	Correlation Circle Plot	TW513.raw	22.0563102617438	17.7045939285462
1655	Q61147	0.0686368992091573	-0.677218969548671	murine	Q61147	1	2.5	#F68B33	1	Correlation Circle Plot	TW514.raw	21.2069630655271	17.6560477154906
1656	Q61147	0.0686368992091573	-0.677218969548671	murine	Q61147	1	2.5	#F68B33	1	Correlation Circle Plot	TW515.raw	21.1684162689381	17.9640531395001
1657	Q61584	0.328659060314921	-0.555787623791589	murine	Q61584	1	2.5	#F68B33	1	Correlation Circle Plot	TW507.raw	15.0279146333678	18.1215841046713
1658	Q61584	0.328659060314921	-0.555787623791589	murine	Q61584	1	2.5	#F68B33	1	Correlation Circle Plot	TW508.raw	15.4189297836333	17.1193869808025
1659	Q61584	0.328659060314921	-0.555787623791589	murine	Q61584	1	2.5	#F68B33	1	Correlation Circle Plot	TW509.raw	16.5656331709092	17.9336703905009
1660	Q61584	0.328659060314921	-0.555787623791589	murine	Q61584	1	2.5	#F68B33	1	Correlation Circle Plot	TW510.raw	15.7494792730906	17.6965018965544
1661	Q61584	0.328659060314921	-0.555787623791589	murine	Q61584	1	2.5	#F68B33	1	Correlation Circle Plot	TW511.raw	15.5837997046992	17.843681874149
1662	Q61584	0.328659060314921	-0.555787623791589	murine	Q61584	1	2.5	#F68B33	1	Correlation Circle Plot	TW512.raw	17.5099141464441	17.659076078304
1663	Q61584	0.328659060314921	-0.555787623791589	murine	Q61584	1	2.5	#F68B33	1	Correlation Circle Plot	TW513.raw	16.1955836743858	17.7045939285462
1664	Q61584	0.328659060314921	-0.555787623791589	murine	Q61584	1	2.5	#F68B33	1	Correlation Circle Plot	TW514.raw	16.461570572087	17.6560477154906
1665	Q61584	0.328659060314921	-0.555787623791589	murine	Q61584	1	2.5	#F68B33	1	Correlation Circle Plot	TW515.raw	17.0676759381671	17.9640531395001
1666	Q61805	0.0308841534816969	-0.758416556686566	murine	Q61805	1	2.5	#F68B33	1	Correlation Circle Plot	TW507.raw	18.0665149464048	18.1215841046713
1667	Q61805	0.0308841534816969	-0.758416556686566	murine	Q61805	1	2.5	#F68B33	1	Correlation Circle Plot	TW508.raw	16.8160711540323	17.1193869808025
1668	Q61805	0.0308841534816969	-0.758416556686566	murine	Q61805	1	2.5	#F68B33	1	Correlation Circle Plot	TW509.raw	17.3711300087418	17.9336703905009
1669	Q61805	0.0308841534816969	-0.758416556686566	murine	Q61805	1	2.5	#F68B33	1	Correlation Circle Plot	TW510.raw	16.5925081357058	17.6965018965544
1670	Q61805	0.0308841534816969	-0.758416556686566	murine	Q61805	1	2.5	#F68B33	1	Correlation Circle Plot	TW511.raw	18.2571115648924	17.843681874149
1671	Q61805	0.0308841534816969	-0.758416556686566	murine	Q61805	1	2.5	#F68B33	1	Correlation Circle Plot	TW512.raw	18.6617433101458	17.659076078304
1672	Q61805	0.0308841534816969	-0.758416556686566	murine	Q61805	1	2.5	#F68B33	1	Correlation Circle Plot	TW513.raw	19.6192617542131	17.7045939285462
1673	Q61805	0.0308841534816969	-0.758416556686566	murine	Q61805	1	2.5	#F68B33	1	Correlation Circle Plot	TW514.raw	17.9431329062902	17.6560477154906
1674	Q61805	0.0308841534816969	-0.758416556686566	murine	Q61805	1	2.5	#F68B33	1	Correlation Circle Plot	TW515.raw	17.6315678653296	17.9640531395001
1675	Q62000	-0.439700967632969	0.524119523417439	murine	Q62000	1	2.5	#F68B33	1	Correlation Circle Plot	TW507.raw	18.4556763880852	18.1215841046713
1676	Q62000	-0.439700967632969	0.524119523417439	murine	Q62000	1	2.5	#F68B33	1	Correlation Circle Plot	TW508.raw	18.6487191935921	17.1193869808025
1677	Q62000	-0.439700967632969	0.524119523417439	murine	Q62000	1	2.5	#F68B33	1	Correlation Circle Plot	TW509.raw	19.7754238108684	17.9336703905009
1678	Q62000	-0.439700967632969	0.524119523417439	murine	Q62000	1	2.5	#F68B33	1	Correlation Circle Plot	TW510.raw	17.8461392156488	17.6965018965544
1679	Q62000	-0.439700967632969	0.524119523417439	murine	Q62000	1	2.5	#F68B33	1	Correlation Circle Plot	TW511.raw	16.2736881651261	17.843681874149
1680	Q62000	-0.439700967632969	0.524119523417439	murine	Q62000	1	2.5	#F68B33	1	Correlation Circle Plot	TW512.raw	NA	17.659076078304
1681	Q62000	-0.439700967632969	0.524119523417439	murine	Q62000	1	2.5	#F68B33	1	Correlation Circle Plot	TW513.raw	16.7269099590368	17.7045939285462
1682	Q62000	-0.439700967632969	0.524119523417439	murine	Q62000	1	2.5	#F68B33	1	Correlation Circle Plot	TW514.raw	18.3731412850155	17.6560477154906
1683	Q62000	-0.439700967632969	0.524119523417439	murine	Q62000	1	2.5	#F68B33	1	Correlation Circle Plot	TW515.raw	NA	17.9640531395001
1684	Q62059	0.152170363257172	-0.933032478217837	murine	Q62059	1	2.5	#F68B33	1	Correlation Circle Plot	TW507.raw	NA	18.1215841046713
1685	Q62059	0.152170363257172	-0.933032478217837	murine	Q62059	1	2.5	#F68B33	1	Correlation Circle Plot	TW508.raw	15.6711678504648	17.1193869808025
1686	Q62059	0.152170363257172	-0.933032478217837	murine	Q62059	1	2.5	#F68B33	1	Correlation Circle Plot	TW509.raw	16.2406925906152	17.9336703905009
1687	Q62059	0.152170363257172	-0.933032478217837	murine	Q62059	1	2.5	#F68B33	1	Correlation Circle Plot	TW510.raw	NA	17.6965018965544
1688	Q62059	0.152170363257172	-0.933032478217837	murine	Q62059	1	2.5	#F68B33	1	Correlation Circle Plot	TW511.raw	NA	17.843681874149
1689	Q62059	0.152170363257172	-0.933032478217837	murine	Q62059	1	2.5	#F68B33	1	Correlation Circle Plot	TW512.raw	16.7272690319322	17.659076078304
1690	Q62059	0.152170363257172	-0.933032478217837	murine	Q62059	1	2.5	#F68B33	1	Correlation Circle Plot	TW513.raw	18.5848817812722	17.7045939285462
1691	Q62059	0.152170363257172	-0.933032478217837	murine	Q62059	1	2.5	#F68B33	1	Correlation Circle Plot	TW514.raw	15.6574384830683	17.6560477154906
1692	Q62059	0.152170363257172	-0.933032478217837	murine	Q62059	1	2.5	#F68B33	1	Correlation Circle Plot	TW515.raw	NA	17.9640531395001
1693	Q640N1	-0.325616001455134	-0.8718041529686	murine	Q640N1	1	2.5	#F68B33	1	Correlation Circle Plot	TW507.raw	17.6625918888478	18.1215841046713
1694	Q640N1	-0.325616001455134	-0.8718041529686	murine	Q640N1	1	2.5	#F68B33	1	Correlation Circle Plot	TW508.raw	16.8011146910324	17.1193869808025
1695	Q640N1	-0.325616001455134	-0.8718041529686	murine	Q640N1	1	2.5	#F68B33	1	Correlation Circle Plot	TW509.raw	18.7709090352768	17.9336703905009
1696	Q640N1	-0.325616001455134	-0.8718041529686	murine	Q640N1	1	2.5	#F68B33	1	Correlation Circle Plot	TW510.raw	17.9317128316153	17.6965018965544
1697	Q640N1	-0.325616001455134	-0.8718041529686	murine	Q640N1	1	2.5	#F68B33	1	Correlation Circle Plot	TW511.raw	18.9512505598505	17.843681874149
1698	Q640N1	-0.325616001455134	-0.8718041529686	murine	Q640N1	1	2.5	#F68B33	1	Correlation Circle Plot	TW512.raw	18.4031452056698	17.659076078304
1699	Q640N1	-0.325616001455134	-0.8718041529686	murine	Q640N1	1	2.5	#F68B33	1	Correlation Circle Plot	TW513.raw	19.2587247400165	17.7045939285462
1700	Q640N1	-0.325616001455134	-0.8718041529686	murine	Q640N1	1	2.5	#F68B33	1	Correlation Circle Plot	TW514.raw	18.2316243318357	17.6560477154906
1701	Q640N1	-0.325616001455134	-0.8718041529686	murine	Q640N1	1	2.5	#F68B33	1	Correlation Circle Plot	TW515.raw	NA	17.9640531395001
1702	Q64HY3	0.47540795820366	0.81105149849606	murine	Q64HY3	1	2.5	#F68B33	1	Correlation Circle Plot	TW507.raw	18.9359448326751	18.1215841046713
1703	Q64HY3	0.47540795820366	0.81105149849606	murine	Q64HY3	1	2.5	#F68B33	1	Correlation Circle Plot	TW508.raw	18.5567941637624	17.1193869808025
1704	Q64HY3	0.47540795820366	0.81105149849606	murine	Q64HY3	1	2.5	#F68B33	1	Correlation Circle Plot	TW509.raw	17.4000872438042	17.9336703905009
1705	Q64HY3	0.47540795820366	0.81105149849606	murine	Q64HY3	1	2.5	#F68B33	1	Correlation Circle Plot	TW510.raw	18.1289609508557	17.6965018965544
1706	Q64HY3	0.47540795820366	0.81105149849606	murine	Q64HY3	1	2.5	#F68B33	1	Correlation Circle Plot	TW511.raw	18.2067091493586	17.843681874149
1707	Q64HY3	0.47540795820366	0.81105149849606	murine	Q64HY3	1	2.5	#F68B33	1	Correlation Circle Plot	TW512.raw	18.1729645906592	17.659076078304
1708	Q64HY3	0.47540795820366	0.81105149849606	murine	Q64HY3	1	2.5	#F68B33	1	Correlation Circle Plot	TW513.raw	16.818282583452	17.7045939285462
1709	Q64HY3	0.47540795820366	0.81105149849606	murine	Q64HY3	1	2.5	#F68B33	1	Correlation Circle Plot	TW514.raw	18.2439456397456	17.6560477154906
1710	Q64HY3	0.47540795820366	0.81105149849606	murine	Q64HY3	1	2.5	#F68B33	1	Correlation Circle Plot	TW515.raw	18.495566196706	17.9640531395001
1711	Q6J756	0.214814120413582	-0.911245048940373	murine	Q6J756	1	2.5	#F68B33	1	Correlation Circle Plot	TW507.raw	17.3149991557232	18.1215841046713
1712	Q6J756	0.214814120413582	-0.911245048940373	murine	Q6J756	1	2.5	#F68B33	1	Correlation Circle Plot	TW508.raw	16.9161243809661	17.1193869808025
1713	Q6J756	0.214814120413582	-0.911245048940373	murine	Q6J756	1	2.5	#F68B33	1	Correlation Circle Plot	TW509.raw	18.4932104631726	17.9336703905009
1714	Q6J756	0.214814120413582	-0.911245048940373	murine	Q6J756	1	2.5	#F68B33	1	Correlation Circle Plot	TW510.raw	18.6896909184828	17.6965018965544
1715	Q6J756	0.214814120413582	-0.911245048940373	murine	Q6J756	1	2.5	#F68B33	1	Correlation Circle Plot	TW511.raw	NA	17.843681874149
1716	Q6J756	0.214814120413582	-0.911245048940373	murine	Q6J756	1	2.5	#F68B33	1	Correlation Circle Plot	TW512.raw	19.9845130302005	17.659076078304
1717	Q6J756	0.214814120413582	-0.911245048940373	murine	Q6J756	1	2.5	#F68B33	1	Correlation Circle Plot	TW513.raw	NA	17.7045939285462
1718	Q6J756	0.214814120413582	-0.911245048940373	murine	Q6J756	1	2.5	#F68B33	1	Correlation Circle Plot	TW514.raw	NA	17.6560477154906
1719	Q6J756	0.214814120413582	-0.911245048940373	murine	Q6J756	1	2.5	#F68B33	1	Correlation Circle Plot	TW515.raw	18.5158999934086	17.9640531395001
1720	Q6QNY0	0.299422744064217	0.925136020974386	human	Q6QNY0	1	2.5	#388ECC	1	Correlation Circle Plot	TW507.raw	17.68848937231	18.1215841046713
1721	Q6QNY0	0.299422744064217	0.925136020974386	human	Q6QNY0	1	2.5	#388ECC	1	Correlation Circle Plot	TW508.raw	17.2278791300323	17.1193869808025
1722	Q6QNY0	0.299422744064217	0.925136020974386	human	Q6QNY0	1	2.5	#388ECC	1	Correlation Circle Plot	TW509.raw	15.7743572544457	17.9336703905009
1723	Q6QNY0	0.299422744064217	0.925136020974386	human	Q6QNY0	1	2.5	#388ECC	1	Correlation Circle Plot	TW510.raw	17.0904432750816	17.6965018965544
1724	Q6QNY0	0.299422744064217	0.925136020974386	human	Q6QNY0	1	2.5	#388ECC	1	Correlation Circle Plot	TW511.raw	15.8960603590962	17.843681874149
1725	Q6QNY0	0.299422744064217	0.925136020974386	human	Q6QNY0	1	2.5	#388ECC	1	Correlation Circle Plot	TW512.raw	16.2151461867134	17.659076078304
1726	Q6QNY0	0.299422744064217	0.925136020974386	human	Q6QNY0	1	2.5	#388ECC	1	Correlation Circle Plot	TW513.raw	14.9183834390431	17.7045939285462
1727	Q6QNY0	0.299422744064217	0.925136020974386	human	Q6QNY0	1	2.5	#388ECC	1	Correlation Circle Plot	TW514.raw	16.425333937156	17.6560477154906
1728	Q6QNY0	0.299422744064217	0.925136020974386	human	Q6QNY0	1	2.5	#388ECC	1	Correlation Circle Plot	TW515.raw	16.5739030562086	17.9640531395001
1729	Q6Y7W6	0.137170906972946	0.832372554941626	human	Q6Y7W6	1	2.5	#388ECC	1	Correlation Circle Plot	TW507.raw	16.9178731872325	18.1215841046713
1730	Q6Y7W6	0.137170906972946	0.832372554941626	human	Q6Y7W6	1	2.5	#388ECC	1	Correlation Circle Plot	TW508.raw	16.7868311564297	17.1193869808025
1731	Q6Y7W6	0.137170906972946	0.832372554941626	human	Q6Y7W6	1	2.5	#388ECC	1	Correlation Circle Plot	TW509.raw	15.9406439474983	17.9336703905009
1732	Q6Y7W6	0.137170906972946	0.832372554941626	human	Q6Y7W6	1	2.5	#388ECC	1	Correlation Circle Plot	TW510.raw	16.3333982254697	17.6965018965544
1733	Q6Y7W6	0.137170906972946	0.832372554941626	human	Q6Y7W6	1	2.5	#388ECC	1	Correlation Circle Plot	TW511.raw	16.098200727576	17.843681874149
1734	Q6Y7W6	0.137170906972946	0.832372554941626	human	Q6Y7W6	1	2.5	#388ECC	1	Correlation Circle Plot	TW512.raw	15.2948289253332	17.659076078304
1735	Q6Y7W6	0.137170906972946	0.832372554941626	human	Q6Y7W6	1	2.5	#388ECC	1	Correlation Circle Plot	TW513.raw	15.623152758715	17.7045939285462
1736	Q6Y7W6	0.137170906972946	0.832372554941626	human	Q6Y7W6	1	2.5	#388ECC	1	Correlation Circle Plot	TW514.raw	16.1736283430324	17.6560477154906
1737	Q6Y7W6	0.137170906972946	0.832372554941626	human	Q6Y7W6	1	2.5	#388ECC	1	Correlation Circle Plot	TW515.raw	16.4571820587131	17.9640531395001
1738	Q7Z3B4	0.160207665204185	-0.678573454720024	human	Q7Z3B4	1	2.5	#388ECC	1	Correlation Circle Plot	TW507.raw	15.5437810148725	18.1215841046713
1739	Q7Z3B4	0.160207665204185	-0.678573454720024	human	Q7Z3B4	1	2.5	#388ECC	1	Correlation Circle Plot	TW508.raw	14.1698232452739	17.1193869808025
1740	Q7Z3B4	0.160207665204185	-0.678573454720024	human	Q7Z3B4	1	2.5	#388ECC	1	Correlation Circle Plot	TW509.raw	16.5516992507558	17.9336703905009
1741	Q7Z3B4	0.160207665204185	-0.678573454720024	human	Q7Z3B4	1	2.5	#388ECC	1	Correlation Circle Plot	TW510.raw	16.9563648124089	17.6965018965544
1742	Q7Z3B4	0.160207665204185	-0.678573454720024	human	Q7Z3B4	1	2.5	#388ECC	1	Correlation Circle Plot	TW511.raw	16.8845163618801	17.843681874149
1743	Q7Z3B4	0.160207665204185	-0.678573454720024	human	Q7Z3B4	1	2.5	#388ECC	1	Correlation Circle Plot	TW512.raw	16.6902435667248	17.659076078304
1744	Q7Z3B4	0.160207665204185	-0.678573454720024	human	Q7Z3B4	1	2.5	#388ECC	1	Correlation Circle Plot	TW513.raw	16.9084043491912	17.7045939285462
1745	Q7Z3B4	0.160207665204185	-0.678573454720024	human	Q7Z3B4	1	2.5	#388ECC	1	Correlation Circle Plot	TW514.raw	16.5250619414877	17.6560477154906
1746	Q7Z3B4	0.160207665204185	-0.678573454720024	human	Q7Z3B4	1	2.5	#388ECC	1	Correlation Circle Plot	TW515.raw	17.2078532072343	17.9640531395001
1747	Q7Z7N9	-0.31648911287398	0.672518469102897	human	Q7Z7N9	1	2.5	#388ECC	1	Correlation Circle Plot	TW507.raw	17.3964542696291	18.1215841046713
1748	Q7Z7N9	-0.31648911287398	0.672518469102897	human	Q7Z7N9	1	2.5	#388ECC	1	Correlation Circle Plot	TW508.raw	17.5579422867874	17.1193869808025
1749	Q7Z7N9	-0.31648911287398	0.672518469102897	human	Q7Z7N9	1	2.5	#388ECC	1	Correlation Circle Plot	TW509.raw	17.5813109339871	17.9336703905009
1750	Q7Z7N9	-0.31648911287398	0.672518469102897	human	Q7Z7N9	1	2.5	#388ECC	1	Correlation Circle Plot	TW510.raw	15.9064161940534	17.6965018965544
1751	Q7Z7N9	-0.31648911287398	0.672518469102897	human	Q7Z7N9	1	2.5	#388ECC	1	Correlation Circle Plot	TW511.raw	16.8578595346807	17.843681874149
1752	Q7Z7N9	-0.31648911287398	0.672518469102897	human	Q7Z7N9	1	2.5	#388ECC	1	Correlation Circle Plot	TW512.raw	15.9411783125528	17.659076078304
1753	Q7Z7N9	-0.31648911287398	0.672518469102897	human	Q7Z7N9	1	2.5	#388ECC	1	Correlation Circle Plot	TW513.raw	15.6860572768386	17.7045939285462
1754	Q7Z7N9	-0.31648911287398	0.672518469102897	human	Q7Z7N9	1	2.5	#388ECC	1	Correlation Circle Plot	TW514.raw	17.3095296438971	17.6560477154906
1755	Q7Z7N9	-0.31648911287398	0.672518469102897	human	Q7Z7N9	1	2.5	#388ECC	1	Correlation Circle Plot	TW515.raw	16.683186535352	17.9640531395001
1756	Q86UE4	-0.112777424828255	0.846041168350338	human	Q86UE4	1	2.5	#388ECC	1	Correlation Circle Plot	TW507.raw	20.4660087298894	18.1215841046713
1757	Q86UE4	-0.112777424828255	0.846041168350338	human	Q86UE4	1	2.5	#388ECC	1	Correlation Circle Plot	TW508.raw	20.5563526224578	17.1193869808025
1758	Q86UE4	-0.112777424828255	0.846041168350338	human	Q86UE4	1	2.5	#388ECC	1	Correlation Circle Plot	TW509.raw	19.5219626781546	17.9336703905009
1759	Q86UE4	-0.112777424828255	0.846041168350338	human	Q86UE4	1	2.5	#388ECC	1	Correlation Circle Plot	TW510.raw	19.2460887709225	17.6965018965544
1760	Q86UE4	-0.112777424828255	0.846041168350338	human	Q86UE4	1	2.5	#388ECC	1	Correlation Circle Plot	TW511.raw	19.8199529625552	17.843681874149
1761	Q86UE4	-0.112777424828255	0.846041168350338	human	Q86UE4	1	2.5	#388ECC	1	Correlation Circle Plot	TW512.raw	19.5505288618616	17.659076078304
1762	Q86UE4	-0.112777424828255	0.846041168350338	human	Q86UE4	1	2.5	#388ECC	1	Correlation Circle Plot	TW513.raw	18.641818917695	17.7045939285462
1763	Q86UE4	-0.112777424828255	0.846041168350338	human	Q86UE4	1	2.5	#388ECC	1	Correlation Circle Plot	TW514.raw	19.730040525955	17.6560477154906
1764	Q86UE4	-0.112777424828255	0.846041168350338	human	Q86UE4	1	2.5	#388ECC	1	Correlation Circle Plot	TW515.raw	19.130294038525	17.9640531395001
1765	Q86XW9	-0.0113725195341083	0.84859212495754	murine	Q86XW9	1	2.5	#F68B33	1	Correlation Circle Plot	TW507.raw	21.5499012085059	18.1215841046713
1766	Q86XW9	-0.0113725195341083	0.84859212495754	murine	Q86XW9	1	2.5	#F68B33	1	Correlation Circle Plot	TW508.raw	21.5158432214589	17.1193869808025
1767	Q86XW9	-0.0113725195341083	0.84859212495754	murine	Q86XW9	1	2.5	#F68B33	1	Correlation Circle Plot	TW509.raw	19.606891326076	17.9336703905009
1768	Q86XW9	-0.0113725195341083	0.84859212495754	murine	Q86XW9	1	2.5	#F68B33	1	Correlation Circle Plot	TW510.raw	20.6579377012626	17.6965018965544
1769	Q86XW9	-0.0113725195341083	0.84859212495754	murine	Q86XW9	1	2.5	#F68B33	1	Correlation Circle Plot	TW511.raw	19.9301034902042	17.843681874149
1770	Q86XW9	-0.0113725195341083	0.84859212495754	murine	Q86XW9	1	2.5	#F68B33	1	Correlation Circle Plot	TW512.raw	18.4360852364877	17.659076078304
1771	Q86XW9	-0.0113725195341083	0.84859212495754	murine	Q86XW9	1	2.5	#F68B33	1	Correlation Circle Plot	TW513.raw	19.261482058145	17.7045939285462
1772	Q86XW9	-0.0113725195341083	0.84859212495754	murine	Q86XW9	1	2.5	#F68B33	1	Correlation Circle Plot	TW514.raw	20.4233088104278	17.6560477154906
1773	Q86XW9	-0.0113725195341083	0.84859212495754	murine	Q86XW9	1	2.5	#F68B33	1	Correlation Circle Plot	TW515.raw	20.2063848346179	17.9640531395001
1774	Q86Y82	-0.185164770771353	0.713473015973218	human	Q86Y82	1	2.5	#388ECC	1	Correlation Circle Plot	TW507.raw	17.7577090276425	18.1215841046713
1775	Q86Y82	-0.185164770771353	0.713473015973218	human	Q86Y82	1	2.5	#388ECC	1	Correlation Circle Plot	TW508.raw	18.614346795711	17.1193869808025
1776	Q86Y82	-0.185164770771353	0.713473015973218	human	Q86Y82	1	2.5	#388ECC	1	Correlation Circle Plot	TW509.raw	17.9673501112669	17.9336703905009
1777	Q86Y82	-0.185164770771353	0.713473015973218	human	Q86Y82	1	2.5	#388ECC	1	Correlation Circle Plot	TW510.raw	17.3362014332494	17.6965018965544
1778	Q86Y82	-0.185164770771353	0.713473015973218	human	Q86Y82	1	2.5	#388ECC	1	Correlation Circle Plot	TW511.raw	17.1464692364515	17.843681874149
1779	Q86Y82	-0.185164770771353	0.713473015973218	human	Q86Y82	1	2.5	#388ECC	1	Correlation Circle Plot	TW512.raw	17.0644480665487	17.659076078304
1780	Q86Y82	-0.185164770771353	0.713473015973218	human	Q86Y82	1	2.5	#388ECC	1	Correlation Circle Plot	TW513.raw	16.9166492454681	17.7045939285462
1781	Q86Y82	-0.185164770771353	0.713473015973218	human	Q86Y82	1	2.5	#388ECC	1	Correlation Circle Plot	TW514.raw	18.2797465889817	17.6560477154906
1782	Q86Y82	-0.185164770771353	0.713473015973218	human	Q86Y82	1	2.5	#388ECC	1	Correlation Circle Plot	TW515.raw	17.732929229978	17.9640531395001
1783	Q86YW0	0.195033586641541	-0.584453717694992	murine	Q86YW0	1	2.5	#F68B33	1	Correlation Circle Plot	TW507.raw	17.744571085019	18.1215841046713
1784	Q86YW0	0.195033586641541	-0.584453717694992	murine	Q86YW0	1	2.5	#F68B33	1	Correlation Circle Plot	TW508.raw	17.4060554921521	17.1193869808025
1785	Q86YW0	0.195033586641541	-0.584453717694992	murine	Q86YW0	1	2.5	#F68B33	1	Correlation Circle Plot	TW509.raw	18.4262975190248	17.9336703905009
1786	Q86YW0	0.195033586641541	-0.584453717694992	murine	Q86YW0	1	2.5	#F68B33	1	Correlation Circle Plot	TW510.raw	19.3833435904992	17.6965018965544
1787	Q86YW0	0.195033586641541	-0.584453717694992	murine	Q86YW0	1	2.5	#F68B33	1	Correlation Circle Plot	TW511.raw	18.1787523716434	17.843681874149
1788	Q86YW0	0.195033586641541	-0.584453717694992	murine	Q86YW0	1	2.5	#F68B33	1	Correlation Circle Plot	TW512.raw	19.3850808808165	17.659076078304
1789	Q86YW0	0.195033586641541	-0.584453717694992	murine	Q86YW0	1	2.5	#F68B33	1	Correlation Circle Plot	TW513.raw	18.8470879403788	17.7045939285462
1790	Q86YW0	0.195033586641541	-0.584453717694992	murine	Q86YW0	1	2.5	#F68B33	1	Correlation Circle Plot	TW514.raw	18.4199725183663	17.6560477154906
1791	Q86YW0	0.195033586641541	-0.584453717694992	murine	Q86YW0	1	2.5	#F68B33	1	Correlation Circle Plot	TW515.raw	NA	17.9640531395001
1792	Q8BGF8	0.367496222163422	-0.553768219784433	murine	Q8BGF8	1	2.5	#F68B33	1	Correlation Circle Plot	TW507.raw	18.3490003971261	18.1215841046713
1793	Q8BGF8	0.367496222163422	-0.553768219784433	murine	Q8BGF8	1	2.5	#F68B33	1	Correlation Circle Plot	TW508.raw	19.1638486499697	17.1193869808025
1794	Q8BGF8	0.367496222163422	-0.553768219784433	murine	Q8BGF8	1	2.5	#F68B33	1	Correlation Circle Plot	TW509.raw	NA	17.9336703905009
1795	Q8BGF8	0.367496222163422	-0.553768219784433	murine	Q8BGF8	1	2.5	#F68B33	1	Correlation Circle Plot	TW510.raw	19.5141419134766	17.6965018965544
1796	Q8BGF8	0.367496222163422	-0.553768219784433	murine	Q8BGF8	1	2.5	#F68B33	1	Correlation Circle Plot	TW511.raw	18.9764410595016	17.843681874149
1797	Q8BGF8	0.367496222163422	-0.553768219784433	murine	Q8BGF8	1	2.5	#F68B33	1	Correlation Circle Plot	TW512.raw	19.357609990969	17.659076078304
1798	Q8BGF8	0.367496222163422	-0.553768219784433	murine	Q8BGF8	1	2.5	#F68B33	1	Correlation Circle Plot	TW513.raw	20.2497176288484	17.7045939285462
1799	Q8BGF8	0.367496222163422	-0.553768219784433	murine	Q8BGF8	1	2.5	#F68B33	1	Correlation Circle Plot	TW514.raw	20.0264667079059	17.6560477154906
1800	Q8BGF8	0.367496222163422	-0.553768219784433	murine	Q8BGF8	1	2.5	#F68B33	1	Correlation Circle Plot	TW515.raw	20.8590175475806	17.9640531395001
1801	Q8BND5	0.223774791129715	-0.676885833292676	murine	Q8BND5	1	2.5	#F68B33	1	Correlation Circle Plot	TW507.raw	18.5875175043008	18.1215841046713
1802	Q8BND5	0.223774791129715	-0.676885833292676	murine	Q8BND5	1	2.5	#F68B33	1	Correlation Circle Plot	TW508.raw	17.1159072686972	17.1193869808025
1803	Q8BND5	0.223774791129715	-0.676885833292676	murine	Q8BND5	1	2.5	#F68B33	1	Correlation Circle Plot	TW509.raw	18.0109978843271	17.9336703905009
1804	Q8BND5	0.223774791129715	-0.676885833292676	murine	Q8BND5	1	2.5	#F68B33	1	Correlation Circle Plot	TW510.raw	17.8629399857249	17.6965018965544
1805	Q8BND5	0.223774791129715	-0.676885833292676	murine	Q8BND5	1	2.5	#F68B33	1	Correlation Circle Plot	TW511.raw	18.2385446876903	17.843681874149
1806	Q8BND5	0.223774791129715	-0.676885833292676	murine	Q8BND5	1	2.5	#F68B33	1	Correlation Circle Plot	TW512.raw	18.6609812507143	17.659076078304
1807	Q8BND5	0.223774791129715	-0.676885833292676	murine	Q8BND5	1	2.5	#F68B33	1	Correlation Circle Plot	TW513.raw	18.9907327671897	17.7045939285462
1808	Q8BND5	0.223774791129715	-0.676885833292676	murine	Q8BND5	1	2.5	#F68B33	1	Correlation Circle Plot	TW514.raw	18.2643555447362	17.6560477154906
1809	Q8BND5	0.223774791129715	-0.676885833292676	murine	Q8BND5	1	2.5	#F68B33	1	Correlation Circle Plot	TW515.raw	18.4335365420354	17.9640531395001
1810	Q8BSY0	-0.184801696584643	-0.905216308982005	murine	Q8BSY0	1	2.5	#F68B33	1	Correlation Circle Plot	TW507.raw	NA	18.1215841046713
1811	Q8BSY0	-0.184801696584643	-0.905216308982005	murine	Q8BSY0	1	2.5	#F68B33	1	Correlation Circle Plot	TW508.raw	18.1153129514076	17.1193869808025
1812	Q8BSY0	-0.184801696584643	-0.905216308982005	murine	Q8BSY0	1	2.5	#F68B33	1	Correlation Circle Plot	TW509.raw	18.982536868762	17.9336703905009
1813	Q8BSY0	-0.184801696584643	-0.905216308982005	murine	Q8BSY0	1	2.5	#F68B33	1	Correlation Circle Plot	TW510.raw	NA	17.6965018965544
1814	Q8BSY0	-0.184801696584643	-0.905216308982005	murine	Q8BSY0	1	2.5	#F68B33	1	Correlation Circle Plot	TW511.raw	18.8616806350918	17.843681874149
1815	Q8BSY0	-0.184801696584643	-0.905216308982005	murine	Q8BSY0	1	2.5	#F68B33	1	Correlation Circle Plot	TW512.raw	18.8543996941587	17.659076078304
1816	Q8BSY0	-0.184801696584643	-0.905216308982005	murine	Q8BSY0	1	2.5	#F68B33	1	Correlation Circle Plot	TW513.raw	19.1555964916481	17.7045939285462
1817	Q8BSY0	-0.184801696584643	-0.905216308982005	murine	Q8BSY0	1	2.5	#F68B33	1	Correlation Circle Plot	TW514.raw	18.6146631202352	17.6560477154906
1818	Q8BSY0	-0.184801696584643	-0.905216308982005	murine	Q8BSY0	1	2.5	#F68B33	1	Correlation Circle Plot	TW515.raw	NA	17.9640531395001
1819	Q8C0I1	-0.119018352623051	0.733696460231879	murine	Q8C0I1	1	2.5	#F68B33	1	Correlation Circle Plot	TW507.raw	NA	18.1215841046713
1820	Q8C0I1	-0.119018352623051	0.733696460231879	murine	Q8C0I1	1	2.5	#F68B33	1	Correlation Circle Plot	TW508.raw	17.2240770639006	17.1193869808025
1821	Q8C0I1	-0.119018352623051	0.733696460231879	murine	Q8C0I1	1	2.5	#F68B33	1	Correlation Circle Plot	TW509.raw	NA	17.9336703905009
1822	Q8C0I1	-0.119018352623051	0.733696460231879	murine	Q8C0I1	1	2.5	#F68B33	1	Correlation Circle Plot	TW510.raw	NA	17.6965018965544
1823	Q8C0I1	-0.119018352623051	0.733696460231879	murine	Q8C0I1	1	2.5	#F68B33	1	Correlation Circle Plot	TW511.raw	16.8457473020891	17.843681874149
1824	Q8C0I1	-0.119018352623051	0.733696460231879	murine	Q8C0I1	1	2.5	#F68B33	1	Correlation Circle Plot	TW512.raw	17.2323553418241	17.659076078304
1825	Q8C0I1	-0.119018352623051	0.733696460231879	murine	Q8C0I1	1	2.5	#F68B33	1	Correlation Circle Plot	TW513.raw	15.7216813200588	17.7045939285462
1826	Q8C0I1	-0.119018352623051	0.733696460231879	murine	Q8C0I1	1	2.5	#F68B33	1	Correlation Circle Plot	TW514.raw	16.9190378814815	17.6560477154906
1827	Q8C0I1	-0.119018352623051	0.733696460231879	murine	Q8C0I1	1	2.5	#F68B33	1	Correlation Circle Plot	TW515.raw	16.2540431689853	17.9640531395001
1828	Q8C0T9	0.133288460003485	0.942010611993949	murine	Q8C0T9	1	2.5	#F68B33	1	Correlation Circle Plot	TW507.raw	NA	18.1215841046713
1829	Q8C0T9	0.133288460003485	0.942010611993949	murine	Q8C0T9	1	2.5	#F68B33	1	Correlation Circle Plot	TW508.raw	16.5942633627401	17.1193869808025
1830	Q8C0T9	0.133288460003485	0.942010611993949	murine	Q8C0T9	1	2.5	#F68B33	1	Correlation Circle Plot	TW509.raw	15.8791189318727	17.9336703905009
1831	Q8C0T9	0.133288460003485	0.942010611993949	murine	Q8C0T9	1	2.5	#F68B33	1	Correlation Circle Plot	TW510.raw	15.7798886033794	17.6965018965544
1832	Q8C0T9	0.133288460003485	0.942010611993949	murine	Q8C0T9	1	2.5	#F68B33	1	Correlation Circle Plot	TW511.raw	NA	17.843681874149
1833	Q8C0T9	0.133288460003485	0.942010611993949	murine	Q8C0T9	1	2.5	#F68B33	1	Correlation Circle Plot	TW512.raw	NA	17.659076078304
1834	Q8C0T9	0.133288460003485	0.942010611993949	murine	Q8C0T9	1	2.5	#F68B33	1	Correlation Circle Plot	TW513.raw	15.0796097808702	17.7045939285462
1835	Q8C0T9	0.133288460003485	0.942010611993949	murine	Q8C0T9	1	2.5	#F68B33	1	Correlation Circle Plot	TW514.raw	NA	17.6560477154906
1836	Q8C0T9	0.133288460003485	0.942010611993949	murine	Q8C0T9	1	2.5	#F68B33	1	Correlation Circle Plot	TW515.raw	NA	17.9640531395001
1837	Q8C1A5	-0.217587188802634	0.6752909771768	murine	Q8C1A5	1	2.5	#F68B33	1	Correlation Circle Plot	TW507.raw	16.4521994057871	18.1215841046713
1838	Q8C1A5	-0.217587188802634	0.6752909771768	murine	Q8C1A5	1	2.5	#F68B33	1	Correlation Circle Plot	TW508.raw	16.1076216732296	17.1193869808025
1839	Q8C1A5	-0.217587188802634	0.6752909771768	murine	Q8C1A5	1	2.5	#F68B33	1	Correlation Circle Plot	TW509.raw	16.4108603971969	17.9336703905009
1840	Q8C1A5	-0.217587188802634	0.6752909771768	murine	Q8C1A5	1	2.5	#F68B33	1	Correlation Circle Plot	TW510.raw	NA	17.6965018965544
1841	Q8C1A5	-0.217587188802634	0.6752909771768	murine	Q8C1A5	1	2.5	#F68B33	1	Correlation Circle Plot	TW511.raw	NA	17.843681874149
1842	Q8C1A5	-0.217587188802634	0.6752909771768	murine	Q8C1A5	1	2.5	#F68B33	1	Correlation Circle Plot	TW512.raw	NA	17.659076078304
1843	Q8C1A5	-0.217587188802634	0.6752909771768	murine	Q8C1A5	1	2.5	#F68B33	1	Correlation Circle Plot	TW513.raw	15.4232308325691	17.7045939285462
1844	Q8C1A5	-0.217587188802634	0.6752909771768	murine	Q8C1A5	1	2.5	#F68B33	1	Correlation Circle Plot	TW514.raw	16.7597451754363	17.6560477154906
1845	Q8C1A5	-0.217587188802634	0.6752909771768	murine	Q8C1A5	1	2.5	#F68B33	1	Correlation Circle Plot	TW515.raw	NA	17.9640531395001
1846	Q8CDT5	0.144561446821679	-0.717036130540266	murine	Q8CDT5	1	2.5	#F68B33	1	Correlation Circle Plot	TW507.raw	18.5877372358422	18.1215841046713
1847	Q8CDT5	0.144561446821679	-0.717036130540266	murine	Q8CDT5	1	2.5	#F68B33	1	Correlation Circle Plot	TW508.raw	13.7756720034141	17.1193869808025
1848	Q8CDT5	0.144561446821679	-0.717036130540266	murine	Q8CDT5	1	2.5	#F68B33	1	Correlation Circle Plot	TW509.raw	19.0121252745904	17.9336703905009
1849	Q8CDT5	0.144561446821679	-0.717036130540266	murine	Q8CDT5	1	2.5	#F68B33	1	Correlation Circle Plot	TW510.raw	17.6953574473821	17.6965018965544
1850	Q8CDT5	0.144561446821679	-0.717036130540266	murine	Q8CDT5	1	2.5	#F68B33	1	Correlation Circle Plot	TW511.raw	19.6244331519536	17.843681874149
1851	Q8CDT5	0.144561446821679	-0.717036130540266	murine	Q8CDT5	1	2.5	#F68B33	1	Correlation Circle Plot	TW512.raw	18.9026283082362	17.659076078304
1852	Q8CDT5	0.144561446821679	-0.717036130540266	murine	Q8CDT5	1	2.5	#F68B33	1	Correlation Circle Plot	TW513.raw	20.5816253910636	17.7045939285462
1853	Q8CDT5	0.144561446821679	-0.717036130540266	murine	Q8CDT5	1	2.5	#F68B33	1	Correlation Circle Plot	TW514.raw	15.9946031464658	17.6560477154906
1854	Q8CDT5	0.144561446821679	-0.717036130540266	murine	Q8CDT5	1	2.5	#F68B33	1	Correlation Circle Plot	TW515.raw	19.2274561281114	17.9640531395001
1855	Q8CG73	-0.0690579447475609	-0.780871667074126	murine	Q8CG73	1	2.5	#F68B33	1	Correlation Circle Plot	TW507.raw	NA	18.1215841046713
1856	Q8CG73	-0.0690579447475609	-0.780871667074126	murine	Q8CG73	1	2.5	#F68B33	1	Correlation Circle Plot	TW508.raw	16.728186256845	17.1193869808025
1857	Q8CG73	-0.0690579447475609	-0.780871667074126	murine	Q8CG73	1	2.5	#F68B33	1	Correlation Circle Plot	TW509.raw	17.0754687036161	17.9336703905009
1858	Q8CG73	-0.0690579447475609	-0.780871667074126	murine	Q8CG73	1	2.5	#F68B33	1	Correlation Circle Plot	TW510.raw	NA	17.6965018965544
1859	Q8CG73	-0.0690579447475609	-0.780871667074126	murine	Q8CG73	1	2.5	#F68B33	1	Correlation Circle Plot	TW511.raw	17.3204744533632	17.843681874149
1860	Q8CG73	-0.0690579447475609	-0.780871667074126	murine	Q8CG73	1	2.5	#F68B33	1	Correlation Circle Plot	TW512.raw	NA	17.659076078304
1861	Q8CG73	-0.0690579447475609	-0.780871667074126	murine	Q8CG73	1	2.5	#F68B33	1	Correlation Circle Plot	TW513.raw	17.6881888293414	17.7045939285462
1862	Q8CG73	-0.0690579447475609	-0.780871667074126	murine	Q8CG73	1	2.5	#F68B33	1	Correlation Circle Plot	TW514.raw	17.5615862877101	17.6560477154906
1863	Q8CG73	-0.0690579447475609	-0.780871667074126	murine	Q8CG73	1	2.5	#F68B33	1	Correlation Circle Plot	TW515.raw	NA	17.9640531395001
1864	Q8CHP5	-0.479925909922115	-0.676354330369113	murine	Q8CHP5	1	2.5	#F68B33	1	Correlation Circle Plot	TW507.raw	16.8480849589851	18.1215841046713
1865	Q8CHP5	-0.479925909922115	-0.676354330369113	murine	Q8CHP5	1	2.5	#F68B33	1	Correlation Circle Plot	TW508.raw	16.2304089110232	17.1193869808025
1866	Q8CHP5	-0.479925909922115	-0.676354330369113	murine	Q8CHP5	1	2.5	#F68B33	1	Correlation Circle Plot	TW509.raw	17.1994614763567	17.9336703905009
1867	Q8CHP5	-0.479925909922115	-0.676354330369113	murine	Q8CHP5	1	2.5	#F68B33	1	Correlation Circle Plot	TW510.raw	NA	17.6965018965544
1868	Q8CHP5	-0.479925909922115	-0.676354330369113	murine	Q8CHP5	1	2.5	#F68B33	1	Correlation Circle Plot	TW511.raw	16.7742465653196	17.843681874149
1869	Q8CHP5	-0.479925909922115	-0.676354330369113	murine	Q8CHP5	1	2.5	#F68B33	1	Correlation Circle Plot	TW512.raw	NA	17.659076078304
1870	Q8CHP5	-0.479925909922115	-0.676354330369113	murine	Q8CHP5	1	2.5	#F68B33	1	Correlation Circle Plot	TW513.raw	17.651374085832	17.7045939285462
1871	Q8CHP5	-0.479925909922115	-0.676354330369113	murine	Q8CHP5	1	2.5	#F68B33	1	Correlation Circle Plot	TW514.raw	17.6560477154906	17.6560477154906
1872	Q8CHP5	-0.479925909922115	-0.676354330369113	murine	Q8CHP5	1	2.5	#F68B33	1	Correlation Circle Plot	TW515.raw	NA	17.9640531395001
1873	Q8IW19	0.467260183824908	0.672081297589767	murine	Q8IW19	1	2.5	#F68B33	1	Correlation Circle Plot	TW507.raw	NA	18.1215841046713
1874	Q8IW19	0.467260183824908	0.672081297589767	murine	Q8IW19	1	2.5	#F68B33	1	Correlation Circle Plot	TW508.raw	16.0358923454792	17.1193869808025
1875	Q8IW19	0.467260183824908	0.672081297589767	murine	Q8IW19	1	2.5	#F68B33	1	Correlation Circle Plot	TW509.raw	15.3432204218973	17.9336703905009
1876	Q8IW19	0.467260183824908	0.672081297589767	murine	Q8IW19	1	2.5	#F68B33	1	Correlation Circle Plot	TW510.raw	NA	17.6965018965544
1877	Q8IW19	0.467260183824908	0.672081297589767	murine	Q8IW19	1	2.5	#F68B33	1	Correlation Circle Plot	TW511.raw	NA	17.843681874149
1878	Q8IW19	0.467260183824908	0.672081297589767	murine	Q8IW19	1	2.5	#F68B33	1	Correlation Circle Plot	TW512.raw	15.8498106797339	17.659076078304
1879	Q8IW19	0.467260183824908	0.672081297589767	murine	Q8IW19	1	2.5	#F68B33	1	Correlation Circle Plot	TW513.raw	15.1463857021513	17.7045939285462
1880	Q8IW19	0.467260183824908	0.672081297589767	murine	Q8IW19	1	2.5	#F68B33	1	Correlation Circle Plot	TW514.raw	15.4028988091269	17.6560477154906
1881	Q8IW19	0.467260183824908	0.672081297589767	murine	Q8IW19	1	2.5	#F68B33	1	Correlation Circle Plot	TW515.raw	15.6530101790073	17.9640531395001
1882	Q8IWJ2	-0.022444405714644	0.577479577550605	murine	Q8IWJ2	1	2.5	#F68B33	1	Correlation Circle Plot	TW507.raw	15.7853630632523	18.1215841046713
1883	Q8IWJ2	-0.022444405714644	0.577479577550605	murine	Q8IWJ2	1	2.5	#F68B33	1	Correlation Circle Plot	TW508.raw	16.5515655829833	17.1193869808025
1884	Q8IWJ2	-0.022444405714644	0.577479577550605	murine	Q8IWJ2	1	2.5	#F68B33	1	Correlation Circle Plot	TW509.raw	16.0580741915362	17.9336703905009
1885	Q8IWJ2	-0.022444405714644	0.577479577550605	murine	Q8IWJ2	1	2.5	#F68B33	1	Correlation Circle Plot	TW510.raw	16.2675438446198	17.6965018965544
1886	Q8IWJ2	-0.022444405714644	0.577479577550605	murine	Q8IWJ2	1	2.5	#F68B33	1	Correlation Circle Plot	TW511.raw	16.2855864454984	17.843681874149
1887	Q8IWJ2	-0.022444405714644	0.577479577550605	murine	Q8IWJ2	1	2.5	#F68B33	1	Correlation Circle Plot	TW512.raw	16.5000186788216	17.659076078304
1888	Q8IWJ2	-0.022444405714644	0.577479577550605	murine	Q8IWJ2	1	2.5	#F68B33	1	Correlation Circle Plot	TW513.raw	14.8750245587191	17.7045939285462
1889	Q8IWJ2	-0.022444405714644	0.577479577550605	murine	Q8IWJ2	1	2.5	#F68B33	1	Correlation Circle Plot	TW514.raw	16.6871569441389	17.6560477154906
1890	Q8IWJ2	-0.022444405714644	0.577479577550605	murine	Q8IWJ2	1	2.5	#F68B33	1	Correlation Circle Plot	TW515.raw	15.9429336727054	17.9640531395001
1891	Q8IXI2	0.435267589975659	0.784938912849206	human	Q8IXI2	1	2.5	#388ECC	1	Correlation Circle Plot	TW507.raw	15.6841431706363	18.1215841046713
1892	Q8IXI2	0.435267589975659	0.784938912849206	human	Q8IXI2	1	2.5	#388ECC	1	Correlation Circle Plot	TW508.raw	14.8911666293105	17.1193869808025
1893	Q8IXI2	0.435267589975659	0.784938912849206	human	Q8IXI2	1	2.5	#388ECC	1	Correlation Circle Plot	TW509.raw	14.123765765211	17.9336703905009
1894	Q8IXI2	0.435267589975659	0.784938912849206	human	Q8IXI2	1	2.5	#388ECC	1	Correlation Circle Plot	TW510.raw	15.8979706845148	17.6965018965544
1895	Q8IXI2	0.435267589975659	0.784938912849206	human	Q8IXI2	1	2.5	#388ECC	1	Correlation Circle Plot	TW511.raw	14.2706238380389	17.843681874149
1896	Q8IXI2	0.435267589975659	0.784938912849206	human	Q8IXI2	1	2.5	#388ECC	1	Correlation Circle Plot	TW512.raw	14.6653858865144	17.659076078304
1897	Q8IXI2	0.435267589975659	0.784938912849206	human	Q8IXI2	1	2.5	#388ECC	1	Correlation Circle Plot	TW513.raw	12.3400002757915	17.7045939285462
1898	Q8IXI2	0.435267589975659	0.784938912849206	human	Q8IXI2	1	2.5	#388ECC	1	Correlation Circle Plot	TW514.raw	14.5775881482882	17.6560477154906
1899	Q8IXI2	0.435267589975659	0.784938912849206	human	Q8IXI2	1	2.5	#388ECC	1	Correlation Circle Plot	TW515.raw	15.4731476372683	17.9640531395001
1900	Q8IYD8	-0.317592041964728	-0.654844450934784	human	Q8IYD8	1	2.5	#388ECC	1	Correlation Circle Plot	TW507.raw	18.8644007866546	18.1215841046713
1901	Q8IYD8	-0.317592041964728	-0.654844450934784	human	Q8IYD8	1	2.5	#388ECC	1	Correlation Circle Plot	TW508.raw	18.3790398572405	17.1193869808025
1902	Q8IYD8	-0.317592041964728	-0.654844450934784	human	Q8IYD8	1	2.5	#388ECC	1	Correlation Circle Plot	TW509.raw	18.5744974430134	17.9336703905009
1903	Q8IYD8	-0.317592041964728	-0.654844450934784	human	Q8IYD8	1	2.5	#388ECC	1	Correlation Circle Plot	TW510.raw	18.0693763384907	17.6965018965544
1904	Q8IYD8	-0.317592041964728	-0.654844450934784	human	Q8IYD8	1	2.5	#388ECC	1	Correlation Circle Plot	TW511.raw	19.7416611883547	17.843681874149
1905	Q8IYD8	-0.317592041964728	-0.654844450934784	human	Q8IYD8	1	2.5	#388ECC	1	Correlation Circle Plot	TW512.raw	19.8708748974814	17.659076078304
1906	Q8IYD8	-0.317592041964728	-0.654844450934784	human	Q8IYD8	1	2.5	#388ECC	1	Correlation Circle Plot	TW513.raw	20.9841305341703	17.7045939285462
1907	Q8IYD8	-0.317592041964728	-0.654844450934784	human	Q8IYD8	1	2.5	#388ECC	1	Correlation Circle Plot	TW514.raw	20.1065757193622	17.6560477154906
1908	Q8IYD8	-0.317592041964728	-0.654844450934784	human	Q8IYD8	1	2.5	#388ECC	1	Correlation Circle Plot	TW515.raw	17.9431271815711	17.9640531395001
1909	Q8IZ81	-0.0103705252552679	0.773817397933773	human	Q8IZ81	1	2.5	#388ECC	1	Correlation Circle Plot	TW507.raw	18.208810658121	18.1215841046713
1910	Q8IZ81	-0.0103705252552679	0.773817397933773	human	Q8IZ81	1	2.5	#388ECC	1	Correlation Circle Plot	TW508.raw	18.0577326555528	17.1193869808025
1911	Q8IZ81	-0.0103705252552679	0.773817397933773	human	Q8IZ81	1	2.5	#388ECC	1	Correlation Circle Plot	TW509.raw	17.8105088769452	17.9336703905009
1912	Q8IZ81	-0.0103705252552679	0.773817397933773	human	Q8IZ81	1	2.5	#388ECC	1	Correlation Circle Plot	TW510.raw	18.990353301934	17.6965018965544
1913	Q8IZ81	-0.0103705252552679	0.773817397933773	human	Q8IZ81	1	2.5	#388ECC	1	Correlation Circle Plot	TW511.raw	18.4784694480332	17.843681874149
1914	Q8IZ81	-0.0103705252552679	0.773817397933773	human	Q8IZ81	1	2.5	#388ECC	1	Correlation Circle Plot	TW512.raw	17.2828350486531	17.659076078304
1915	Q8IZ81	-0.0103705252552679	0.773817397933773	human	Q8IZ81	1	2.5	#388ECC	1	Correlation Circle Plot	TW513.raw	15.6326857067713	17.7045939285462
1916	Q8IZ81	-0.0103705252552679	0.773817397933773	human	Q8IZ81	1	2.5	#388ECC	1	Correlation Circle Plot	TW514.raw	17.7275482490774	17.6560477154906
1917	Q8IZ81	-0.0103705252552679	0.773817397933773	human	Q8IZ81	1	2.5	#388ECC	1	Correlation Circle Plot	TW515.raw	17.6258229758157	17.9640531395001
1918	Q8K182	-0.11995486620792	0.595548884574731	murine	Q8K182	1	2.5	#F68B33	1	Correlation Circle Plot	TW507.raw	19.0286561255855	18.1215841046713
1919	Q8K182	-0.11995486620792	0.595548884574731	murine	Q8K182	1	2.5	#F68B33	1	Correlation Circle Plot	TW508.raw	NA	17.1193869808025
1920	Q8K182	-0.11995486620792	0.595548884574731	murine	Q8K182	1	2.5	#F68B33	1	Correlation Circle Plot	TW509.raw	18.1089123576059	17.9336703905009
1921	Q8K182	-0.11995486620792	0.595548884574731	murine	Q8K182	1	2.5	#F68B33	1	Correlation Circle Plot	TW510.raw	18.8564042508567	17.6965018965544
1922	Q8K182	-0.11995486620792	0.595548884574731	murine	Q8K182	1	2.5	#F68B33	1	Correlation Circle Plot	TW511.raw	18.0848135770469	17.843681874149
1923	Q8K182	-0.11995486620792	0.595548884574731	murine	Q8K182	1	2.5	#F68B33	1	Correlation Circle Plot	TW512.raw	NA	17.659076078304
1924	Q8K182	-0.11995486620792	0.595548884574731	murine	Q8K182	1	2.5	#F68B33	1	Correlation Circle Plot	TW513.raw	18.1129841207239	17.7045939285462
1925	Q8K182	-0.11995486620792	0.595548884574731	murine	Q8K182	1	2.5	#F68B33	1	Correlation Circle Plot	TW514.raw	17.9797210371685	17.6560477154906
1926	Q8K182	-0.11995486620792	0.595548884574731	murine	Q8K182	1	2.5	#F68B33	1	Correlation Circle Plot	TW515.raw	17.7388179646852	17.9640531395001
1927	Q8K297	-0.48609096312703	-0.67427770163677	murine	Q8K297	1	2.5	#F68B33	1	Correlation Circle Plot	TW507.raw	15.2325483416227	18.1215841046713
1928	Q8K297	-0.48609096312703	-0.67427770163677	murine	Q8K297	1	2.5	#F68B33	1	Correlation Circle Plot	TW508.raw	16.4640686657341	17.1193869808025
1929	Q8K297	-0.48609096312703	-0.67427770163677	murine	Q8K297	1	2.5	#F68B33	1	Correlation Circle Plot	TW509.raw	18.5058503121851	17.9336703905009
1930	Q8K297	-0.48609096312703	-0.67427770163677	murine	Q8K297	1	2.5	#F68B33	1	Correlation Circle Plot	TW510.raw	17.6976463457268	17.6965018965544
1931	Q8K297	-0.48609096312703	-0.67427770163677	murine	Q8K297	1	2.5	#F68B33	1	Correlation Circle Plot	TW511.raw	17.9777159400914	17.843681874149
1932	Q8K297	-0.48609096312703	-0.67427770163677	murine	Q8K297	1	2.5	#F68B33	1	Correlation Circle Plot	TW512.raw	17.6057543956544	17.659076078304
1933	Q8K297	-0.48609096312703	-0.67427770163677	murine	Q8K297	1	2.5	#F68B33	1	Correlation Circle Plot	TW513.raw	17.8734561285154	17.7045939285462
1934	Q8K297	-0.48609096312703	-0.67427770163677	murine	Q8K297	1	2.5	#F68B33	1	Correlation Circle Plot	TW514.raw	17.3961782909931	17.6560477154906
1935	Q8K297	-0.48609096312703	-0.67427770163677	murine	Q8K297	1	2.5	#F68B33	1	Correlation Circle Plot	TW515.raw	NA	17.9640531395001
1936	Q8N392	-0.428764074290522	0.79064901304339	human	Q8N392	1	2.5	#388ECC	1	Correlation Circle Plot	TW507.raw	NA	18.1215841046713
1937	Q8N392	-0.428764074290522	0.79064901304339	human	Q8N392	1	2.5	#388ECC	1	Correlation Circle Plot	TW508.raw	18.0336058219525	17.1193869808025
1938	Q8N392	-0.428764074290522	0.79064901304339	human	Q8N392	1	2.5	#388ECC	1	Correlation Circle Plot	TW509.raw	17.4175393960478	17.9336703905009
1939	Q8N392	-0.428764074290522	0.79064901304339	human	Q8N392	1	2.5	#388ECC	1	Correlation Circle Plot	TW510.raw	16.8434426573504	17.6965018965544
1940	Q8N392	-0.428764074290522	0.79064901304339	human	Q8N392	1	2.5	#388ECC	1	Correlation Circle Plot	TW511.raw	17.0979600944993	17.843681874149
1941	Q8N392	-0.428764074290522	0.79064901304339	human	Q8N392	1	2.5	#388ECC	1	Correlation Circle Plot	TW512.raw	16.9498495034102	17.659076078304
1942	Q8N392	-0.428764074290522	0.79064901304339	human	Q8N392	1	2.5	#388ECC	1	Correlation Circle Plot	TW513.raw	16.1197010605764	17.7045939285462
1943	Q8N392	-0.428764074290522	0.79064901304339	human	Q8N392	1	2.5	#388ECC	1	Correlation Circle Plot	TW514.raw	17.2064611505279	17.6560477154906
1944	Q8N392	-0.428764074290522	0.79064901304339	human	Q8N392	1	2.5	#388ECC	1	Correlation Circle Plot	TW515.raw	16.3566789209834	17.9640531395001
1945	Q8NBJ4	-0.0919756943611797	0.796722451255645	human	Q8NBJ4	1	2.5	#388ECC	1	Correlation Circle Plot	TW507.raw	19.6604503550447	18.1215841046713
1946	Q8NBJ4	-0.0919756943611797	0.796722451255645	human	Q8NBJ4	1	2.5	#388ECC	1	Correlation Circle Plot	TW508.raw	20.5617596709663	17.1193869808025
1947	Q8NBJ4	-0.0919756943611797	0.796722451255645	human	Q8NBJ4	1	2.5	#388ECC	1	Correlation Circle Plot	TW509.raw	18.5296669371512	17.9336703905009
1948	Q8NBJ4	-0.0919756943611797	0.796722451255645	human	Q8NBJ4	1	2.5	#388ECC	1	Correlation Circle Plot	TW510.raw	18.5875907518665	17.6965018965544
1949	Q8NBJ4	-0.0919756943611797	0.796722451255645	human	Q8NBJ4	1	2.5	#388ECC	1	Correlation Circle Plot	TW511.raw	19.0138378763897	17.843681874149
1950	Q8NBJ4	-0.0919756943611797	0.796722451255645	human	Q8NBJ4	1	2.5	#388ECC	1	Correlation Circle Plot	TW512.raw	18.8035541152853	17.659076078304
1951	Q8NBJ4	-0.0919756943611797	0.796722451255645	human	Q8NBJ4	1	2.5	#388ECC	1	Correlation Circle Plot	TW513.raw	18.1033031779506	17.7045939285462
1952	Q8NBJ4	-0.0919756943611797	0.796722451255645	human	Q8NBJ4	1	2.5	#388ECC	1	Correlation Circle Plot	TW514.raw	19.4637857710134	17.6560477154906
1953	Q8NBJ4	-0.0919756943611797	0.796722451255645	human	Q8NBJ4	1	2.5	#388ECC	1	Correlation Circle Plot	TW515.raw	18.4654986493516	17.9640531395001
1954	Q8NBJ7	0.0993535002158292	0.717533179989554	human	Q8NBJ7	1	2.5	#388ECC	1	Correlation Circle Plot	TW507.raw	20.2299688187935	18.1215841046713
1955	Q8NBJ7	0.0993535002158292	0.717533179989554	human	Q8NBJ7	1	2.5	#388ECC	1	Correlation Circle Plot	TW508.raw	19.0482739960588	17.1193869808025
1956	Q8NBJ7	0.0993535002158292	0.717533179989554	human	Q8NBJ7	1	2.5	#388ECC	1	Correlation Circle Plot	TW509.raw	16.7647420325625	17.9336703905009
1957	Q8NBJ7	0.0993535002158292	0.717533179989554	human	Q8NBJ7	1	2.5	#388ECC	1	Correlation Circle Plot	TW510.raw	20.4273865092804	17.6965018965544
1958	Q8NBJ7	0.0993535002158292	0.717533179989554	human	Q8NBJ7	1	2.5	#388ECC	1	Correlation Circle Plot	TW511.raw	19.1794547755395	17.843681874149
1959	Q8NBJ7	0.0993535002158292	0.717533179989554	human	Q8NBJ7	1	2.5	#388ECC	1	Correlation Circle Plot	TW512.raw	17.7069208965236	17.659076078304
1960	Q8NBJ7	0.0993535002158292	0.717533179989554	human	Q8NBJ7	1	2.5	#388ECC	1	Correlation Circle Plot	TW513.raw	16.9389707704337	17.7045939285462
1961	Q8NBJ7	0.0993535002158292	0.717533179989554	human	Q8NBJ7	1	2.5	#388ECC	1	Correlation Circle Plot	TW514.raw	18.3666039631073	17.6560477154906
1962	Q8NBJ7	0.0993535002158292	0.717533179989554	human	Q8NBJ7	1	2.5	#388ECC	1	Correlation Circle Plot	TW515.raw	17.7309079104466	17.9640531395001
1963	Q8ND71	0.0758332464426106	0.736094597986036	murine	Q8ND71	1	2.5	#F68B33	1	Correlation Circle Plot	TW507.raw	20.1667074042763	18.1215841046713
1964	Q8ND71	0.0758332464426106	0.736094597986036	murine	Q8ND71	1	2.5	#F68B33	1	Correlation Circle Plot	TW508.raw	19.6583509692635	17.1193869808025
1965	Q8ND71	0.0758332464426106	0.736094597986036	murine	Q8ND71	1	2.5	#F68B33	1	Correlation Circle Plot	TW509.raw	19.2978723169553	17.9336703905009
1966	Q8ND71	0.0758332464426106	0.736094597986036	murine	Q8ND71	1	2.5	#F68B33	1	Correlation Circle Plot	TW510.raw	19.9654038363966	17.6965018965544
1967	Q8ND71	0.0758332464426106	0.736094597986036	murine	Q8ND71	1	2.5	#F68B33	1	Correlation Circle Plot	TW511.raw	18.9538298409388	17.843681874149
1968	Q8ND71	0.0758332464426106	0.736094597986036	murine	Q8ND71	1	2.5	#F68B33	1	Correlation Circle Plot	TW512.raw	19.116072313393	17.659076078304
1969	Q8ND71	0.0758332464426106	0.736094597986036	murine	Q8ND71	1	2.5	#F68B33	1	Correlation Circle Plot	TW513.raw	19.1751084843111	17.7045939285462
1970	Q8ND71	0.0758332464426106	0.736094597986036	murine	Q8ND71	1	2.5	#F68B33	1	Correlation Circle Plot	TW514.raw	19.3817985128163	17.6560477154906
1971	Q8ND71	0.0758332464426106	0.736094597986036	murine	Q8ND71	1	2.5	#F68B33	1	Correlation Circle Plot	TW515.raw	19.3835018042226	17.9640531395001
1972	Q8R2S8	0.315402324098089	0.693318056520519	murine	Q8R2S8	1	2.5	#F68B33	1	Correlation Circle Plot	TW507.raw	20.2957711760765	18.1215841046713
1973	Q8R2S8	0.315402324098089	0.693318056520519	murine	Q8R2S8	1	2.5	#F68B33	1	Correlation Circle Plot	TW508.raw	NA	17.1193869808025
1974	Q8R2S8	0.315402324098089	0.693318056520519	murine	Q8R2S8	1	2.5	#F68B33	1	Correlation Circle Plot	TW509.raw	NA	17.9336703905009
1975	Q8R2S8	0.315402324098089	0.693318056520519	murine	Q8R2S8	1	2.5	#F68B33	1	Correlation Circle Plot	TW510.raw	17.9481219397993	17.6965018965544
1976	Q8R2S8	0.315402324098089	0.693318056520519	murine	Q8R2S8	1	2.5	#F68B33	1	Correlation Circle Plot	TW511.raw	18.8276311201238	17.843681874149
1977	Q8R2S8	0.315402324098089	0.693318056520519	murine	Q8R2S8	1	2.5	#F68B33	1	Correlation Circle Plot	TW512.raw	18.4998069671694	17.659076078304
1978	Q8R2S8	0.315402324098089	0.693318056520519	murine	Q8R2S8	1	2.5	#F68B33	1	Correlation Circle Plot	TW513.raw	16.1716537591163	17.7045939285462
1979	Q8R2S8	0.315402324098089	0.693318056520519	murine	Q8R2S8	1	2.5	#F68B33	1	Correlation Circle Plot	TW514.raw	16.8833711858753	17.6560477154906
1980	Q8R2S8	0.315402324098089	0.693318056520519	murine	Q8R2S8	1	2.5	#F68B33	1	Correlation Circle Plot	TW515.raw	18.1449917558187	17.9640531395001
1981	Q8R2Z5	-0.0387645853920508	-0.601192716371804	murine	Q8R2Z5	1	2.5	#F68B33	1	Correlation Circle Plot	TW507.raw	17.8577076947408	18.1215841046713
1982	Q8R2Z5	-0.0387645853920508	-0.601192716371804	murine	Q8R2Z5	1	2.5	#F68B33	1	Correlation Circle Plot	TW508.raw	15.9776354546382	17.1193869808025
1983	Q8R2Z5	-0.0387645853920508	-0.601192716371804	murine	Q8R2Z5	1	2.5	#F68B33	1	Correlation Circle Plot	TW509.raw	17.5165464587104	17.9336703905009
1984	Q8R2Z5	-0.0387645853920508	-0.601192716371804	murine	Q8R2Z5	1	2.5	#F68B33	1	Correlation Circle Plot	TW510.raw	17.0978263921119	17.6965018965544
1985	Q8R2Z5	-0.0387645853920508	-0.601192716371804	murine	Q8R2Z5	1	2.5	#F68B33	1	Correlation Circle Plot	TW511.raw	17.1563398872866	17.843681874149
1986	Q8R2Z5	-0.0387645853920508	-0.601192716371804	murine	Q8R2Z5	1	2.5	#F68B33	1	Correlation Circle Plot	TW512.raw	17.5375141785244	17.659076078304
1987	Q8R2Z5	-0.0387645853920508	-0.601192716371804	murine	Q8R2Z5	1	2.5	#F68B33	1	Correlation Circle Plot	TW513.raw	18.1975046811022	17.7045939285462
1988	Q8R2Z5	-0.0387645853920508	-0.601192716371804	murine	Q8R2Z5	1	2.5	#F68B33	1	Correlation Circle Plot	TW514.raw	17.4283192756986	17.6560477154906
1989	Q8R2Z5	-0.0387645853920508	-0.601192716371804	murine	Q8R2Z5	1	2.5	#F68B33	1	Correlation Circle Plot	TW515.raw	17.3365588607416	17.9640531395001
1990	Q8TBX8	-0.311811906951189	0.743102070589572	human	Q8TBX8	1	2.5	#388ECC	1	Correlation Circle Plot	TW507.raw	18.0627365750097	18.1215841046713
1991	Q8TBX8	-0.311811906951189	0.743102070589572	human	Q8TBX8	1	2.5	#388ECC	1	Correlation Circle Plot	TW508.raw	18.871291634612	17.1193869808025
1992	Q8TBX8	-0.311811906951189	0.743102070589572	human	Q8TBX8	1	2.5	#388ECC	1	Correlation Circle Plot	TW509.raw	17.4551586262979	17.9336703905009
1993	Q8TBX8	-0.311811906951189	0.743102070589572	human	Q8TBX8	1	2.5	#388ECC	1	Correlation Circle Plot	TW510.raw	18.7908416404447	17.6965018965544
1994	Q8TBX8	-0.311811906951189	0.743102070589572	human	Q8TBX8	1	2.5	#388ECC	1	Correlation Circle Plot	TW511.raw	17.5012307524362	17.843681874149
1995	Q8TBX8	-0.311811906951189	0.743102070589572	human	Q8TBX8	1	2.5	#388ECC	1	Correlation Circle Plot	TW512.raw	17.1597333976929	17.659076078304
1996	Q8TBX8	-0.311811906951189	0.743102070589572	human	Q8TBX8	1	2.5	#388ECC	1	Correlation Circle Plot	TW513.raw	17.1602259767356	17.7045939285462
1997	Q8TBX8	-0.311811906951189	0.743102070589572	human	Q8TBX8	1	2.5	#388ECC	1	Correlation Circle Plot	TW514.raw	18.7071332888409	17.6560477154906
1998	Q8TBX8	-0.311811906951189	0.743102070589572	human	Q8TBX8	1	2.5	#388ECC	1	Correlation Circle Plot	TW515.raw	17.134546646751	17.9640531395001
1999	Q8TC12	0.202196493318181	0.66211079344363	human	Q8TC12	1	2.5	#388ECC	1	Correlation Circle Plot	TW507.raw	17.560780621203	18.1215841046713
[truncated: 782 more rows]
