# Supplementary material for: Proteomic characterization of intrahepatic cholangiocarcinoma identifies risk-stratifying subgroups and EIF4A1 as a therapeutic target
Source: Nat Commun. 2026 Mar 23;17:2741. doi: 10.1038/s41467-026-70817-1 (PMC13013968; doi:10.1038/s41467-026-70817-1)
Supplement: Supplementary file 14 — Source Data [file 41467_2026_70817_MOESM14_ESM.zip › Source Data/Fig8A.csv]

	Protein	Sample	Abundance	Patient_No	Tissue	Age (years)	Ethnicity	Sex	PSC	Hep B/C	Tumor Stage	Radiotherapy	Lymph Node Metastasis	Lymphangioinvasion	Satellite Nodules	Liver Capsule Invasion	Portal Spread	Overall Tumor Budding	intratumoral Tumor Budding	peritumoral Tumor Budding	Duct Type	cluster	daystorecurrence	daystolastfu	censored	daystoevent	Alive	clustertest	clusterinfo
1	P60842	KB100	4.02216529498653	49	Tumor	72	W	M	NO	N	T2	No	NotTested	Yes	No	No	Yes	1	1	1	SDT	cluster1	1125	1942	1	1125	DOD	cluster1	cluster1
2	P60842	KB101	3.15048149413809	49	normal	72	W	M	NO	N	T2	No	NotTested	Yes	No	No	Yes	1	1	1	NA	NA	1125	1942	1	1125	DOD	cluster1	TANM
3	P60842	KB102	3.03682680819836	18	normal	48	W	F	YES	N	T2	No	NotTested	Yes	No	No	Yes	1	1	1	NA	NA	511	1603	1	511	DOD	cluster1	TANM
4	P60842	KB103	4.22630433117969	205	Tumor	70	W	F	NO	NT	T1	No	NotTested	No	No	No	No	2	1	2	SDT	cluster2	306	1817	1	306	DOD	cluster1	cluster1
5	P60842	KB104	3.11481095221888	205	normal	70	W	F	NO	NT	T1	No	NotTested	No	No	No	No	2	1	2	NA	NA	306	1817	1	306	DOD	cluster1	TANM
6	P60842	KB105	3.67125722496667	43	Tumor	69	W	F	NO	N	T2	Yes	Yes	Yes	Yes	No	No	3	3	2	SDT	cluster2	160	160	1	160	DOD	cluster2	cluster2
7	P60842	KB107	NA	44	normal	77	W	M	NO	N	T1	No	No	No	No	No	No	1	1	1	NA	NA	859	2652	1	859	AWD	cluster1	TANM
8	P60842	KB108	4.21832137348995	50	Tumor	64	W	F	NO	N	T3	Yes	No	Yes	No	Yes	No	3	3	2	LDT	cluster2	145	323	1	145	DOD	cluster2	cluster2
9	P60842	KB109	3.11170456766015	50	normal	64	W	F	NO	N	T3	Yes	No	Yes	No	Yes	No	3	3	2	NA	NA	145	323	1	145	DOD	cluster2	TANM
10	P60842	KB110	3.45919933934078	206	Tumor	75	W	M	NO	N	T2	No	Yes	Yes	No	No	No	3	3	2	LDT	cluster1	363	368	1	363	DOD	cluster1	cluster1
11	P60842	KB111	3.24125714834279	206	normal	75	W	M	NO	N	T2	No	Yes	Yes	No	No	No	3	3	2	NA	NA	363	368	1	363	DOD	cluster1	TANM
12	P60842	KB112	3.92178410679155	51	Tumor	73	W	F	NO	NT	T1	No	No	No	No	No	No	2	2	2	SDT	cluster1	NA	2089	0	2089	NED	cluster1	cluster1
13	P60842	KB113	3.20435723115762	51	normal	73	W	F	NO	NT	T1	No	No	No	No	No	No	2	2	2	NA	NA	NA	2089	0	2089	NED	cluster1	TANM
14	P60842	KB114	3.94628885401084	52	Tumor	65	W	F	NO	NT	T2	No	No	No	Yes	No	No	2	2	2	LDT	cluster2	580	658	1	580	AWD	cluster1	cluster1
15	P60842	KB115	3.57197556475064	52	normal	65	W	F	NO	NT	T2	No	No	No	Yes	No	No	2	2	2	NA	NA	580	658	1	580	AWD	cluster1	TANM
16	P60842	KB116	4.56605013508918	59	Tumor	47	W	F	NO	NT	T2	Yes	Yes	Yes	No	No	No	2	2	2	SDT	cluster2	153	284	1	153	DOD	cluster2	cluster2
17	P60842	KB117	3.17431252026039	59	normal	47	W	F	NO	NT	T2	Yes	Yes	Yes	No	No	No	2	2	2	NA	NA	153	284	1	153	DOD	cluster2	TANM
18	P60842	KB142	4.19703481657958	329	Tumor	61	W	F	NO	NT	T2	No	NotTested	Yes	Yes	No	Yes	3	3	2	LDT	cluster2	186	609	1	186	DOD	cluster2	cluster2
19	P60842	KB143	3.55356359561	329	normal	61	W	F	NO	NT	T2	No	NotTested	Yes	Yes	No	Yes	3	3	2	NA	NA	186	609	1	186	DOD	cluster2	TANM
20	P60842	KB144	4.25049313743805	331	Tumor	46	A	F	NO	N	T2	No	No	Yes	No	No	No	2	2	2	SDT	cluster2	238	566	1	238	AWD	cluster2	cluster2
21	P60842	KB145	3.32304424379576	331	normal	46	A	F	NO	N	T2	No	No	Yes	No	No	No	2	2	2	NA	NA	238	566	1	238	AWD	cluster2	TANM
22	P60842	KB146	3.97035054161874	510	Tumor	57	W	M	NO	NT	T2	No	Yes	Yes	No	No	No	3	2	NA	LDT	cluster1	953	953	1	953	DOD	cluster1	cluster1
23	P60842	KB148	3.90535130744453	401	Tumor	65	W	F	NO	N	T1	Yes	NotTested	No	No	No	No	1	1	1	SDT	cluster1	NA	1797	0	1797	NED	cluster1	cluster1
24	P60842	KB149	3.10483782454886	401	normal	65	W	F	NO	N	T1	Yes	NotTested	No	No	No	No	1	1	1	NA	NA	NA	1797	0	1797	NED	cluster1	TANM
25	P60842	KB150	3.09673479616283	339	normal	36	W	F	NO	N	T1	Yes	No	No	No	No	No	2	2	1	NA	NA	NA	1761	0	1761	NED	cluster2	TANM
26	P60842	KB151	3.28394908187612	338	normal	68	W	F	NO	Y	T2	No	NotTested	Yes	No	No	No	2	2	2	NA	NA	179	367	1	179	DOD	cluster2	TANM
27	P60842	KB152	3.98663687531665	601	Tumor	79	W	F	NO	N	T2	No	No	Yes	No	No	NotTested	3	3	3	LDT	cluster2	586	1037	1	586	DOD	cluster1	cluster1
28	P60842	KB153	3.20806939950214	601	normal	79	W	F	NO	N	T2	No	No	Yes	No	No	NotTested	3	3	3	NA	NA	586	1037	1	586	DOD	cluster1	TANM
29	P60842	KB154	4.10933141531825	344	Tumor	52	W	M	NO	N	T2	Yes	Yes	Yes	No	No	No	3	3	3	SDT	cluster2	216	391	1	216	DOD	cluster2	cluster2
30	P60842	KB155	3.28453216813266	344	normal	52	W	M	NO	N	T2	Yes	Yes	Yes	No	No	No	3	3	3	NA	NA	216	391	1	216	DOD	cluster2	TANM
31	P60842	KB156	3.46968460220758	606	Tumor	73	W	F	NO	NT	T3	Yes	No	No	No	Yes	No	2	1	1	SDT	cluster2	300	1473	1	300	DOD	cluster2	cluster2
32	P60842	KB157	3.08312841339973	606	normal	73	W	F	NO	NT	T3	Yes	No	No	No	Yes	No	2	1	1	NA	NA	300	1473	1	300	DOD	cluster2	TANM
33	P60842	KB158	3.19835041011337	605	Tumor	66	W	F	NO	N	T2	Yes	Yes	Yes	No	No	NotTested	3	3	NA	LDT	cluster2	308	500	1	308	DOD	cluster2	cluster2
34	P60842	KB159	3.07767687922295	605	normal	66	W	F	NO	N	T2	Yes	Yes	Yes	No	No	NotTested	3	3	NA	NA	NA	308	500	1	308	DOD	cluster2	TANM
35	P60842	KB160	3.25138101124197	607	normal	48	W	M	NO	N	T1	Yes	No	No	No	No	No	1	1	1	NA	NA	149	1738	1	149	NED	cluster2	TANM
36	P60842	KB161	2.80291595966517	608	normal	44	A	M	NO	Y	T1	Yes	NotTested	No	No	No	NotTested	1	1	1	NA	NA	358	1276	1	358	AWD	cluster1	TANM
37	P60842	KB162	3.22234844887456	602	Tumor	76	W	M	NO	NT	T2	No	No	Yes	No	No	No	3	2	NA	SDT	cluster1	NA	1618	0	1618	NED	cluster1	cluster1
38	P60842	KB163	3.6377682729424	609	Tumor	81	W	M	NO	N	T2	No	No	Yes	No	No	NotTested	3	3	NA	LDT	cluster2	78	348	1	78	DOD	cluster2	cluster2
39	P60842	KB164	4.02155024403152	512	Tumor	80	W	F	NO	N	T3	Yes	Yes	Yes	No	Yes	No	2	2	2	SDT	cluster2	252	826	1	252	DOD	cluster2	cluster2
40	P60842	KB165	2.97359934597083	512	normal	80	W	F	NO	N	T3	Yes	Yes	Yes	No	Yes	No	2	2	2	NA	NA	252	826	1	252	DOD	cluster2	TANM
41	P60842	KB166	3.4945917623075	611	Tumor	68	W	M	NO	N	T2	Yes	Yes	Yes	No	No	NotTested	2	2	2	LDT	cluster2	229	436	1	229	DOD	cluster2	cluster2
42	P60842	KB167	2.31434749189492	611	normal	68	W	M	NO	N	T2	Yes	Yes	Yes	No	No	NotTested	2	2	2	NA	NA	229	436	1	229	DOD	cluster2	TANM
43	P60842	KB168	3.81855234899151	612	Tumor	73	W	M	NO	N	T1	No	NotTested	No	No	No	NotTested	2	2	2	LDT	cluster2	NA	925	0	925	NED	cluster1	cluster1
44	P60842	KB169	3.16704035200977	612	normal	73	W	M	NO	N	T1	No	NotTested	No	No	No	NotTested	2	2	2	NA	NA	NA	925	0	925	NED	cluster1	TANM
45	P60842	KB170	4.20856190353105	508	Tumor	54	W	F	NO	N	T1	No	NotTested	No	No	No	No	3	3	2	LDT	cluster1	NA	1208	0	1208	NED	cluster1	cluster1
46	P60842	KB171	3.28363753987581	508	normal	54	W	F	NO	N	T1	No	NotTested	No	No	No	No	3	3	2	NA	NA	NA	1208	0	1208	NED	cluster1	TANM
47	P60842	KB172	3.53122335161477	613	normal	77	W	M	NO	NT	T4	Yes	NotTested	Yes	No	Yes	NotTested	3	3	3	NA	NA	95	174	1	95	DOD	cluster1	TANM
48	P60842	KB173	3.26381234003145	617	normal	81	W	M	NO	N	T1	No	NotTested	No	No	No	NotTested	3	3	2	NA	NA	NA	14	0	14	DOD	cluster1	TANM
49	P60842	KB174	3.80106334616493	618	Tumor	69	A	M	NO	N	T1	Yes	No	Yes	No	No	NotTested	2	2	2	LDT	cluster2	618	723	1	618	AWD	cluster2	cluster2
50	P60842	KB175	3.25978765944809	618	normal	69	A	M	NO	N	T1	Yes	No	Yes	No	No	NotTested	2	2	2	NA	NA	618	723	1	618	AWD	cluster2	TANM
51	P60842	KB176	3.17458086521607	507	normal	65	W	F	NO	N	T1	No	No	No	No	Yes	No	2	2	2	NA	NA	NA	1079	0	1079	NED	cluster1	TANM
52	P60842	KB177	3.50222549406886	619	Tumor	69	W	F	NO	N	T2	No	Yes	Yes	No	No	NotTested	1	1	1	LDT	cluster2	679	1183	1	679	AWD	cluster2	cluster2
53	P60842	KB178	3.36813000863985	619	normal	69	W	F	NO	N	T2	No	Yes	Yes	No	No	NotTested	1	1	1	NA	NA	679	1183	1	679	AWD	cluster2	TANM
54	P60842	KB179	3.39305462326115	620	Tumor	81	W	F	NO	N	T2	No	No	Yes	No	No	NotTested	1	1	1	SDT	cluster2	997	1100	1	997	AWD	cluster2	cluster2
55	P60842	KB180	3.18913529458728	620	normal	81	W	F	NO	N	T2	No	No	Yes	No	No	NotTested	1	1	1	NA	NA	997	1100	1	997	AWD	cluster2	TANM
56	P60842	KB181	3.9388528057069	654	Tumor	71	W	M	NO	N	T2	No	NotTested	No	Yes	No	No	2	2	2	SDT	cluster2	397	654	1	397	AWD	cluster2	cluster2
57	P60842	KB182	3.63317966296424	655	Tumor	58	W	F	NO	Y	T3	No	NotTested	No	No	No	NotTested	3	3	3	SDT	cluster1	NA	664	0	664	NED	cluster1	cluster1
58	P60842	KB183	3.26088266928369	655	normal	58	W	F	NO	Y	T3	No	NotTested	No	No	No	NotTested	3	3	3	NA	NA	NA	664	0	664	NED	cluster1	TANM
59	P60842	KB184	3.19999650698751	686	Tumor	73	W	M	NO	N	T1	No	No	No	No	No	No	2	2	2	LDT	cluster2	209	629	1	209	AWD	cluster2	cluster2
60	P60842	KB185	3.33125033861675	686	normal	73	W	M	NO	N	T1	No	No	No	No	No	No	2	2	2	NA	NA	209	629	1	209	AWD	cluster2	TANM
61	P60842	KB186	3.8969795220539	621	Tumor	66	W	M	NO	N	T1	No	No	No	No	No	NotTested	2	2	2	SDT	cluster1	182	579	1	182	AWD	cluster2	cluster2
62	P60842	KB187	3.34112157004903	621	normal	66	W	M	NO	N	T1	No	No	No	No	No	NotTested	2	2	2	NA	NA	182	579	1	182	AWD	cluster2	TANM
63	P60842	KB188	3.51240968251988	623	Tumor	72	NR	M	NO	N	T3	Yes	NotTested	No	No	No	NotTested	1	1	1	SDT	cluster1	NA	483	0	483	NED	cluster1	cluster1
64	P60842	KB189	3.16951762353252	623	normal	72	NR	M	NO	N	T3	Yes	NotTested	No	No	No	NotTested	1	1	1	NA	NA	NA	483	0	483	NED	cluster1	TANM
65	P60842	KB190	3.37478678818346	506	Tumor	73	W	F	NO	N	T2	No	NotTested	No	No	No	No	1	1	1	LDT	cluster1	NA	667	0	667	NED	cluster1	cluster1
66	P60842	KB191	3.22329056553794	506	normal	73	W	F	NO	N	T2	No	NotTested	No	No	No	No	1	1	1	NA	NA	NA	667	0	667	NED	cluster1	TANM
67	P60842	KB192	3.86039098288946	665	Tumor	65	W	M	NO	N	T1	No	NotTested	No	No	No	No	3	3	2	LDT	cluster1	225	770	1	225	NED	cluster1	cluster1
68	P60842	KB193	3.90059501191154	622	Tumor	71	W	M	NO	N	T1	No	No	No	No	No	NotTested	1	1	1	SDT	cluster1	NA	414	0	414	NED	cluster1	cluster1
69	P60842	KB194	3.30042723192934	622	normal	71	W	M	NO	N	T1	No	No	No	No	No	NotTested	1	1	1	NA	NA	NA	414	0	414	NED	cluster1	TANM
70	P60842	KB195	4.1792454063634	518	Tumor	69	W	M	NO	N	T2	No	NotTested	No	Yes	No	No	3	3	NA	SDT	cluster1	121	327	1	121	DOD	cluster1	cluster1
71	P60842	KB196	3.83546942114193	522	Tumor	61	W	F	NO	N	T1	No	Yes	No	No	Yes	No	2	2	2	SDT	cluster1	NA	238	0	238	NED	cluster1	cluster1
72	P60842	KB197	3.03444958251543	522	normal	61	W	F	NO	N	T1	No	Yes	No	No	Yes	No	2	2	2	NA	NA	NA	238	0	238	NED	cluster1	TANM
73	P60842	KB198	3.66274440668493	523	normal	86	W	F	NO	N	T2	No	Yes	Yes	Yes	Yes	Yes	1	1	1	NA	NA	NA	142	0	142	NED	cluster2	TANM
74	P60842	KB199	3.80726564811945	624	Tumor	83	W	M	NO	N	T4	Yes	No	No	No	No	NotTested	2	2	2	SDT	cluster2	218	218	1	218	DOC	cluster1	cluster1
75	P60842	KB200	2.86825103788334	624	normal	83	W	M	NO	N	T4	Yes	No	No	No	No	NotTested	2	2	2	NA	NA	218	218	1	218	DOC	cluster1	TANM
76	P60842	KB201	3.57927743220768	675	Tumor	72	W	M	NO	NT	T1	No	NotTested	No	No	No	NotTested	2	1	2	SDT	cluster1	NA	173	0	173	NED	cluster1	cluster1
77	P60842	KB202	3.13605233927342	675	normal	72	W	M	NO	NT	T1	No	NotTested	No	No	No	NotTested	2	1	2	NA	NA	NA	173	0	173	NED	cluster1	TANM
78	P60842	KB203	3.83512854251341	524	Tumor	71	W	M	NO	N	T2	Yes	No	Yes	No	No	No	1	1	1	SDT	cluster2	NA	582	0	582	NED	cluster1	cluster1
79	P60842	KB204	3.2205513607812	524	normal	71	W	M	NO	N	T2	Yes	No	Yes	No	No	No	1	1	1	NA	NA	NA	582	0	582	NED	cluster1	TANM
80	P60842	KB205	4.01635327131131	625	Tumor	77	W	F	NO	NT	T2	No	NotTested	No	Yes	No	NotTested	1	1	1	SDT	cluster2	86	86	1	86	NED	cluster1	cluster1
81	P60842	KB206	3.2600396143792	625	normal	77	W	F	NO	NT	T2	No	NotTested	No	Yes	No	NotTested	1	1	1	NA	NA	86	86	1	86	NED	cluster1	TANM
82	P60842	KB207	3.623787153089	678	Tumor	65	H	M	NO	NT	T2	Yes	NotTested	Yes	No	No	NotTested	2	2	1	SDT	cluster2	NA	110	0	110	NED	cluster1	cluster1
83	P60842	KB208	3.06152967295846	678	normal	65	H	M	NO	NT	T2	Yes	NotTested	Yes	No	No	NotTested	2	2	1	NA	NA	NA	110	0	110	NED	cluster1	TANM
84	P60842	KB211	2.7438608400563	41	normal	74	A	M	NO	N	T2	No	No	Yes	No	No	No	2	2	2	NA	NA	181	556	1	181	DOD	cluster2	TANM
85	P60842	KB212	3.08091297734324	21	normal	65	A	F	NO	N	T2	No	No	Yes	No	No	No	2	1	2	NA	NA	1302	2259	1	1302	DOD	cluster1	TANM
86	P60842	KB217	3.53198272784311	62	Tumor	66	W	M	NO	NT	T3	Yes	Yes	Yes	Yes	Yes	Yes	3	3	2	LDT	cluster2	247	248	1	247	DOD	cluster2	cluster2
87	P60842	KB218	4.06197553502542	58	Tumor	70	W	F	NO	NT	T2	No	Yes	Yes	Yes	No	Yes	2	2	2	SDT	cluster2	85	85	1	85	DOD	cluster2	cluster2
88	P60842	KB219	3.89882213736398	525	Tumor	57	W	F	NO	N	T1	No	NotTested	Yes	No	No	No	3	3	2	SDT	cluster2	333	1325	1	333	DOD	cluster1	cluster1
89	P60842	KB22	3.90791661114392	507	Tumor	65	W	F	NO	N	T1	No	No	No	No	Yes	No	2	2	2	SDT	cluster1	NA	1079	0	1079	NED	cluster1	cluster1
90	P60842	KB220	3.97751685030319	207	Tumor	48	W	F	NO	NT	T2	Yes	Yes	Yes	No	No	No	3	3	2	SDT	cluster2	172	522	1	172	DOD	cluster2	cluster2
91	P60842	KB222	3.38408007070455	209	normal	70	W	M	NO	NT	T1	No	NotTested	No	No	No	No	3	3	3	NA	NA	NA	294	0	294	NED	cluster1	TANM
92	P60842	KB24	3.22585453941031	7	Tumor	63	W	M	NO	N	T2	No	NotTested	Yes	No	No	No	1	1	1	LDT	cluster2	1823	3524	1	1823	AWD	cluster1	cluster1
93	P60842	KB25	3.53802406300588	617	Tumor	81	W	M	NO	N	T1	No	NotTested	No	No	No	NotTested	3	3	2	SDT	cluster1	NA	14	0	14	DOD	cluster1	cluster1
94	P60842	KB26	4.64194630235682	210	Tumor	86	B	M	NO	N	T2	Yes	Yes	Yes	Yes	No	No	2	2	2	LDT	cluster2	3	124	1	3	DOD	cluster2	cluster2
95	P60842	KB27	3.83520703419138	316	Tumor	40	B	F	NO	N	T1	Yes	No	No	No	No	No	1	1	1	LDT	cluster1	731	2015	1	731	AWD	cluster1	cluster1
96	P60842	KB28	3.61969553550774	114	Tumor	79	W	F	NO	N	T1	No	NotTested	No	No	No	No	2	2	1	SDT	cluster1	NA	3111	0	2213	NED	cluster1	cluster1
97	P60842	KB29	4.29710391214208	608	Tumor	44	A	M	NO	Y	T1	Yes	NotTested	No	No	No	NotTested	1	1	1	SDT	cluster2	358	1276	1	358	AWD	cluster1	cluster1
98	P60842	KB30	4.19112173330355	6	Tumor	67	A	F	NO	N	T1	Yes	No	No	No	No	No	3	3	1	SDT	cluster2	586	1435	1	586	DOD	cluster2	cluster2
99	P60842	KB31	3.89893959809264	613	Tumor	77	W	M	NO	NT	T4	Yes	NotTested	Yes	No	Yes	NotTested	3	3	3	SDT	cluster1	95	174	1	95	DOD	cluster1	cluster1
100	P60842	KB32	4.21343824819292	607	Tumor	48	W	M	NO	N	T1	Yes	No	No	No	No	No	1	1	1	SDT	cluster2	149	1738	1	149	NED	cluster2	cluster2
101	P60842	KB33	3.70219890344866	209	Tumor	70	W	M	NO	NT	T1	No	NotTested	No	No	No	No	3	3	3	SDT	cluster1	NA	294	0	294	NED	cluster1	cluster1
102	P60842	KB34	3.31877548889888	44	Tumor	77	W	M	NO	N	T1	No	No	No	No	No	No	1	1	1	LDT	cluster1	859	2652	1	859	AWD	cluster1	cluster1
103	P60842	KB35	3.68364987028658	118	Tumor	66	W	F	NO	NT	T1	No	No	No	No	No	No	2	2	1	SDT	cluster1	NA	5	0	5	NED	cluster1	cluster1
104	P60842	KB36	4.7514794603246	101	Tumor	28	B	M	YES	N	T2	Yes	No	Yes	Yes	No	No	2	2	2	SDT	cluster2	454	872	1	454	DOD	cluster2	cluster2
105	P60842	KB37	4.269935836413	211	Tumor	64	W	M	NO	NT	T1	No	No	No	No	No	Yes	3	3	2	SDT	cluster2	523	825	1	523	DOD	cluster1	cluster1
106	P60842	KB38	3.50457147281348	339	Tumor	36	W	F	NO	N	T1	Yes	No	No	No	No	No	2	2	1	SDT	cluster2	NA	1761	0	1761	NED	cluster2	cluster2
107	P60842	KB39	4.21458598458384	523	Tumor	86	W	F	NO	N	T2	No	Yes	Yes	Yes	Yes	Yes	1	1	1	SDT	cluster2	NA	142	0	142	NED	cluster2	cluster2
108	P60842	KB40	3.13065780536943	18	Tumor	48	W	F	YES	N	T2	No	NotTested	Yes	No	No	Yes	1	1	1	LDT	cluster1	511	1603	1	511	DOD	cluster1	cluster1
109	P60842	KB41	3.46969882024668	338	Tumor	68	W	F	NO	Y	T2	No	NotTested	Yes	No	No	No	2	2	2	SDT	cluster2	179	367	1	179	DOD	cluster2	cluster2
110	P60842	KB43	2.86200062081423	654	normal	71	W	M	NO	N	T2	No	NotTested	No	Yes	No	No	2	2	2	NA	NA	397	654	1	397	AWD	cluster2	TANM
111	P60842	KB44	2.90482339398288	31	normal	67	W	F	NO	NT	T4	No	No	Yes	No	No	No	2	2	1	NA	NA	2022	3211	1	2022	NED	cluster1	TANM
112	P60842	KB45	2.98092074662681	316	normal	40	B	F	NO	N	T1	Yes	No	No	No	No	No	1	1	1	NA	NA	731	2015	1	731	AWD	cluster1	TANM
113	P60842	KB46	3.21191804805525	6	normal	67	A	F	NO	N	T1	Yes	No	No	No	No	No	3	3	1	NA	NA	586	1435	1	586	DOD	cluster2	TANM
114	P60842	KB47	3.06601823021009	118	normal	66	W	F	NO	NT	T1	No	No	No	No	No	No	2	2	1	NA	NA	NA	5	0	5	NED	cluster1	TANM
115	P60842	KB49	3.96377469188628	31	Tumor	67	W	F	NO	NT	T4	No	No	Yes	No	No	No	2	2	1	SDT	cluster1	2022	3211	1	2022	NED	cluster1	cluster1
116	P60842	KB50	3.02248862293161	8	Tumor	54	B	M	NO	N	T3	Yes	NotTested	Yes	No	Yes	No	2	2	1	SDT	cluster1	NA	245	0	245	NED	cluster1	cluster1
117	P60842	KB51	2.69520343646335	8	normal	54	B	M	NO	N	T3	Yes	NotTested	Yes	No	Yes	No	2	2	1	NA	NA	NA	245	0	245	NED	cluster1	TANM
118	P60842	KB52	4.61289879705624	9	Tumor	76	W	F	NO	NT	T2	No	No	Yes	No	No	No	1	1	NA	SDT	cluster2	NA	2591	0	2213	NED	cluster2	cluster2
119	P60842	KB54	3.08263870589915	114	normal	79	W	F	NO	N	T1	No	NotTested	No	No	No	No	2	2	1	NA	NA	NA	3111	0	2213	NED	cluster1	TANM
120	P60842	KB56	3.50695920960215	115	Tumor	58	W	F	NO	NT	T2	No	No	No	Yes	No	No	1	1	1	LDT	cluster1	NA	1896	0	1896	NED	cluster1	cluster1
121	P60842	KB57	2.97887997662051	115	normal	58	W	F	NO	NT	T2	No	No	No	Yes	No	No	1	1	1	NA	NA	NA	1896	0	1896	NED	cluster1	TANM
122	P60842	KB77	3.52823111902446	34	Tumor	68	W	F	NO	NT	T2	No	Yes	Yes	No	No	No	2	2	2	LDT	cluster2	729	1150	1	729	DOD	cluster1	cluster1
123	P60842	KB78	3.80703675965983	36	Tumor	53	A	F	NO	Y	T1	No	No	No	No	No	No	1	1	1	LDT	cluster1	NA	308	0	308	NED	cluster1	cluster1
124	P60842	KB79	3.34060852013717	36	normal	53	A	F	NO	Y	T1	No	No	No	No	No	No	1	1	1	NA	NA	NA	308	0	308	NED	cluster1	TANM
125	P60842	KB80	4.42733533572571	19	Tumor	78	W	F	NO	N	T2	No	Yes	Yes	No	No	No	1	1	1	LDT	cluster2	1159	1309	1	1159	DOD	cluster2	cluster2
126	P60842	KB81	3.07568638072226	19	normal	78	W	F	NO	N	T2	No	Yes	Yes	No	No	No	1	1	1	NA	NA	1159	1309	1	1159	DOD	cluster2	TANM
127	P60842	KB82	3.55677754329228	47	Tumor	73	W	F	NO	N	T1	No	NotTested	No	No	No	Yes	1	1	1	LDT	cluster1	1013	2184	1	1013	DOD	cluster1	cluster1
128	P60842	KB83	3.18886199947107	47	normal	73	W	F	NO	N	T1	No	NotTested	No	No	No	Yes	1	1	1	NA	NA	1013	2184	1	1013	DOD	cluster1	TANM
129	P60842	KB84	3.94579791141477	38	Tumor	57	A	F	NO	Y	T2	Yes	NotTested	Yes	No	No	No	2	2	1	SDT	cluster1	281	1003	1	281	DOD	cluster1	cluster1
130	P60842	KB85	3.28445166853663	38	normal	57	A	F	NO	Y	T2	Yes	NotTested	Yes	No	No	No	2	2	1	NA	NA	281	1003	1	281	DOD	cluster1	TANM
131	P60842	KB86	3.76111966787033	20	Tumor	77	W	F	NO	Y	T1	No	NotTested	No	No	No	No	2	2	1	LDT	cluster1	422	1625	1	422	DOD	cluster1	cluster1
132	P60842	KB87	2.98995276668716	20	normal	77	W	F	NO	Y	T1	No	NotTested	No	No	No	No	2	2	1	NA	NA	422	1625	1	422	DOD	cluster1	TANM
133	P60842	KB88	4.0782584437848	40	Tumor	62	W	F	NO	N	T1	Yes	No	No	No	No	No	1	1	1	LDT	cluster2	787	2525	1	787	AWD	cluster2	cluster2
134	P60842	KB89	3.16506502685777	40	normal	62	W	F	NO	N	T1	Yes	No	No	No	No	No	1	1	1	NA	NA	787	2525	1	787	AWD	cluster2	TANM
135	P60842	KB90	3.79558578599277	39	Tumor	60	W	M	NO	Y	T2	Yes	No	No	Yes	No	No	2	2	1	LDT	cluster1	2213	2227	1	2213	AWD	cluster1	cluster1
136	P60842	KB91	3.42731881218997	39	normal	60	W	M	NO	Y	T2	Yes	No	No	Yes	No	No	2	2	1	NA	NA	2213	2227	1	2213	AWD	cluster1	TANM
137	P60842	KB92	3.70286406773457	13	Tumor	84	W	F	NO	N	T1	Yes	Yes	No	No	No	No	3	3	2	LDT	cluster2	91	742	1	91	DOD	cluster1	cluster1
138	P60842	KB93	3.0626577594592	13	normal	84	W	F	NO	N	T1	Yes	Yes	No	No	No	No	3	3	2	NA	NA	91	742	1	91	DOD	cluster1	TANM
139	P60842	KB94	4.16187159797124	41	Tumor	74	A	M	NO	N	T2	No	No	Yes	No	No	No	2	2	2	LDT	cluster2	181	556	1	181	DOD	cluster2	cluster2
140	P60842	KB95	3.85762249936409	14	Tumor	69	W	F	NO	N	T2	Yes	NotTested	Yes	No	No	No	2	2	2	LDT	cluster2	149	1412	1	149	DOD	cluster2	cluster2
141	P60842	KB96	2.88733106378177	14	normal	69	W	F	NO	N	T2	Yes	NotTested	Yes	No	No	No	2	2	2	NA	NA	149	1412	1	149	DOD	cluster2	TANM
142	P60842	KB97	3.81158376019443	42	Tumor	66	W	M	YES	N	T1	No	No	No	No	No	No	1	1	1	LDT	cluster2	390	1253	1	390	DOD	cluster1	cluster1
143	P60842	KB98	3.46317229222091	42	normal	66	W	M	YES	N	T1	No	No	No	No	No	No	1	1	1	NA	NA	390	1253	1	390	DOD	cluster1	TANM
144	P60842	KB99	3.39088490219491	21	Tumor	65	A	F	NO	N	T2	No	No	Yes	No	No	No	2	1	2	SDT	cluster1	1302	2259	1	1302	DOD	cluster1	cluster1
