# Supplementary material for: Proteomic characterization of intrahepatic cholangiocarcinoma identifies risk-stratifying subgroups and EIF4A1 as a therapeutic target
Source: Nat Commun. 2026 Mar 23;17:2741. doi: 10.1038/s41467-026-70817-1 (PMC13013968; doi:10.1038/s41467-026-70817-1)
Supplement: Supplementary file 14 — Source Data [file 41467_2026_70817_MOESM14_ESM.zip › Source Data/SuppFig11A2.csv]

	logFC	AveExpr	t	P.Value	adj.P.Val	B	Protein	Contrast	Differentially_expressed	Entry.name.1	Entry.name.2	Status	Protein.names	Gene.names	Organism	Keywords	Gene.ontology..GO.
1	3.151379	2.0221532	18.913304	1.181187e-41	8.364121e-41	84.01873	Q8IUX7	Tumor - normal	TRUE	AEBP1	HUMAN	reviewed	Adipocyte enhancer-binding protein 1 (AE-binding protein 1) (Aortic carboxypeptidase-like protein)	AEBP1	Homo sapiens (Human)	Alternative splicing;Calmodulin-binding;Cytoplasm;DNA-binding;Disease variant;Ehlers-Danlos syndrome;Glycoprotein;Nucleus;Reference proteome;Repressor;Secreted;Signal;Transcription;Transcription regulation	collagen-containing extracellular matrix [GO:0062023]; cytoplasm [GO:0005737]; extracellular exosome [GO:0070062]; extracellular region [GO:0005576]; extracellular space [GO:0005615]; nucleus [GO:0005634]; calmodulin binding [GO:0005516]; carboxypeptidase activity [GO:0004180]; collagen binding [GO:0005518]; DNA-binding transcription repressor activity, RNA polymerase II-specific [GO:0001227]; RN…
2	2.487767	1.2797698	15.400993	9.207312e-33	3.637995e-32	63.53232	P02786	Tumor - normal	TRUE	TFR1	HUMAN	reviewed	Transferrin receptor protein 1 (TR) (TfR) (TfR1) (Trfr) (T9) (p90) (CD antigen CD71) [Cleaved into: Transferrin receptor protein 1, serum form (sTfR)]	TFRC	Homo sapiens (Human)	3D-structure;Cell membrane;Direct protein sequencing;Disease variant;Disulfide bond;Endocytosis;Glycoprotein;Host cell receptor for virus entry;Host-virus interaction;Lipoprotein;Membrane;Palmitate;Phosphoprotein;Receptor;Reference proteome;Secreted;Signal-anchor;Transducer;Transmembrane;Transmembrane helix	basolateral plasma membrane [GO:0016323]; blood microparticle [GO:0072562]; cell surface [GO:0009986]; clathrin-coated endocytic vesicle membrane [GO:0030669]; clathrin-coated pit [GO:0005905]; cytoplasmic vesicle [GO:0031410]; early endosome [GO:0005769]; endosome [GO:0005768]; endosome membrane [GO:0010008]; external side of plasma membrane [GO:0009897]; extracellular exosome [GO:0070062]; extr…
3	2.458840	0.1458622	24.931406	2.237039e-55	5.707002e-54	115.64070	Q12765	Tumor - normal	TRUE	SCRN1	HUMAN	reviewed	Secernin-1	SCRN1	Homo sapiens (Human)	Acetylation;Alternative splicing;Cytoplasm;Direct protein sequencing;Exocytosis;Reference proteome	cytoplasm [GO:0005737]; nuclear membrane [GO:0031965]; nucleus [GO:0005634]; cysteine-type exopeptidase activity [GO:0070004]; dipeptidase activity [GO:0016805]; exocytosis [GO:0006887]
4	2.226148	1.7783846	15.611042	2.609015e-33	1.068663e-32	64.79363	Q6PIU2	Tumor - normal	TRUE	NCEH1	HUMAN	reviewed	Neutral cholesterol ester hydrolase 1 (NCEH) (EC 3.1.1.-) (Arylacetamide deacetylase-like 1)	NCEH1	Homo sapiens (Human)	Alternative splicing;Cell membrane;Endoplasmic reticulum;Glycoprotein;Hydrolase;Lipid degradation;Lipid metabolism;Membrane;Microsome;Reference proteome;Signal-anchor;Transmembrane;Transmembrane helix	endoplasmic reticulum membrane [GO:0005789]; integral component of membrane [GO:0016021]; membrane [GO:0016020]; plasma membrane [GO:0005886]; hydrolase activity [GO:0016787]; phosphate ion binding [GO:0042301]; serine hydrolase activity [GO:0017171]; sterol esterase activity [GO:0004771]; ether lipid metabolic process [GO:0046485]; lipid catabolic process [GO:0016042]; low-density lipoprotein pa…
5	1.836667	0.5954722	22.043096	3.168498e-46	3.290409e-45	94.70413	P50281	Tumor - normal	TRUE	MMP14	HUMAN	reviewed	Matrix metalloproteinase-14 (MMP-14) (EC 3.4.24.80) (MMP-X1) (Membrane-type matrix metalloproteinase 1) (MT-MMP 1) (MTMMP1) (Membrane-type-1 matrix metalloproteinase) (MT1-MMP) (MT1MMP)	MMP14	Homo sapiens (Human)	3D-structure;Calcium;Cleavage on pair of basic residues;Cytoplasm;Direct protein sequencing;Disease variant;Disulfide bond;Hydrolase;Membrane;Metal-binding;Metalloprotease;Phosphoprotein;Protease;Reference proteome;Repeat;Signal;Transmembrane;Transmembrane helix;Zinc;Zymogen	cytoplasmic vesicle [GO:0031410]; cytosol [GO:0005829]; extracellular matrix [GO:0031012]; extracellular space [GO:0005615]; focal adhesion [GO:0005925]; Golgi lumen [GO:0005796]; integral component of plasma membrane [GO:0005887]; intermediate filament cytoskeleton [GO:0045111]; macropinosome [GO:0044354]; melanosome [GO:0042470]; nucleus [GO:0005634]; plasma membrane [GO:0005886]; endopeptidase…
6	1.742841	1.5457740	12.403130	8.461733e-25	2.255520e-24	45.20605	Q14195	Tumor - normal	TRUE	DPYL3	HUMAN	reviewed	Dihydropyrimidinase-related protein 3 (DRP-3) (Collapsin response mediator protein 4) (CRMP-4) (Unc-33-like phosphoprotein 1) (ULIP-1)	DPYSL3	Homo sapiens (Human)	3D-structure;Alternative splicing;Cell projection;Cytoplasm;Direct protein sequencing;Phosphoprotein;Reference proteome	cell body [GO:0044297]; cytosol [GO:0005829]; exocytic vesicle [GO:0070382]; extracellular space [GO:0005615]; filamentous actin [GO:0031941]; growth cone [GO:0030426]; lamellipodium [GO:0030027]; synapse [GO:0045202]; chondroitin sulfate binding [GO:0035374]; filamin binding [GO:0031005]; hydrolase activity, acting on carbon-nitrogen (but not peptide) bonds [GO:0016810]; identical protein bindin…
7	1.726297	2.8070408	11.983711	1.131080e-23	2.893472e-23	42.61768	P53634	Tumor - normal	TRUE	CATC	HUMAN	reviewed	Dipeptidyl peptidase 1 (EC 3.4.14.1) (Cathepsin C) (Cathepsin J) (Dipeptidyl peptidase I) (DPP-I) (DPPI) (Dipeptidyl transferase) [Cleaved into: Dipeptidyl peptidase 1 exclusion domain chain (Dipeptidyl peptidase I exclusion domain chain); Dipeptidyl peptidase 1 heavy chain (Dipeptidyl peptidase I heavy chain); Dipeptidyl peptidase 1 light chain (Dipeptidyl peptidase I light chain)]	CTSC	Homo sapiens (Human)	3D-structure;Alternative splicing;Chloride;Direct protein sequencing;Disease variant;Disulfide bond;Glycoprotein;Hydrolase;Lysosome;Palmoplantar keratoderma;Protease;Reference proteome;Signal;Thiol protease;Zymogen	azurophil granule lumen [GO:0035578]; centrosome [GO:0005813]; collagen-containing extracellular matrix [GO:0062023]; COPII-coated ER to Golgi transport vesicle [GO:0030134]; endoplasmic reticulum lumen [GO:0005788]; endoplasmic reticulum-Golgi intermediate compartment membrane [GO:0033116]; extracellular exosome [GO:0070062]; extracellular region [GO:0005576]; extracellular space [GO:0005615]; G…
8	1.697037	2.0554502	6.769199	2.786680e-10	4.350148e-10	11.98819	P20160	Tumor - normal	TRUE	CAP7	HUMAN	reviewed	Azurocidin (Cationic antimicrobial protein CAP37) (Heparin-binding protein) (HBP) (hHBP)	AZU1	Homo sapiens (Human)	3D-structure;Antibiotic;Antimicrobial;Chemotaxis;Direct protein sequencing;Disulfide bond;Glycoprotein;Heparin-binding;Membrane;Reference proteome;Serine protease homolog;Signal;Zymogen	azurophil granule [GO:0042582]; azurophil granule lumen [GO:0035578]; azurophil granule membrane [GO:0035577]; extracellular exosome [GO:0070062]; extracellular region [GO:0005576]; extracellular space [GO:0005615]; extrinsic component of membrane [GO:0019898]; intracellular membrane-bounded organelle [GO:0043231]; heparan sulfate proteoglycan binding [GO:0043395]; heparin binding [GO:0008201]; p…
9	1.691499	0.1675002	24.460274	3.386121e-54	7.785291e-53	112.92959	Q9UIQ6	Tumor - normal	TRUE	LCAP	HUMAN	reviewed	Leucyl-cystinyl aminopeptidase (Cystinyl aminopeptidase) (EC 3.4.11.3) (Insulin-regulated membrane aminopeptidase) (Insulin-responsive aminopeptidase) (IRAP) (Oxytocinase) (OTase) (Placental leucine aminopeptidase) (P-LAP) [Cleaved into: Leucyl-cystinyl aminopeptidase, pregnancy serum form]	LNPEP	Homo sapiens (Human)	3D-structure;Acetylation;Alternative splicing;Aminopeptidase;Cell membrane;Direct protein sequencing;Glycoprotein;Hydrolase;Membrane;Metal-binding;Metalloprotease;Phosphoprotein;Protease;Reference proteome;Secreted;Signal-anchor;Transmembrane;Transmembrane helix;Zinc	cytoplasm [GO:0005737]; cytosol [GO:0005829]; early endosome lumen [GO:0031905]; extracellular region [GO:0005576]; integral component of plasma membrane [GO:0005887]; lysosomal membrane [GO:0005765]; membrane [GO:0016020]; plasma membrane [GO:0005886]; aminopeptidase activity [GO:0004177]; metalloaminopeptidase activity [GO:0070006]; metallopeptidase activity [GO:0008237]; peptide binding [GO:00…
10	1.654924	0.3983308	11.119705	2.344638e-21	5.451309e-21	37.29610	P09668	Tumor - normal	TRUE	CATH	HUMAN	reviewed	Pro-cathepsin H [Cleaved into: Cathepsin H mini chain; Cathepsin H (EC 3.4.22.16); Cathepsin H heavy chain; Cathepsin H light chain]	CTSH	Homo sapiens (Human)	3D-structure;Direct protein sequencing;Disulfide bond;Glycoprotein;Hydrolase;Lysosome;Protease;Reference proteome;Signal;Thiol protease;Zymogen	alveolar lamellar body [GO:0097208]; collagen-containing extracellular matrix [GO:0062023]; cytoplasmic ribonucleoprotein granule [GO:0036464]; cytosol [GO:0005829]; extracellular exosome [GO:0070062]; extracellular region [GO:0005576]; extracellular space [GO:0005615]; ficolin-1-rich granule lumen [GO:1904813]; intracellular membrane-bounded organelle [GO:0043231]; lysosome [GO:0005764]; multive…
11	-6.878726	4.8976176	-29.827422	2.187726e-65	1.547193e-63	138.68139	P31327	Tumor - normal	TRUE	CPSM	HUMAN	reviewed	Carbamoyl-phosphate synthase [ammonia], mitochondrial (EC 6.3.4.16) (Carbamoyl-phosphate synthetase I) (CPSase I)	CPS1	Homo sapiens (Human)	3D-structure;ATP-binding;Acetylation;Allosteric enzyme;Alternative splicing;Disease variant;Glycoprotein;Ligase;Mitochondrion;Nucleotide-binding;Nucleus;Phosphoprotein;Reference proteome;Repeat;Transit peptide;Urea cycle	cytoplasm [GO:0005737]; mitochondrial inner membrane [GO:0005743]; mitochondrial matrix [GO:0005759]; mitochondrial nucleoid [GO:0042645]; nucleolus [GO:0005730]; protein-containing complex [GO:0032991]; ATP binding [GO:0005524]; calcium ion binding [GO:0005509]; carbamoyl-phosphate synthase (ammonia) activity [GO:0004087]; carbamoyl-phosphate synthase (glutamine-hydrolyzing) activity [GO:0004088…
12	-5.608173	4.5645266	-22.510731	4.294694e-50	6.450122e-49	103.46733	P23141	Tumor - normal	TRUE	EST1	HUMAN	reviewed	Liver carboxylesterase 1 (Acyl-coenzyme A:cholesterol acyltransferase) (ACAT) (Brain carboxylesterase hBr1) (Carboxylesterase 1) (CE-1) (hCE-1) (EC 3.1.1.1) (Cholesteryl ester hydrolase) (CEH) (EC 3.1.1.13) (Cocaine carboxylesterase) (Egasyn) (HMSE) (Methylumbelliferyl-acetate deacetylase 1) (EC 3.1.1.56) (Monocyte/macrophage serine esterase) (Retinyl ester hydrolase) (REH) (Serine esterase 1) (T…	CES1	Homo sapiens (Human)	3D-structure;Alternative splicing;Cytoplasm;Direct protein sequencing;Disulfide bond;Endoplasmic reticulum;Glycoprotein;Hydrolase;Lipid droplet;Lipid metabolism;Phosphoprotein;Reference proteome;Serine esterase;Signal	cytoplasm [GO:0005737]; cytosol [GO:0005829]; endoplasmic reticulum [GO:0005783]; endoplasmic reticulum lumen [GO:0005788]; lipid droplet [GO:0005811]; carboxylic ester hydrolase activity [GO:0052689]; methyl indole-3-acetate esterase activity [GO:0080030]; methylumbelliferyl-acetate deacetylase activity [GO:0047374]; sterol esterase activity [GO:0004771]; cellular response to cholesterol [GO:007…
13	-5.522333	2.0738601	-31.779707	3.458382e-67	3.019059e-65	142.86402	Q14117	Tumor - normal	TRUE	DPYS	HUMAN	reviewed	Dihydropyrimidinase (DHP) (DHPase) (EC 3.5.2.2) (Dihydropyrimidine amidohydrolase) (Hydantoinase)	DPYS	Homo sapiens (Human)	3D-structure;Disease variant;Hydrolase;Metal-binding;Phosphoprotein;Reference proteome;Zinc	cytosol [GO:0005829]; extracellular exosome [GO:0070062]; protein-containing complex [GO:0032991]; amino acid binding [GO:0016597]; dihydropyrimidinase activity [GO:0004157]; identical protein binding [GO:0042802]; phosphoprotein binding [GO:0051219]; thymine binding [GO:0002059]; uracil binding [GO:0002058]; zinc ion binding [GO:0008270]; beta-alanine metabolic process [GO:0019482]; pyrimidine n…
14	-5.260440	3.6404228	-17.811447	4.347352e-36	2.119429e-35	71.39350	Q9UKY3	Tumor - normal	TRUE	CES1P	HUMAN	reviewed	Putative inactive carboxylesterase 4 (Inactive carboxylesterase 1 pseudogene 1) (Placental carboxylesterase 3) (PCE-3)	CES1P1	Homo sapiens (Human)	Alternative splicing;Glycoprotein;Reference proteome;Secreted;Signal	endoplasmic reticulum [GO:0005783]; extracellular region [GO:0005576]; lipid droplet [GO:0005811]; carboxylic ester hydrolase activity [GO:0052689]; anatomical structure morphogenesis [GO:0009653]; lipid catabolic process [GO:0016042]
15	-4.993049	2.5514486	-32.110173	1.715677e-67	1.597582e-65	143.56923	O00748	Tumor - normal	TRUE	EST2	HUMAN	reviewed	Cocaine esterase (EC 3.1.1.84) (Carboxylesterase 2) (CE-2) (hCE-2) (EC 3.1.1.1) (Methylumbelliferyl-acetate deacetylase 2) (EC 3.1.1.56)	CES2	Homo sapiens (Human)	Alternative initiation;Alternative splicing;Direct protein sequencing;Disulfide bond;Endoplasmic reticulum;Glycoprotein;Hydrolase;Lipid metabolism;Pyrrolidone carboxylic acid;Reference proteome;Serine esterase;Signal	endoplasmic reticulum [GO:0005783]; endoplasmic reticulum lumen [GO:0005788]; intracellular membrane-bounded organelle [GO:0043231]; carboxylic ester hydrolase activity [GO:0052689]; methyl indole-3-acetate esterase activity [GO:0080030]; methylumbelliferyl-acetate deacetylase activity [GO:0047374]; catabolic process [GO:0009056]; prostaglandin metabolic process [GO:0006693]
16	-4.195291	2.0368377	-34.122274	2.827869e-70	3.761740e-68	149.97363	Q14032	Tumor - normal	TRUE	BAAT	HUMAN	reviewed	Bile acid-CoA:amino acid N-acyltransferase (BACAT) (BAT) (EC 2.3.1.65) (Bile acid-CoA thioesterase) (Choloyl-CoA hydrolase) (EC 3.1.2.27) (Glycine N-choloyltransferase) (Long-chain fatty-acyl-CoA hydrolase) (EC 3.1.2.2)	BAAT	Homo sapiens (Human)	Acyltransferase;Cytoplasm;Direct protein sequencing;Disease variant;Fatty acid metabolism;Hydrolase;Lipid metabolism;Peroxisome;Phosphoprotein;Reference proteome;Serine esterase;Transferase	cytosol [GO:0005829]; peroxisomal matrix [GO:0005782]; peroxisome [GO:0005777]; acyl-CoA hydrolase activity [GO:0047617]; acyltransferase activity [GO:0016746]; carboxylic ester hydrolase activity [GO:0052689]; choloyl-CoA hydrolase activity [GO:0033882]; glycine N-choloyltransferase activity [GO:0047963]; long-chain acyl-CoA hydrolase activity [GO:0052816]; medium-chain acyl-CoA hydrolase activi…
17	-4.147163	2.9899101	-24.537384	1.543291e-54	3.732627e-53	113.70794	P34913	Tumor - normal	TRUE	HYES	HUMAN	reviewed	Bifunctional epoxide hydrolase 2 [Includes: Cytosolic epoxide hydrolase 2 (CEH) (EC 3.3.2.10) (Epoxide hydratase) (Soluble epoxide hydrolase) (SEH); Lipid-phosphate phosphatase (EC 3.1.3.76)]	EPHX2	Homo sapiens (Human)	3D-structure;Acetylation;Alternative splicing;Aromatic hydrocarbons catabolism;Cytoplasm;Detoxification;Direct protein sequencing;Hydrolase;Lipid metabolism;Lipoprotein;Magnesium;Metal-binding;Multifunctional enzyme;Peroxisome;Phosphoprotein;Reference proteome	cytosol [GO:0005829]; extracellular exosome [GO:0070062]; peroxisomal matrix [GO:0005782]; peroxisome [GO:0005777]; 10-hydroxy-9-(phosphonooxy)octadecanoate phosphatase activity [GO:0033885]; epoxide hydrolase activity [GO:0004301]; hydrolase activity [GO:0016787]; lipid phosphatase activity [GO:0042577]; lysophosphatidic acid phosphatase activity [GO:0052642]; magnesium ion binding [GO:0000287];…
18	-3.871945	2.1474525	-23.512109	3.402104e-49	4.799887e-48	101.53256	P22760	Tumor - normal	TRUE	AAAD	HUMAN	reviewed	Arylacetamide deacetylase (EC 3.1.1.3)	AADAC	Homo sapiens (Human)	Direct protein sequencing;Disulfide bond;Endoplasmic reticulum;Glycoprotein;Hydrolase;Lipid metabolism;Membrane;Microsome;Reference proteome;Signal-anchor;Transmembrane;Transmembrane helix	endoplasmic reticulum membrane [GO:0005789]; integral component of membrane [GO:0016021]; catalytic activity [GO:0003824]; deacetylase activity [GO:0019213]; hydrolase activity [GO:0016787]; lipase activity [GO:0016298]; serine hydrolase activity [GO:0017171]; triglyceride lipase activity [GO:0004806]; positive regulation of triglyceride catabolic process [GO:0010898]; xenobiotic metabolic proces…
19	-3.676197	5.5591885	-19.189978	1.920153e-42	1.447759e-41	85.82947	P07099	Tumor - normal	TRUE	HYEP	HUMAN	reviewed	Epoxide hydrolase 1 (EC 3.3.2.9) (Epoxide hydratase) (Microsomal epoxide hydrolase) (mEH)	EPHX1	Homo sapiens (Human)	Aromatic hydrocarbons catabolism;Detoxification;Direct protein sequencing;Endoplasmic reticulum;Hydrolase;Lipid metabolism;Membrane;Methylation;Microsome;Reference proteome;Transmembrane;Transmembrane helix	endoplasmic reticulum membrane [GO:0005789]; integral component of membrane [GO:0016021]; cis-stilbene-oxide hydrolase activity [GO:0033961]; epoxide hydrolase activity [GO:0004301]; arachidonic acid metabolic process [GO:0019369]; aromatic compound catabolic process [GO:0019439]; epoxide metabolic process [GO:0097176]; response to organic cyclic compound [GO:0014070]; response to toxic substance…
20	-3.515872	3.4406102	-31.726521	1.208115e-68	1.269150e-66	146.18194	Q03154	Tumor - normal	TRUE	ACY1	HUMAN	reviewed	Aminoacylase-1 (ACY-1) (EC 3.5.1.14) (N-acyl-L-amino-acid amidohydrolase)	ACY1	Homo sapiens (Human)	3D-structure;Alternative splicing;Cytoplasm;Disease variant;Hydrolase;Metal-binding;Reference proteome;Zinc	cytosol [GO:0005829]; extracellular exosome [GO:0070062]; aminoacylase activity [GO:0004046]; identical protein binding [GO:0042802]; metal ion binding [GO:0046872]; cellular amino acid metabolic process [GO:0006520]
