# Supplementary material for: Proteomic characterization of intrahepatic cholangiocarcinoma identifies risk-stratifying subgroups and EIF4A1 as a therapeutic target
Source: Nat Commun. 2026 Mar 23;17:2741. doi: 10.1038/s41467-026-70817-1 (PMC13013968; doi:10.1038/s41467-026-70817-1)
Supplement: Supplementary file 14 — Source Data [file 41467_2026_70817_MOESM14_ESM.zip › Source Data/SuppFig11B2.csv]

	logFC	AveExpr	t	P.Value	adj.P.Val	B	Protein	Contrast	Differentially_expressed	Entry.name	Status	Protein.names	Gene.names.1	Gene.names.2	Gene.names.3	Gene.names.4	Gene.names.5	Gene.names.6	Gene.names.7	Gene.names.8	Gene.names.9	Gene.names.10	Gene.names.11	Gene.names.12	Gene.names.13	Gene.names.14	Gene.names.15	Gene.names.16	Gene.names.17	Gene.names.18	Gene.names.19	Gene.names.20	Gene.names.21	Gene.names.22	Gene.names.23	Gene.names.24	Gene.names.25	Gene.names.26	Gene.names.27	Gene.names.28	Gene.names.29	Gene.names.30	Gene.names.31	Gene.names.32	Gene.names.33	Gene.names.34	Gene.names.35	Gene.names.36	Gene.names.37
1	0.9706098	0.13993782	4.929938	4.166638e-06	1.310141e-04	4.0306087	P08243	cluster2 - cluster1	TRUE	ASNS	reviewed	Asparagine synthetase [glutamine-hydrolyzing] (EC 6.3.5.4) (Cell cycle control protein TS11) (Glutamine-dependent asparagine synthetase)	ASNS	TS11
2	0.7156080	1.34245655	5.503258	4.069342e-07	2.845039e-05	6.2358479	P17812	cluster2 - cluster1	TRUE	PYRG1	reviewed	CTP synthase 1 (EC 6.3.4.2) (CTP synthetase 1) (UTP--ammonia ligase 1)	CTPS1	CTPS
3	0.6978228	1.57624928	3.473023	8.207386e-04	6.091829e-03	-0.9078021	Q92597	cluster2 - cluster1	TRUE	NDRG1	reviewed	Protein NDRG1 (Differentiation-related gene 1 protein) (DRG-1) (N-myc downstream-regulated gene 1 protein) (Nickel-specific induction protein Cap43) (Reducing agents and tunicamycin-responsive protein) (RTP) (Rit42)	NDRG1	CAP43	DRG1	RTP
4	0.6943463	2.80120920	2.918140	4.531854e-03	2.158690e-02	-2.4613736	Q6PIU2	cluster2 - cluster1	TRUE	NCEH1	reviewed	Neutral cholesterol ester hydrolase 1 (NCEH) (EC 3.1.1.-) (Arylacetamide deacetylase-like 1)	NCEH1	AADACL1	KIAA1363
5	0.6477925	2.42279783	3.377334	1.116937e-03	7.612499e-03	-1.1904226	P02786	cluster2 - cluster1	TRUE	TFR1	reviewed	Transferrin receptor protein 1 (TR) (TfR) (TfR1) (Trfr) (T9) (p90) (CD antigen CD71) [Cleaved into: Transferrin receptor protein 1, serum form (sTfR)]	TFRC
6	0.5640605	-2.04582811	3.564505	6.730985e-04	5.241205e-03	-0.6452098	Q96RU2	cluster2 - cluster1	TRUE	UBP28	reviewed	Ubiquitin carboxyl-terminal hydrolase 28 (EC 3.4.19.12) (Deubiquitinating enzyme 28) (Ubiquitin thioesterase 28) (Ubiquitin-specific-processing protease 28)	USP28	KIAA1515
7	-1.3207338	1.71315726	-5.985364	5.314532e-08	7.052059e-06	8.1730291	P36269	cluster2 - cluster1	TRUE	GGT5	reviewed	Glutathione hydrolase 5 proenzyme (EC 3.4.19.13) (Gamma-glutamyl transpeptidase-related enzyme) (GGT-rel) (Gamma-glutamyltransferase 5) (GGT 5) (EC 2.3.2.2) (Gamma-glutamyltransferase-like activity 1) (Gamma-glutamyltranspeptidase 5) (Leukotriene-C4 hydrolase) (EC 3.4.19.14) [Cleaved into: Glutathione hydrolase 5 heavy chain; Glutathione hydrolase 5 light chain]	GGT5	GGTLA1
8	-1.1063854	3.47008433	-5.257132	1.120056e-06	5.394519e-05	5.2746610	Q8IUX7	cluster2 - cluster1	TRUE	AEBP1	reviewed	Adipocyte enhancer-binding protein 1 (AE-binding protein 1) (Aortic carboxypeptidase-like protein)	AEBP1	ACLP
9	-1.0979603	1.15589408	-3.892332	2.015362e-04	2.130712e-03	0.3973730	P00488	cluster2 - cluster1	TRUE	F13A	reviewed	Coagulation factor XIII A chain (Coagulation factor XIIIa) (EC 2.3.2.13) (Protein-glutamine gamma-glutamyltransferase A chain) (Transglutaminase A chain)	F13A1	F13A
10	-1.0407624	0.90562456	-3.885770	2.046169e-04	2.149304e-03	0.3760823	Q92743	cluster2 - cluster1	TRUE	HTRA1	reviewed	Serine protease HTRA1 (EC 3.4.21.-) (High-temperature requirement A serine peptidase 1) (L56) (Serine protease 11)	HTRA1	HTRA	PRSS11
11	-0.9306978	0.11167639	-5.920472	7.227737e-08	8.615139e-06	7.8836288	P00746	cluster2 - cluster1	TRUE	CFAD	reviewed	Complement factor D (EC 3.4.21.46) (Adipsin) (C3 convertase activator) (Properdin factor D)	CFD	DF	PFD
12	-0.9297906	-0.33544161	-4.949176	3.995553e-06	1.298954e-04	4.0815032	P08253	cluster2 - cluster1	TRUE	MMP2	reviewed	72 kDa type IV collagenase (EC 3.4.24.24) (72 kDa gelatinase) (Gelatinase A) (Matrix metalloproteinase-2) (MMP-2) (TBE-1) [Cleaved into: PEX]	MMP2	CLG4A
13	-0.9169958	2.91085915	-2.582309	1.157261e-02	4.395157e-02	-3.2953057	P15144	cluster2 - cluster1	TRUE	AMPN	reviewed	Aminopeptidase N (AP-N) (hAPN) (EC 3.4.11.2) (Alanyl aminopeptidase) (Aminopeptidase M) (AP-M) (Microsomal aminopeptidase) (Myeloid plasma membrane glycoprotein CD13) (gp150) (CD antigen CD13)	ANPEP	APN	CD13	PEPN
14	-0.8883440	-0.60952698	-3.421713	1.005619e-03	7.023131e-03	-1.0540969	Q14117	cluster2 - cluster1	TRUE	DPYS	reviewed	Dihydropyrimidinase (DHP) (DHPase) (EC 3.5.2.2) (Dihydropyrimidine amidohydrolase) (Hydantoinase)	DPYS
15	-0.8723935	-1.11576598	-3.333042	1.285792e-03	8.410686e-03	-1.3192347	Q5EB52	cluster2 - cluster1	TRUE	MEST	reviewed	Mesoderm-specific transcript homolog protein (EC 3.-.-.-) (Paternally-expressed gene 1 protein)	MEST	PEG1
16	-0.8578862	0.01505305	-5.282645	1.030683e-06	5.155003e-05	5.3584754	Q12884	cluster2 - cluster1	TRUE	SEPR	reviewed	Prolyl endopeptidase FAP (EC 3.4.21.26) (170 kDa melanoma membrane-bound gelatinase) (Dipeptidyl peptidase FAP) (EC 3.4.14.5) (Fibroblast activation protein alpha) (FAPalpha) (Gelatine degradation protease FAP) (EC 3.4.21.-) (Integral membrane serine protease) (Post-proline cleaving enzyme) (Serine integral membrane protease) (SIMP) (Surface-expressed protease) (Seprase) [Cleaved into: Antiplasmi…	FAP
[truncated: 23 more columns]
