# Supplementary material for: Proteomic characterization of intrahepatic cholangiocarcinoma identifies risk-stratifying subgroups and EIF4A1 as a therapeutic target
Source: Nat Commun. 2026 Mar 23;17:2741. doi: 10.1038/s41467-026-70817-1 (PMC13013968; doi:10.1038/s41467-026-70817-1)
Supplement: Supplementary file 14 — Source Data [file 41467_2026_70817_MOESM14_ESM.zip › Source Data/SuppFig12b.tsv]

Sample	Group	cluster	percent
TW537	TANM	cluster2	2.2451527303533654
TW538	Tumor	cluster2	1.8968277042561072
TW539	TANM	cluster2	2.1757333927620404
TW540	Tumor	cluster2	2.104615081957504
TW541	TANM	cluster2	2.517079854181714
TW542	Tumor	cluster2	1.3020780980488054
TW543	TANM	cluster2	2.60713378796879
TW544	Tumor	cluster2	2.613010100550555
TW545	TANM	cluster2	3.142713390505356
TW546	Tumor	cluster2	1.974568836953627
TW547	TANM	cluster2	2.791607842761948
TW548	Tumor	cluster2	2.361791913808947
TW549	TANM	cluster1	2.345073370230822
TW550	Tumor	cluster1	2.9560119022871287
TW551	TANM	cluster2	2.291310268215255
TW552	Tumor	cluster2	2.0002470828074697
TW553	TANM	cluster2	2.4937525298588583
TW554	Tumor	cluster2	1.9284695756236054
TW555	TANM	cluster1	2.458859737241779
TW556	Tumor	cluster1	1.7472470642017506
TW557	TANM	cluster2	2.6582037173131274
TW558	Tumor	cluster2	1.6818655681778625
TW559	TANM	cluster2	2.433902927175287
TW560	Tumor	cluster2	1.6909571413619435
TW561	TANM	cluster1	2.0117583873953264
TW562	Tumor	cluster1	1.8231838695703693
TW563	TANM	cluster2	2.4058201463247997
TW564	Tumor	cluster2	1.6428695815687633
TW565	TANM	cluster1	2.4895731647366555
TW566	Tumor	cluster1	1.976493266298568
TW567	TANM	cluster1	2.3657339782994122
TW568	Tumor	cluster1	2.1026907559077954
TW569	TANM	cluster2	2.1442013233970156
TW570	Tumor	cluster2	1.5856625726565914
TW571	TANM	cluster2	2.7984131392288707
TW572	Tumor	cluster2	1.699439683206615
TW573	TANM	cluster2	3.2025690623202587
TW574	Tumor	cluster2	3.2534329915177795
TW575	TANM	cluster1	2.4268464912025185
TW576	Tumor	cluster1	2.8247073460211674
TW577	TANM	cluster1	2.4240981032660933
TW578	Tumor	cluster1	2.841639910177338
TW579	TANM	cluster2	2.4989816635477258
TW580	Tumor	cluster2	2.2723413639925765
TW581	TANM	cluster1	2.5768877533541725
TW582	Tumor	cluster1	2.152787267331121
TW585	TANM	cluster2	3.8798014531911784
TW586	Tumor	cluster2	3.0694001835540363
TW587	TANM	cluster1	2.951751502490974
TW588	Tumor	cluster1	3.307379334161099
TW589	TANM	cluster1	3.8359194315526315
TW590	Tumor	cluster1	2.846234418435424
TW591	TANM	cluster2	3.100632612322751
TW592	Tumor	cluster2	2.7497355177113434
TW593	TANM	cluster2	3.8062841692286233
TW594	Tumor	cluster2	2.7704310070711777
TW597	TANM	cluster1	4.077970546788285
TW598	Tumor	cluster1	2.4666393086306084
TW599	TANM	cluster2	3.630677108994751
TW600	Tumor	cluster2	2.533676605048171
TW601	TANM	cluster2	3.764127101413099
TW602	Tumor	cluster2	2.431084159595756
TW603	TANM	cluster2	3.6103252042764584
TW604	Tumor	cluster2	2.321687429943744
TW605	TANM	cluster1	4.541906579759941
TW606	Tumor	cluster1	3.285876977969473
TW609	TANM	cluster2	3.6301925784506675
TW610	Tumor	cluster2	2.6381938257644615
TW611	TANM	cluster1	3.3046273118098206
TW612	Tumor	cluster1	2.226293789127212
TW613	TANM	cluster2	4.363210425619191
TW614	Tumor	cluster2	2.502875494859621
TW615	TANM	cluster2	3.6484224247153656
TW616	Tumor	cluster2	2.3777877179598312
TW617	TANM	cluster2	4.105191191736294
TW618	Tumor	cluster2	2.0238896467391037
TW619	TANM	cluster1	4.142093847154335
TW620	Tumor	cluster1	2.4990483590158905
TW621	TANM	cluster2	4.510742859375805
TW622	Tumor	cluster2	2.745201532509775
TW625	TANM	cluster2	3.8241351818461924
TW626	Tumor	cluster2	2.5678558362635493
TW627	TANM	cluster1	3.8780057650392767
TW628	Tumor	cluster1	2.640958769642233
TW629	TANM	cluster1	3.1783573099106563
TW630	Tumor	cluster1	1.9061166966918983
TW631	TANM	cluster2	3.318050054652143
TW632	Tumor	cluster2	2.176938256456881
TW633	TANM	cluster2	3.33045641004026
TW634	Tumor	cluster2	2.1500815282926404
TW635	TANM	cluster2	2.937274655666518
TW636	Tumor	cluster2	2.184177196959494
TW637	TANM	cluster2	3.1714066413426547
TW638	Tumor	cluster2	2.2379534674996235
TW641	TANM	cluster1	3.905665588237533
TW642	Tumor	cluster1	2.421929347655182
TW643	TANM	cluster2	4.360952426259742
TW644	Tumor	cluster2	2.2455849627675297
TW645	TANM	cluster2	3.3881246244616747
TW646	Tumor	cluster2	2.1500972081888623
TW647	TANM	cluster2	3.36007761501803
TW648	Tumor	cluster2	2.518369385064744
TW653	TANM	cluster1	3.072722220750894
TW654	Tumor	cluster1	1.8354545221695229
TW655	TANM	cluster2	3.659438464406059
TW656	Tumor	cluster2	2.2285467669446217
TW657	TANM	cluster2	3.5709517034377054
TW658	Tumor	cluster2	1.9233064154820463
TW659	TANM	cluster2	3.710124864032745
TW660	Tumor	cluster2	2.3604408316503775
TW661	TANM	cluster2	3.0624334113999416
TW662	Tumor	cluster2	2.1827113459263323
TW663	TANM	cluster2	2.9797676547034664
TW664	Tumor	cluster2	2.305433838348843
TW668	Tumor	cluster2	2.4175562236930848
TW669	TANM	cluster2	2.7862446053184104
TW670	Tumor	cluster2	2.0302580228139284
TW671	TANM	cluster2	2.8747571965994636
TW672	Tumor	cluster2	2.377659343315934
