# Supplementary material for: Proteomic characterization of intrahepatic cholangiocarcinoma identifies risk-stratifying subgroups and EIF4A1 as a therapeutic target
Source: Nat Commun. 2026 Mar 23;17:2741. doi: 10.1038/s41467-026-70817-1 (PMC13013968; doi:10.1038/s41467-026-70817-1)
Supplement: Supplementary file 14 — Source Data [file 41467_2026_70817_MOESM14_ESM.zip › Source Data/SuppFig12d.tsv]

Peptide	logFCsemi	adj.P.Valsemi	Protein	Gene.names	Protein.names	logFCfull	adj.P.Valfull	p protein level
SMGPVGSPLSR	1.293821278805269	0.07388019660778447	Q16822	PCK2	Phosphoenolpyruvate carboxykinase [GTP], mitochondrial (PEPCK-M) (EC 4.1.1.32)	-4.24704282	3.674248e-52	p < 0.05
QILVGVNK	0.6666120231032666	0.07388019660778447	P06276	BCHE	Cholinesterase (EC 3.1.1.8) (Acylcholine acylhydrolase) (Butyrylcholine esterase) (Choline esterase II) (Pseudocholinesterase)	NA	NA	NA
QILVGVNK	0.6666120231032666	0.07388019660778447	P06276	BCHE	Cholinesterase (EC 3.1.1.8) (Acylcholine acylhydrolase) (Butyrylcholine esterase) (Choline esterase II) (Pseudocholinesterase)	NA	NA	NA
ALVNYIFFK	-1.4989574677761013	0.07388019660778447	P01009	SERPINA1	Alpha-1-antitrypsin (Alpha-1 protease inhibitor) (Alpha-1-antiproteinase) (Serpin A1) [Cleaved into: Short peptide from AAT (SPAAT)]	0.940857998	1.009299e-6	p < 0.05
ALTFSYGR	0.9104381009983709	0.07388019660778447	P04075	ALDOA	Fructose-bisphosphate aldolase A (EC 4.1.2.13) (Lung cancer antigen NY-LU-1) (Muscle-type aldolase)	2.6675006	1.754834e-48	p < 0.05
VFVTNPDGSPAYR	-0.8924038761424329	0.07692033303302591	P01024	C3	Complement C3 (C3 and PZP-like alpha-2-macroglobulin domain-containing protein 1) [Cleaved into: Complement C3 beta chain; C3-beta-c (C3bc); Complement C3 alpha chain; C3a anaphylatoxin; Acylation stimulating protein (ASP) (C3adesArg); Complement C3b alpha' chain; Complement C3c alpha' chain fragment 1; Complement C3dg fragment; Complement C3g fragment; Complement C3d fragment; Complement C3f fra…	0.232929466	0.1655145	n.s.
LGGLFFAK	0.7211090378118465	0.07692033303302591	Q9GZV3	SLC5A7	High affinity choline transporter 1 (Hemicholinium-3-sensitive choline transporter) (CHT) (Solute carrier family 5 member 7)	NA	NA	NA
SLLDLVVFGR	0.778560230158825	0.07692033303302591	P31040	SDHA	Succinate dehydrogenase [ubiquinone] flavoprotein subunit, mitochondrial (EC 1.3.5.1) (Flavoprotein subunit of complex II) (Fp)	-1.415241213	7.180984e-25	p < 0.05
ALVAGIDR	0.7401066244448048	0.07692033303302591	P61353	RPL27	60S ribosomal protein L27 (Large ribosomal subunit protein eL27)	0.197223261	0.1030544	n.s.
CVEYEPNFSQEVQR	-1.0811813980999618	0.07692033303302591	P36269	GGT5	Glutathione hydrolase 5 proenzyme (EC 3.4.19.13) (Gamma-glutamyl transpeptidase-related enzyme) (GGT-rel) (Gamma-glutamyltransferase 5) (GGT 5) (EC 2.3.2.2) (Gamma-glutamyltransferase-like activity 1) (Gamma-glutamyltranspeptidase 5) (Leukotriene-C4 hydrolase) (EC 3.4.19.14) [Cleaved into: Glutathione hydrolase 5 heavy chain; Glutathione hydrolase 5 light chain]	-0.97099472	3.10218e-6	p < 0.05
ISVAGVTSSNVGYLAH	0.6071093170810493	0.07692033303302591	P00505	GOT2	Aspartate aminotransferase, mitochondrial (mAspAT) (EC 2.6.1.1) (EC 2.6.1.7) (Fatty acid-binding protein) (FABP-1) (Glutamate oxaloacetate transaminase 2) (Kynurenine aminotransferase 4) (Kynurenine aminotransferase IV) (Kynurenine--oxoglutarate transaminase 4) (Kynurenine--oxoglutarate transaminase IV) (Plasma membrane-associated fatty acid-binding protein) (FABPpm) (Transaminase A)	-2.389973091	6.912145e-47	p < 0.05
SGLLDIFK	0.526756867441115	0.09833863807475694	Q15042	RAB3GAP1	Rab3 GTPase-activating protein catalytic subunit (RAB3 GTPase-activating protein 130 kDa subunit) (Rab3-GAP p130) (Rab3-GAP)	1.139911283	1.124296e-23	p < 0.05
AMTIPFVR	0.6341815768439883	0.1274541298028834	P40939	HADHA	Trifunctional enzyme subunit alpha, mitochondrial (78 kDa gastrin-binding protein) (Monolysocardiolipin acyltransferase) (EC 2.3.1.-) (TP-alpha) [Includes: Long-chain enoyl-CoA hydratase (EC 4.2.1.17); Long chain 3-hydroxyacyl-CoA dehydrogenase (EC 1.1.1.211)]	-1.074816379	3.908584e-15	p < 0.05
SATLYDYYNPER	-0.8747418632975315	0.13130342265443187	P0C0L4	C4A	Complement C4-A (Acidic complement C4) (C3 and PZP-like alpha-2-macroglobulin domain-containing protein 2) [Cleaved into: Complement C4 beta chain; Complement C4-A alpha chain; C4a anaphylatoxin; C4b-A; C4d-A; Complement C4 gamma chain]	-0.140672871	0.4143168	n.s.
AGTDEGCLIEILASR	-1.0283964011030324	0.15259895566380596	P09525	ANXA4	Annexin A4 (35-beta calcimedin) (Annexin IV) (Annexin-4) (Carbohydrate-binding protein p33/p41) (Chromobindin-4) (Endonexin I) (Lipocortin IV) (P32.5) (PP4-X) (Placental anticoagulant protein II) (PAP-II) (Protein II)	2.267184066	1.830907e-22	p < 0.05
AGTDEGCLIEILASR	-1.0283964011030324	0.15259895566380596	P09525	ANXA4	Annexin A4 (35-beta calcimedin) (Annexin IV) (Annexin-4) (Carbohydrate-binding protein p33/p41) (Chromobindin-4) (Endonexin I) (Lipocortin IV) (P32.5) (PP4-X) (Placental anticoagulant protein II) (PAP-II) (Protein II)	2.267184066	1.830907e-22	p < 0.05
SIASLLTQVLLGAGENTK	-0.9504692588063939	0.15259895566380596	P05155	SERPING1	Plasma protease C1 inhibitor (C1 Inh) (C1Inh) (C1 esterase inhibitor) (C1-inhibiting factor) (Serpin G1)	0.383557743	0.02258681	p < 0.05
SIASLLTQVLLGAGENTK	-0.9504692588063939	0.15259895566380596	P05155	SERPING1	Plasma protease C1 inhibitor (C1 Inh) (C1Inh) (C1 esterase inhibitor) (C1-inhibiting factor) (Serpin G1)	0.383557743	0.02258681	p < 0.05
PDVIFVFGFR	0.6796291794809579	0.15259895566380596	P62847	RPS24	40S ribosomal protein S24 (Small ribosomal subunit protein eS24)	0.40764372	3.626612e-4	p < 0.05
VVDLLYWR	-1.0901021375922841	0.18385201733505244	Q9NQC3	RTN4	Reticulon-4 (Foocen) (Neurite outgrowth inhibitor) (Nogo protein) (Neuroendocrine-specific protein) (NSP) (Neuroendocrine-specific protein C homolog) (RTN-x) (Reticulon-5)	0.841644195	1.260654e-11	p < 0.05
TAPAAPAAPAPAEK	-1.0688397941216776	0.1829816336252535	P10412	H1-4	Histone H1.4 (Histone H1b) (Histone H1s-4)	0.381260718	0.06186613	n.s.
GVLFLYR	0.7609814637462913	0.18385201733505244	Q9HAB8	PPCS	Phosphopantothenate--cysteine ligase (EC 6.3.2.51) (Phosphopantothenoylcysteine synthetase) (PPC synthetase)	0.251658643	0.0499269	p < 0.05
MGNVLQGGEGQAPTR	1.3386915873521432	0.19735407180609926	P24752	ACAT1	Acetyl-CoA acetyltransferase, mitochondrial (EC 2.3.1.9) (Acetoacetyl-CoA thiolase) (T2)	-3.255857418	4.088914e-41	p < 0.05
AVVTVPAYFNDAQR	0.5030422478162895	0.18385201733505244	P11021	HSPA5	Endoplasmic reticulum chaperone BiP (EC 3.6.4.10) (78 kDa glucose-regulated protein) (GRP-78) (Binding-immunoglobulin protein) (BiP) (Heat shock protein 70 family protein 5) (HSP70 family protein 5) (Heat shock protein family A member 5) (Immunoglobulin heavy chain-binding protein)	-0.025060892	0.8202708	n.s.
ALLALLQLK	-1.0398769693568313	0.1847659091951173	P01024	C3	Complement C3 (C3 and PZP-like alpha-2-macroglobulin domain-containing protein 1) [Cleaved into: Complement C3 beta chain; C3-beta-c (C3bc); Complement C3 alpha chain; C3a anaphylatoxin; Acylation stimulating protein (ASP) (C3adesArg); Complement C3b alpha' chain; Complement C3c alpha' chain fragment 1; Complement C3dg fragment; Complement C3g fragment; Complement C3d fragment; Complement C3f fra…	0.232929466	0.1655145	n.s.
GFAYGFPK	0.4847214717247672	0.1847659091951173	O95907	SLC16A8	Monocarboxylate transporter 3 (MCT 3) (Solute carrier family 16 member 8)	NA	NA	NA
SAAVVFASTDR	0.6819141626847218	0.20676863394347106	P16219	ACADS	Short-chain specific acyl-CoA dehydrogenase, mitochondrial (SCAD) (EC 1.3.8.1) (Butyryl-CoA dehydrogenase)	-3.167139109	3.629762e-41	p < 0.05
EIVLTQSPATLSLSPGER	-0.9405706635302802	0.20676863394347106	A0A0A0MRZ8	IGKV3D-11	Immunoglobulin kappa variable 3D-11	NA	NA	NA
EIVLTQSPATLSLSPGER	-0.9405706635302802	0.20676863394347106	A0A0A0MRZ8	IGKV3D-11	Immunoglobulin kappa variable 3D-11	NA	NA	NA
AMLSLGTK	-0.890569455100827	0.20676863394347106	P01009	SERPINA1	Alpha-1-antitrypsin (Alpha-1 protease inhibitor) (Alpha-1-antiproteinase) (Serpin A1) [Cleaved into: Short peptide from AAT (SPAAT)]	0.940857998	1.009299e-6	p < 0.05
AMLSLGTK	-0.890569455100827	0.20676863394347106	P01009	SERPINA1	Alpha-1-antitrypsin (Alpha-1 protease inhibitor) (Alpha-1-antiproteinase) (Serpin A1) [Cleaved into: Short peptide from AAT (SPAAT)]	0.940857998	1.009299e-6	p < 0.05
MTPTVLYDVQELR	-0.9491319662748323	0.20676863394347106	P09525	ANXA4	Annexin A4 (35-beta calcimedin) (Annexin IV) (Annexin-4) (Carbohydrate-binding protein p33/p41) (Chromobindin-4) (Endonexin I) (Lipocortin IV) (P32.5) (PP4-X) (Placental anticoagulant protein II) (PAP-II) (Protein II)	2.267184066	1.830907e-22	p < 0.05
MTPTVLYDVQELR	-0.9491319662748323	0.20676863394347106	P09525	ANXA4	Annexin A4 (35-beta calcimedin) (Annexin IV) (Annexin-4) (Carbohydrate-binding protein p33/p41) (Chromobindin-4) (Endonexin I) (Lipocortin IV) (P32.5) (PP4-X) (Placental anticoagulant protein II) (PAP-II) (Protein II)	2.267184066	1.830907e-22	p < 0.05
ALMLQGVDLLADAV	0.5865527212296344	0.22654674792525525	P10809	HSPD1	60 kDa heat shock protein, mitochondrial (EC 5.6.1.7) (60 kDa chaperonin) (Chaperonin 60) (CPN60) (Heat shock protein 60) (HSP-60) (Hsp60) (HuCHA60) (Mitochondrial matrix protein P1) (P60 lymphocyte protein)	-0.409228785	0.003025824	p < 0.05
ITPNLAEFAF	-0.858461032897933	0.22654674792525525	P01009	SERPINA1	Alpha-1-antitrypsin (Alpha-1 protease inhibitor) (Alpha-1-antiproteinase) (Serpin A1) [Cleaved into: Short peptide from AAT (SPAAT)]	0.940857998	1.009299e-6	p < 0.05
GIHETTFNSIMK	-0.36797103206250303	0.2709061258144177	A5A3E0	POTEF	POTE ankyrin domain family member F (ANKRD26-like family C member 1B) (Chimeric POTE-actin protein)	NA	NA	NA
GIHETTFNSIMK	-0.36797103206250303	0.2709061258144177	A5A3E0	POTEF	POTE ankyrin domain family member F (ANKRD26-like family C member 1B) (Chimeric POTE-actin protein)	NA	NA	NA
SSLNIMR	0.4489168891838402	0.2709061258144177	Q9HA64	FN3KRP	Ketosamine-3-kinase (EC 2.7.1.172) (Fructosamine-3-kinase-related protein) (FN3K-RP) (FN3K-related protein) (Protein-psicosamine 3-kinase FN3KRP) (EC 2.7.1.-)	0.255424842	0.02028227	p < 0.05
FQEDAPVIHQEMIGGLR	-0.6076251179566796	0.27308699476414594	P01024	C3	Complement C3 (C3 and PZP-like alpha-2-macroglobulin domain-containing protein 1) [Cleaved into: Complement C3 beta chain; C3-beta-c (C3bc); Complement C3 alpha chain; C3a anaphylatoxin; Acylation stimulating protein (ASP) (C3adesArg); Complement C3b alpha' chain; Complement C3c alpha' chain fragment 1; Complement C3dg fragment; Complement C3g fragment; Complement C3d fragment; Complement C3f fra…	0.232929466	0.1655145	n.s.
LLAALGGNSSPSAK	0.5347286124803299	0.2786133411677793	P05387	RPLP2	60S acidic ribosomal protein P2 (Large ribosomal subunit protein P2) (Renal carcinoma antigen NY-REN-44)	0.277010839	0.001468318	p < 0.05
MILPVGAANFR	0.4600314913909802	0.27308699476414594	P06733	ENO1	Alpha-enolase (EC 4.2.1.11) (2-phospho-D-glycerate hydro-lyase) (C-myc promoter-binding protein) (Enolase 1) (MBP-1) (MPB-1) (Non-neural enolase) (NNE) (Phosphopyruvate hydratase) (Plasminogen-binding protein)	0.778499031	3.985376e-13	p < 0.05
MILPVGAANFR	0.4600314913909802	0.27308699476414594	P06733	ENO1	Alpha-enolase (EC 4.2.1.11) (2-phospho-D-glycerate hydro-lyase) (C-myc promoter-binding protein) (Enolase 1) (MBP-1) (MPB-1) (Non-neural enolase) (NNE) (Phosphopyruvate hydratase) (Plasminogen-binding protein)	0.778499031	3.985376e-13	p < 0.05
ALSLYLFK	0.48539046951999154	0.2837383743393558	P46940	IQGAP1	Ras GTPase-activating-like protein IQGAP1 (p195)	1.928016938	5.179744e-33	p < 0.05
LLIGGGTAAFAAAR	0.58529627706054	0.30070187525177516	O95831	AIFM1	Apoptosis-inducing factor 1, mitochondrial (EC 1.6.99.-) (Programmed cell death protein 8)	-1.801830257	1.883966e-33	p < 0.05
VSGTSASTPVFGGILSLINEHR	-0.5772799836327669	0.2837383743393558	O14773	TPP1	Tripeptidyl-peptidase 1 (TPP-1) (EC 3.4.14.9) (Cell growth-inhibiting gene 1 protein) (Lysosomal pepstatin-insensitive protease) (LPIC) (Tripeptidyl aminopeptidase) (Tripeptidyl-peptidase I) (TPP-I)	-0.678140184	1.024864e-6	p < 0.05
AIPSSDQIR	0.5359395923660669	0.2837383743393558	P49257	LMAN1	Protein ERGIC-53 (ER-Golgi intermediate compartment 53 kDa protein) (Gp58) (Intracellular mannose-specific lectin MR60) (Lectin mannose-binding 1)	-0.389438069	0.003605915	p < 0.05
LGEFVSETESR	-0.8011655258008386	0.29832743471146717	P02671	FGA	Fibrinogen alpha chain [Cleaved into: Fibrinopeptide A; Fibrinogen alpha chain]	-0.664736411	6.886241e-4	p < 0.05
FMPGFAPLTSR	0.6587209382941381	0.29254733113544273	A6NNZ2	TUBB8B	Tubulin beta 8B	NA	NA	NA
SVVGSNQLIEAK	-0.36811052201793737	0.30070187525177516	Q15019	SEPTIN2	Septin-2 (Neural precursor cell expressed developmentally down-regulated protein 5) (NEDD-5)	1.413523316	2.607124e-35	p < 0.05
ALLPIFFGALR	0.8135959688180054	0.3156329907599143	Q8TCT9	HM13	Minor histocompatibility antigen H13 (EC 3.4.23.-) (Intramembrane protease 1) (IMP-1) (IMPAS-1) (hIMP1) (Presenilin-like protein 3) (Signal peptide peptidase)	1.147792472	7.088701e-19	p < 0.05
TDAEADVASLNR	-0.4941974924825778	0.3156329907599143	P07951	TPM2	Tropomyosin beta chain (Beta-tropomyosin) (Tropomyosin-2)	NA	NA	NA
EAPPPLSPPQPASPAEEDK	0.6424920228851472	0.3215483663337156	P14314	PRKCSH	Glucosidase 2 subunit beta (80K-H protein) (Glucosidase II subunit beta) (Protein kinase C substrate 60.1 kDa protein heavy chain) (PKCSH)	0.149670781	0.1425228	n.s.
SLGSSFGSGAGSSSFSR	0.8409769481113032	0.3156329907599143	P05787	KRT8	Keratin, type II cytoskeletal 8 (Cytokeratin-8) (CK-8) (Keratin-8) (K8) (Type-II keratin Kb8)	1.390094581	9.211683e-11	p < 0.05
SLGSSFGSGAGSSSFSR	0.8409769481113032	0.3156329907599143	P05787	KRT8	Keratin, type II cytoskeletal 8 (Cytokeratin-8) (CK-8) (Keratin-8) (K8) (Type-II keratin Kb8)	1.390094581	9.211683e-11	p < 0.05
PTVEVDLFTSK	0.4663426093525654	0.3156329907599143	P06733	ENO1	Alpha-enolase (EC 4.2.1.11) (2-phospho-D-glycerate hydro-lyase) (C-myc promoter-binding protein) (Enolase 1) (MBP-1) (MPB-1) (Non-neural enolase) (NNE) (Phosphopyruvate hydratase) (Plasminogen-binding protein)	0.778499031	3.985376e-13	p < 0.05
FIQAWQSLPEFGITHF	-0.5364673387430603	0.33046025825288416	Q96AC1	FERMT2	Fermitin family homolog 2 (Kindlin-2) (Mitogen-inducible gene 2 protein) (MIG-2) (Pleckstrin homology domain-containing family C member 1) (PH domain-containing family C member 1)	-0.270802846	0.0395033	p < 0.05
AFVQYVNER	0.3721234388157726	0.3196007505561442	P07910	HNRNPC	Heterogeneous nuclear ribonucleoproteins C1/C2 (hnRNP C1/C2)	1.358083397	4.770971e-31	p < 0.05
SSIPVFQR	0.3844400920879014	0.3215483663337156	Q14697	GANAB	Neutral alpha-glucosidase AB (EC 3.2.1.207) (Alpha-glucosidase 2) (Glucosidase II subunit alpha)	-0.038232539	0.6199328	n.s.
IPLLSDLTH	0.5334371343113795	0.3503731130909608	Q13162	PRDX4	Peroxiredoxin-4 (EC 1.11.1.24) (Antioxidant enzyme AOE372) (AOE37-2) (Peroxiredoxin IV) (Prx-IV) (Thioredoxin peroxidase AO372) (Thioredoxin-dependent peroxide reductase A0372) (Thioredoxin-dependent peroxiredoxin 4)	-0.696264352	5.07798e-12	p < 0.05
APSHVPFLLIGGGTAAF	0.7523854331508262	0.3732855984392122	O95831	AIFM1	Apoptosis-inducing factor 1, mitochondrial (EC 1.6.99.-) (Programmed cell death protein 8)	-1.801830257	1.883966e-33	p < 0.05
SMVANLLYEK	0.4704689626110118	0.3215483663337156	P49720	PSMB3	Proteasome subunit beta type-3 (Proteasome chain 13) (Proteasome component C10-II) (Proteasome theta chain)	0.023192543	0.8198453	n.s.
ALVLPAGR	-0.7334443583423319	0.3215483663337156	P12111	COL6A3	Collagen alpha-3(VI) chain	0.482591097	0.02076081	p < 0.05
LAVMSVDLGSESMK	0.4153488943856547	0.3215483663337156	Q9Y4L1	HYOU1	Hypoxia up-regulated protein 1 (150 kDa oxygen-regulated protein) (ORP-150) (170 kDa glucose-regulated protein) (GRP-170)	0.350107507	0.003468083	p < 0.05
TITPGSEQIR	0.6344746480669501	0.3607666072297904	Q99798	ACO2	Aconitate hydratase, mitochondrial (Aconitase) (EC 4.2.1.3) (Citrate hydro-lyase)	0.014019181	0.9140784	n.s.
TSWAIGLSVADLAESIMK	0.7969717829884115	0.3732855984392122	P00338	LDHA	L-lactate dehydrogenase A chain (LDH-A) (EC 1.1.1.27) (Cell proliferation-inducing gene 19 protein) (LDH muscle subunit) (LDH-M) (Renal carcinoma antigen NY-REN-59)	0.249107761	0.03972976	p < 0.05
TSWAIGLSVADLAESIMK	0.7969717829884115	0.3732855984392122	P00338	LDHA	L-lactate dehydrogenase A chain (LDH-A) (EC 1.1.1.27) (Cell proliferation-inducing gene 19 protein) (LDH muscle subunit) (LDH-M) (Renal carcinoma antigen NY-REN-59)	0.249107761	0.03972976	p < 0.05
SQYTVVDENAVAK	0.8578487451653989	0.3732855984392122	P00325	ADH1B	All-trans-retinol dehydrogenase [NAD(+)] ADH1B (EC 1.1.1.105) (Alcohol dehydrogenase 1B) (Alcohol dehydrogenase subunit beta)	-4.61190412	4.429345e-51	p < 0.05
ALSENSGMNPIQTMTEVR	0.3839896592139711	0.3607666072297904	P48643	CCT5	T-complex protein 1 subunit epsilon (TCP-1-epsilon) (CCT-epsilon)	0.805148347	6.06555e-18	p < 0.05
ISFHLPINSR	0.4269725420379188	0.3732855984392122	P49755	TMED10	Transmembrane emp24 domain-containing protein 10 (Protein TMED10) (21 kDa transmembrane-trafficking protein) (S31I125) (S31III125) (Tmp-21-I) (Transmembrane protein Tmp21) (p23) (p24 family protein delta-1) (p24delta1) (p24delta)	0.479718113	1.181147e-9	p < 0.05
ISFHLPINSR	0.4269725420379188	0.3732855984392122	P49755	TMED10	Transmembrane emp24 domain-containing protein 10 (Protein TMED10) (21 kDa transmembrane-trafficking protein) (S31I125) (S31III125) (Tmp-21-I) (Transmembrane protein Tmp21) (p23) (p24 family protein delta-1) (p24delta1) (p24delta)	0.479718113	1.181147e-9	p < 0.05
GPTPSGTNVGSSGR	0.6005230226447598	0.41065352449449727	P60468	SEC61B	Protein transport protein Sec61 subunit beta	-0.327241134	0.01479783	p < 0.05
SITAQSTFNDLQDLR	-0.3323114870802306	0.3760073615542082	A6NIZ1		Ras-related protein Rap-1b-like protein	NA	NA	NA
ILEQEEYQR	-0.44951312222711115	0.3732855984392122	P35579	MYH9	Myosin-9 (Cellular myosin heavy chain, type A) (Myosin heavy chain 9) (Myosin heavy chain, non-muscle IIa) (Non-muscle myosin heavy chain A) (NMMHC-A) (Non-muscle myosin heavy chain IIa) (NMMHC II-a) (NMMHC-IIA)	1.643884617	8.102425e-20	p < 0.05
TVLSGGTTMYPGIADR	-0.2806623564750441	0.3732855984392122	P60709	ACTB	Actin, cytoplasmic 1 (Beta-actin) [Cleaved into: Actin, cytoplasmic 1, N-terminally processed]	NA	NA	NA
TVLSGGTTMYPGIADR	-0.2806623564750441	0.3732855984392122	P60709	ACTB	Actin, cytoplasmic 1 (Beta-actin) [Cleaved into: Actin, cytoplasmic 1, N-terminally processed]	NA	NA	NA
AIGLSVADLAESIMK	0.42077452099116075	0.37868529852908767	P00338	LDHA	L-lactate dehydrogenase A chain (LDH-A) (EC 1.1.1.27) (Cell proliferation-inducing gene 19 protein) (LDH muscle subunit) (LDH-M) (Renal carcinoma antigen NY-REN-59)	0.249107761	0.03972976	p < 0.05
VLSGGTTMYPGIADR	-0.45588283144383157	0.38574853963424605	P60709	ACTB	Actin, cytoplasmic 1 (Beta-actin) [Cleaved into: Actin, cytoplasmic 1, N-terminally processed]	NA	NA	NA
SITTDFIPSFR	-0.6491065286930222	0.40269422079489436	P01024	C3	Complement C3 (C3 and PZP-like alpha-2-macroglobulin domain-containing protein 1) [Cleaved into: Complement C3 beta chain; C3-beta-c (C3bc); Complement C3 alpha chain; C3a anaphylatoxin; Acylation stimulating protein (ASP) (C3adesArg); Complement C3b alpha' chain; Complement C3c alpha' chain fragment 1; Complement C3dg fragment; Complement C3g fragment; Complement C3d fragment; Complement C3f fra…	0.232929466	0.1655145	n.s.
SLLYVQGNER	-0.6274151230686669	0.4043113583256328	P02462	COL4A1	Collagen alpha-1(IV) chain [Cleaved into: Arresten]	1.361599561	2.075699e-11	p < 0.05
CPSDECGAGVFMASHFDR	0.431941694177437	0.4043113583256328	P62979	RPS27A	Ubiquitin-40S ribosomal protein S27a (Ubiquitin carboxyl extension protein 80) [Cleaved into: Ubiquitin; 40S ribosomal protein S27a (Small ribosomal subunit protein eS31)]	NA	NA	NA
PPLFPSENR	0.3488267581661647	0.40668438950723346	Q9Y3B3	TMED7	Transmembrane emp24 domain-containing protein 7 (p24 family protein gamma-3) (p24gamma3) (p27)	0.371184056	3.580479e-5	p < 0.05
SSWWTHVEMGPPDPILGVTEAFK	0.47014211737063705	0.4492232048351854	P00505	GOT2	Aspartate aminotransferase, mitochondrial (mAspAT) (EC 2.6.1.1) (EC 2.6.1.7) (Fatty acid-binding protein) (FABP-1) (Glutamate oxaloacetate transaminase 2) (Kynurenine aminotransferase 4) (Kynurenine aminotransferase IV) (Kynurenine--oxoglutarate transaminase 4) (Kynurenine--oxoglutarate transaminase IV) (Plasma membrane-associated fatty acid-binding protein) (FABPpm) (Transaminase A)	-2.389973091	6.912145e-47	p < 0.05
SLTGTQALPPLFSLGYHQSR	0.42578789344013424	0.4043113583256328	Q14697	GANAB	Neutral alpha-glucosidase AB (EC 3.2.1.207) (Alpha-glucosidase 2) (Glucosidase II subunit alpha)	-0.038232539	0.6199328	n.s.
FVYPLDFAR	0.5250365084042342	0.4043113583256328	P05141	SLC25A5	ADP/ATP translocase 2 (ADP,ATP carrier protein 2) (ADP,ATP carrier protein, fibroblast isoform) (Adenine nucleotide translocator 2) (ANT 2) (Solute carrier family 25 member 5) [Cleaved into: ADP/ATP translocase 2, N-terminally processed]	0.088617431	0.5561079	n.s.
SFLPLPTIK	-0.7352988691338698	0.4043113583256328	P98160	HSPG2	Basement membrane-specific heparan sulfate proteoglycan core protein (HSPG) (Perlecan) (PLC) [Cleaved into: Endorepellin; LG3 peptide]	0.570541796	0.002988924	p < 0.05
VNVPVIGGH	0.6924107141435754	0.40862793725265156	P40926	MDH2	Malate dehydrogenase, mitochondrial (EC 1.1.1.37)	-0.128257217	0.2551081	n.s.
VTIAQGGVLPNIQA	-0.5812901267700896	0.4043113583256328	P04908	H2AC4	Histone H2A type 1-B/E (Histone H2A.2) (Histone H2A/a) (Histone H2A/m)	NA	NA	NA
YFWPLLVGR	0.46633969318561497	0.40862793725265156	P42704	LRPPRC	Leucine-rich PPR motif-containing protein, mitochondrial (130 kDa leucine-rich protein) (LRP 130) (GP130)	0.568418992	1.306171e-4	p < 0.05
PSYVAFTDTER	0.3299334468787496	0.4043113583256328	P0DMV8	HSPA1A	Heat shock 70 kDa protein 1A (Heat shock 70 kDa protein 1) (HSP70-1) (HSP70.1)	NA	NA	NA
ILDTGAAGR	0.5032793483758882	0.4061061207148695	Q15084	PDIA6	Protein disulfide-isomerase A6 (EC 5.3.4.1) (Endoplasmic reticulum protein 5) (ER protein 5) (ERp5) (Protein disulfide isomerase P5) (Thioredoxin domain-containing protein 7)	0.138592391	0.1240974	n.s.
GYQMNFETAK	0.518435008378165	0.4083526176294636	P21796	VDAC1	Voltage-dependent anion-selective channel protein 1 (VDAC-1) (hVDAC1) (Outer mitochondrial membrane protein porin 1) (Plasmalemmal porin) (Porin 31HL) (Porin 31HM)	0.951350342	1.266953e-11	p < 0.05
ALDTSEGVNQDTFGR	-0.8367336828525077	0.43949637783004525	P12111	COL6A3	Collagen alpha-3(VI) chain	0.482591097	0.02076081	p < 0.05
ALAGIDTLLIR	-0.6138332025884368	0.4083526176294636	P98160	HSPG2	Basement membrane-specific heparan sulfate proteoglycan core protein (HSPG) (Perlecan) (PLC) [Cleaved into: Endorepellin; LG3 peptide]	0.570541796	0.002988924	p < 0.05
ALADLDELLIR	-0.6596165637360927	0.40862793725265156	P98160	HSPG2	Basement membrane-specific heparan sulfate proteoglycan core protein (HSPG) (Perlecan) (PLC) [Cleaved into: Endorepellin; LG3 peptide]	0.570541796	0.002988924	p < 0.05
TTGIVMDSGDGVTHTVPIYEGYALPHA	-0.34320411019710845	0.4229482996625233	P60709	ACTB	Actin, cytoplasmic 1 (Beta-actin) [Cleaved into: Actin, cytoplasmic 1, N-terminally processed]	NA	NA	NA
SVPYVIVPLK	-0.4613231625228802	0.4348039899588051	P01024	C3	Complement C3 (C3 and PZP-like alpha-2-macroglobulin domain-containing protein 1) [Cleaved into: Complement C3 beta chain; C3-beta-c (C3bc); Complement C3 alpha chain; C3a anaphylatoxin; Acylation stimulating protein (ASP) (C3adesArg); Complement C3b alpha' chain; Complement C3c alpha' chain fragment 1; Complement C3dg fragment; Complement C3g fragment; Complement C3d fragment; Complement C3f fra…	0.232929466	0.1655145	n.s.
AQELPSMYQR	0.30220959804032965	0.4492232048351854	Q99623	PHB2	Prohibitin-2 (B-cell receptor-associated protein BAP37) (D-prohibitin) (Repressor of estrogen receptor activity)	-0.032986288	0.7343205	n.s.
IALDFLK	-0.46630698458707254	0.4213643586417564	Q9UPN3	MACF1	Microtubule-actin cross-linking factor 1, isoforms 1/2/3/5 (620 kDa actin-binding protein) (ABP620) (Actin cross-linking family protein 7) (Macrophin-1) (Trabeculin-alpha)	1.091779399	2.213962e-17	p < 0.05
VAPDEHPILLTEAPLN	-0.32133144457970064	0.4348039899588051	Q562R1	ACTBL2	Beta-actin-like protein 2 (Kappa-actin)	0.981111841	1.184736e-13	p < 0.05
AILFLLSDR	0.517146631359438	0.4675735424354931	Q7Z4W1	DCXR	L-xylulose reductase (XR) (EC 1.1.1.10) (Carbonyl reductase II) (Dicarbonyl/L-xylulose reductase) (Kidney dicarbonyl reductase) (kiDCR) (Short chain dehydrogenase/reductase family 20C member 1) (Sperm surface protein P34H)	-5.131388684	2.594428e-58	p < 0.05
ALLDLHALGSAR	0.8718264297980585	0.4675735424354931	P02792	FTL	Ferritin light chain (Ferritin L subunit)	-2.108201664	1.313168e-13	p < 0.05
ALLDLHALGSAR	0.8718264297980585	0.4675735424354931	P02792	FTL	Ferritin light chain (Ferritin L subunit)	-2.108201664	1.313168e-13	p < 0.05
SLEAAIADAEQR	0.5847114451853184	0.4378030474295903	P05787	KRT8	Keratin, type II cytoskeletal 8 (Cytokeratin-8) (CK-8) (Keratin-8) (K8) (Type-II keratin Kb8)	1.390094581	9.211683e-11	p < 0.05
SLEAAIADAEQR	0.5847114451853184	0.4378030474295903	P05787	KRT8	Keratin, type II cytoskeletal 8 (Cytokeratin-8) (CK-8) (Keratin-8) (K8) (Type-II keratin Kb8)	1.390094581	9.211683e-11	p < 0.05
NSFVNDIFER	-0.3979235110227415	0.4378030474295903	O60814	H2BC12	Histone H2B type 1-K (H2B K) (HIRA-interacting protein 1)	NA	NA	NA
SGPVVAMVWEGLNVVK	0.367096331868741	0.4378030474295903	O60361	NME2P1	Putative nucleoside diphosphate kinase (NDK) (NDP kinase) (EC 2.7.4.6)	NA	NA	NA
SGPVVAMVWEGLNVVK	0.367096331868741	0.4378030474295903	O60361	NME2P1	Putative nucleoside diphosphate kinase (NDK) (NDP kinase) (EC 2.7.4.6)	NA	NA	NA
GHSVPVVTVVR	0.41851598288882197	0.44567019025173366	Q9BUP3	HTATIP2	Oxidoreductase HTATIP2 (EC 1.1.1.-) (30 kDa HIV-1 TAT-interacting protein) (HIV-1 TAT-interactive protein 2)	0.449122457	0.00102074	p < 0.05
FLLTQAVR	0.23292734001869309	0.4492232048351854	O43242	PSMD3	26S proteasome non-ATPase regulatory subunit 3 (26S proteasome regulatory subunit RPN3) (26S proteasome regulatory subunit S3) (Proteasome subunit p58)	0.630642759	5.682947e-13	p < 0.05
FMLSFLR	0.4100116449801481	0.4642722498800596	P19174	PLCG1	1-phosphatidylinositol 4,5-bisphosphate phosphodiesterase gamma-1 (EC 3.1.4.11) (PLC-148) (Phosphoinositide phospholipase C-gamma-1) (Phospholipase C-II) (PLC-II) (Phospholipase C-gamma-1) (PLC-gamma-1)	NA	NA	NA
AFVHWYVGEGMEE	0.4212995308374412	0.4492232048351854	P0DPH7	TUBA3C	Tubulin alpha-3C chain (Alpha-tubulin 2) (Alpha-tubulin 3C) (Tubulin alpha-2 chain) [Cleaved into: Detyrosinated tubulin alpha-3C chain]	NA	NA	NA
SAVITVPAYFNDSQR	0.41142817338783044	0.5000052906010672	P54652	HSPA2	Heat shock-related 70 kDa protein 2 (Heat shock 70 kDa protein 2)	NA	NA	NA
SPYLYPLYGLGELPQGF	-0.24860784773479283	0.4492232048351854	P31150	GDI1	Rab GDP dissociation inhibitor alpha (Rab GDI alpha) (Guanosine diphosphate dissociation inhibitor 1) (GDI-1) (Oligophrenin-2) (Protein XAP-4)	1.437695199	6.149472e-32	p < 0.05
SLVSPASFENVR	-0.3083361287842762	0.4707711250321482	P60763	RAC3	Ras-related C3 botulinum toxin substrate 3 (EC 3.6.5.2) (p21-Rac3)	NA	NA	NA
GAAAESLVESSEVAVIGFFK	0.4116048045167009	0.4675735424354931	P07237	P4HB	Protein disulfide-isomerase (PDI) (EC 5.3.4.1) (Cellular thyroid hormone-binding protein) (Prolyl 4-hydroxylase subunit beta) (p55)	-0.857584803	6.301315e-11	p < 0.05
ILPVGAANFR	0.3471687681783111	0.4675735424354931	P06733	ENO1	Alpha-enolase (EC 4.2.1.11) (2-phospho-D-glycerate hydro-lyase) (C-myc promoter-binding protein) (Enolase 1) (MBP-1) (MPB-1) (Non-neural enolase) (NNE) (Phosphopyruvate hydratase) (Plasminogen-binding protein)	0.778499031	3.985376e-13	p < 0.05
LETPDFQLFK	-0.42658486425291237	0.4578715414204461	P04217	A1BG	Alpha-1B-glycoprotein (Alpha-1-B glycoprotein)	-0.539198332	4.232266e-4	p < 0.05
LTPLPQPNR	0.7346825763784912	0.5433097267210837	P10620	MGST1	Microsomal glutathione S-transferase 1 (Microsomal GST-1) (EC 2.5.1.18) (Microsomal GST-I)	-3.331010113	1.105756e-34	p < 0.05
SAGIQVVGDDLTVTNPK	0.4111445827700001	0.4642722498800596	P06733	ENO1	Alpha-enolase (EC 4.2.1.11) (2-phospho-D-glycerate hydro-lyase) (C-myc promoter-binding protein) (Enolase 1) (MBP-1) (MPB-1) (Non-neural enolase) (NNE) (Phosphopyruvate hydratase) (Plasminogen-binding protein)	0.778499031	3.985376e-13	p < 0.05
SLDEIEQVILVGGATR	0.4475853027970922	0.4675735424354931	Q9Y4L1	HYOU1	Hypoxia up-regulated protein 1 (150 kDa oxygen-regulated protein) (ORP-150) (170 kDa glucose-regulated protein) (GRP-170)	0.350107507	0.003468083	p < 0.05
SLDEIEQVILVGGATR	0.4475853027970922	0.4675735424354931	Q9Y4L1	HYOU1	Hypoxia up-regulated protein 1 (150 kDa oxygen-regulated protein) (ORP-150) (170 kDa glucose-regulated protein) (GRP-170)	0.350107507	0.003468083	p < 0.05
AVHANPPTLLLPVAH	0.4233656982753542	0.5306920410920725	Q13724	MOGS	Mannosyl-oligosaccharide glucosidase (EC 3.2.1.106) (Processing A-glucosidase I)	-0.484783673	1.643108e-6	p < 0.05
VIHDNFGIVEGLMTTVH	0.2962059841633129	0.4675735424354931	P04406	GAPDH	Glyceraldehyde-3-phosphate dehydrogenase (GAPDH) (EC 1.2.1.12) (Peptidyl-cysteine S-nitrosylase GAPDH) (EC 2.6.99.-)	0.899583263	2.286202e-17	p < 0.05
VIHDNFGIVEGLMTTVH	0.2962059841633129	0.4675735424354931	P04406	GAPDH	Glyceraldehyde-3-phosphate dehydrogenase (GAPDH) (EC 1.2.1.12) (Peptidyl-cysteine S-nitrosylase GAPDH) (EC 2.6.99.-)	0.899583263	2.286202e-17	p < 0.05
AIMTYVSSFYHAF	0.45212219053315245	0.4675735424354931	O43707	ACTN4	Alpha-actinin-4 (Non-muscle alpha-actinin 4)	1.081829641	7.755265e-14	p < 0.05
TFNQAETFPFNPFDLTK	-0.3053000959377279	0.5602497382324525	P04040	CAT	Catalase (EC 1.11.1.6)	-3.025583829	1.133776e-58	p < 0.05
TFNQAETFPFNPFDLTK	-0.3053000959377279	0.5602497382324525	P04040	CAT	Catalase (EC 1.11.1.6)	-3.025583829	1.133776e-58	p < 0.05
GDNMLEPSANMPWFK	0.3136340300516052	0.4677776989547173	P68104	EEF1A1	Elongation factor 1-alpha 1 (EF-1-alpha-1) (Elongation factor Tu) (EF-Tu) (Eukaryotic elongation factor 1 A-1) (eEF1A-1) (Leukocyte receptor cluster member 7)	NA	NA	NA
LHFFMPGFAPL	0.30574371539893863	0.4675735424354931	A6NNZ2	TUBB8B	Tubulin beta 8B	NA	NA	NA
NAQNPSLHHP	0.39117905892726496	0.5000052906010672	O95071	UBR5	E3 ubiquitin-protein ligase UBR5 (EC 2.3.2.26) (E3 ubiquitin-protein ligase, HECT domain-containing 1) (HECT-type E3 ubiquitin transferase UBR5) (Hyperplastic discs protein homolog) (hHYD) (Progestin-induced protein)	NA	NA	NA
AAPVAAATTAAPAAAAAPAK	-0.4317382245996923	0.5108771046530608	P05388	RPLP0	60S acidic ribosomal protein P0 (60S ribosomal protein L10E) (Large ribosomal subunit protein uL10)	0.347306415	3.014073e-5	p < 0.05
AAPVAAATTAAPAAAAAPAK	-0.4317382245996923	0.5108771046530608	P05388	RPLP0	60S acidic ribosomal protein P0 (60S ribosomal protein L10E) (Large ribosomal subunit protein uL10)	0.347306415	3.014073e-5	p < 0.05
ANTVLSGGTTMYPGIADR	-0.30196105863737677	0.4675735424354931	P60709	ACTB	Actin, cytoplasmic 1 (Beta-actin) [Cleaved into: Actin, cytoplasmic 1, N-terminally processed]	NA	NA	NA
VALDFEQEMATAASSSSLEK	-0.29030482629863186	0.4675735424354931	P60709	ACTB	Actin, cytoplasmic 1 (Beta-actin) [Cleaved into: Actin, cytoplasmic 1, N-terminally processed]	NA	NA	NA
TATFAQALQFVPETQVSLLDNGLR	0.41529162166795386	0.47585899105822754	P31930	UQCRC1	Cytochrome b-c1 complex subunit 1, mitochondrial (Complex III subunit 1) (Core protein I) (Ubiquinol-cytochrome-c reductase complex core protein 1)	-0.360118959	5.032433e-4	p < 0.05
IALLLNR	0.41751938831697766	0.5135968218446388	P31321	PRKAR1B	cAMP-dependent protein kinase type I-beta regulatory subunit	NA	NA	NA
DEPPQSPWDR	0.6307304168907961	0.5135968218446388	P02647	APOA1	Apolipoprotein A-I (Apo-AI) (ApoA-I) (Apolipoprotein A1) [Cleaved into: Proapolipoprotein A-I (ProapoA-I); Truncated apolipoprotein A-I (Apolipoprotein A-I(1-242))]	0.254334419	0.1472774	n.s.
LDAPLLGR	0.31168045320434423	0.5000052906010672	Q8NFA2	NOXO1	NADPH oxidase organizer 1 (NADPH oxidase regulatory protein) (Nox organizer 1) (Nox-organizing protein 1) (SH3 and PX domain-containing protein 5)	NA	NA	NA
ALQTIYGAEAR	0.3812748058204123	0.5000052906010672	P31040	SDHA	Succinate dehydrogenase [ubiquinone] flavoprotein subunit, mitochondrial (EC 1.3.5.1) (Flavoprotein subunit of complex II) (Fp)	-1.415241213	7.180984e-25	p < 0.05
AEADVASLNR	-0.6391907566723302	0.5000052906010672	P07951	TPM2	Tropomyosin beta chain (Beta-tropomyosin) (Tropomyosin-2)	NA	NA	NA
STATAFYR	0.6587598649299178	0.5602497382324525	P10620	MGST1	Microsomal glutathione S-transferase 1 (Microsomal GST-1) (EC 2.5.1.18) (Microsomal GST-I)	-3.331010113	1.105756e-34	p < 0.05
LVFHSFGGGTGSGFTSLLMER	0.27435204126877333	0.5118823396881176	P68363	TUBA1B	Tubulin alpha-1B chain (Alpha-tubulin ubiquitous) (Tubulin K-alpha-1) (Tubulin alpha-ubiquitous chain) [Cleaved into: Detyrosinated tubulin alpha-1B chain]	NA	NA	NA
VLQGGEGQAPTR	0.4714895511535988	0.5810566023788946	P24752	ACAT1	Acetyl-CoA acetyltransferase, mitochondrial (EC 2.3.1.9) (Acetoacetyl-CoA thiolase) (T2)	-3.255857418	4.088914e-41	p < 0.05
EAYPGDVFYLH	0.5073732920881499	0.5000052906010672	P25705	ATP5F1A	ATP synthase subunit alpha, mitochondrial (ATP synthase F1 subunit alpha)	-0.532760517	1.749491e-7	p < 0.05
VVDLMAH	0.2822534418057536	0.5233375290013831	P04406	GAPDH	Glyceraldehyde-3-phosphate dehydrogenase (GAPDH) (EC 1.2.1.12) (Peptidyl-cysteine S-nitrosylase GAPDH) (EC 2.6.99.-)	0.899583263	2.286202e-17	p < 0.05
SLGGGTGSGMGTLLISK	0.3238514466754743	0.5135968218446388	A6NNZ2	TUBB8B	Tubulin beta 8B	NA	NA	NA
GILGYTEHQVVSSDFN	0.23706742572910156	0.5220559597027173	P04406	GAPDH	Glyceraldehyde-3-phosphate dehydrogenase (GAPDH) (EC 1.2.1.12) (Peptidyl-cysteine S-nitrosylase GAPDH) (EC 2.6.99.-)	0.899583263	2.286202e-17	p < 0.05
TVVDENAVAK	0.5693494168202864	0.6980985095219101	P00325	ADH1B	All-trans-retinol dehydrogenase [NAD(+)] ADH1B (EC 1.1.1.105) (Alcohol dehydrogenase 1B) (Alcohol dehydrogenase subunit beta)	-4.61190412	4.429345e-51	p < 0.05
VAPEEHPVLLTEAPLN	-0.23275016511849023	0.5428279177514813	P60709	ACTB	Actin, cytoplasmic 1 (Beta-actin) [Cleaved into: Actin, cytoplasmic 1, N-terminally processed]	NA	NA	NA
SVTWSESGQGVTAR	-0.48996873080123526	0.5602497382324525	P01876	IGHA1	Immunoglobulin heavy constant alpha 1 (Ig alpha-1 chain C region) (Ig alpha-1 chain C region BUR) (Ig alpha-1 chain C region TRO)	0.620520166	0.007631825	p < 0.05
AMTAENLAVK	0.39679497712476985	0.5602497382324525	P42765	ACAA2	3-ketoacyl-CoA thiolase, mitochondrial (EC 2.3.1.16) (Acetyl-CoA acetyltransferase) (EC 2.3.1.9) (Acetyl-CoA acyltransferase) (Acyl-CoA hydrolase, mitochondrial) (EC 3.1.2.-) (EC 3.1.2.1) (EC 3.1.2.2) (Beta-ketothiolase) (Mitochondrial 3-oxoacyl-CoA thiolase) (T1)	-2.901177805	6.70757e-40	p < 0.05
SLSLLPPDALVGLITFGR	0.4339924960716044	0.5687628332388718	Q15437	SEC23B	Protein transport protein Sec23B (hSec23B) (SEC23-related protein B)	1.717090537	5.459902e-34	p < 0.05
SLSLLPPDALVGLITFGR	0.4339924960716044	0.5687628332388718	Q15437	SEC23B	Protein transport protein Sec23B (hSec23B) (SEC23-related protein B)	1.717090537	5.459902e-34	p < 0.05
SVQESLER	0.5559050326073531	0.5602497382324525	P00367	GLUD1	Glutamate dehydrogenase 1, mitochondrial (GDH 1) (EC 1.4.1.3)	-2.804057651	6.863833e-45	p < 0.05
MLGALVAMYEHK	0.4036907372650107	0.5522217808453324	P06744	GPI	Glucose-6-phosphate isomerase (GPI) (EC 5.3.1.9) (Autocrine motility factor) (AMF) (Neuroleukin) (NLK) (Phosphoglucose isomerase) (PGI) (Phosphohexose isomerase) (PHI) (Sperm antigen 36) (SA-36)	0.346232119	0.002203365	p < 0.05
MLGALVAMYEHK	0.4036907372650107	0.5522217808453324	P06744	GPI	Glucose-6-phosphate isomerase (GPI) (EC 5.3.1.9) (Autocrine motility factor) (AMF) (Neuroleukin) (NLK) (Phosphoglucose isomerase) (PGI) (Phosphohexose isomerase) (PHI) (Sperm antigen 36) (SA-36)	0.346232119	0.002203365	p < 0.05
VVAGVANALAH	0.5892993431630105	0.5602497382324525	P02042	HBD	Hemoglobin subunit delta (Delta-globin) (Hemoglobin delta chain)	-1.857268932	8.331662e-12	p < 0.05
GNPITIFQER	0.25722298262171406	0.5602497382324525	P04406	GAPDH	Glyceraldehyde-3-phosphate dehydrogenase (GAPDH) (EC 1.2.1.12) (Peptidyl-cysteine S-nitrosylase GAPDH) (EC 2.6.99.-)	0.899583263	2.286202e-17	p < 0.05
ALELMTVLVGSPR	-0.4134356296646964	0.6262700112340653	P51570	GALK1	Galactokinase (EC 2.7.1.6) (Galactose kinase)	-1.802037421	1.959667e-29	p < 0.05
ALELMTVLVGSPR	-0.4134356296646964	0.6262700112340653	P51570	GALK1	Galactokinase (EC 2.7.1.6) (Galactose kinase)	-1.802037421	1.959667e-29	p < 0.05
DISSGTVLSDYVGSGPPK	0.2999071097027295	0.6915769227297291	P30086	PEBP1	Phosphatidylethanolamine-binding protein 1 (PEBP-1) (HCNPpp) (Neuropolypeptide h3) (Prostatic-binding protein) (Raf kinase inhibitor protein) (RKIP) [Cleaved into: Hippocampal cholinergic neurostimulating peptide (HCNP)]	-2.129221309	3.840812e-39	p < 0.05
SLLVYIPSR	0.31117566355750814	0.5993290742331925	Q04446	GBE1	1,4-alpha-glucan-branching enzyme (EC 2.4.1.18) (Brancher enzyme) (Glycogen-branching enzyme)	-1.722527812	2.607382e-26	p < 0.05
VHIGQVIM	0.25938770261552313	0.5928445222008175	P27635	RPL10	60S ribosomal protein L10 (Laminin receptor homolog) (Large ribosomal subunit protein uL16) (Protein QM) (Ribosomal protein L10) (Tumor suppressor QM)	0.303912299	0.01117814	p < 0.05
SVFAGVGER	0.33905763953544055	0.5687628332388718	P06576	ATP5F1B	ATP synthase subunit beta, mitochondrial (EC 7.1.2.2) (ATP synthase F1 subunit beta)	-0.551051188	8.910963e-8	p < 0.05
GVPVAGTLAH	0.42561560176112656	0.5876168280497444	Q6XQN6	NAPRT	Nicotinate phosphoribosyltransferase (NAPRTase) (EC 6.3.4.21) (FHA-HIT-interacting protein) (Nicotinate phosphoribosyltransferase domain-containing protein 1)	-0.961538703	2.837789e-9	p < 0.05
GVPVAGTLAH	0.42561560176112656	0.5876168280497444	Q6XQN6	NAPRT	Nicotinate phosphoribosyltransferase (NAPRTase) (EC 6.3.4.21) (FHA-HIT-interacting protein) (Nicotinate phosphoribosyltransferase domain-containing protein 1)	-0.961538703	2.837789e-9	p < 0.05
IFIDSDHTDNQR	0.36195718084435424	0.5937969916053879	P07237	P4HB	Protein disulfide-isomerase (PDI) (EC 5.3.4.1) (Cellular thyroid hormone-binding protein) (Prolyl 4-hydroxylase subunit beta) (p55)	-0.857584803	6.301315e-11	p < 0.05
IFIDSDHTDNQR	0.36195718084435424	0.5937969916053879	P07237	P4HB	Protein disulfide-isomerase (PDI) (EC 5.3.4.1) (Cellular thyroid hormone-binding protein) (Prolyl 4-hydroxylase subunit beta) (p55)	-0.857584803	6.301315e-11	p < 0.05
MDSGDGVTHTVPIYEGYALPHAILR	-0.3730949502701091	0.5810566023788946	P60709	ACTB	Actin, cytoplasmic 1 (Beta-actin) [Cleaved into: Actin, cytoplasmic 1, N-terminally processed]	NA	NA	NA
AGAAVDELGK	-0.3343839915966371	0.6516090398332702	P30086	PEBP1	Phosphatidylethanolamine-binding protein 1 (PEBP-1) (HCNPpp) (Neuropolypeptide h3) (Prostatic-binding protein) (Raf kinase inhibitor protein) (RKIP) [Cleaved into: Hippocampal cholinergic neurostimulating peptide (HCNP)]	-2.129221309	3.840812e-39	p < 0.05
AGAAVDELGK	-0.3343839915966371	0.6516090398332702	P30086	PEBP1	Phosphatidylethanolamine-binding protein 1 (PEBP-1) (HCNPpp) (Neuropolypeptide h3) (Prostatic-binding protein) (Raf kinase inhibitor protein) (RKIP) [Cleaved into: Hippocampal cholinergic neurostimulating peptide (HCNP)]	-2.129221309	3.840812e-39	p < 0.05
ALLVPLVYTIK	0.41983867098470595	0.5928445222008175	P08574	CYC1	Cytochrome c1, heme protein, mitochondrial (EC 7.1.1.8) (Complex III subunit 4) (Complex III subunit IV) (Cytochrome b-c1 complex subunit 4) (Ubiquinol-cytochrome-c reductase complex cytochrome c1 subunit) (Cytochrome c-1)	0.020724474	0.8579658	n.s.
TLAVNAAQDSTDLVAK	0.21148666475963918	0.5810566023788946	P17987	TCP1	T-complex protein 1 subunit alpha (TCP-1-alpha) (CCT-alpha)	0.677119843	2.024063e-14	p < 0.05
VGASEATLLNMLNISPF	0.21362874157891687	0.5928445222008175	P05388	RPLP0	60S acidic ribosomal protein P0 (60S ribosomal protein L10E) (Large ribosomal subunit protein uL10)	0.347306415	3.014073e-5	p < 0.05
EPAVYFK	0.26404440047255084	0.5993290742331925	P27797	CALR	Calreticulin (CRP55) (Calregulin) (Endoplasmic reticulum resident protein 60) (ERp60) (HACBP) (grp60)	-0.362793007	0.002416904	p < 0.05
EPAVYFK	0.26404440047255084	0.5993290742331925	P27797	CALR	Calreticulin (CRP55) (Calregulin) (Endoplasmic reticulum resident protein 60) (ERp60) (HACBP) (grp60)	-0.362793007	0.002416904	p < 0.05
SYPLSEGQLDQK	0.6097896848924094	0.7588873881683423	P23141	CES1	Liver carboxylesterase 1 (Acyl-coenzyme A:cholesterol acyltransferase) (ACAT) (Brain carboxylesterase hBr1) (Carboxylesterase 1) (CE-1) (hCE-1) (EC 3.1.1.1) (Cholesteryl ester hydrolase) (CEH) (EC 3.1.1.13) (Cocaine carboxylesterase) (Egasyn) (HMSE) (Methylumbelliferyl-acetate deacetylase 1) (EC 3.1.1.56) (Monocyte/macrophage serine esterase) (Retinyl ester hydrolase) (REH) (Serine esterase 1) (T…	-4.983414592	2.264175e-44	p < 0.05
ALQSGNSQESVTEQDSK	-0.4119779964522108	0.6915769227297291	P01834	IGKC	Immunoglobulin kappa constant (Ig kappa chain C region) (Ig kappa chain C region AG) (Ig kappa chain C region CUM) (Ig kappa chain C region EU) (Ig kappa chain C region OU) (Ig kappa chain C region ROY) (Ig kappa chain C region TI)	0.889073686	1.557513e-6	p < 0.05
ALTTEGIFR	0.2580840510485549	0.5993290742331925	Q07960	ARHGAP1	Rho GTPase-activating protein 1 (CDC42 GTPase-activating protein) (GTPase-activating protein rhoGAP) (Rho-related small GTPase protein activator) (Rho-type GTPase-activating protein 1) (p50-RhoGAP)	1.820863465	9.643918e-39	p < 0.05
EIVLTQSPGTLSLSPGER	-0.4090194916033436	0.6522313787133853	P01619	IGKV3-20	Immunoglobulin kappa variable 3-20 (Ig kappa chain V-III region B6) (Ig kappa chain V-III region GOL) (Ig kappa chain V-III region HAH) (Ig kappa chain V-III region HIC) (Ig kappa chain V-III region IARC/BL41) (Ig kappa chain V-III region NG9) (Ig kappa chain V-III region SIE) (Ig kappa chain V-III region Ti) (Ig kappa chain V-III region WOL)	0.710254142	3.634324e-4	p < 0.05
EIVLTQSPGTLSLSPGER	-0.4090194916033436	0.6522313787133853	P01619	IGKV3-20	Immunoglobulin kappa variable 3-20 (Ig kappa chain V-III region B6) (Ig kappa chain V-III region GOL) (Ig kappa chain V-III region HAH) (Ig kappa chain V-III region HIC) (Ig kappa chain V-III region IARC/BL41) (Ig kappa chain V-III region NG9) (Ig kappa chain V-III region SIE) (Ig kappa chain V-III region Ti) (Ig kappa chain V-III region WOL)	0.710254142	3.634324e-4	p < 0.05
YGGIALMWR	0.345355527281205	0.7087124281094264	P52209	PGD	6-phosphogluconate dehydrogenase, decarboxylating (EC 1.1.1.44)	0.320022689	0.0111096	p < 0.05
AGSSGPGASSGTSGDHGELVVR	0.21606116310468243	0.6851973373037404	P29692	EEF1D	Elongation factor 1-delta (EF-1-delta) (Antigen NY-CO-4)	0.852529966	1.853515e-19	p < 0.05
ASGANFEYIIAEK	0.35237553557468126	0.7204193761948752	P30084	ECHS1	Enoyl-CoA hydratase, mitochondrial (EC 4.2.1.17) (Enoyl-CoA hydratase 1) (Short-chain enoyl-CoA hydratase) (SCEH)	-2.856532124	1.734774e-48	p < 0.05
SLDLSHNSLR	-0.29966280383492716	0.7087124281094264	P08571	CD14	Monocyte differentiation antigen CD14 (Myeloid cell-specific leucine-rich glycoprotein) (CD antigen CD14) [Cleaved into: Monocyte differentiation antigen CD14, urinary form; Monocyte differentiation antigen CD14, membrane-bound form]	-0.694569375	7.587075e-6	p < 0.05
IWHHTFY	-0.4253771928495076	0.6915769227297291	A5A3E0	POTEF	POTE ankyrin domain family member F (ANKRD26-like family C member 1B) (Chimeric POTE-actin protein)	NA	NA	NA
IWHHTFY	-0.4253771928495076	0.6915769227297291	A5A3E0	POTEF	POTE ankyrin domain family member F (ANKRD26-like family C member 1B) (Chimeric POTE-actin protein)	NA	NA	NA
AGGVTVSYFEWLK	0.30489291393408613	0.7406696164148932	P00367	GLUD1	Glutamate dehydrogenase 1, mitochondrial (GDH 1) (EC 1.4.1.3)	-2.804057651	6.863833e-45	p < 0.05
SFGSGAGSSSFSR	0.4800399698591371	0.646967619538095	P05787	KRT8	Keratin, type II cytoskeletal 8 (Cytokeratin-8) (CK-8) (Keratin-8) (K8) (Type-II keratin Kb8)	1.390094581	9.211683e-11	p < 0.05
IDSEGGVSANHT	0.318683211384434	0.6980985095219101	P51659	HSD17B4	Peroxisomal multifunctional enzyme type 2 (MFE-2) (17-beta-hydroxysteroid dehydrogenase 4) (17-beta-HSD 4) (D-bifunctional protein) (DBP) (Multifunctional protein 2) (MFP-2) (Short chain dehydrogenase/reductase family 8C member 1) [Cleaved into: (3R)-hydroxyacyl-CoA dehydrogenase (EC 1.1.1.n12); Enoyl-CoA hydratase 2 (EC 4.2.1.107) (EC 4.2.1.119) (3-alpha,7-alpha,12-alpha-trihydroxy-5-beta-choles…	-2.035408516	1.33337e-34	p < 0.05
IVGSEHYDVAR	0.25267484121746175	0.754966842901061	P06576	ATP5F1B	ATP synthase subunit beta, mitochondrial (EC 7.1.2.2) (ATP synthase F1 subunit beta)	-0.551051188	8.910963e-8	p < 0.05
IVGSEHYDVAR	0.25267484121746175	0.754966842901061	P06576	ATP5F1B	ATP synthase subunit beta, mitochondrial (EC 7.1.2.2) (ATP synthase F1 subunit beta)	-0.551051188	8.910963e-8	p < 0.05
GGLADIFTVFAK	0.30443873992936155	0.753078972178115	P49748	ACADVL	Very long-chain specific acyl-CoA dehydrogenase, mitochondrial (VLCAD) (EC 1.3.8.9)	-0.874728999	6.599285e-12	p < 0.05
EAEAAHGTVTR	-0.2861715075902125	0.6915769227297291	O75874	IDH1	Isocitrate dehydrogenase [NADP] cytoplasmic (IDH) (EC 1.1.1.42) (Cytosolic NADP-isocitrate dehydrogenase) (IDP) (NADP(+)-specific ICDH) (Oxalosuccinate decarboxylase)	-1.412664762	2.824857e-22	p < 0.05
AQAVEGPSENVR	0.2505144804707071	0.7313215956299627	P31930	UQCRC1	Cytochrome b-c1 complex subunit 1, mitochondrial (Complex III subunit 1) (Core protein I) (Ubiquinol-cytochrome-c reductase complex core protein 1)	-0.360118959	5.032433e-4	p < 0.05
VVHAGESFK	0.24757784385054205	0.7350656445128579	Q8WZ42	TTN	Titin (EC 2.7.11.1) (Connectin) (Rhabdomyosarcoma antigen MU-RMS-40.14)	NA	NA	NA
LAEFAFSLYR	-0.37444883841020826	0.6772415502494016	P01009	SERPINA1	Alpha-1-antitrypsin (Alpha-1 protease inhibitor) (Alpha-1-antiproteinase) (Serpin A1) [Cleaved into: Short peptide from AAT (SPAAT)]	0.940857998	1.009299e-6	p < 0.05
ILEVPEGR	-0.33826757442437705	0.7335624086832766	Q5TEJ8	THEMIS2	Protein THEMIS2 (Induced by contact to basement membrane 1 protein) (Protein ICB-1) (Thymocyte-expressed molecule involved in selection protein 2)	NA	NA	NA
VNQVFGQDEMIDVIGVTK	0.22730129025492074	0.6807498403650368	P39023	RPL3	60S ribosomal protein L3 (HIV-1 TAR RNA-binding protein B) (TARBP-B) (Large ribosomal subunit protein uL3)	0.421522874	8.770249e-6	p < 0.05
YTLIGASGQR	-0.4049915226808255	0.7313215956299627	P01024	C3	Complement C3 (C3 and PZP-like alpha-2-macroglobulin domain-containing protein 1) [Cleaved into: Complement C3 beta chain; C3-beta-c (C3bc); Complement C3 alpha chain; C3a anaphylatoxin; Acylation stimulating protein (ASP) (C3adesArg); Complement C3b alpha' chain; Complement C3c alpha' chain fragment 1; Complement C3dg fragment; Complement C3g fragment; Complement C3d fragment; Complement C3f fra…	0.232929466	0.1655145	n.s.
SSEAPPLINEDVK	0.3823328963511375	0.7087124281094264	P04843	RPN1	Dolichyl-diphosphooligosaccharide--protein glycosyltransferase subunit 1 (Dolichyl-diphosphooligosaccharide--protein glycosyltransferase 67 kDa subunit) (Ribophorin I) (RPN-I) (Ribophorin-1)	-0.192966391	0.03588601	p < 0.05
DAPEEEDHVLVLR	0.4628988395363023	0.6915769227297291	P07237	P4HB	Protein disulfide-isomerase (PDI) (EC 5.3.4.1) (Cellular thyroid hormone-binding protein) (Prolyl 4-hydroxylase subunit beta) (p55)	-0.857584803	6.301315e-11	p < 0.05
DAPEEEDHVLVLR	0.4628988395363023	0.6915769227297291	P07237	P4HB	Protein disulfide-isomerase (PDI) (EC 5.3.4.1) (Cellular thyroid hormone-binding protein) (Prolyl 4-hydroxylase subunit beta) (p55)	-0.857584803	6.301315e-11	p < 0.05
TLLWPLR	0.2868259342752626	0.6915769227297291	Q14166	TTLL12	Tubulin--tyrosine ligase-like protein 12 (Inactive tubulin--tyrosine ligase-like protein 12)	1.161245213	5.195375e-17	p < 0.05
IHLISTQSAIPY	0.3953953214258541	0.7204193761948752	P02679	FGG	Fibrinogen gamma chain	-0.350534365	0.08606537	n.s.
VGNLPFNTVQGDIDAIFK	-0.1881381394317425	0.6980985095219101	Q15056	EIF4H	Eukaryotic translation initiation factor 4H (eIF-4H) (Williams-Beuren syndrome chromosomal region 1 protein)	1.001204841	5.084214e-21	p < 0.05
FSNLASDEQDSVR	-0.19859935202074963	0.7313215956299627	P30153	PPP2R1A	Serine/threonine-protein phosphatase 2A 65 kDa regulatory subunit A alpha isoform (Medium tumor antigen-associated 61 kDa protein) (PP2A subunit A isoform PR65-alpha) (PP2A subunit A isoform R1-alpha)	1.073326726	1.80826e-23	p < 0.05
IMFTLVDENQSWYLNENIK	0.31231643277557497	0.754966842901061	Q6MZM0	HEPHL1	Ferroxidase HEPHL1 (EC 1.16.3.1) (Hephaestin-like protein 1)	NA	NA	NA
IQENALPMMLAEPPQN	0.2231224494080235	0.7043150730489519	Q9NUU7	DDX19A	ATP-dependent RNA helicase DDX19A (EC 3.6.4.13) (DDX19-like protein) (DEAD box protein 19A)	NA	NA	NA
ETNLDSLPLVDTH	-0.31474443943573704	0.6980985095219101	P08670	VIM	Vimentin	1.780312954	3.159496e-21	p < 0.05
YLSTETDIEDFR	-0.23103596368706902	0.822943418173309	Q8NE62	CHDH	Choline dehydrogenase, mitochondrial (CDH) (CHD) (EC 1.1.99.1)	-1.00804663	2.563632e-8	p < 0.05
ALPHAILR	-0.22453879271649546	0.6980985095219101	P60709	ACTB	Actin, cytoplasmic 1 (Beta-actin) [Cleaved into: Actin, cytoplasmic 1, N-terminally processed]	NA	NA	NA
MLSNTTAIAEAWAR	-0.20596108114519446	0.7251200455781621	P0DPH7	TUBA3C	Tubulin alpha-3C chain (Alpha-tubulin 2) (Alpha-tubulin 3C) (Tubulin alpha-2 chain) [Cleaved into: Detyrosinated tubulin alpha-3C chain]	NA	NA	NA
CDVVVIPAGVPR	0.3774343567156153	0.7204193761948752	P40926	MDH2	Malate dehydrogenase, mitochondrial (EC 1.1.1.37)	-0.128257217	0.2551081	n.s.
SAASVYAGAGGSGSR	0.3455376637948145	0.7313215956299627	P05783	KRT18	Keratin, type I cytoskeletal 18 (Cell proliferation-inducing gene 46 protein) (Cytokeratin-18) (CK-18) (Keratin-18) (K18)	0.7683264	9.802268e-5	p < 0.05
GVALGEAPDHSYESLR	0.2092584455705846	0.8252787228122436	Q13011	ECH1	Delta(3,5)-Delta(2,4)-dienoyl-CoA isomerase, mitochondrial (EC 5.3.3.-)	-1.269086758	2.104268e-20	p < 0.05
FLAQTEALMR	0.2303438900074451	0.754966842901061	P06744	GPI	Glucose-6-phosphate isomerase (GPI) (EC 5.3.1.9) (Autocrine motility factor) (AMF) (Neuroleukin) (NLK) (Phosphoglucose isomerase) (PGI) (Phosphohexose isomerase) (PHI) (Sperm antigen 36) (SA-36)	0.346232119	0.002203365	p < 0.05
FLYEYAR	-0.3486097711834333	0.7313215956299627	P02768	ALB	Albumin	0.640168095	1.016527e-4	p < 0.05
SVEQEILVTGIK	0.2796860636528755	0.7313215956299627	P06576	ATP5F1B	ATP synthase subunit beta, mitochondrial (EC 7.1.2.2) (ATP synthase F1 subunit beta)	-0.551051188	8.910963e-8	p < 0.05
ALAYYNYEDLPK	0.19417085945795884	0.8426160850513574	P49753	ACOT2	Acyl-coenzyme A thioesterase 2, mitochondrial (Acyl-CoA thioesterase 2) (EC 3.1.2.2) (Acyl-coenzyme A thioester hydrolase 2a) (CTE-Ia) (Long-chain acyl-CoA thioesterase 2) (ZAP128)	NA	NA	NA
IAQTVTAVAGLTSYPFDTVR	0.23298979705684364	0.8252787228122436	P05141	SLC25A5	ADP/ATP translocase 2 (ADP,ATP carrier protein 2) (ADP,ATP carrier protein, fibroblast isoform) (Adenine nucleotide translocator 2) (ANT 2) (Solute carrier family 25 member 5) [Cleaved into: ADP/ATP translocase 2, N-terminally processed]	0.088617431	0.5561079	n.s.
VSTPTLVEVSR	-0.27180736554058926	0.7313215956299627	P02768	ALB	Albumin	0.640168095	1.016527e-4	p < 0.05
AIEEQVAVIYAGVR	0.36203010676318925	0.754966842901061	P25705	ATP5F1A	ATP synthase subunit alpha, mitochondrial (ATP synthase F1 subunit alpha)	-0.532760517	1.749491e-7	p < 0.05
AIEEQVAVIYAGVR	0.36203010676318925	0.754966842901061	P25705	ATP5F1A	ATP synthase subunit alpha, mitochondrial (ATP synthase F1 subunit alpha)	-0.532760517	1.749491e-7	p < 0.05
ADSGEGDFLAEGGGVR	-0.36442037844523395	0.7753190790219737	P02671	FGA	Fibrinogen alpha chain [Cleaved into: Fibrinopeptide A; Fibrinogen alpha chain]	-0.664736411	6.886241e-4	p < 0.05
LAPLISIALK	-0.15878639692647756	0.9542242824884015	P36871	PGM1	Phosphoglucomutase-1 (PGM 1) (EC 5.4.2.2) (Glucose phosphomutase 1)	-2.292985025	1.661733e-39	p < 0.05
APELLFFAK	0.306846419927292	0.7546389017411859	P02768	ALB	Albumin	0.640168095	1.016527e-4	p < 0.05
IAWGYPNLK	0.190382345905165	0.7313215956299627	P18124	RPL7	60S ribosomal protein L7 (Large ribosomal subunit protein uL30)	0.357400625	4.920816e-4	p < 0.05
FYAPELLFFAK	-0.3085206773623961	0.7313215956299627	P02768	ALB	Albumin	0.640168095	1.016527e-4	p < 0.05
FYAPELLFFAK	-0.3085206773623961	0.7313215956299627	P02768	ALB	Albumin	0.640168095	1.016527e-4	p < 0.05
DIQMTQSPSSLSASVGDR	-0.39413321875286617	0.7335624086832766	A0A075B6S5	IGKV1-27	Immunoglobulin kappa variable 1-27	NA	NA	NA
DIQMTQSPSSLSASVGDR	-0.39413321875286617	0.7335624086832766	A0A075B6S5	IGKV1-27	Immunoglobulin kappa variable 1-27	NA	NA	NA
DIQMTQSPSTLSASVGDR	-0.32741460151451296	0.754966842901061	P01602	IGKV1-5	Immunoglobulin kappa variable 1-5 (Ig kappa chain V-I region CAR) (Ig kappa chain V-I region EU) (Ig kappa chain V-I region HK102) (Ig kappa chain V-I region Kue)	NA	NA	NA
GLIYEETR	0.2589156429239743	0.750647980458036	P62805	H4C1	Histone H4	0.988571246	4.551357e-11	p < 0.05
ILEEIGGGQK	-0.2587097274424688	0.753078972178115	P13796	LCP1	Plastin-2 (L-plastin) (LC64P) (Lymphocyte cytosolic protein 1) (LCP-1)	0.634611805	5.808291e-4	p < 0.05
GMVVTFAPVNVTTEVK	-0.2612333794667431	0.754966842901061	P68104	EEF1A1	Elongation factor 1-alpha 1 (EF-1-alpha-1) (Elongation factor Tu) (EF-Tu) (Eukaryotic elongation factor 1 A-1) (eEF1A-1) (Leukocyte receptor cluster member 7)	NA	NA	NA
PVLLTEAPLNPK	-0.29487996371154424	0.7546389017411859	P60709	ACTB	Actin, cytoplasmic 1 (Beta-actin) [Cleaved into: Actin, cytoplasmic 1, N-terminally processed]	NA	NA	NA
SLEPVAVELK	-0.2611349674122515	0.78026426133435	P00558	PGK1	Phosphoglycerate kinase 1 (EC 2.7.2.3) (Cell migration-inducing gene 10 protein) (Primer recognition protein 2) (PRP 2)	1.190318631	3.717095e-21	p < 0.05
LSLPESIK	-0.25615161870105174	0.8426160850513574	Q9BXY5	CAPS2	Calcyphosin-2 (Calcyphosine-2)	NA	NA	NA
LSLPESIK	-0.25615161870105174	0.8426160850513574	Q9BXY5	CAPS2	Calcyphosin-2 (Calcyphosine-2)	NA	NA	NA
LMSQELPEDWDK	0.20215588211460656	0.8426160850513574	P07237	P4HB	Protein disulfide-isomerase (PDI) (EC 5.3.4.1) (Cellular thyroid hormone-binding protein) (Prolyl 4-hydroxylase subunit beta) (p55)	-0.857584803	6.301315e-11	p < 0.05
FLPAEFLYR	0.18387590741548987	0.8471812953711755	Q9H0W9	C11orf54	Ester hydrolase C11orf54 (EC 3.1.-.-)	-1.632751457	1.816296e-18	p < 0.05
TIDIGEAPK	0.18251307177767517	0.7979285135124251	Q15363	TMED2	Transmembrane emp24 domain-containing protein 2 (Membrane protein p24A) (p24) (p24 family protein beta-1) (p24beta1)	0.519660505	1.067495e-5	p < 0.05
TIDIGEAPK	0.18251307177767517	0.7979285135124251	Q15363	TMED2	Transmembrane emp24 domain-containing protein 2 (Membrane protein p24A) (p24) (p24 family protein beta-1) (p24beta1)	0.519660505	1.067495e-5	p < 0.05
VYPLDFAR	0.2554184359458549	0.78026426133435	P05141	SLC25A5	ADP/ATP translocase 2 (ADP,ATP carrier protein 2) (ADP,ATP carrier protein, fibroblast isoform) (Adenine nucleotide translocator 2) (ANT 2) (Solute carrier family 25 member 5) [Cleaved into: ADP/ATP translocase 2, N-terminally processed]	0.088617431	0.5561079	n.s.
IGPDYIPTEEER	0.18908146605723586	0.78026426133435	Q9NX40	OCIAD1	OCIA domain-containing protein 1 (Ovarian cancer immunoreactive antigen domain containing 1) (Ovarian carcinoma immunoreactive antigen)	-0.320079982	0.003745218	p < 0.05
ALDMMLTGR	0.14717071563875095	0.8426160850513574	P40939	HADHA	Trifunctional enzyme subunit alpha, mitochondrial (78 kDa gastrin-binding protein) (Monolysocardiolipin acyltransferase) (EC 2.3.1.-) (TP-alpha) [Includes: Long-chain enoyl-CoA hydratase (EC 4.2.1.17); Long chain 3-hydroxyacyl-CoA dehydrogenase (EC 1.1.1.211)]	-1.074816379	3.908584e-15	p < 0.05
SLAEPDFVVTDFAK	0.17667344158064746	0.7753190790219737	P22314	UBA1	Ubiquitin-like modifier-activating enzyme 1 (EC 6.2.1.45) (Protein A1S9) (Ubiquitin-activating enzyme E1)	0.863193142	6.336642e-20	p < 0.05
FAQTLQQSR	0.18689798993068762	0.7678580383356549	P55072	VCP	Transitional endoplasmic reticulum ATPase (TER ATPase) (EC 3.6.4.6) (15S Mg(2+)-ATPase p97 subunit) (Valosin-containing protein) (VCP)	0.643958204	5.531432e-13	p < 0.05
GAYGGLLK	0.21823487801065672	0.8426160850513574	P42765	ACAA2	3-ketoacyl-CoA thiolase, mitochondrial (EC 2.3.1.16) (Acetyl-CoA acetyltransferase) (EC 2.3.1.9) (Acetyl-CoA acyltransferase) (Acyl-CoA hydrolase, mitochondrial) (EC 3.1.2.-) (EC 3.1.2.1) (EC 3.1.2.2) (Beta-ketothiolase) (Mitochondrial 3-oxoacyl-CoA thiolase) (T1)	-2.901177805	6.70757e-40	p < 0.05
GAYGGLLK	0.21823487801065672	0.8426160850513574	P42765	ACAA2	3-ketoacyl-CoA thiolase, mitochondrial (EC 2.3.1.16) (Acetyl-CoA acetyltransferase) (EC 2.3.1.9) (Acetyl-CoA acyltransferase) (Acyl-CoA hydrolase, mitochondrial) (EC 3.1.2.-) (EC 3.1.2.1) (EC 3.1.2.2) (Beta-ketothiolase) (Mitochondrial 3-oxoacyl-CoA thiolase) (T1)	-2.901177805	6.70757e-40	p < 0.05
FVELTMPYSVIR	-0.34290570741693793	0.8404373841924313	P01023	A2M	Alpha-2-macroglobulin (Alpha-2-M) (C3 and PZP-like alpha-2-macroglobulin domain-containing protein 5)	-0.183257147	0.3675531	n.s.
GPVGVFEWEAFAR	0.18049083543824074	0.754966842901061	P00558	PGK1	Phosphoglycerate kinase 1 (EC 2.7.2.3) (Cell migration-inducing gene 10 protein) (Primer recognition protein 2) (PRP 2)	1.190318631	3.717095e-21	p < 0.05
VNDIFER	-0.19095703268752517	0.754966842901061	O60814	H2BC12	Histone H2B type 1-K (H2B K) (HIRA-interacting protein 1)	NA	NA	NA
MLPSEAGFAEYVGR	0.3041202786943257	0.7753190790219737	Q16762	TST	Thiosulfate sulfurtransferase (EC 2.8.1.1) (Rhodanese)	-2.123828365	3.333507e-27	p < 0.05
MLPSEAGFAEYVGR	0.3041202786943257	0.7753190790219737	Q16762	TST	Thiosulfate sulfurtransferase (EC 2.8.1.1) (Rhodanese)	-2.123828365	3.333507e-27	p < 0.05
LNLQEYQSK	-0.1691852122142859	0.8471812953711755	Q96I99	SUCLG2	Succinate--CoA ligase [GDP-forming] subunit beta, mitochondrial (EC 6.2.1.4) (GTP-specific succinyl-CoA synthetase subunit beta) (G-SCS) (GTPSCS) (Succinyl-CoA synthetase beta-G chain) (SCS-betaG)	-1.301021073	5.082385e-19	p < 0.05
FEAPEALFQPH	-0.15009402828745322	0.754966842901061	P61160	ACTR2	Actin-related protein 2 (Actin-like protein 2)	1.200774452	7.474091e-28	p < 0.05
QAFIDFMSR	-0.21882785758292544	0.78026426133435	O43707	ACTN4	Alpha-actinin-4 (Non-muscle alpha-actinin 4)	1.081829641	7.755265e-14	p < 0.05
ELGNMQGLVEDFK	0.2985180847447577	0.791073661466191	P05787	KRT8	Keratin, type II cytoskeletal 8 (Cytokeratin-8) (CK-8) (Keratin-8) (K8) (Type-II keratin Kb8)	1.390094581	9.211683e-11	p < 0.05
ATIAGGGVIPH	0.40980060972316945	0.7753190790219737	P0C0S5	H2AZ1	Histone H2A.Z (H2A/z)	NA	NA	NA
ATIAGGGVIPH	0.40980060972316945	0.7753190790219737	P0C0S5	H2AZ1	Histone H2A.Z (H2A/z)	NA	NA	NA
IGGPATQGPGMVVGDELK	-0.006591401724225676	0.9895496474281698	Q15436	SEC23A	Protein transport protein Sec23A (hSec23A) (SEC23-related protein A)	-0.699092243	7.270353e-11	p < 0.05
AMAPGSSHLGAPASTTTAADATPSGSLAR	0.16673205880234954	0.7753190790219737	Q9BR76	CORO1B	Coronin-1B (Coronin-2)	0.52397928	5.843309e-10	p < 0.05
LAAQDVAQR	0.20618212153796295	0.8295115933930637	P62263	RPS14	40S ribosomal protein S14 (Small ribosomal subunit protein uS11)	0.265617356	0.03568066	p < 0.05
GSSFGSGAGSSSFSR	0.26145610646186856	0.8158500080060491	P05787	KRT8	Keratin, type II cytoskeletal 8 (Cytokeratin-8) (CK-8) (Keratin-8) (K8) (Type-II keratin Kb8)	1.390094581	9.211683e-11	p < 0.05
GTFATLSELH	0.13344978617681968	0.9638191294096786	P68871	HBB	Hemoglobin subunit beta (Beta-globin) (Hemoglobin beta chain) [Cleaved into: LVV-hemorphin-7; Spinorphin]	-1.741107183	6.862315e-10	p < 0.05
IFPDSPGGTSYER	0.17605459203888268	0.8426160850513574	Q9Y6M9	NDUFB9	NADH dehydrogenase [ubiquinone] 1 beta subcomplex subunit 9 (Complex I-B22) (CI-B22) (LYR motif-containing protein 3) (NADH-ubiquinone oxidoreductase B22 subunit)	-0.201649514	0.08442877	n.s.
GISALIVGFDFDGTPR	-0.1455305848920294	0.8426160850513574	O14818	PSMA7	Proteasome subunit alpha type-7 (Proteasome subunit RC6-1) (Proteasome subunit XAPC7)	0.08869148	0.2808782	n.s.
IGAFSYGSGLAASFF	0.2508307866155032	0.8426160850513574	P54868	HMGCS2	Hydroxymethylglutaryl-CoA synthase, mitochondrial (HMG-CoA synthase) (EC 2.3.3.10) (3-hydroxy-3-methylglutaryl coenzyme A synthase)	-4.00905563	1.546529e-42	p < 0.05
SLTGVVNAQALTSAFSPH	-0.20654928237184045	0.8731568442349369	O43175	PHGDH	D-3-phosphoglycerate dehydrogenase (3-PGDH) (EC 1.1.1.95) (2-oxoglutarate reductase) (EC 1.1.1.399) (Malate dehydrogenase) (EC 1.1.1.37)	-1.940353255	1.5263170000000001e-18	p < 0.05
SLTGVVNAQALTSAFSPH	-0.20654928237184045	0.8731568442349369	O43175	PHGDH	D-3-phosphoglycerate dehydrogenase (3-PGDH) (EC 1.1.1.95) (2-oxoglutarate reductase) (EC 1.1.1.399) (Malate dehydrogenase) (EC 1.1.1.37)	-1.940353255	1.5263170000000001e-18	p < 0.05
SYELTQPPSVSVSPGQTAR	-0.324579740283637	0.8404373841924313	A0A075B6K4	IGLV3-10	Immunoglobulin lambda variable 3-10	NA	NA	NA
TVLLADNVICPGAPDFLAHVR	0.2079640791058776	0.7822158368611726	P21964	COMT	Catechol O-methyltransferase (EC 2.1.1.6)	-0.154637452	0.2018957	n.s.
SVVTGPAPSQEAGTK	0.35023530762293287	0.78026426133435	P21980	TGM2	Protein-glutamine gamma-glutamyltransferase 2 (EC 2.3.2.13) (Erythrocyte transglutaminase) (Heart G alpha(h)) (hhG alpha(h)) (Isopeptidase TGM2) (EC 3.4.-.-) (Protein G alpha(h)) (G(h)) (Protein-glutamine deamidase TGM2) (EC 3.5.1.44) (Protein-glutamine dopaminyltransferase TGM2) (EC 2.3.1.-) (Protein-glutamine histaminyltransferase TGM2) (EC 2.3.1.-) (Protein-glutamine noradrenalinyltransferase …	0.318772176	0.109418	n.s.
SIEDVEVAPPK	0.2937747246128344	0.8929652111255869	P00325	ADH1B	All-trans-retinol dehydrogenase [NAD(+)] ADH1B (EC 1.1.1.105) (Alcohol dehydrogenase 1B) (Alcohol dehydrogenase subunit beta)	-4.61190412	4.429345e-51	p < 0.05
SIEDVEVAPPK	0.2937747246128344	0.8929652111255869	P00325	ADH1B	All-trans-retinol dehydrogenase [NAD(+)] ADH1B (EC 1.1.1.105) (Alcohol dehydrogenase 1B) (Alcohol dehydrogenase subunit beta)	-4.61190412	4.429345e-51	p < 0.05
TTMYPGIADR	-0.19990711963460306	0.7753190790219737	P60709	ACTB	Actin, cytoplasmic 1 (Beta-actin) [Cleaved into: Actin, cytoplasmic 1, N-terminally processed]	NA	NA	NA
VLFFDELDSIAK	-0.18758554689091123	0.78026426133435	P55072	VCP	Transitional endoplasmic reticulum ATPase (TER ATPase) (EC 3.6.4.6) (15S Mg(2+)-ATPase p97 subunit) (Valosin-containing protein) (VCP)	0.643958204	5.531432e-13	p < 0.05
AAPGSAAPAAGSAPAAAEEK	-0.14875490637060107	0.8426160850513574	P05387	RPLP2	60S acidic ribosomal protein P2 (Large ribosomal subunit protein P2) (Renal carcinoma antigen NY-REN-44)	0.277010839	0.001468318	p < 0.05
AHLNDLENIIPF	0.036212409183305594	0.9749419045394967	P10620	MGST1	Microsomal glutathione S-transferase 1 (Microsomal GST-1) (EC 2.5.1.18) (Microsomal GST-I)	-3.331010113	1.105756e-34	p < 0.05
TIQGQYAIPQPDLTK	-0.17099323422247736	0.8252787228122436	Q15366	PCBP2	Poly(rC)-binding protein 2 (Alpha-CP2) (Heterogeneous nuclear ribonucleoprotein E2) (hnRNP E2)	1.250939677	5.495252e-33	p < 0.05
SSMAEVDAAMAAR	-0.2421004065322292	0.78026426133435	P22626	HNRNPA2B1	Heterogeneous nuclear ribonucleoproteins A2/B1 (hnRNP A2/B1)	1.21932324	2.292938e-26	p < 0.05
FSALEVDETYVPK	-0.22711047524199657	0.78026426133435	P02768	ALB	Albumin	0.640168095	1.016527e-4	p < 0.05
SLDGGFVYIAGK	-0.213946578875008	0.8353322492931926	P02787	TF	Serotransferrin (Transferrin) (Beta-1 metal-binding globulin) (Siderophilin)	0.117655046	0.4112006	n.s.
GAAPGSPPDSPGR	-0.1218490749610226	0.8426160850513574	Q96C34	RUNDC1	RUN domain-containing protein 1	NA	NA	NA
VADSHPESER	-0.153379110882224	0.8426160850513574	Q01082	SPTBN1	Spectrin beta chain, non-erythrocytic 1 (Beta-II spectrin) (Fodrin beta chain) (Spectrin, non-erythroid beta chain 1)	0.653436829	2.328244e-6	p < 0.05
TTGIVMDSGDGVTH	-0.19376832747297257	0.822175460065419	A5A3E0	POTEF	POTE ankyrin domain family member F (ANKRD26-like family C member 1B) (Chimeric POTE-actin protein)	NA	NA	NA
FFESFGDLSTPDAVMGN	0.22653683545560277	0.8426160850513574	P68871	HBB	Hemoglobin subunit beta (Beta-globin) (Hemoglobin beta chain) [Cleaved into: LVV-hemorphin-7; Spinorphin]	-1.741107183	6.862315e-10	p < 0.05
TVVYFPVR	0.44499959563393654	0.78026426133435	P09211	GSTP1	Glutathione S-transferase P (EC 2.5.1.18) (GST class-pi) (GSTP1-1)	2.623467998	4.103236e-30	p < 0.05
AHQNTLEVYPPFLFF	-0.2867697432501346	0.8426160850513574	O14880	MGST3	Microsomal glutathione S-transferase 3 (Microsomal GST-3) (Glutathione peroxidase MGST3) (EC 1.11.1.-) (LTC4 synthase MGST3) (EC 4.4.1.20) (Microsomal glutathione S-transferase III) (Microsomal GST-III)	0.680874399	4.010428e-6	p < 0.05
IVINNAAGNFISPTER	0.12503845892056065	0.899112838370365	Q16698	DECR1	2,4-dienoyl-CoA reductase [(3E)-enoyl-CoA-producing], mitochondrial (EC 1.3.1.124) (2,4-dienoyl-CoA reductase [NADPH]) (4-enoyl-CoA reductase [NADPH]) (Short chain dehydrogenase/reductase family 18C member 1)	-2.057099565	3.070047e-30	p < 0.05
ALEEVSIETIEAGFMTK	-0.14582015445314545	0.8404373841924313	O75874	IDH1	Isocitrate dehydrogenase [NADP] cytoplasmic (IDH) (EC 1.1.1.42) (Cytosolic NADP-isocitrate dehydrogenase) (IDP) (NADP(+)-specific ICDH) (Oxalosuccinate decarboxylase)	-1.412664762	2.824857e-22	p < 0.05
ALEEVSIETIEAGFMTK	-0.14582015445314545	0.8404373841924313	O75874	IDH1	Isocitrate dehydrogenase [NADP] cytoplasmic (IDH) (EC 1.1.1.42) (Cytosolic NADP-isocitrate dehydrogenase) (IDP) (NADP(+)-specific ICDH) (Oxalosuccinate decarboxylase)	-1.412664762	2.824857e-22	p < 0.05
PNETNEIANANSR	0.11958258041904646	0.8471812953711755	P84098	RPL19	60S ribosomal protein L19 (Large ribosomal subunit protein eL19)	0.34453218	7.320456e-4	p < 0.05
LLALYNQGH	-0.20027353012502913	0.8295115933930637	Q99536	VAT1	Synaptic vesicle membrane protein VAT-1 homolog (EC 1.-.-.-)	1.353601952	1.388485e-23	p < 0.05
MLVAGATSIAR	-0.18277129586790197	0.822943418173309	P18206	VCL	Vinculin (Metavinculin) (MV)	1.404814972	6.205144e-18	p < 0.05
SLSPFEQR	0.19316301196536756	0.78026426133435	O14949	UQCRQ	Cytochrome b-c1 complex subunit 8 (Complex III subunit 8) (Complex III subunit VIII) (Ubiquinol-cytochrome c reductase complex 9.5 kDa protein) (Ubiquinol-cytochrome c reductase complex ubiquinone-binding protein QP-C)	-0.389705868	0.001289874	p < 0.05
QFLGDEETVR	-0.15091410877403827	0.8426160850513574	P15259	PGAM2	Phosphoglycerate mutase 2 (EC 5.4.2.11) (EC 5.4.2.4) (BPG-dependent PGAM 2) (Muscle-specific phosphoglycerate mutase) (Phosphoglycerate mutase isozyme M) (PGAM-M)	NA	NA	NA
GGGNYGPGGSGGSGGYGGR	0.1827848898064941	0.8426160850513574	P22626	HNRNPA2B1	Heterogeneous nuclear ribonucleoproteins A2/B1 (hnRNP A2/B1)	1.21932324	2.292938e-26	p < 0.05
DLNIMDIK	0.03645888869629721	0.9737801614373338	Q86VI3	IQGAP3	Ras GTPase-activating-like protein IQGAP3	NA	NA	NA
DLNIMDIK	0.03645888869629721	0.9737801614373338	Q86VI3	IQGAP3	Ras GTPase-activating-like protein IQGAP3	NA	NA	NA
AVSELAGHQTSAESWGTGR	0.1565693636769958	0.8295115933930637	P36578	RPL4	60S ribosomal protein L4 (60S ribosomal protein L1) (Large ribosomal subunit protein uL4)	0.416247486	1.376259e-7	p < 0.05
AVSELAGHQTSAESWGTGR	0.1565693636769958	0.8295115933930637	P36578	RPL4	60S ribosomal protein L4 (60S ribosomal protein L1) (Large ribosomal subunit protein uL4)	0.416247486	1.376259e-7	p < 0.05
SFIEFDTFIQK	0.15398668938394766	0.8426160850513574	O75396	SEC22B	Vesicle-trafficking protein SEC22b (ER-Golgi SNARE of 24 kDa) (ERS-24) (ERS24) (SEC22 vesicle-trafficking protein homolog B) (SEC22 vesicle-trafficking protein-like 1)	0.319783231	1.426244e-4	p < 0.05
AQFGSDLDAATQQLLSR	-0.17751645474466282	0.8426160850513574	P25705	ATP5F1A	ATP synthase subunit alpha, mitochondrial (ATP synthase F1 subunit alpha)	-0.532760517	1.749491e-7	p < 0.05
AQFGSDLDAATQQLLSR	-0.17751645474466282	0.8426160850513574	P25705	ATP5F1A	ATP synthase subunit alpha, mitochondrial (ATP synthase F1 subunit alpha)	-0.532760517	1.749491e-7	p < 0.05
VLQSSSDAIYLAR	-0.05181245997980821	0.9737801614373338	P42765	ACAA2	3-ketoacyl-CoA thiolase, mitochondrial (EC 2.3.1.16) (Acetyl-CoA acetyltransferase) (EC 2.3.1.9) (Acetyl-CoA acyltransferase) (Acyl-CoA hydrolase, mitochondrial) (EC 3.1.2.-) (EC 3.1.2.1) (EC 3.1.2.2) (Beta-ketothiolase) (Mitochondrial 3-oxoacyl-CoA thiolase) (T1)	-2.901177805	6.70757e-40	p < 0.05
NTPAMYVAIQAVLSLYASGR	-0.15203025402348658	0.8426160850513574	P60709	ACTB	Actin, cytoplasmic 1 (Beta-actin) [Cleaved into: Actin, cytoplasmic 1, N-terminally processed]	NA	NA	NA
YVAFTPEGER	0.1520352408465487	0.8426160850513574	P11021	HSPA5	Endoplasmic reticulum chaperone BiP (EC 3.6.4.10) (78 kDa glucose-regulated protein) (GRP-78) (Binding-immunoglobulin protein) (BiP) (Heat shock protein 70 family protein 5) (HSP70 family protein 5) (Heat shock protein family A member 5) (Immunoglobulin heavy chain-binding protein)	-0.025060892	0.8202708	n.s.
ENQDIDWGALEGETR	-0.195728651510374	0.8426160850513574	P13796	LCP1	Plastin-2 (L-plastin) (LC64P) (Lymphocyte cytosolic protein 1) (LCP-1)	0.634611805	5.808291e-4	p < 0.05
PLFPHVL	0.18761675388809834	0.822943418173309	Q00839	HNRNPU	Heterogeneous nuclear ribonucleoprotein U (hnRNP U) (GRIP120) (Nuclear p120 ribonucleoprotein) (Scaffold-attachment factor A) (SAF-A) (p120) (pp120)	1.600044526	9.256535e-25	p < 0.05
GALQNIIPASTGAA	0.18288533263843773	0.8404373841924313	P04406	GAPDH	Glyceraldehyde-3-phosphate dehydrogenase (GAPDH) (EC 1.2.1.12) (Peptidyl-cysteine S-nitrosylase GAPDH) (EC 2.6.99.-)	0.899583263	2.286202e-17	p < 0.05
SQLSAAVTALNSESNFAR	0.17082866874857594	0.822943418173309	O75390	CS	Citrate synthase, mitochondrial (EC 2.3.3.1) (Citrate (Si)-synthase)	1.129536712	1.566753e-20	p < 0.05
SQLSAAVTALNSESNFAR	0.17082866874857594	0.822943418173309	O75390	CS	Citrate synthase, mitochondrial (EC 2.3.3.1) (Citrate (Si)-synthase)	1.129536712	1.566753e-20	p < 0.05
GSSLIFR	0.137410812736666	0.8426160850513574	Q5T9C9	PIP5KL1	Phosphatidylinositol 4-phosphate 5-kinase-like protein 1 (PI(4)P 5-kinase-like protein 1) (PtdIns(4)P-5-kinase-like protein 1) (EC 2.7.1.68)	NA	NA	NA
VLAPEGSVANK	0.14794350101139878	0.8426160850513574	Q13283	G3BP1	Ras GTPase-activating protein-binding protein 1 (G3BP-1) (EC 3.6.4.12) (EC 3.6.4.13) (ATP-dependent DNA helicase VIII) (hDH VIII) (GAP SH3 domain-binding protein 1)	1.22654682	1.097485e-27	p < 0.05
AFFVGPGNR	0.20226603610854726	0.8471812953711755	P16930	FAH	Fumarylacetoacetase (FAA) (EC 3.7.1.2) (Beta-diketonase) (Fumarylacetoacetate hydrolase)	-3.359554722	2.479173e-46	p < 0.05
SLVGVQQQLQAFNTYR	-0.1437128912033505	0.8426160850513574	Q01082	SPTBN1	Spectrin beta chain, non-erythrocytic 1 (Beta-II spectrin) (Fodrin beta chain) (Spectrin, non-erythroid beta chain 1)	0.653436829	2.328244e-6	p < 0.05
MALLPIR	0.1395706652912283	0.8426160850513574	O15145	ARPC3	Actin-related protein 2/3 complex subunit 3 (Arp2/3 complex 21 kDa subunit) (p21-ARC)	1.096689055	8.173995e-25	p < 0.05
SVSVPDSSGPER	0.16301153345022779	0.8426160850513574	P61978	HNRNPK	Heterogeneous nuclear ribonucleoprotein K (hnRNP K) (Transformation up-regulated nuclear protein) (TUNP)	1.213284148	7.080619e-28	p < 0.05
FLSQPFQVAEVFTGH	0.1349323610422899	0.8426160850513574	P06576	ATP5F1B	ATP synthase subunit beta, mitochondrial (EC 7.1.2.2) (ATP synthase F1 subunit beta)	-0.551051188	8.910963e-8	p < 0.05
IIPASTGAAK	0.2685475767143398	0.8652209600573002	O14556	GAPDHS	Glyceraldehyde-3-phosphate dehydrogenase, testis-specific (EC 1.2.1.12) (Spermatogenic cell-specific glyceraldehyde 3-phosphate dehydrogenase 2) (GAPDH-2) (Spermatogenic glyceraldehyde-3-phosphate dehydrogenase)	NA	NA	NA
CQSIYPLHDVFVR	0.22269732920161722	0.8426160850513574	P61247	RPS3A	40S ribosomal protein S3a (Small ribosomal subunit protein eS1) (v-fos transformation effector protein) (Fte-1)	0.395881736	1.147121e-4	p < 0.05
WLPVGPH	0.11403079007348571	0.9654788617040234	Q6UX53	METTL7B	Thiol S-methyltransferase METTL7B (Methyltransferase-like protein 7B) (EC 2.1.1.9)	-1.889254901	7.235789e-16	p < 0.05
SIPYFQQTGVR	-0.08094927227450296	0.9638191294096786	P36871	PGM1	Phosphoglucomutase-1 (PGM 1) (EC 5.4.2.2) (Glucose phosphomutase 1)	-2.292985025	1.661733e-39	p < 0.05
PSGASTGIYEALELR	0.12463981690297232	0.8426160850513574	P06733	ENO1	Alpha-enolase (EC 4.2.1.11) (2-phospho-D-glycerate hydro-lyase) (C-myc promoter-binding protein) (Enolase 1) (MBP-1) (MPB-1) (Non-neural enolase) (NNE) (Phosphopyruvate hydratase) (Plasminogen-binding protein)	0.778499031	3.985376e-13	p < 0.05
LLSPLVLEVDPNIQAVR	0.25025640625986323	0.8426160850513574	P05787	KRT8	Keratin, type II cytoskeletal 8 (Cytokeratin-8) (CK-8) (Keratin-8) (K8) (Type-II keratin Kb8)	1.390094581	9.211683e-11	p < 0.05
LLSPLVLEVDPNIQAVR	0.25025640625986323	0.8426160850513574	P05787	KRT8	Keratin, type II cytoskeletal 8 (Cytokeratin-8) (CK-8) (Keratin-8) (K8) (Type-II keratin Kb8)	1.390094581	9.211683e-11	p < 0.05
GVLPNIQAVLLPK	-0.20539364079222805	0.8252787228122436	P04908	H2AC4	Histone H2A type 1-B/E (Histone H2A.2) (Histone H2A/a) (Histone H2A/m)	NA	NA	NA
VADALTNAVAHVDDMPNALSALSDLHA	-0.11041721770421631	0.9542242824884015	P69905	HBA1;	Hemoglobin subunit alpha (Alpha-globin) (Hemoglobin alpha chain)	-1.553553183	2.608556e-10	p < 0.05
MGGSEVAQTLAK	0.12980234183100087	0.8426160850513574	Q9H4A4	RNPEP	Aminopeptidase B (AP-B) (EC 3.4.11.6) (Arginine aminopeptidase) (Arginyl aminopeptidase)	0.758591987	3.427086e-13	p < 0.05
SMISGLVTTAASMPVDIAK	0.15154601493991082	0.8471812953711755	Q02978	SLC25A11	Mitochondrial 2-oxoglutarate/malate carrier protein (OGCP) (Solute carrier family 25 member 11)	-0.306879964	0.005941764	p < 0.05
SMISGLVTTAASMPVDIAK	0.15154601493991082	0.8471812953711755	Q02978	SLC25A11	Mitochondrial 2-oxoglutarate/malate carrier protein (OGCP) (Solute carrier family 25 member 11)	-0.306879964	0.005941764	p < 0.05
GPDIFLHISDVEGEYVPVEGDEVTYK	0.17334586259922968	0.8426160850513574	Q9Y2V2	CARHSP1	Calcium-regulated heat-stable protein 1 (Calcium-regulated heat-stable protein of 24 kDa) (CRHSP-24)	-0.213419054	0.07444075	n.s.
VIGPWIQTK	-0.212249913690299	0.8386575022317203	P12814	ACTN1	Alpha-actinin-1 (Alpha-actinin cytoskeletal isoform) (F-actin cross-linking protein) (Non-muscle alpha-actinin-1)	1.187859384	1.930978e-14	p < 0.05
HEGQEPFLQWLM	0.17339455539922766	0.8542556817482561	O14773	TPP1	Tripeptidyl-peptidase 1 (TPP-1) (EC 3.4.14.9) (Cell growth-inhibiting gene 1 protein) (Lysosomal pepstatin-insensitive protease) (LPIC) (Tripeptidyl aminopeptidase) (Tripeptidyl-peptidase I) (TPP-I)	-0.678140184	1.024864e-6	p < 0.05
MIGAPDMAFPR	0.14873109164266113	0.8542556817482561	P00395	MT-CO1	Cytochrome c oxidase subunit 1 (EC 7.1.1.9) (Cytochrome c oxidase polypeptide I)	NA	NA	NA
FLADPSAFVAAAPVAADTTAAPAAAAAPAK	0.1279643131871202	0.8426160850513574	Q8NHW5	RPLP0P6	60S acidic ribosomal protein P0-like (Large ribosomal subunit protein uL10-like)	NA	NA	NA
TGTITTFEHAH	0.10312975166492011	0.8731568442349369	P13639	EEF2	Elongation factor 2 (EF-2)	0.799870543	1.021056e-15	p < 0.05
TGTITTFEHAH	0.10312975166492011	0.8731568442349369	P13639	EEF2	Elongation factor 2 (EF-2)	0.799870543	1.021056e-15	p < 0.05
IQAVLLPK	-0.1563838571481373	0.8404373841924313	P04908	H2AC4	Histone H2A type 1-B/E (Histone H2A.2) (Histone H2A/a) (Histone H2A/m)	NA	NA	NA
IQAVLLPK	-0.1563838571481373	0.8404373841924313	P04908	H2AC4	Histone H2A type 1-B/E (Histone H2A.2) (Histone H2A/a) (Histone H2A/m)	NA	NA	NA
VDLEPTVIDEVR	-0.23651737379185933	0.8471812953711755	P68363	TUBA1B	Tubulin alpha-1B chain (Alpha-tubulin ubiquitous) (Tubulin K-alpha-1) (Tubulin alpha-ubiquitous chain) [Cleaved into: Detyrosinated tubulin alpha-1B chain]	NA	NA	NA
SVSGFYPGSIEVR	-0.22362963905595556	0.8426160850513574	P01911	HLA-DRB1	HLA class II histocompatibility antigen, DRB1 beta chain (Human leukocyte antigen DRB1) (HLA-DRB1)	NA	NA	NA
LLPLVNQK	0.08541244844321916	0.9654788617040234	Q9H0W9	C11orf54	Ester hydrolase C11orf54 (EC 3.1.-.-)	-1.632751457	1.816296e-18	p < 0.05
ETVAYLQAH	0.11350461312135418	0.8426160850513574	Q07960	ARHGAP1	Rho GTPase-activating protein 1 (CDC42 GTPase-activating protein) (GTPase-activating protein rhoGAP) (Rho-related small GTPase protein activator) (Rho-type GTPase-activating protein 1) (p50-RhoGAP)	1.820863465	9.643918e-39	p < 0.05
TTGIVMDSGDGVTHTVPIYEGYALPH	-0.12851148543646307	0.8426160850513574	P60709	ACTB	Actin, cytoplasmic 1 (Beta-actin) [Cleaved into: Actin, cytoplasmic 1, N-terminally processed]	NA	NA	NA
TTGIVMDSGDGVTHTVPIYEGYALPH	-0.12851148543646307	0.8426160850513574	P60709	ACTB	Actin, cytoplasmic 1 (Beta-actin) [Cleaved into: Actin, cytoplasmic 1, N-terminally processed]	NA	NA	NA
IGNSTAIQELFK	0.12371628594950423	0.8426160850513574	P04350	TUBB4A	Tubulin beta-4A chain (Tubulin 5 beta) (Tubulin beta-4 chain)	NA	NA	NA
AIGTQQATPGPANSGR	-0.06048957495359364	0.9737801614373338	P13688	CEACAM1	Carcinoembryonic antigen-related cell adhesion molecule 1 (Biliary glycoprotein 1) (BGP-1) (CD antigen CD66a)	NA	NA	NA
EVTHQGLSSPVTK	-0.23237007181143726	0.8652209600573002	P01834	IGKC	Immunoglobulin kappa constant (Ig kappa chain C region) (Ig kappa chain C region AG) (Ig kappa chain C region CUM) (Ig kappa chain C region EU) (Ig kappa chain C region OU) (Ig kappa chain C region ROY) (Ig kappa chain C region TI)	0.889073686	1.557513e-6	p < 0.05
EVTHQGLSSPVTK	-0.23237007181143726	0.8652209600573002	P01834	IGKC	Immunoglobulin kappa constant (Ig kappa chain C region) (Ig kappa chain C region AG) (Ig kappa chain C region CUM) (Ig kappa chain C region EU) (Ig kappa chain C region OU) (Ig kappa chain C region ROY) (Ig kappa chain C region TI)	0.889073686	1.557513e-6	p < 0.05
VVEETLR	0.12121890025359972	0.8426160850513574	Q9UNU6	CYP8B1	7-alpha-hydroxycholest-4-en-3-one 12-alpha-hydroxylase (EC 1.14.14.139) (7-alpha-hydroxy-4-cholesten-3-one 12-alpha-hydroxylase) (CYPVIIIB1) (Cytochrome P450 8B1) (Sterol 12-alpha-hydroxylase)	NA	NA	NA
SHGSQETDEEFDAR	0.06512373145625272	0.9680512357786216	P20674	COX5A	Cytochrome c oxidase subunit 5A, mitochondrial (Cytochrome c oxidase polypeptide Va)	-0.433688157	1.036751e-4	p < 0.05
SHGSQETDEEFDAR	0.06512373145625272	0.9680512357786216	P20674	COX5A	Cytochrome c oxidase subunit 5A, mitochondrial (Cytochrome c oxidase polypeptide Va)	-0.433688157	1.036751e-4	p < 0.05
STSLQFSK	0.14611113331601966	0.8686217902904176	A6NFE2	SMCO2	Single-pass membrane and coiled-coil domain-containing protein 2	NA	NA	NA
YDESGPSIVHR	-0.15745131958846703	0.8426160850513574	A5A3E0	POTEF	POTE ankyrin domain family member F (ANKRD26-like family C member 1B) (Chimeric POTE-actin protein)	NA	NA	NA
SIAFLTTLER	-0.11103548776924799	0.9638191294096786	Q8NBQ5	HSD17B11	Estradiol 17-beta-dehydrogenase 11 (EC 1.1.1.62) (17-beta-hydroxysteroid dehydrogenase 11) (17-beta-HSD 11) (17bHSD11) (17betaHSD11) (17-beta-hydroxysteroid dehydrogenase XI) (17-beta-HSD XI) (17betaHSDXI) (Cutaneous T-cell lymphoma-associated antigen HD-CL-03) (CTCL-associated antigen HD-CL-03) (Dehydrogenase/reductase SDR family member 8) (Retinal short-chain dehydrogenase/reductase 2) (retSDR2…	-0.237148818	0.2227906	n.s.
LLPGQPEAVAR	0.17637672135973148	0.8426160850513574	P48637	GSS	Glutathione synthetase (GSH synthetase) (GSH-S) (EC 6.3.2.3) (Glutathione synthase)	-0.267761289	0.0195658	p < 0.05
SFEPFSNK	0.10582481253136145	0.8989006429787066	P27797	CALR	Calreticulin (CRP55) (Calregulin) (Endoplasmic reticulum resident protein 60) (ERp60) (HACBP) (grp60)	-0.362793007	0.002416904	p < 0.05
SFEPFSNK	0.10582481253136145	0.8989006429787066	P27797	CALR	Calreticulin (CRP55) (Calregulin) (Endoplasmic reticulum resident protein 60) (ERp60) (HACBP) (grp60)	-0.362793007	0.002416904	p < 0.05
PEEHPVLLTEAPLNPK	-0.1543732555934456	0.8426160850513574	P60709	ACTB	Actin, cytoplasmic 1 (Beta-actin) [Cleaved into: Actin, cytoplasmic 1, N-terminally processed]	NA	NA	NA
PEEHPVLLTEAPLNPK	-0.1543732555934456	0.8426160850513574	P60709	ACTB	Actin, cytoplasmic 1 (Beta-actin) [Cleaved into: Actin, cytoplasmic 1, N-terminally processed]	NA	NA	NA
SLIINTFYSNK	0.23839210434688018	0.8426160850513574	P07900	HSP90AA1	Heat shock protein HSP 90-alpha (EC 3.6.4.10) (Heat shock 86 kDa) (HSP 86) (HSP86) (Lipopolysaccharide-associated protein 2) (LAP-2) (LPS-associated protein 2) (Renal carcinoma antigen NY-REN-38)	0.860229875	1.498726e-13	p < 0.05
VLEVDPNIQAVR	0.20519360028524458	0.8542556817482561	P05787	KRT8	Keratin, type II cytoskeletal 8 (Cytokeratin-8) (CK-8) (Keratin-8) (K8) (Type-II keratin Kb8)	1.390094581	9.211683e-11	p < 0.05
MFQYDSTHGK	0.1422673651688524	0.8426160850513574	P04406	GAPDH	Glyceraldehyde-3-phosphate dehydrogenase (GAPDH) (EC 1.2.1.12) (Peptidyl-cysteine S-nitrosylase GAPDH) (EC 2.6.99.-)	0.899583263	2.286202e-17	p < 0.05
MFQYDSTHGK	0.1422673651688524	0.8426160850513574	P04406	GAPDH	Glyceraldehyde-3-phosphate dehydrogenase (GAPDH) (EC 1.2.1.12) (Peptidyl-cysteine S-nitrosylase GAPDH) (EC 2.6.99.-)	0.899583263	2.286202e-17	p < 0.05
SLLAANNLLAGLR	0.1575873269480633	0.8471812953711755	Q9UBQ7	GRHPR	Glyoxylate reductase/hydroxypyruvate reductase (EC 1.1.1.79) (EC 1.1.1.81)	-3.044563719	9.193322e-53	p < 0.05
SLLAANNLLAGLR	0.1575873269480633	0.8471812953711755	Q9UBQ7	GRHPR	Glyoxylate reductase/hydroxypyruvate reductase (EC 1.1.1.79) (EC 1.1.1.81)	-3.044563719	9.193322e-53	p < 0.05
GAPSATQPATAETQHIADQVR	-0.05838436323936824	0.9654788617040234	P04080	CSTB	Cystatin-B (CPI-B) (Liver thiol proteinase inhibitor) (Stefin-B)	0.81686046	1.782235e-10	p < 0.05
DYAEGVR	-0.08814014710469346	0.9737801614373338	Q02127	DHODH	Dihydroorotate dehydrogenase (quinone), mitochondrial (DHOdehase) (EC 1.3.5.2) (Dihydroorotate oxidase)	0.23140168	0.08928652	n.s.
SLNLEPDNVGVVVFGNDK	0.11588005175933902	0.8471812953711755	P25705	ATP5F1A	ATP synthase subunit alpha, mitochondrial (ATP synthase F1 subunit alpha)	-0.532760517	1.749491e-7	p < 0.05
ASSPGGVYATR	-0.17534562801793707	0.8471812953711755	P08670	VIM	Vimentin	1.780312954	3.159496e-21	p < 0.05
SVPAAEPEYPK	-0.0655298749052809	0.9735751178758882	P54819	AK2	Adenylate kinase 2, mitochondrial (AK 2) (EC 2.7.4.3) (ATP-AMP transphosphorylase 2) (ATP:AMP phosphotransferase) (Adenylate monophosphate kinase) [Cleaved into: Adenylate kinase 2, mitochondrial, N-terminally processed]	-0.755798902	8.590396e-11	p < 0.05
GSATEFQFR	0.07991535083910317	0.9654788617040234	P46783	RPS10	40S ribosomal protein S10 (Small ribosomal subunit protein eS10)	0.330757773	0.004929405	p < 0.05
TTTLAFK	0.13343955795127904	0.8542556817482561	P28062	PSMB8	Proteasome subunit beta type-8 (EC 3.4.25.1) (Low molecular mass protein 7) (Macropain subunit C13) (Multicatalytic endopeptidase complex subunit C13) (Proteasome component C13) (Proteasome subunit beta-5i) (Really interesting new gene 10 protein)	0.2303983	0.06795567	n.s.
SLSLLPPTALVGLITFGR	-0.07369784527193968	0.9654788617040234	Q15436	SEC23A	Protein transport protein Sec23A (hSec23A) (SEC23-related protein A)	-0.699092243	7.270353e-11	p < 0.05
SLSLLPPTALVGLITFGR	-0.07369784527193968	0.9654788617040234	Q15436	SEC23A	Protein transport protein Sec23A (hSec23A) (SEC23-related protein A)	-0.699092243	7.270353e-11	p < 0.05
SLGINVPR	0.01274055487498904	0.9895496474281698	Q16851	UGP2	UTP--glucose-1-phosphate uridylyltransferase (EC 2.7.7.9) (UDP-glucose pyrophosphorylase) (UDPGP) (UGPase)	-2.576736709	2.454909e-46	p < 0.05
AMDVVYALK	-0.1777281821092762	0.8471812953711755	P62805	H4C1	Histone H4	0.988571246	4.551357e-11	p < 0.05
AMDVVYALK	-0.1777281821092762	0.8471812953711755	P62805	H4C1	Histone H4	0.988571246	4.551357e-11	p < 0.05
GGVLPNIQAVLLPK	-0.13145528556163227	0.8426160850513574	P04908	H2AC4	Histone H2A type 1-B/E (Histone H2A.2) (Histone H2A/a) (Histone H2A/m)	NA	NA	NA
EPPLLLGVLHPN	0.03267454132239356	0.9737801614373338	Q9HDC9	APMAP	Adipocyte plasma membrane-associated protein (Protein BSCv)	-0.95446135	9.05098e-16	p < 0.05
MTPEVVGEQVTSYLTK	-0.03174783482327814	0.9737801614373338	Q96KP4	CNDP2	Cytosolic non-specific dipeptidase (EC 3.4.13.18) (CNDP dipeptidase 2) (Glutamate carboxypeptidase-like protein 1) (Peptidase A) (Threonyl dipeptidase)	-0.181170877	0.06305683	n.s.
VIHDNFGIVEGL	-0.059680388453362675	0.9654788617040234	P04406	GAPDH	Glyceraldehyde-3-phosphate dehydrogenase (GAPDH) (EC 1.2.1.12) (Peptidyl-cysteine S-nitrosylase GAPDH) (EC 2.6.99.-)	0.899583263	2.286202e-17	p < 0.05
SLLSPLVLEVDPNIQAVR	-0.1794451616671675	0.899112838370365	P05787	KRT8	Keratin, type II cytoskeletal 8 (Cytokeratin-8) (CK-8) (Keratin-8) (K8) (Type-II keratin Kb8)	1.390094581	9.211683e-11	p < 0.05
SLLSPLVLEVDPNIQAVR	-0.1794451616671675	0.899112838370365	P05787	KRT8	Keratin, type II cytoskeletal 8 (Cytokeratin-8) (CK-8) (Keratin-8) (K8) (Type-II keratin Kb8)	1.390094581	9.211683e-11	p < 0.05
VDEVGGEALGR	-0.012365886071512344	0.9895496474281698	P68871	HBB	Hemoglobin subunit beta (Beta-globin) (Hemoglobin beta chain) [Cleaved into: LVV-hemorphin-7; Spinorphin]	-1.741107183	6.862315e-10	p < 0.05
TVEIVDSVEAYATMLR	0.13246738409571934	0.8429925757922685	P36871	PGM1	Phosphoglucomutase-1 (PGM 1) (EC 5.4.2.2) (Glucose phosphomutase 1)	-2.292985025	1.661733e-39	p < 0.05
TVEIVDSVEAYATMLR	0.13246738409571934	0.8429925757922685	P36871	PGM1	Phosphoglucomutase-1 (PGM 1) (EC 5.4.2.2) (Glucose phosphomutase 1)	-2.292985025	1.661733e-39	p < 0.05
HIPTSAPVYQQPQQQPVAQSYGGYK	0.20998628695903543	0.8731568442349369	Q14847	LASP1	LIM and SH3 domain protein 1 (LASP-1) (Metastatic lymph node gene 50 protein) (MLN 50)	1.023613147	6.315521e-17	p < 0.05
SDYLELLVK	0.08404030950905184	0.9138789786899542	Q6GTX8	LAIR1	Leukocyte-associated immunoglobulin-like receptor 1 (LAIR-1) (hLAIR1) (CD antigen CD305)	NA	NA	NA
YGPGGSGGSGGYGGR	-0.07931494627456437	0.9291105485402786	P22626	HNRNPA2B1	Heterogeneous nuclear ribonucleoproteins A2/B1 (hnRNP A2/B1)	1.21932324	2.292938e-26	p < 0.05
LVQLVLR	0.07112771569950915	0.9654788617040234	Q86YJ7	ANKRD13B	Ankyrin repeat domain-containing protein 13B	NA	NA	NA
SVQAPSYGAR	0.009703542379462322	0.9895496474281698	P05783	KRT18	Keratin, type I cytoskeletal 18 (Cell proliferation-inducing gene 46 protein) (Cytokeratin-18) (CK-18) (Keratin-18) (K18)	0.7683264	9.802268e-5	p < 0.05
NIPLVSDPK	0.046805843116260126	0.9737801614373338	Q06830	PRDX1	Peroxiredoxin-1 (EC 1.11.1.24) (Natural killer cell-enhancing factor A) (NKEF-A) (Proliferation-associated gene protein) (PAG) (Thioredoxin peroxidase 2) (Thioredoxin-dependent peroxide reductase 2) (Thioredoxin-dependent peroxiredoxin 1)	-0.172198703	0.1333568	n.s.
AIAYYVSNEELR	-0.0325594533132032	0.9737801614373338	P26641	EEF1G	Elongation factor 1-gamma (EF-1-gamma) (eEF-1B gamma)	0.681116118	6.786809e-15	p < 0.05
TGSSAQEEASGVALGEAPDHSYESLR	0.06536801214211074	0.9654788617040234	Q13011	ECH1	Delta(3,5)-Delta(2,4)-dienoyl-CoA isomerase, mitochondrial (EC 5.3.3.-)	-1.269086758	2.104268e-20	p < 0.05
AAGGGGGGENYDDPHK	0.09068404883845771	0.9229685423408955	P14866	HNRNPL	Heterogeneous nuclear ribonucleoprotein L (hnRNP L)	1.424783932	3.679699e-31	p < 0.05
ALEVTYR	-0.04759851160644524	0.9737801614373338	P24539	ATP5PB	ATP synthase F(0) complex subunit B1, mitochondrial (ATP synthase peripheral stalk-membrane subunit b) (ATP synthase proton-transporting mitochondrial F(0) complex subunit B1) (ATP synthase subunit b) (ATPase subunit b)	-0.443525226	8.764726e-5	p < 0.05
GLINFIK	0.05643812321440844	0.9735751178758882	P06744	GPI	Glucose-6-phosphate isomerase (GPI) (EC 5.3.1.9) (Autocrine motility factor) (AMF) (Neuroleukin) (NLK) (Phosphoglucose isomerase) (PGI) (Phosphohexose isomerase) (PHI) (Sperm antigen 36) (SA-36)	0.346232119	0.002203365	p < 0.05
APDQDEIQR	-0.08233108066168882	0.9654788617040234	P10619	CTSA	Lysosomal protective protein (EC 3.4.16.5) (Carboxypeptidase C) (Carboxypeptidase L) (Cathepsin A) (Protective protein cathepsin A) (PPCA) (Protective protein for beta-galactosidase) [Cleaved into: Lysosomal protective protein 32 kDa chain; Lysosomal protective protein 20 kDa chain]	0.388781583	0.009012827	p < 0.05
CGTVLLSGPR	-0.08815288794173126	0.9654788617040234	Q07020	RPL18	60S ribosomal protein L18 (Large ribosomal subunit protein eL18)	0.400413863	2.509518e-4	p < 0.05
YMLPVHFYGR	0.16001708851217078	0.8731568442349369	P11216	PYGB	Glycogen phosphorylase, brain form (EC 2.4.1.1)	1.149352848	2.889405e-14	p < 0.05
IYVPADDLTDPAPATTFAHLDATTVLSR	0.11043393522057543	0.9138789786899542	P06576	ATP5F1B	ATP synthase subunit beta, mitochondrial (EC 7.1.2.2) (ATP synthase F1 subunit beta)	-0.551051188	8.910963e-8	p < 0.05
SFGAPEQQPSALEHSIQYSGEVR	-0.057703503008364854	0.9654788617040234	P04040	CAT	Catalase (EC 1.11.1.6)	-3.025583829	1.133776e-58	p < 0.05
SLLVSWQPPR	-0.2018607570431653	0.8542556817482561	P02751	FN1	Fibronectin (FN) (Cold-insoluble globulin) (CIG) [Cleaved into: Anastellin; Ugl-Y1; Ugl-Y2; Ugl-Y3]	1.58673868	8.905131e-13	p < 0.05
AAANLFAQTYGLTGSQDR	0.09938171304127197	0.8731568442349369	P22314	UBA1	Ubiquitin-like modifier-activating enzyme 1 (EC 6.2.1.45) (Protein A1S9) (Ubiquitin-activating enzyme E1)	0.863193142	6.336642e-20	p < 0.05
AAANLFAQTYGLTGSQDR	0.09938171304127197	0.8731568442349369	P22314	UBA1	Ubiquitin-like modifier-activating enzyme 1 (EC 6.2.1.45) (Protein A1S9) (Ubiquitin-activating enzyme E1)	0.863193142	6.336642e-20	p < 0.05
NIETIINTFHQY	-0.24224898718017185	0.8839507702198134	P06702	S100A9	Protein S100-A9 (Calgranulin-B) (Calprotectin L1H subunit) (Leukocyte L1 complex heavy chain) (Migration inhibitory factor-related protein 14) (MRP-14) (p14) (S100 calcium-binding protein A9)	1.055893921	2.126664e-4	p < 0.05
NIETIINTFHQY	-0.24224898718017185	0.8839507702198134	P06702	S100A9	Protein S100-A9 (Calgranulin-B) (Calprotectin L1H subunit) (Leukocyte L1 complex heavy chain) (Migration inhibitory factor-related protein 14) (MRP-14) (p14) (S100 calcium-binding protein A9)	1.055893921	2.126664e-4	p < 0.05
SDHPSGGSYR	0.06357545292673716	0.9581659355166231	P38159	RBMX	RNA-binding motif protein, X chromosome (Glycoprotein p43) (Heterogeneous nuclear ribonucleoprotein G) (hnRNP G) [Cleaved into: RNA-binding motif protein, X chromosome, N-terminally processed]	1.487735551	4.481034e-26	p < 0.05
PVPPLPEYGGK	0.052314883851504845	0.9737801614373338	P24539	ATP5PB	ATP synthase F(0) complex subunit B1, mitochondrial (ATP synthase peripheral stalk-membrane subunit b) (ATP synthase proton-transporting mitochondrial F(0) complex subunit B1) (ATP synthase subunit b) (ATPase subunit b)	-0.443525226	8.764726e-5	p < 0.05
GIVTNWDDMEK	0.13694069240720452	0.899112838370365	P60709	ACTB	Actin, cytoplasmic 1 (Beta-actin) [Cleaved into: Actin, cytoplasmic 1, N-terminally processed]	NA	NA	NA
SLEIDLDSMR	-0.02590432098897308	0.9860163242701112	P05783	KRT18	Keratin, type I cytoskeletal 18 (Cell proliferation-inducing gene 46 protein) (Cytokeratin-18) (CK-18) (Keratin-18) (K18)	0.7683264	9.802268e-5	p < 0.05
MAYLQIQSPAGQSR	0.04181362708769565	0.9826043001516922	P08311	CTSG	Cathepsin G (CG) (EC 3.4.21.20)	0.422244278	0.2411251	n.s.
VLSLYASGR	-0.18107878572041258	0.8731568442349369	P60709	ACTB	Actin, cytoplasmic 1 (Beta-actin) [Cleaved into: Actin, cytoplasmic 1, N-terminally processed]	NA	NA	NA
SIDSPDSLENIPEK	-0.1042084443545408	0.8594737662779763	P08134	RHOC	Rho-related GTP-binding protein RhoC (Rho cDNA clone 9) (h9)	NA	NA	NA
LQIQSPAGQSR	-9.991043811277134e-4	0.9985495411667962	P08311	CTSG	Cathepsin G (CG) (EC 3.4.21.20)	0.422244278	0.2411251	n.s.
AFLWAGGR	0.11518545827186583	0.8731568442349369	Q00839	HNRNPU	Heterogeneous nuclear ribonucleoprotein U (hnRNP U) (GRIP120) (Nuclear p120 ribonucleoprotein) (Scaffold-attachment factor A) (SAF-A) (p120) (pp120)	1.600044526	9.256535e-25	p < 0.05
SFVNDIFER	-0.12062370346474971	0.8652209600573002	O60814	H2BC12	Histone H2B type 1-K (H2B K) (HIRA-interacting protein 1)	NA	NA	NA
MGGITAVTVNQSLLSPLVLEVDPNIQAVR	-0.0451211884654954	0.9737801614373338	P05787	KRT8	Keratin, type II cytoskeletal 8 (Cytokeratin-8) (CK-8) (Keratin-8) (K8) (Type-II keratin Kb8)	1.390094581	9.211683e-11	p < 0.05
IASSGLTVEVDAPK	0.18142150680805536	0.8896931424427941	P05783	KRT18	Keratin, type I cytoskeletal 18 (Cell proliferation-inducing gene 46 protein) (Cytokeratin-18) (CK-18) (Keratin-18) (K18)	0.7683264	9.802268e-5	p < 0.05
SVSTVLTSK	-0.1037860054559614	0.9654788617040234	P69905	HBA1;	Hemoglobin subunit alpha (Alpha-globin) (Hemoglobin alpha chain)	-1.553553183	2.608556e-10	p < 0.05
SVSTVLTSK	-0.1037860054559614	0.9654788617040234	P69905	HBA1;	Hemoglobin subunit alpha (Alpha-globin) (Hemoglobin alpha chain)	-1.553553183	2.608556e-10	p < 0.05
ADSHPESER	-0.06604266933004777	0.9638191294096786	Q01082	SPTBN1	Spectrin beta chain, non-erythrocytic 1 (Beta-II spectrin) (Fodrin beta chain) (Spectrin, non-erythroid beta chain 1)	0.653436829	2.328244e-6	p < 0.05
CANPAAGSVILLENLR	-0.12429939668811163	0.9335534628782168	P00558	PGK1	Phosphoglycerate kinase 1 (EC 2.7.2.3) (Cell migration-inducing gene 10 protein) (Primer recognition protein 2) (PRP 2)	1.190318631	3.717095e-21	p < 0.05
SDMPPLTLEGIQDR	0.10646008953353492	0.8731568442349369	O14561	NDUFAB1	Acyl carrier protein, mitochondrial (ACP) (CI-SDAP) (NADH-ubiquinone oxidoreductase 9.6 kDa subunit)	NA	NA	NA
TLVLTDPDAPSR	-0.02396525220820389	0.9737801614373338	P30086	PEBP1	Phosphatidylethanolamine-binding protein 1 (PEBP-1) (HCNPpp) (Neuropolypeptide h3) (Prostatic-binding protein) (Raf kinase inhibitor protein) (RKIP) [Cleaved into: Hippocampal cholinergic neurostimulating peptide (HCNP)]	-2.129221309	3.840812e-39	p < 0.05
LGNLPYDVTEESIK	0.06824365274468236	0.9542242824884015	P23588	EIF4B	Eukaryotic translation initiation factor 4B (eIF-4B)	0.760680151	1.997171e-15	p < 0.05
CTATLGNFAK	-0.06101270125292979	0.9737801614373338	P15880	RPS2	40S ribosomal protein S2 (40S ribosomal protein S4) (Protein LLRep3) (Small ribosomal subunit protein uS5)	0.549047811	2.035967e-6	p < 0.05
SEITFELPDNAK	-0.09039995624910069	0.8731568442349369	Q9Y3B3	TMED7	Transmembrane emp24 domain-containing protein 7 (p24 family protein gamma-3) (p24gamma3) (p27)	0.371184056	3.580479e-5	p < 0.05
QVQLVESGGGVVQPGR	0.010695541383717089	0.9895496474281698	P01768	IGHV3-30	Immunoglobulin heavy variable 3-30 (Ig heavy chain V-III region BUR) (Ig heavy chain V-III region CAM) (Ig heavy chain V-III region GA) (Ig heavy chain V-III region NIE)	NA	NA	NA
HPYFYAPELLFF	0.12902183369639464	0.899112838370365	P02768	ALB	Albumin	0.640168095	1.016527e-4	p < 0.05
ALEVDETYVPK	0.09117164255889676	0.9638191294096786	P02768	ALB	Albumin	0.640168095	1.016527e-4	p < 0.05
APPTAYIDFAR	0.046399603018479785	0.9735751178758882	P60174	TPI1	Triosephosphate isomerase (TIM) (EC 5.3.1.1) (Methylglyoxal synthase) (EC 4.2.3.3) (Triose-phosphate isomerase)	0.666804165	3.052635e-11	p < 0.05
AVLSLYASGR	0.007882707804389044	0.9895496474281698	P60709	ACTB	Actin, cytoplasmic 1 (Beta-actin) [Cleaved into: Actin, cytoplasmic 1, N-terminally processed]	NA	NA	NA
TVIGAGVTLHEALAAAELLK	-0.0777923140710568	0.9590874699370411	P29401	TKT	Transketolase (TK) (EC 2.2.1.1)	1.001226919	1.8029e-16	p < 0.05
ILIPGINEAVAAVTEEEHK	-0.03137067035481356	0.9737801614373338	Q96KP4	CNDP2	Cytosolic non-specific dipeptidase (EC 3.4.13.18) (CNDP dipeptidase 2) (Glutamate carboxypeptidase-like protein 1) (Peptidase A) (Threonyl dipeptidase)	-0.181170877	0.06305683	n.s.
FEQEMATAASSSSLEK	0.07807919237761696	0.9275907694038584	P60709	ACTB	Actin, cytoplasmic 1 (Beta-actin) [Cleaved into: Actin, cytoplasmic 1, N-terminally processed]	NA	NA	NA
YSVVLLLR	0.09409771953184154	0.9654788617040234	P02768	ALB	Albumin	0.640168095	1.016527e-4	p < 0.05
SLSLAPDTR	-0.05743916704864893	0.9638191294096786	P62873	GNB1	Guanine nucleotide-binding protein G(I)/G(S)/G(T) subunit beta-1 (Transducin beta chain 1)	NA	NA	NA
TVNIPFTDFLSQEGLEK	-0.03278618299880476	0.9737801614373338	P25325	MPST	3-mercaptopyruvate sulfurtransferase (MST) (EC 2.8.1.2)	-2.115972998	2.090308e-34	p < 0.05
AGEYGAEALER	-0.10619372954949058	0.9638191294096786	P69905	HBA1;	Hemoglobin subunit alpha (Alpha-globin) (Hemoglobin alpha chain)	-1.553553183	2.608556e-10	p < 0.05
ILFGVYGDVQR	0.08549109439998182	0.899112838370365	P26599	PTBP1	Polypyrimidine tract-binding protein 1 (PTB) (57 kDa RNA-binding protein PPTB-1) (Heterogeneous nuclear ribonucleoprotein I) (hnRNP I)	1.29362637	5.011804e-33	p < 0.05
SGGGVPTDEEQATGLER	0.006673254779929971	0.9895496474281698	P10606	COX5B	Cytochrome c oxidase subunit 5B, mitochondrial (Cytochrome c oxidase polypeptide Vb)	-0.292815926	0.003659123	p < 0.05
PAAATAPAPTAHK	0.0038573451373369316	0.9920085798088273	Q92522	H1-10	Histone H1.10 (Histone H1x)	1.173170182	4.514067e-14	p < 0.05
PFLLPVEAVY	0.039951711107871546	0.9737801614373338	P49411	TUFM	Elongation factor Tu, mitochondrial (EF-Tu) (P43)	0.279915552	0.02489206	p < 0.05
SSAPGPLELDLTGDLESFK	-0.008907897630515471	0.9895496474281698	P52565	ARHGDIA	Rho GDP-dissociation inhibitor 1 (Rho GDI 1) (Rho-GDI alpha)	0.755700642	1.245476e-14	p < 0.05
ALAEGPGAEGPR	0.05893592735273333	0.9654788617040234	Q13263	TRIM28	Transcription intermediary factor 1-beta (TIF1-beta) (E3 SUMO-protein ligase TRIM28) (EC 2.3.2.27) (KRAB-associated protein 1) (KAP-1) (KRAB-interacting protein 1) (KRIP-1) (Nuclear corepressor KAP-1) (RING finger protein 96) (RING-type E3 ubiquitin transferase TIF1-beta) (Tripartite motif-containing protein 28)	2.228440645	5.529304e-36	p < 0.05
IHFNPPLPM	0.09012515260239395	0.9638191294096786	P27338	MAOB	Amine oxidase [flavin-containing] B (EC 1.4.3.4) (Monoamine oxidase type B) (MAO-B)	-1.746351399	4.231273e-19	p < 0.05
LTESYSSSQDPPEK	-0.05271814855056728	0.9654788617040234	P22314	UBA1	Ubiquitin-like modifier-activating enzyme 1 (EC 6.2.1.45) (Protein A1S9) (Ubiquitin-activating enzyme E1)	0.863193142	6.336642e-20	p < 0.05
VYGQESGGFSGPGENR	0.025609634086408484	0.9737801614373338	Q01844	EWSR1	RNA-binding protein EWS (EWS oncogene) (Ewing sarcoma breakpoint region 1 protein)	1.276643179	7.749019e-26	p < 0.05
STAIQELFK	-0.06957670214944	0.9229685423408955	P04350	TUBB4A	Tubulin beta-4A chain (Tubulin 5 beta) (Tubulin beta-4 chain)	NA	NA	NA
GLTDDQVSGPPSAPAEDR	0.055686435668776735	0.9654788617040234	Q92734	TFG	Protein TFG (TRK-fused gene protein)	0.215467806	0.06449678	n.s.
FGLAHLM	0.03066761454102701	0.9737801614373338	Q9Y3C8	UFC1	Ubiquitin-fold modifier-conjugating enzyme 1 (Ufm1-conjugating enzyme 1)	1.246056088	7.085862e-21	p < 0.05
ITNVLQNPDLALR	-0.044861112094943145	0.9654788617040234	Q00610	CLTC	Clathrin heavy chain 1 (Clathrin heavy chain on chromosome 17) (CLH-17)	1.246527889	1.167791e-25	p < 0.05
TTAIAEAWAR	0.06473548025794629	0.9138789786899542	P0DPH7	TUBA3C	Tubulin alpha-3C chain (Alpha-tubulin 2) (Alpha-tubulin 3C) (Tubulin alpha-2 chain) [Cleaved into: Detyrosinated tubulin alpha-3C chain]	NA	NA	NA
SSFGSGAGSSSFSR	0.0017748507373979983	0.997978832635693	P05787	KRT8	Keratin, type II cytoskeletal 8 (Cytokeratin-8) (CK-8) (Keratin-8) (K8) (Type-II keratin Kb8)	1.390094581	9.211683e-11	p < 0.05
LLTEAPLNPK	-0.16873871328992585	0.9638191294096786	P0CG38	POTEI	POTE ankyrin domain family member I	NA	NA	NA
STLHLVLR	0.0972890113982407	0.9128646927280564	P0CG47	UBB	Polyubiquitin-B [Cleaved into: Ubiquitin]	NA	NA	NA
NLGGLAVAR	-0.09912224544437365	0.9542242824884015	P37802	TAGLN2	Transgelin-2 (Epididymis tissue protein Li 7e) (SM22-alpha homolog)	2.364563723	1.307986e-40	p < 0.05
IFGLDLK	0.11450592289061773	0.9554589234791101	Q92736	RYR2	Ryanodine receptor 2 (RYR-2) (RyR2) (hRYR-2) (Cardiac muscle ryanodine receptor) (Cardiac muscle ryanodine receptor-calcium release channel) (Type 2 ryanodine receptor)	NA	NA	NA
SLQSGVPSR	-0.024754619575595035	0.9860163242701112	A0A075B6S4	IGKV1D-17	Immunoglobulin kappa variable 1D-17	NA	NA	NA
TYAPVISAEK	0.05421423075842835	0.9638191294096786	P0DPH7	TUBA3C	Tubulin alpha-3C chain (Alpha-tubulin 2) (Alpha-tubulin 3C) (Tubulin alpha-2 chain) [Cleaved into: Detyrosinated tubulin alpha-3C chain]	NA	NA	NA
SAEVGAAETTLTELR	0.07270041387437734	0.9737801614373338	P05783	KRT18	Keratin, type I cytoskeletal 18 (Cell proliferation-inducing gene 46 protein) (Cytokeratin-18) (CK-18) (Keratin-18) (K18)	0.7683264	9.802268e-5	p < 0.05
SASFEPFSNK	0.047373701337932006	0.9654788617040234	P27797	CALR	Calreticulin (CRP55) (Calregulin) (Endoplasmic reticulum resident protein 60) (ERp60) (HACBP) (grp60)	-0.362793007	0.002416904	p < 0.05
DSGDGVTHTVPIYEGYALPHAILR	-0.07731370611998312	0.9581659355166231	P60709	ACTB	Actin, cytoplasmic 1 (Beta-actin) [Cleaved into: Actin, cytoplasmic 1, N-terminally processed]	NA	NA	NA
LLLEVISGER	0.02585771241797108	0.9737801614373338	O43707	ACTN4	Alpha-actinin-4 (Non-muscle alpha-actinin 4)	1.081829641	7.755265e-14	p < 0.05
PSQPGTLPDLSR	-0.01538819021007004	0.9848811132011296	P15923	TCF3	Transcription factor E2-alpha (Class B basic helix-loop-helix protein 21) (bHLHb21) (Immunoglobulin enhancer-binding factor E12/E47) (Immunoglobulin transcription factor 1) (Kappa-E2-binding factor) (Transcription factor 3) (TCF-3) (Transcription factor ITF-1)	NA	NA	NA
GPIPEVLK	-0.08037226579699785	0.9469443363879021	P07339	CTSD	Cathepsin D (EC 3.4.23.5) [Cleaved into: Cathepsin D light chain; Cathepsin D heavy chain]	-0.300610805	0.04262224	p < 0.05
GPIPEVLK	-0.08037226579699785	0.9469443363879021	P07339	CTSD	Cathepsin D (EC 3.4.23.5) [Cleaved into: Cathepsin D light chain; Cathepsin D heavy chain]	-0.300610805	0.04262224	p < 0.05
GGGTGSGFTSLLMER	-0.02846010205139815	0.9737801614373338	A6NHL2	TUBAL3	Tubulin alpha chain-like 3	1.05353649	7.085862e-21	p < 0.05
VVDLMAHMA	0.041212181922893	0.9737801614373338	P04406	GAPDH	Glyceraldehyde-3-phosphate dehydrogenase (GAPDH) (EC 1.2.1.12) (Peptidyl-cysteine S-nitrosylase GAPDH) (EC 2.6.99.-)	0.899583263	2.286202e-17	p < 0.05
VVDLMAHMA	0.041212181922893	0.9737801614373338	P04406	GAPDH	Glyceraldehyde-3-phosphate dehydrogenase (GAPDH) (EC 1.2.1.12) (Peptidyl-cysteine S-nitrosylase GAPDH) (EC 2.6.99.-)	0.899583263	2.286202e-17	p < 0.05
MDLLPLHM	-0.017261521469690455	0.9895496474281698	P21980	TGM2	Protein-glutamine gamma-glutamyltransferase 2 (EC 2.3.2.13) (Erythrocyte transglutaminase) (Heart G alpha(h)) (hhG alpha(h)) (Isopeptidase TGM2) (EC 3.4.-.-) (Protein G alpha(h)) (G(h)) (Protein-glutamine deamidase TGM2) (EC 3.5.1.44) (Protein-glutamine dopaminyltransferase TGM2) (EC 2.3.1.-) (Protein-glutamine histaminyltransferase TGM2) (EC 2.3.1.-) (Protein-glutamine noradrenalinyltransferase …	0.318772176	0.109418	n.s.
PITIFQER	0.07231619080259843	0.9542242824884015	P04406	GAPDH	Glyceraldehyde-3-phosphate dehydrogenase (GAPDH) (EC 1.2.1.12) (Peptidyl-cysteine S-nitrosylase GAPDH) (EC 2.6.99.-)	0.899583263	2.286202e-17	p < 0.05
VAIQAVLSLYASGR	0.009542809002634017	0.9895496474281698	P60709	ACTB	Actin, cytoplasmic 1 (Beta-actin) [Cleaved into: Actin, cytoplasmic 1, N-terminally processed]	NA	NA	NA
VAIQAVLSLYASGR	0.009542809002634017	0.9895496474281698	P60709	ACTB	Actin, cytoplasmic 1 (Beta-actin) [Cleaved into: Actin, cytoplasmic 1, N-terminally processed]	NA	NA	NA
SLSTFQQMWISK	-0.0350332363996273	0.9737801614373338	A5A3E0	POTEF	POTE ankyrin domain family member F (ANKRD26-like family C member 1B) (Chimeric POTE-actin protein)	NA	NA	NA
NSPLDEENLTQENQDR	-0.047855807606826256	0.9737801614373338	P01011	SERPINA3	Alpha-1-antichymotrypsin (ACT) (Cell growth-inhibiting gene 24/25 protein) (Serpin A3) [Cleaved into: Alpha-1-antichymotrypsin His-Pro-less]	1.038694618	3.532129e-7	p < 0.05
ESLELEDPSSGLGVTK	0.045483550255906446	0.9737801614373338	P04233	CD74	HLA class II histocompatibility antigen gamma chain (HLA-DR antigens-associated invariant chain) (Ia antigen-associated invariant chain) (Ii) (CD antigen CD74) [Cleaved into: Class-II-associated invariant chain peptide (CLIP)]	1.506924504	3.091451e-13	p < 0.05
MLPPLFLEPGDLR	-0.06653748245491486	0.9638191294096786	P00403	MT-CO2	Cytochrome c oxidase subunit 2 (EC 7.1.1.9) (Cytochrome c oxidase polypeptide II)	-0.413918895	1.881156e-4	p < 0.05
MLPPLFLEPGDLR	-0.06653748245491486	0.9638191294096786	P00403	MT-CO2	Cytochrome c oxidase subunit 2 (EC 7.1.1.9) (Cytochrome c oxidase polypeptide II)	-0.413918895	1.881156e-4	p < 0.05
SSYFVEWIPNNVK	-0.030295923165333354	0.9735751178758882	P04350	TUBB4A	Tubulin beta-4A chain (Tubulin 5 beta) (Tubulin beta-4 chain)	NA	NA	NA
LAGLPALR	0.05316141047446121	0.9654788617040234	Q6NUI6	CHADL	Chondroadherin-like protein	NA	NA	NA
DYSVVLLLR	-0.024660953260091212	0.9848811132011296	P02768	ALB	Albumin	0.640168095	1.016527e-4	p < 0.05
LGMFLYEYAR	0.03862855898542339	0.9737801614373338	P02768	ALB	Albumin	0.640168095	1.016527e-4	p < 0.05
LLLGPSISDVFR	0.008563236064141444	0.9895496474281698	Q14697	GANAB	Neutral alpha-glucosidase AB (EC 3.2.1.207) (Alpha-glucosidase 2) (Glucosidase II subunit alpha)	-0.038232539	0.6199328	n.s.
GQVITIGNER	-0.023766066966262267	0.9737801614373338	A5A3E0	POTEF	POTE ankyrin domain family member F (ANKRD26-like family C member 1B) (Chimeric POTE-actin protein)	NA	NA	NA
ASGGGVPTDEEQATGLER	-0.025063300143632616	0.9749419045394967	P10606	COX5B	Cytochrome c oxidase subunit 5B, mitochondrial (Cytochrome c oxidase polypeptide Vb)	-0.292815926	0.003659123	p < 0.05
YVPADDLTDPAPATTFAHLDATTVLSR	-0.010112396703046755	0.9895496474281698	P06576	ATP5F1B	ATP synthase subunit beta, mitochondrial (EC 7.1.2.2) (ATP synthase F1 subunit beta)	-0.551051188	8.910963e-8	p < 0.05
SDVLELTDDNFESR	-0.06643542143031045	0.9654788617040234	P30101	PDIA3	Protein disulfide-isomerase A3 (EC 5.3.4.1) (58 kDa glucose-regulated protein) (58 kDa microsomal protein) (p58) (Disulfide isomerase ER-60) (Endoplasmic reticulum resident protein 57) (ER protein 57) (ERp57) (Endoplasmic reticulum resident protein 60) (ER protein 60) (ERp60)	0.147697634	0.1519558	n.s.
GIMNSFVNDIFER	0.052858371382061176	0.96652265483933	O60814	H2BC12	Histone H2B type 1-K (H2B K) (HIRA-interacting protein 1)	NA	NA	NA
GIMNSFVNDIFER	0.052858371382061176	0.96652265483933	O60814	H2BC12	Histone H2B type 1-K (H2B K) (HIRA-interacting protein 1)	NA	NA	NA
SWIGSVDILR	0.07005820527751694	0.9737801614373338	P21980	TGM2	Protein-glutamine gamma-glutamyltransferase 2 (EC 2.3.2.13) (Erythrocyte transglutaminase) (Heart G alpha(h)) (hhG alpha(h)) (Isopeptidase TGM2) (EC 3.4.-.-) (Protein G alpha(h)) (G(h)) (Protein-glutamine deamidase TGM2) (EC 3.5.1.44) (Protein-glutamine dopaminyltransferase TGM2) (EC 2.3.1.-) (Protein-glutamine histaminyltransferase TGM2) (EC 2.3.1.-) (Protein-glutamine noradrenalinyltransferase …	0.318772176	0.109418	n.s.
VSDTVVEPYNATLSVH	0.025471875051489956	0.9737801614373338	A6NNZ2	TUBB8B	Tubulin beta 8B	NA	NA	NA
AYEPQGGSGYDYSYAGGR	0.035361362157412035	0.9737801614373338	P61978	HNRNPK	Heterogeneous nuclear ribonucleoprotein K (hnRNP K) (Transformation up-regulated nuclear protein) (TUNP)	1.213284148	7.080619e-28	p < 0.05
AYEPQGGSGYDYSYAGGR	0.035361362157412035	0.9737801614373338	P61978	HNRNPK	Heterogeneous nuclear ribonucleoprotein K (hnRNP K) (Transformation up-regulated nuclear protein) (TUNP)	1.213284148	7.080619e-28	p < 0.05
LYPLYGLGELPQGFAR	-0.016580047248559326	0.9737801614373338	P31150	GDI1	Rab GDP dissociation inhibitor alpha (Rab GDI alpha) (Guanosine diphosphate dissociation inhibitor 1) (GDI-1) (Oligophrenin-2) (Protein XAP-4)	1.437695199	6.149472e-32	p < 0.05
NLPLPGGVVPR	-0.0397354298423469	0.9737801614373338	P17931	LGALS3	Galectin-3 (Gal-3) (35 kDa lectin) (Carbohydrate-binding protein 35) (CBP 35) (Galactose-specific lectin 3) (Galactoside-binding protein) (GALBP) (IgE-binding protein) (L-31) (Laminin-binding protein) (Lectin L-29) (Mac-2 antigen)	3.031881742	6.749798e-38	p < 0.05
TMVADTPENLR	0.01669660173504789	0.9749419045394967	Q14847	LASP1	LIM and SH3 domain protein 1 (LASP-1) (Metastatic lymph node gene 50 protein) (MLN 50)	1.023613147	6.315521e-17	p < 0.05
LTAEILELAGNAAR	-0.013155405024264488	0.9895496474281698	O75367	MACROH2A1	Core histone macro-H2A.1 (Histone macroH2A1) (mH2A1) (Histone H2A.y) (H2A/y) (Medulloblastoma antigen MU-MB-50.205)	2.060513734	7.53377e-38	p < 0.05
LTAEILELAGNAAR	-0.013155405024264488	0.9895496474281698	O75367	MACROH2A1	Core histone macro-H2A.1 (Histone macroH2A1) (mH2A1) (Histone H2A.y) (H2A/y) (Medulloblastoma antigen MU-MB-50.205)	2.060513734	7.53377e-38	p < 0.05
VLEYLTAEILELAGNAAR	0.025525262072623095	0.9895496474281698	O75367	MACROH2A1	Core histone macro-H2A.1 (Histone macroH2A1) (mH2A1) (Histone H2A.y) (H2A/y) (Medulloblastoma antigen MU-MB-50.205)	2.060513734	7.53377e-38	p < 0.05
VLEYLTAEILELAGNAAR	0.025525262072623095	0.9895496474281698	O75367	MACROH2A1	Core histone macro-H2A.1 (Histone macroH2A1) (mH2A1) (Histone H2A.y) (H2A/y) (Medulloblastoma antigen MU-MB-50.205)	2.060513734	7.53377e-38	p < 0.05
