# Supplementary material for: Proteomic characterization of intrahepatic cholangiocarcinoma identifies risk-stratifying subgroups and EIF4A1 as a therapeutic target
Source: Nat Commun. 2026 Mar 23;17:2741. doi: 10.1038/s41467-026-70817-1 (PMC13013968; doi:10.1038/s41467-026-70817-1)
Supplement: Supplementary file 14 — Source Data [file 41467_2026_70817_MOESM14_ESM.zip › Source Data/SuppFig13.csv]

HuCCT1	cell viability [%]
concentration Zotatifin [nM]	Zotatifin												Zotatifin + Gemcitabine												Zotatifin + Rapamycin
0	98.61721	112.2173	119.3753	115.8614	101.2578	91.86651	89.92118	100.1845	115.0726	117.7521	152.5865	158.6404	41.22336	34.84627	45.25785	37.8396	36.18984	39.00721	34.31159	37.26312	42.85081	45.27576	43.26482	37.35029	119.4393	103.6596	88.17764	85.89505	70.23104	75.71742	67.94061	71.72249	72.30519	81.0587	67.86929	81.29528
1	96.27461	115.2757	107.0766	109.2891	97.30002	116.2167	96.09257	105.0813	130.8523	125.2946	135.219	144.2501	41.28843	42.32959	46.5593	35.43192	41.28794	43.16619	40.88546	39.34261	43.20568	40.13012	36.99542	38.29662	100.1861	94.33073	78.45181	88.7731	70.17777	77.36867	73.95965	73.16066	71.41801	82.30075	88.57016	77.924
2	101.6756	109.8097	106.0355	105.9053	94.88512	78.31628	87.10381	36.52524	128.6689	125.8901	155.3653	143.1584	31.00699	32.82902	35.88742	33.60989	41.15378	35.9886	43.43451	38.53765	39.83439	39.47952	40.89901	41.0173	100.5831	106.6369	95.62089	86.78824	72.73454	71.56269	75.61089	75.93049	67.51442	78.81118	81.76845	75.08502
5	89.89751	91.65447	30.74671	54.36799	61.61328	59.73503	57.85679	62.68657	112.393	124.4014	135.3182	152.4873	25.3457	33.93525	33.08931	31.59265	29.95137	33.03706	29.07932	34.04327	40.66243	39.36123	37.46858	34.51131	90.26176	87.78067	90.55949	79.84121	71.72249	71.45615	76.09029	70.33757	70.41254	76.26793	84.844	75.9722
10	27.81845	106.4259	108.6384	73.23898	25.45699	28.27436	31.36005	33.03706	71.00856	42.92271	82.12381	79.14651	25.99642	35.62714	31.52758	21.11599					39.95268	38.35576	38.11918	34.6296	57.01526	59.19861	65.94715	56.51904	70.39084	70.33757	73.32046	70.44411	60.94928	68.46074	72.30519	71.24057
20	79.35578	29.25004	30.35627	65.30015	34.98239	35.04947	32.83582	34.37867	32.40293	28.13547	39.05223	40.73936	35.04149	27.49309	32.24337	29.83569	25.0545	23.84706	22.17005	22.90793	28.47849	27.65045	26.23096	27.88703	35.7772	35.0825	30.91428	28.53244	37.57907	39.60317	42.0534	40.0293	32.55952	36.81798	38.35576	32.91439
50	22.027	59.89914	90.80853	30.55149	16.26698	16.33406	15.39494	15.46202	23.27255	15.1346	23.47103	23.47103	19.55426	17.27672	17.86237	17.66715	12.7788	13.38253	12.57756	14.92537	18.95609	20.55301	17.77318	18.48292	20.39449	22.4786	20.49373	19.40206	22.87769	23.67668	23.35708	20.69379	19.19267	22.68224	22.6231	22.20908
100	20.40019	21.18107	20.59541	19.87962	14.99245	15.46202	14.05333	13.65085	19.10433	19.79903	22.57785	20.59298	19.94469	15.71498	16.23556	16.10542	10.36391	10.63223	10.90055	12.7788	17.12258	17.30001	16.35369	15.82138	19.79903	18.21114	18.01265	15.92855	15.58027	15.6868	15.84659	15.95313	16.53113	18.06891	18.89694	18.77865
200	16.04034	14.7389	16.626	17.40686	12.98004	12.7788	13.24837	12.37632	17.81417	22.28011	21.0892	21.0892	13.17716	14.0231	12.26615	14.21832	8.619822	8.016099	10.90055	9.760188	14.9342	14.69762	15.40736	14.99335	18.90584	16.82173	17.91341	14.34065	14.56821	13.76923	14.19535	12.70391	16.94514	16.05796	15.28907	16.05796
HuH28	cell viability [%]
concentration Zotatifin [nM]	Zotatifin												Zotatifin + Gemcitabine												Zotatifin + Rapamycin
0	101.64	103.7037	102.8192	96.92279	99.83238	100.6369	96.34596	102.112	118.3919	110.2881	113.8335	120.9243	101.0503	101.3451	115.3492	104.5882	110.828	103.0506	106.0007	113.5099		109.0185	114.4919	110.2127	89.77525	84.20387	89.26875	94.33365	74.59858	79.86312	81.65307	81.96894	82.94564	85.53303	70.6058	82.14952
1	98.69173	94.71162	97.65985	98.10208	90.31177	99.83238	99.56419	96.88233	119.1516	109.7816	112.8205	120.1646	91.32118	103.7037	106.7993	107.389	106.2689	100.5029	110.0235	102.2461	102.8486	109.5161	115.8851	104.3413	94.08041	82.1779	84.45711	89.01551	76.91498	77.96789	78.07317	83.5483	85.73206	81.3534	87.42381	79.06456
2	86.3092	98.10208	103.1141	102.9666	97.01643	92.59135	90.04358	98.75964	99.65179	109.2751	110.7946	108.5154	91.91081	88.52036	92.20564	96.92279	114.8508	83.7412	108.6825	100.3688	103.2467	115.7856	110.9093	107.2273	83.95062	92.56094	87.74929	94.84014	76.49381	76.49381	77.7573	81.2319	88.21993	85.334	80.35825	82.05
5	77.46453	75.25337	72.74738	78.20158	87.89809	90.17767	79.71841	96.34596	102.1842	105.9829	105.7297	107.5024	93.0901	97.80726	98.98655	98.2495	81.72981	99.29601	91.11633	87.76399	98.7685	106.0331	102.0525	105.635	83.95062	86.22982	87.74929	89.77525	81.75835	77.96789	80.91603	81.12661	84.33884	84.93594	78.36796	85.73206
10	79.08605	61.24931	78.93864	86.01437	80.65706	76.76836	74.62286	82.26617	85.47009	91.54796	94.33365	92.81418	71.12585	80.85498	82.18169	83.36097	66.175	76.90245	76.09789	81.05933	98.46996	113.1982	102.5501	102.152	74.32732	74.83381	78.12599	83.95062	75.4409	76.07266	77.44143	78.81021	76.97475	73.9893	74.98445	72.09852
20	67.44058	60.36484	65.81905	78.05418	63.76131	71.40463	74.89105	74.89105	72.80785	75.59354	78.88572	80.40519	81.59204	87.93072	95.00645	90.87894	83.47302	75.8297	83.33892	76.09789	97.47481	88.61799	85.53303	85.63254	69.51567	74.07407	73.56759	73.31434	64.17478	65.22769	68.28113	68.38641	69.3121	70.6058	55.08148	67.22229
50	57.26921	54.91063	51.66759	56.53215	56.92256	59.87261	57.05666	63.35904	69.76891	70.78189	71.28838	79.13897	62.4286	68.32504	74.22148	69.65174	56.52028	61.61582	67.65002	73.28193	82.84612	76.07912	79.16408	74.98445	68.24944	73.56759	72.80785	66.72998	59.75257	60.38431	60.91077	59.4367	64.33636	70.20774	52.69312	66.72472
100	46.5082	45.32891	46.5082	50.63571	50.62018	50.62018	59.73852	54.91116	63.94429	63.94429	67.23647	69.51567	58.4485	58.15368	59.03814	63.7553	53.57023	56.38619	56.25209	54.37479	78.56699	73.69076	73.79028	68.01841	62.93131	62.67806	65.717	63.18455	51.96104	52.80337	51.43459	53.6457	59.06207	60.95285	43.43824	66.42617
200	45.47632	38.69541	50.04607	56.08992	67.24773	54.2407	60.00671	60.94536	61.91833	62.42482	62.17157	67.23647	56.08992	58.15368	61.83895	59.18556	68.0523	74.48877	65.10225	59.06805	66.52569	67.02326	68.21744	66.42617	61.15859	58.87939	58.3729	65.21051	47.8547	45.74888	48.48644	46.59121	51.69797	54.18584	55.28051	56.77323
SNU-1079	cell viability [%]
concentration Zotatifin [nM]	Zotatifin												Zotatifin + Gemcitabine												Zotatifin + Rapamycin
0	93.3506	101.6408	104.2314	114.2487	89.81525	92.08906	99.92105	99.54208	155.5349	152.5581	187.907	153.3023	70.8981	70.55267	92.31434	92.14162	55.07658	57.35039	64.80341	54.95026	31.79213	40.22837	38.64734	39.70136	75.16279	73.30232	73.67442	76.27907	52.38999	55.70319	56.94564	54.87489	45.67413	50.24155	56.74133	52.17391
1	79.70639	92.48705	100.6045	116.8394	85.52029	97.3946	88.931	97.64725	137.6744	141.3954	153.3023	145.4884	62.43523	74.00691	86.09672	92.83247	55.96084	50.6553	52.04485	53.93968	35.48529	36.89064	46.02547	34.60694	81.86047	74.4186	69.5814	74.4186	55.15099	53.63244	57.22175	53.63244	41.98507	45.32279	46.72815	50.76856
2	78.84283	93.3506	84.36961	108.0311	77.56197	83.12016	91.58377	78.19359	103.0698	116.093	125.7674	121.3023	24.26598	26.1658	30.13817	33.5924	44.97079	46.10769	48.88678	46.48666	31.44488	37.59332	39.70136	36.36364	74.7907	75.16279	76.65116	75.53488	49.76704	47.83434	53.49439	50.87144	43.91744	46.55248	51.99824	50.76856
5	51.20898	37.56477	45.85492	47.58204	48.25517	51.91852	44.21285	45.22343	111.2558	99.34884	118.9209	116.4651	33.41969	39.4646	43.60967	59.32642	31.95958	27.033	28.67519	34.73867	30.56653	30.2152	30.91788	33.37725	61.39535	60.65116	60.65116	53.95349	46.03969	42.58844	47.83434	46.86799	41.63373	45.8498	49.01186	53.93061
10	23.57513	24.43869	29.62004	31.00173	29.05416	32.59119	30.44371	26.14875	64.74419	83.34884	76.65116	77.02325	25.12953	30.48359	32.38342	43.78238	20.21159	22.23275	21.9801	22.73804	30.56653	34.43127	30.74221	29.86386	45.39535	48	47.62791	43.16279	33.89129	37.06644	35.13374	34.71959	32.32323	37.24199	38.12034	34.95828
20	25.64767	24.78411	28.23834	31.51986	24.00126	30.949	28.54887	26.65403	38.69767	37.58139	44.65116	37.95349	35.31952	37.39206	47.0639	49.48187	20.71688	23.87494	23.36965	24.88552	21.60738	22.48573	23.18841	23.18841	33.11628	34.97675	30.13954	33.86047	26.71268	26.98878	29.47368	27.54098	23.18841	24.9451	25.29644	24.9451
50	17.01209	17.35751	18.56649	21.50259	18.69572	20.59056	16.2956	18.31675	32	31.25581	33.11628	29.76744	24.09326	24.95682	24.6114	29.96546	14.90605	14.40076	16.42192	17.4325	18.44532	19.148	18.09398	18.44532	26.41861	27.64651	26.41861	24.55814	18.15358	18.15358	18.01553	18.29163	15.45894	18.26965	18.26965	17.74264
100	18.73921	17.87565	19.77548	24.43869	17.55882	15.66398	13.01121	14.40076	26.04651	26.41861	25.30233	25.30233	23.22971	25.64767	23.92055	26.1658	13.13753	12.3796	13.01121	16.04295	16.16162	15.63461	16.16162	16.33729	22.69767	23.06977	22.69767	23.44186	13.59793	15.25453	14.42623	14.42623	12.82389	15.81028	15.45894	14.58059
200	19.08463	15.11226	18.04836	20.81175	19.83262	14.77973	16.16927	15.66398	23.44186	24.93023	22.69767	24.93023	23.74784	24.26598	24.43869	25.30224	16.42192	16.54824	12.3796	15.41134	15.1076	15.1076	14.93193	17.91831	20.46512	20.46512	19.72093	19.72093	11.80328	12.07938	13.04573	15.25453	12.29688	14.22925	13.87791	14.22925
