# Supplementary material for: Proteomic characterization of intrahepatic cholangiocarcinoma identifies risk-stratifying subgroups and EIF4A1 as a therapeutic target
Source: Nat Commun. 2026 Mar 23;17:2741. doi: 10.1038/s41467-026-70817-1 (PMC13013968; doi:10.1038/s41467-026-70817-1)
Supplement: Supplementary file 14 — Source Data [file 41467_2026_70817_MOESM14_ESM.zip › Source Data/SuppFig1A.csv]

	KB100	KB101	KB102	KB103	KB104	KB105	KB107	KB108	KB109	KB110	KB111	KB112	KB113	KB114	KB115	KB116	KB117	KB142	KB143	KB144	KB145	KB146	KB148	KB149	KB150	KB151	KB152	KB153	KB154	KB155	KB156	KB157	KB158	KB159	KB160	KB161	KB162	KB163	KB164	KB165	KB166	KB167	KB168	KB169	KB170	KB171	KB172	KB173	KB174
A0A075B6I0	1.85805006763365	1.0485395926035	NA	-0.764457439977689	-0.944200302413287	-1.45593568047188	NA	1.73845590459578	0.614803868912356	1.141630438964	-0.373779204434714	0.166612844301748	-1.50534483030034	0.699863665216667	1.10187397028943	-0.739200281698332	0.440892786773897	0.094820855899429	-0.933599589645007	-1.41840489873019	-0.324443298318804	1.49857564302884	-0.390474370243903	NA	-1.96258359086884	NA	-1.44096692187116	-0.453836875668586	-0.233874702563058	0.54480791803419	-1.46829545028527	-0.420062844959708	0.55546597897126	-0.0156945557562738	1.0206495030443	1.67484569048086	0.496270563038578	1.14717642533598	0.836880016505902	0.00379499541436079	-0.106797012753932	-0.00661853686426905	0.349376814145105	-0.771035410310104	0.618442411018322	0.768526328975729	-0.562144505860544	-0.644485952112951	NA
A0A075B7B8	1.00469823063504	-0.331907514461939	-0.162415410502209	-0.33042346456511	-0.30957423341032	-1.38658547321654	NA	1.72340654778163	0.293464417214761	1.00987005455814	-0.816035677262539	0.976372111707708	-0.227063808774636	0.815123788824415	0.723306758889489	-0.265118092403798	0.14392374161236	0.0380332567824961	-0.957723156193754	0.420208776195853	0.00377282417732872	1.3607200059725	-0.451767738716825	-0.695822968784405	-1.94461894390439	-0.968886450516004	0.50653712628532	0.885872885072599	0.209759218169992	0.29954789745136	-0.381226684780501	0.104416803396489	0.366249090792433	-0.43583485004021	0.645041012209354	-0.442591900448711	-0.320921820304827	0.166800517621265	0.366220977214493	-0.292362190990026	-1.33219660059432	-1.23281095476938	0.381011298311758	-1.15704446672691	0.199632522417572	-0.036591440779544	-1.00425922398888	-1.26087407401682	-0.448649627638741
A0A087WSY6	1.27738019082529	0.252763148550804	-0.841942215279632	-0.264468722872827	-0.125531810569761	-2.36562683565046	NA	1.49405124844867	-0.289532533899985	2.4832059053067	-0.189078050211952	0.631489179457313	-0.532250244279021	1.89829494532422	1.85234213072959	-0.642220626554694	0.0326785225473998	-0.0444350070551778	-1.43731745225736	0	NA	1.10786542933753	-0.444706103864371	-0.606106039996194	NA	-0.099244920507827	0.14910585345544	0.751229785774969	0.375833733103345	0.44884189464225	0.316171448120969	0.994962256868913	1.49576290391715	0.508374173842922	0.474105498580865	0.588752320679065	-0.241810271110715	2.33358727744412	1.03928184584463	0.181814003218198	-1.94533084518372	NA	0.771139225254112	0.0821304685092006	0.476371506275095	0.426581221328973	-0.801103778276355	0.287118411431361	-0.318069243277591
A0A0A0MS15	0.612725294064742	-0.255143623513028	-0.247107290337246	0.137772800250701	-0.614006168727904	NA	NA	1.45725425380982	-0.215073940048212	1.95018716076495	0.309224207719874	1.06452396077845	-0.609726498752234	0.495794723682636	0.747538899580089	0.189912986190807	0.649967320657669	0.329448732382803	-0.658526971307442	-0.532953996759728	0.180507838293204	2.6027151329892	2.2177407851291	0.0242223198384561	-1.52044168714957	-1.25067701077857	0.657103320806918	0.878081294259376	0.147355503973852	-0.147289719728425	-0.610871174251811	-0.242136917331024	0.420750913402898	-0.461996143114206	0.779747271604631	-0.615149388667254	0.941203623266603	1.09740129721797	0.327665667874427	-0.456350572399101	-0.011056470452953	-1.74153147027937	0.473080740311339	-0.753395022860625	0.0650782318987879	-0.279016213252286	0.210781393053349	-0.968568620595793	-0.564458253617945
A0A0B4J1U7	0.996209174459688	-0.134210938593	NA	-0.916968884552617	NA	NA	NA	0.900596090594821	-0.165590390853946	1.1768781649301	0.131663645760916	-0.0307979229897271	-1.20599600626534	0.345032478276048	0.225306188352603	-0.431425757679357	0.424833828771961	-0.25331199442571	-1.75007413288815	-0.8482740074493	NA	1.4366603964092	-0.563145501745016	-0.849604677283857	-0.517163455347525	-1.62275206042027	0.653707038406081	1.19670772230612	-0.425623613858964	-0.231570460274426	-0.420611843906476	NA	0.383504680970779	-0.65245948873874	0.709620148343634	0.448062125525302	0.423747760107007	0.604714220657332	0.264944903403054	-0.783902432324355	-1.23731521244926	NA	0.909838214728774	-0.0628785661245583	0.215749083677908	0.12925315673291	-0.626729554281837	-1.53575692687265	-1.03096269305228
A0A0B4J1Y9	0.644805049610307	-0.330342476959862	-0.17253838862254	0.532639470529244	0.463608064291671	NA	NA	1.43368431219922	0.0280231809702993	1.27753023319579	-0.712455330898715	0.680294019388622	-0.32629173558597	0.993430858219659	0.600676732618995	-0.199048399872604	-0.491251234213763	0.360989408737135	-0.924648245552882	0.0457346732148665	-0.405168185003681	2.0433025659246	-0.106636576597451	-1.22123425741828	NA	-1.00102870757879	-0.348379009683001	0.421735337519625	0.407089520710956	0.684853600738478	0.00839150172913605	0.0045837034959586	0.556505924393496	-0.381746742414556	0.586831754184157	0.190794411034734	-0.613287198369047	0.271411366586541	0.407601219211667	0.239661386446045	-0.802109050482789	-0.691062150598043	0.549583236737783	-0.87772361992012	0.0918993235314396	-0.00176779595084753	0.290871600598456	-0.552546067100923	-0.553040570345553
A0A0B4J2B5	1.04688995913422	0.20893611633198	-0.338258503391435	-0.459859942909569	-0.923864763513286	-2.29976493597453	NA	1.27811371426838	-0.172191174838117	0.294742891641709	-0.552787464759762	0.352305987704581	-0.663606548403363	1.64920306444171	1.83917359255066	0.0769069737229309	0.186156288460714	0.142567568363162	-1.14317307741884	-0.220304873846194	-0.939668586739089	1.49755639388877	0.120100680647521	-1.36551320321398	-0.339501697512931	-1.29938546005845	0.388931229341026	0.767028592225175	0.311520105304494	0.418759695484496	-1.28543025065125	-0.754837409349282	0.737989567939934	0.0494031144050222	0.195840885232904	-0.490547270811199	0.195184888147731	1.41180212751939	0.551213427663031	-0.00475965328211814	-1.42420911300779	-0.15056509547445	-0.0257023869152402	-1.57573836731993	0.636929896343538	0.613487397264045	-0.0538603569826748	-1.18085127812182	-1.39485339120844
A0A0C4DH25	0.295261876587553	-0.700606495048763	-0.353682646868073	-0.580065257976669	-0.365784070448882	-1.71406596176774	NA	0.639107770905254	-0.55454434577968	1.64213233960551	0.338613277528337	1.05278656372835	-0.0486060658843712	0.921046402595742	1.16802941042672	-0.995605391457687	0	0.413660074062486	-0.481256552960456	0.0136894366777796	0.0293537866699669	1.83917653807087	0.54136647044697	0.0779562315748787	-0.0974371059546364	-1.17680868802833	-0.159225796146988	0.906137534919635	0.378904922485866	0.574518945442419	0.0267251611270023	0.642740687129084	0.252856855639699	-0.509236735414285	0.739760021492668	0.337265687447427	-0.266876753258266	0.557708371207353	0.439869451255401	0.01255612545933	-1.37816341087701	-0.990281217906132	-0.0470850573114703	-0.571372693841814	0.330977651348583	0.427536612070679	-0.547021746259823	-0.865699055422692	-1.68097157627524
A0A0C4DH35	0.416715172094735	-0.182985718904055	-0.102542959918004	0.399817124369491	-0.0277532395054063	-1.34948726691137	NA	1.2655745172107	0.096262519112754	0.724633109771892	-0.775950443500925	0.947071844759069	-0.0213163216619545	0.430729538225098	0.59019547191031	-0.470286862929276	0.0633057674956028	0.178721883707254	-0.746696008726968	0.237890647928044	-0.00960122925577167	1.55381560958528	-0.342825003351578	-0.328057222352315	NA	-0.852524082122393	0.665722135239285	1.21864805351185	0.206893984347101	0.433954214263082	0.389214121348322	1.2597704963688	0.299125421403238	-0.363614871663209	0.51035818856648	0.227334542475194	-0.0197072599271948	0.123255670805047	0.433690684900874	-0.232456544857143	-0.370532900765342	-0.196430301741728	-0.134835471510721	-1.04744398723912	0	0.0937820577149751	0.578082894278831	-0.707197333038094	-1.09587921471165
A0A0C4DH38	1.01672685415675	0.484428364383044	-0.354711070498146	0.259620388838062	-0.316903822945257	-0.939462053406201	NA	0.980600118279908	-0.292983274958051	1.4721437291196	0.606681455409163	0.318239575334667	NA	0.913741761306351	1.30144652280276	-0.273585913961593	0.269968215166079	0.663476909609191	-0.149927066153145	-0.831118893826901	-0.308033719311027	2.19347939030421	-0.401704079417485	-0.852755406519492	-0.563772212387153	NA	-0.0592519852775322	0.318671923656893	-0.267697251405369	-0.394345328559758	-0.151698850696407	0.0972130769477015	0.476883422378943	0	0.193508227285147	NA	-0.0252078006560659	0.489442932359413	-0.629473742717908	-1.68596394007923	-1.75122534627107	NA	0.0353737307349125	NA	0.735387413965551	0.59844310853784	-0.373913546395455	-0.865822241939588	-0.70349179497677
A0A590UK10;Q6ZSZ5	0.39331951583449	-0.439433090746077	-0.625732368839937	0.480398335925555	-0.622954493244908	1.50151580356173	NA	0	-0.529425075689199	0.0332525749385866	-0.385295617447916	0.939000351924429	-0.662632675115351	0.904160067081103	-0.0124128541525561	0.876158452617139	-0.410967219750379	0.649168855904991	-0.322113492996493	0.278166850328125	-0.460601949997642	0.567856176173187	1.09401788905414	-0.701729994702697	-0.655186342718672	-0.817584460943369	1.67369204148988	-0.546264037350573	0.776001001957358	-0.273863176635468	1.90447486748519	-0.648036744625278	0.184100763054493	-0.711462026476593	-0.193724674282484	-0.713087508759523	0.241482181191719	-0.0122667496054216	1.06463301689549	-0.620555594796937	0.823523239939055	-1.145763341516	0.867123233011359	-1.00434080861703	0.436728521069183	-0.0910056085768787	-0.549995287749731	-0.361427546967132	1.12540721593857
A0AV96	0.477137373642299	-0.0437232734622244	0.241053554133345	0.80006383351087	0.0621250368780464	1.75522448983871	NA	1.0714039474732	-0.0653667929721822	0.592314408615134	-0.556756062006603	0.844260897191421	-0.233639384826765	1.47464065127729	-0.219963345220685	0.439912368789849	-0.243753978927205	1.49601014756778	-0.303873929893022	NA	-0.417898728671651	0.711962676990043	1.09526758431929	-0.501310351811244	-0.477225799139691	-0.405634607577993	0.853535255512704	-0.277217872100521	1.18722960808083	-0.542422170113846	1.33411351496867	-0.637660620484717	0.747925908207708	-0.457423141914332	-0.160776757914699	-0.965538799810465	-0.304468184957362	0.707855171802087	0.962105293547048	-0.458034960136428	0.882333561509902	-1.08582295401396	0.967799131764395	-0.402349709141293	0.599907026806268	-0.518860396509552	-0.620377934584352	-0.633254518388701	1.46931553759751
A0AVT1	0.103751219100662	0.11939539230529	-0.0766812509345236	0.964511435481864	-0.0281302453246202	0.565272057023776	NA	0.528323603261009	-0.0589866903486751	-0.146752716900631	-0.312560138306756	-0.0130612057798771	-0.425786803384725	-0.626524476120967	-0.189654104902266	0.629647130087609	-0.147608334591009	0.915204395206386	-0.136655759859373	0.315343790509942	0.0330943646810145	0.422687444187162	-0.410132675168668	-0.22399581699529	-0.194937050222325	-0.223646931097525	1.02133538349333	0.0103241206599787	0.0403863101610149	-0.315376878384757	1.74794081555178	-0.438432575160556	-0.612785134865712	0.0745161448047309	-0.415488810528062	-0.669376491808192	-0.0174437296097594	0.106084441596712	0.285379305718468	-0.121057409059876	0.521040398902127	-1.20363263664066	0.262718069448216	-0.432986163875546	-1.04711510665401	-0.347520687463284	-0.335898420519896	-0.242188800285877	0.142098803090933
A0FGR8	0.790180280127029	-0.200433083010893	-0.231012692875396	0.65969430175708	-0.324065498042625	0.597608314394513	NA	0.588751379887931	-0.267798601456782	0.507306435156542	-0.536809692104654	0.368157876277039	-0.403590535039427	0.353691070328903	-0.239611832063531	-0.646010462298342	-0.905240121212323	0.570419180619837	-0.217325705071811	0.641699535710256	-0.232258308802388	-0.0508519139898258	0.0807525482733418	-0.363373282522588	-0.184616402123151	-0.308755098214151	0.444952331266485	-0.125918134344239	1.18034959025119	-0.133958086333129	0.881667363240419	-0.275241948573656	-0.197918823025026	-0.480970788992897	-0.51209660488596	-0.308886568356836	0.883768150380138	0.0929775491913443	0.528239844248148	-0.35342113231362	0.45470898112419	-0.800819577539148	0.326452015338733	-0.396138490661137	-0.43966487908526	-0.230635025108993	-0.468594279055537	-0.0983074011213407	-0.0704753208090718
A0MZ66	-0.450976417087118	-0.0575977359523883	-0.133306379475405	0.124460073801849	0.0452630291297211	1.7667555515959	NA	0.629830996929725	0.0990469758642742	-0.443859112045669	0.328114972168253	-0.190863884234401	-0.116891339525349	0.468210828428154	-0.076719796921731	1.17767849128077	-0.19201667453518	-0.072346776219451	-0.113370546197071	-0.63102767123555	-0.263370204879957	-0.124225783272919	0.680188734891873	-0.601933572244228	-0.045849644617423	-0.12718197185049	0.830786168257818	-0.136492554143903	0.0241687524833498	-0.463208544990081	0.526588571592086	-0.562398852749757	0.00932743490232468	0.302883059997471	0.354383596462753	-0.491295688776271	0.204210955661617	-0.276393909966465	1.27334160185285	-0.115986734108461	-0.0757304488311981	-0.658282086536152	0.338545116831142	-0.499397685114049	0.832307465184243	0.553546883196095	-0.188545882855298	-0.0788311414916993	0.627286437189975
A0PJW6	0.0421868758769053	0.0271423443230949	0.0701470865049378	-0.253779982633506	-0.303924638204216	0.788022460528222	NA	0.301853036885386	-0.724122538052263	-0.687767382150821	-0.293571604871439	0.348898275267056	NA	0.276507231100148	-0.311847820984531	-0.121403340518161	NA	0.374645268322035	-0.139525531667958	-0.0777772189080936	NA	-0.32957087452064	-0.734603891266498	-0.992986542011992	-0.120088630871341	0.0682226682704448	0.328882580554603	NA	-0.15248242336108	NA	0.151685544824557	-1.08829812014155	-0.796457125720964	-0.328950747273573	NA	NA	0.0142516379480311	-0.317891161657749	-0.0543603468476297	NA	0.205935688847981	NA	1.19379438500546	-0.081487538454037	0.640873588283498	-0.244550704728591	NA	NA	0.494069297710305
A1L0T0	-1.02074822702791	0.945361665747129	1.00577570575798	0.249978587251466	0.702235404759994	-0.0804806770033828	NA	-0.584126318823019	0.862965460497108	-0.496598852791902	0.282752345492908	-0.0749054980751147	0.953671980482333	-0.585273295768037	0.821975373128044	-0.472669521322231	0.745012976112083	-1.45590173928323	0.72037925772171	-1.22254477213089	0.103458944182963	-0.423222539877003	-0.395045382436265	0.535475595844288	-0.159219043029058	0.547460654942428	-0.962308597363561	0.802016205941337	-1.09180435948334	0.538157069055591	-0.254196014587118	0.473433049044942	-0.886551785475739	0.597028571527927	0.249266611840547	0.645857508148538	-1.28954234885748	-0.967761060330195	-0.84945440552479	0.840571074844803	0.747899096819324	-0.347303047338743	0.427229080947242	0.711149578950998	-0.88485481194234	0.0708908154794372	0.806820256963924	0.893254609758289	-0.0802723705034349
A1L390	0.0814809347165744	-0.412256659885773	-0.175919593360956	0.29240732868831	-0.149834915770877	1.39836050211679	NA	0.350776651365986	-0.110857674812418	0.0166812277237467	-0.905987896621304	1.29555728657192	0.00232642198446076	0.927404415911018	-0.362213908075232	0.113679741871292	-0.212283905203051	1.01854113228512	-0.589637602952647	-0.149072469784417	0.133448881935601	0.7322065822049	0.158279078542805	-0.498583312116973	-0.0213389508428898	-0.652673521111956	0.532879711417434	-0.0683916830949363	0.317179706906063	-0.457986153559918	0.0920972494227099	NA	-0.428481663814742	0.05023966464175	-0.538199378266921	-0.282364669637428	NA	0.637754712700612	0.563527642282327	-0.133551166974141	1.65434742317265	NA	0.735864926940612	-0.96982235078593	0.334014443023299	-0.459749956368905	-0.806447060351483	-0.0442382494921896	1.57839391744534
A1X283	0.554175396630038	-1.63904605845829	-1.30921956424578	1.82576795335837	-1.3463330423875	0.218997384096571	NA	0.40087241126229	-1.27267303059895	1.10168187135956	-1.51502360642348	0.581051972522943	-1.36271103513755	1.79809580289301	-1.27546721263669	1.42229771072745	-1.22654881599236	0.0113829950962039	-1.24342177325662	0.957372832668877	-2.34248677866518	1.68380577000901	0.924391157219821	-1.5192774287611	-1.16446583774769	-2.13993668339566	0.794876970933817	-1.37794047066809	0.0747416271037693	-1.45260711873589	-0.935332405654453	-1.11846644096559	-0.16772031811921	-1.20230685805075	-1.25975451073474	-1.51749750119151	0.327423498330456	0.170310952742359	0.502937942166254	-1.81320976489526	1.27413227258429	NA	0	-1.82034843692473	-0.115489148555245	-0.72797591641681	-1.20893258693009	-1.26975694539701	1.69368823356422
A2RRP1	0.124965333672588	0.0478397850519503	0.0261890221023471	0.892680550919009	-0.122968542507328	-0.187989181341411	NA	0.208924751329519	0.139341007198118	0.249541228058026	-0.335894986015385	0.109475529313345	-0.0138305640287815	0.0715738802705577	0.0691510603252432	0.0674745168610151	0.0528873496370892	0.372547925214521	0.00332481275941809	-0.471528677390801	0.0116828808878786	0.274493398139338	0.265297870600234	-0.42364346933792	-0.0449367871976101	-0.108742156429376	-0.348784655592926	-0.0971285960651667	-0.0742696471279221	0.0280623155770634	0.297884949264366	-0.384988859420275	-0.512348311734444	-0.588443775137401	-0.0722829040426962	-0.561934988627746	-0.259995442149918	-0.246758034131261	-0.206334591752077	-0.358198991797531	0.729889945431632	-0.872303074900303	0.219664673634739	-0.477772261276622	-0.228773349833306	-0.152863381937223	-0.0723312522475386	-0.101407416477867	0.281084662594578
A2RTX5	1.01697592475494	0.213878437918583	-0.140141660041317	-0.146376996025573	-0.117020567176406	0.939163220970064	NA	0.199993752046788	0.0206555052095894	0.00283997707319195	NA	0.744613002060303	NA	0.649563608447236	-0.150476496454644	-0.232430682103356	NA	0.0566050774515237	-0.0131921058277751	NA	-0.0850074163003534	1.60489743956061	0.446057543166235	-0.215322981243698	-0.169289941675094	-0.239324203010934	1.09452970436191	-0.253042949940589	-0.037188075858813	-0.251380205662734	1.15470893568376	NA	-0.440705688678971	-0.478660315405701	NA	-0.617648272372845	0.880794136824861	0.0580682999680544	-0.684921079037839	-0.582394459958245	0.306388246604403	NA	1.2739659967944	-0.893847555953091	0.92063773565155	-0.531206288816476	NA	-0.23215864909568	0.728475775826391
A2RUC4	0.0643350135103873	-0.134131489052299	-0.0690674961886764	0.668370459600579	-0.103731792469816	-0.907612703537724	NA	0.0938030788471949	-0.33054512457872	-0.660199447243235	-0.371366074830284	0.0566882580703876	-0.0729324998483136	0.469645619912262	-0.0780617454913202	0.434145024609665	0.115130207226105	-0.401355511211658	-0.0316258583759215	0.58084694709734	0.198840947792288	0.537808060124149	-0.0507998282445552	0.209366893320608	-0.337973314282671	0.486199609611015	0.620929473579432	0.113287102601541	0.270851569176488	-0.423716895675767	0.00456908777934117	-0.0576366362169249	0.335205131334114	0.296559693266225	-0.292333760757833	NA	NA	0.745903745666153	0.350500944834176	0.374904754909826	0.510884556655645	NA	-0.731488441118643	-0.592840588931633	NA	NA	-0.632285531423905	-0.298298214092483	-0.0863185971159997
A3KMH1	-1.70752899726588	-0.464585084218561	1.16696271199461	-0.949576135788803	1.28382822189094	0.562234054174763	NA	0.0290115119021337	1.43721311178926	-0.494456114427546	1.68278082172851	-0.419704706182944	0.813360848693931	-0.772800726223341	0.382766366079828	-1.33140847215048	1.17617297383404	0.366981919280782	1.4080543521528	-1.35672047802464	1.03586274183435	-0.941495208172245	-1.38120015070842	-0.238999295656734	1.06397380105173	0.633508255431412	-1.10290560068989	0.632084181561044	-0.187385202592859	1.0853869491365	0	0.252689670273616	-0.386364357298826	0.887138360801952	1.36066972335446	0.333421815860246	-0.823031193896993	-0.697569951457934	-2.3741234759221	-0.264786228507806	-0.0864001713638682	0.0664674576494093	-0.0552815555599011	0.380306907243833	-0.247297946746032	0.676872890734655	1.0541005068091	1.50493667922854	-0.932259053802824
A3KN83	-0.0488053992692024	-0.373375899053677	-0.326028866630086	0.762552637387417	-0.5712173248293	0.670137844939131	NA	0.224427582089973	-0.556294737500041	0.0281249434525321	-0.83135369089125	0.540665331034965	-0.582598973497907	0.665703644227591	-0.583647488278658	0.955684928378476	-0.37222272893975	0.114979588531369	-0.312829016734076	1.03034236407549	-0.539710026676135	0.477387828909503	0.252581459858048	-0.740679018602659	-0.564460678780655	-0.690133175619733	0.184166450086385	NA	-0.375146167367435	-0.51468005457531	0.188136312877345	-0.43697746493649	0.571259140002056	-0.434306820093637	-0.487942411776899	NA	NA	0.246425175018798	0.909224682839421	NA	0.274831634444794	NA	0.623791019386926	NA	1.09820389591836	-0.451361100119611	NA	-0.642511872339027	0.988926924418953
A4D1E9	-0.00326077795018964	0.0425155291021904	-0.595348213422523	0.690095703442167	-0.2137706940526	1.13698370451301	NA	0.38075499514922	-0.196547550987625	-0.350054949293567	-0.58459055157623	0.0906657451854551	-0.625169102174561	0.609085291835918	-0.291818806982822	0.179210009817514	-0.340820731404244	0.450652437308778	-0.176334689754641	0.752101938089599	NA	0.769759121621417	0.12041202331574	NA	-0.506514335460916	-0.598762431983819	-0.1208794231655	-0.413394586475708	0.25542643294053	-0.770705725908747	1.86376631750958	-0.444342578145471	0.2732939716784	-0.815297530142884	-0.830814278541053	-0.614919226601796	0.524123305409931	0.584116544191121	0.00526534052557803	-0.606499853275206	0.976859644033428	NA	0.949866094752994	-0.371331368568479	0.0445611256446847	-0.217590216814446	0.00989863131063462	-0.0140217986005924	0.882184414529804
A4D1P6	1.07694300198476	-0.0101521026971625	-0.0872203920541104	0.0252104145809078	0.0836107547354974	-0.226701454853689	NA	-0.564901215687245	-0.547237877542026	0.0927232477167408	-0.187285227085381	0.218143512796869	-0.138463431579721	0.195904583333601	-0.128928689763983	0.91843312845965	0.10592729588299	-0.39612809736678	0.0744457054638286	-0.608345462332821	0.264253755886813	0.131088319047111	0.289742221270149	-0.187208640004984	-0.048856494081317	-0.210183207917799	1.09985687038334	-0.232403349392362	-0.355718598287842	0.0575653928731281	0.908516569548439	-0.374481336154204	-0.61429515915826	0.0212591320861772	-0.148892874724568	-0.383265569054224	0.341831693686951	-0.802552019228079	-0.776234731465426	-0.516933070024226	0.271696957923954	-0.967444663010022	0.151940722895473	-0.528408232781491	-0.465519191101583	-0.0126693376915892	-0.278908494417376	-0.159315932742365	-0.22703134970954
A5YKK6	0.545498791297574	-0.655969991629712	-0.880698075615756	0.386939970305466	-0.732008945036355	0.603282484071535	NA	0	-0.8050103122082	0.125708929153706	-0.890462963549655	0.327384304255594	-0.762901126401211	0.154268485611496	-0.479486688288857	0.334685866215318	-0.739160718298395	0.664847781595006	-0.399067776098949	0.9043865268823	-0.607185286147924	0.586794740876019	0.415717736541806	-0.766256681070699	-0.548757294327924	-0.909084569157587	0.535124169996029	-0.683942951142573	0.344596553529989	-0.744625879577281	0.440908007690588	-0.843199390093671	0.157847763157537	-0.98485814331065	-0.570986927358573	-1.02949677513033	-0.146958571736985	0.23585989294129	0.149479982071584	-1.0034958881704	0.55780608891973	-1.39632776767877	0.493310153926689	-0.988517204066104	0.410119883672664	-0.636071312928348	-0.709169629623533	-0.66493656180144	0.762630034431265
A6NCS6	-1.24880953129569	1.28407920214915	0.766022322406698	-2.7028420342517	1.23559274446404	-1.66882091490525	NA	-3.25520583574342	1.16549230217098	-2.09733830630695	1.15817293195704	-2.16497396640599	1.26093699579962	-1.41407885082002	1.04102847330175	-1.43372779120246	1.08521195653057	-2.13693750010765	1.47904153821833	-4.96457499509311	1.21054892719124	-1.76846333299505	-0.314182783625942	1.18703067745208	0.745315921015326	1.22436831375947	-0.368428572984904	0.713189395879747	-2.61966415916925	1.24627748811028	-0.170317106378121	1.1691308522277	-0.101686409856262	1.29831619454517	1.3636664662027	0.593926883763523	-1.83470217674848	-2.57162489273574	-1.14788718977426	1.03560649724545	-1.21960620808074	0.379897225962408	-2.13917036666406	1.3509303131742	0.0619514144276359	0.355957185724826	1.24386812285874	1.11341313928341	-1.34627468681882
A6NDB9	0.146028722332378	0.297012988887282	0.415474379388625	-1.21335422715277	0.425903345855353	0.331043127364062	NA	NA	0.478148071801924	-0.772084273097958	0.00273531845997255	-0.481022949409432	0.372506777884587	-0.00423188529143204	0.398707749686766	NA	0.297408169626996	-2.10374535836681	0.260622515399376	-3.15491092620396	0.198869333827599	-0.648916660540328	-1.21201050260067	0.378141200591401	-0.0363727455337894	0.463608259595475	0.891625429905867	0.248115060896538	-0.331862386289451	-0.141578783527008	0.559436008982392	-0.604135567535673	-1.10181181737536	0.744688580559345	0.343188102089959	-0.12758176403624	-0.633307060989534	-2.03350954657166	-1.54475158623684	0.459690417686145	-0.401303369345513	-0.946362894318908	0.186977850287757	0.305890046518828	0.0184534884769434	-0.387275822625542	-0.230046763466351	0.0260259451774569	0.26580188898647
A6NDG6	-0.441252994089368	0.28491873700111	-0.0912034540103868	-0.117902387422134	0.120096294885911	0.493544174194424	NA	1.44851682758458	-0.0525717530021748	-0.189039347204599	-0.527865627704653	0.223234198093214	-0.539672427611212	0.132326901264516	-0.361553375109839	1.08278616447434	-0.846039060315455	0.569555312407299	-0.335300812266594	0.884617750236435	-0.393640668941003	0.311265283289599	0.401937091700058	-0.544540188103047	-0.33017531984377	-0.120843637725349	0.348023226005989	-0.0570340417432664	0.794820165693224	-0.226361774146319	-0.038565404975353	-0.872238223219618	-0.368772821972183	0.0710015774473849	-0.569050568501124	-0.872296992545824	-0.00307701243501945	0.922498911337183	1.29489736710427	-0.397966977561488	0.0710222599892329	-1.41933994756343	0.289539533499378	-0.408359582039058	0.753208188502917	0.0374374808406923	-0.471791624127238	-0.56443785244932	-0.126295913758248
A6NDU8	0.533121430439173	-0.251182844957872	-0.157361688370362	0.169492047496822	-0.623985300089203	1.07372263211494	NA	0.358672555864854	-0.582471738995317	-0.293585314477753	-0.38268956431303	0.405336255429678	-0.189191156959528	0.139292028853235	NA	1.5890314477368	-0.35675886781364	0.0896709723971574	-0.488581130881808	2.45321815756428	-0.678267227773648	0.285448752736927	0.694858759829372	-0.982850325226786	-1.26852587856103	-1.38997755475742	0.850185883887023	-0.28268742985492	0.274889258195338	-0.70104913748625	0.169936846883378	NA	-0.00387597846909937	NA	-1.05850341083565	NA	-1.51268739002176	NA	0.278553571965737	-0.509840246525601	-0.223708036299727	-1.22320942762878	-0.492011244751617	NA	-0.16331786065211	-0.396482184649863	-0.91429188364192	-0.266293390406486	0.877595654208938
A6NHR9	0.593061557804039	-0.354530476706553	-0.639934838580438	-0.00703288051586082	-0.638449547383112	0.772705007110017	NA	0.90045846318426	-0.72397493531767	0.782023545813755	-0.941580996155477	0.877560900630148	-0.723036232658827	0.0950134082180218	-0.184987578194607	1.40764973542608	-0.510375865436758	0.502491192434866	-0.295926865419438	1.78723941980977	-0.655543332185547	0.0602142002296118	0.71970777891329	-0.849364178715601	-0.488352300813172	-0.970221333691259	0.00703288051586082	-0.32321954738337	0.852968165003358	-0.691087771281382	0.186566727251487	-0.600022923912253	0.771547425873739	-0.838626304100727	-0.791825322023816	-1.00801099239593	0.130794498713727	1.11260706418869	1.27582651453647	-0.930849253375871	-0.341929707741833	NA	0.441027364042445	-1.32436460951678	0.76327149878074	-0.385045299428188	-0.40072391120325	-0.191928293485033	0.232317631319964
A6NI28	0.689166523104006	0.0412094859482588	-0.548661672512444	-0.594392326667584	-0.0469291433148493	-0.575226732450164	NA	0.367925166568479	-0.311405818917616	0.925111529711496	-1.36758617314882	0.642841486510291	0.305034141591295	-0.927991232695404	-0.126170095079517	-0.590133611127123	0.230272185157104	-0.345117438877476	0.0322284196359393	-0.7622494589462	0.183398076305106	0.7092518792537	-0.166782981199399	-0.159581495016126	-0.536040758615115	-0.508239343262598	0.210955205959082	0.0474224287754792	0.0500772396130964	-0.526692142888538	NA	0.16135180474217	0.711363050887077	-0.367885885837235	-0.0083853941865053	-0.0733453308855951	0.647202536996317	0.813358709254016	-0.488568064345919	-0.134274289570281	-0.862913138237084	-0.472729344933538	0.375756819949577	-0.342357480346901	-0.752829519541048	-0.334283698769656	0.154050140628395	0.136753108520636	0.768330056905088
A6NIH7	0.494512596638115	-0.579788551715348	-0.777380363503443	0.646427549395886	-0.543552569842859	1.17934942786756	NA	-0.0162667320057253	-1.342120280019	0.598456536483141	-0.933979749617809	0.496785101343487	-0.637666884177273	0.906940050835294	-0.48343118846444	0.925405606773767	-0.461107245256022	0.0944978936985592	-0.176590754916674	1.23510620456695	-0.63888687989893	0.582382703188726	0.265695352911164	-0.626485267341522	-0.831061538135295	-1.34934934352805	0.854486987671383	-0.613744832119551	0.217658543300249	-0.458956609603661	0.434714092449084	-1.49865645514875	1.00086294007538	-0.663349288380743	-0.44737314496807	-1.49793802794654	0.537373046958393	-0.219227637604508	0.591130916393286	-0.940616509941712	1.06992013568921	-1.16248443749077	0.401956049003237	-1.51455515317155	0.576606191554982	-0.133476549030867	-1.44979327633539	-0.550936649430136	1.5015825061954
A6NJ78	0.469204109439643	-0.0122033322112127	-0.165591125756981	-0.281964432894597	0.155443302382173	1.33992115687311	NA	0.232348682870599	-0.352242967232179	0.111123189686964	-1.17973166627617	-0.36605726138416	NA	-0.358656170446018	0.0649538640061316	0.338337556968426	NA	0.527553223653557	-0.142726581563593	0.4258379759401	-0.606534396366611	0.703745702140669	-0.833788954376084	-0.950342362681132	NA	-0.233794523511936	0.160999413594753	-0.0475933389322165	-0.51679569770547	-0.831435841315917	0.931376480095258	-0.77424513193427	-0.780811721795969	-0.423164468406787	0.671776366615374	NA	0.263552496171991	-0.336889919383378	-1.13390371214985	NA	0.652954547943283	NA	0.364250078387968	-0.102822922174246	-0.545302857109094	NA	-0.525328150551235	-0.0201460292909061	1.53178518979907
A7E2V4	0.150407628055669	-0.254426379594165	0.0230831726910736	0.268345971070909	-0.246013508063855	0.491884867022254	NA	-0.309132023793616	-0.388701021107432	-0.0179806747909161	-0.270308152602722	-0.105841525871687	0.00857897575696853	0.73540425385522	-0.143520017409649	0.70601877241895	-0.27747558855692	0.746939056521928	-0.133511210383451	0.395743192354811	-0.153832515697779	0.411009506374491	0.293711424869194	-0.450437159699748	-0.0203792421328703	-0.234022933665402	0.602500508407223	0.0553546770976663	0.276836846287928	-0.192091015902889	0.360808305986865	-0.414937682047013	0.143142305227611	-0.365039928971578	-0.277771751913694	-0.451853551596466	-0.852313524301673	0.135435817822422	0.124136893448199	-0.762426475539028	0.685712838729073	NA	0.12284023918602	-0.285099620244074	-0.157320175985776	-0.347754527560648	-0.53834714558614	0.0891044197775592	0.112116249103988
A8MXV4	-0.51715222794019	-0.428191519103403	-0.705868572320131	0.848168514991952	-0.0619243833288428	0.911534586750727	NA	-0.591387476957142	-0.936140304422286	-0.302494022101782	0.374159177918025	0.0522260899381335	-0.901938985952051	0.381766691577046	-0.150421627530204	-0.396151904670361	-0.841562673356523	0.518952549323434	-0.535390819313428	0.78211156278626	-0.720749006680394	-0.462993787673416	0.462299872432516	-1.1585885940285	-0.975628706082692	-0.252983389146016	-0.773999189623098	-0.882487077906984	0.848871391739297	0.453333391974797	2.09072711206648	0.0673073971242326	0.167511066099174	-0.351415245946513	-0.687755009288776	-0.0927665259680266	-0.605170771626431	-0.123576028454718	-0.241189284306322	-0.251568439934997	0.0634161696132844	-0.994495025099307	1.09132671323886	0.207006217019377	-0.606030805152895	-1.05764018180948	-0.707388645289124	0.504830144596016	0.801624409625183
A9UHW6	0.761189279971275	-0.517848861404417	-0.069612244654488	-0.237555152276204	-0.155468007240126	1.23102586805936	NA	-0.308497074225317	-0.576787093989969	-0.301165300190334	-0.854325762866758	0.46953406244624	-0.522805577310798	0.0887295258251175	-0.054427344621871	0.662732621460913	-0.0389338369263879	1.1374070426654	-0.089373320875568	0.54473300302149	-0.258441484100324	0.288060579000156	-0.325792844936494	-0.0851906084640781	-1.31488433088209	-0.629574882020458	0.81164207501377	-0.161637440704027	0.441779538544175	-0.460459801395404	0.614753094403355	-0.650200198991175	0.1973893807574	-0.41133610454529	-0.418405936050899	-0.432103269949151	0.698838889213665	-0.321019421195935	0.424051576134897	-0.814900818898774	0.754399140834673	NA	0.660661763989564	-0.606840340922822	-0.517666486598468	-0.684002039803268	-0.129612900390521	-0.127813976181004	0.698317161736666
B0I1T2	0.696903030894028	0.252608579740681	-0.666232656315334	0.469991742512397	-0.471681269669283	-0.422400084278982	NA	0.225453927042434	-1.00746451961942	1.06191087705882	-1.00974453646085	0.267721402423531	-1.10034899089724	-0.901663043399102	0.234131277341756	1.0426521942439	-0.171057117736638	1.02178282715032	0.530374131819137	-0.804283566219125	-0.673082595305857	0.590087605341088	0.21600563913975	-0.846629082864501	0.573978199010336	-1.26672442458502	-0.46946559936536	0.14941883757022	0.798549286346343	0.101198811530862	-1.81834833828853	-0.237639422640873	-0.741339821192849	-1.12489039382576	-0.985107540294839	-0.464863772911995	0.11304267682433	1.02484778508916	1.00833084521466	-0.980087389369826	-0.136981283281333	-1.21682082727429	0.252978363118975	NA	-1.15152610147336	0.53725171354141	-0.383134475805468	0.0995332164777309	-0.2195784832744
B9A064	0.68946137476251	-0.76616740393572	-0.668225781796705	-0.624180463997899	-1.01405608063334	-2.24523203451469	NA	1.32022460564032	-0.297318078648418	1.30887272327129	-0.558794540348439	0.388181722910781	-1.12993465182069	0.183654277964575	0.315669106997898	-0.686999439158797	-0.0703903970762365	0.476888348536017	-1.22658006480313	-0.6179375866786	-0.413707213519166	1.86898028932191	-0.0260821408350438	-1.17814762902005	-0.946339784763152	-1.53720243773731	0.189029431037916	0.617683265060791	0.378218617030933	0.196511567053946	0.401222451283347	0.608356413210297	0.961023905915118	-0.101622626729466	0.51204958332759	-0.741268710475207	0.257442844421423	1.39622061563179	0.100443290534054	-0.74310819863951	-0.743283258697124	-0.158913548484234	0.196332431809692	-0.773628523131316	0.399314072986622	0.588307879315378	-0.532825891777385	-0.633440220107586	-0.486000292469212
Biognosys_pep-a	-0.168662523463457	-0.447195340540237	NA	-0.241955870367661	-0.138695056310093	NA	NA	-0.420546507442131	-0.453272116232128	0.577592817119246	0.131120041869947	-0.0642331656294175	-0.180235714648891	0.0216919357248031	-0.0750922137143348	-0.489244319830359	0.0261715975561536	-0.14071912567192	-0.257759076902207	-0.06795352680831	-0.101433488275438	0.0275871759818358	-0.242186813006587	0.0713119412204843	0.0695581201705266	-0.229571270226641	0.00335273170657757	0.136904153227183	-0.120188921242239	-0.0102811734488437	-0.058416275228792	0.367996013567765	0.261208038886906	0.285715205318519	0.181054339897035	0.483676145398118	0.739251781612481	0.49377109625882	0.0253071969425491	0.14046269269862	0.297569957308536	0.841019902797496	NA	0.294852465813445	-0.0168761965875497	0.246964679924748	0.251345668907355	-0.297529778592908	-0.457481432172463
Biognosys_pep-b	0.121925648437838	-0.287922274997442	-9.603386768264	-0.172430204176912	-0.214637101493727	NA	NA	-0.307240614219419	-0.303328984941079	0.589024769537073	0.16971850776468	-0.104392841910531	-0.134011024853368	NA	-0.128604162783116	-0.450621090352485	0.0630130924256243	-0.0951757579353956	-0.293515643416814	-0.0244342880195916	-0.0754843505913403	0.139783241939149	-0.112729183093421	0.0583240998480914	0.183392969335529	-0.281418997072686	-0.142901240924378	-0.00289199413081498	-0.14275071258184	0.253806467623567	-0.270408779799121	0.380525220198056	0.220638052516872	0.201077232714594	-0.0188792172807659	0.47693823591948	0.803600407094162	0.313039876525147	0.079733362408529	-0.0129183053504107	0.194518545138248	0.645116532263087	0.227140319183199	0.148053777687508	-0.13019027629138	NA	0.163368770272069	-0.19758003463277	-0.561823844674011
Biognosys_pep-c	0.400471932976149	-0.182156892005796	-8.4764849708456	0.0706446108704064	0.273708926986133	NA	NA	-0.183173685129193	-0.227989547137696	0.992113520292506	0.140882712213868	0.132762891696554	0.0831919391832088	0.113384624439313	-0.0141121332963721	-0.38249625156606	0.172896666576353	-0.0285321580076268	-0.519656269120141	0.0952086333003095	-0.0546614612519409	0.185709159717117	-0.0176084426610181	0.133661411117052	0.275191466888707	-0.31019550223902	-0.747752088731332	0.12312532494124	0.0584820801355477	-0.110920347597707	NA	0.434755494830775	0.357825457476924	0.310773767297947	0.0540891228871025	0.618944819204057	0.84750416778251	0.148685677455097	0.135162537375898	0.120776831530947	NA	0.63658737194295	0.453758953450567	0.20031607474661	-0.0142274149651911	NA	0.261702447700173	0.0212243852373124	-0.47722919341428
Biognosys_pep-d	0.14352748701425	-0.459276890136852	-8.53579410513839	-0.117634414855594	-0.0751119561580769	NA	NA	-0.387424331092239	-0.336174358411679	0.748448044661178	0.271605668303623	0.0701353592391989	0.0216980985900008	NA	0.00803590862499703	-0.41847309482559	0.106695635156935	-0.060370406495645	-0.162289172694688	0.303266922821006	0.0532134810450291	0.279927620232641	-0.0302430559470643	0.0779919968815843	0.253384413686074	-0.191495820239551	-0.179240057288332	-0.0785536128397393	-0.155149471763224	0.115621129457528	-0.271579105659486	NA	NA	0.107411397730607	-0.286433769578327	0.574507122021696	0.734945498011605	0.324464721163137	-0.105567072701064	-0.0259463126331312	0.268120203837469	NA	NA	NA	-0.117447231703505	0.0712667347880469	0.170766197104616	NA	-0.585498143266767
Biognosys_pep-g	0.0242998870135231	-0.145724130530542	-8.92129813074999	0.0321797846934189	0.114272481477707	NA	4.26608429965877	-0.307804800444393	-0.117228986314725	0.465556416467837	0.810032541077158	0.0346689142587024	0.0889471990163599	-0.499475709025372	-0.0522616141219139	-0.475891129430558	0.281348302885149	-0.226272228664419	-0.255702310041293	-0.752443486363696	0.210882214641062	0.0605080168713954	-0.194795284240861	0.0887024335575592	0.352002343961463	0.0103152319039577	-0.243019588093386	-0.0332100717724817	-0.0435615183814519	0.163429746188518	-0.397840719984311	0.198509783636467	0.0187664364805933	0.120922560905148	-0.212366072540764	0.422016398515687	0.767981374718449	0.0334769914832425	0.119667790452532	0.154040822664026	-0.150506190259669	0.547933280203496	0.210566181951812	0.22012968440902	0	0.210496057116504	0.243120525166056	-0.0807939039284751	-0.645980295851979
Biognosys_pep-h	1.28562097360211	-0.218787698861597	NA	-1.71502632821679	-2.98889093399202	NA	-4.26153461740885	0.833878358538856	-0.299912907275445	-2.04939472477652	-2.29853558713167	1.16291687298607	0.0625807561406546	1.2205919026065	0.0235375256020802	0.230256425901111	-0.0235375256020802	-1.47168963152267	-1.91253333772877	-4.63040022008374	-1.85482196786229	0.615625661169421	1.448044107271	1.18967994589392	2.06623501862316	-2.84647843014131	0.401059796869841	-0.198593427867538	1.59929873783772	1.30357744195946	-0.171703060014098	-0.446786786784191	0.452006709056015	-0.545046869925018	-0.473823307914849	-0.597358518911118	1.08048129882306	0.179556709038051	1.59186853459173	0.854235058477776	-0.970426711870285	-2.68674858507273	-1.48009939595679	-1.61769677146381	1.56427429482525	NA	-1.67200304469331	1.5050281091063	1.01392083683229
Biognosys_pep-i	0.722177278845294	0.86334092162117	-7.70776904611634	1.40512583818524	1.59968041534023	NA	5.08906749082092	0.551348209532767	0.74275376714527	1.97732147403117	2.18602832948878	0.908774378263129	1.059160898449	0.918217282717688	1.06954727181995	0.833088754680208	1.22008318263181	0.187960716906039	-0.0434572327186444	0.492259059752531	0.583337690349287	0.920878083099325	-0.679651576094518	-0.578194381539662	-1.35827085652632	-0.139289398412886	-1.05969830250947	-0.785013604429862	-0.996375245911096	-0.72672523848898	-0.974234012280023	-0.575720919778679	-0.576126937661865	-0.424282037070446	-0.965638140674066	0.179394237510266	0.473334339377647	-0.561060294180793	-0.679648247582794	-0.210588312343035	0.0244659374420202	0.847507228341902	-0.361353936368985	0.0047847688869247	-1.10584749613255	-0.863060619267287	0.138734293664971	-0.784908617734471	-0.680476453963818
Biognosys_pep-k	1.17793418413956	0.944687566827461	-7.2952983147716	1.8841920584528	2.06647393451322	NA	5.11970912247981	0.808059809702113	0.897609062038111	2.2022754826654	2.67598527238693	1.30736218049319	1.14901235023319	1.16611018527949	1.04902008385931	1.19966498436947	1.14658285012474	0.460839113033428	-0.0476201360649284	0.551213032627672	0.594529738313801	0.999251363916905	-0.392646912107544	-0.596384277277854	-1.5737740176052	-0.328831299870098	-0.958554049736257	-0.887744925979467	-0.937836098860519	-0.838092152159037	-1.02416345319085	-0.914844114334663	-0.584035628714137	-0.858541362059848	-1.21585619148833	-0.135850021756326	0.742685667637112	-0.565769610653879	-0.628547900975544	-0.155791326914677	0.0415789987238142	0.90883560955338	-0.369066811307523	-0.265419235614846	-0.958753165849913	-0.995870302632046	-0.27409194127366	-0.920666307827451	-0.606740503592759
Biognosys_pep-l	0.623872077509109	1.039822956071	-4.74348125659096	1.59580754400528	1.57651013773186	NA	4.11741433053819	0.242129428099046	0.411663853842516	3.45163357904388	2.73494148901251	0.427998558442614	1.3419727513022	0.207807756757244	1.09546386092413	0.78513007091345	1.04784067636471	1.04466082013524	0.421055396586773	1.04061299917961	0.930342848915137	NA	-0.798188108486453	-0.706613862560365	-2.114152834326	-0.0463630917699813	-1.22067906016057	-0.97118953244439	-1.72556225644446	-1.03141522860039	-1.20959242927134	-0.670899799275681	-0.824287849898344	-0.541587177426846	-1.15684469326766	0.55867558160325	0.151191004606854	-0.711002639862466	-0.665587273284075	0.16724471419753	-0.135445906833827	0.162879412569533	-0.420845372166823	0.152929974104079	-1.74565401964934	-0.973817623839629	0.352254681341179	-2.30184516600506	-1.83049194649699
C9JLW8	0.511523438683508	-0.510688389544946	-0.196904980805902	0.291209954472723	-0.702548537086981	0.065242689058115	NA	-0.511464813214916	-0.766898223149957	0.638149004748163	-0.627136167975772	0.45639428772793	-0.261524060681115	0.17202648249952	-0.328923074963074	0.659902847502149	-0.249885349562309	0.0218959925475559	-0.556774086371281	1.94208738925999	-0.17926393850893	0.483260552779715	0.231360126358462	-0.9002749867705	-0.0787068035642431	-0.978778521940532	0.248656808294745	-0.890607748141161	0.226832014426845	-0.119700992212614	0.677712298473246	-0.405768121299971	0.286990984989764	-0.970762356872877	-1.37199127644688	-0.460375365504653	-0.238536678004648	-0.21166435027164	0.681423070519191	-0.844521189928361	0.704719195258813	NA	0.73658156720626	-0.670856550609814	-0.45923589294221	-0.0651725911474124	-0.739146533841502	-0.273053083407556	0.569347852515053
E9PAV3	0.207315812159797	-0.215921704487561	-0.175594244927792	0.194073774566528	-0.313835270416266	0.710114700305946	NA	0.0759295653686216	-0.492023648924194	-0.247707640720451	-0.88674597075903	0.383986262198972	-0.3301281556865	0.487284387678697	-0.252205191130153	0.536332759140622	-0.291003770896245	0.507723920936154	-0.156650833412778	0.845270034645294	-0.183103948318571	0.128716936142064	0.273013930086067	-0.602096430094278	-0.527556531590532	-0.312090004343396	0.576967638184994	-0.375568876006213	0.615551091604742	-0.195960692505242	0.107051931318534	-0.426296715416099	0.311210128175899	-0.465154608504573	-0.418303398191542	-0.637952110867991	-0.228132387121319	0.12554314270206	0.397371127035123	-0.410882043635246	0.107702263322812	-0.927526422086778	-0.149973263236221	-0.662685180392812	0.461909856012882	-0.293339373815238	-0.361646854540433	-0.238424351074954	0.942245215694687
E9PRG8	0.888972361631559	-0.090754878241242	0	0.996949630317857	0.230410644034404	1.527473512653	NA	0.494953907637584	-0.203422685058204	0.127099439508545	-0.434326264112981	0.804203570208379	0.223043005778315	0.575330866654989	-0.135760511889043	1.42584941165933	0.0995016588079558	0.588807380099492	-0.506063602334743	0.668782709085294	-0.339324668028743	-0.223059928217799	0.216845319463586	-0.67830910583268	-0.669757823351279	-1.58991212023623	-0.000593521925299711	-0.785589218167338	0.252951430825179	-1.033513301336	0.142301614014674	-0.970442012541719	0.043881085025955	-0.70075968803477	-0.863275699959226	-0.695425323630335	-0.841166253631581	0.130299164224315	1.0582741572214	-0.647916960079051	-0.426305706603454	-0.410571926281104	0.18581759812561	-0.808307181832896	0.843620580559953	-0.382778252843126	-1.43442266803271	-0.826764013943126	0.104552308937691
O00115	0.234027058198999	-0.0690532884208803	-0.428290653069057	0.976169085619246	-0.334674656233275	-0.495965474868063	NA	0.672052127556448	0.21324481997206	-0.289331726050003	0.105677643600245	0.289349147500905	-0.0922052879259407	-0.386119832716947	-0.262696758090177	0.0797310190291238	-0.38823503523014	0.408644426080063	-0.0466026143914089	0.321438464800908	-0.40500146747571	0.825557839995602	0.29104680760936	0	-0.154562508604029	0.145046632225231	0.646397853649058	-0.549908722591351	0.913908884518454	0.169619270455925	-0.48845023908977	-0.18993641946973	0.608395426110656	-0.573826159852288	-0.896164003835395	-0.101766239022558	0.195220758653397	0.395305201586559	0.100027919791431	-0.56305676711049	-0.450520726761622	-0.684100482915259	0.208916838224992	0.253804877471827	0.186298836379075	0.120418439229267	-0.0347775712880019	-0.03046657546831	0.0746047657387656
O00116	-0.31916794655193	0.0743444684303363	-0.154678961242823	0.512377874586132	-0.338011272312126	1.16888450123908	NA	0.734932269319014	-0.19917910614093	-0.513535969729496	0.390360497772575	-0.067957115933579	-0.307986014194098	1.12385757368169	-0.149767487241538	1.18171292374254	-0.417101732231201	0.650534838582079	0.0177883517724702	-0.16155910483929	-0.349950789572171	1.10628571587539	0.479695848483319	-0.693242623525903	-0.349106426972526	-0.244533114917596	0.66500556239766	-0.255189410143743	0.800952240039607	0.288852901204178	0.507976187229074	-0.527657865846352	-0.250559380321702	-0.560795941715533	-0.432111055246484	-0.271974480687913	0	0.0647944752493075	0.344932776616547	-0.655693926209764	0.43477215216868	-0.890626623891038	-0.0828303916436912	-0.436175296009425	-0.320960471134393	-0.124115402626472	-0.0446631441282221	0.43778050032347	0.664996832532593
O00139	0.149302578164642	-0.837825514898151	-0.9069271255008	1.03414707621672	-0.997271747823682	0.610352792953801	NA	1.24140391469082	-1.07351823680512	0.572701389658414	-1.34433999166939	0.554078302589428	-1.19714006872105	0.645918161986396	-0.67483584358426	0.439519764012511	-0.650322652838852	1.29213217954285	-0.724656666041337	2.45366977709553	-0.891970614672507	0.616832791789603	0.71959954830751	-1.07509966212519	-0.614286422483429	-1.35165001082163	0.303692719169227	-0.695985501593423	1.18896925328946	-0.714351276299427	0.770781908277671	-0.796895094910573	-0.227571255458081	-1.09819815231558	-0.876795393423969	-1.13672062804914	0.118563851006444	0.830419437817504	0.251398709537913	-1.38593566997262	0.341952571385574	-1.56315217658375	0.0769686590909675	-1.45135459900486	0.00920215958563197	-0.504093135898817	-0.891949004417597	-0.759689801521953	0.416507122961377
O00142	-0.0264280838871578	0.284253024822116	0.266462047795537	-0.54802320681679	0.257129075724666	-0.474719439205989	NA	-0.386674641734123	0.0162923099909218	0.567976995576705	0.594508533184431	0.0470802885887469	0.00795264229683745	-1.33738581165603	0.153436577702335	0.203144106260039	0.0537813545893915	-0.198546138071711	0.301251368253732	-2.13985897129042	0.406460683426062	0.0833077672143023	-0.181932909201125	0.221935390933904	-0.167558360567904	0.140171874163158	-0.274895166021709	0.1461219495297	-0.986203968370173	-0.256007812424865	-1.32958210925347	-0.0266844289859787	-0.237812304938378	-0.134063701891225	0.471931635674251	-0.451192310848741	0.484517748181512	-0.605846190529263	-0.871507187737828	0.255509753623398	0.239307530681421	-0.404994707859188	-0.380568521131298	0.163810142224877	-0.981633899139624	0.42476043919555	0.341744868147069	0	-0.4088584124113
O00148	1.00473513133638	-1.5401511877558	-2.90238075444568	0.705409023626243	-1.71652759906856	0.124919410704279	NA	-0.206677496934472	-2.48535994349063	0.0975987728917191	NA	0.54882678292967	NA	0.0524488950378155	-1.41001218543186	2.02096724185769	-1.58558496649784	0.622501288282549	-1.3255556107522	1.72907589286043	-1.83623543387813	0.781070227284416	1.76786821245024	NA	-1.44137851062835	NA	0.847657334892468	-1.18938578304475	1.13424383048585	-2.25253517155811	-0.519547279492111	NA	0.98668172843822	-1.91436929029154	NA	-1.42652311662368	-0.299351122211569	1.56229619877333	0.199590619947249	-1.91867751837206	0.0897589920382051	-1.88283686029363	0.194674131396583	NA	1.02161826098196	-1.18606111432778	-1.67416093541944	-1.53721777356359	0.388207283318807
O00151	0.000709664406905119	0.122144500351485	0.0627946482402955	0.0457501261619022	0.103615605599797	-0.0793355488036553	NA	0.229778295888915	-0.20686416105934	0.441465592559691	-0.505268856827632	0.106444271060568	-0.106931521591104	-0.57551674009521	-0.1411875437284	0.760066057364785	0.117207040619128	0.906784635872102	0.119834031864556	-2.49082449238602	0.0148355219023681	-0.281372331598671	0.253554772082406	-0.340116455237661	0.228982879032458	-0.196903465827878	0.0193805483344534	0.0670892064733568	0.0303802124143218	0.168546171270135	-0.657990701467314	-0.311135044056869	0.850521248944318	-0.20681415480214	-0.574455317625265	-0.147085988827314	-0.36442011960748	-0.299959201252372	0.496613200707042	-0.342405357908433	-0.680198829796502	-0.900671438547819	-0.77440643013211	-0.892538131843306	-0.734130300742311	0.483122038239721	-0.353042141724853	0.236209034749278	-0.751391340496165
O00154	0.22440973136917	-0.339152475597149	-0.399383232139017	-0.145261499947018	-0.47649865951333	0.387284670322603	NA	2.3094020654144	-0.386041276512318	0.375201696622161	-0.435103731143959	0.909488794425418	-0.783244654827468	0.528188301103694	-0.31654774725457	1.03088141313	-0.0606550667224282	0.316146844588535	-0.0391123195980247	1.14920295736461	-0.352352378270555	0.0752287739339073	0.987714266257083	-0.422067521945602	-0.818998916931533	-0.906626521129877	0.699508237797558	-0.650047904598067	1.69161040284427	-0.427901809200688	1.51821810422509	-0.635300893780111	0.152932341124926	-0.580743820683689	-1.10135150790449	-0.930327897767307	0.645075086996996	-0.105416873118252	2.20919010056798	-0.72961828377916	-0.907560127198111	NA	0.609997798602058	-1.0817158115314	0.615439653829859	-0.483916711605946	-1.02959723537518	-0.369182600018083	1.03976678311338
O00159	1.04931184901364	0.17134362573449	0.013790919485082	0.169496765961945	-0.112700325486935	0.184460905954534	-2.84858384595569	0.653901259051752	-0.0594855700832007	0.371029305066706	-0.561551145595482	0.672703608699404	-0.257724674510946	0.524273708746335	-0.257635715876344	0.158919077950269	0.173271760409055	-0.373159037886714	-0.223242554280738	-1.4815543378852	-0.120463030924066	0.674155485455476	0.0444021462765711	-0.573895036151237	-0.255735523032516	-0.345996331173923	1.38578718094708	-0.176407608011052	-0.0367070746299731	-0.365757536303564	0.86888028438594	-0.330147793681302	-0.368494803431407	-0.171783109900064	-0.426932664601111	-0.446916390889282	0.366547989221917	-0.2957812751805	-0.131709988786458	-0.563351506177664	-0.345281010349936	-0.94751564815042	0.531571863547644	-0.383275154041922	0.0905366466804978	0.161361366527288	-0.33092999214864	-0.0795692489948099	0.249066763170335
O00160	-0.0414614867372798	0.607705785884987	-0.387452457628594	0.541715993732049	-0.306931096252098	-0.337355373503433	NA	0.276345311555763	-0.464284305226075	0.52628054073859	-0.450075280382718	0.376069712379323	-0.51693392168054	-0.815761120973949	0.921481013336036	1.64057545947013	0.29456421618705	0.79669118654868	0.463689096295672	-1.47410971212404	-0.0383186059392244	0.495784156163973	-0.313939382450849	-0.63344359164182	0.233542105498779	-0.97977070270195	-0.412724730649872	0.169241919086025	0.411274169127068	0.00919592767055022	-1.13027882233089	-0.341347212242201	-0.927948450350838	-0.544818333314002	0.364075516216047	-0.339494781223765	-0.00507660260810638	1.05059997005325	1.77209848807229	-0.250299187409704	-0.345412350622583	-1.27146389527013	0.156204398484078	-1.12252850804452	-1.6057702215139	0.201159689605589	-0.143703970156949	0.0177608190463125	-0.59060842268622
O00161	0.267318956407843	-0.346019913579605	-0.42118264330248	-0.361651124425276	-0.465171653206394	0.0425906908571925	NA	0.118894239745039	-0.520466329008777	0.250517160086336	-0.407968686936471	0.0325748473505882	-0.474559313449284	0.307752842468656	-0.154455094149268	0.0400197085321494	-0.211785170764591	0.19380092803082	-0.0273731951721334	0.223520043207341	-0.342534959009546	0.21234440072122	0.434667028602986	-0.666737891722587	-0.222537167623949	-0.574639721578601	0.369235207148355	-0.394175378602219	0.654977936644043	0.113471285048487	-0.211464237532898	-0.295141685606987	0.329875781169685	-0.434748606736099	0.0522687955402059	-0.426389449148489	-0.265900418055182	0.203096919249926	0.509792939636375	-0.699578617347905	0.0745442927280955	-0.915805030261554	0.0528455697191248	-0.737608511108816	-0.162256538353645	-0.323986042471175	-0.161619289619955	-0.124243270966531	0.0997342064228555
O00165	-0.126646635399586	-0.0813670309078312	0.265166505407475	0.637328881560917	0.335658824635809	-0.137396569380202	NA	0.463804307557927	0.503825644084799	-0.611980648293189	0.152490925349438	-0.100717248416034	0.00161116749784895	0.237327939012781	0.325418960820485	0.608463511678538	0.000419670784980397	-0.622804421744737	-0.147946989883364	0.460658024497372	0.0424138337099507	-0.304417631080753	0.0680766389976579	0.210867415721811	0.0342412067861648	-0.0862174766630677	0.0432224421288208	-0.0754841377281963	-0.0333529522839804	0.109645496514014	-0.00772563035313745	-0.157694897038315	-0.0421598192621868	0	-0.176928226755814	-0.0929915917185067	-0.314469051479362	-0.0340126001399366	0.233549418790847	0.0999271748366386	0.541587517724833	-0.593128388534259	0.0921945220398026	0.435957203454178	0.317916302721907	-0.341121613964244	-0.132526028018709	0.197120385790656	0.551063674392458
O00170	0.19562473574562	-0.475529655892164	-0.297527845142577	0.601215916714217	-0.273392875539107	0.34061287551053	NA	0.610846387098759	-0.468993255119683	0.552747906013849	-0.90244020041094	0.340150546681684	-0.137945779902031	0.251193527867983	-0.310774780331489	0.972201821073558	-0.0611332238809066	0.673656088209208	0.0973458035128161	0.0956025623321182	-0.280942225821368	0.311549943234965	1.30025522805913	-0.225488909134077	-0.125874363720788	-0.613594236990636	0.294992221160072	-0.00297845080129555	0.845117817684756	-0.087792482024879	0.00752915295899115	-0.930936131960712	0.19265347892263	-0.717748621470959	-0.554282980977538	-0.725128086081066	-0.13234807912082	0.136177747504037	0.555525449451665	-0.520707399399388	-0.292525199657549	-1.08778986970293	-0.0401331667038356	-0.903660562106715	0.249822007675746	-0.111549459454174	-0.55427069816467	-0.212172411721866	0.191833489103949
O00178	0.576197339442702	0.0514608403272874	-0.263962016145284	-0.101044501580983	-0.158984046988186	0.42719769461778	NA	0.594091533093785	-0.299031048034145	0.637938213376536	-0.339912981788798	0.460363586827755	-0.40108524051511	-0.279649026889603	0.00756803992802091	0.367263820891587	-0.174852917344758	1.14981640638733	-0.0813128822126004	-0.284349711087737	-0.33821170332631	-0.0929278383341607	0.571875008643266	-0.588616085498211	-0.462270082952729	-0.794303982834288	0.15534421666935	0.0133060849943565	0.521367014105977	-0.293476477825941	0.548550889261573	-0.575431192028143	-0.143294743415742	-0.69309074308824	-0.338110723666134	-0.47484526493775	-0.20634573033899	0.255622952099065	0.336296293870017	-1.0405495792461	0.358315422191399	NA	-0.214001321522268	-0.604331894967014	-0.241659746648381	-0.305013289872859	-0.494173651650517	-0.307507548461761	0.0133416986309438
O00182	1.01082465832561	-1.09905011116483	-0.840875135614654	1.59947627433413	-0.807686402180813	2.72068921403571	NA	1.81304250028877	-0.965181894337379	1.0996267393365	-0.213062605159111	1.50598871398004	-1.15933419811346	0.785766478344593	0.291554236402872	2.0284053986263	-0.174722666262424	2.82702417232038	0.0391633103050602	-1.15878384773363	-0.386735898757047	1.26394390738619	0.727393619305003	-0.94382846228835	-0.243385276202231	-1.18957348149683	1.19692522344354	-0.273479777436364	2.31741540735571	0.0268167505341008	-1.21938825040733	-0.634839426621191	-0.364722997362287	-1.23897358065891	-0.290798603371847	-1.10959453522655	-0.0828502517880487	0.362180027716759	-0.271245716038084	-1.44362760544038	0.904932929575752	-1.3419953684139	2.18644108633547	-1.97822996843028	-0.991910255533137	-0.111077097667339	-0.307303685908737	-0.544453152830554	2.16757559410727
O00186	0.0415822531289116	0.10952457442381	-0.164883267420594	0.116110965002541	-0.173116090238855	0.746434468033854	NA	0.247832613175774	-0.0281213715132456	0.475756696356946	-0.253851653620817	0.538106401959784	0.00201913323864389	1.05902339974048	-0.0763312821805346	0.510567372284621	-0.0115245822702512	-0.260583450385614	0.168707103131723	-0.131018320057734	0.0825091164364906	0.969069043522193	-0.213766016057356	-0.297321408205221	-0.222055680442484	-0.220986490913246	0.985692419015157	0.0342405054264052	0.0371457607454406	-0.136548081267348	-0.624133419540948	-0.401123309493572	0.516997691311877	-0.299928447618203	-0.355509014586747	-0.630020451377806	-0.103019156063434	0.0431330970002008	0.0476310435404699	-0.351244115899719	0.742746431335632	-1.09836125232417	-0.109248763879942	-0.445540555230336	-0.497420787376752	-0.0761995055033431	-0.345739633030327	-0.32116909616086	1.14082129608482
O00192	-0.681357837652152	0.379235520275003	0.290023734251111	-0.682010996102346	0.0440181293648685	0.43805032799081	NA	-1.04680943639298	0.0502541826643519	-0.925478107890971	0.159785904765803	-0.233028079289811	0.164902362659758	0.364398385406336	0.401557470456693	-1.23599602517482	0.414408057631457	-0.126738309611286	0.644485654642695	-0.44287608383986	0.546518130187769	-0.104877567042946	-0.882155151857283	0.101652310673085	0.327053590473662	0.224149751834215	-0.353566113883277	0.640930868768868	-0.711837102185015	0.188160805512544	-1.04003384660658	-0.402512015217065	-0.533694776221372	-0.00711748540734547	0.416449644947299	-0.233724790913408	0.147414662341076	-1.1226538506435	0.296822512393154	0.19726381180338	-0.61126685142772	-0.740333242627445	-0.884398626711539	-1.44511999492193	0.134749429187826	0.526650453125942	0.185276654522758	0.551318170292872	-0.2635746214732
O00193	1.0663541350011	-0.21174756777506	-0.418089248990965	0.536589238844112	-0.470207772837968	1.0025704685538	NA	0.250353683532484	-0.769985888167017	0.380981266742372	-0.996612222027609	0.776583555799712	-0.731051597465674	0.98941481283277	-0.368308819406643	1.13001385405427	-0.0908752488846254	1.32340519502961	0.0663442791050777	1.12244156241079	-1.0066132921334	0.329425751852172	0.494293318102969	-0.556315146652961	-0.943524726580556	-1.20462333888372	1.47536363553767	-0.477742302713503	0.737988579493026	-0.0885168474752671	0.139398519409596	-0.518698414978665	-0.0669032753749157	-0.682738466480339	-0.886880656738985	-0.94392494807718	-1.15649355381615	0.173034003966354	-0.286712630645075	-0.652009270135832	0.294744446416249	NA	0.295224924009418	-0.963554730953311	-0.205176760448612	-0.392810791505072	-0.317836602158097	-0.301537911581402	0.688062916358591
O00194	0.0202231634325649	-1.09641177215777	-0.864163628356815	2.49508640813055	-0.838064726998176	-0.616478925617248	NA	3.15619733846678	-1.15504528849657	2.90273527651077	NA	-0.846623912458385	-0.993172330489426	2.78121671523489	0.208444191519568	0.804775747937676	-0.843722445398505	3.60863085959584	-0.756509568179254	-0.760021665461693	-1.22972055228002	2.04577352332174	1.19560323008965	-1.20021916034137	-1.40655988090245	NA	2.50975222208393	-0.270326149066138	3.13874158249971	-0.846901918219963	-1.64529443424484	0.154777014146978	2.49728266419351	-1.42202196099259	-0.564335759782274	-1.27269004514043	2.19816107798773	2.94011569962543	0.178922474882368	-1.61249083216233	0.447409193755055	-1.40956176151407	0.396142608212514	-1.38835544001804	1.10795953448739	-0.648843381044353	-0.501000771553564	-0.692611530815359	1.1665353939179
O00203	0.299136534157523	-0.495159435737039	-0.81946004739466	-0.20467448827084	-0.594348665024905	0.158801700090772	NA	0.73784618591762	-0.649049097916061	0.342105974740287	-0.769467601504711	0.495445837035142	-0.956210556285464	0.259196098219222	-0.501942415668951	0.242314929385625	-0.619294177869868	0.541099744489998	-0.583035327891507	-0.0916190723402561	-0.811149324369811	0.0144761520727847	0.686170500597601	-0.995211339228169	-0.729076730519672	-0.992564804036553	0.428349843903574	-0.847986003449973	0.832539955353205	-0.309126409120227	1.07727864373674	-1.09437878641	-0.149648618481111	-0.976265395097778	-0.288673759000929	-1.28231221141806	0.00508945234999203	0.255516719807902	0.706594188679208	-1.01774432737211	0.109852179343399	-1.60962441591448	0.54121099226127	-0.993285810913529	0.230026007179921	-0.518206722659253	-0.531036689452254	-0.587587187213231	0.183757958392986
O00214	0.8381676673356	-0.474397403330938	-0.278498914638931	0.261829909880541	0.0170327410689293	-0.561317679410264	NA	-0.377386111546292	-0.105551843544291	-0.684875161053069	0.0717060314701357	-0.195725084668027	-0.116767743608056	1.2163427112089	0.461397235378715	1.07334550735751	0.405733770461705	-0.702896856181654	0.310248008972463	-1.24272700140105	0.358824978424042	0.275610479299568	0.0200557528636356	0.128492159625983	0.282536314104838	-0.0183724110647905	0.041262911941331	0.0211624893580833	0.076357077716704	0.287448761666036	-0.889793187991497	0.0287810297398572	-0.48319865581831	-0.0190900357104997	-0.0728218057063899	-0.360272898092958	-0.750031398970174	-0.0522379267181705	-0.706990783059952	-0.517960506938774	0.356133514374781	-0.598046075039793	0.0320545186519592	-0.013472644873092	-0.398058603995803	-0.100037107541647	0.00445496982211502	0.333364637564815	-0.0514965367990019
O00217	-0.492887634270621	0.190992056245975	0.341792943557866	-0.802455296239177	0.184001395526334	0.741856557888875	NA	-0.567098764213986	0.204796424402335	-0.643767278340984	-0.229327782404789	-0.605930563767929	-0.278646657479756	-0.778927459249823	-0.127924617281968	-0.435284926510116	-0.294472067086323	0	1.00570239820995	-0.439250926082179	1.39638440480816	-0.400969340825672	-0.511232895636168	0.822493017767476	1.6061613262413	0.833209147004037	-0.500743761999926	0.0408135021511065	-0.691448873163603	-0.887411870262031	0.333159804407872	0.604572320739562	-0.163812994745426	0.621398369206981	1.1297038070442	0.849816999058239	-0.766246017889664	0.294811139014335	-1.05243377269846	0.690390276421263	-0.747057409880956	-1.4992038646857	0.91365633583751	-0.00109923696536107	0.0533407986063583	0.243635084900081	0.187438486826995	0.441212770315449	0.210880468983454
O00231	-0.0585798294280409	0.204151732055077	-0.121183941911671	0.225225206132933	-0.0543020214642649	0.256575429676332	NA	0.0723058638306231	0.0669745222490334	-0.190823227511082	-0.346388362661772	0.0774430742580243	-0.0885032841765394	0.0285499889000782	-0.0516498252473596	0.274850628838639	-0.228435719615717	0.413129602966611	0.113728505255427	0.398935808113627	-0.178146618367068	0.057175288203986	0.260771334159678	-0.170616201693202	-0.0265128510294517	0.032473095301599	0.0485851783161415	-0.132811190191431	-0.112909553799501	-0.190307700681897	0.0748189748338266	-0.196000365401495	-0.11207278068748	0.125807847021333	-0.156300195142368	-0.537969655399309	-0.371957864119413	0.277670417405767	0.373917251218337	-0.0197998585817558	0.318448311821161	-0.647873681672268	0.0499950867872094	-0.0930568272174455	-0.0168642699570825	-0.102410768449484	-0.00627061338963486	-0.0910903210180063	0.0948262532547748
O00232	-0.017141276320201	0.287528828659761	-0.0857833791831073	0.262501299613442	-0.131559606227619	0.265817809385299	NA	0.103398043178618	0.108070976616295	-0.0539022647058349	-0.485350331117523	0.0158029829365312	0.00550336596314516	0.198520439291526	0.137825403016533	0.405990299672093	-0.0823903303872839	0.440736057400098	0.093411503362324	0.250388232886264	-0.115280361985832	0.0287071875135467	0.233513076519865	-0.216826990052787	-0.29547273698809	0.00706262028660021	-0.0423992358403709	-0.117442297085558	0.446974802035969	0.11464599502148	0.000910319684884087	-0.362634806642419	-0.306330512102903	0.0677200396278934	-0.145945535265712	-0.675600289000297	-0.637168108719923	0.164457574330381	0.289585781663925	-0.208906307232704	0.108141403022413	-1.30324296014802	-0.0287552497567489	-0.281995299768601	-0.13374047078692	-0.254225548712681	0.058303036056957	-0.0936132126691724	-0.130091853918263
O00233	-0.321652488353063	0.200997659395298	0.142882857223405	0.525186187781944	-0.170457555401255	0.770630083908024	NA	-0.207655189986125	0.164214181932788	0.197777379755895	-0.316091180004966	0.373230105893413	0.0151702148511568	0.294209372918942	-0.0238370432875641	0.372876304136756	0	-0.168241326739929	0.067266297549228	0.442346082463096	-0.166872398384344	0.167226770381646	-0.194489534781962	-0.151706224746091	-0.365764048067998	-0.0854210159111926	-0.258682665328386	0.0815824490336023	0.162021155191422	-0.0958414188310908	-0.841769599128988	-0.282228907827744	0.277754320502034	-0.0790207704870181	-0.20060330512797	-0.292374334727995	-0.735966928029846	-0.120357514366388	0.330789889709987	-0.209451601242105	-0.13351426395888	-0.578349048409995	-0.0469965382269351	-0.227168825488334	-0.186858113023192	0.0563839454737725	-0.237129643125193	-0.00768470868727	1.106565356417
O00244	-0.298100205259988	-0.0504640077432796	0.671222792495978	-0.222614100727494	0.314903209391092	-0.287965000337623	NA	-0.0307551704845395	0.282301583089446	-0.457307011974851	0.0822361250596781	0.196260886599969	0.674402793455599	-0.221005924242553	-0.143819278879437	-0.14318270833043	0.344317188201362	0.136213778209024	0.285805056948107	0.0122843243405697	0.156682381207707	-0.604977838227265	-0.0516214048538686	0.103708530350874	-0.17172863547426	-0.0428610025984337	-0.317844297448417	-0.269149492655814	-0.351288288876672	0.177717537390732	-0.531765900532085	-0.331341802759287	-0.785161340300355	0.048535240169068	0.14552776749327	-0.250605060917305	-0.762817391929211	-0.661699435460561	-1.28707629133744	-0.150832903963767	-0.589705405034033	-0.680796113655463	-0.313354099165934	0.008075554137708	0.68657593312782	0.507531145620835	-0.468211715652428	0.30100990827586	-0.359313185816896
O00264	-0.859227457275502	1.40336276410483	1.59757307245534	0.158913766843106	1.24229894928604	-0.599553919183837	NA	-0.754561359254522	1.71234727398305	-0.918085966019351	1.5094114060378	-0.444508068958125	1.51349983802476	-0.573670079223838	1.38093322374528	0	1.44065067101733	-1.04588537718853	1.09294112370798	-1.02230296490539	1.1382865896059	-0.59529947112933	-0.650079763558207	1.57019441159928	1.43719309215635	1.3945146308903	-1.10975783931548	1.25499447387055	-0.854174602898251	1.54127888175025	-1.67022873941186	1.21718284922791	-1.31332837894861	0.935029548181125	1.17041756006829	1.36465247257769	-1.32370214800997	-1.42694590987525	-1.50406499055538	1.42649675478757	-0.289695492449187	1.18467452519831	-1.29217504104057	1.27953371380525	-0.990114566299301	0.827667332223726	1.15209050566633	0.964520718665762	0.158144809984671
O00267	0.628498252008104	-0.486741155523616	-0.511382402263195	0.340638480903229	-0.631382773824566	0.310180706657455	NA	0.6368259703231	-0.640293125667244	0.160360225609535	-0.800102067022458	0.519978800703283	-0.703177000785093	0.814316015355461	-0.357398807321232	0.32075714173326	-0.572677911492608	0.731215030792592	-0.340355443041217	0.266352019112116	-0.649125399217981	0.388967070122314	0.506155375756256	-1.04765742286237	-0.587087144468109	-1.05341156422318	0.665891560012252	-0.661913838008683	0.4505144470867	-0.376165052221028	0.580759713553443	-0.953079608274598	0.34958255498279	-0.919797389861591	-0.704707680270408	-1.25625260625759	-0.656191109659876	0.516265681340498	0.242843672486023	-1.02851422449927	0.207612882105652	-1.36158682825705	0.00771952988610103	-0.859880119143547	0.103665685343714	-0.751061339779323	-0.546539511157038	-0.599661963800017	0.438634078349386
O00268	1.10122528150014	-0.488865149794903	-0.348213652043255	-0.206600040682592	-0.454055334120862	0.794359161644384	NA	0.0288435480147742	-0.465763476383404	0.0944493721590645	-0.737477157982618	0.480163656511473	-0.27719669352926	-0.211941987193657	-0.442669431647677	0.893744225390857	-0.215076225757435	0.398944043073459	-0.18052908309055	0.595727744929756	-0.398728891387413	0.825590682114119	0.717329988942692	-0.497232088000353	-0.708508028773875	-0.85140937301547	0.634127149839164	-0.145559411457579	0.264431887962908	-0.372421713652712	0.933040303762907	-0.652698258685171	0.0655400864438755	-0.585685771579587	-0.794266080029923	-0.802890764448432	-0.335110474284664	0.588082454877886	-0.510465557752323	-0.704257557017294	-0.0387064892256861	NA	0.209924399349807	-0.587526079688659	1.65218499170832	-0.390870352474884	-0.759663283219905	-0.1729007568753	0.83122223061912
O00273	0.379243376132484	-0.102449170212486	0.277345496143685	0.107028149585515	0.205500801936932	-0.00513468192603206	NA	-0.0215688762921005	-0.111591948331482	0.427511695585855	-0.206971229401571	0.150719247155696	0.0719315250528823	-0.0989322200927933	-0.265280612766142	0.00536090894039276	-0.0829113865683286	-0.0730265594566468	-0.301285992970259	1.26180530097409	-0.22095349033019	0.025874792728926	-0.00389530248487979	-0.257277449578782	-0.158111301018351	0.0137536958281039	-0.148835436480731	-0.279982603248385	-0.266025121900105	-0.048284861706378	0.733515331058664	-0.345344645890567	0.285082045301859	0.0352240429843071	-0.466754802676114	-0.275564419324768	-0.471983844368397	-0.0298508094228325	0.921608954210472	-0.0791258270207145	-0.249840266193909	-0.845090987526607	0.314914734564146	-0.187145728937814	0.296761045305374	0.215696546504995	-0.382795428545622	0.00935380964993904	0.755100152962045
O00291	1.04399090382239	-0.0686739954108759	-0.333736268915212	0.0110754941311821	-0.222513444947886	0.609169781468124	NA	-0.223148344828664	-0.452628961634414	0.255613565240408	-0.474037128764039	0.520754883257705	-0.383249808311104	0.607851316434775	-0.277785748622881	0.753485227627779	-0.116011163722412	-0.0254954476987166	-0.224533458510294	0.336230758654535	-0.215452581323856	0.835375855582555	0.564857347020997	-0.329502490294772	-0.137861070836065	-0.562629709520458	1.32572778923634	-0.198972282553447	0.161792655723882	-0.131110353000413	-0.630104510854512	-0.630374794879193	0.125950421685317	-0.357134843495119	-0.376482010537735	-0.434221289801618	1.10901632152215	0.203806796670245	0.566838283060672	-0.574181045149039	0.671923659867295	-1.13209489458739	-0.10903926390522	-0.805500816341427	0.445354358411537	-0.103658231957114	-0.329222495162034	-0.173165982886568	0.882695007106685
O00299	0.177153288264538	-1.28753077890318	-1.51986110455909	0.894784130114399	-1.39486571021532	1.12084167370344	NA	1.9855997551426	-1.62586077718773	0.801842412022548	-1.53285059778108	0.890823762968239	-1.77611946653813	0.731571943362169	-0.884396603608032	0.737630914522498	-0.976866313889161	1.42372194081097	-1.0589691650984	1.30656020962593	-1.1532485257685	0.280910349593736	0	-1.54183888777128	-1.08425912569392	-1.89682043194887	0.282669252818298	-1.1853361270078	1.01479319821171	-1.31287617365632	1.29722323907746	-1.47878294634824	1.35400604120585	-1.52213659172092	-1.20928438632588	-1.70122320303699	0.170667734053087	1.59342601999511	0.621864656725734	-1.7782272501929	0.802651600606737	-1.77015981226037	0.452782322019615	-2.02724162352755	0.402008241843621	-0.727425055984032	-1.24662543759798	-1.0196113829807	0.9576493095455
O00303	-0.010257760584274	-0.234024420130261	-0.20035451234131	0.0601155514810863	-0.208422646507584	0.314540981486804	NA	0.676744511488126	-0.338350829672418	0.0909516516115225	-0.230958436092491	0.224829140532933	-0.309994325170486	0.0959874934346203	-0.0625091579515455	0.519435847784401	-0.364827685841689	0.341031077152424	-0.110495723459252	0.318199497854422	-0.202343777053736	0.0513453400244899	0.541212972163017	-0.200000248213479	-0.226753080833781	-0.412226409423299	0.31110239996179	-0.242788631094909	0.290407016042359	-0.198677604217947	0.128541720614814	-0.385114546973803	0.184993708313652	-0.540663988823242	-0.290210863718897	-0.545323167795928	-0.237006107360397	0.646235427413986	0.574060497914353	-0.479734304721514	-0.139323621157914	-0.784943612840584	0.00609677898389194	-0.320401750482926	0.346167800496939	-0.274582228454804	-0.23006205665197	-0.378236773759033	0.278859972028295
O00329	0.900621180818939	0.111155311742125	-0.541732525686078	-0.173892188360754	-0.943923822997642	-0.272095772588702	NA	-0.591655084818087	NA	1.08489883055928	NA	0.429785844078501	-0.27581915832006	NA	0.89189042620565	1.36082255813534	-0.0337958805122911	0.615480534445365	0.855801349847773	-0.0712653595906021	-0.691263410362999	0.555625613813732	-0.470121652696803	-1.21155172215782	0.707706662416604	-0.411463260401027	0.00170420853404263	-0.00170420853404263	-0.0269416888243308	0.305659493119296	-0.712995934194351	-0.0942799858928991	NA	0.187365888748679	0.105963698863898	0.151655611840696	NA	0.444533760061364	0.405906954192081	-0.926542527029793	0.414119816698812	NA	0.821690982764914	-0.677931557169145	NA	NA	-0.026219158513979	-0.0441308080520697	-0.333056689080421
O00330	-0.561158830953584	0.547263318262008	0.292135897980925	-0.450090404910663	0.168874023757278	0.624356233182768	NA	0.446920946223669	0.554872994746997	-0.390461034437692	-0.0854642179811496	-0.480447861740242	-0.124722577787429	-0.488554994694827	0.204714620032238	-0.25452848931204	0.222546165891055	-0.141144101718233	0.160600462205208	0.423997802127728	-0.60301200631805	-0.276150707112258	-0.844731120183136	0.0646970794835031	-0.243993747255356	0.0490718093507496	-0.693208180832446	0.244407645148359	-0.268226360811058	0.414950781017119	-0.524586366346671	-0.0177883656262949	-0.836405659819636	-0.238097726909972	-0.00935840255629827	-0.048501607216048	-0.527341888897812	-0.189514761981899	-0.746895193964452	-0.173867843638256	0.507108886748284	-0.256705537885926	1.00994365804698	0.408937133451776	-0.0101160227678943	-0.131454241996867	-0.00468509634147907	0.242573671594524	0.281736316142366
O00339	-0.353466750308836	0.150361136379655	-0.259394359668685	0.627394080588556	0.703268801385152	NA	NA	-0.9161013130188	-1.17395978298809	2.85152529291728	-0.954741745466358	-1.08980014938719	-0.476342412829234	-1.39072907234046	0.228236935821218	-0.522984054737441	0.45672504191618	NA	0.61197297338203	0.398112043924695	-0.573333624682406	0.652615738263195	1.73134805457431	0.527304336620431	1.2394134774702	NA	-0.567732658569018	1.00179282783444	0.118160259207341	0.719481996604192	-0.848202370374385	0.535471553351106	1.00886816309861	-1.03396556481159	-1.06345740123443	0.906523363725054	1.4535164537237	NA	-1.71688906566129	-1.06041757467236	-1.4555828473648	-0.217005829054391	-0.333221109659219	-1.18107594659495	-1.03611572336182	1.00601601655136	-0.243293086649877	1.31900738047191	0.540908413088656
O00391	3.15055136753178	-0.397833841126943	-2.05420691917895	0.439050220149333	-1.53267532445517	-0.446078434086154	NA	3.4746847696725	NA	1.00005163814043	-1.03775682543862	-0.119053556106515	-2.85535563674704	4.17908907911874	-0.770831498686908	1.08597473637685	-1.9591319154854	2.01172175004654	-1.72706772691897	1.12314079437288	-0.978608952934501	2.53283198735933	1.97065478449517	-1.65541270522528	-1.1167243494352	NA	1.12706438357538	-1.44203664724432	1.63549638291529	-1.86042908569151	-0.480738783326416	-0.755223971406515	0.885025312882584	-1.31133730549104	-1.25883607650526	-1.65487400170798	2.26943126895182	1.17394252778529	0.762828478493311	NA	0.357530165804747	NA	-0.220879947482924	NA	1.98898375915586	-0.792949228556548	-1.14682067303486	-1.34092147938667	0.375044907647565
O00399	0.177802619647675	0.189134311225866	-0.40780539135368	-0.165261804185649	0.0622139184852415	0.856394919901248	NA	0.150030434060641	-0.265062290583096	0.431244285723151	-0.239369677806005	0.737518693048569	-0.0363619174595691	0.404491905213316	-0.288097409210163	0.653786553010109	-0.287884248864113	0.28538621452034	-0.0253259190436275	-0.493060345289422	-0.166504803093654	0.230209542658756	0.0749111114256937	-0.213731080229005	0.0206062452273645	-0.558260700016795	0.3876663816679	-0.0515650779661971	-0.0631394215678114	-0.671742291937374	0.61090246883937	-0.314201596887672	-0.01960463974501	-0.065182879635616	0.0397078236423951	-0.481691799476394	0.256325992217844	0.33998067941825	-0.151514885363399	-0.214408937677563	0.34823695007152	NA	0.107547884305111	-0.828362122861874	-0.712820536675073	-0.0620720133310115	-0.557805436502704	-0.100764116727611	-0.312019050942963
O00400	0.307305711241849	0.101892451117717	-0.366552509333307	0.730358418842497	-0.239923520004934	-0.0416697584638257	NA	0.655898279835711	-0.265792934326575	0.187364000314794	-0.113782721461515	-0.197124103066757	0.116939464073843	0.57089658389406	0.16278164758949	1.05230622053922	-0.243230620954877	0.710543117319334	-0.163183344882686	-0.223114947455752	0.28062495919885	1.01382976575329	0.987987291208384	-0.100592324804262	0.021237224239167	-0.0354901125522851	0.52182350356251	-0.259162495223348	0.767350008603751	0.397362591633204	0.0135192537339339	-0.425582500641397	1.31089955701981	-0.531345004401011	0.185575182009917	-0.712740323020606	0.292219585622208	-0.181594012177825	-0.015602474238845	0.0888720018964992	0.0290319477358683	-0.772662097200788	-0.192583441836403	-0.28436139158625	1.02375719662851	-0.187470213376789	0.499873163672358	0.0474674687716092	0.72170753577946
O00401	0.48951707088891	-0.530781104241008	-0.242449947239448	1.07804670679584	-0.252295351653402	1.16852539567509	NA	0.248202704979622	-0.619492397252804	0.581360204290327	-0.535441575211879	0.701036924811694	-0.408148883794182	0.725619561210486	-0.409369794235689	0.402113100263019	-0.42963226244548	0.648189970153165	-0.628432148262988	0.18935124386503	-0.271873076722009	0.526204560874998	0.125366955667175	-0.395712733942222	-0.387860111345546	-0.52424239087178	0.862996510451378	-0.202316674917745	0.499925359743782	-0.493588536382262	1.79204108124222	-0.583108632859572	0.603366570938173	-0.309769058099628	-0.683461371219794	-0.525056923862522	0.61454209697334	0.386674353717886	-0.195423815642489	-0.516091362237296	0.719829328040964	-0.838510863319541	1.20493663957288	-0.677661723157872	0	-0.0144114626572289	-0.301035475090284	-0.350826060060546	0.764870069511387
O00410	0.884006838596857	-0.329081962870436	-0.310285827174091	0.570168131568252	-0.0272410197994155	0.870780962790121	NA	0.593631430139903	-0.398433924263808	0.0500643082881833	-0.0643115843601745	0.267475637248458	-0.498751854402705	0.503023450333714	-0.181962786475973	1.35366864979443	-0.132178587041361	1.18190248168248	-0.01151384668111	0.645656144990596	0.126932745091437	0.15144596461092	0.284131273038348	-0.23369813202744	-0.0846917983822983	-0.39015364989419	0.859105565075438	-0.159648547584277	0.314775666282399	-0.385207156856692	0.819838555961473	-0.411477982644639	0.686395085650361	-0.197633876712434	-0.222353284131225	-0.528514491677859	-0.270270873891793	0.408723087668852	0.515550704679953	-0.370463630004732	0.796642856417296	-0.792101921369788	0.640848809936315	-0.336263136212684	0.337948396675255	-0.280241134880137	-0.348455984255077	-0.138827925211485	0.257917901851327
O00411	0.366454015732241	-0.0507438140431429	0.0459582180783453	0.834017340534858	-0.192116675285611	1.00322349501164	NA	NA	-0.425819479766595	NA	-0.505603363738038	0.807567693732794	-0.037456354510045	-0.361240116819188	0.0435831189410916	0.65828135117793	-0.52572349404052	0.918053681369267	-0.287777589269851	0.351289020377051	NA	0.389776638756716	1.01049682450329	-0.00377416395522268	-0.733229095406498	-0.321822130377921	0.268190431950387	-0.0259119967916153	0.364249350583322	NA	2.99698564254415	-0.159086937130173	1.22193772042812	-0.342435198659102	NA	NA	0.165295449083304	0.290689439001765	1.10682962821282	-0.630652767547421	0.390844300579266	NA	0.271775122509908	-0.182173298157709	0.628688821106762	0.071993873073751	-0.367874215163148	0.287146751583995	0.484456257001117
O00418	-0.470941693940755	-0.67763971514721	-0.211009409610677	-0.840984058740366	-0.520596737454589	0.442205620312492	NA	0.313989231859281	0.205822799384615	-0.0695194292997403	NA	-0.637338142312043	-0.627386605376344	-0.299457702993989	0.146237246203068	0.141473360829574	-0.297235621867838	0.0121201903716788	0.221170247340387	NA	-0.0399642060991336	-0.480886663686089	0.246800385710221	0.0290542585107829	0.0830526143232877	0.378983342184771	-0.176197112617153	0.162443885934678	0.64753099273266	0.102123797154004	0.527016681401715	NA	1.20520477156385	-0.429646347859535	-0.390068747943445	-0.855093845568307	0.325410397628911	0.122106181581437	-1.10190251281862	-0.0802199825504673	-0.933699062797499	-0.792421067333256	0.0397345458978506	-0.429729091761986	-0.0949784571763477	-0.00856906469375929	0.075168646206178	-0.019449496530406	NA
O00422	0.990479360174646	-0.0997258843015647	-0.489774057406562	0.531741627347815	-0.302169012203269	0.884814852693992	NA	0.623744825296235	-0.279696569512737	0.849918720000227	-0.733451172051964	0.845731174753492	-0.113120628460406	1.32959593865388	0.0209367391767579	1.01376425023727	0.0679711952561473	0.745772721092306	-0.111675413865589	1.53907158840448	-0.304174845327278	0.346343287355786	0.892360454991538	-0.72249938269538	-0.697051525664678	-0.768253076398288	0.562067533207268	-0.450284684247658	0.453012958426021	-0.357733456223315	0.507450400320447	-0.338995645998921	0.204114128502534	-0.543094871102278	-0.597451799183064	-0.893893835592236	-0.559134126761771	0.635021668628404	0.291490352670635	-0.90831009041873	0.464367008301762	-0.941418250360087	0.542353827385393	-0.430967488520016	0.503500518639726	-0.282674867360017	-0.387988418441273	-0.312107550544235	0.462926438092417
O00423	0.56323425217133	0.0834370907087623	-0.0209047674955096	-0.267136627940547	0.140858528956925	-0.229303405342118	NA	-0.804375252365372	-0.0552295302640777	0.319875044901822	-0.602884742674592	0.420859543079382	-0.0648538334218633	0.0661739534007877	0.0812479535517587	-0.130533749516027	0.594704324930379	-0.45368876905173	0.195885232903422	-0.067337120925413	0.437415116807254	0.361748081474679	-0.342343507471141	-0.218276065231669	0.238302321525068	-0.00652334712603864	0.524312915016039	0.30502268755517	0.117144424947136	0.25671245145418	0.219159095393269	-0.400628893264568	-0.284591647572793	0.169427569097025	0.14803476857517	0.149518155024707	-0.0891997466492382	-0.992392760287289	-0.949882232554713	-0.286190899633668	0.332744162782775	-1.15025685590129	-0.0230515121652219	-0.699773623850247	-0.90528076735828	-0.0545807132489218	-0.0569540627444818	0.0961143281860446	0.605167491442283
O00429	0.723581534397839	-0.226006670412174	-0.68717817478513	0.493842641832336	-0.298979733147448	1.10011277794088	NA	0.168015563723628	-0.41878380525989	0.108694216436183	-0.46633564093063	0.122243449737928	-0.767900680574	1.00158664752475	-0.308427711676197	0.855684263616881	-0.577738200834387	0.595904138514737	-0.276000136667539	0.58037063259278	-0.427070238437398	0.366579140029158	0.50227403878783	-0.799646280504374	-0.320713524860958	-0.57762899357774	0.690353125772065	-0.320469222786503	0.595499098041133	-0.368904045507488	0.983463885785852	-0.57104624205183	0.355965085168487	-0.305279379044677	-0.323453101796106	-0.832119964303045	0.477752875483477	0.220457572167028	0.431381061249732	-0.647104534947628	1.03981823616691	-1.1153752705621	0.995667605654576	-0.476972485861998	0.256199239459955	-0.279074492782845	-0.492243657460465	-0.333882377955671	1.18208881400866
O00442	-0.151276669588341	0	-0.210169598002395	0.783903417878857	-0.138069547650195	1.01173821860529	NA	0.523045730697516	-0.0260381835591943	0.30200169969978	-0.513281890228669	0.662679943897382	-0.202935705425045	1.48383524893744	0.00948361580331714	-0.197581056313544	-0.110560500655769	0.197257288179388	0.0188921989858137	0.805112215240417	0.000846768957787347	-0.0686157269664189	1.44341848217347	-0.1280952007387	-0.185568710260323	-0.279084567825054	0.525109384415996	0.0633642141757065	0.777031206194373	-0.388196362644985	0.198322534863134	-0.340872107017768	0.162411114117463	-0.178309484308137	-0.062782682993749	-0.646489731168739	0.479015927136514	0.760626437800074	-0.0309869474330888	-0.250265911761582	-0.166032998047672	-0.98956098327502	0.838739887736665	-0.18946991692648	-0.0633248539534303	-0.271963123312304	-0.135078016757291	-0.251116933331156	1.17265601249329
O00443	0.704175740668604	-0.176460127356171	-0.6194363612711	0.439965747517069	-0.45603104867008	0.438499079089877	NA	0.493031825420913	-0.33791674290721	0.364549477941535	-0.603035927975873	0.160353622707256	-0.413382172819907	0.146992204583307	-0.174872577225854	0.340071242659229	-0.273487460577214	0.995970637426999	-0.0739546103291167	0.469839682640022	-0.223658480915376	0.0507720088921433	0.615004217121045	-0.599183646139784	0.0321506804095799	-0.659521856332705	0.53965205337957	-0.144272756566729	0.618082234748642	-0.194408962942924	0.135901664715511	-0.425642110549602	0.900110168968603	-0.493198876071333	-0.307321553544138	-0.715817318933602	-0.363008902537707	0.590947781179699	0.0887264024801881	-0.482780684782326	0.212901964323376	NA	0.651904322556299	-0.909233062081193	0.189454230748482	-0.29533785280488	-0.343040357183876	-0.0872854637250606	0.251210026490575
O00461	0.502778165718697	0.355317406544367	-0.160764625457574	-0.534943879831079	-0.125258695337306	-0.426423459254837	NA	0.93529218052009	-0.0233532365013236	0.213469434993387	-0.105034671055463	-0.309289849495499	-0.262000590834479	-0.24350637482797	0.337180674953975	0.402264600623226	-0.378217880967833	0.558877489567283	0.200938168092257	1.23456119893862	0.452752096690233	0.480997068340207	-0.188513415912933	-0.264507876503117	0.143721288117426	0.0933419894092182	-0.248107350241876	0.155508758805682	0.134144056226905	0.340644276201745	1.31672311697303	0.195846693202023	1.24343093559921	0	0.890714749324658	-0.544258591366646	0.391685614085826	-0.600954225108447	0.383331551312153	-0.269302125335445	-0.889798890142737	-0.489058085422332	-0.482535766727782	-0.482032121489057	-0.916351990589606	-0.33316418526451	0.393277211246488	0.315968562611694	-0.385859479434947
O00462	1.18287562665923	0.471591305718286	-0.718493594561377	0.482817520285016	-0.316876346449517	0.184001479392787	NA	-0.0215299890917819	-0.042979480225279	-0.228501186073039	NA	0.39965580054862	-0.396868845485777	0.203603425891759	-0.335824728994714	-0.145327241053234	-0.512969983322771	0.601239359893077	-0.236637926014133	1.16351163377683	-0.816440085909006	0.99651698036684	0.285750133025012	-0.683216969487141	-0.269686143099925	0.146572145612133	1.41823275760231	-0.623003181233148	0.110698133752031	-0.466932921370583	-0.79363831524574	-0.18622556870687	0.96608692108984	-0.344327962708604	0.183550791801778	-0.720902916909669	0.0143849505289815	-0.331461974964931	0.692182830717575	-0.227843365576128	-0.00365837108074096	NA	0.123700808258274	-0.419086972253158	0.681122324791977	-0.149449292739858	-0.278785713631693	-0.586305901477672	0.552048806191841
O00468	1.81370130102978	-1.00170966033316	-1.49713618443752	0.66204051773714	-0.791134731235141	1.08068841326182	NA	0.991011621111232	-1.64636165273195	0.680629138981388	-1.69527770842755	1.60644499058956	-1.66087358502264	1.33901187233594	-1.45060762375324	1.33591808541125	-1.13961640338543	1.07348799299491	-0.865839841294965	-1.39774913375541	-2.33140103974972	1.55030809133378	1.01533857030687	-2.38596704019452	-1.59958669912365	-1.75166802117649	1.31255913469224	-0.937289185621438	0.94926699370389	-1.332919413299	0.290815818562697	-1.38162104126111	0	-1.37756387247301	-1.56779609367024	-1.60286352889892	2.82371379212153	-0.789747457887577	0.550180620926163	-2.17302905236994	0.918539841421872	-2.01108513577011	1.263864975132	-1.80787824336151	1.68281688306923	0.0226903894371731	-1.36526666741014	-2.00180634014283	2.55569358517072
O00469	1.15902830149643	-0.826789828397786	-0.837807489300561	1.20081446141331	-1.14330868727324	-0.183573423023223	NA	2.94504359610333	-1.47511739441664	0.81971613676463	-0.862798598743353	0.47947886592741	-1.38915734071951	0.745745167015054	-0.415374425121216	1.65540147039263	-0.908832062036103	1.84353775499104	0.125724749961671	2.45602343008777	-0.463188288983769	1.03358453542325	1.64014133545802	-0.869573916092477	-0.0862380056892356	-0.95210177179915	0.869191588565194	-0.872199210986002	2.89475788786362	-0.30874434436406	-1.84699784574777	-0.610392123468497	0.558786739309316	-0.913819119558038	-1.15757833823042	-1.19543025656732	0.0867307704915898	1.85948803928042	0.971574210718153	NA	0.29497910831908	-1.3308021594104	-0.0363275475795373	NA	0.56627849249112	0.149084911843268	-0.528833074136118	-0.880018524517524	0.0847592699242128
O00471	0.665841525056825	-0.0914205294662978	-0.272404088456943	0.89080914040108	-0.400323431692374	0.551460028140326	NA	0.420399181076764	-0.326746822336627	0.36379686089648	-0.454986235277067	0.714425269370414	-0.609823714376619	0.644513586385381	-0.0365033409850728	0.386600600862968	-0.484298563319038	0.671440334226659	0.0488206165376326	0.545206699160696	-0.136986828300786	0.700563248105915	0.659614729394843	-0.573921095085355	-0.0771706131062899	-0.410984027250288	0.541611927968548	-0.236554920849528	-0.0839265898929842	-0.697468047378127	0.472559838867097	-0.506593323571874	0.353627572564173	-0.497427383494124	-0.331756053614752	-0.920918139279543	-0.00123797933084546	0.325510256713732	-0.0657210848308782	-0.487246425313051	0.789926191119102	-0.993961652875701	0.721816395311631	-0.646351919834594	0.132217996825597	-0.0285362929752928	-0.266645096207359	-0.0772834386528274	0.584181141951726
O00478	1.19970460680674	1.00927446721816	0.410177890997931	NA	-0.0661202374010053	-0.819324949376272	NA	0.116414069217409	0.308554140967559	1.06047067786696	-0.908796398469651	0.486484958864692	-0.265189142693904	-0.54787858351353	0.799681458010243	0.0852989046701769	-0.0478991364975894	0.231069145301413	0.575810002631135	NA	-0.377681503234443	-0.422507757998501	0.330506340071739	-0.27326652756522	-0.149048284862683	0.367341624255776	0.177608536409952	0.179710773522475	0.176454356351167	0.405472257787761	-1.04747141585458	-0.908949374429779	NA	0.416396922318958	0.739706535825661	-0.326049834153711	-0.682916318963017	NA	NA	-0.914468261900048	-0.428813424503925	NA	-0.815939905008149	0.127039625048759	-1.8208541133771	0.0251324772969301	-0.0152876237731672	-0.0444567956841126	0.533717281153628
O00479	1.67424831987055	-0.963460971813083	-1.1143375021857	-0.452024574724408	-1.25010315969868	0.891986008022233	NA	-0.498220367324441	-1.4792410108704	0.932273045058908	NA	1.68133699617849	NA	0.382166293122259	-0.486015149864873	-0.339547008142045	-0.691594147497117	0.58986969422201	-0.621656913318208	-0.0676230441905847	-0.673014148605738	0	0.633396275589725	NA	-0.572016623854074	-1.72442684489451	0.603378804675941	-0.854747447964007	-1.1054205770959	-2.6936923850307	0.182930325583463	-1.54866608605081	-0.299168203184346	-1.02934351014432	-1.77197376383502	-0.847950894977378	0.155127193386782	-0.215622469335903	-0.250251500976956	-1.80679145132736	0.307683303557344	NA	0.34172440090736	NA	NA	-0.36943747891597	-1.06045962782162	-0.539331502531269	0.696621861587834
O00483	-0.422590933083882	1.0636785922325	0.601671078474158	-0.947453547386935	0.815029039982521	0.742796010724472	NA	-1.00219188487142	0.398193002932008	-0.500123968497846	0.19939453961546	0.232344404961793	0.159492826597994	-0.0774505266625241	0.298387138000781	-1.41723871671652	-0.0105700728656117	-0.532922851974044	0.2563281431927	-0.542745162185636	0.883403366350469	-0.734020104166838	-0.807091343993321	0.445390511682008	0.448327786524612	0.770080829199417	-0.581369890516871	0.463251326342808	-1.15138032020767	-0.172561534494372	0.838790730472299	0.158892171828146	-0.573619272397409	0.694637976676139	0.808053838136203	-0.112200443565467	-0.43749828568053	-0.578539681354345	-1.11403724844731	0.59629601342732	-0.42683215614062	-0.644214960335509	1.55923622070018	0.788428931472481	-0.0924832112615874	-0.227602347723149	0.644574781240962	0.568915990555537	0.0896119535727653
O00487	-0.287760891907748	0.0530199181353019	-0.272352378923959	0.377908015961889	-0.0697523708929086	0.317051360802242	NA	0.0322986506390333	0.284727048548262	-0.246036423659817	-0.991946384102052	-0.231873328588282	0.0568839410729183	0.169553004897185	0.112836955412966	0.352357927668226	-0.0608602792721342	0.402709006027537	0.0291840877754517	0.418461294660073	-0.203820959520895	-0.0399909051420977	0.398156050293426	-0.178309892456758	-0.753244238688239	0.067730057408804	0.188125826196849	-0.14124427734089	0.852146148266804	0.284831055762785	-0.0107425966936869	-0.699286622725609	-0.404928272564149	0.0332550704178853	-0.059157453279532	-0.775112461866311	-0.901305069388535	0.176111724541341	0.127681298553448	-0.142829973820582	0.0905807934169545	-0.808133163234247	-0.358434609498623	-0.400886483515936	-0.0606759632615912	-0.161384051118173	0.189212877930153	-0.14252193530894	0.117726025753599
O00499	-0.775702022259425	0.199628557500224	0.270270204922669	-0.319133628630917	0.113459185833825	-0.600813090978578	NA	-0.0145903596313932	0.474578022333565	0.376628495876771	0.0743976862040174	0.0673597797828336	-0.00937736017189117	-0.244171149332185	0.11193005701619	0.930979148685697	0.0623615867498231	1.15065950039967	0.0175568670984791	-1.28502201973891	0.389638920411151	-0.517024251367273	0.560610995595868	-0.174012501079142	-0.134576735253843	0.00906595953699885	0.18607092424905	-0.24244029786264	0.158157465745369	0.0277013583280628	-0.157492798066745	-0.407235486656978	-1.05308933482148	0.230867707950809	-0.3711615975211	-0.740334278631039	-1.24753398505921	-0.0579901411332671	0.213823017905398	-0.103035837275449	-0.0539620739098705	-0.613262238520024	-0.42501986163721	0.0667028695968916	0.463061654959541	-0.0704677944568406	-0.0910360287934662	-0.0234193059599974	0.342975612425636
O00505	-0.150526114155205	0.114868218301488	-0.189714200242756	-0.138266549756951	0.0365239758239451	0.14163638404565	NA	0.645543641879547	0.0557866308299939	-0.064465019877483	-0.516757445590379	0.316556748261968	-0.135468998698906	0.373662666325185	0.0286852265634625	0.683711157481877	0	0.866245361409607	0.0923050566363894	0.0363636393050495	0.151970063930717	-0.453244310039807	0.319013440132114	-0.184883050507556	-0.0343978147637678	0.163140212695261	-0.206905658253019	-0.579115647418	0.509178105340615	-0.171251698569982	0.269592379687161	-0.243655710270804	-0.0858766791594441	0.0644719529792113	-0.102177961972252	-0.933850787088193	-0.798626639692312	0.197947782016326	0.0966096920619322	-0.200512257864519	-0.204248711751092	-0.890557662403582	0.0622480920573327	-0.431357053354164	-0.287367456200696	-0.167291627048968	-0.243413462580735	-0.058720056836373	-0.487914841810825
O00506	-0.197932062303217	0.01789694568724	-0.407707765468621	-0.0960948607005916	-0.0746188127813481	0.420106728865384	NA	0.29627434348549	-0.0676992128514255	-0.300993095658163	-0.495150379467673	0.175485469653274	0.0420503925319329	-0.00140716070813607	-0.146638235671527	-0.202195702916483	-0.254561277373376	-0.254259936636719	0.115041535041098	1.30704495199272	0.154003785185945	0.138996791436392	0.626168523982796	0.316008449481569	-0.0419440607135231	-0.164760019610074	0.145696349880224	0.125702890596721	0.035824699575671	-0.299660087478498	0.111013614038131	-0.308783605391866	0.461401737663706	-0.0031001595920257	0.166917959424029	-0.11871548585684	0.260412737220807	-0.461694030576054	-0.180518074533455	-0.1494396897912	0.141053180529782	NA	-0.0987778318180608	-0.298214045279575	-0.605313991535238	0.0907432990739023	0.0479324258361915	0.159128489354244	0.319861061086166
O00515	1.97060716324739	-1.18850937387733	-0.869343600114563	2.36721520855024	-0.937071341680662	2.84351548438615	NA	2.1185988585174	-1.2015062790871	1.07000670571457	-1.20533093186222	1.22336988900938	-1.04848213011512	3.22000563748013	-1.98807705609289	1.31553430828919	-1.19344538546841	2.42409876623215	-1.67405845393427	-0.309386519488148	-0.637474431619841	1.26922088168009	1.1799314825802	-1.46684428110926	-1.12163318272721	-0.801954173700928	2.64285972526455	-0.843520964903281	1.78928335625861	-1.88992284507299	2.45857563351274	-1.38195849448965	1.63402174457608	-1.69614372727513	-2.13765272456953	-0.962303379676586	0.961028090469927	-0.191832158481029	0.995725687839574	-1.13309545878345	2.63932336497309	-1.8452183006202	1.49977257798594	-1.55891699816737	1.16776732367431	-0.136622819587235	-1.18908783930738	-0.950711264072361	2.80410416445737
O00519	-1.12462190677405	1.01489003605095	1.30028939412377	-1.24788538950648	0.537996953110301	1.32686253846928	NA	-0.0683075838791689	0.755842829954708	-0.708816730670491	0.790051242872184	-0.692627128997816	0.130606709128368	1.43309652151321	0.833087656165392	0.233863698464464	-0.66031838005807	-0.535652430583498	0.56550295979249	-0.933036414668925	0.803297559568176	NA	-0.806042841535485	0.303044426728351	0.258688026793449	0.260762734499953	-0.098650208959616	0.387502504755289	-0.693481146355155	0.157306224830189	-1.47844711803335	-0.279198445672363	-1.49758414550109	0.0550047041268042	0.489263236865063	0.57774785484026	-1.30950885167434	-1.3907140038796	0.0953729989619641	0.449707379268379	-0.573355480303353	-0.743867012029088	-1.97544458874977	-0.0908012287893323	-0.28429647343417	0.524041501278906	0.414220098729206	0.768348670623761	0.220646535619058
O00522	-0.274939726848958	0.445381697826724	-0.177181022415686	-0.864847912465754	-0.284513391880552	0.600059561034902	NA	0.546830565196867	0.128873095304348	-0.671532023893301	-1.35325956758647	-1.01255668719285	0.151202891028179	-0.572619267135201	0.32046992688605	0.118336490854604	0.196362865393377	0.342436874864266	0.704593371929027	0.704012302482047	-0.373377355694004	-0.438921531875183	0.427955062341889	0.779074027809347	0.273055803218357	0.115454461874215	-0.252614026544761	-0.0784654771701128	0.311357221201467	0.580251890960877	0.744532892542278	NA	-0.453723945202531	0.49267114599407	0.649049170850143	1.65761541317319	-0.543186646365525	1.198198225404	0.319964536136562	NA	1.01993918983364	NA	-1.04460587047099	NA	0.565227053731446	0.284569144757866	0.25006163688832	0.75531266134174	-0.541711211863575
O00534	0.720796858173812	-0.209223002984243	-0.839238555376649	1.74663327441195	0.228228884721969	-2.17523268670572	NA	2.28952850354402	-0.408129889812888	2.45752873135424	-0.750239716137865	0.402304302611426	-0.259746984843223	0.625464276399023	-0.12205864931443	-0.689263309295899	-0.42036434315203	0.0107829898939178	0.234452464192853	-1.53035304252727	-0.570609558762556	0.153979420281172	-0.906411059755386	-0.350199569399288	0.292639933391617	-0.459951072598037	0.570449474288069	-0.165719425861137	-0.282229050385392	0.265344125967341	-0.684919920335724	-0.198368119456974	0.554495113785108	-0.386175753684756	-0.0250079502099476	-1.24750966452156	-0.523897031933395	1.34487355276216	0.993362131767481	-0.482324272875251	2.7269484629626	-1.0784102077993	0.657381253652654	-0.795801083842549	-2.22150063837541	-0.0773922618688454	0.256502999866981	-0.0841896943795986	0.867185928284885
O00541	0.599927541286242	-0.512314226678601	-0.771490285031559	0.252216358659226	-0.52303500985378	0.788858736857968	NA	0.471862396305866	-0.793878430241044	-0.107406786460681	-0.975051795853316	0.919869469108065	-0.530032726698016	0.608404740091979	-0.719604869336136	1.03437409603127	-0.897205244345725	0.974780852015781	-0.31484418650223	0.684829813030928	-0.53665537833931	0.852802008510942	0.85998083487074	-0.68255803320422	-0.565176126803017	-0.80375909189747	0.810865714467239	-0.701206123621363	0.527464109602708	-0.913113946051988	1.41559258031752	-0.589759036040498	1.01235453331551	-0.772305024264497	-0.709491523209657	-0.879713090730244	0.262518915869558	1.40603574310967	1.14848642086122	-0.948767509280584	0.264672503666063	-1.15478600110075	0.134213046345272	-0.821236157096902	0.575630082186118	-0.466563145858334	-0.635982932597429	-0.551586976031846	0.712391097503408
O00560	0.410750894193949	0.275866141824565	-0.276081931168887	0.856657461756731	-0.0698050196094151	0.294417862979794	NA	0.725377863791445	-0.62524596280514	0.700395926956569	-1.43128537982227	0	-0.144391195243683	0.327953870203396	-0.0172585241205976	1.10905198792879	-0.473735303838097	1.20836373742424	-0.188061382915482	0.28884691846606	-0.305912790282436	1.10614328442592	0.421227565566314	-0.813740585984528	-0.119199092125926	-0.366674670556806	0.57348703423885	-0.798642153832416	0.746729480327405	-1.04921697924146	0.69799450237106	0.0304332317169109	0.371575312516805	-0.75573904283303	-0.217689177021006	-0.323533363909204	0.136643818930601	1.54371345179202	1.20440148051384	-0.718173842350511	0.648269260028604	-0.837010188150991	0.482594561618592	-1.10461584274383	-0.388346200153213	0.0968869050032559	-0.607127805618759	0.0312737112079979	-0.478540850898124
O00562	0.289483331686917	-0.586242272612417	-0.632603747213881	0.947828023607522	-0.57802140713846	1.54643755208028	NA	1.68092467815707	-0.675048781435892	0.342961845180628	-0.0669781628961275	0.634682271169314	-0.658480026839001	0.890688886418891	-0.378513759062779	0.31636287945928	-0.64577911681948	0.745593669744503	-0.322740994087161	0.317194150576054	-0.284883984621818	-0.141800805047612	1.07181573126748	-0.841484525830953	-0.146853648296037	-0.56266497227667	1.03471581562469	-0.60389555732479	1.01898583161104	-0.493138629384442	-0.0494467070021756	-0.600847184958207	0	-0.740728704190113	-0.429728117163391	-0.641305949262717	0.113847702287458	0.619236203162146	0.351909987780212	-0.755070480258821	0.831532209336077	-1.22627251018748	0.666653989609983	-0.822196450670388	0.547771944888371	-0.289012795769013	-0.929614915101125	-0.449134106976238	0.847466553382768
O00566	0.355695547613916	-0.112271616420463	-0.234442658107378	0.418567036090316	-0.706558429605744	0.324384439366959	NA	0.813181158390313	-0.274723770008691	-0.101968446139953	-0.699707126080936	0.682420347617036	-0.662811595640193	-0.0481266247697096	-0.467047041557604	1.2626918699039	NA	0.848497598640392	-0.0380635696673792	1.33802902944929	-0.323479505409662	0.566438917046824	0.409821090793026	-0.648918851433772	-0.327530943480163	-0.854819205824525	1.03126132473107	-0.171552050594295	1.20958173536911	-0.109299304946745	0.915514340757158	NA	0.600109472922375	-0.991122294045104	-0.962746643831029	NA	-0.229545342242892	1.21519618788848	0.650999233187056	-0.503164306973025	-0.313429861167679	NA	0.401590883126113	-0.382678785009036	0.395873741485723	-0.74901449635167	-0.45847210232002	-0.264066713612459	0.322096544498562
O00567	0.849958955548187	-0.332162346534497	-0.412039882404541	0.172741939806619	-0.372438901037722	0.504131494492912	NA	0	-0.510651204439204	0.170140505430604	-0.838111918773528	0.685388527537286	-0.284990813685431	0.299193842835438	-0.397382063081972	0.463940853579478	-0.269098191542822	0.471232467173323	-0.0528723063453942	0.557096671084105	-0.346662448679353	0.789879211064365	0.681699438184404	-0.53886462330011	-0.362459866641496	-0.790953776229991	1.06167437218846	-0.383683064837843	0.258294419903619	-0.702807917962541	1.18997873896494	-0.394837051795006	0.528979161903694	-0.851795647372512	-0.757480752508544	-0.543818612174691	-0.127429567970351	0.847546075886108	0.0331039286102399	-0.745636144405134	0.192022548317185	-1.02691257193075	0.0174287356252432	-0.656727703039161	1.22973650077884	-0.250819700822918	-0.530394785114778	-0.28569564253333	0.702165885216179
O00571	0.396097742163562	-0.642305304545923	-0.116745134472534	0.241296845693963	-0.20106666817164	0.783928226001578	NA	0.730868817238632	-0.203367789933292	0.00576687729926917	-0.196095828361758	0.68712775964784	-0.496946191558742	0.833482419479083	-0.0621420789658202	0.981679355545573	-0.287736665230302	0.876590539544592	-0.165372488394102	1.55634012040948	-0.24938090109505	0.251976330668384	0.893434579679347	-0.529494691156875	-0.0137122938460372	-0.449956015084483	0.748018800304632	-0.179266204722817	0.305037591132717	-0.638028682385892	0.203954749825984	-0.363924630534701	0.318872387944115	-0.568325787809391	-0.593926645239701	-1.31578513507944	-0.316456503278626	0.151600943559602	0.881604751237823	-0.510280439118922	0.188283912755509	-1.46677029416939	0.123956607043684	-0.82019006721448	0.453097158833046	-0.144974844067143	-0.790102834490552	-0.653095802578848	0.691746079956561
O00584	-0.204904307923812	0.300374432931926	-0.499531452523058	0.482070925975208	-0.558517306730323	-1.33434953550409	NA	3.26642903490917	0.100811683910369	0.332578405636061	-0.596926425272557	-0.391827797128391	0.289092006155927	-0.475573771286205	0.220771665509591	0.240482422683785	0.381595320983791	-0.373498714669422	0.822008199762591	0.696401210055571	1.1914966414965	0	0.0226030806573263	0.247627750741387	-0.163148918210377	0.0671029654104167	-0.308854166719474	0.448667386903471	-1.40549874518554	-0.73619549206966	-0.631611443901388	-0.986035277712185	-0.273109739361717	0.0150997874349521	0.0830716453585154	-0.33358536141356	-1.37632996139545	2.36908984981345	0.480888674707822	0.183826761998059	-0.0308568543530949	-0.818677925025511	-0.764402316612758	-0.379716016092823	0.451137148361177	0.405777021502956	-0.0707580086324882	0.178947244436928	-0.824046026138857
O00592	1.66881937791263	-0.752295571380305	-1.52449558632116	0.327138319353693	-1.3456276172322	0.167816126791513	NA	0.498459013977609	-1.09361728243104	1.06354734163336	NA	1.60121569232848	-1.52566766361256	1.06576448978822	-0.906682985864473	1.22897017747988	-1.14234021484625	0.0387895016145947	-1.12147712735631	0.186530210360672	-1.76228262017044	0.183037164500412	1.59789230183639	-1.13750798505349	-0.728358026873238	-1.55055556507273	0.485405233699803	-0.477353839542575	0.95441504437248	-1.03054882736224	0.225620413518653	-0.496792179731175	0.661762150365808	-0.755341898651197	-1.17894615985098	-1.59710871344904	-0.085572642226909	-0.222473257526101	-0.00755460683187614	-1.08396787401924	0.800430365025507	-1.11433689236484	1.31700425993149	-1.80747230955759	1.19789247917776	0.0275886547041804	-0.961922553533391	-1.12601459763684	0.907522435457221
O00625	0.21526504677182	0.347668710817287	0.652476814726598	-0.301249583487881	0.601878124866235	-0.832538902469916	NA	0.343325056122837	0.624025790109044	-0.674335356200205	-0.115580656369629	-0.898407234403742	0.701730490817222	1.06465343438225	0.0454621753789377	0.518732301921498	0.179853588939863	0.248664851166152	0.355081685898578	-0.141275097728744	-0.292984142204214	0.228790668583415	-1.05110638045441	0.0173817746355747	-0.0679450350438264	0.83492751542355	-0.174053588306367	-0.17947213745859	0.385263615523722	0.293886363869581	-1.0499860220937	0.0650811323872249	-0.35695387972891	0.105477743020105	-0.0281666191113432	-0.208180226357588	-1.18480561609217	-0.635358586143613	1.35244749496317	0.496985425884398	-0.744452044886395	-0.877617209361849	-1.19532567488154	0.106259878802466	-1.02037973870922	-0.351241141840018	0.626667445697506	0.550135196164677	0.448006973956148
O00629	0.815493366469697	0	-0.294895215112392	0.420227125762231	-0.237005021703252	0.593863661598391	NA	1.39846720979745	-0.202260913884519	0.525371872366982	-0.286516731846932	0.33672416971441	-0.259660724697977	0.530054060798403	-0.187610162167472	1.04213136564583	-0.102077443707078	0.650688065773316	-0.0119773233351843	0.802171647449702	-0.341867409622918	0.437634675265455	0.35855784212592	-0.470975489973853	-0.20817143068165	-0.490190085897183	0.787932212745485	-0.0807795913356504	0.519968280371447	-0.597201567879434	0.713946984797477	-0.170021306438509	0.987272504429018	-0.426034687117935	-0.240495464258764	-0.625051005102351	0.297615214931279	0.257665511834317	0.617386452802833	-0.463740968135012	0.276027501852857	-1.24902043468951	0.446624444003108	-0.640897444556249	-0.030647163955301	-0.184422736182748	-0.217818077956649	-0.31033460419445	0.560438286466773
O00635	0.918768783941452	-0.587879030069514	-0.776921139965483	-0.121155396835206	NA	-0.249178589823078	NA	0.586849890490315	-0.907614968555967	0.57420687376236	NA	0.86103953488329	NA	0.279633353862454	-0.441153360120147	0.50114171133043	-0.694132800170465	0.540183036062835	-0.2156402121309	-0.268819605309339	-0.16696308426369	-0.0870589961467161	0.0495581033283621	NA	0.172091330738638	NA	0.436747708752838	NA	0.554664331205007	-0.27696107940764	NA	-0.913957781898297	0	-0.832605814525786	-0.700687561428506	NA	0.191923316758595	0.134510261743031	-0.570696224854752	-0.126809782033433	0.648433247019236	NA	0.450226482742897	NA	NA	-0.39783304604496	-0.596462964206545	-0.290954371396772	0.896612768345832
O00712	1.00071139374485	0.395454473015316	0.134464950865026	-0.179202854793817	0.0621222174084961	-0.222689252293194	NA	-0.322181856060936	-0.175190131484238	0.907175684324401	-0.0185759221831328	-0.661965354966211	0.0665813395189216	1.31281700494545	-0.147945000349121	1.24061439583361	0.37214636451029	-0.0951601500049355	0.458739060354552	-0.836804408079423	0.320864735122702	0.364223009630495	0.0462660356709366	-0.0107725679366864	0.155627756531733	-0.193535885424395	0.526120787890853	0.400670817828778	-0.0499307297575351	0.187623383651057	-0.528737440437083	-0.578214098072833	-0.352628944624141	-0.131521570788643	-0.538992879155209	-0.100170416221579	-0.0881500875701287	-0.611491223398022	-0.662954929789877	-0.00449030815715812	0.995203195828474	-0.712112382221853	-0.137646560037417	-0.324708494750667	-0.364396957300186	0.461767087278179	-0.52838568888549	0.194598626448761	1.27303323470084
O00743	0.4461894479208	0.234439829982716	-0.127854066618532	0.14781546436952	-0.256659734788023	0.508401374478082	NA	0.385341968308355	-0.0327443346536711	0.0869044109667154	-0.308575516032434	0.0713629223322378	-0.148444117101521	0.319565887058866	0.124464388435191	0.450550902203448	-0.184668955743627	0.352894149085245	0.252729703479197	0.0971789959773179	-0.0452647687231842	-0.228847695713974	0.748987489928101	-0.244103705770987	-0.18067867684305	-0.277706354666575	-0.0571438291214701	-0.263578852153413	0.417089858680056	-0.021825005937723	-0.0866938868566223	-0.64374707160801	0.282699092048128	-0.237048881784423	-0.487623021052915	-0.569709054229214	-0.605157639118454	0.0672579640701958	0.44889273776473	-0.194502295024712	0.319074521558511	-1.10513522931249	0.273874768734288	-0.111999850615719	-0.101694085449529	-0.344169850374916	-0.165092526452717	-0.281518088423443	0.365313758687304
O00748	-2.10052500165057	2.59840319043923	2.52348300103831	-3.13918224805028	1.98894751336943	NA	NA	-0.160768368373384	2.26482910496123	-2.80455932102727	2.30275374939662	-3.14120809792651	3.100989990593	-1.75652929343996	2.32105411769903	-3.88224744074629	1.44732004435315	-3.91418413277155	2.03058457039532	-5.03879617168159	1.91722570952227	NA	-3.34307746099694	2.19954264669482	2.30799337921344	2.29607371407928	-3.06612490637519	1.97461531921743	-0.773328084847495	2.6864284441488	NA	2.36483224281504	-1.75451539340171	1.70802610432696	2.22560731339789	2.45471806951022	NA	-2.19941377720034	-0.316730088846072	2.17308667043322	-2.66765473513802	1.65351573989611	-3.29499716423233	2.35093376244824	-1.03609961017209	2.51731636218151	3.05281969260198	2.60977909739196	-3.50037130327315
O00754	0.511032821964243	0.29574889353233	-0.360849540695753	0.229195488080357	-0.0563639427526645	-0.194007897026653	NA	0.161608164324525	0.0586814469794774	0.100568959575581	-0.056832529788247	0.345282614819315	-0.528265207127168	0.396969591241373	0.238831959171236	0.56064391957932	-0.289207820129416	0.555402205397327	0.0311724020544943	0.472298914720586	-0.3622785229197	0.423559680099302	1.02438093704507	-0.426999340297531	-0.183337641887679	-0.491615923398104	0.748497461958667	-0.271638527402507	0.292313854417692	-0.315318414217918	-0.492865719130712	0	0.0793447157298672	-0.238273519019115	0.0618218197995404	-0.444326229064842	-0.154348685819153	0.456207286992791	-0.148021488750055	-0.780908870679635	0.367191760509922	-0.935472943625047	0.618311632435404	-0.31505564813197	0.693046590123334	0.309433544296226	0.00352049585352532	-0.191980707750673	-0.278750346325236
O00757	-2.38539638924293	2.3799475202671	3.37466694637986	-1.52910963379001	3.51799321304803	-3.13485777277381	NA	-0.403481519527695	3.04707577147482	-0.30775922502777	2.32086618605575	-2.15027773853514	2.95232189378365	-0.107695018108743	3.31777652077016	-3.323983821545	1.59306080488413	0	2.92635871206435	-2.73145208701604	2.76501981960137	-3.22785865182182	-0.78101641019107	2.95588674171549	1.77554171850089	2.22788140020458	-2.29548210346332	2.21593884336096	-1.54938913891402	1.58254480869785	NA	1.98795483457979	0.780882630055125	3.44736663648523	2.3551005325706	1.44676476779311	-3.69180046726894	-2.41396323298011	-2.06007251945457	2.82936917603231	-1.81499467441358	1.84043251210892	-2.80794179745605	3.58297505468806	-0.641109542565957	1.59180317124635	2.36354632326318	2.35780914674644	-1.47594827426261
O00763	NA	1.55881203578239	1.07636238828208	-2.46139761529235	1.0719438494413	-2.37930315687498	NA	-2.60666894608425	1.35013290140684	-3.94619641370344	0.389606010326389	-2.45555802868953	0.541276109897337	-1.61765921435965	0.687504277328364	-1.5165016123318	0.571538796072987	NA	0.884211859309675	NA	1.21014467979193	NA	NA	0.899936360390296	-0.0419952730198307	1.38264346582048	NA	0.758997134362602	-2.0936150198758	0.321621964348957	-3.82576962040837	-0.102953830973766	NA	1.30802905588689	0.467785763849582	0.128202880577495	NA	NA	-4.89773373063635	1.19204998482054	-3.65978891743822	0.215151063510842	-4.00014292159207	0.817512518062474	-3.97575043628662	-0.892588122051295	0.579251455206238	0.489288031297086	-4.66501660014399
O00764	-0.316170830280708	0.249931893873885	0.0576656430377405	0.189136111075072	0.0887407819795616	0.774617556789398	NA	0.793757159089539	0.228325783936658	0.13249234933631	-0.141078202074508	0.36004251895497	-0.122056026883747	-0.595711579511992	-0.178066568272818	0.0424806641075612	0.118539958484558	0.0809216403846964	0.368486801727421	-0.507323130973425	0.0492771915302423	-0.33583288269636	0.185993148806347	-0.19125002004842	-0.65622715445552	0.0370117336612577	0.186752914958472	0.188285747419707	-0.416830277939903	0.0957900849346824	0.138633823534215	-0.624926303740448	0.229062829203084	0.24375884188637	-0.204699167808329	-0.4046632120209	0.0216331463965282	0.0460382709256333	1.4474397639332	-0.0880313725637052	0.702864501242498	-0.833325461190748	0.497219114684011	-0.304407803781785	0.175185864165009	-0.492320689617067	-0.296844546728799	-0.110351739162068	-0.260448125962411
O14494	0.553364978217915	0.233158953842795	-0.457475663851008	-0.156010548366599	-0.861309676345797	-0.216041638960074	NA	-0.427449273619481	-0.206673923183055	1.16473033602098	0.104894906608131	0.861691983143889	-0.645204313488454	-0.0570278045453128	0.247444112251977	0.280262496193681	0.3450225193209	-0.191132206207418	2.08000146697529e-05	0.783563941968784	-0.0183471612600163	0.429011169360174	1.2077742678903	-0.677397869407517	0.7505742628318	-0.701071949513509	-1.00264088559926	-0.0580976583444412	0.277591562358112	-0.105221632074994	0.532574083791164	0.573562039132821	1.39256618303819	-0.554725474204742	0.298088191426822	-0.341000931475246	1.19686675563949	0.671821429161208	0.569845854902694	-0.480956439067877	-1.02871860687958	NA	1.17392485570491	-0.264957223584212	0.531666109845724	0.767144108460999	0.161782446762516	-0.0125902309356016	-0.423324944051029
O14495	-0.29232114213943	0.859915553194112	0.558494218525251	-1.66729310294201	0.474135217076567	-0.696266683704462	NA	-1.79992410862855	0.428335630605565	0.0393509753597119	-0.331860504398808	0.189086766503545	0.340622234911278	-1.65670267888346	0.681135177523137	-0.057545366512354	0.657857285364663	-1.52917072951016	0.721309403049048	-0.222749868083014	0.999025264059201	-1.38778189179792	-0.453400862288557	0.588338146435841	0.459769910692714	0.595911772927655	-0.737647530895961	0.40223681577309	-0.878575127506025	-0.0759061306831104	-0.451984291372423	0.104486355692794	-0.571436065605697	0.474613020394232	0.577346788800266	0.0700746753948884	-0.796762847576799	-0.999242976585059	-0.803576325596877	0.571001696654609	-1.62546044036365	-0.0889394709303666	0.281528276385641	0.114068008383635	-1.13147407464261	0.0727462866244988	0.515887196360096	0.420110129318914	-0.843550870136863
O14497	0.621261277375082	-0.339108814959882	-0.219317724383666	-0.865729884774243	-0.373722388471954	0.542809192614133	NA	0.435106530150573	-0.586609604453415	0.850494471248439	-0.616384146308276	0.554703456246724	-0.27014838484819	0.213326709084052	-0.0998624721454089	0.529048382795576	-0.353055310073945	0.72238278994908	0.0562815989429364	2.47483540449556	-0.197991801332851	0.68603473692017	0.683940274033693	-0.379116771447608	0.00222902623643328	-0.559338729606557	0.419746695968245	-0.0685440821481684	0.260405000102924	-0.569558787130095	0	-0.433565068744324	-0.98903764484087	-0.528700264917028	-0.379058395260309	-0.839368353321323	-0.432470649840015	-0.0151458657191306	-1.00870833127916	-0.875039265712539	0.216715566075207	-1.28467803560428	0.549987548798299	-1.31569139019017	1.56080078885849	-0.219534674367152	-0.288818496432578	0.122758231399885	-0.878548330114974
O14498	2.05552071990326	-1.89993833193739	-2.4584373519792	1.08261444313968	-1.13930113904505	-0.238019573105628	NA	0.148078338405986	-2.24304883738541	1.69644411371319	NA	2.36036387759994	-2.92427853142385	0.403064047869126	NA	-0.54778251864284	-1.04151641723302	1.26006168356117	-1.1889499398344	-0.945202735963498	-2.69091503253048	2.89498741502089	1.714875446306	-1.33194490068856	-0.27796862905905	NA	0.435175389750526	-0.857719377836705	NA	NA	-2.05357771156044	-1.28640872307956	1.44952344526136	-1.31712880675525	NA	NA	3.45204856449367	0.719060789939682	-0.0583213246446714	NA	0.600821241512413	NA	1.91570737850511	-2.89056123750408	0.483603999458255	-0.221468275144307	-1.26129525398746	-1.28208338537905	-0.141788432497473
O14521	-1.22619112441272	1.67671048270257	0.997732750455219	-1.54335123431009	1.30386873610653	-1.07479163029991	NA	-0.45727405545879	1.11784056565306	-0.663017772036175	1.65185731151312	-1.05606695417996	0.968847267356047	-0.873113083804018	1.08657913840723	-1.27931962251703	0.441520613686185	-0.530660237232711	1.44287298493546	-0.68597202707145	1.38500565352352	-0.271539456508266	-0.834153027158109	1.45012345618264	0.936203947605387	1.29485205214446	-1.39790261700356	1.27080441725905	-1.14012374626053	-0.0770959858255047	0.618925934543194	0.945582976317638	-0.817488153716679	1.24090041340603	1.3927334399351	0.892499884972095	-0.473993548041381	-0.889215586997016	-0.906217802403237	1.54966433453857	0.241885643544459	NA	0.0237923532359581	1.81456766699727	0.589204872300172	0.852749662057885	1.29037598246063	0.94637031790398	-0.706346889233927
O14530	0.620956439102096	-0.303839249506926	-0.257393858555386	0.66545633882967	-0.610292763393258	1.12760866920622	NA	1.3826700986814	-0.493206195065095	0.459042552118048	-0.399619770270097	0.827514708870944	-0.695763323898752	1.18325749191923	-0.541776906649839	1.59664638988812	-0.627602112058951	1.70726403856364	-0.0263860858251812	1.62970580355635	-0.175538159044447	0.373328272405529	1.07035884993505	-0.23985285700859	-0.274854481091727	-0.460746214550645	0.950603611156553	-0.358652210479245	1.6124909017956	-0.319824474777685	1.28625112837566	-0.866961387977754	0.324660114162023	-0.634101818339102	-0.685475442862752	-1.62030863763313	0.14434238317783	1.0487959728664	1.1770035810074	-0.831655005977209	1.04094351047079	-2.28254092230886	0.00489505006215918	-0.803984060157553	0.749789903185222	-0.0610513184944486	-0.320192516606231	-0.42755406679878	1.13456060595389
O14545	0.443780669384559	-0.54028271510577	-0.358864281217189	-0.140890610539349	-0.456410523510289	0.39939658275139	NA	-0.00402748016056975	NA	0.896559704161881	-0.57620570824751	0.581787876613133	-0.730213517789201	0.120210547962557	-0.0275040251435996	0.73020591352037	-0.573629872451511	0.0447755919865767	0.102723759825398	0.599948555078873	-0.526704586094334	0.0193387519447743	0.512875313264129	-0.591558469892194	-0.820180135030387	-1.02155666001602	-0.157104077899461	-0.224942678602124	0.663394933354496	0.31451658213631	-0.356610678319242	-0.540861201432346	0.986421519175886	-0.520747163278765	-0.611620023190452	NA	-0.349700783321616	0.374466726364417	0.744046767581295	-0.942272427825523	0.597305516927076	NA	-0.0239408926778388	-0.836673743644141	0.591616986098035	0.0243077560304474	0.0594876380732483	-0.531100583675199	1.17843284118325
O14548	0.0243034969160574	0.415128085696536	0.286514351028209	0.302226899944324	0.582066935477155	0.600320163511564	NA	-0.385623696109859	0.126596972350844	-0.205606575491742	-0.3470527125839	0.629288095379182	-0.305811484090428	-0.537831992800977	-0.128451005162703	-0.439446564507095	-0.209143244696237	-0.0862017023827333	0.142323500876373	-0.76612992064969	0.000833185082096399	-0.168072991793136	-0.482466326338181	-0.217634557850928	-0.611992437212638	0.341281169343071	0.119322710213015	-0.468508398046386	-0.0307956126911373	-0.0817195133839617	-0.244300156989509	-1.1267712340342	0.115210795478466	0.187684557099133	0.154310408931896	-0.416404912960108	-0.632066634926518	-0.251679396981259	-0.850979629951268	-0.236765427746662	-0.544277455508609	NA	-0.0142105402443145	0.154222901448358	0.601002080139893	-0.216149051578031	0.092635194454437	-0.412074377796807	0.982261924896657
O14558	1.65533268478359	-0.168291346772111	-0.934606784333546	-1.37190772428962	0.307455091618872	-1.54230121063722	NA	-0.96624890645122	-0.968613626949177	2.75398875861704	0.201772288612965	1.62897333765481	-1.07593445776577	-0.207989017665016	0.183638691697011	-0.451703845843261	0.641176943999163	-1.43259995560133	1.04239911298318	-1.49410274145199	-1.03215920490842	0.140735053937425	-0.451485164144723	0	1.64105883868522	-1.6340949117971	-1.54342312203428	0.864860699308029	-1.02617764275577	0.4495610639528	-3.47144365381989	1.04402693465452	0.256824385077479	-0.51471084871174	-0.891267534080203	0.463515922466017	1.25430900893467	-1.55204913782081	0.590491995763371	-1.27743369079153	-1.8326625959418	-0.766389977345945	0.460673488328791	-1.75996963799599	0.138797332763696	1.7577859231761	-0.415542766492605	0.55675149124917	-1.74722712780267
O14561	-0.410682826701214	1.20756134219982	1.1217997019919	-1.1543404715179	1.03008675715645	0.0429176722405984	NA	0.257662757800574	1.26012764208277	-0.421257180997765	1.00157590005098	-0.411763479707746	0.701478555985956	-0.0803098705837382	0.944951137767671	-0.494435830318396	1.05348849261112	-0.55211385403701	0.854660701533344	-0.730080839272116	0.603568643826002	-1.03437604730007	-0.80932083627866	0.946599814970877	0.498688249878409	0.537133255748442	-0.390111916543066	0.67459716632124	-0.012449214170644	1.09255739441425	0.00228600605759333	0.596571637207546	-0.492130193626373	0.815617181506505	0.701090806055973	0.191518951444383	-0.35560249569513	-1.06236067027694	-0.172932505084008	0.797799830226049	-0.211963797235034	NA	0.333954413791048	1.04948330256578	-0.0871259597814298	0.0258036521038889	0.962442695058895	0.271914613253173	-0.811122494950522
O14562	0.979746863119612	0.0265954394601646	-0.40757337327616	0.194987235587346	-0.302968175720281	0.850356013878583	NA	1.06584358522642	-0.135348216990193	0.447830058086202	-0.665451994766947	-0.0807503912711258	-0.324608571898221	0.620932737278245	-0.276436205426929	0.470611750487809	-0.434703351819419	0.946733462386378	-0.2606038211096	1.37612741572885	-0.039747538539757	0.58280214351028	-0.0570590257028929	-0.671561557053707	-0.587211629303519	-0.759118588690585	1.33471068433399	-0.238946961454898	0.803030962855273	-0.217119014022614	0.390681825069699	-0.752063432136298	0.0133635280335938	-0.529220580805168	-0.42337611797724	-0.899071386423609	0.376740622288203	0.0371500843545611	0.481700000885345	-0.791804159547185	0.462517365917533	NA	0.207854563302302	-0.663794718847472	0.274376526345449	-0.193124592164262	-0.388089932959302	-0.333242432142006	0.161819663994015
O14579	0.616532147978052	-0.0976292465099817	-0.331217456185659	0.262639173865566	-0.27601010155812	0.674825079654646	NA	1.04907855927982	-0.346717300667823	0.375679866476908	0.0107655779790026	0.107924257458148	-0.510314843100861	0.253416133650504	-0.0701657304497019	0.401300651476085	-0.378720483332595	0.85432652609291	-0.0976662726731483	0.180200618302464	-0.0486668131461467	0.294905982850079	0.854666672728406	-0.470418776680598	-0.259139516173768	-0.4972709567186	0.0757949041400217	-0.175820944775625	0.420552156090075	-0.148585948406248	0.215765975226761	-0.478524821585403	-0.125521436021355	-0.279045053579699	0.0769352107919588	-0.877654896717139	-0.1202196227595	0.215358818003351	0.378407265196408	-0.612776058620728	0.39857726242645	-1.14657886492465	0.419191243733241	-0.361603774511316	0.465792018055684	-0.441868482836618	0.050220029985141	-0.343717517388823	0.114317561829244
O14617	0.300555392322959	-0.407342604350552	-0.684077043102498	0.253787572745169	-0.650723740244416	0.254244118640472	NA	0.66444621946988	-0.510895959012524	0.327012549326373	-0.732166748797608	0.49656781845737	-0.581165413507934	0.251072947243772	-0.306263045322069	0.301419231243992	-0.386750652621988	0.656871107086165	-0.223199298228923	0.056654542211346	-0.444372194623762	0.132057088413292	0.738544146969128	-0.699451104881794	-0.418724006683908	-0.781146356867739	0.842468103755788	-0.475247772612317	0.71933058536011	-0.492215713719631	1.04450096461038	-0.748095737523244	0.0161658080892142	-0.769726611489158	-0.228646240627491	-0.893383851161955	0.0648627584806913	0.528511386078755	0.83591236595184	-0.566570999203115	0.140806225314236	-1.17655036181629	0.584765034273019	-0.795357297066104	0.304990537869537	-0.387352242378443	-0.46957499886722	-0.449530352762302	0.224246361438551
O14618	-0.211423478885608	0.867290462926345	1.06068332562901	-0.233944109347387	0.651602200846094	-0.299136882554173	NA	-0.171066797026652	0.887335538911639	-0.403342307377848	0.425612541198666	-1.13206128231501	1.15973207635738	-0.454025803606262	0.57925364381931	-0.788801726008559	1.00199273216385	-0.385142874164973	0.943029355425807	0	0.672725968892616	-0.723135067714313	0.635676828359539	0.948982388448753	0.793539120937073	0.88598069285206	-0.288427392989936	0.796181978969182	-0.374864851381879	0.803697370478618	-1.0206128804985	0.662258993194705	-0.515646232637518	0.932421319339189	0.313311680225148	0.725801218730386	-0.437210291164845	-0.760009668041766	-0.507000917984621	0.814933906003017	-0.950376041622155	0.283349382042884	-0.922727485502131	1.04067106467418	-0.818216884826404	0.355728941927122	0.592966618567871	0.955071498057285	-0.608192927218175
O14639	0.0030353877942062	-0.456124882206186	-0.385152742636404	0.825551268122009	-0.395198408723806	2.55932098439526	NA	1.73622888443855	-0.278755235812937	0.999856870706807	0.219531296519037	0.419324531070741	-0.427805240851663	0.922007538558747	-0.505977219823139	0.597408556786354	-0.297622106699921	0.640467755556754	-0.379487531825488	-0.785946736884418	-0.494554470777997	0.28865715415283	-0.341002020225632	-0.887192531496696	-0.124256876383807	-0.737934519835903	1.77031235882159	-0.411324350380051	0.823254921099648	-0.498931397887151	2.88360109095854	-0.61820839693876	0.766489577165679	-0.586226763358003	-0.256127339977455	-0.692211176523607	0.695952018833392	0.0947355067824773	0.392665638761413	-0.607666199387152	0.895163334174724	-1.17347015991432	0.845696546420784	-1.15493187807986	-0.428434505852071	0.429754400258121	-0.363361059640006	-0.25454945528265	2.19703908185922
O14647	0.188907819597116	-0.485846653335864	-0.290137024632031	-6.7339627602081e-05	-0.691359821475798	0.279411132709246	NA	-0.00707855109133249	-0.266512173161361	0.354354728962608	-1.0383929252805	0.369709737374453	-0.552529547821887	0.406868881554548	-0.239869501942435	0.250152141388156	-0.15087203513874	0.404115009078803	-0.204890869483942	1.02321950989855	-0.26125170403604	0.138536613797138	0.455982518881406	-0.391169166224913	-0.3963276236989	-0.572428036229331	0.639851155381338	-0.302430166937555	0.464202035023408	-0.58226662897648	0.206022277547262	-0.911111845035828	0.227270292923789	-0.49552035626987	-0.544390487885257	-0.814862118386733	-0.414341358392404	0.132343460130841	-0.333960178547754	-0.580529826368776	0.254805535927535	-1.06841854338739	0.0699597377913435	-0.868191750944106	-0.0973256672479117	-0.259671546634324	-0.617928134001442	-0.36674002748725	0.756646962092397
O14653	0.512431790013313	0.568509392306511	0.0278185075766135	0.229478251351813	-0.0111434598534323	-0.14408952848358	NA	-0.107956662694976	0.0322338187426929	0.249725081392839	0.0899214882696739	0.254802712355259	0.00572247819279426	-0.130684246359246	0.49267768379864	0.250666448752687	-0.142523997915145	0.793498468614848	-0.121083930343604	-0.758392487658138	-0.361669913797702	0.561175239141454	0.294126238569541	-0.475220640870038	0.0827796138117023	0.135256450688924	-0.0030727077657442	-0.0453790888668522	-0.531437977027871	0.235485936703849	0.124960682186936	-0.177727262946549	-0.155215923686722	-0.089329417804219	0.0790980882293866	-0.636216723443249	-0.586562595810301	0.226817063637881	-0.0837966754786788	-0.254038784013201	0.137340549321058	-0.574352085374004	-0.154744281689139	-0.651836122351101	0.0187399869660592	-0.598312753965779	0.364819668335066	-0.0372982845169361	-0.0724411144115784
O14656	-0.0745240949628787	0.0878128963044809	0.402239313676537	-0.379321260338818	-0.280193840472172	0.340219157083673	NA	-0.386044615011789	0.165121015726431	-0.141328023682984	0.391873725256293	0.184774870469797	0.645492989955697	-0.299719821978661	0.213481056562021	0.460715338773827	0.392657322305395	-0.26654961966498	0.414634633348632	0.332382089381573	0.309149557876268	-0.463001619850969	-0.368345210287064	-0.175486236912723	0.0934697130357733	-0.256364910152778	-1.03163420478822	0.000901493572690981	-0.0552329004824852	0.320388618946321	-0.927389223099071	0.382000508118777	-0.645781220754387	-0.48850747855427	0.554028137051224	0.133478864223989	-0.602356569347235	-0.451550555706206	-0.578430274140498	-0.139435721790187	0.231272707253465	NA	0.0898488574921288	-0.00840602424680803	-0.677184611171185	-0.249815837408377	0.155621344553484	0.506133661059129	0.285861842013654
O14657	-0.560922297485518	0.292860998106657	-0.0985196756907607	-0.374189827378941	0.0570895874501707	-0.256067401985359	NA	0.303091860689364	0.102467198382539	-0.0296446017851695	0.0188730469347211	-0.846503861561913	0.272754874209229	0.402339486140165	0.554006789480442	-0.0658426312248208	0.366144645962568	-0.427513966787234	0.514954525564224	0.317304073560034	0.160302968278175	-0.22793639604344	-0.0602269845618499	0.227755092672493	0.112172253531134	0.153966878132084	-0.749535561399674	0.333316063940813	-0.166152085315217	0.174344302565026	0.379467553287799	0.200766931247672	-0.413763172948795	-0.660747909262088	0.278709049568268	-1.18775044154947	-0.662590688587302	-0.571353996829632	-0.383873383476289	0.332756172641054	-0.609157498561598	NA	-0.903557440629435	0.239936071545514	-0.0302679213386972	-0.134580949838434	0.0430625517677923	0.417434266057346	-0.634620560837866
O14662	0.374579096054144	-0.604555163524071	-1.26207715291979	0.39975025852767	-0.556566394782007	0.541550852440218	NA	0.609476745740447	-1.07619981942539	0.643165723669623	-1.29414463799543	0.637492336261935	-1.16672423597624	0.231307636241643	-0.481324046469665	0.124611843546931	-0.888754250284099	0.567273128694299	-0.97588122208191	0.967814966617179	-0.537315469408166	0.240942984309082	0.513851243171447	-0.76937793436081	-0.328390816167105	-0.611432744903055	0.819452606201442	-0.600804490868899	0.108335500799416	-0.696941996914357	0.253072965238416	-0.638374430981586	0.594976516854515	-0.947070055889863	-0.0748820715879832	-0.761889764355614	0.766053482349146	0.700103238769604	-0.205537311166631	-0.89053083866347	0.764776453522377	NA	0.551605486122656	-1.1024792813725	-0.0914244215815581	-0.602169664051314	-0.579234446956383	-0.619143885583282	1.44758331224373
O14672	0.436917199015355	-0.317842545917738	-0.651473696351385	0.410000833729063	-0.659013146333704	0.728618561664222	NA	0.75199919927158	-0.761899274193956	1.01357248417517	-0.630967119929672	0.652981509898478	-0.654403073766016	1.13977210389079	-0.433949006856853	-0.0263838293051872	-0.230331409058895	1.176775646496	-0.385144585874711	0.48954814870276	-0.421262783839142	1.20168799949443	0.777339822470074	-0.929835841050869	-0.643055395312579	-0.851460177716902	1.22387571423186	-0.676452572353169	0.563084862939434	-0.478636993506706	1.46671925835034	-0.609676692481779	0.981619488384576	-0.770155007981735	-0.608172109232205	-0.818642073067377	0	0.49936528205582	1.01592594351195	-0.945094645604318	1.99639578511943	-1.31633138573092	0.855016867838303	-1.19330756651178	0.149084025605102	-0.50698756399499	-0.699873605795807	-0.585203793107711	1.10036496578225
O14678	-1.0485651783737	1.41009124877135	0.696814861715681	-0.774423286151637	0.235970732373798	-0.710689629144206	NA	-0.428260367568398	1.1924172624588	-0.812606048870044	0.290742866103961	-0.00846376013628625	1.5152366676611	-0.802233417935718	1.61298311421914	-1.13292731892497	0.813128553283268	-0.915622276810597	0.857250909655813	0.257689483961582	0.818822080817601	-0.289356436706831	-0.280360452740523	0.342038250640043	0.711279640313935	1.57598827746019	NA	0.532913375728978	-1.19058160746492	0.593927211681383	NA	0.0321425824588077	-0.606477022298624	0.836695784167524	0.932450380717341	-0.641476549422445	NA	-0.947611867239602	NA	0.372090784196559	1.42498876650252	0.242782648037337	-0.577478083182094	1.16276606824194	-0.669343406243711	0.98203356151599	1.76080801480127	0.603414620926102	-0.072393177791775
O14681	-0.543624613212099	0.702060982689128	0.470465735607553	0.75676583985687	0.394583322416707	-0.682310992822906	NA	-0.14142717638574	0.303867490331681	-0.636709924758087	0.398517602762659	-0.88265585796451	0.6913581782007	-1.24215355349601	0.228283092304972	-0.0795972115385641	0.235794478532965	-0.198779908106824	0	0.0459499288828589	0.735228942774267	-0.105420590350445	-0.549111243352151	0.659119328745636	0.919645524862977	1.00395061621458	-0.927566138829238	0.15577052395596	-2.58392543962294	0.205373201934302	-0.853987007460209	0.461283531126258	-0.856443972496134	0.534884345719579	0.446371762902798	0.16428506639649	-0.342094982783337	-0.183540995253194	-0.389876033209909	0.934913894331038	0.397093680794301	0.587458685438328	0.0300527359894716	0.953933420360466	-0.431955308745387	0.172376542012165	0.727269650128425	0.732442742702219	0.304198522868019
O14683	0.12261589675909	-1.12530105555203	NA	2.33604938948814	-0.952302561318156	0.678340647348584	NA	2.02270748401717	NA	1.03233220859132	NA	0.779346422534156	-2.3960398769279	-0.974500604803225	NA	0.733751859437868	-1.107017741507	1.67814269629983	NA	-1.48494035494473	-1.18888347434493	0.531250227186735	0.273699805385277	NA	-1.59867649049824	-1.81899578589183	0.90304865994816	-1.28022537806051	-0.605579769483601	-1.33263754360534	-0.639535331040976	NA	1.62921200692714	-1.43053848865732	-1.71407206589091	NA	0	1.11911866602061	0.672743618688799	NA	0.363002689463091	NA	0.670975764828246	-1.04915551043412	-0.404603126202979	-0.873481123566041	NA	-1.24661367079927	1.10837687704999
O14727	-0.434953556904737	0.522200188148463	-0.456079636602921	0.493485884753356	-0.508631251555625	0.457511361217322	NA	0.699859103423985	-0.294820245710539	0.704794499107979	-0.828645929680378	-0.208849836631317	-0.297504047084874	0.189293129427431	0.156904502409811	0.919279007216887	-0.378890363094857	0.10356237964529	0.395897429514284	0.695718104051859	0.202194586271289	0.153809673122974	0.406981251256751	-0.614453869767266	-0.208171441874957	-0.50428684698858	0.236262653576241	-0.00362549925349587	-0.0820677741344893	-0.555146209564518	0.167415128288085	-0.112587871578831	0.569724664327045	-0.129807104767797	-0.333029208239599	-0.569813003524582	-0.917317906906866	0.66304478118376	1.10235484137185	-0.549721554783825	0.121680693284183	-1.07472514350893	0.000670665574914686	NA	-0.513291851823786	0.0104207716678202	-0.456586109151776	-0.00405483696987385	0.165572090429431
O14732	0.215931551178157	-0.745161591259606	-0.459528112218848	-0.795312141988752	-0.183053836732435	-0.647971264732764	NA	1.62436354379606	-0.182619180922067	1.34474557956833	0.600873914773418	-0.949691036026096	0.015820690705306	-0.658380818249249	0.278309885033197	1.58108594095061	-0.0749173965911361	NA	0.484766482511786	-0.0579113259763844	-0.258127456254842	-0.296505828314405	0.414432605339883	-0.0674243223817879	0.0589172486028957	0.167118800895144	0.145710476068645	0.437151872610631	NA	0.328803451270232	-0.490934322162129	0.251321442538069	0.546917185427723	-0.136835856062667	1.8110869865788	-0.297939474915388	-0.2049220103255	0.709669653593927	0.543290733708812	0.0050432614171001	0.490876645440196	-0.251160754393069	-0.476466980284114	0.529811121912408	1.95335293941848	-0.18332369894779	1.04836767000088	0.853705214742721	0.153742471124605
O14734	-0.956188490442976	0.245324126528862	0.246180893167233	-0.0946108630465758	0.250981923813638	0.453252099951886	NA	0.484561374479521	-0.0356248248343416	-0.913369737302389	1.30603888279046	-0.363988760185256	-0.185566413293184	-0.0766722701563491	-0.0452306891621799	0.0849184068343298	0.569613646345143	0.162202662073469	0.200338834781149	-0.847229131120233	-0.774754645006222	-0.197138275190181	0.33707571375904	-0.119911165856738	-0.420871789208888	-0.220576032979318	-0.520424787732015	-0.0504705038866824	0.361008041098508	0.896298817108667	-0.0608165521321098	0.0752260354575629	-0.198520266530515	-0.436574556911513	-0.0020367864305566	0.413417312376497	-1.53618806308356	-0.745779383507131	-0.909541749967476	-0.233184839686459	0.142146256510337	0.0364456982262968	-0.813718555822856	-0.189263454384589	-0.0626647920304571	0.109265082367715	0.595787614818532	1.29258865213599	0.865130302159466
O14735	0.63995108456866	-0.297631340080184	-0.178699931379059	0.218896763774435	-0.19720362207193	-0.147261976837369	NA	0.449878296820389	-0.39524769423068	0.440408425846387	-0.552875111351616	0.149898001838835	-0.179617188517804	0.401146678588704	0.054624560548401	0.610022849657007	0.393030233636345	0.32731767058981	-0.00143100248229899	-0.161887721787043	0.155904328411559	0.476947557914466	-0.145297050661439	0.0032547549240558	0.0634057297501815	-0.559133828099979	0.538772951199727	0.116149440640967	0.0886173907405077	-0.337928598794662	1.10997469679352	0.0260259490064101	-0.0163894759518133	-0.527967635072029	-0.308484946324516	-0.460300611958766	0.0491158739862492	-0.238703752155313	0.00143100248229899	-0.464908125275468	0.209989904029316	NA	0.448630693090962	-0.633107230697876	-0.628292757060748	0.0530771344573697	0.00350540752705797	-0.226184023447063	-0.236574736188301
O14737	0.494796720385082	0.161658130504502	-0.0372399365604288	0.324695004762681	-0.0821701965382946	0.0654127803235944	NA	0.184248833810544	-0.167600094210446	-0.106096957592083	-0.566446688287119	0.0230700650024147	-0.223371667101876	0.193188827853994	-0.177213036269364	0.587843590223155	0.124608344313135	0.671528910140422	-0.387123718943347	1.16424306206238	0.211707416416873	-0.138322917332175	0.628562348998358	-0.291048955575297	-0.317860020761046	0.0369100394054538	0.568500034979639	-0.198188609055299	0.681470594372652	-0.0896877978747863	1.70664714416509	-0.431487327974192	0.0903299542912741	-0.146196635490112	-0.322523382525578	-0.531492240025276	-0.204005100918287	0.187581090284857	-0.0415005880243129	-0.206578554903167	0.127020145826204	-1.12292708345104	-0.0616049715530913	-0.489349653167622	-0.587280425405467	-0.227229218301499	-0.451679399449347	-0.00414724016570212	0.120721411723052
O14744	-0.340815939414979	-0.102745164531832	-0.261311386598763	1.01380808598984	-0.0465685400380433	0.352661253390323	NA	0.0831328391735209	0	-0.13218834363003	-0.684387956598515	0.156349649068932	-0.0578853270331656	1.0426278795365	-0.182482425166061	0.207452808220896	-0.0833356933585065	-0.231440736664551	-0.0371986509890014	1.0719798502464	-0.0723984620704581	0.884659480207564	-0.188204874827623	0.0443204349732564	-0.367788247679098	-0.0748680183760282	0.432819239332012	0.0554266628877809	0.0725405164164492	-0.092968863311123	0.267996020956796	-0.403880272969705	0.813441772674722	0.0505684788580663	-0.348708338567793	-0.439131236710832	0.00378523530426733	0.796256726733548	0.25330565013245	-0.130440913844168	0.787546790957837	-0.591557680303085	-0.231451049183153	-0.332151434725741	0.0754073462351776	-0.254214773623666	-0.326677364298199	-0.280746368858809	0.836074099891009
O14745	0.37292403540075	0.00961085748675572	-0.033921355474348	-0.083046710228956	-0.0597725903047444	1.30670687515401	NA	-0.362573372593305	-0.189504277393283	0.0631509928596401	-0.28853222271613	0.23005263493711	-0.301501514123743	0.477602712211123	-0.451193355203255	1.16922671897635	-0.506355130541433	1.09952622062729	-0.550622172690453	-2.51826318544463	-0.258112143928239	0.591728275735552	-0.194371203086675	-0.640623465578516	-0.671362234393087	0.0284347774656464	1.27421115337253	-0.63355612585559	0.379212508199238	-0.608068141648181	2.30352055988517	-0.560871874041052	0.902960749771808	-0.106014877636481	-0.0315554102180791	-0.529459602511483	0.121745088448041	0.388815387423	-0.629830447431591	-0.483988167033818	0.254570652403956	-0.710430334115243	0.597730130782402	-0.388200624901408	0.274187127427318	-0.0990645121033431	-0.507343881787843	-0.138602248600906	0.713902601695521
O14772	0.382488782697824	0.570476269687426	0.362058511153497	-0.0264122531943096	-0.235776521451425	1.39194832032425	NA	0.462500321434491	0.324200576214991	-0.241422845709258	-0.93123597572828	0.135260902566842	0.14629413754015	0.906904500200047	0.149390545178069	0.465089237849312	0.490079406238288	-0.366673344808162	0.482597439070225	-0.161598845841147	-0.123066175398962	-0.181894741774999	-0.311100757640717	-0.279252739240927	NA	-0.530544781282225	1.41325718705907	-0.146129621670767	0.717932685626574	0.581628347753168	-0.100562274836753	NA	0.16768232380564	0.170595723839001	-0.19107781762919	-0.878312457789131	0.00523984742795758	-1.06189101204176	-0.0986547779921958	-0.854517730891568	0.291279483077383	NA	-0.298089694145586	-0.144535378280422	-0.214746068602403	-0.817305672920035	-0.0248963834857934	-0.630893175961831	1.51708156454973
O14773	-0.298515989765527	0.389345630966648	0.325388986205866	-1.27176297751889	0.213086583180258	-1.1361276766619	-3.37082839838935	-0.995162666470941	-0.519609181902926	-0.47904045535784	0.934775357363625	0.506596393838713	0.556937419939079	-0.745810615032852	0.668795412073425	-0.59664717243043	0.303034015411438	0.443952052637806	1.1808594427556	-1.24308104415101	0.640831766289155	-0.27955722200161	-0.361395926785075	0.509581127655034	0.338438686666898	0.713032568806339	-0.667317242019926	0.458384103021645	-1.31691963719047	-0.253873585365531	-1.45336336269969	0.348888548472367	-0.870551232322825	0.371703156582656	0.761580207591965	-0.0757231637753826	-0.434763015969821	-0.500478202867393	-0.730199751658052	0.2426883737404	-0.530138230637199	-0.0851165776621752	0.507207519028356	0.787087808494949	-1.13855436376908	-0.0453946760906128	0.63286574379071	0.486342666788184	-0.943245222971688
O14776	0.754010740419558	-0.453734146757078	-0.562360161796722	0.434304256735871	-0.593254146282858	0.677998556554693	NA	0.395309890697078	-0.739502910389824	0.212787172307312	-0.767584800507144	0.634700307167989	-0.732184778282052	0.854062887240216	-0.412785789391114	0.67095686826034	-0.504159082369959	0.761981335908125	-0.461148874199983	1.18014554502673	-0.515377248278229	0.461320419589493	0.653052836207678	-0.739881829143396	-0.290243730677069	-1.02632474700695	0.707964868427199	-0.610300712387279	0.830093769376658	-0.380002617892769	0.659809140772875	-0.761365434113774	0.396876138903906	-0.770103783063263	-0.737894259932455	-0.816725960347433	-0.0777681136938106	0.558451179603111	-0.117329751728265	-1.02888742826466	0.258988559872886	-1.26316833462637	0.554935874785143	-0.906161982914432	0.443415522132552	-0.447035038701287	-0.600422062636641	-0.544302924112097	0.440648116889646
O14786	0.775972586647113	-0.11382542214862	-0.103708890881338	-1.01142050614109	-0.265331887944422	0.150185037138002	NA	-0.518562577947717	-0.215435199320805	0.311402597354492	-0.362422947641823	0.47268262181581	-0.338832989592893	-0.638672665252663	0.170784307172429	0.310310108729457	0.261877254980005	0.456162294155421	0.556348383052486	-0.767195960818373	-0.243048531049411	-0.121248719786427	1.37566499657485	-0.403579536432702	0.455086539920329	-0.563975557830801	-0.144984542402691	0.40614099801617	-0.143752659179636	0.00404271250006438	1.44174051127147	0.240883633962691	-0.299681104839294	-0.192346650212743	0.000324111103907399	-0.194752267027054	0.0711914513213188	-0.986788089654329	-0.974158239331006	-0.573009716843222	0.230513132303024	-1.24036353296846	0.511130975918709	-0.690210116437948	0.497074545340608	0.329255584741238	0.0490535418113467	0.3955079962392	-0.349517063254087
O14787	1.20207381504214	-0.297181947942317	-0.385206341965063	0.514117756163596	-0.516623392935804	0.912234280184842	NA	-0.391245333561031	-0.707807393101936	0.316910343323132	-1.19556192332486	0.699237111203386	-0.417493558159693	0.723244859801001	-0.0603449796589857	0.817622227948549	-0.521900305241793	0.149938660286498	0.238851171186919	2.06458282265561	-0.558126855080559	0.836727695570003	0.676523546918482	-0.641515391195794	-0.235542521187785	-0.657714051592725	1.04806770101118	0.0252803229041572	0.174083944521144	-0.874324545905626	0.0615333776717595	-0.579384820675113	1.20253116857247	-0.348720868821328	-0.676930156547744	-0.333864100517982	0.459026606062642	0.740732397698006	0.942249127697368	-0.632811386072717	0.735326700390058	-0.653500404470311	1.09752633455819	-0.357810435566394	0.331438411363532	-0.137274578013661	-0.915051254828601	-0.268654472840257	1.26976013765857
O14791	0.52522097805822	0.0438543316078217	-0.259666360233208	0.363855125525189	0.249534201192324	NA	NA	1.28564745587004	0.0647712011762067	-1.18892201861903	-1.24872196090015	0.0931226605669888	0.0162840299472027	-0.555832732815974	0.292110824838614	0.169589224592656	1.14770441686809	1.25132311679952	-0.607747107718758	-0.404377082839856	0.0179126605231534	0.54330195064045	-0.61560780306641	-0.870401021025629	-0.418685491265411	0.390065301956392	-1.23428891912136	-0.455480506484371	-0.679108793186014	-0.516154410772941	-0.320807103733856	0.721262855224918	0.827843264508894	0.514306937562338	1.0517536739846	0.167723813049179	-0.220790703414844	0.731194892143936	0.191577246756742	0.193716770420956	-0.983476593822218	-0.684651578461859	NA	-0.718923381083808	-0.299379986877664	-0.0244712488629926	0.48955771823702	-1.35257694104106	-0.384110916226577
O14795	0.127246454142211	-0.157279307918605	-0.0544261541190831	0.105488828569404	0.578456326767052	0.404159464945959	NA	0.374184631815933	0.41563227733727	0.277310459178812	-0.104338860608854	-0.262952171268131	0.26833658852984	-0.159624879214515	0.139158742788354	0.802965468080268	-0.1621587596652	-0.0980785568883071	0.0652467031129103	-0.0327201590775505	0.185481772316525	-0.0911849172767774	0.137881153587129	-0.0654186356347033	0.19230342491408	0.340825424672968	0.427260892071368	0.349250932752625	NA	NA	-0.124237766896616	-0.183346516056957	-0.0556436842782801	0.222224417817573	-0.19995268510278	NA	0.444200087622487	-0.3952199068121	-0.0653194065224394	0.0613795131424713	-0.492459052327762	NA	-0.490957726197188	NA	0.948245944478492	0.133771707386659	-0.655179755872462	-0.422813857959792	0.163893426574869
O14802	0.593643912874857	-0.461518283102492	-0.61920926301319	-0.110792628547813	-0.287126377656143	0.209950423225402	NA	0.601096506782143	-0.469089743614749	0.463962218536649	-0.494826697194496	0.350070947812766	-0.541150442257555	0.551724698447783	-0.331668934312868	0.362758289081942	-0.28529834701839	0.523755563904755	0.0223795774703852	0.721544380188709	-0.255019131783683	0.61296875782905	0.0231296280402553	-0.566641510642524	-0.0576166170573416	-0.549820069198283	0.619965119834877	-0.365675699301459	0.363765902548055	-0.0664933794985618	0.595548279666049	-0.310664816442085	0.906132695982487	-0.435604580516223	-0.460588996092715	-0.282948299406092	-0.0129289471691205	0.999307888013689	0.468859445795507	-0.395815736674123	0.265193828719301	-0.65142495652559	0.466187639941456	-0.21002883430395	0.646156158463532	-0.236583415377781	0.0416287326048721	-0.0989467596664948	0.0363019752106499
O14818	-0.356597792790819	0.417907896623809	0.0312023992691728	0.0172083668532181	-0.0389834377819103	0.0593554166386454	-2.92342251206641	0.156312674776325	0.195660031946581	-0.000370038492775393	-0.794533708531803	-0.135862717617307	0.116857162989174	0.285172521814228	0.124165051266196	0.382952039053652	0.174970181855802	-0.19276046427113	0.174080535711418	0.112749056071276	-0.13611205576367	-0.533992229551053	-0.0140312402159886	-0.0483258850059851	-0.452348616638602	0.154465936082394	-0.737989975791358	0.167562703877921	0.49652122689821	0.330095479672336	-0.412103940327336	-0.211933499865346	-0.157842998650555	0.475509755364614	-0.0675875740642269	-0.495671888243848	-1.03267991864844	-0.435087352375744	-0.515179324269358	-0.0406215866147548	0.121478141141765	-0.543163138870499	-0.357440693901481	0.0238058262998493	0.388675466080727	-0.280067847843988	0.172392370848112	0.0284801585017949	0.137022826266149
O14828	1.65742570417019	-0.844605946259477	-0.74547064696775	1.92827808156657	-0.78111691270492	0.929789161551858	NA	0.418209919408682	-1.2898386948796	0.309734208229061	-0.838087322157715	0.316957558242462	-1.11596536272707	1.86846407612702	-0.658148768418499	1.88706698362858	-1.0310453846178	0.00583907464287492	-1.74451629694179	0.436440774429501	-0.696480491343165	1.45497472644208	1.88679792585201	-1.54255529704818	-0.822386598558381	-0.852393281213793	1.39798464976427	-1.26924308992613	0.897625891215386	-0.687402147299498	1.44662281457898	-1.10778310543738	0.326453745429214	-1.12750089302749	-1.0279177646124	-1.29145398122961	0.692205121765136	0.416078079374373	0.924734011544741	-1.50903744360305	1.54721947976307	-1.53059748547761	0.541688780914074	-1.41154593686553	1.58675318938697	-0.670559831503157	-0.87171519185037	-0.715447880803369	1.58859807875499
O14832	-1.47075305913575	2.95933918850869	2.78963501570047	-2.43288513401891	2.70793038303403	-0.977425259135028	NA	-2.53622630316129	2.60323772359856	NA	2.75888825709564	-2.41045027833057	2.28201267285532	-1.25444363291405	2.00751716755731	-2.14390827172794	2.19375733539166	-2.08321647917669	2.20579937893011	NA	1.76708014525427	-1.96630043687952	-0.190904076348289	2.59224428223287	1.55858132093605	2.11426055116044	-1.52221782849256	1.83481463996597	-1.64085118755408	1.62184015609139	-1.40991859177839	1.84257232126152	-2.67766654420834	1.80674543580911	0.970590993786313	1.82338538445903	-2.21388411293809	-1.93710357062521	-1.37000785685908	1.98072871980689	-1.59430408497515	1.73023854332695	-1.52247971816738	2.21928987479183	1.02240035246949	1.09392635244011	1.37288205222858	1.95554516220694	-1.903632766847
O14841	-0.170656809814881	0.647928446229058	0.790423865278525	-0.575883995163247	0.50346963572952	0.0425185684946054	NA	-1.32121160876184	0.642087496155652	-1.87225467879466	-0.0938188302587726	-0.882390320136974	0.543592269042504	-1.58937105466666	0.182696128397941	-0.887267032803395	0.358802045993171	-1.06808051320277	0.657830616486043	-1.47330485130633	0.823744411400337	-1.34759261320535	-0.423071790120806	0.66997932345706	0.131264155281697	0.347345790239366	0.0596791438701398	0.52064956050242	-1.46337890882757	0.2343328619109	-0.572268261588317	-0.10355411231288	-0.986389970042246	0.599642748812304	-0.146965934263436	0.354102482051404	-1.24735083414243	-0.823569086475223	-1.25402430500988	0.548210858342474	0.0908427741457611	-0.36140619847431	-0.490083808148283	0.506140759121307	2.15990616897606	-0.0247499839164806	0.144348425795821	0.0453317279520959	0
O14874	-1.05402594186465	1.70477144091422	1.46932738806769	-1.49245103187649	1.25640187838389	-0.542614902250385	NA	-0.911300075604148	1.45945347770598	-1.19515716308123	0.519237362443267	-0.653783617479831	1.10390390321285	-1.4428493328135	1.30409643723494	-0.82625936511692	0.999462833471549	-1.49731514429888	1.05767431565662	-1.13547875815346	1.46239277748129	-0.625668561971368	-1.29460896312562	1.30829461184905	0.322956495431209	1.16246765044261	-0.839100547586337	1.07198814425671	-1.24694531101659	0.920651259955907	0.244431918282825	0.625044171814062	-1.75102364393999	0.896141844470744	1.14335871628533	0.515071029857681	-0.379350112543312	-1.48098136319154	-0.947065936078019	1.05785179989031	-0.536179877837336	0.120880110510889	-1.01680032187254	0.983117008962351	-0.971621006527458	0.964950514991353	1.0550524915711	1.11386363235972	-0.543710394574425
O14879	-0.413965138055562	0.00275842937673243	0.351330862556391	0.771896362464033	-0.111414742816302	0.661526185039254	NA	-0.059596552526286	0.140738271865962	0.29922418157054	0.473507983185264	0.201305088707708	0.0187007971571402	-0.504733722902407	0.570409873782169	-0.430010377355042	0.120723191833686	1.05593317088443	-0.0485731362316963	-1.42662937103835	0.461484903568931	-0.258099424227992	-0.413690957940632	-0.271503639375127	-0.419193827876261	0.000760597440421229	-0.268957772909615	0.109784326217944	1.02075359383733	-0.352740979085827	NA	-0.707247698216803	-0.152450629119481	-0.0305118367496027	-0.202156635636487	-0.533183641569837	0.133959174630463	-0.784847921468782	-0.705703061040356	0.00548240335799566	0.101569145203295	-1.03912435805981	-0.502163992927056	-0.716076585443072	-1.42404278472095	0.40908298415041	-0.179958684335788	-0.1960350935406	1.94139592622205
O14880	-0.0878717518519192	-0.441401628150954	0.0189839703020223	-0.0960084906878418	0.109321418507605	0.446693462072862	NA	0.128540386191816	-0.245011323108971	-0.397652861144099	0.690129146899244	-0.78170476054677	-0.297665949946154	1.03771470029699	-0.519977473614409	-0.572226521489437	-0.6051605533391	-0.234269563365102	0.245421962590338	1.17695590033497	0.556440141345835	0.388426237006703	0.0514896973644667	0.679162881620508	0.337467506567126	0.512928768951102	-0.469744944548642	0.0610013201164197	-0.993169673359104	-1.56709807890834	0.743903760728895	0.0415764055475361	1.69361903722127	-0.0719814272916235	0.156250096758887	0.0963260379587592	0.374132368735435	0.553144417552085	0.952778638489198	0.536308277185141	0.926871277894081	-0.620590261547736	1.48197546753317	0.30264683793219	0.0685107107901732	0.0955618716956739	-0.0715669961164735	0.541840319957844	-0.650688354398055
O14896	1.86206902789434	-0.40510622375016	-0.0599693559170191	-0.0941088549787334	0.105557281236832	-0.957691109550064	NA	1.37588782696019	-0.174939548610844	0.31923086580937	-1.05134900047844	-0.451294295109555	0.200686741075288	3.07643339678966	0.0880221065969398	NA	0.278815780031584	-0.694831690145836	0.639404316589154	0.730291404757393	0.109565874029103	0.820748069472261	1.95024506429216	0.287614037568012	0.43311093081034	-0.272418668479135	1.27081537772914	0.13722005903699	-0.00343800030992192	-0.547980745824894	0.4439315964486	0.184140917586538	0.526552239955866	0.280027433339061	0.0914489794737552	-0.0643468531301536	-0.760831140831982	-0.0500934981908223	0.344065765056049	-0.166796128976578	-0.340029295803978	-0.487981575410272	-0.0912292853184127	-0.111503858507879	0.482511945319555	-0.666049804499592	0.192363709787054	0.042009611313004	-0.082135080657542
O14907	1.17431432735888	-1.86213811988137	-1.47394693555701	1.05043700325472	-1.25204810187369	1.09757347214793	NA	-0.1239091245592	-1.84471283545714	0.767606212521081	-2.07465138383212	1.0130370991197	-2.00528905197289	1.43713862614929	-1.18104492131664	0.431935832030032	-1.04049751621707	0.616194140914546	-1.49030192263377	-0.810502122892832	-1.68246640690692	0.626877887848323	0.663257530233313	-2.3627396535914	-1.00937515182524	-2.38998010907702	0.883277358005053	-1.13219084615675	1.32044558050727	-1.06213702237699	1.14193775470944	-1.21988181244229	0.000837134711151322	-2.45233362712071	-1.40827016673737	-1.85205443648901	0.336087162374238	-0.266530207617711	-0.414508595740395	-2.3957109771657	0.934801000496524	NA	1.48959524980069	-3.26033622874383	0.220816179741913	-0.203753550173694	-1.65863311374052	-0.908322989932072	1.82688235056459
O14908	0.39050769156551	-0.578009868103175	-0.487418444267558	0.640461131754632	-0.464368202878891	1.1892601901861	NA	1.00955509969827	-0.913536792071517	0.64721005617111	-0.395799307580909	0.975301177091227	-0.776572448228752	1.43563508564755	-0.449498073497592	0.307183872013999	-0.665527946855725	0.919783188669939	-0.429804201517557	-0.221275919729887	-0.56467534140055	0.991517605711186	1.8194271210425	-0.805164876185437	-0.405632702026441	-0.835431314146732	0.861344492917711	-0.615080756662655	1.35801327365044	-0.435076313241753	0.674752624684013	-0.675610498648817	0.962022036766077	-0.53812546560216	-0.355908772409576	-0.930432670459814	0	0.719081483927868	0.400864244238528	-1.05524717154302	1.35876178311145	-1.13349879703332	1.14226894472284	-0.814712083389422	1.03417231450612	-0.321585708436498	-0.284184854931299	-0.564611082693443	1.61584233139574
O14910	-0.962951927302107	0.254182843546195	-0.0237958631061659	NA	0.0401570625062	-0.176114915659371	NA	NA	0.0052065431908499	-0.588267096996873	0.156645472839188	-0.858923500898419	0.171684273538379	-0.550291785833455	0.197064845896325	0.316178259182079	0.0309841264292192	NA	0.366759217555337	1.49457333852706	-0.127920098239322	NA	NA	-0.170542270919288	0.477192222222133	0.130688132761508	-0.326909726737069	0.154303841024083	NA	0.129798523440634	-0.0940446252357301	0.351137497991424	-1.23371872554904	-0.0930394434175081	0.227270371325407	-0.0274177389864345	0.708856584229524	NA	NA	-0.19126828952373	-0.449150991346103	NA	-0.0566259112410172	-0.462888855334221	NA	0.00345421923246114	0.623795438886185	0.357315379250299	-0.24607946778705
O14920	0.526525263480513	-0.144843362425995	-0.447492748795572	0.148948123110252	-0.394817288687952	0.568258675765588	NA	0.251103213626765	-0.438244016775961	0.28774027144957	-1.00548684703313	0.417356702306591	-0.155374650349328	0.487957133600093	0.0659722278172907	1.10598190901769	-0.296455024953646	0.722073159856981	0.460104825678991	-0.512350816929803	-0.387744495830649	0.521590541166249	-0.4093982842091	-0.665324141182131	0.197943330622842	-1.13659071879209	0.867072974464048	0.0664888822647711	0.374525543480251	-0.572137544154907	0.255560220839133	-0.214762578531714	-0.484740643567298	-0.335643439972003	-0.303092265317293	-0.646914827649155	-0.431028460772341	0.466922849269205	0.372458074718681	-0.601435173407429	0.556858389965177	-1.03411882379147	0.404830883777443	-0.798869910337876	-0.924772840094541	-0.0722480703111064	-0.3661447311733	-0.0922956726245072	0.599316156136872
O14929	0.497865202475962	-0.280224651805542	-0.227881674206973	0.792542178982668	-0.562757050524215	0.316887398342752	NA	1.65337789051729	-0.507981414433614	-0.00128168220077818	-0.435690453114557	0.12811263986274	-0.733559596990819	1.54989844771864	-0.0113943595182224	2.46865078450653	-0.12882665688354	1.08286591878293	-0.244835900957909	2.93586525330137	-0.0946307684112764	1.16332964641472	0.648023748899586	-0.787329628210752	-0.27493931396746	-0.743781150441979	0.908805121169378	-0.45284527276327	0.949804537705965	-0.685000916323297	1.13755658165876	-0.704737673986498	1.16215720840366	-0.315422812882009	-0.743405820504318	-0.850905508713947	-0.0920038692000951	0.828432936248866	1.70267624304101	-0.474894403645518	-0.107064843134957	NA	-0.53784176504373	-0.475396119970291	0	-0.330587497853664	-0.369187421437665	0.0529304661151411	0.964201307056147
O14933	0.611022650380956	-0.480791866872945	-0.1862320707035	0.179308248282577	-0.382824209038239	0.311868447746322	NA	-0.156601013412708	-0.397974819242682	0.656878900463127	0.598855909171089	0.433291968334752	-0.837169466270407	-0.799644729154892	0.11817615322213	1.06918728209495	-0.504999199120398	1.50574538444019	0.167543951814601	-1.25107890065185	0.158341320816918	-0.14064479421061	0.140985805923037	-0.620123254790734	-0.491401060826432	-0.282977725057206	0.493551444425433	-0.405856049996954	0.948284229369444	0.0717789330243885	-0.842072250559207	-0.320712878765192	-0.915467213368322	-0.354941573814404	0.248500624568148	-0.856825893557563	0.406066021626129	-0.506678024903222	-0.751744484142922	-0.331319409863239	0.583027234990636	-1.30912442078582	0.542119829461779	-0.354196412584841	-0.616881129743629	-0.338107720836176	0.102894515966582	0.0613495677558671	1.36493918751034
O14936	0.417205305021239	0.208430999450899	-0.0910789616665237	-0.459695420292766	-0.125274674836911	1.15195663108167	NA	0.483812443896248	0.0964463278883532	0.700839655695425	0.00315220615506817	0.409875996796879	-0.166039497522034	0.120106558763748	-0.0863393741368839	-1.32752963589184	-0.202104507825908	0.611386042198719	0.291509551390234	1.1364624998599	0.0732150395806475	0.383591428585779	0.593402185833567	-0.437170332253908	0.168422009833668	-0.291074782495429	1.7649096666184	-0.0478548545111135	-0.374294128751547	-0.283628850395697	-0.220148794811392	-0.244069865798892	0.622322374797404	-0.14276856141854	0.177723921435527	-0.424866055309881	0.0396745625115056	0.118122143172968	0.0399524848031589	-0.404935625509953	1.01607550764084	-1.15981475962378	0.817072818586949	-0.367073780461631	0.632674891906191	-0.00901562132047218	-0.034299526678252	-0.23569072521965	1.33294079495538
O14939	1.10580434687007	-0.286099826547503	-0.730253017191044	-0.122336755380121	-1.24628147516454	0.477467424301698	NA	0.81904168578281	-1.66420251391643	0.470354895799924	NA	0.550935010478056	NA	1.76974978125496	-0.737201971122567	0.354274970835495	-0.193196652296961	0.0924928781474099	-0.29012849522591	-0.36837112395141	-0.774154662371894	0.890940348736989	0.595122640920427	-0.624288138299693	-0.492608940604431	-0.756241329547721	1.34629628721528	-0.461331157281935	0.28754712078578	NA	1.04158818326467	-0.828442279472417	-0.143996375658321	-0.631655097408252	0.556764517720286	NA	NA	0.5346146218174	0.344930745941698	-1.05146733541132	0.263252668091506	NA	0.093440068936796	-1.12994135966665	0.475725286127628	-0.216840654560364	-0.128409851521597	-1.41171279336412	0.871157951937865
O14949	-0.429703158317331	0.293935978264047	0.0975901171599514	-0.554725852014316	0.382507397383787	0.262571903099193	NA	-0.279154273695084	0.164804212151155	-0.525663953530875	0.576677642922075	-0.111359176416325	-0.293817583877853	-0.103981409322826	0.127689573183337	-1.01201719527913	0.0196302339615411	-0.934118532655475	-0.00130052586586693	-1.63044779564476	-0.0625308098193393	-0.815566863312748	-0.999278749531152	0.349397447671173	-0.177040599683718	-0.268014037959187	-0.799913196071568	-0.162643001138241	0.160128808661606	0.667319932192463	-0.479230495988359	0.120823489357887	0	0.0369521252100249	-0.166557761279023	-0.100864694028997	0.0656424885916334	-0.220318180939325	-0.50881712415061	0.020083759713371	-0.287144151099826	-0.103244034453869	0.638504503360105	0.779891904560971	0.632589881923268	-0.0389133078135924	0.277913225560622	-0.180445585159328	-0.234825973046311
O14964	0.209925758351138	-0.255663699565865	-0.565467358528776	0.190463632938837	-0.394360954253893	0.447690971218906	NA	0.169777483340415	-0.478215275377474	0.163950512789519	-0.56769422735554	0.303328871111905	-0.493275992878024	0.396872735976297	-0.222519347006726	0.737095016541369	-0.275657452117359	0.155566236143317	-0.238679796467363	0.055632505409303	-0.230035781967409	0.479823991426347	0.687757683453922	-0.476239408409359	-0.165357545060909	-0.525717899876842	0.607026904446089	-0.385035627131751	0.0176844459497847	-0.601400664827802	0.0920182749284368	-0.473042989156511	0.264824076171964	-0.564890716503541	-0.540544489273977	-0.758207307601053	-0.203204227726092	0.177556069666155	0.478106165677987	-0.694493493346091	0.22267938886376	-1.07953433265662	0.174285369260529	-0.644979393030022	-0.0619059575105947	-0.303911061982461	-0.431839573061499	-0.330312220329816	0.347659776828435
O14966	0.547283594797181	0.0743477729016	0.172176872382611	0.271916318168246	0.178378812843949	-0.291544592457429	NA	-0.127122164350885	0.0451415486650788	-0.688479750479654	-0.531688666470876	0.0775919531322895	0.243898548275439	1.2106878608207	0.380196376958317	-0.246749199371203	0.186110518665735	-0.415769530783161	0.233936413803761	NA	-0.0563512104457882	-0.0562648577382241	0.714386929132045	0.0352535130052907	-0.0628560364340487	-0.0857590616246959	0.0112720534968247	0.166471541810731	0.271181048863031	0.287504392318459	-0.317941331425953	-0.289745074474155	0.0528479099418959	-0.132509406660272	0.469376143432891	-0.94586435143186	-0.901443296240517	-1.14885234321109	-0.7439962390141	-0.0686513750550741	-0.132537695085405	-1.31242759428697	-0.55913936365549	0.0374620359331352	-0.854581793428066	-0.422881890675111	0.112364339523239	0.335456980850982	-0.10766220816237
O14972	-0.100537661879457	0.260800791130281	0.0765813433128333	-1.13393650598617	0.0486482947164308	0.574166329571396	NA	0.0381301602389019	0.201356929225625	0.0871639300247775	-0.342734364370692	-0.0351961975002038	-0.00261031294694725	0.348606705955291	0.360894705022446	-0.52981305141372	0.332101591574252	-0.307625062625405	0.296479409428603	-0.0385744576250033	0.163226448917984	-0.112887802607096	-1.20573854356688	-0.114883313055541	0.0742781831503123	-0.327441103804835	0.203573295943658	-0.279766397213297	0.182689752824212	0.183215712143198	-0.662452670449399	-0.440046532718073	-0.151225522001036	-0.125274805549429	0.125296402057471	-0.556742240858307	-1.27108831677357	0.0502890878305173	0	-0.104270205505223	0.14795731662347	-1.11054393936653	-0.387616980710906	-0.124117558136879	-1.65299452729804	-0.306419319600547	-0.124375797110376	-0.0655591202925816	0.215397998378206
O14974	0.426297621291434	-0.508604933298155	-0.944567598146826	0.259636031739152	-0.709537249138702	0.470904563921682	NA	-0.071117482786148	-1.08796231036629	0.636730048992646	-0.914460173950399	0.546367483325168	-1.00549602902138	0.202217469785687	-0.582439965874739	0.623816226890936	-0.55420755983738	0.17121954092122	-0.628999242141342	0.695265214459567	-0.71339512172616	0.742809217633702	0.135882614585357	-0.911417644368546	-0.636932687276188	-1.22896726954745	0.569177069417881	-0.584286990845728	-0.237415855108287	-0.710550140922626	-0.517866994922441	-0.696799897020627	0.281615247026771	-1.05087691375935	-0.768746681421938	-1.02645600458928	0.266568804279103	0.302865780247069	0.124926524118573	-1.35822329331828	0.421179870817836	-1.37259608850162	0.738140165349954	-1.45423154063143	-0.0280491822199131	-0.11310725748446	-1.01230236390675	-0.535979084555285	0.835869466158522
O14975	-3.93400711061639	1.50124675191905	1.50908212097396	-1.737133934943	1.2555587762422	-1.93734724673345	-4.31576751507446	-3.01288824044583	1.20839713437902	NA	1.21025347345882	-2.21111799952138	1.96180692649254	-3.94629699644032	1.50119545457974	-3.90063880320648	1.36282308256081	-3.47682548356923	1.20930254120353	-3.25181836633947	0.672223632336362	-2.91333911381872	-3.03043761527804	1.0817077554313	0.597586932279425	1.27246906543565	NA	1.07444339760094	-2.39412942494611	1.14942010285343	NA	0.993040758727075	-1.54382642958344	0.867469985183611	0.892576069686355	0.488548790968432	-3.64808695253369	-3.89404783939529	-2.21237005904285	1.06161495981059	-1.91007469342479	0.399985492230812	-2.19523874025488	1.5659072255885	-2.96633865112112	0.375141469685991	1.23513723027311	1.44409869899839	-1.30970837925299
O14976	0.282577533481279	-0.139252784166354	-0.377868090140582	0.442839619146261	-0.0985268100487282	0.724864232608299	NA	0.745595437825679	-0.12075717956351	0.604577085734613	-0.445433257725734	0.189023105491444	-0.188338156643461	0.621895447694362	0.0442513816412777	0.41592506366305	-0.311366426677909	0.964709862680422	-0.0527536461339864	-0.60471156707831	-0.174991515659389	-0.142159725085554	0.832696328407756	-0.419828208777353	-0.191956263363322	-0.513752372887886	0.787956325762982	-0.113489953211644	0.852786970612335	-0.241096111842348	0.662881250561158	-0.57887820291749	0	-0.339197108991952	-0.0213530344711312	-0.710279553392517	-0.181412915118319	-0.115077682526243	1.01011131040013	-0.363908419810461	0.427398395989913	-0.902971138038668	0.301335656535366	-0.551552929067977	0.268754859620085	-0.27220777490043	-0.272238336250275	-0.319329416490138	0.225173785991172
O14979	1.11735332504126	-0.660351596192143	-0.413700944570195	0.994610519409079	-0.740383877477596	1.13733389079264	NA	0.306865111485857	-0.843573184809767	0.685315466876084	-1.1854153137177	1.07731783705399	-0.749049543672317	1.12514025204964	-0.711985123298344	1.12793205825961	-0.475026758306253	1.03761896023538	-0.411905875948857	1.62802877773908	-0.544202800701763	0.327787806841897	0.985898329283746	-0.997572418086206	-0.843947969396936	-0.984581101054387	1.15834919552762	-0.764434261958636	0.490296779134233	-0.815465833599569	0.508976330649483	-0.931011698034336	0.234000822060235	-1.06997134844997	-0.839230681040405	-1.03152641478777	-0.0670561482455163	0.378528856385268	-0.313036827423055	-1.00642100220276	0.590811409113964	-1.27042181527179	0.540981163028803	-1.35111051433062	0.152158457792655	-0.505239054016108	-1.08283062438062	-0.647158115963807	0.823160103377743
O14980	0.570335416495643	-0.552890041213038	-0.705259972261016	0.208044686364479	-0.72960444281539	0.307326669366676	NA	0.291323795685734	-0.698878431084657	0.231086621289274	-0.762086761302434	0.326312384648384	-0.732287897902689	-0.00445511339715843	-0.541589112422232	0.535186364023852	-0.582647674656107	0.448881211548912	-0.182405784111269	0.954290222629171	-0.448430141663781	0.193837128132204	0.338272268474507	-0.530626560512637	-0.205738422238147	-0.86056878209607	0.443959887391982	-0.489768297579129	0.384216140575932	-0.759045261534094	0.312838381709508	-0.709147758424093	0.218831716495638	-0.680531958913452	-0.719858600243493	-0.814928862393961	-0.134348474321017	0.294332260486595	0.491645060217776	-0.798925769091069	0.413527395377875	-1.55206034965164	0.197624366004417	-0.813743613034438	0.202146213785346	-0.413531884672706	-0.530214183587463	-0.56071788872045	0.233827776022284
O14981	0.876621621694042	-0.261023994857982	-0.195790485417216	0	-0.104094761559365	1.0227747213556	NA	0.596352011113101	-0.0834233327965155	0.0582350367862645	-0.724940942917701	0.414911083181703	-0.155632302952606	0.491241729325276	-0.0737194175809108	0.922802269098584	-0.290841742297594	0.337240519459993	0.241142998130609	0.518157131751014	-0.260002449211191	0.760953271674159	0.994532089788526	-0.580361134188339	-0.431741051310558	-0.930377185198772	0.63980832379173	-0.113590912772537	0.297743704825054	-0.352555872188669	-0.156197321149191	-0.617007070079078	0.756964411698307	-0.672579789824438	-0.265958958112558	-0.697242113310599	-0.44772750920473	0.55886725045214	0.485027864351764	-0.599145068033708	-0.406349894416667	NA	0.137305617740401	-0.590539224975975	1.24193599856642	-0.464134989076207	-0.393327920274555	-0.0668271630095685	0.86178737202132
O15020	-0.475750479147187	1.03321351462037	1.36090713721197	-1.11218545351775	1.04361037217202	-0.756594150484874	NA	-1.51097912115426	1.48155887535779	-1.37338301208347	0.621609227903319	NA	1.07447172139449	-1.57279604057049	1.14117824519601	NA	0.926828967038722	-0.242210598914586	1.03379559080973	-1.36558710959805	1.38277362952082	-1.90949200808396	-1.17868209723109	1.36058717510943	0.644962724610679	1.17336173841027	0.0916674032099305	0.822669806368493	-1.43587510510901	0.63732412069556	-1.26993229820261	0.641416189554427	NA	1.01070427155544	0.730787031206971	0.574024924397909	-1.64755729480247	-1.64632566922879	NA	1.20351148764833	-0.656168412579284	-0.183454485978178	-1.41466306195951	1.49010998391221	-0.39224123207776	-0.486777143820596	0.729351308161656	0.669644484767259	NA
O15027	0.449796889868987	0.1595917085887	-0.0510675515703287	-0.105802260742054	-0.0568740452838394	0.732105380148834	NA	-0.0846315873562915	-0.076996668426931	0.209958933690983	-0.0866583626122157	-0.286143362753624	-0.0552547075633516	0.317494708036566	0.160677263584152	0.327568248983111	-0.323020389817579	0.155341202609783	-0.0778032014227588	0.460545089899178	0.102649322108451	-0.239107952610285	0.184560406794761	-0.260021188200632	-0.0304322238135217	0.023428004761918	-0.208191678071163	-0.0696462856337128	-0.0176016216390931	0.123368707182332	0.574279668128304	-0.159090521609578	0.119220701862812	0.09725056587369	0.106649650949551	-0.615862684570992	-0.492505128834626	-0.481799088559374	0.941073880889599	-0.266891584745029	0.39637843589102	-0.937199852911229	-0.00624002280192748	-0.262814519427044	1.37451657957356	-0.12032595096939	0.0852651830159381	-0.0581088721653398	0.371527143564105
O15031	0.722327501407538	-0.0540730813152663	-0.295994022831925	-0.405155475100059	-0.326120361671244	0.60509130802663	NA	0.596751939328438	-0.230380964476153	0.282010185229186	-0.39252470754321	0.644226888176915	-0.352446394932523	0.194062852790665	-0.216939669546628	0.437244528068362	-0.162342435555246	0.909617763593909	-0.0968162412645484	-0.688851369071132	-0.282468854229403	0.237344787226645	0.508503031752962	-0.680038638569288	-0.295974397262627	-0.489352408090426	0.547536782384027	-0.281689786491649	0.148251397888734	-0.394931312276855	0.823713216465782	-0.426800048278306	0.568038920698905	-0.299875270683282	-0.227016287934781	-0.64637056144381	0.160948736513117	0.174071348233792	0.442101715234211	-0.445598749307955	0.245658915750566	-1.2188804278011	0.61146055714827	-0.2960927730589	0.395301708944702	-0.124989504887164	-0.364736033426572	-0.292122371589818	0.692223478350495
O15037	-0.090548962450713	-0.349174171980053	-0.213809373590726	0.634057843512739	-0.152025304674007	0.26320662650935	NA	0.970971631725142	-0.448554536795632	0.562868705266444	NA	0.0418727064868101	-0.445664045560918	0.275791381954736	0.120416001234624	0.430419620788898	0.0159471567186387	-0.247902202059791	-0.349899109636576	1.38383124960654	-0.130662243385682	0.353606308266171	0.290328164528741	-0.567302449421534	0.249974651392215	-0.328662264347384	0.260824214627389	-0.0195179423393039	-0.267946900986626	-0.48141253770352	NA	NA	0.905753603968758	-0.804582683150304	-0.654260245558175	-0.645969436835474	-0.299736495049268	0.663199488218043	0.189917110248492	-0.682642036834293	-0.0928239301896365	NA	-0.389730020070253	NA	NA	0	-0.364099589431301	-0.0943479442403721	-0.0245088987028659
O15042	0.575575787910024	-0.0962810899929689	-0.491772429108487	0.245341575365183	-0.354732508189041	0.907241993633937	NA	0.390153850804618	-0.368127235531349	0.419305048721327	-0.358613032437388	0.675097122182171	-0.496510214825429	0.647429823569647	-0.185617468480398	0.890128001929339	-0.291469819291212	1.0282446551216	0	1.05849933406965	-0.10436971915988	0.721117971300462	0.590003002981849	-0.340157035367843	0.200226721105727	-0.647956645883161	0.598144490946458	-0.377152889448078	-0.0764244743878582	-0.697069494406829	0.749966880339572	-0.683898588052559	0.396337319828858	-0.63091904328207	-0.57586855511523	-0.66725627379377	-0.427248438860278	1.02413635586378	0.292509829197554	-0.756281601804028	0.380671121494977	-1.34055236724716	0.540460754806597	-0.758137080023426	0.759293586000453	-0.470742185061651	-0.559758068162601	-0.290948343850639	0.698522505548583
O15047	0.933217501911983	-0.603718845113047	NA	-0.494333951646636	-0.39409604871449	0.630279415377256	NA	-0.0676455643222678	NA	0.223397154170639	NA	0.456341263820462	-0.357244013757688	0.564047716575921	-0.718354699618159	0.746934635961377	-0.514156643811365	0.414385544513255	-0.361063187194386	0.781515507108491	-0.65080830640705	0.878406844724898	-0.276276543580252	-0.89482633152099	-0.54542319014781	NA	0.779568997601785	-0.505507457526972	0.326290054325625	-1.0614896155184	0.645959473941307	NA	0.077731207213974	-0.878836452142282	-0.697265661889366	-0.773401872325321	0.240219805490048	0.0988655165164332	-0.325702408042808	NA	0.313925996919297	NA	0.0141554450976447	NA	0.214217335023568	-0.619822209487475	NA	-0.410382624572696	0.910717275033123
O15056	0.594493321634317	-0.600382191668496	-0.203488725125599	0.234486301034831	-0.43414799030511	0.3234290652826	NA	0.838273968908462	-0.601062189848248	0.00280187282426247	NA	0.771429049987317	NA	1.69670579880212	-0.305067939693609	1.00820026458045	-0.593278280295904	1.00940100260924	-0.471329471099441	0.414163801668035	-0.375321436264898	0.173194268746187	0.878209572723177	NA	-0.682921264144181	-0.949172884978481	0.863712611274039	-0.465115942547575	0.542812502835416	-0.504772040721933	0.336555283029078	-0.665373295821693	0	NA	-0.662327288039025	NA	0.0788448753231918	-0.162526215533557	0.395598064663801	-0.797101086264318	-0.482040754290921	-1.1275295101335	-0.347007887349562	NA	-0.0280488925502951	-0.305561205932712	-0.54746791923311	-0.699017192956786	0.160941195007451
O15061	1.28526117214652	-0.065525125107996	-0.371825724378231	-0.493136749561732	0.0316026371558777	0.493170670530512	NA	-0.616291755212801	-0.602911159282081	1.76113093844797	-0.459354936158105	1.27159435849033	-0.354455586205981	0.745644652525007	0.0270654464374491	0.162174936872551	0.242158381984371	-0.0748400458632208	-0.0347709196626607	-0.320240094903511	-0.64859694732912	1.02838400776139	-0.0305676701439328	-0.623493737484507	0.157731148735291	-0.818138139957099	-0.100123040307098	-0.326922364943975	-0.138334369126653	0.300541369480669	0.620164527873149	0.25251760559332	0.224582805542145	NA	NA	-0.140936541497712	-0.303694573743117	-0.756459016484765	-0.263527043472683	-0.533651106615215	-0.409852141402153	-0.614440651306062	1.43243257541844	-1.07817463995772	-0.289509863465117	0.404265886616018	-0.398815398708996	-0.161889586306003	1.23997275522262
O15067	0.492962846891244	-0.0786652676250252	0.0851444424893781	0.350129902262468	0.134345473415909	0.00592499442350025	NA	-0.332285705276417	-0.00995474949039199	0.126284777282899	-0.262824704502702	0.308536812330003	-0.232201074952526	0.423837370181145	-0.134057056088176	0.97175346983226	-0.00427736550832769	-0.396514410415358	0.165324883306754	0.627232392703275	0.00182087729636393	0.703679448918388	0.219051510607576	-0.179519702020901	-0.203967666879526	-0.0373430042296263	0.758531045561105	0.0911314772319862	-0.265271588069673	0.0464859215487081	0.682930610252185	-0.281341507236212	-0.0862481904281847	0.0341781487509323	-0.216239727695184	-0.405387581549602	-0.311990533103467	-0.0761114031964638	0.13610522245394	-0.389636289452737	-0.25804103765118	-0.768796472389285	0.148733344084841	-0.408326940043873	0.260597686244383	-0.136676666262398	-0.153324720189959	-0.402178596375482	0.853319292069401
O15084	-0.361750660239672	0.493196028354806	0.283013405304688	-0.336999165332395	0.196808337174637	0.469579213150743	NA	0.0481196542864453	0.365013464551048	-0.344668808356786	-0.124318870393509	-0.366635068864126	0.445864234976463	-0.739438382961453	0.140682789888531	-0.900843886389495	0.337920253301629	-0.327371149569759	0.496828666192327	0.515502993527985	0.183024281575824	-0.732005884098394	0.444723226491725	0.306610756575711	-0.00316082800533124	0.0802661303903776	-0.202890535770765	0.115813720227882	-0.600782279217617	0.346161873547635	-0.0673990082762721	-0.0541624146156607	-0.275262986069983	-0.341726811948808	0.265171814311163	-0.504518118444182	NA	-0.0334620805627672	-0.0421522018743854	0.248802288185438	-0.261196935439324	-1.44223563431049	-0.728998219282223	0.0666267670317779	0.445285255116351	-0.299179652204138	0.160583255231154	0.161965458408844	-0.831805131274166
O15085	1.21045658438165	-0.40649313621296	-0.629812206441807	0.631177192079036	-0.461086084662805	1.00846740288274	NA	0.665102771915512	-0.498819645646227	0.125647992438171	-0.769161944801672	0.18323385700422	-0.706301882098762	1.2784929587362	-0.209437532516507	0.86916429390911	-0.397244378500691	0.22551603247217	-0.325047884662199	1.80570394169049	-0.227625718999974	0.87842384816534	0.935704293300732	-0.653488976871337	-0.243818287550491	NA	0.970339894259713	-0.344402368618288	0.205467943636464	-0.335175934735977	1.15253515873778	-0.570957234882622	0.540630724787011	-0.767451553123394	-0.508511788547034	NA	0.240398081686044	0.576963393417733	0.0541742652063544	-0.411803912597804	0.655074694634925	-0.887288543412195	0.212414362691932	-0.67786008312301	0.520377392797641	NA	-0.453676823731364	-0.216201161887627	0.763891448016885
O15091	-0.577466477662258	-0.115703105823233	0.61004152822801	0.131077406212082	-0.63147615401194	0.35792660339265	NA	-0.183101038486582	0.470482658275097	-0.687213703664836	-1.20224785950639	-0.594240813783705	-0.0906616018424327	1.10682478898869	-0.128703205243989	-0.0592758184439894	-0.364010879726189	-0.276813179239191	0.371153085096148	0.970202051733388	-0.126906049263258	-0.0568067822985299	-0.268217747087517	-1.02602641806824	0.488473728510767	0.136692802966627	0.238711220530785	-0.0357621415949279	-1.3965875141751	-1.5071305436047	0.137669891260172	-0.000364456910245892	0.0934555002747341	0.00977835243880776	0.700771670119929	-0.648759335994002	0.0555146049683781	0.800938427335506	-0.57940302396732	-0.0502015264206008	0.192807578150507	-1.14698728822063	0.117082083537264	0.140031930435523	-0.249044008282707	0.187880910141805	-0.372114086685841	0.149402983624272	0.951420877181
O15111	0.223340095200365	0.324158693435241	-0.655823890495096	0.109739037710296	-0.175007843316541	0.645425535264081	NA	0.859375612198539	-0.427144525937647	-0.0998072229660387	-1.19301717000542	0.182627193723283	-0.701474522673957	0.154612051691821	0.126663571402357	0.947699677273748	-0.823703711095545	0.522039646175545	-0.362143362984979	0.419165879448217	0.00134812985906407	0.625640750333005	0.848660571107265	-0.392547681143855	-0.105983849380152	-0.0818102221298282	0.624137739082556	-0.427747148069097	-0.350952540127865	-0.61500898243319	0.891084220062183	-0.189919897970981	0.460976631456221	-0.394628159718481	0.018487132132158	-0.777631363806352	-0.227979756543343	0.000764396245912735	1.9199097438392	-0.864813584854343	-0.179187658386271	NA	-0.544259472027152	-0.625781897003764	0.768977940644174	-0.102084496958147	-0.109509647653361	0.233618580682684	0.595422662279281
O15116	0.570555140817605	-0.476670084636357	-0.343310160049052	0.502577583745135	-0.155810733390862	0.475441687892232	NA	0.181347383538554	-0.337271245088191	0.688877307689484	-0.0906607135059261	1.02029746634467	-0.522295130124295	0.955213213997864	-0.321822160297868	0.546077564982099	-0.290926396120962	0.540349126419258	0.0416937481244428	1.55608241169259	-0.483265634364567	0.806018763750146	0.231410598991181	-0.241376014754005	-0.137599580229097	-0.182585442840354	0.83510713055777	-0.0818047526404406	-2.03940934856872	-1.24305102849721	1.21057133518548	-0.0211797592129042	0.745481675830643	-0.0506374367878077	-0.176154254003565	-0.130993175159889	0.835763131297979	1.51909553569897	0.689272209269767	-0.283997257497484	1.42986506624648	-0.035297767065062	0.790419155411465	-0.229546053345818	0.037623445398193	-0.126693318439521	-0.148702821218674	0.12888317160226	1.35088230111476
O15117	0.604851877739745	-0.0410118094513612	-0.493209107127201	-0.54384886521757	-0.420526026180563	-0.281108742249141	NA	-0.673319300704626	-0.530629554832291	0.642373938954885	-0.49247049617827	0.73023949671822	NA	-0.517038672376168	0.36371980121339	1.24675328343115	-0.316497419384016	0.901074548287451	0.26402196347295	-0.628541834793697	-0.391250001988234	0.0989689014576891	0.372333657902405	-0.763428097578511	0.324919355584417	-1.06028569845934	-0.679681919713901	-0.111089021903871	0.477094456277649	-0.737984303346857	NA	-0.729584465263785	-0.150497098416845	-0.665263488441329	0.0628835259132847	-0.415275684075456	-0.331905064219963	0.377882384237018	0.689122512407088	-0.676585029867932	-0.442653223331141	-0.696827128434323	0.102326475143911	NA	NA	-0.115432052857893	-0.206489056091782	0.378743168771458	-0.301117946009405
O15118	0.477734283425427	-0.765247680100952	-1.08687184299717	1.22927113020878	-0.574732332170884	0.583846862465084	NA	1.48551983238062	-0.855864588917237	0.032322581649888	-1.03246603944786	0.820978138866046	-0.934480094838598	0.350489988319518	-0.765131529820399	1.27480449598627	-1.07795896897079	0.608451277577462	-1.10562337454926	0.71751191308258	-1.27660700290138	1.23422018460174	0.757296859975545	-1.3630226647952	-0.7191505398286	-0.726186432263463	0.551173386493357	-0.678466325098714	1.11660515718863	-0.886724150280173	0.036889189189246	-0.93482361980967	1.24677713334269	-1.02214010103042	-1.35207519383123	-1.0602776238468	0.635417895066823	1.81790121211115	0.0990670023126423	NA	1.27162553154443	NA	0.17201200723888	-2.00414514761996	-0.119208766732177	-0.479240654929828	-0.786706373358829	-0.738593301945601	0.303322096112927
O15120	-0.974470176001867	1.2009657378198	0.692518908312397	-0.414782822861287	1.05650264722855	-0.17556177164659	NA	-0.195573233690856	0.858068708390977	-0.905283949171643	1.09211309354426	-0.65008603141146	0.890052803303416	-0.539065995722423	1.00706825394557	-0.781772449966873	0.561825181121744	-0.786471319783091	0.767327056505561	-1.8795694414029	0.935363112402063	-1.58624118528054	-0.225352518929386	0.54520982840849	0.811595918520073	0.97978606141209	-1.8293532674227	0.334120379206029	-1.08412487388322	0.7121727356822	0.642191292367924	1.00840800498205	-1.24772784496196	1.11962546684708	0.74932257987922	0.228890113658018	-1.53267365398233	-1.1932708395494	1.02088868522425	0.742032142217834	-0.533669552233027	-1.44444834545533	-0.404759569111173	1.03750675137765	0.0465788768012345	0.119350689568179	1.31606031660402	0.559023993646976	-0.437653407434146
O15126	0.184922089755391	-0.529787012951836	-0.650973844426909	0.502515101790305	-0.543284198355297	0.398283979908211	NA	1.17826968830208	-1.26005965860881	0.501848696622901	-0.87548800856575	0.272190824089758	-0.850877986469683	0.495081767132204	-0.122723949290981	0.142199128539021	-0.440788204866355	0.536892472583462	-0.939255050004885	1.36115551459026	-0.29239875562665	0.732501804158501	0	-1.09949288182483	-0.671774605508002	-1.00617540628355	1.13232684334417	-0.857457298344331	1.01661810051841	-0.510932246888553	0.98997542496978	-0.595021111186545	0.22663692124314	-0.966335814354114	-0.893310428552384	-0.901529336546014	0.528479655035955	0.214702881060758	0.725805006432941	-1.08628792270028	0.249761019721083	-1.40901199743625	0.214355730778236	-1.23591503255684	-0.10337592476105	-0.393975600777829	-0.422645094507679	-0.50592304077556	0.299454400582956
O15127	0.0551583794595185	-0.739748662850708	-1.12149764810627	0.448481890306812	-0.853775378648306	0.234167688055702	NA	0.713508914713582	-1.52861543680354	0.484700192568479	-0.772684230955125	0.324793168793075	-1.23593193583029	0.0776267223964862	-0.480867432830808	0.0497583970525071	-0.965772562128539	0.20469053459305	-1.18669908528904	-0.182894631053264	-0.894438148685046	0.380781556473329	0.350573092616427	-1.08448789479677	-0.276363291001992	-0.96928622331124	0.430359857912073	-1.03954553822797	0.289634961919678	-0.295133564136346	-0.0919338853518692	-0.601535856126763	0.799721895313761	-0.820803876630636	-0.775108953338645	-0.896309031956433	0.162210190574289	0.782169492070629	0.995183139281862	-1.16377996743229	0.51411448761122	-1.40630053896847	0.800896250810213	-1.06343045044132	0.831446854377736	-0.319834008787511	-0.400079495985413	-0.684266453950023	0.446897415868571
O15143	0.347944918507851	-0.287126776344939	-0.877209460319216	0.930827388624612	-0.684711174358728	0.662158156582512	NA	0.880170072297648	-0.826003124739389	0.733442212818149	-0.462750104091043	0.722250608232651	-0.764901490339108	0.29371944909005	-0.0282366913860326	0.960391060844573	-0.415012536374276	0.875624613399918	-0.308776699238299	-0.488683412470811	-0.767081175485004	0.393314260553735	0.379257588044799	-0.908185355604221	-0.499500290441711	-1.39609632993354	0.224415949632101	-0.44889234157888	0.707321324462873	-0.435411412384124	0	-0.701714519237951	-0.175883724991804	-1.06261267043438	-0.575673058483209	-0.882591850892579	0.320650940353564	0.54478578890582	0.783682382913605	-1.06247858820043	0.490696587096705	-1.59870121486406	0.298286794906742	-1.33102982465876	-0.527774819813713	-0.181058673517702	-0.667825873476188	-0.654895321763998	-0.338995335183988
O15144	0.326035343797656	0.00141481192834547	-0.602694042701259	0.609359622739923	-0.44763090877125	0.367028557841135	NA	0.772648803670565	-0.429026297501053	0.609255835633473	-0.381279004826728	0.550402210640065	-0.60687962424619	0.132597972137361	0.195756366017843	0.76640679625983	-0.254552411010472	0.799676385284416	0.21299637644292	0.312796688137656	-0.104100761725407	0.453340920627664	0.598137987758456	-0.391924110927432	0	-0.543787449940117	0.487403760154557	-0.132280733671207	0.321031123564374	-0.586441804677337	0.115749003351224	-0.328570134332661	0.368534742257825	-0.358887708665945	-0.293164776788089	-0.632545360458725	0.280997032514758	0.717914693022523	0.785981318699864	-0.540975953041951	0.637367597540955	-1.03547346210772	0.196638835403515	-0.742750725526218	-0.293467519590202	0.00207162893760682	-0.2045487455919	-0.290980574683624	-0.0241618580840512
O15145	0.418805066214842	-0.228199928985893	-0.615429625166898	0.838304066119823	-0.339594553563614	0.484193211508865	NA	0.705108134268492	-0.549743818478673	0.596704597466717	-0.521551138117083	0.660591025875485	-0.65512451721934	0.288350682780498	-0.0256533852694059	0.733714876248049	-0.24566027733974	0.565594446942903	-0.266857675232417	0.106525021948519	-0.415915283654755	0.410750357685634	0.621550689601408	-0.50829955381521	-0.683372283791533	-0.666824471787997	0.470709053690891	-0.490577417013153	1.01670419062695	0	-0.046190303108208	-0.681567262413973	0.180390772363344	-0.687963270411622	-0.62935207003529	-0.847929572929145	0.354754353179905	0.390921368507481	0.55775065685935	-0.631278166971379	0.526579773135198	-1.0260462148609	-0.0188866024571102	-0.981215106929879	-0.338896946517904	-0.238452778039116	-0.550798457184206	-0.703500950006589	-0.0893227179642011
O15155	0.610174139642888	0.655485915127006	NA	1.06075798792311	0.0733440085161643	0.584919105430776	NA	0.0470306905820017	-0.412727715704746	0.426556791147483	-0.254766776770747	0.0730110863787914	0.281949213204422	0.338850073164302	0	0.208815881339305	-0.210990804928771	0.791223443989914	-0.348946053100997	0.353241648956883	0.250280488122293	0.252758993450062	-0.311030946838082	-0.570647623239948	-0.0610467841500828	0.0893612691358054	-0.737369900707375	-0.488581343422409	1.07446623178656	0.293751938869557	0.939833935074025	-0.135607526364703	-0.0259595295350206	-0.709408969735232	-0.737858778791939	-0.665658721139069	-0.652866706952592	-0.908598485430916	0.0973157498721484	-0.262778724569294	0.215169151869899	-1.33507270253711	0.0130249305834802	-0.252878249830399	-0.288557850596968	-0.188667286700479	-0.263231543855627	-0.132182391332696	0.165009735002139
O15160	0.761222264397407	-0.918346685750707	-0.755566950681756	0.71156709072282	-0.513861153266879	0.664004301111731	NA	0.465359565319451	-0.876281494088751	0.210450254157433	-0.668325845972213	0.780068180136816	-1.03130862312367	0.443757870138718	-0.459569633069611	0.119956043419227	-0.622700444211659	1.10093242114378	-0.120279382220682	1.45188532855681	-0.411417321529608	0.531185160673008	0.428002611123052	-0.991913848013015	-0.545886109892081	-0.986742098070591	0.28984816488726	-0.259580086454234	1.34163037058366	-0.365736692854833	1.14694517916245	-0.561963920316915	1.13508980369536	-0.517701158423415	-0.626856548940154	-0.989365766519812	-0.0692171115376272	0.969643208003442	0.863344520523935	-1.08301444484154	0.15534870923103	-0.999513547623604	0.218446687668724	-0.759573822486104	0.128379654300979	-0.463544289902828	-0.542543812151253	-0.45031238145828	0.149731901128003
O15162	-0.242868978396062	-0.214001613729975	-0.47772918685542	0.672855543521496	-0.636288811394726	1.21362624914929	NA	0.926638379896975	-0.776239136072624	0.861293907018878	-0.192886154689491	0.442613114167129	-0.644872030372888	0.436435470763339	0.225461329041886	0.547097484146811	-0.533949346560743	0.552401981143788	0.0526984974047515	-0.446854600091095	0.0871148016405261	0.65911651836374	-0.679082886968997	-1.25301104212056	0.0867109045089034	-0.751499079987184	0.502773009151571	-0.264573683239297	0.563312196947859	-0.232417944841625	1.2837799736682	-0.356638583382615	2.10457716956614	-0.801183514209328	0.164586146913848	-1.20352346192841	-0.442189318585536	0.800618302886233	0.00857845100700416	-1.80650623900361	0.57225432930073	-1.47386177805798	-0.950534720605468	-2.12490660028131	-2.68279418107395	-0.87383203108126	-0.45805674993009	0.0637181830954585	1.90955335997954
O15164	1.15043433559773	NA	NA	0.308237273398402	-0.65992584460797	0.281251764229759	NA	-0.21416244804714	-0.891599707158627	-0.328528616666083	NA	0.837901254338198	-0.706033002740024	0.0884117244271865	NA	0.530850488781868	NA	0.4900499983866	-0.585995840716554	1.42802629682563	-0.624930644390353	0.970815225059069	1.65775778605686	NA	-0.365500442299465	NA	0.674587554868249	-0.234678143627591	0.115010675766253	0.0467881048727206	1.98166838756012	NA	1.24989752873741	-0.838681994751833	-0.692314065429916	-0.983831850477098	-0.391968427252155	0.156228552476416	0.284117304878408	-0.756549978679163	0.289398928453124	NA	0.46760830337676	NA	0.874203963617521	-0.303640555041677	NA	-0.43791147303151	0.760291542835096
O15173	-0.175156920597109	0.731897359263064	0.589434261467881	0.532363504449867	0.328044163233269	-0.124203565870689	NA	-0.979226857884679	0.51927437320734	-0.549757953857013	-0.178512845406928	-0.644159976396532	0.696296679568652	-0.537708664682638	0.371685380679144	0.142023930800166	0.210660767564631	-0.958525736256544	0.278488061831526	-0.94776913655083	0.0819700434100348	-0.488623213111284	-0.268485408011179	0.439103773170846	-0.27160938250786	0.667287752418819	-0.102853519522723	0.275199424223299	-0.618921115236875	0.55634917691102	-1.52971404387169	0.0520575881181546	-0.736980545759872	-0.0265289241806741	-0.0115956487401707	0.170965866059708	-0.820573288631104	-0.543284589728188	-0.416028033667635	0.437874582766606	-0.385625716934422	0.109803520104563	-0.701897873997863	0.396284723920493	-1.00343458794926	-0.233950440232325	0.198024623822738	0.482534602992025	-0.109305552563495
O15211	0.577909644586978	-0.236556589779457	NA	0.584143112114401	-0.601836416565538	0.343858416899456	NA	-0.254750398655652	-0.269094969589338	0.634602084673743	NA	0.91219090399311	-0.885203989742399	-0.0900367413527157	-0.76935819407136	0.230967734686562	0.436464442655456	0.863522987553351	NA	0.802976537729837	-0.330952947726164	-0.0204035656600361	0.735974576226228	-0.761826501080296	NA	-0.851729693991647	0.309269737049952	-0.49699396040643	-0.0205008495092809	-0.587845871593132	-0.275275742166546	-0.883931521507067	-0.179730166179773	-0.771651466996838	-0.426640818165744	NA	-0.670289906803418	0.256785912863846	0.386005384454002	-0.893768059662337	-0.348939291900928	NA	0.975345117240394	NA	0.63362882566121	-0.933507524473281	-0.663017251670839	-0.239157583052672	0.442789079363164
O15212	0.508314496778416	-0.321594709699667	-0.605399170814771	0.784069278708211	-0.599821952596125	0.319579462984573	NA	0.693714370915988	-0.599633908573383	-0.0216807557463223	-1.10884108973675	0.230224154560728	-0.540914269746414	0.551907769255999	-0.596037292200785	0.802634966801895	-0.44205230823251	0.643874430691447	-0.517612545193478	0.570745590428418	-0.571766176045815	0.134559141167125	0.728435237471414	-0.581892974274487	-0.442273655895915	-0.668840257469981	0.64954432487813	-0.393846949508514	0.981568841941966	-0.618501474152527	0.480947401282688	-0.849594263850504	0.309478943406299	-0.547536139975499	-0.784740485514858	-0.677779096552481	-0.234866753818954	0.481329497277837	0.119464208478417	-0.728816794594854	0.797978552743666	-1.01122238692671	0.258105058507384	-0.915571144325146	0.190330407067053	-0.366059647840682	-0.686787751826813	-0.314379701591378	0.98053039629211
O15213	0.5749872109007	-0.41482620005112	-0.470444308747814	0.601113949739275	-0.358844174846837	0.216082641830386	NA	0.828913512903592	-0.655108409398744	-0.0481053232952746	-0.65726174637696	1.17894852204589	-0.344288005885817	0.201842257111403	-0.392218465433094	0.590536911741529	-0.376652696759672	0.550356107978711	-0.196399342126744	1.07126501298771	-0.523192735401922	0.479406896659757	0.720297973204646	-0.501050143360342	-0.425639302062693	-0.822686070213289	1.2952350339336	-0.313895390921079	1.00063534998062	-0.42601650622005	1.45839306475017	-0.332399997999124	0.862214885173612	-0.492011629924606	-0.901292174586144	-0.824990998322319	-0.0684086767537977	1.3003063282128	0.270147498035323	-0.630152112760831	-0.313407777622542	NA	0.0450923668284222	-0.722335583717401	0.30002455479813	-0.651815506588797	-0.204935211121603	-0.346121377299056	0.136856070141713
O15226	1.05822923850132	-0.497164978329202	-0.833538618466797	0.682693425161373	-0.613454265337401	1.34390478549512	NA	0.345013229392503	-0.387507269252929	0.141914081532615	-0.321466545707015	0.68604317459593	-0.753032897822798	1.15359663355461	-0.344088900304898	1.11863177334728	-0.524470221700573	1.01088174627648	-0.265402784024625	0.800147447947415	-0.506059542077461	0.420146479969793	0.75833251362768	-0.615525898033798	-0.4734418052502	-0.853400184320112	0.717733668652537	NA	0.783464714666886	-0.77476174589904	0.450084812192083	NA	0.907630523333754	-0.551372690085326	-0.329413383240675	-0.558973487443472	-0.577145634945143	0.431538166514901	0.211543608541325	NA	-0.0968199907881022	NA	0.208481095462155	NA	-0.0508363622912267	-0.445869764007247	-0.511648884036253	-0.766367160449871	1.00540859496347
O15228	-0.00496369762779025	0.0199194095712443	-0.124693901835816	0.507850457210502	-0.341036982065122	1.23898445496053	NA	0.765432121313287	-0.0253451577962736	-0.503140626743916	0.837771894706188	-0.478914347471466	-0.313400828819608	1.53438640037734	-0.293164008634017	0.352131272631587	-0.383936718044687	0.0890212913449648	-0.233643502083771	-0.573923323588504	-0.655750444041365	0.409003751231538	0.289140674031916	-0.697410259337339	0.205116903128889	0.167013009524922	0.614176872659714	-0.422174778546969	0.629262135288798	-0.228196592034358	0.194321408878734	-0.532742231216419	0.123694030400697	-0.407905525596895	-0.12440060720653	-0.00119408737192295	-0.471510284673153	0.836422618119139	0.76718273050443	-0.847226415394603	0.385210833527541	-1.2039013896426	-0.355666842131393	-0.147204103474435	-0.495093514328023	0.07319506042918	-0.171603650496458	0.478247704691379	0.368839753557182
O15230	2.17349682878073	-0.254907325238788	-1.06143999682548	0.686551733240435	-0.435056532811657	0.320603419917708	NA	-0.434323963909229	-1.11553500037618	1.16769010627189	-1.06834934290816	1.43421745794287	-1.40910563402103	1.38471545886674	-0.883195327651602	1.70696697326733	-0.536336816169955	0.909625505826378	-0.218765892620718	1.29913951672565	-1.87576838604503	1.08262131123135	1.28722292530398	-1.84570913185762	-1.12501051771472	-1.28202704922036	1.25119017693271	-0.304634594957301	0.437220920457786	-0.990022265618782	0.416645263338781	-0.619850555682421	-0.0655155608494624	-0.888880198121463	-0.865582557352996	-1.20494687048804	2.96635328645591	-0.0565321513439514	0.0633311182539131	-1.60562239615243	1.21484512699097	-1.51587604227936	1.15450805603826	-1.29316016065163	1.59523030896472	0.510943690144597	-1.02776016569404	-1.50741560447361	2.45136362404358
O15235	-0.23607329633929	0.427997281025631	-0.555510483469478	0.326135455223529	0.303020473561201	1.68984946795361	NA	0.198914976931603	0.126401086591212	-0.218270204101691	-0.897314069289628	0.757048155116767	-0.611933950294329	0.871726818980196	-0.546327984319056	0.139257058359371	-0.871886436823859	0.426372731689982	-0.298641424885956	-0.0115038994348922	-0.709240739218959	-0.520908059067578	-0.0469892901159668	-0.416626057969998	-0.671381674579138	NA	0.255767542981346	-0.636469067441219	0.28749472322507	-0.760178831207458	2.10201754797052	NA	-0.636962210653705	-0.41894830254868	-0.413616858385089	NA	NA	-0.49518923349761	-0.614456850098087	NA	-0.680826352317581	NA	1.14946611282678	-0.155151862704821	0.34861782218883	-0.356250286963245	NA	-0.687668011142273	0.47248067382248
O15247	0.349604776775415	0.26748159529506	0.416223789074378	-1.37719896065256	0.658795304364856	-1.89048338830448	NA	-0.477040008567068	-0.0131143370820226	1.1256955772678	0.600640775616885	0.278959984871122	0.694613822773036	-1.15513262069282	0.960388226380138	1.2204984894046	0.74971341859197	-0.392723317673319	0.848291959500775	-3.71429144502108	0.720835396391641	-1.4306957697106	0.122552406358006	0.403811512187612	0.808018319480388	0.328525091136346	-1.59608576208212	0.408937720597354	-0.321063371753658	0.239962267456187	-2.31688058917792	0.129162734246497	-1.74390209193524	0.46513486708815	0.526788250958091	-0.00521396675105201	-1.26139264372752	-1.19348717532689	-0.982749846614613	0.176919340842852	-2.39255543166479	-1.57824702079535	-0.466848748254622	-0.495153742351313	-1.38119886996732	-0.0977034908831289	0.250624103491983	0.44592608753571	-1.64638882812966
O15254	-0.868780504338022	0.879423960987308	0.854477493914518	-0.62293466311445	0.516290075113818	-0.261266373577882	NA	-0.930316589721428	0.252306132467505	-1.37194600513118	0.967223304907081	-1.25172304968413	0.418131580546713	0.106708800322276	0.436741945496112	0.00995689329038019	0.457689663175953	0.015977863586536	0.482354055404664	NA	-0.58789566581357	-1.66612517312638	1.44498695068115	0.359898659358429	0.274298217984888	0.311525762214058	-0.209631828152083	0.327374687506475	0.0617270436215831	1.28971248262504	-0.349293820706479	0.117044142419149	-1.68315821524312	-0.0138869531773258	-0.0954449644999729	0.663857102690121	-0.925087641811063	-1.34370235563501	-1.72281323849722	-0.0917142841780008	-0.371160952846759	0.0505224141491096	-0.987235615195133	0.397999906932626	-0.444106104558121	0.643764899775713	0.714003687772393	1.84107654245985	-1.41059080212683
O15258	-0.373962906251283	-0.0362866676250473	0.121320782116527	0.351345152613588	0.404132148965747	0.792028840557382	NA	1.55420426350905	0.235240671068158	0.14996424392505	-0.20182898225076	-0.635512037739952	-0.416968953072439	-0.260400529693802	0.324715902716473	-0.147372951456148	-1.05178515317344	0.283047184701523	0.722960910631778	0.196837678537401	0.451973037169303	-0.0432678612560498	-0.102957771700556	0.456106837411674	0.0969457726166016	-0.437516770502167	-0.618454119538571	0.344617216431647	0.548769447309708	0.321803216313382	-0.214707395175351	-0.549023072951355	-0.43133948503891	0.10914923366157	0.250694179497383	-0.872357788281775	-0.492215510927384	-0.22122873349859	1.82169546914244	-0.226057357798808	-0.0624405489898763	-0.831248760375669	-0.461341114897266	-0.491970728659378	0.472784587473384	-0.121054795275152	-0.291649147482993	0.448120518625187	0.859381428983347
O15260	-0.168341846376089	0.470035739016492	0.221215906240779	-0.0345338929791481	0.242536419605832	-0.172947219655233	NA	0.10581603298221	0.15036735883201	-0.143976730977361	0.550348645801689	-0.278618704731654	0.118424512480296	0.0927871244193277	0.526572561450401	0.257785924960142	0.0420886070488038	0.459573625728536	0.395004247981095	-0.133116409225678	0.655725877460382	-0.157825726566418	0.56584577986613	0.565493355850373	0.615759192107596	0.463960183639598	-0.717326264291922	0.421192637343529	-0.942482212537424	-0.0841539400978011	0.32407323485632	0.396805007106586	-0.627118222573472	0.385636807393107	0.558486403358593	-0.389316367021319	-0.227177084727263	-0.469532448678571	-0.294142122926926	0.485778314934787	0.227771278276411	-0.598109952022854	-0.151601764242342	0.460695606512203	0.140291870871472	0.0935943817143894	0.930531896797227	0.166442405290775	-0.165139132157341
O15269	0.203767468131451	-0.444451505065226	-0.28642269745232	0.755123470126998	-0.679205937494331	1.44961019263027	NA	1.88271731907392	-0.722800395943521	0.804466972462857	-0.895592970654967	0.683143402994338	-0.539347141868166	0.277467999140887	-0.47333463627108	1.59175109100885	-0.472357336635749	0.268993989981867	-0.423415317864517	0.9543121668514	-0.398725414912979	1.23019616543088	0.434672581499283	-0.662288473469621	-0.408465221687374	-0.681431292645321	-0.0428725880956939	-0.396553821198859	0.825635242450069	-0.257722779841007	0.751421219590348	-0.406575410325967	0.423081479480716	-0.760759405229603	-0.399074048771944	-0.869690560771446	-0.023744023359118	-0.000296771166844678	0.279500037858304	-1.22533995768716	1.7685323773453	-1.90847499890125	0.772196218792882	-1.28010920587936	-0.090057541075435	-0.367022732945552	-0.476854277739726	-0.372630478870361	1.06410963272067
O15270	-0.090676637669274	-0.719997261107297	-0.539099099206647	0.688985611461604	-0.918732631687918	1.15762006765016	NA	1.0326451194771	NA	0.856397639452938	-0.670733911812409	0.612224142767587	-0.716298718529988	0.555063855933458	-0.155359167279149	0.448713942282316	-0.513381403760787	0.781379954694771	-0.225817393562544	0.735591220452903	-0.239012570846382	1.04342395767016	0.146021504889742	-0.787864738776335	-0.0563212338180996	-0.732145044454766	-0.0970766073151701	-0.543213393113676	0.916451423748899	0.0122310467098377	0.767646309043085	-0.634601723396356	0.297025528576846	-0.789940448434479	-0.463547870005469	-0.817927903280372	-0.411010009956584	0.876589524037367	0.00870051678077566	NA	0.942266772037645	NA	0.644378780449941	-0.897191619189874	0.881757883962608	-0.361995449037812	-0.336422539711275	-0.43474466676269	1.05995687262446
O15294	0.57429951404036	-0.398641767615173	-0.482595872576281	0.439049969038871	-0.491300403901958	0.812702735705848	NA	0.55057221712736	-0.491772492167655	0.275889193815598	-0.459519944572268	0.679035024725879	-0.424801697970333	0.684485980960149	-0.309773554824041	0.799839601636535	-0.50418158449521	0.563051029800578	-0.0952304846567724	1.61567249020197	-0.370298661991491	0.53642383975744	0.635798914009889	-0.694965430748654	-0.279251157494489	-0.48365179529282	0.749167617109647	-0.263222211889756	0.384267232257473	-0.450698864412569	0.267131070200737	-0.596676828299815	0.564887028932633	-0.711067229238413	-0.592518176548023	-0.713766710151125	-0.105454486812903	0.394267905649288	0.260695492865667	-0.483776731866152	0.506296620408252	-1.20367341774593	0.295011210910479	-0.853278730356701	0.320986057528758	-0.430540366316356	-0.661394020640227	-0.276090112623081	0.800784875531759
O15305	-0.530209095352228	-0.104222851344138	-0.162483559612191	-0.301945406502778	0.0748605647583087	0.759607522466133	NA	1.32247978578709	-0.23077786905645	-0.20671904459117	-0.4837745459165	-0.310507600753096	-0.420346523068694	0.153166410420024	-0.114380559283923	0.340491985397133	-0.236228666376357	0.167127800150999	0	-0.659200240162072	-0.568104718645612	0.229440557355979	-0.428923022810242	-0.271161232822477	-0.110407299788797	-0.270988825677088	0.545729455692729	0.308033533580604	0.471279795732663	0.186865736285993	1.18529888473637	-0.535185189865139	0.778140491149173	0.174326456931594	0.0451702235833586	-0.559029471312309	-0.0674857764937435	-0.0358576639538573	0.111071788826905	-0.0809614230978219	0.335953156956435	-0.745782903694854	0.224733835353891	-0.246840923894844	-0.456780500074977	-0.228798964216374	-0.335091867917853	-0.384349588210659	0.104660310752708
O15321	0.0910634797994696	0.0197654361466153	-0.450787194582952	1.38258089568534	-0.491593243510316	0.731099651238381	NA	0.646341770086668	-0.55260177107143	1.08695948767384	0.0379243299252892	0.472983769974521	-0.44033961383821	1.11246999426055	0.0603189754886078	-0.256833158109712	-0.338374889937398	0.298480639782657	-0.142876041761696	1.14438484956786	0.00784077436898123	0.478285395130131	0.681466238326436	-0.550496489397831	-0.269415064293906	-0.235682386491497	0.26860846854734	-0.0682135067636072	0.174567426132253	-0.418839056108959	0.539279100167798	-0.485795228943328	0.206559944519247	-0.800914890484027	0.452799373904451	-1.12122330330131	-0.271832455842574	0.771201107516132	1.23287848847497	-0.581903169423812	1.59508254880814	NA	0.570035315996568	-0.588994834467558	0.971723982079638	-0.285266539672474	-0.113511366939999	-0.14628062924584	1.68079641707607
O15347	1.12546390544199	0.315952734792267	-0.445822086276884	0.0471272526298332	0.275110302998323	1.47279181816869	NA	0.0125041265968715	0.176653117732371	-0.304788570856477	0.16316126228436	1.34688864030568	-0.327469216560296	0.826820517014109	-0.0125041265968715	1.8347333223893	-0.037785423643161	-1.73731529170862	0.3176251731881	2.10627631701543	-0.0863246904182553	0.710180864247594	0.860956535453013	-0.500998671235498	-0.509421983949178	-0.353137943832841	-0.110063212629399	-0.424918633693427	-0.168649158479463	-0.819657684652958	NA	-0.824690576038668	0.455799322174274	-0.150937968591718	0.196914552413313	-0.923584375657276	-0.0673950585205905	-0.373139556522304	0.35670685843886	-0.384083129801457	0.786543716032625	-0.671287400078683	0.939863599959011	-0.0422351778074024	2.24414725952063	-0.0210737836385952	-0.169827051808982	-0.365661779444304	2.49270826251347
O15355	0.292438878559148	-0.878081913880113	-0.790202093039223	0.562314651038157	-0.882633484352617	1.1614873561273	NA	0.958808746121948	-0.935183923911394	0.116866612613789	-1.07475574014471	0.323896737328919	-0.978912697783048	0.909682547623152	-0.713405509975479	0.638246965555597	-0.815667638487461	1.09196346551768	-0.753695231801405	1.35587238716982	-0.866571428264056	0.891303165864457	1.08664591073306	-0.987655576697339	-0.803755384476743	-1.01533226159344	1.43023057484022	-0.798900572847252	1.26171841202554	-0.68334624678508	1.08893016436375	-1.15800738566675	0.784814968214688	-1.09866280979842	-0.859732594178727	-0.898210867598156	-0.0176312055712042	1.00324477253802	1.22244368861734	-0.932460401060622	0.291648443157984	-1.6767075091907	-0.189864303156996	-1.27408042772698	0.811608079374627	-0.440370690718666	-0.70394543667504	-0.652797530209943	0.443943094812704
O15357	0.16514492717933	-0.61725338364508	-0.580777334945054	0.447747800763322	-0.72118115428419	0.849841285980869	NA	0.479476326793073	-0.829267626561474	0.263768257176842	-0.899227508132846	0.59176574771706	-0.571931739269512	0.548090000316781	-0.495992802138321	0.806305732147131	-0.494215109811295	0.5290456541002	-0.437359583641369	-0.069735524836938	-0.924983618616444	0.392446542426582	1.60768068882693	-0.964649897128423	-0.144551487715162	-0.958524122294618	0.973420482445663	-0.482056609738512	0.43945646950883	-0.65848235408891	-0.549404721351221	-0.89581278555651	-0.236215142342445	-0.972972741425941	-0.716230666682527	-1.04045438655812	0.169382047166495	0.322873838758625	0.44041539396607	-0.87259042785402	0.417839035684448	NA	0.753001280744979	-0.987505798392297	0.254653151401158	-0.356140680105607	-0.492014799843879	-0.653990683128022	0.805904946678012
O15371	0.135836781609505	-0.0563634931020331	-0.143437771626601	0.184731196119188	-0.0664860746106921	0.585964388856773	NA	0.616308856046269	-0.286927293045665	0.169191267817361	-0.161376773122742	0.362176290154537	-0.161720534194565	0.391978010717178	0.0101309143036161	0.823116811673614	-0.194394611929884	0.343251736940905	0.0167557870532384	0.133312146385169	-0.196936326867453	-0.0882884683774279	0.389716458965996	-0.330471792263184	-0.276842276981839	-0.50093090495586	0.260106301862429	-0.194987922887845	0.474354334116949	-0.164730352479109	0.4339649648949	-0.385300086200271	-0.095778341258697	-0.30977615510144	-0.230804607943551	-0.47990576067032	-0.389709972369809	0.469731957326958	0.50451000110057	-0.466983468634766	-0.211410074142002	-1.19723114044469	0.0927874233061523	-0.337835503462355	0.266004400715186	-0.287254745877092	-0.247139367892675	-0.283744439737761	0.298123699801144
O15372	0.071573407249133	-0.0124812392227565	-0.257665530331511	0.235018598572941	-0.267818676806588	0.334817838436734	NA	0.781297037680938	-0.0684169652759401	0.251864989624599	-0.661062367653052	0.225302416872955	-0.210902598064884	0.332184101906821	0.0872132983166427	0.844802789732281	-0.221273766982009	0.365432227403538	0.0263088952425221	0.260823898101423	0.05093831294014	0.0169167939180159	0.395497433565104	-0.30447034826731	-0.326378224406254	-0.407311635565652	0.212874665957948	-0.157133063321	0.721406008332739	-0.169283416578219	0.200716885332662	-0.315400873589244	-0.0568444614328047	-0.100906163363584	-0.241088760875593	-0.453077262023696	-0.483282725749739	0.51219221976436	0.387610185161842	-0.41156641321489	-0.0412587950402834	-1.3441342036475	-0.000338579779432635	-0.474618140895528	0.375969542871342	-0.475452519827083	-0.11265351237293	-0.338112606955885	0.230716318137953
O15379	0.542961489631042	-0.186003302374695	-0.195213273008539	0.266485441183784	-0.214648707082594	0.340606019045678	NA	0.592790009741226	-0.289306300831218	0.469117970232322	NA	0.34801119664048	-0.541044870344386	0.382784314949154	-0.1607735881433	0.309548033221825	NA	0.220018481553941	-0.353800856795463	1.10055274153696	-0.398235249658178	0.597228087376028	0.157505865316081	NA	-0.577411351871927	NA	0.43876224824286	-0.450127168923519	-0.053580688934181	-0.0734747669615494	0.0665735247782351	-0.413438275853267	0.298578363129884	NA	-0.590471453551366	NA	-0.307438324781545	0.193352103973648	0.06418923898595	-0.446511506735888	0.229218648589287	NA	0.353491392469678	-0.452361456590676	-0.112370997565753	-0.503486867125952	-0.295965034460801	-0.349976836636573	0.461251078094529
O15382	0.656558984772238	-1.16565478514186	-0.95657265293856	1.20428082391282	-0.713601866726011	-0.629432884465214	NA	0.765606769524069	-0.421800839401774	1.20746213140191	-0.273868174039764	0.0204745514733755	-1.27674793356575	0.799079680063853	-0.83409589379451	0.133768062507382	-0.828762489347872	0.958564285501009	-0.710160516554565	-0.120397761917758	-0.305152359379905	1.64120319969041	0.443272842046694	-1.15226026601105	-1.06793679950219	-1.35509394767966	0.254357190641697	-0.743765935508145	0.455910898984465	-1.08685663312321	1.63827955059971	-1.17730758026758	0.65617943698291	-1.05414537791394	-0.148724534075443	-1.13432854645353	0.606926361755782	1.07341196985422	0.119188833274773	-0.64718199959675	1.32382796862698	-1.73129146261944	0.819295919936042	-0.899734055385354	0.329101210380591	-0.422349793038519	-1.04662157283983	-1.16966580250764	0.495857549264171
O15397	1.32936538910219	-0.369724858256674	-0.058108293523583	-0.265769936060366	-0.447406589280643	0.705933918953093	NA	-0.242265634876437	-0.442356283505218	0.485118173642229	-0.477448969545611	0	-0.240928866699868	0.919272780239071	0.0398732996256275	0.672381668517232	-0.299153719024751	0.560854479295193	0.224199657338644	2.26963320603754	0.134702270481768	0.443262433196844	0.118109898798583	-0.43859965359343	0.131383645506739	-0.226345518450874	0.5573115586563	-0.160568308717991	-0.0389908057255681	-0.431127181361909	0.699372766225395	-0.0539110301601458	1.13209171200117	-0.544550960800278	0.0472201446459088	-0.302205945113966	0.164632105920449	0.543210094945772	0.557155829718718	-0.296910118834184	0.553927669384255	-0.973883614744034	0.0384942144496669	-0.701710720799925	0.143992885862401	-0.157373438224365	-0.151563402747479	-0.14215949826098	1.07815260766865
O15400	0.442897062656686	-0.543770247658871	-0.795177339412686	0.59449508599971	-0.736785987285733	0.104077244908196	-2.71133256824085	1.40416401107157	-0.7239203067457	0.716555162905741	-1.03978967757453	0.793079369097373	-0.662629351606445	0.678787812137474	-0.0841229607836462	0.506651141254632	-0.577143778385371	0.374898801780621	-0.582606080255318	0.889053203379798	-1.02251082083779	0.453070555379049	0.176389973754129	-1.06857297961404	-0.495970184609985	-1.03841391735668	1.11608725910682	-0.420882502137608	0.132872828645914	-0.217213626013865	0.0240267067993587	-0.58755316587972	0.208996179939915	-0.936634094706121	-0.606348348318552	-0.858736824333064	-0.0877742953012275	0.535169982596817	0.543527054889082	-1.03001193857796	0.00118926697800159	-1.08002991388209	0.173484957741503	-1.44933606774967	-0.55599538875843	-0.424716755422215	-0.528450159653326	-0.591694518642668	-0.170529352602325
O15438	0.035504769198484	-0.249725726010897	-0.304801675750314	0.505503972197291	-0.318815511486743	0.768836798449046	NA	0.444549893761414	-0.00881034437542283	1.14695121337624	0.139945249614641	0.242001460844893	-0.314411807240882	1.6933576315051	-0.123033668371129	0.357556473244152	-1.08004755024539	0.822714915462598	-0.327852462305378	NA	-0.834840969373163	0.484772396702745	-0.491658286070995	-1.04393070652486	-0.498008377844462	0.0175621106107346	1.42967034861688	-0.6692391061981	0.228303072129526	-0.543930227828136	1.03490067123396	-0.377439164805697	0.432599651993629	-0.105153534963307	-0.0338752889689786	-1.43517064636348	0.291007846749459	0.103104475948529	0.951535012760436	-0.305312321317071	2.0439963898886	-1.45327591093974	1.1906651300937	-0.539582405454253	0.284285302706582	-0.00336148533413905	0.0810984994089345	-0.0848691528673733	0.445928488392843
O15439	1.33990514934211	-1.19112672121588	NA	0.895337905910179	NA	1.1259947771508	NA	-0.0150879362862488	NA	0.350108855990631	NA	1.48622713945758	NA	1.55769368268253	NA	1.45667716332429	-1.46132407202214	1.56300651733538	-1.22713101084597	-0.399563667170239	NA	1.7090209673966	0.171105324218453	-1.55929247875562	-1.25064267405249	NA	0.730987336946023	-1.8807532940967	0.0514309045855326	-1.71087264642568	0.461468006021504	-1.41466444188738	0.453727619558191	NA	-1.39674012373932	NA	-0.085860624836843	-0.403432620948574	0.901972409320661	-1.54622975019699	1.17580266162923	NA	1.63400136743093	NA	2.15518312376475	-1.23449856917544	-1.43144080883466	-1.67226007545529	2.35262504408887
O15455	-0.0949280189231967	0.487454609259945	-0.667261094187094	0.630530227088107	-0.197735919140984	0.105535408478248	NA	-0.417600268496544	-0.306781386644019	0.554193582585784	-1.54371057287703	0.462035551607421	-0.331554919601848	NA	0.23710792877892	0.268231792059902	NA	1.11707740743661	-0.160117916221589	-1.51953266936336	-0.869545094943676	1.2554056403849	0.878173447564452	-0.0257447274081564	-0.0492432415830333	-0.0258076898417823	-0.73206709744953	-0.780794071439736	0.251898504693369	-0.153252683085272	-0.642649529114264	0.333857351348659	-0.347692178675704	0.261126086733766	-0.707830510152407	NA	-0.0149284461530641	NA	NA	-0.239591570605734	1.97640569815285	NA	0.171803248841774	-0.325907963031671	NA	-0.309809971316987	-0.863772077719156	NA	-0.0394884970047968
O15460	-0.179691523535481	NA	NA	0.501184063845435	-1.81531118256471	0.444712447533278	NA	1.42608964595183	-2.50176184032804	0.312669978031045	-1.40669706437333	1.03910429745303	-1.64892009971999	0.24941001376897	-1.59337667377508	-0.151023044465572	NA	1.46021369587197	-1.62874735262432	2.01617442309749	NA	0.521145983408654	0.477969902877013	NA	-0.801699480342752	NA	-0.0759588151895132	-1.38398752476448	2.00202756251179	-1.30198052520616	-0.558967745808801	-1.51055995586769	-0.788137287493297	NA	-1.77038891449916	NA	0.745202348523626	0.478858716361013	-0.207170287106288	NA	0.214483947194867	NA	0.605577850278459	NA	-0.0969181313483167	-0.809473314976468	-1.40537749609198	-1.73383050886776	-0.281628648459537
O15484	0.188425544954075	0.700386792467192	0.205363334693924	-0.251030904711389	0.208057470218712	-0.0757601455560479	NA	1.79082611328285	0.165242607346169	1.43060494036558	-0.76957808003667	0.115613624246899	0.317109499198361	0.260108366523275	-0.227357939279495	-1.09428307020091	-0.460392698398342	0.710923345120989	0.289851264536335	-2.50136200409165	-0.386100169987069	-0.31838772171761	-0.535079946562107	-0.187902266821586	-0.539107747696441	0.425802782559281	0.337096805606881	-0.0998645193347176	-1.06097097063147	0.0732575864814073	-0.818289291952444	-0.551744445215911	1.15206531981266	0.120387392256493	-0.745388032751885	-0.754101484224796	0.0429273120511962	0.469584890889783	1.62598756287494	-0.12218024632919	-0.100531701035353	-0.629655076747991	0.698554055392114	0.357828447009492	0.515888901545324	0.288822380631936	-0.3956548663948	-0.020131785220542	0.799982362724121
O15498	0.297238226942168	-0.741762241097593	-0.892437606858813	1.48967553803372	-0.879607930088353	0.997176076971355	NA	1.42732494374289	-0.96226620075366	0.651914791039493	-0.939232146834891	0.47160674360576	-0.898024679296878	0.10176218660366	-0.678802653283942	0.701237970413006	-0.73147959329652	1.82689430178662	-0.814234360029397	0.519751912221038	-0.92115752076805	0.517797363594118	0.428301438694254	-0.981657410491035	-0.870721484287452	-1.09756087589049	0.0517115137654685	-0.763115084521459	1.38553879819593	-0.653248160858492	0.957277345206467	-0.909361389469137	0.754424706809052	-0.990491496830957	-0.879396184987897	-1.00692138925811	0.551428281674037	0.366054391718198	1.18221526321922	-0.96980271680259	0.615421742994164	-1.30739084223753	0.348654085134802	-1.06726577736803	-0.507797547503985	-0.716427592985683	-0.660253093723707	-0.810650826126269	0.304508989935353
O15511	0.406686685349829	-0.277245919104196	-0.716334997268028	0.706617230748705	-0.685916953107474	0.353878366051386	NA	0.616582049046714	-0.833734751577161	0.308073112098668	-0.894849435091936	0.417387346698039	-0.753156582619535	0.137337141963361	-0.035341385939553	0.803502234750663	-0.587807178012667	0.636543678476274	-0.309731625531338	-0.515000771162327	-0.410269100940438	0.479128715177797	0.346806221776021	-0.799564976552682	-0.477245115930689	-0.882069597198788	0.489731519027558	-0.445460950686046	0.545680016385674	-0.291451344698464	0.0281658073107973	-0.767146903265381	0.134101536028346	-0.556068030376425	-0.640831035532898	-0.687997850279825	0.0674144509716825	0.631043124615816	0.633790564568532	-0.781189797862016	0.633358488155846	-1.0013654321719	0.109382766735074	-1.16166190555244	-0.80728897964644	-0.018144871612531	-0.467747334761068	-0.334693862383547	0.234729944393449
O15514	0.81680352574416	-0.421589415839006	-0.603069597551522	0.108005154314983	NA	0.403341833957181	NA	0.226595732259406	-0.238870729150793	0.0393131364410602	NA	0.52684075055146	-0.770410718507889	0.610033512932671	-0.739010697279832	0.907708774810913	-0.761242560080876	0.685347615132103	-0.495878167569008	1.23140676701717	-0.322110521001743	0.79725919596292	0.687469025513439	-0.686256595902861	0.306472893148642	-0.925454039344365	1.0070024096865	-0.232829596804668	0.366858251294922	-0.57383960150847	0.511070468878247	-0.640941951765838	0.356447533886093	-0.400984045062285	-0.0356505577168393	NA	-0.296852749053358	0.577693727281782	0.207422177669344	NA	0.29680721934952	NA	0.532374436422223	NA	0.362343677493556	-0.437415634498403	-0.756409161096118	-0.12841247984855	1.13592163781293
O15530	-0.445699711504571	0.216008488772364	-0.780266176518533	-0.0611206599302117	-0.350772595518644	0.872872584530834	NA	1.21484711101997	-0.431998267976382	0.63909856045263	-0.490098743751138	0.187775333408868	-0.409517277253877	1.212051836082	-0.264979852495844	0.24198498206161	-0.451300234034933	0.588416730564375	-0.301463745811257	-0.204429361512301	-0.520834050582647	0.553687558423325	-0.0655721584009585	NA	NA	-0.596549804450349	0.67200139364265	-0.647570709056265	-0.84200293047009	-1.28144391806015	1.07468886655337	-0.616048962849999	-0.624683080217292	-0.730556101855718	NA	NA	0.342799087209209	-0.0884862895721552	0.208727305325302	-1.06578964253001	0.74103681495074	NA	0.838565245741047	NA	0.855455412691701	-0.23722197622689	NA	-0.492711574989987	0.507838915559781
O15533	1.31942098366705	-0.573515265287721	-0.798832851526774	0.942064872485068	-1.18268425862639	0.595973711802342	NA	2.15013363999815	-1.28758441016129	1.28842474747885	-1.14335498671965	2.10076630840651	-0.93131829795888	-0.713077667493124	0.0843595678488338	1.71170338678034	-0.818579825988575	2.61284567541186	0.219813111710119	0.383586452865936	-0.625832772870712	0.458922388828663	1.43253236863672	-0.799243364311566	-0.648719186759479	-1.10612355868956	-0.31124915128142	-0.673504257961394	3.03578430896687	0.00414805474946434	0.623825557326143	-1.15883611861002	0.240625111271354	-0.873286290776313	-0.332501279898262	-1.15741501330864	0.739599310875279	0.555673134332988	0.642468411627119	-1.25116071385336	0.784987878934489	NA	-0.062404528613845	-1.48444657430486	-0.401322825697026	-0.0153096357618612	-0.313465621506525	-0.878653307411978	1.48441695570676
O15551	-1.51769765696296	-0.374096565074881	-0.0453658742406589	1.12020949764008	0.0242245052587791	1.42782490027497	NA	1.57621101574259	0.0877926591507752	-0.95905659728189	0.241889758445593	1.31207356922636	-0.329582479050318	1.26879366304347	-0.14898567748898	NA	-0.188343829104024	0.511418310505329	-0.230067938843016	0.442857280650029	0.116778981374006	1.97776323965839	-0.947159685259367	-0.167327191341682	0.17223137851999	-0.104508453290535	1.04929875261591	-0.08488888284508	-0.734238867306624	-0.439126532589814	0.172962115272105	-0.000541923212511009	2.88217303439099	-0.341385684280599	0.0348154398032516	0.067015028787111	-0.884868846368185	1.2722709710301	2.65718099526949	-0.360407170649411	2.63317610945992	-0.525803553621936	-0.213161174662581	-0.549492699987633	1.62972560392523	0.000541923212511009	-0.360299252401438	0.0197929155823484	2.40846705069092
O43143	0.830013599900351	-0.73366654621152	-1.01114918773526	0.399313584087899	-0.798730589357286	0.491936551200887	NA	0.36108897771202	-0.77701599650301	0.24516664775803	-1.02993544876396	0.395615039507803	-0.92057841877388	0.843689002394751	-0.635892907707706	1.11620018659506	-0.723495182203468	0.620481029319043	-0.609697212902745	0.903715608102896	-0.790225834623994	0.57233166386056	0.750904950891819	-0.97648966260531	-0.704763763314084	-1.28737518722915	0.928505902017182	-0.832753838662116	0.496001671840475	-1.03436790763681	0.383424136690776	-0.94485869529478	0.242566372005523	-1.09884314425082	-1.01479444720436	-1.09989893268697	-0.358915699192398	0.530156081925027	0.285818555560695	-1.23944255442548	0.266660573886252	-1.67509992504356	0.370708157581458	-1.11383690428923	0	-0.868663313504136	-1.02237942451534	-0.960484483466633	0.600970723572969
O43148	0.744927468507727	-0.983336763443902	-0.79228569097389	0.797074669965382	-0.812342573858079	1.30510700534037	NA	0.143633996593075	-0.836695007379197	0.258459480767379	-0.937630188108424	0.944295668635204	-0.924140637893038	0.801470402852892	-0.938582761386315	0.730188605711851	-0.914027675852013	0.855037941451779	-0.592319375170775	1.28253109296911	-0.976073112342946	0.337835224025754	0.326925465928597	NA	-1.07946703888323	-0.956951876777873	1.30699141585434	-0.740315044212527	1.41593933464949	-0.561697410014079	0.900323264745915	-1.11272654255273	-0.1675778642581	-1.25910606110807	-0.680825769632384	-1.26575018028165	-0.115100821837575	0.673211158754632	-0.352034587272109	-1.09741968024496	0.165328360858717	-1.04300791868861	0.922933223621125	-1.16319639517273	0.244725424370686	-0.683117067248239	-0.812649204127646	-0.665092112683202	0.936635220719578
O43149	0.110393338238696	0	-0.317875496938525	0.199475309921755	-0.0120002079783497	0.384595027802126	NA	0.148242804241534	-0.161082700347979	0.166552748229947	-0.465212648235257	0.156407888001262	-0.0973502461729652	-0.18458901353519	0.210248109787988	0.243891403018919	0.0441431914878407	0.136740185161536	0.359822479627708	-1.15044227673167e-05	0.00725885681747407	0.0394502795358385	-0.0969300901679322	-0.110775977385011	0.119978302560604	0.0563745044452801	-0.189600392821728	0.0134171462404566	-0.13312806903741	-0.329870629235934	0.362250185988144	-0.110268805988129	0.0600641651247642	0.028942853360121	0.244307513513672	-0.334604463778385	-0.359807296256896	-0.317998965996772	0.114001761441839	-0.0528176163184781	-0.285681418700818	-1.14591457498075	0.571972313918629	-0.55502190859483	-0.292656557586909	0.154175380789962	-0.0277012028037475	0.0255126915901851	0.179692126836876
O43157	-0.835133900250488	0.496495788881198	0.48942711717708	-0.747908484130896	0.383065028049787	-0.172492351614501	NA	-0.676359170884417	0.711076934272265	-0.491980502554728	0.146247187639561	-0.364563984726292	0.592354823894963	-0.485769608281281	0.647656624129272	-0.39626519180473	0.406508797037651	-0.123367190512006	0.446207646993855	-0.328412197229179	0.598801463671984	-0.234583431260742	-0.0872199727550189	0.239338722833855	0.305866851741275	0.75563650979	-0.803782366276563	0.195547114461576	-1.01268848876824	0.383624318148456	-0.694432827541283	0.768273339172477	-0.790685676527367	0.467270569979165	0.377766347198136	-0.594267758519369	NA	-1.0352258958716	-0.54623843365723	0.16149541651022	-0.325407298011433	-0.768901486252963	0.0965958352323959	-0.136130455498893	0.274017155977941	-0.152782973367522	0.147136961563882	0.634319720420477	-0.183953802686879
O43159	1.00652530982657	0	-0.0897654574100937	0.238948385416961	-0.246621563316312	1.01337125622655	NA	0.872377300929227	0.0192406167131303	-0.247006038827614	-0.645202342167533	0.497115362457478	-0.439313323892497	0.147711641384284	-0.417017816582486	0.743745189234991	-0.31177226142008	1.19585492105405	-0.626099729835913	0.535993357577494	-0.88314665966602	0.411067555017109	0.396091904551575	-0.530772267628894	-0.0960457003494319	-0.173869797176399	0.621664962478668	-0.439811495148986	0.925739256912394	-0.243528093261142	0.791739540011532	-0.499711299777255	0.25015048097856	-0.894900011475427	-0.427284477797063	-0.434855684129865	-0.241220819881795	1.19206372591083	-0.198654550578444	-0.54287731146688	-0.107246381364961	-0.54994624512911	0.168905199202676	-0.546842076563014	0.758109212763816	-0.00633548803371475	-0.374995136563435	-0.439774716976379	0.792292802968866
O43169	-0.238289774122155	1.14953406857228	0.295682256330025	0.896360626388738	0.296166284425611	-0.245951205407671	NA	1.21486929707178	0.179075576543397	0.0871580967803105	-0.269238475708987	-0.372294648986049	0.443441224180766	-0.0339251748814675	0.00662093838934652	0.374628854915763	0.231946145925992	0.139316713802566	0.390693361971728	-0.920777608088757	-0.0162174223373572	-0.313326985639051	-0.998193037686562	-0.234546253317324	-0.666763755262107	0.483158521263691	-0.722051000393138	0.321409745625294	-0.210324643972115	-0.228328178228038	-1.16132050636972	0.331241938786796	0.260387073652577	-0.0352522868801355	-0.501090887286331	-0.0861319361317996	-0.923223605914444	-0.107176952210777	1.95308626992652	0.0417659655774862	0.266348404714002	-1.00010486822171	-0.954585081329078	0.291152734215878	-0.997650729020268	-0.417627675909184	-0.0134998151085526	0.844106100167012	0.306650000209631
O43172	0.770628863249991	-0.204931909273498	-0.13595461330668	0.443706592686498	-0.339369585529383	0.720758531005275	NA	0.489310945056578	-0.162630787530777	0.289654149624575	-0.683903516047366	0.39510231025568	-0.245284399276883	1.01171774685259	-0.283175646378618	1.45925764076693	-0.148736476805094	0.436226009012019	-0.0196263575010729	1.46495086873269	-0.0876582760277351	0.775909819491758	0.828402264870217	-0.263085043325667	-0.330080797655995	-0.612272691732203	0.482868038974637	-0.221777797611733	0.180600687867551	-0.369290691662174	0.679996670850811	-0.570989641850172	0.26260441819071	-0.731222756662293	-0.607351092920617	-0.729566428125491	-0.432259779265317	0.581030577418987	0.128469920808151	-0.643392937297826	0.484162740178476	-0.945733815775419	0.0603460997593182	-0.606482557037285	0.461977523265036	-0.444075892391959	-0.492975114484851	-0.314018106511535	0.710219292804489
O43175	-0.402230024243349	0.835439394480452	1.19294258795268	-1.08306381172952	0.811937431970002	-4.29483674898003	-5.33618979664657	-2.9931763561395	0.973100355011012	-2.66990330692293	-0.637562191144268	-1.07667575198882	1.05308375728916	1.31356689481495	0.457886103072766	-2.98005514762176	0.739127050045947	-3.33477105779976	0.837049223720274	-3.51875713084595	0.527715408113573	1.1727149738484	-2.69834632571333	0.881656690051153	0.430755925762635	0.982218272470932	-0.993294802008426	1.09302343386754	-3.28605871056324	0.728219221721219	-5.66661428807359	0.011303769959393	-2.90742328260103	0.875683128040749	-1.97509930652824	0.577584996924922	-1.38883664645109	-4.22070344791235	-4.52063625280306	1.0639928817541	-2.96361595894656	0.437727361139435	-4.14177860788617	0.719985273155166	-4.29064166411125	-0.169646498709313	0.220354384309277	0.862876842113367	-0.85053336803001
O43181	-0.328700059030675	0.835814073749217	0.860311868410173	-0.759446322683591	0.315521804510521	0.841959364992787	NA	-0.20238455704084	0.872779214996113	-0.277577407301566	-0.348727134188866	-0.273800755061352	0.166527297719339	-0.498086286432573	0.320893017456777	-0.0899143016166359	0.509704654325207	-0.644549524392264	0.525916597558004	-1.42338811616766	0.56249316204001	-1.30003601767489	-1.09885649424209	0.354611332774482	0.230552257069354	0.451809814324342	-0.35282642995492	-0.188153442162474	-0.142133089441394	0.180681261623374	-0.0592392574385467	0.128202982243051	-0.771949814825239	0.368027193568327	0.584340882487036	0.372662277382696	-1.26840489494521	-0.795461410724897	-1.69567163614527	0.350954320951521	-1.09507810806748	-0.513307744939002	0.920166082946059	0.583625177512213	-0.0867815497623994	-0.0680539102775324	0.0810998600346426	0.298136837527998	0.0867101889367756
O43236	1.04445182378378	0.583052445519998	0.236060080262298	-1.90405356188584	0.455586931305776	-2.07192844636504	NA	-3.62262269604548	-0.0378920377031626	0.286138120246251	0.0533735853135191	0.66701758242664	-0.00525128831263721	-1.70935637056269	0.363701685684749	-2.24032469240975	0.742538062966123	-1.84427388528491	0.860107134968453	-2.47682061537202	-0.248992134339934	-0.814225724020327	-0.13789921949097	0.266480963966867	0.794605752987977	-0.161884633622718	-1.40054898580278	0.722894092491902	-2.28527605482071	0.517470458042075	-1.99640884483847	0.586180382229516	-0.230479966277256	-0.730651728290136	-0.303949543020353	0.445831228706814	0.565001848348382	NA	NA	-0.671233714160138	NA	0.188482491801464	-0.44813212962511	-0.914364838793503	-1.45458902036936	1.01494352461866	-0.213065036986146	0.828749986982036	-1.24720252706562
O43237	0.406534889932354	-0.716642201629487	-0.903859614325446	1.14139488155666	-0.951115838273513	0.651158422529866	NA	0.566351011896796	-1.14045301409147	0.573567610559641	-1.13296489942759	0.664693685067776	-1.03920022577401	0.289616012727135	-0.909237247707148	0.813788600058333	-0.604304618125441	0.8893136059352	-0.531059480180927	0.664906135388341	-0.429462884234217	0.677901004459981	0.0995047774686295	-0.905290093417236	-0.161073151730131	-0.888183539557403	0.518384985542172	-0.567030125211188	0.636031295362843	-0.83870605897091	0.169238450128177	-0.819286964351932	0.560087500600138	-0.903141455142274	-0.807642317506385	-1.03318748857161	0.183322825444678	0.162608247977065	0.595805254442416	-0.988923794893607	0.837210092975385	-1.37716872493217	0.302080642022934	-1.51889232513479	-0.0576515022784161	-0.252837160392881	-0.668368740615028	-0.536721940151994	0.921001386077727
O43242	-0.0602628722688223	0.248241330464102	0.049207835805591	0.336471838116024	0.0750418670802731	0.307669217296864	NA	0.187278133555665	0.147389980880659	-0.0798445653483828	-0.0912366542355549	0.0682641891614093	0.0737155524086273	0.0632455653408304	0.105947298593181	0.258734566915196	-0.0739162691116508	0.256792714433445	0.0333101399999673	0.308173067989932	-0.148154854281664	-0.163231133771664	0.269555024731771	-0.210655924806098	-0.354862084078492	0.0550021786271877	-0.0847423472946858	-0.0938245485851894	0.254843290826448	0.0737055958237285	0	-0.293824779932647	-0.310750323659128	0.101435466499161	-0.139197126195169	-0.606293525579282	-0.582094823855403	0.224465722114683	0.439084378350175	-0.0857646757322836	0.171371790583562	-0.767194099272793	-0.0481806453345595	-0.0407106031598179	-0.0691847362431997	-0.128298299090362	0.0611629658362052	-0.0554376037525124	-0.0538483177671711
O43252	0.656820112978647	-0.918603988099164	-0.979360162120928	0.514303014802694	-0.857926650872448	0.0914208246489103	NA	1.76461331047846	-1.24383970274447	1.49104158681272	-1.22818090346491	0.18146195888677	-0.777649169865052	2.71333858051692	-0.432748036410192	1.05102980406469	-0.931697325899854	0.907480755131582	-0.578569430378122	2.650396037102	-0.802104866010509	1.75068739780593	0.480484735319369	-1.08984077363966	-0.835427532437041	-1.85774187817304	1.35464091558652	-0.803316849713374	0.451384271860279	-0.912057554000574	0.319845883631883	-1.12757384461583	0.227749086905163	-1.03195034807076	-0.639104158217133	-1.2901718376131	-0.160429716763449	1.19119262100261	0.979230056462267	-1.14860202223912	0.54191291245804	NA	-0.240507076188418	NA	0.10257340223329	-0.632655962978019	-1.23456022108357	-0.783804720939226	0.960214316822421
O43264	0.121153713397586	-0.13416929564004	-0.0764527769701395	0.895212051327162	-0.287947501905435	0.41364436152505	NA	0.409378487467972	-0.24510942483659	0.176443847264762	-0.505466882091126	0.0572259997351736	0.0858891294901518	0.0582341698504774	-0.0590737145377283	0.487539802341695	-0.108882968779405	0.366705193813768	-0.101870285531254	0.655416501595836	-0.175853151092504	0.549668783456385	0.123300214688987	-0.216985920950641	0.0306699499833716	-0.384755623380329	-0.411828552500303	0.135615233728524	0.144269420401971	0.0450941308582102	0.316340703616808	-0.135461172463202	-0.0267669770414809	-0.665271806889026	-0.0370321766920938	-0.322657736323562	-0.159385905482065	0.202267525601906	0.255996166206423	-0.57673649731222	0.588875984644551	-0.848348141961553	0.233512721115895	-0.36271908442591	-0.281130482875497	-0.0760163137912286	0	-0.159449539385236	0.627290637987352
O43286	1.23300994737717	-1.03169208005233	NA	1.94291669675121	-0.975952652109888	0.606196401523433	NA	1.66939215909118	-1.18406853591355	0.976161198712544	-0.347146026561883	0.3662022075884	-1.74328984455576	0.304067651604885	-0.268502802050249	1.43104556276091	-0.974070893884336	1.53476469184432	-0.859620823859271	-0.568777687001684	-0.589331398431676	0.143550102972047	2.0885201650711	-1.33792013641115	NA	NA	0.410407801751471	-1.05131319813563	0.370362913475991	NA	0.89315523815005	-0.988410203044832	1.94396177476267	NA	-0.330317632498867	-1.32187273848225	0.281659816268543	0.229034646878142	1.73836080487893	-1.69667035735291	0.577823486688597	-1.11506376320366	0.00621397577309768	-1.32683784056834	0.816942380057932	-0.606261810565427	NA	-1.56821497853465	-0.58109140509849
O43290	0.69440992089875	-0.125659398830377	-0.129570382963836	0.534709596835327	-0.380129879574435	0.639354095609933	NA	0.403541772205811	-0.354467002758081	0.25703577066851	-0.845554914647069	0.411654410452954	-0.207258338277184	0.321091574770033	-0.262685483580128	1.01729737651188	-0.150932237358715	0.706927218793238	-0.0752081996281238	0.571209082121605	-0.119836696290042	0.566163256795164	1.07293839765507	-0.523110638048799	-0.214878550058263	-0.572778502880345	0.618110723463298	-0.233949557450961	0.498081100011829	-0.280083881625927	0.358039059093151	-0.645664693878588	0.166203802332852	-0.661756859519386	-0.332854035097725	-0.624498967081985	-0.204278817272456	0.530223129088482	0.405922467861554	-0.700662844348622	0.33330655803562	-1.16722454729904	0.314906522080992	-0.762747119009518	0.108330569048253	-0.360860549718367	-0.391366916106527	-0.371822507797047	0.426969316257315
O43292	-0.0473971738860097	-0.4545952194824	-0.488691046356204	0.786039829166453	-0.767800862148043	0.483521631126884	NA	0.667310339735916	-0.685206304025623	0.114486917358139	-0.804164298617648	0.867935389498182	-0.80189302477377	0.455086091727717	-0.489710487253602	0.591078250203157	-0.683319057736922	0.755330526013383	-0.484902413605328	0.412664807097567	NA	0.592936321498184	0.157364247783503	-0.979469424493644	-1.19280433941776	-0.758418670312166	0.230018305744323	-0.558312021311048	0.522678844760382	-0.675748946676459	0.41793056930808	-0.750477789213267	0.232040674241443	-0.814351834187582	-0.52030358212887	-1.03468820636173	0.0209537804881048	0.107404829762681	-0.177628658350475	-1.07444845791379	0.728880626159048	-1.62524827545745	0.329464455160574	-0.651781637930142	0.017836980662377	-0.446742022451271	-0.317001076905569	-0.621519090830088	1.03650886090209
O43293	0.154093681995128	NA	NA	0.00729334118511815	NA	0.0836260781651283	NA	0.0155092137481905	NA	0.898653215192944	-1.1600233270136	0.393985838210586	NA	-0.628151959102015	-0.64460146605933	-0.136818707803501	-0.597779922018953	0.364304689751744	-0.8952969410695	1.33631673888831	NA	0.399937174570555	0.134453436711574	-1.13611633941681	-0.1164586403362	NA	0.986657813194411	-0.379442424521164	0.711775216634258	-0.782195641279941	-0.134901987776008	-0.81504249858761	0.389882937614713	NA	NA	NA	-0.50329702357932	0.198510659877343	-0.213945685180432	-0.915088803680918	-0.372183655465067	-0.942306846087337	0.638200719148074	-1.06058833806667	-0.263259871159311	-0.706960026580537	NA	-0.810358596166813	0.0930199857680698
O43294	1.58568396024563	-0.0620029366219548	-0.319690705962257	0.906394620645363	0.0726464200035633	0.390332122102977	NA	0.688151633198665	-0.917284865472485	0.382722749959926	-0.973276101118612	1.73363723799403	-0.739729965645806	0.0268480066287964	-0.67048420567037	-0.174184122337021	0.103674750868567	0.560465184058739	-0.228303180629879	-1.27123732876537	-0.117877994798139	1.31701173654795	0.486320974144055	-0.347536915664039	-0.119025347743769	-1.02199426612145	0.2743922189063	0.0196060641560294	-0.149751871591029	-0.954295123435145	-0.733019536055355	-0.445361607756141	1.36851885304276	-1.27810112214082	-0.873494464129923	-0.173162549400278	1.87105805057171	0.887816407490487	-0.0961079186973421	-1.24166279826058	-0.0669189390777536	-0.872115552670925	0.950472510453144	-1.6414599842344	-0.626471715034127	0.425295595168192	-0.942691028769548	0.011211306621048	-0.277461425179046
O43299	0.390636705479633	-0.643615798147453	-0.384236073674391	0.679656168589919	-0.552265742134781	0.338528527867195	NA	0.112954424931788	-1.28040719050373	0.696045692903059	-1.03302497663692	0.69092776533992	-0.622603629622734	-0.229024863544021	0.0372716973597225	0.486572854765182	-1.15741884717733	0.980072526182314	-0.323935210831609	0.672911595377576	-0.766920292328285	-0.110986366080416	0.68768289509949	-0.947794953418667	-0.249882244030587	-0.978015609986571	0.303712916116222	-0.888012466905918	0.300157987616741	-0.459389184961406	0.142385479263234	-1.02701762553035	0.637510720259023	-0.722721959331849	-0.219128036407971	NA	-0.269562192881507	0.380235819403575	0.473582485023865	-0.944095600351	0.292387156307051	NA	-0.306635098873535	-0.85981372315984	0.326014333017365	-0.0388513901401311	-0.536263581606276	-0.604262092618034	0.257670736155186
O43301	1.17798773767572	-0.271323328928549	-0.853945783302219	0.466293850474429	-0.677668241027703	1.23355309546017	NA	-0.695277398961966	-0.824963572407851	1.24027350373658	-0.865836445341948	1.02870857785967	-0.91994323481498	-0.523354425545179	-0.628571479899923	0.4753226188006	-0.216579240153658	0.566882645941437	-0.730935096282643	3.3026199945213	-0.703125427145004	0.413458734434256	0.409088223110334	-0.504807516374756	-0.719658978620723	NA	0.553333882123573	-0.258536143360896	0.788320439445451	-0.626804723049938	1.45570666007674	-0.748212213468111	-0.368848639022028	-0.96678862174069	NA	-0.831237358278974	1.22057343813237	-0.581628009608327	-0.944904250626426	-1.06088522645497	0.522869634277839	NA	0.338125765791318	NA	-0.568112401894462	0.22573061798091	NA	-0.631369701182845	-0.147214126680263
O43310	0.420450490136438	-0.101802651434252	0.00415924302724324	-0.112182184819035	0.117107490130965	0.624346280183638	NA	-0.110541783923952	-0.290524273993818	0.25922337500731	-0.883601288030836	0.756720576726544	-0.153842127870628	-0.0249538132881009	0.277204423974752	0.670290309228846	-0.216850810344703	0.628011609255089	0.183892865734419	-1.1061466389097	0.0646763433193849	0.140430980232657	0.295242690216765	0.352374744796077	-0.319565632382793	-0.536388417781635	0.948556733386783	0.139718457185876	-0.229121238330532	-0.680952264263936	0.535393273775706	-0.596936771684667	-0.336953933186572	-0.259626752897618	-0.128768791283421	-0.597163577243088	0.417251647309492	NA	-0.355961446711789	-0.147783357431236	-0.380093668553546	-1.03873565913075	0.374772793629202	0.0478439481349051	-0.198501025925172	0.17242957132584	-0.08894042646084	0.241178448789191	-0.23681960664532
O43314	0.24373298914824	0.228964680188318	-0.142880726442071	-0.316981270536003	-0.191930970084659	0.0880746689168905	NA	0.329265986924717	-0.353064619230604	0.00882533570063693	-0.764335841915141	0.057900631421159	-0.0604124971526474	0.108800085503724	0.1224654398957	0.691726871536538	-0.128422949079434	0.39837146782749	0.140033823372885	0.340546087185157	-0.0426583790721669	0.136476426956671	0.118656830351869	-0.271649471153598	-0.214571152529281	-0.369275038427549	0.695658294999728	-0.162876179055138	0.652165322566914	0.106588973670307	0.323478770702955	-0.808633325438	-0.54646125844612	-0.35008329986562	-0.308102873835169	-0.919819394692057	-0.231198120513749	0.0700114878209686	0.583067215310288	-0.343967285380259	-0.00893079273480701	-1.26653593451091	0.136606966639469	-0.659678028184501	-0.195721017290563	-0.19035634883458	-0.136241725145661	0	-0.0377385575163736
O43318	0.00267654885298274	0.199935676199433	-0.183226326349174	0.241946804532971	-0.368867882462733	0.258749582331997	NA	0.644925376373265	-0.190295945625208	0.150097347895595	-0.992899790581878	-0.217542646776443	0.0080160612429383	0.00674064135463315	-0.326220653474285	0.489654571681046	-0.0610937338073034	0.506640720298191	0.216359652999222	0.768865097208871	0.0933851271237716	0.142218210211726	-0.318750374781454	-0.426988026085078	-0.1405115118656	-0.43880488652144	0.304864449542829	0.152722026853636	0.20980162616929	0.195432375206749	0.0284204448183276	-0.153972604795116	-0.351943545620807	-0.0683704263105129	0.170682066562345	-0.830388507558731	-0.402588780011452	0.0216180439695117	0.262576310466602	-0.969312292657446	0.014399373327584	NA	0.048181767648269	-0.872740778071814	-0.500997030466999	-0.507128614368614	-0.29458424953608	0.049011578489039	0.0933401265748381
O43324	1.05118168185672	-0.0938812947933805	-0.523975679564073	0.93921700377463	-0.4166654656027	0.880498309870411	NA	0.230672975675729	-0.282265172851849	0.0759841659204099	-0.450091784544911	0.74934398275915	-0.433826083010059	-0.366492939311014	-0.173807928107257	0.678756950726978	-0.351667324497541	1.03185194531159	-0.158641326650997	0.974214896524046	-0.375408061644539	0.349387396296427	1.24745891458474	-0.428885082725724	-0.569148371694251	-0.490838106615994	0.607488398605131	-0.263301513504629	0.684524014874896	-0.443879834720354	0.953996150563801	-0.336658670983999	0.288362786767296	-0.248238837357388	-0.0738219065026424	-0.704335669066026	0.088571911819745	-0.195673372558913	0.386225890168117	-0.454386832298148	1.02045559495366	-1.19902414459928	0.555952131809843	-0.44466614508779	0.757072736145123	-0.187476524419962	-0.248102797546702	-0.278996420919455	1.40838163885293
O43390	0.842517842639023	-0.305346617498074	0	0.358996544768864	-0.270492947473022	0.825305081051347	NA	0.19485632112597	-0.449992953288572	0.734385557271587	-0.569166590063	0.746282684977228	-0.442577377467309	0.226534597110945	-0.185834654495014	0.572200696131102	-0.170302865203926	0.383688181011758	-0.179396040986408	1.54959882606092	-0.313783920646751	0.260707477302212	0.673057645342237	-0.505927532765371	-0.285854394974077	-0.828217357908434	0.450733664051409	-0.366967039580059	0.464993038921808	-0.173447036231527	0.0220670150755584	-0.721178017011098	0.267618091110542	-0.757186819948126	-0.757913788371738	-0.777897708250965	-0.408448917810183	-0.0580327284866282	-0.470687694688326	-0.882362946695761	-0.0591362156734547	-1.14075034734339	0.426217760124249	-0.714972797943958	0.484471327710644	-0.442901960186532	-0.596182077295214	-0.361609594379479	0.110234444645508
O43395	0.662982466819379	-0.321584129313846	-0.429683630264108	0.200960611323255	-0.497805057311714	0.3367554540147	NA	0.209110378692669	-0.56315153369472	0.083695551807077	-0.724954398514075	0.221891867256844	-0.505408217795049	0.840883606055439	-0.358190485965213	1.27464140693948	-0.408986459441667	0.303578810554987	-0.340349847441397	1.26226112523844	-0.459755514969276	0.618619421003215	0.66453332358552	-0.597309684958983	-0.432668173320975	-0.685779254152326	0.362184251793421	-0.500512600898761	0.292137018505722	-0.337257601634315	0.62327499023187	-0.457125807414565	0.478635901519823	-0.607707653812277	-0.557680973174229	-0.454350607573392	-0.400611681290865	0.527564562118338	0	-0.825814062837463	0.642508257390004	-1.27552317191507	0.197501839281989	-0.637530860150477	0.355205682428114	-0.457394589397094	-0.470116164262199	-0.431764889544462	0.643918338198821
O43396	0.170816801714173	-0.141516436074012	-0.026291675810759	0.174356678665751	-0.241639456795028	1.02201005297771	NA	0.489587327199484	-0.0828975122685609	0.0437941810220774	-0.365572120911288	0.494947763494297	-0.574126025135369	1.14567078039189	-0.304526965456889	0.886002583904558	-0.558128223998635	1.62035678607718	-0.129736999902667	-0.418022411530851	-0.254829033711648	0.97104508338685	0.512368150434833	-0.387342247671157	-0.436236993965837	-0.413899491293257	1.05308251741292	-0.089367026051633	0.888106710109165	0	1.06120591554986	-0.554233114998999	-0.57871321286199	-0.112951715408819	-0.232527693255209	-0.695581054101487	-0.276899623020521	-0.706534993770077	-0.219059114116236	-0.362960309707676	0.534350144459792	-1.15837627266864	0.556476623200416	-0.370302642360075	0.244191114012901	-0.068474054416809	-0.326263862646689	-0.603416492777029	1.18412726407364
O43399	0.118569534211371	-1.02688950983041	-1.13107201220232	0.848861605426841	-1.0775161136549	0.0109880919002059	NA	0.635764693467147	-1.19648148201893	0.215651611925423	-1.45095427980075	-0.0562023599396859	-1.20786243396198	-0.143243789010043	-0.861323351806799	0.516253390895294	-0.920879275358239	0.481530307892646	-0.770252851265418	0.0562553572517679	-0.62672539703477	0.399128449019546	0.313850852451878	-1.01057702958846	-0.567621857057595	-1.12109269413397	0.12868372919176	-0.759351588783966	0.709783134758958	-0.727631399056461	0.704592685034912	-0.931457880682	0.325689736782319	-1.09955562817753	-0.690693844087285	-1.1399120271187	0.151189868919538	1.00722626372516	-0.134312508669474	-1.19062321293116	0.692934704877004	-1.31267051536889	0.0442698480004928	-1.381876907824	2.42610882509171	-0.653376084655889	-0.854198797322812	-0.538588925663467	0.835497734562596
O43402	0.209675265049768	-0.0350017622385472	-0.285613265095204	1.07062181716013	-0.0452843222924262	0.78482769874546	NA	0.701783520668689	-0.163040099349889	0.346711898784701	0.047926759917706	0.404662172529175	-0.179139227249621	0.356944219017524	0.139554834756012	0.858890852462292	-0.257706314773806	0.568378583253187	-0.136538965810338	-0.180994666172342	-0.212849863251934	-0.22474033615579	0.17485627716048	-0.539731346920423	-0.3418652446789	-0.633007814058494	0.0613897978025904	-0.14362176542342	0.709803542223348	-0.0673471824198213	0.310086142617978	-0.558887446226844	0.381513275343348	-0.369303694170631	0.138861432442987	-0.431832425278547	-0.463765458942584	0.222640112331215	0.68311701203821	-0.305921376706682	0.86368670882263	-0.70623852574907	0.439332519049312	-0.436692736164598	0.0106493756273203	-0.0436305730780333	-0.124693488743329	-0.0896766865451664	0.596567512506395
O43414	0.690883631578998	-0.191675336644307	-0.339014363303047	-0.166402884733278	-0.0891987938400476	0.616255178995861	NA	-0.078798076631573	-0.136243042385964	0.207962639379424	-0.20482872922827	0.273279295989926	-0.209174879355844	1.01782678298927	0.089166838312849	0.562698062167016	-0.106312812993107	0.073335875379092	0.147840796287927	0.959027154836441	-0.0135558008082857	-0.07019136029108	-0.00327571043984243	-0.0560881228006167	0.198487005180002	-0.448629464873852	1.06007333510558	0.0109584525110513	0.238907377155913	0.0160342054550799	-0.0345695833271797	-0.351774031690207	-0.132955334967383	-0.405065308972997	-0.108898361181629	-0.628315661888172	-0.0903705426143482	0.00597432619611382	0.492848627347765	-0.785467080193648	0.19084046093141	NA	-0.320467514185482	-0.225505763364614	-0.442250358060678	-0.148032845762188	-0.0605709714941511	-0.264106558304753	0.700894678648083
O43426	0.22704413578179	0.0283428371818593	-0.223352251974409	-0.432228159775382	-0.145367704925252	-0.0170440253104038	NA	0.24026846701928	NA	0.251280987240377	-0.470620147570284	0.576031960088435	-0.713331925140118	0.390099361386219	0.241713585376323	0.522186229077843	-0.454017991274379	0.187639624791953	-0.308824703908045	-0.412532135853051	-0.277532942929954	0.0164653244941873	0.287852055591402	NA	-0.625469132635705	-0.346174031130965	0.393260230754048	-0.19903317907328	0.301208424722483	0.00702547108362328	0.570736271853902	NA	-0.201635963456135	-0.407159648781847	-0.118050733225865	-0.245691118247211	-0.0429036966785903	0.00582346218593965	0.242476913662888	-0.267865627098117	0.226553860006431	NA	0.466969925855062	-0.847304196198615	-0.0837623455496166	0.0537163909611271	-0.743602057262028	-0.49711839860652	-0.0781753486783776
O43427	0.0621901997015009	-0.0804769224096908	-0.132744384373764	0.083126029204232	-0.223728781162738	0.386725941300334	NA	0.222379598881046	-0.208451920602716	0.634981319347117	-0.311883720249172	0.0390904612086214	-0.268027685264556	0.26370286987075	0.213012954439133	0.165400191270054	-0.18988009935603	0.350181454348299	0.219009550050856	1.03711731710334	-0.116527248606294	0.342956770492686	0.254355663121759	-0.353301111188806	0.154564582881015	-0.0582372880559188	0.808679571644539	-0.0672318251307935	-0.561048697449216	-0.842054348074488	0.594925688220728	-0.168161560993729	0.864427439787709	-0.318666741765798	0.0456492180375943	-0.520149531644858	-0.469261939837427	0.30412212308196	0.572268710917717	-0.582307867642916	0.0754859218962967	-0.979586165007667	0.182874366838439	-0.426951946526755	1.06060761808574	-0.109724375691753	-0.257882344576904	-0.153835340471566	0.721487014219106
O43432	0.268615442581259	-0.399533267137405	-0.346283790571917	0.269512458668563	-0.588892413174877	0.185520329508185	NA	0.398219007765883	-0.745264398798533	0.302024192569711	-0.206015194289762	0.590229419256985	-0.495813788865703	-0.116402973618086	-0.31538626037637	0.119059848274484	-0.575514720047199	0.176447511073311	-0.321649933293573	1.39788449143485	-0.656216274859469	0.156577798726625	0.0163499488508787	-0.713564486988925	-0.0256192821238717	-0.54436842519851	0.250177033477794	-0.614883300191153	0.028934306528086	-0.418544515552803	0.17321048686934	-0.397165563057436	0.00372753949647908	-0.642995026175029	-0.350679707796363	-0.65669674665123	-0.137567066591599	-7.68033592812856e-06	-0.309797589425671	-0.610236862252989	-0.10351022833766	-1.08794263962346	0.723663597413379	-0.711800728593266	0.524599626122093	-0.255306283727432	-0.313681119967926	-0.0405503506861233	0.438408058759272
O43447	0.877183813017542	-0.509586349581966	-0.476444663610307	-0.094832150465809	-0.555428831437899	1.10011990213816	NA	0.310298119640107	-0.645455314975901	0.53837724688192	-0.545525957573078	0.340101650939795	-0.569357147864496	1.16445232641142	-0.367500825403777	1.39984452572311	-0.432366041298282	0.702288161562389	-0.158100207361583	1.1425266098821	-0.414728252373125	0.511704335782261	0.488883760514899	-0.419566040246478	-0.300650354533911	-0.731490204792429	0.705702165414564	-0.199874540153628	0.120895003148553	-0.411723528839373	0.429393751614151	-0.689029191470704	0.620408646113939	-0.704982809124706	-0.662782532361534	-0.657981017541017	0.183005671345722	0.422992815054434	0.87552875283026	-0.759319967074992	0.760826845515348	-1.14709759692367	0.171582965246582	-0.800448203932449	-0.135271194093475	-0.182810285823116	-0.457485084133044	-0.256511146022376	0.725314006213942
O43464	-0.41937872335496	0.206253388797297	0.253418885325384	-0.767786422610856	0.0843750091662283	-0.155883031860913	NA	-0.44180784925315	0.187056905710808	-0.599994351210475	-0.327142011769963	0.325644213540441	0.186976096533844	-1.06669759858169	0.188870051275446	-0.548033446086336	0.243355074258488	-0.473289353089296	0.229689171987568	0.0364402338976859	0.170317916651269	-0.240168082040999	-0.434195522163574	0.293090699328571	0.224611133189372	0.0986576024050212	-0.0651518384076937	0.294134421208692	0.0312914526748393	0.162839309211114	0.162418650628796	0.0738044226824197	-0.480683494546696	-0.149061924381007	-0.034127722437896	0.231682756509564	0.0346847421599747	-0.909398305030683	-0.799112511252803	0.0971171960191111	-0.317170212117203	-0.52999668384461	-0.332079404419911	0.0624452783159359	-0.468248743790616	0.0771928516564628	0.0543388568526453	0.124678993882965	-0.495996699181818
O43488	-0.105227187293625	1.18363542522487	0.962621081342448	-0.960701774581992	1.13504777144496	-0.860975003739266	NA	0.0659783760095056	1.13969667851647	0.119344771838875	0.368607050402472	-0.482207750512689	0.951625742649643	-1.16340430194336	0.892034241967668	-1.04916942324269	1.06219389500913	-0.808546079822852	1.19905445622978	-0.187768068914327	1.26869830364476	-0.65975785917805	-0.700070346565152	0.980635241007652	0.486428365945329	0.981020685218047	0	1.23001636859865	-1.40154861264882	0.311767483286166	-0.344683660485094	0.449667031210012	-0.782379709162157	1.04188905845037	0.353130600243396	0.669213209251097	-0.979398794404773	-1.38492932848548	0.155098787954316	0.878190639303405	-0.422921663304354	-0.000295203093825691	-0.653230677519545	0.899256722950629	-0.148993901197429	0.338955265707995	0.765883389120301	0.979616171617559	-0.714875422472234
O43491	1.26964714924241	-0.0512997649537059	-0.0823065236363476	-0.687543364459385	-0.312507463330769	-0.14281803359631	NA	-0.191232662601479	-0.651921325762487	1.14959438953494	-0.278816705750867	1.11827014547946	-0.267954787686497	0.801836418854666	0.399179809217099	1.74038917647929	0.464716880219022	0.319121583674237	0.0708860151889699	0.3285517259601	0.15352026003865	0.485542652213626	0.229731672239906	-0.0755899596683971	0.0166414490168982	-0.720980841900273	0.308501590338121	-0.0142134746908891	-0.199247926951051	-0.0995009397639457	0.618775329118675	-0.237889883318537	0.244971670238993	-0.425387649370716	-0.205323430155318	-0.404757079503835	0.684101432915217	-0.820752552854991	0.497634733459293	-0.747896286159406	-0.539093182505997	-0.945282050449707	0.56956086902866	-0.979938741270519	-0.898900306503927	0.581630743193234	-0.18034535792464	-0.12480469172208	-0.555173701714715
O43493	1.2221025340634	0.00877184924751617	-0.279851186123205	0.261703373059433	-0.330157001125214	0.772639835912715	NA	1.67550979720597	-0.836345347509827	0.626487049239106	0.167008402313876	-0.000478102028088401	-0.296092684576927	-0.00929756436396723	-0.364397868411814	1.51411430831538	-1.17711492051779	1.5468583832294	-0.237980862737118	0.0181545947215778	0.0842639926511914	0.153009616829079	1.33499891001452	-0.678303103702682	0.0245795469475265	-0.144534395000328	-0.0631354965154021	-0.887308254963802	1.09674389245387	-0.0950335032164027	0.117845009457263	-0.0161615726503879	-0.233972425293778	-0.399270304536696	-0.0920040132379203	-1.11955596937304	-0.178781341714163	0.0176263756700106	0.894996820082962	-0.973820378633054	0.746643592171656	-1.05830031218618	0.170405102687996	-0.577046624532693	1.20688658574544	-0.615450179082972	-0.0492860467173308	-0.0362077085911228	0.221911823824763
O43505	0.680004336152717	-0.30183502030834	-0.158612033864712	1.76697787678256	-0.586947354798804	0.359659708676539	NA	1.69215922760713	-0.059208844478178	0.268098705996669	-0.525794635713796	0.0435043389754242	0.30680846054565	1.22142572772031	-0.52606957635968	0.284569063303744	-0.514182102684162	1.15898777097897	-0.162984238979307	-0.115481565886265	-0.0289596423604266	-0.0913116844287476	1.34949899088282	-0.880940968378132	0.0166756139081325	-0.140118452608407	0.814069400946735	-0.637399383540959	0.881941793520044	-0.128464238830109	-0.851625014762163	-0.397928744693886	1.38643552237567	-0.846346575350664	-0.416875143885061	-0.154602556566468	-0.340708238949167	0.646690626468567	1.24090089150911	NA	-0.293089440976336	-0.653237798894711	-0.343663677405866	0.164809471285231	0.0745518505276035	NA	-0.287114769033748	-0.0477130632003622	-0.032055446403831
O43516	0.736863290513851	0.0456330656118027	-0.625788854432265	0.802437450853068	-0.516140363444258	-0.312805883869354	NA	-0.328343792305663	-0.978988488361505	1.02886787239361	-1.3195021084459	0.846937655921348	-0.997899735221051	-1.13132178797804	0.372328247388195	1.90673164355867	-0.0803165565291835	0.682217692071314	-0.109305515421372	0.584237864763658	-0.0731059262809524	0.593791859548373	0.281930343459821	-0.78161576089529	0.421480702100556	-0.975231520412736	-0.352613252314672	0.03389047080924	-0.0342857822379994	0.0868608450940833	-1.16090916646408	-0.26863835693084	-0.226189255028059	-0.711585638790391	-0.100086839260475	-0.521403114081513	0.316645070769006	0.776391124091038	0.96645676053709	-1.12181888888555	-0.283553223049216	-0.893460635947173	0.325116249694284	-1.59479930724483	-1.29354110325389	0.527967309744826	-0.623243705662366	-0.0619888627648439	-0.437000086429883
O43520	-0.301521948707783	NA	-0.452959769343438	0.105396433751891	NA	1.84333388961694	NA	1.63284339992084	NA	1.70950113064799	NA	1.07952089954409	-0.573097192373488	1.06715099057342	-0.636899163013514	NA	-0.526778661631504	1.53599628221591	-0.461215078824799	0.146155102300249	NA	0.984659439307241	0.892722839555826	NA	NA	-0.72392356158515	1.58196017717321	-0.625866749093057	0.445720706793979	-0.449730083537605	1.15287303644464	-0.580195292811369	1.43747773806187	-0.802406950629973	-0.541973852338368	-0.690234282423352	-0.150380545605231	-0.224825791647604	0.842556906128846	NA	0.869715187055285	NA	1.99609416387449	NA	2.34864975710166	-0.697787250593694	-0.354824651546003	-0.507019412995931	0.439614862965116
O43583	0.027446671651397	-0.0431875611445403	-0.0107742347087889	0.965419164117215	-0.198114017426349	0.480396477401426	NA	-0.235854417933519	-0.306122392394114	0.154736469719515	-0.753188821856051	0.617306439472623	-0.0852161425553284	0.589293885310123	-0.0474447886205791	0.700153377932917	-0.0681790935960223	-0.0256484974443865	-0.172915756173788	0.682086013801438	-0.248075682469336	0.309601692295209	0.370744311301394	-0.560043740975404	-0.278991410443112	-0.448673315255936	-0.188673616373846	-0.231321201471616	0.0308143456530363	-0.090964321390997	-0.217303557916587	-0.296674873208206	0.362897734023731	-0.166345718639967	-0.164230508916173	-0.518061290939798	-0.489547278593221	-0.1456878025742	0.448601306850691	-0.350851725552012	0.647271948578904	-1.00256429292102	0.124526018760713	-0.391344626381498	0.356309058595022	-0.307278081645043	-0.179756977149793	0.183589904621442	1.45577897724229
O43592	1.18579735223353	-0.0273143799751363	-0.298959155241795	0.24244572994388	-0.3654763654789	0.339730563094209	NA	0.0224483221088452	-0.2999819171278	-0.094216600476674	-0.862658688343462	0.493795995871084	-0.220738580598823	0.111532886934219	-0.201782851342955	0.524112896376831	-0.258181506699197	0.0178652455372053	0.209561840245572	1.66062326763019	0.0325160262007618	0.249673534910929	0.596402665433061	-0.0641750148597264	-0.0453382709618477	-0.422891716795478	0.139947116613547	-0.180393342558666	0.372535227338767	-0.289782082668328	-0.656844755550283	-0.604194623759399	0.26767484105636	-0.183719133253225	-0.533938781194722	-0.651392137467655	0.561317832432165	0.224984251440901	0.570174988466427	-0.238602932105593	-0.00390025157879137	-1.34065435471753	0.625773101427789	-0.41675162653658	0.520001139014409	-0.569855400971894	-0.182761346613937	-0.398727779599326	0.738805334497661
O43598	0.996378534028732	0.185599530974283	0.292209914115137	-0.397813028080815	0.599988803144212	-0.726645359830703	NA	-0.865934485424466	0.107973938409032	-0.593761973093258	-0.146806266507093	0.181226567422605	0.727615152236076	-0.828835369208573	-0.249478846021155	-0.83991819448898	0.109060151724275	0.228341389926944	0.724299013732896	-0.839897200196656	0.752646453233607	-0.439924391334664	0.909668848954492	0.856651308238616	0.0993513611302177	0.745233342304898	0.692255642689563	0.644561078708128	-0.88564163332356	-0.821163002025463	1.16340665533381	0.361277049098341	0.408943647985321	0.868472963714696	-0.0158245903952938	-0.532131995842938	-0.415236119572803	-0.826659798442757	0.0239418023885349	0.70751715648732	-0.200251900106135	-0.28454172290188	0.0557259757128321	0.45637899025909	0.857356631576543	0.134982808777679	-0.371211223839261	0.430173810715532	0.135765049189311
O43615	-0.482831170543427	0.323900256298808	0.260474573453436	-0.412800684350586	0.102893928753671	0.0800766858459614	NA	-0.892538989606953	-0.0127262587667154	-0.744505030956887	0.109196787529381	0	-0.238194522294188	-0.439178130579297	0.000357461486633071	-0.394489784999861	-0.191581771948469	-0.734659424282169	0.254848347020571	0.613095958033449	-0.259341644069487	-0.701368175489794	-0.0304767434702686	0.140500904490077	-0.221199475436915	-0.0358770648650548	-0.305566784849384	0.091714789569421	-0.303645150960692	-0.17423947870903	0.542984605005877	-0.250118350294937	-0.027626739273618	-0.121531033439503	0.329778244591006	-0.674003073524727	0.307451442907148	-0.693494484676966	0.357595065768143	0.174603242605849	-0.718084647754434	-0.634753322317332	0.850542649522241	0.435052939871268	0.21289833129984	-0.271147281742605	0.045888988041181	0.132102194289345	0.385322495920473
O43617	-0.0707593192566769	-0.402531980019678	-0.412289660460182	0.0872884704442818	-0.254867386049371	0.937287523375925	NA	0.0999386018007709	-0.577609592592921	0.296088580491542	-0.377418465612157	0.403746080723565	-0.37033836350556	0.441269695917168	-0.240755469352692	0.751328106270542	-0.526195535761804	0.539570156967221	-0.417248780269663	0.201427504779552	-0.404967930093663	-0.0780740037489807	0.259981027203064	-0.684215961805386	-0.334883063955768	-0.455246217438484	0.392705541399636	-0.417446534264402	0.202803601741163	-0.185773179572655	0.637687464046733	-0.339731314176476	0.316784103887773	-0.189714860146923	-0.29250841498509	-0.809605683599141	0.160161430634489	0.33545149653227	1.21127248333942	-0.536719949182963	0.590109566826563	-0.706517088934016	0.576321939301494	-0.351705298321043	0.195592903572777	-0.158439947147883	-0.0630832010145248	-0.261127064958691	0.581191861727989
O43633	0.244855869178105	-0.373034761373106	-0.190827890549993	0.0113265704479506	-0.454374825451866	0.288376610448761	NA	0.762416501204408	-0.34486586266854	0.25908041134721	-0.637874911382163	-0.102476455830187	-0.0281583324064147	0.421470251670215	-0.324407432790439	0.15749787921626	-0.191476323211271	1.18915187937825	-0.293282928627981	-0.675675853171441	-0.0196481706460734	0.536743360949487	0.510026615482015	-0.415441478037376	-0.0588508216126851	-0.412811630651346	1.06140467086337	-0.401896081268111	0.950826248523832	-0.108586338551786	1.96440089889789	-0.279157300276133	0.828279720173764	-0.259743078489356	-0.449168115290924	-0.283561569691955	0.206008692321586	1.29709133624918	0.87989186351972	-0.402942936022692	0.525694388194587	-0.705607655968636	0.233120118493629	-0.506483519342954	0.253406038762289	-0.309270703469251	-0.296989688207148	-0.203570838940243	0.213665737733502
O43639	0.896167497811554	-0.693186684574851	-0.500658803403832	1.31816898606687	-0.4523958304622	1.83298410824769	NA	0.823544268860717	-1.30729025512062	0.816888484763695	NA	1.00751146859103	-1.14912411879911	1.62191231092775	-0.322974027100743	1.20951763125502	-0.18525558342855	1.27569594409715	-0.891765737864333	0.791726960869177	-0.897981098538342	1.17396160452326	0.846191460115424	-0.90309103327939	-0.691736615488955	-1.48814872642679	2.17805016827358	-0.739350558104531	0.826874631997436	-0.849302732571878	0.358257733461354	-0.927404269012786	1.50357526038563	-1.30879949986534	-1.05441453261736	-1.13580662221879	0.879385980987605	0.0150602626143854	0.731632203665482	-1.2748178276974	1.05074738675611	-1.40273540086618	1.0737713244687	-1.43423462897812	-0.0150602626143854	-0.36916067226371	-0.841930731730054	-0.634886613815654	1.93821439624986
O43657	-0.107065055629067	0.113548488388141	-0.328179642828915	0.854560302488919	-0.434318477463502	1.40068185554448	NA	-1.30673462049502	0.0340774783244635	0.199876713898477	-0.0577273532981044	0.11174283391554	0.171578050443251	0.595187196419645	-0.299060147610969	-0.673658362278585	-0.637591829915116	0.824402767242323	0.117314276808634	0.620500537153007	-0.0414494637410288	-0.0162040428777592	1.74987032979493	-0.626516365715841	-0.682801162845863	0.129815379581403	0.365984938472521	-0.383055619071112	0.319248753097052	-0.809464828273359	-0.346992588161032	-0.329925494790207	0.00263265556262215	-0.0560847261973931	-0.363632904868477	NA	0.0773265091564612	0.0455508461226701	NA	-0.360834965245457	0.602297716592527	-2.58734746477476	0.831084192697836	0.108795701509281	-0.317595361642188	-0.505307497350095	-0.415694014270664	-0.00263265556262215	1.20046800767456
O43660	0.773889811692763	-0.265477533032842	-0.350205470461256	0.328560060724445	-0.348614456150008	0.424771759052206	NA	0.200352085993574	-0.523080552776293	0.281168916750433	-0.735359351516939	0.64712816952469	-0.322043219427162	0.851711711668701	-0.24963190231135	0.83561711686807	-0.384246110138795	0.696990357991353	-0.265366510798343	1.10947790193062	-0.445158942434864	0.151956010713981	0.601375960803949	-0.59035173036494	-0.255723250724923	-0.570981280963661	0.388680772140212	-0.404637632439131	0.431451834982703	-0.374119777599645	0.0642854356589861	-0.615760861530083	0.165226842127129	-0.595048366947687	-0.489949921277987	-1.00242943475677	-0.553837179018617	0.357284606532751	0.276104489819552	-0.808894714709847	0.074288921660786	-1.37011646039955	0.299345274322008	-0.662366956409587	0.431617335753847	-0.53849511026719	-0.433696272780676	-0.600763356515728	0.590437494499614
O43665	0.952653344949771	-1.27952018377527	-1.05953818526513	0.282510606342972	-1.57990991714835	0.484493408430008	NA	0.849740590334584	NA	0.965767422488388	-2.55992475908546	0.801102818455949	NA	-0.697681756748767	-0.593567532534357	1.58871976058488	-0.562393348854703	0.327978691089629	-0.487911625650416	NA	NA	0.609875127239001	0.620010690284039	-1.37891579443564	-0.309848127156763	NA	-0.124781027074049	-0.720563255569274	0.311893229162336	-1.00506495868551	-0.116280761209071	-1.06327911432332	-0.246011160919173	NA	-0.807605283806113	NA	-1.06380615010811	-0.616513570208801	-0.705023826635984	NA	-0.26457595345641	-1.19844566540538	0.787617998142253	NA	-0.450909796846527	0.273527019658263	-0.689875107945709	-0.422887952544685	-0.175362127519704
O43670	0.790776954778391	-0.416330395458928	-0.325916717922144	0.385475603579248	-0.435149007159668	0.882905989394438	NA	-0.0533873261656499	-0.731490609589127	0.642426733727721	-0.914638565942788	0.798471498422643	-0.417297082149853	0.869139133758743	-0.237623389983616	0.960879934844922	-0.45206524951937	0.720723767419416	-0.30559879251318	1.39427345255696	-0.251756987197377	0.805949661076681	0.50566008093643	-0.761439571919347	-0.725586711843741	-0.736209323270236	1.04069114536957	-0.327598889993199	0.271787120508286	-0.564846864262536	0.575808594111448	-0.437820502258921	0.616079089577738	-0.570115503517114	-0.556122014798728	-0.518988070401342	-0.0544561587848076	0.701182068198301	0.299564801651854	-0.838438367741588	0.453140217430224	-1.09234228076213	0.915047116597286	-0.778979240011385	0.484374453841642	-0.317451754996062	-0.608733010528407	-0.270338907018507	0.977828969358088
O43674	0.0773267079113982	0.675449550860144	0.533301816983004	-0.572826199660334	0.229059188670831	1.00433099397974	NA	-0.0196778440540388	0.710772892868633	-0.140336201836481	-0.034286184270222	0.172039784965161	0.155335158162559	-0.255093570840192	0.243529049100896	-0.284779660421853	0.48931117703898	-0.420801489095483	0.294856422648008	-0.843230740524488	0.658131774090384	-0.800738302983511	-0.621167331015432	0.349583338307768	0.372603841482407	0.448203490977345	-0.338872691271886	-0.268471919476591	-0.0296129709540907	0.224122695530394	0.248624500661952	0.277000208421885	-0.204685361750704	0.39992977593494	0.482186161339348	0.100022396440616	-0.858198754753223	-0.73324711349416	-0.648154760943582	0.496358051834457	-0.641333103273944	-0.739880532969828	1.28794255440107	0.403739278226359	0.270744564549391	-0.17039005518455	0.191217934033428	0.125810203764257	0.17811879398214
O43676	-0.145868352118013	0.449597424880416	0.418027753207305	-0.557866014397849	0.19935827565593	0.836539820139677	NA	-0.13868352083202	0.666828462228189	-0.363680076979714	-0.377394063656412	-0.341732778399361	0.0312306163448	-0.244563195432576	0.0089309012327714	-0.224091906143737	0.583682164562891	-0.319295659682778	0.663079889142367	-1.21454773426036	0.615075925875603	-1.02086824471307	-0.717257418128176	0.557762700609535	0.127567383592741	0.36314783492176	-0.161454048479895	-0.109035974650915	-0.230905664374038	-0.0148357187336394	0.195999985801494	0.139425137924189	-0.178322861275099	0.457048539080512	0.59540951735557	-0.434909286969175	-1.67211594104264	-0.466317350194352	-1.21261867908156	0.533405635097076	-0.758258829217901	-0.178134499450428	1.20665122904978	0.324666075287748	0.164585083839615	0.0429635225197629	0.214935900958803	0.0480158086328597	0.195178264490046
O43678	-0.466419444717491	0.415914681790287	0.756554232861827	-0.782004356309614	0.398899296520367	0.84133713649414	NA	-0.080719541185724	0.62682974078125	-0.281556832183799	-0.0113046538447339	-0.485901698375692	0.263518918615699	-0.138955747690005	0.0507466384609145	-0.63530230960273	0.474594924210159	-0.581836187607326	0.272390975464624	-1.0668332690374	0.486015990386361	-1.16567373502599	-0.951174272672514	0.331680178703524	0.205654450949716	0.577830472423683	-0.459299197070525	-0.163133425873665	-0.403169827323417	0.259929262872584	0.414715624435351	-0.00456590140907309	-0.292261070574504	0.44679705121739	0.61648190555405	0.24537380815654	-1.51281220174356	-0.744233575366094	-1.70389010538808	0.45846172806506	-0.402344482522974	-0.0564386601497855	0.861197259568439	0.314916168978858	0.0786840248095118	0.0454876348179098	0.134717402019842	0.114555933377405	-0.378686994952753
O43681	0.266130728177323	-0.435790387430032	-0.344102109810233	0.857813655634125	-0.379733533487672	0.781075901286176	NA	-0.449552663441514	-0.342723870451159	0.238076665272835	-0.445100784501419	0.606128051570661	-0.334095530634023	0.841259403230737	-0.175539320284905	0.655104325042284	-0.354211838395987	-0.0665865773217238	-0.114999642478452	0.23166356733109	-0.254658046995255	0.918224752479777	0.80142717481214	-0.476644875606739	0.146811289197426	-0.473135731606407	0.79950857580479	-0.100930949805049	-0.0556535846741362	-0.775115043052997	0.752346329627292	-0.315136040871295	0.429117071373692	-0.28975966750806	0.156845950638818	-0.493022561984702	0.403366930410161	0.353450480795273	0.242542164695532	-0.383836762159543	1.11244064307101	-1.01784968348677	0.329145456740651	-0.691850997711228	-0.254112548600776	-0.134347445928611	-0.308998293484681	-0.388438751391567	1.06745585720651
O43684	0.479041833483496	-0.404261818269841	-0.64559302825548	0.0982706536595899	-0.766897626590817	0.634244314621277	NA	0.237367505719218	-0.744001882410981	0.271121712290064	-0.81275719691971	0.476622027349347	-0.725072439234079	0.783951135809033	-0.462543180015924	0.779968741556132	-0.555999555105377	0.444361143151079	-0.448053644470335	1.09870884153594	-0.561569391242015	0.414624332490984	0.386181765352735	-0.673058905658687	-0.58107282733144	-1.06431500356683	0.609713515698079	-0.574600875893198	0.529552443095735	-0.436007189912337	0.354844216441728	-0.854578201373066	0.426984508327937	-0.837747475492575	-0.75941069843406	-0.885601727242538	-0.44908349475018	0.514455696580894	0.285265226847965	-0.889414806015132	0.1903476167404	-1.33219919779374	0.293349432109803	-1.10705781239124	0.203404935220632	-0.553255258479513	-0.7775495384344	-0.706465225812144	0.612919303832827
O43707	0.253071128569585	0.104632188095995	-0.0645086000115347	0.167405964574155	-0.162701496970155	0.0198418375750906	-2.79151868891097	0.605854611675571	-0.0680139306378242	0.162114785716949	-0.343603423447097	0.214261975954551	-0.0775815855766693	-0.115849852767677	-0.166708070558601	-0.422398769960593	0.0266578891275921	0.86165208228505	0.0980683517240175	1.03040638972054	-0.0532817778006853	0.508967014095725	0.286530778149744	-0.229269254619145	-0.0110988475814642	-0.358307669601232	0.5714862683218	0.044190662959493	0.214149203663689	-0.346176739581762	0.913734105598368	-0.485089338263733	0.347157794283878	-0.134100992432981	-0.270767292521309	-0.39489290772764	0.0635732136488096	0.519206749549851	0.416961720496229	-0.358543898032983	0.294670865925252	-0.967569254754292	0.109989461489953	-0.543743116653409	-0.710761288196312	0.16888260181812	-0.391867380398227	-0.0610497257796618	-0.0741409711652254
O43708	-1.37982373978394	3.24781906703383	3.38239117123019	-0.706578890025192	2.70692811595596	-0.512680459855369	NA	-1.20776727416527	3.82274058383036	-0.449006558200971	1.67902983893385	-0.416884601206768	3.0828912342058	-0.429723733893139	2.35978390757192	-1.92731996860753	3.58417863857263	-0.511226605941618	3.24154112599387	-0.118654621077962	2.71435601768334	-0.575707903642829	-1.6015448679326	3.12009425703343	1.14051302125604	3.05963636851541	-2.13461291557909	2.29284479257202	-0.483318739830029	1.92264686638246	-1.09187916823126	1.11073153818755	-0.548612840836126	3.15469195613656	2.75025227861178	1.73319973973099	-1.87470284873068	-1.24388429719748	-1.26577764592004	2.78502786001956	-0.110813068834375	2.56314891456858	-1.15560861741328	3.30720897035151	-1.43560640748424	1.81157202542705	2.34697364912918	2.11668439300067	0.11251751264277
O43715	-1.2130768588958	0.72017413499141	0.84619286629102	-0.575550706444297	0.570024112573213	0.832244738663123	NA	-1.21998116194971	0.408709705046006	-1.10766855729419	-0.38928193351463	-0.099072999062404	0.923657687955657	-0.774050071675168	0.482857440539632	-1.14654111809284	0.3783123949309	-0.875795576851051	-0.12927933785522	0.0797732111948104	0.65348031198668	-1.25932144189405	-0.448454467044447	0.490894447527372	0.467244988096661	0.317404762893878	-1.38142464622486	-0.243628878162593	-0.918687503707554	0.399517304528153	-1.29078824647862	0.10826353640342	-0.394350623438775	0.359527208990782	-0.108810174016973	0.182294433694965	NA	-1.26720993025987	-0.703923401558825	0.520762817676685	-0.334641870018711	-0.615028098412401	0.249171427685853	0.507975886725877	0.081318013533588	0.253676727612605	0.0730345167852242	0.180280725543236	0.200610737967905
O43716	-0.962626049437086	0.621650638028267	-0.469635444044592	-0.50491642118557	0.403247963274396	-0.285584319448107	NA	-0.615805998334229	0.493166929042316	-0.444368405863852	0.568036739072681	-0.677137829101543	0.116069560741913	0.0256664352270359	0.080945400157967	0.192479805059028	0.00839186896646282	-0.531570683990015	0.226440074121671	0.416581001336677	0.27771938481269	-0.676462178997197	-0.905477956572366	0.21731684272577	0.202268744166792	0.321253249637337	-1.32294782486422	0.0211099070897536	-0.877917973686136	0.0911485695901941	0.927897240241625	0.206790436130563	-0.302353135469126	0.149476156929609	0.512664485699972	-0.0925629710874016	0.122044290023771	-0.0787945718403336	0.0646090080867605	0.0165838910742941	0.0264679351635255	-0.364204362142557	-0.429436944001507	0.334453535180247	-0.529039731684311	0.0556256009564358	0.47192556307508	0.00669650176044634	-0.207087417908674
O43719	0.58855786911861	-0.265087002472216	-0.418796409695158	0.344493056024854	-0.544505893247878	1.13456478269473	NA	0.778325549836834	-0.405398338837159	0.710861367266469	-0.476262353627604	0.944326695834439	-0.430445530917597	0.873424092727483	-0.278437426707818	1.25901137823493	-0.293660209108912	0.67253294698541	-0.110065970610581	0.355095422555614	-0.0124671494641966	1.46185884363349	0.457074274003313	-0.51633157327362	-0.263474566939266	-0.417516022178317	0.958913293019974	-0.209761585940937	0.550532657917431	-0.00189043618052231	-0.172780456354651	-0.673978882646686	0.610157648699206	-0.933404712405274	-0.386056970433122	-0.763567189653502	0.122763773543602	1.0119257985433	0.645575398857423	-0.58986346678356	0.626421192504482	-1.20221147420975	0.288625799214444	-0.665922209999128	-0.208229872137839	-0.627367276234326	-0.249521763615682	-0.188177462596871	1.05278886103639
O43741	0.35319029202609	1.62504594708041	1.03556248619576	-1.41254701326155	1.29849767211147	-1.61263246983717	NA	-1.26450375642943	1.26297745030822	-1.74156487479881	0.71780789898264	-1.43451456531085	1.38486379459337	0.164101150337004	1.08603213198252	-0.969282848232325	1.04195853452001	-2.41349061500307	1.47871452944552	-1.73106823248033	1.33590709048333	-0.823452839419319	0.528048057293271	1.3136581898692	0.873874926336875	0.998051955415455	-0.198488983502722	1.31516088046775	-1.31751831307071	0.866390696815929	-1.44942804554525	0.836018209028742	-1.57751322959436	1.46938793402618	0.326317403888012	0.381651146870064	-1.79036372423852	-1.77929323661542	-1.75203204156769	1.3625931777801	-1.78039466319644	0.0875813854840519	-0.837488677785835	1.40848750054893	0.00308560616908871	0.143235870885146	0.923360388295011	0.7926086543466	-1.75819152077031
O43747	0.269316438110174	0.026900639513789	-0.445401104250184	0.360345211081606	-0.255010533654117	0.575223202987869	NA	0.761550571849238	-0.242858771114523	0.313475927566975	-0.147532926681922	0.333818477158934	-0.235487952301479	0.406105422209931	-0.0340306846318583	0.325274690970952	-0.399836350065874	0.885480123394778	0.270009503499802	-0.420460156034606	0.00324002762945952	0.52890585363175	0.0404294039926576	-0.31847608100338	-0.119351382524819	-0.119784174182559	0.695458466764018	-0.0258652688343624	0.148734075373781	-0.519452409439548	0.41153410143442	-0.401985950013106	0.417437536710212	-0.0615709740648747	0.266116695161253	-0.671279993216269	-0.0289002310479649	0.720639025898084	0.721650531342425	-0.226704598592603	0.777685327125839	-0.615441307352013	0.460893738485685	-0.21893976406902	0.830329190936547	-0.247773277733122	-0.104817322684605	-0.114824425076263	0.492686227033168
O43752	0.902407786166812	-0.696142082168544	NA	0.828454367498445	-0.597845741042653	0.493791900509029	NA	1.0853466563404	NA	0.482508217373757	-1.16209621552019	0.617238505133955	-0.703615365109439	0.925008635100054	-0.552732918487774	0.927202923856044	-0.720310813323383	0.821618812398478	-0.312559459641673	0.908688979701692	-0.641264828216434	1.31338017235907	0.84191148409152	-1.07036537093383	-0.372214314982505	-1.25187290032631	0.705083724581922	-0.446615291118361	0.416874045025253	-0.947500140018047	0.629405581921555	-0.903626194577297	0.428764650781719	-1.10382016761316	-0.411169663420523	-1.16440810799476	0.00268019339560155	0.355461390848589	0.404212802465187	-1.22695015065805	0.700875585447555	NA	0.431121909484919	NA	0.199923591225012	-0.574452035113866	-0.627961186330753	-0.326857422827333	0.988398184277916
O43760	0.20473495620157	-1.32474751858029	-1.44316037436439	1.68014237135437	-1.01468992036755	0.871416796818913	NA	0.743002374813903	-1.5924879749752	0.693001534805706	-1.05457910762225	0.55578180575592	-1.64174779756451	0.0359341960110022	-0.872781257368217	0.684781840205027	-1.60468471255229	1.33364936268487	-0.839336108997529	0.565711028938164	-0.803630421893454	0.32590910799399	0.712761478338717	-1.31771254384291	-0.581179627803632	-1.20860777365109	0.929362536525577	-0.864528930565326	0.765161380445662	-1.43015348788168	1.10108558107717	-1.27660491457214	1.88742230269314	-1.39337925327293	-0.308458365809717	-1.23643060589553	0.523626655686471	1.39453641424935	1.77334352811269	-1.72781658522382	1.13181880002935	-1.31692923374361	0.545059992057695	-1.88098880754968	0	-0.635991104287001	-1.02314482283249	-0.821310633968659	0.490208916055602
O43765	0.018704093166706	0.172748697769622	-0.065177718563719	0.353570088200511	-0.10422685928781	0.558969491955983	NA	0.276707957756962	0	0.210868592938123	-0.564833055645133	0.375771284927515	-0.245478034124268	0.571883418525257	-0.0873425110221717	0.684894905001398	-0.213984449429487	0.0259679332298521	-0.0735086207586999	0.332337019472078	-0.367797141314847	-0.27557024952144	0.544371540570259	-0.563671788104648	-0.668159329604665	-0.300180465003521	0.557312461212904	-0.302710282232985	0.6618635840706	-0.416367482234008	0.59633523605555	-0.742328763563517	0.111875455426851	-0.275002823581637	-0.451149156793672	-0.823914684493877	-0.5161332100911	0.215496382151317	0.532847203352476	-0.451485226615322	-0.151520034219708	-1.20769036505359	0.241661031392294	-0.230718300057362	-0.157455230719515	-0.447975917323774	-0.649049355424399	-0.380293762303173	0.584201631664456
O43768	1.10982901724144	-0.122654840233725	-0.196976296135697	1.00876350041929	-0.661790440915393	0.960763826866776	NA	0.476054909411641	-0.657835701828565	0.140448453903186	-1.29086676437715	0.942926922437541	-0.196736633277663	1.29753833539909	-0.846233792612175	1.50008842658595	-0.820140980340229	0.103334971615844	-0.542750837064514	1.00208794219603	-0.880507488769361	0.421863929797889	0.868935400847501	-0.675380505641076	-0.840055069595028	-0.581741241491807	0.972495259463349	-0.801242132479786	0.324950443150573	-0.790422292009215	1.24616890083106	-1.05930882099497	0.385296984588553	-0.704743784441746	-0.797313974241716	-0.856834038441313	0.274506156449986	-0.102773658007882	0.971143272104133	-0.761047087056669	0.680800405153088	-1.03719152772539	0.436706114003355	-1.14831447486802	0.930890236555237	-0.383985835040351	-0.777796794182008	-0.138402011793232	1.14745352914445
O43772	-1.53848559886355	2.87892327372715	2.78417410959947	-1.04834585718769	2.72466924296656	-1.47368160748195	-3.47461235116743	-0.785856231075948	2.44420366409979	-0.683413114418374	2.54657989667233	-1.59842909429238	2.23268656105946	-1.43025246003006	2.50437953512414	-1.49773765138555	2.23935041937384	-0.784215321677155	2.33112126036242	-2.13716213063149	2.6611397425794	-1.9852190677546	-0.54956005622764	2.80179726279862	2.03380174209178	2.94922682630604	-1.86512897813627	2.24145314276565	-1.48557734062643	1.88095809790562	-1.1471291139339	2.04292343389019	-0.570320077706707	2.86471146307394	2.56690463881912	1.93511791366403	-1.428579073086	-0.847934248707163	-0.766925702853711	2.74240233398097	-1.61224191652693	1.67127396226345	-1.17324232620824	2.94971003399649	0.992805304025169	1.51549112149956	2.84114277828777	2.34236975351257	-1.92025361071172
O43776	0.147141105437779	-0.382210233041706	-0.513443733460168	0.586145096734651	-0.411479814288382	1.90961840240824	NA	0.826013732850337	-0.544874532834228	0.0807662942826113	-0.77702904969313	1.21262180601297	-0.638997840958927	0.928441852786882	-0.430987570824819	0.899992331486633	-0.681236926335192	1.29515699422178	-0.347705710604719	-0.513148430541106	-0.738466940332318	0.788659541686396	0.164704350560164	-0.796957994398552	-0.325512552224705	-0.570600202910446	1.01241258692009	-0.397880637408255	0.694338985459552	-0.644556827916361	1.27740079352933	-0.813704586057717	0.203892446327018	-0.748563034414961	-0.577108888341604	-1.06305078477046	0.0113064010737709	0.0243568028589412	0.335159893865917	-0.705346277161061	1.11401275929007	-1.18309166831585	1.33811182953014	-0.753527536110855	0.711246858842969	-0.223533340590247	-0.493118808052552	-0.402922091863493	1.424005072065
O43795	-0.70252664775202	0.53334933832091	0.563566483758539	-0.575794193573696	0.199543198891321	-0.0498435960423897	NA	-1.35817610417435	0.499359350411265	-0.808105061416967	0.28883391618321	-0.190896261503045	0.393102699046949	0.181227686454651	0.397269788008725	-0.31575118375466	0.608494492093168	-0.532787293204832	0.514577709294308	-1.98665870183722	0.0902326815847854	-0.2253207846842	-0.641160890336888	-0.0419598987402967	-0.189565979504824	0.255425265388636	1.04373476684923	0.176513035348718	-0.433681566128946	0.173759361933451	0.210403646951898	0.260240808946754	-1.3301401440409	0.123247981034789	0.455953004066703	-0.135913171731101	-0.802687183550304	-0.463755858301136	-1.74926946513956	0.263111403775625	-1.28509033339171	-0.414540625359491	-0.524822254860279	0.314685924973258	-1.07723657698214	0.176943142415112	0.165234097263465	0.454083729612863	-0.377232179326354
O43809	1.08641793435897	-0.20601233731794	-0.685473907636284	0.193109172739799	-0.612296784916383	0.818699179983426	NA	0.468661334433216	-0.593238247908397	0.56808629819303	-0.721464338642757	0.73537859615017	-0.51610975591756	0.701669461809701	-0.214728423378993	0.848449337912029	-0.508119800995502	0.754538354393768	-0.231825594344532	1.43977887238384	-0.388360569051139	0.584244360050572	0.722091867666109	-0.539608969377733	-0.252390176813254	-0.755639317324999	0.946418706211158	-0.408483947933929	-0.0676323386248008	-0.884410515418544	0.302662234080506	-0.393673320363185	0.472040714211737	-0.648999757830396	-0.656490670842148	-0.6415121437112	-0.038685603297246	0.576651241742733	0.355904448329984	-0.741294254715404	0.53330507771323	-1.0382156848422	0.708963287683147	-0.697860508446457	0.645955930232446	-0.271721245628115	-0.444807452535455	-0.437329936318312	0.92708508067024
O43813	1.11974650083501	-0.00868139780969202	-0.0213748300037331	0.335486233845252	-0.00165510733552487	-0.0578740194219751	NA	-0.349533983984344	-0.109971170724275	0.254364127261013	-0.107792720939758	0.129352526846674	-0.0465757836609342	0.3573054502702	-0.198765835306382	-0.0600649401107347	-0.0200811598257395	-0.346134329970223	0.140336602150043	0.808515112745621	0.149551186145205	0.421816090698329	-0.196251256642897	-0.09280382591548	0.00261912007642806	0.00226717042218105	1.53550083141855	0.102975386233384	-0.953905946913199	-0.689793657642234	0.397625192726688	-0.30648168976802	0.475181783859842	-0.0366036920325516	-0.207514197844898	-0.458296838849794	0.357089647662498	-0.164689629844021	0.174536661691548	-0.197770701156259	1.07098158867917	-0.738562662487658	0.379331324302136	-0.356171473893742	0.622905445834011	-0.153159216245282	-0.057759590399538	-0.0674090596125385	0.5259530539906
O43815	0.638287445455314	-0.240892688516102	-0.426130061547346	0.311314874340724	-0.478572019882241	0.70606654040974	NA	0.803201518376666	-0.679122053719054	0.358128113666119	-0.940352641095156	0.622028919538437	-0.61576672356092	-0.482712890013783	-0.296499303351828	0.619240270175194	-0.281037774447988	0.476780561833836	-0.276474016501428	0.560987495401768	-0.550841103625013	0.214451450391866	0.0408779586348302	-0.824309251490613	-0.189985291581198	-0.772874136129035	0.834646947667817	-0.630694167414628	0.824334378412592	-0.206510417465916	0.455585400450827	-0.731729598237045	0.196600265160775	-0.815593386118838	-0.557418324245804	-0.677626750942714	0.140824250484435	0.275590477529464	0.256036818647814	-0.815921335739541	0.14087918753882	-1.26392297689075	-0.0147601285364871	-1.14379565989863	-0.834316793600181	-0.435876435004397	-0.660486091223799	-0.515953355160296	-0.0870452665387003
O43818	0.421915866074146	-0.284293517535836	-0.342019028646913	0.861175462581791	-0.597255615342988	0.175698214811741	NA	0.838149715834357	-0.631002830512855	0.286638867119743	-0.803260309028854	0.915866678045687	-0.120880009726902	0.252692116856998	-0.401870584378488	0.667951975260769	-0.4785525233559	0.498797414698114	-0.324859789867753	1.28440781464105	-0.293024326255766	0.575000500841854	0.850354489214745	-0.54602254377405	-0.297927110478913	-0.514903158218758	0.819760518812444	-0.457426094437666	1.0384417383186	-0.143045986716013	1.21068638670024	-0.395593677988911	0.363358207817765	-0.713771346743542	-0.705681898154845	-0.471590736079786	0.0325658707317533	1.66636795702821	0.360111737435858	-0.815567529799473	-0.206026799057438	-1.04312019945921	-0.0518105881341153	-0.907053308596247	0.735612342349496	-0.209407173973071	-0.509813631352014	-0.13931475583081	0.0353485602384662
O43819	-0.321947065222989	0.648044124382945	0.354016407181275	-1.33951994388191	0.254864624830068	0.25176526996454	NA	-1.40237745676037	0.279800067559206	-0.998664441025923	0.258176335820467	0.19621740433657	0.523486699633718	0	0.133330934006405	-1.1381274787601	-0.0336471585966276	-0.751167090295199	-1.12201974009422	-1.74695213773642	0.620577172524326	-0.847851689509275	0.236045370711951	0.611483262073937	0.499079922118639	0.0319295727764324	-1.23369789856424	0.575092493330212	-1.12223390563999	0.0792903386802095	0.111736881108952	0.512697177199197	-0.700914657013124	0.321309836089442	0.233015180189344	0.218040083527846	-0.874907865335741	-0.845931734356441	-0.173062942497774	0.212526447836614	-0.13547526666134	-0.210646949182257	-0.179366553427926	0.625233619414917	0.858794852213933	0.155520807194028	0.26129379290232	0.321936842274379	-0.239434470469172
O43823	0.575215917750636	-0.149363627541963	-0.426745981902613	0.632943739581245	-0.557383280702791	0.56483882497133	NA	0.516430310555094	-0.368651188290251	0.0828266956073449	-0.577918501871533	0.848756206476891	-0.752585571871119	0.408695986078392	-0.315479336410469	0.9779786730744	-0.0977933223579885	0.256147709444852	-0.541310064657281	1.2286086898336	-0.622189548276927	0.600890272363346	0.876783448113827	-0.659172688891969	-0.667842830564583	-0.582722931435599	0.592844429209133	-0.33104912265917	0.401481719694775	-0.706594706427436	0.322811886465628	-0.663083934401664	0.450372098330217	-0.507046875005337	-0.800473098044884	NA	-0.389126980834128	0.308175742201763	0.279568789923751	-0.436210280457521	-0.00914172816175984	NA	0.566182152236779	NA	1.07325852035857	0.143312161898514	-0.712330860517	-0.100075821782681	0.652482410265671
O43824	0.35648928690404	0.549700478182212	-0.557011426754826	0.945876770486271	0.478592478503641	1.14578710640832	NA	0.311764139815656	-0.330929570200709	0.296286211147068	NA	0.64554837056132	0.117261633054486	0.692571502958613	-0.0885454904403176	0.648023741845487	0.278050818430509	0.881028399603645	0.197342963314693	0.664878103508363	0.231457009651157	-0.131682249489099	-0.0603268885656814	0.146740567624981	-0.224389131922452	-0.437401749189293	0.353761616172234	-0.215321932165581	0.398323164300542	-0.250216980259385	0.537984012005213	-0.427060813356331	-0.442229623712924	NA	-0.31279000482548	-0.960757339987182	NA	-0.115918735051279	-0.128224217615134	-0.901106029969609	1.37055861633443	-0.71661644404802	1.06152062918576	-0.108690066216521	NA	NA	-0.588177436188515	0.0140685546059629	1.09709598816559
O43826	-1.85957968442141	0.798607213339261	0.680709779989007	-1.76536864213826	0.456940685592823	-0.650770290638533	NA	-1.64586047401402	0.512508934801454	-2.01935405595782	-0.00425943717280219	-1.83322910408469	0.876549278718832	-2.24382702791971	0.824683073466636	-2.65595756735878	0.373482567108832	-1.78458960576671	0.738981898403607	-2.27257212065068	1.11751264617079	-1.8007718999051	NA	0.910891125978591	0.220635885903045	0.869352499563728	-2.18130747911226	0.681097305391692	-2.9119166427327	0.423487355303255	-0.359495152954839	0.488257859591064	NA	0.35607843305052	0.797756602851825	0.274035062354104	NA	NA	-1.97040425850471	0.841392198403122	-0.911869432386531	-0.579160690597464	-0.94971530205145	0.589207425568242	-1.24721092121588	-0.0607179843756391	0.978280001468304	0.285889300354061	-0.235153105131122
O43837	-0.0369873961293337	-0.233422875718729	-0.339888109977293	-0.246648662287347	-0.075892764854272	1.6921846349811	NA	0.293209039524543	0.000784079645832492	-0.0325040030553723	0.132656695080998	0.724460186567912	-0.619829409610983	0.139044206652297	0.147500182692125	-0.700065512961078	-0.0782963385016142	-0.155763505879881	0.329011997252048	0.0848699277639522	-0.21576385256804	-0.616787182722137	-0.152062337779093	-0.0280143841932681	-0.0432551771968495	-0.708037837991215	-0.0230998672692717	0.0559156162591457	0.309957310561986	0.280056449432188	1.15813719111986	-0.176044437904556	-0.199090393808547	-0.489087709401215	0.284034704312463	-0.458564517620443	0.903882208341834	-0.0862314250060496	-0.274691866468698	-0.234628403250115	0.473378728314161	-0.895250532462143	2.21811100453437	0.0304597810334855	0.828985943134798	-0.279190762157668	0.310389341607323	0	0.398415611409181
O43847	-0.369252447633507	-0.234866178200239	-0.425338492345833	-0.0738918572279328	-0.358553702439236	0.429249871843183	NA	0.597371793344939	-0.0638540807089996	-0.0743789972294913	-0.0577762708445135	0.37423676429348	-0.493961705541873	1.45496494627178	-0.0897111433201623	1.46083916419245	-0.583377074011318	0.382295119640608	0.228724933306456	0.847350907093661	-0.0822134474207878	0.300862597488216	0.162125629063365	-0.36847039644972	-0.21999383645942	0.0742473169866571	0.943654245451098	-0.173802981403465	0.515648236013003	-0.206568583174928	-0.554790201294461	-0.4120894345716	0.541808984977767	0.0566923625382802	0.0129387629736701	-0.747035996461948	0.0499435141004376	1.03554939641811	1.12522993011142	-0.208643747938277	0.588767100104141	-0.785272582899948	-0.133349795273395	0.181484678355499	0.853138998044974	-0.0601661164778751	0.0558614018514056	-0.157091899157393	0.532791533545771
O43852	0.414069743382945	-0.537771139750601	-0.557960180337564	2.14889598077307	-0.597622385895668	0.75577110443325	-2.81830130023921	0.927329243599027	-0.823343022354863	0.740495467342781	-0.519836909671091	0.218272313721068	-0.577790207546919	0.426040141241766	-0.0268614844440451	0.341477851843833	-0.385070576033816	0.394384789087931	-0.359930885760098	0.796711221952697	-0.282490217653762	0.766769971316971	0.717261600527645	-0.491182964413269	-0.0350900863194932	-0.805284296699063	0.00260675829319279	-0.132646807577724	2.00314504575094	0.203842080035227	1.02754168035624	-0.547666045218297	0.343019219744554	-0.771494054597421	-0.379036419406703	-0.910825366016906	0.714089711242429	0.236317445998101	-0.0589417746058567	-0.850506672522237	0.276083584404307	-1.26010113693373	0.201358809368695	-1.0534291836154	-0.93258731529873	-0.300972825039438	-0.0676830767545527	-0.0718144429039063	0.498920587344281
O43865	0.0284321114008055	0.100673237207399	0.0269079120504632	1.06176422364902	0.294075767307932	1.60680553590683	NA	0.23398101747313	-0.000228904309086175	0.972968271023481	-0.674716906396338	1.32296785026637	0.0778747565764526	1.50809122278594	0.124698646505369	1.49211047576506	0.130358684839559	0.630402466291695	-0.0856540437356959	-0.655460634257086	-0.356885081397245	0.386548053982219	0.172108850390547	-0.295913421729303	-0.286712218873499	-0.260714589498873	0.579810103644203	0.189028183511496	0.407242488873932	-0.269649649946464	0.633009511585534	-0.485215987087418	0.253211804134885	-0.124856432088722	-0.402253202441928	-0.850567788598278	-0.390539897321878	-0.257980550009639	-0.110902359812036	-0.431609836411077	0.508463304623236	-1.24010131971974	0.640724686676768	-0.644958050822771	-0.476520380010358	0.106040406405475	-0.400524351376728	-0.164531212995669	1.21468679142592
O43866	1.51606093059613	1.46749517456187	-0.209271938738151	0.54761445405704	0.670893459051751	-1.11968868766778	NA	0.72405177699992	0.626275321015282	1.10724760177324	0.654038663489061	0.862707309342174	1.16876973448571	0.939110264936026	2.04289638604468	-0.534930791038807	1.03269322888906	-0.578070100027302	0.199310078973813	-0.682908598552304	0.85719595498019	-0.0756789799301547	-0.234161131824679	-0.117606145639506	0.128019961199538	-0.290488416358928	0.24146174484698	1.83567838974367	-0.665393004963818	0.416820172174823	-0.217025669937478	1.09723305846642	0.337621974951263	0.34131326262724	0.698958861251864	0.105448804062354	-0.685255330008353	-0.263788495584006	1.14292446028221	0.973583061839225	-0.926355551011508	-0.425039682382545	-1.23014824318378	-0.874574378671863	1.8230672363273	2.07580675947231	0.0148393263417859	-0.787696930997772	-2.00085884069555
O43896	0.404472681976184	0.0384006332948417	0.315982992357455	0.144201843606236	0.054348537741248	0.110117199036026	NA	-0.171834450573096	0.00048910129912727	0.0847429043029369	-1.14335013925322	0.0726309183666416	0.0788935054808011	0.311045595510667	-0.0080460854915323	0.129244036699342	-0.370825036625895	0.178674648424652	0.33096122307756	-0.146658940553378	0.200189688362215	-0.214220251585765	0.723775689730964	-0.383133494556455	-0.566595773363638	-0.330102104837186	0.273338844385131	0.240127675306301	-0.310046256941215	0.175434993858756	1.00551478252108	-0.156316402818202	-0.770463556523614	0.0920060523899107	-0.35049604961889	-0.284637070188575	-0.501169710891546	-0.62636211521952	-0.902080766008808	-0.377064623038729	-0.368457874591025	NA	0.478315127947624	-0.213310692499913	0.683165366434991	-0.0280949796011871	-0.279735916258591	0.315068287715494	0.208930858194053
O43914	-0.0570805024447454	-0.0971347755682688	-0.372780376581949	1.32710508693204	-0.545301572008925	0.89837275010471	NA	0.551006194844399	-1.16984935814776	0.683687523599274	-1.19494882759594	0.882378682969182	-1.56940759061949	-0.605542190756784	-0.28641357716696	1.2364474024986	-0.888125671835387	0.72501338313834	NA	NA	-0.351652458563595	1.01301048809977	-0.482903568383199	NA	-0.681629481460981	-0.904614250825996	0.126454276428258	-0.796685889839092	0.106303753696587	NA	0.0592658507543495	-1.33151222969313	0.235767617486204	-1.34754292808495	-1.38602418837346	NA	0.149452183192101	0.548650550671238	1.33938925631302	-1.19296586524565	0.40328532560286	NA	0.534989429510895	-1.60252693587501	NA	-0.200567994488238	-0.744029496676041	-0.911017043320686	-0.160281840568062
O43920	-0.0390258227510483	0.667803621176507	0.652198149509257	-0.415456988181115	0.318824516075379	1.0362266242416	NA	-0.0479358798394447	0.748945747356846	0.0367568258528408	-0.0356672835312697	0.113265067836178	0	-0.299171545275916	0.101043841962941	-0.359937540348788	0.523275111334335	-0.296684133639994	0.381573298702257	-1.50841063612015	0.628721562234018	-0.867627272712134	-0.580408727031209	0.551214826686026	0.628119510696884	0.339375796361564	-0.247190362176472	-0.220111650844293	-0.328180969481361	0.0447978293634126	0.0906495901187139	0.0253128869741701	-0.135471149786589	0.306692512233907	0.610305430807522	0.0202709461874875	-0.882998053252697	-0.857763001147658	-1.51808599400057	0.412140321695279	-1.18916025025418	-0.854101248940356	1.25211913999842	0.305895080346215	-0.0910106159322268	0.0544002527529948	0.0353161534143389	0.0499848901522473	0.0694685021814703
O43933	-0.598392011651671	0.468986746386066	0.194236724279761	-0.286798297983906	0.226321309753124	0.428230693682081	NA	0.0178705575259608	0.563636104338729	-0.54882762188759	0.827062279498356	-0.817134966494698	0.351018897007147	0.0743924857604314	0.00779607359097501	-0.180168875161596	0.053782388001598	0.525390306770849	0.438142525938658	-0.788296724435507	-0.169556388466625	-0.666283505085537	0.0850330134726471	-0.161385263776963	-0.117051854866163	0.408777141731375	-0.377818310936632	0.0951626008877566	0.728486697481144	0.46336990578333	0.93857148246152	0.0274740270368889	0.473987061882315	0.164943532486158	0.503721678159887	0.536093749408047	-0.541005046542002	-0.759899190866498	0.291762899963733	-0.157654752317922	0.333776968895312	-0.664252271837793	-0.752270852002419	0.0296295178592851	0.748087835365493	-0.00237557956505174	0.631331799601944	0.289917535487404	-0.594625036617042
O60216	0.776028898363704	-0.100414398636696	-0.201420920728358	0.0733913826582793	-0.435562041644934	0.631092993335253	NA	0.534201148610753	-0.370995462350146	0.351069548376532	-1.04229403362693	0.564742320222734	-0.359968649036349	0.289375156665736	-0.211643209875184	1.30785801411597	-0.12581662251899	0.354794973204381	0.060383407856996	1.29462075417094	-0.169917930120778	0.59036959131724	0.312422983508336	-0.394542500259618	-0.131553660378311	-0.734742670415271	0.602907772505045	-0.206666120650221	0.103883528836938	-0.384592901382183	0	-0.583474849941014	0.504552405152525	-0.675011324116088	-0.695421986229467	-0.5900467187247	-0.387767489836651	0.395732360223915	0.202236168678475	-0.583160144360594	0.165369610454979	-1.15594973484552	0.183478359986967	-0.892152508979958	0.247604411485833	-0.607148153953	-0.413046967937413	-0.243290594354308	0.544892169564561
O60218	-2.39793009086526	2.20671797187967	-2.96405655893109	4.42978527819865	1.0163076374666	3.56169086560872	NA	1.12569347933838	0.671423639219254	1.06605003350589	0.698776390872151	2.06085477845204	2.95004100894864	0.863720695029054	-2.94718398263309	4.61523627582399	-3.4016328909532	-0.0396452475812907	0.685778612601665	-3.82113877697091	-2.05869866511416	2.74143990417278	2.90962413578871	-3.07368759978843	-1.11777906864238	-0.200968233894255	1.08229453635994	-1.53471035049022	-1.58427216219609	-3.58553382516089	4.89538877763089	0.648808336154611	2.41276907204633	-0.582969490638547	-2.76215069858084	-1.29626107864686	-2.12292340863449	-1.42188504122514	-4.17734060306486	-3.81617787381153	3.15888130436874	-2.92714356290821	-2.42674459303797	NA	0.0651919298086394	2.89814524997614	-1.56509457289673	-1.21748968783208	3.37688485277007
O60220	-0.680062434110745	1.54287874970034	1.25233355211991	-0.355931570802316	1.00841441496875	0.695238249429703	NA	-0.735383886350297	1.10362734510249	-1.02815957971761	0.91507145620932	-0.250816092625701	1.09121321514172	-0.642725142168548	0.7904424032346	-0.66209033169074	0.807228871980179	-0.751121203076751	0.847684707891908	-0.42017367711812	1.17877155215268	-0.680628669983829	-0.490222492975589	1.17102802024834	0.661038856899197	1.05025467271875	-0.876221888951626	1.16440234611148	-1.04729616543333	0.981930967220761	-1.03205828269409	0.89436977026001	-0.519196457660289	0.931116305128109	0.975995517754118	1.09843737727572	-0.580494651463733	-0.770765796069641	-0.515281166902836	1.10059554918981	-0.450210103087173	0.659626338505015	-0.198797581910243	1.41088969010992	-0.182636123751006	0.518165163863113	1.20191763968892	1.24791832021718	0.864528571726039
O60229	0.714871628820459	0.218900243939473	0.21335398975342	-1.25327766159875	NA	0.177831669780858	NA	1.41267653150851	-1.13483745958971	-0.572403171702438	NA	-0.161452467517465	0.477756751327377	NA	0.382391613533045	NA	-0.671626842691378	0.188063671500512	0.610323339626039	1.42986239117171	0.524172421150595	-0.707197233077164	0.469964076016005	0.120011370293598	-1.36546191425793	-0.472681092821043	NA	-0.521544011969251	-0.901181093322728	NA	1.41518396260977	0.123202639103557	1.51115474854032	-1.03084410282766	0.420740534054302	-0.282418831736415	0.557863220500536	0.987154759853187	NA	-1.69700244587971	NA	NA	0.715880781022626	-0.151804487723323	0.967114286957408	-0.911613982761079	0.332731700308187	-0.138953869473751	-0.378704710404621
O60231	0.664655673216599	-0.144668953553644	-0.0420404599782298	-0.112023291920714	-0.353400224596266	0.435704708535958	NA	0.784326829840555	-0.42106568173768	0.169467314500595	-0.726691606086465	0.560792887012589	-0.162841423882631	0.602586415041564	0.0212718878701832	0.397138031880202	-0.66035748944463	0.942660999377088	0.135794337599593	1.15917904480775	-0.0390976425437017	0.315944237465263	0.511443569903845	-0.391492013679102	0.0550118853767962	-0.37391277682781	0.430975688903526	-0.240247037250516	0.34667966186038	-0.592972257234182	0.0660417190455025	-0.193709811423231	0.743124876652535	-0.631619530482665	-0.367242348002797	-0.378688650308757	-0.253211821066573	0.975533181294336	0.20814710732353	-0.527513075361378	0.0930841490070495	-0.749865023299151	0.273329802065204	-0.585467523311378	0.722479969427727	-0.359828402613379	-0.19393215757969	-0.0920483123242626	0.795195387998687
O60232	0.716451813627152	0.506689037303293	-0.433918016114145	0.805298736424554	-0.465353570573509	0.468244584281647	NA	1.41854524312116	-0.271449018835465	0.0224538889951376	-0.44422080996336	-0.226996913701312	0.0795448822971476	0.664456474440644	-0.529843176579542	1.34157731994186	-0.242856775205004	0.762991690007809	-0.148631884041954	0.156543948080293	0.0647698689543805	0.210195008328213	0.431935197910372	-0.228771391773208	-0.431154278158772	-0.00127905826151498	0.521310617129412	-0.353498883453424	0.613426574259456	-0.565562981088831	0.399767245116273	-0.492769711567169	-0.337631711040229	-0.0425089365865396	-0.111171018456576	-0.690036450792892	0.0931653676167823	0.741022766435817	0.687966511480086	-0.249428678287824	0.475046223558168	-0.697452245434732	-0.146838588563298	-0.656752115215573	0.599466432199421	-0.395505649423997	-0.352516746866391	-0.731221243973259	0.31693650965299
O60234	0.631683095651344	0.440356092008959	-0.437891759346203	0.501851463396954	-0.452890830847347	-0.131175912416878	NA	-0.0421148422865896	-0.628617963137512	0.796120232060502	-1.03437091382692	0.460063730737876	-0.867559527340959	-0.523608024572023	0.407647706149167	1.33961497297256	0.160999463451719	0.424023697956476	0.191806438272461	-1.3046998338608	-0.0060376032814089	0.413291531597163	0.121209962061941	-0.751875467742782	-0.0969500863363999	-1.36537504076196	-0.313893041043685	-0.332399449157964	1.10411065626141	0.413246103003108	-1.4274572452328	-0.574833521045854	-0.822927105867898	-0.856854869127898	-0.177760783286918	-0.374759904532499	-0.041762921028714	0.723493514310207	1.27800006142401	-0.59555689758857	-0.483493038761076	NA	0.107210353056549	-1.43805821350334	-1.72181426525775	0.0712218316507043	-0.212418793771612	0.103643861987911	-0.65131773346499
O60256	0.0912959409144189	0.768868022718848	0.314346567315404	0.326169370495833	0.39674743212103	-0.721828389957867	NA	-0.387991637842406	0.631448409459448	-0.373912924587875	-0.316005554000084	-0.280285044770391	0.28034721951107	0.0314799106923846	0.509490180117538	0.432344142695545	0.836609137231999	-0.84640722345954	0.355921216470465	0.510660985154733	0.377181967803027	-0.180806254427599	-0.270522401380092	0.432098041382785	-0.0921652204231354	0.215835909398649	-0.541682950098364	0.481626841326154	0.0407844944312785	0.107861201189463	-0.492610225665915	-0.127062805888848	-0.248002997479952	0.797692688051534	0.124629800844884	-0.366290788719132	-0.696303950633038	-0.729339849457919	-0.529177517940559	0.415434399394634	-0.531763625311866	-0.528181784098445	-0.782001365909336	-0.0865500273621294	-0.960410369308022	0.0326952993797462	0.00723954823229356	0.15420250780728	-0.105325144383734
O60264	0.777333256187042	-1.21543426797336	-1.41302890519532	0.609174448364618	-1.62592614173497	1.05152196711167	NA	0.533177372256612	-1.51675573476294	0.236448024530212	-1.48359738771144	0.571817110350002	-1.53150141733483	1.25398953634053	-1.07951660194414	0.756998665862303	-1.213746022559	0.64927098462673	-1.14320334814254	1.3248452469788	-1.24880011668018	0.789156237847262	0	-1.60095727721164	-1.4096301726221	-1.99359461512503	0.963757286467983	-1.29741120206526	0.963370709396681	-1.23528776743418	0.729223153980081	-1.42409350032435	-0.0280125192553289	-1.692890624978	-1.54842262450832	-1.79365578376573	-0.0161738196774746	0.443698394944372	0.136039698055324	-1.69916031729529	0.322432443320956	-2.05593073126896	0.649460038829869	-1.69639084583625	0.440044329344287	-1.23308642419	-1.44205959351544	-1.36169176687626	1.01507941428002
O60271	0.0470301458700089	0.0304742126476381	0.255587554001291	0.378608687749864	0.00546968982097695	0.283506397475167	NA	-0.153374950212198	0.0763570117327586	-0.236819459770647	-0.615657270419993	-0.0980593624713322	0.329547068553666	-0.676760432950141	-0.0501105676268612	0.539219218833077	0.355381174615182	0.119475375970335	0.332466116419939	-0.0397499953139313	0.475340221715134	-0.127255504259146	-0.430079650509036	-0.0249594172083913	0.0704482028598878	0.175150517292757	-0.306087256433745	0.0356798066521939	0.197637751630962	-0.0668470190547339	0.634745954976211	-0.309695411760382	0.827662978921376	0.0351237998699521	-0.359219972017407	-0.336211766744654	-0.671229713181093	0.372153664323815	0.0915671738753652	0.078012474339431	-0.496804624911647	-0.917376750044349	-0.0392603113837477	-0.389015176273006	-1.04620179862907	-0.361320142650714	-0.335081132109888	0.10821315591849	-0.243176109720466
O60287	0.427459655850637	-0.598057937185509	-0.642031797364265	-0.203359230895245	-0.726663247762664	0.46728171584671	NA	0.458318047933561	-0.724683882672476	0.209117496127917	-0.990166412046044	0.683823683324162	-0.768308795766224	0.11952300887765	-0.360419988800873	0.706292443185287	-0.639042110980149	0.387130567401945	0.00116160852240732	1.10074276452227	-0.367859902371004	0.714631348769746	0.732975162609598	-1.17175347434634	-0.412865020153829	-0.526403123749846	0.48752223190937	-0.358381649026549	0.0834911366819142	-0.754098151947082	1.43650443053535	-0.556861525607479	0.663570485220784	-0.59199007153587	-0.350863667395503	-1.02474532945714	0.168439507486481	0.502890496441488	0.502283274361449	-0.817993384520891	0.12817632884928	NA	0.685862318593081	NA	0.722115004457113	-0.0155600890535208	-0.274241402565277	-0.318591899897584	0.738312595016453
O60306	1.12125460700866	-0.0711119533917532	-0.527302899495096	0.151919667526094	-0.534055571522934	0.890001223710044	NA	0.39073665588956	-0.597559986786319	0.549004363604693	-0.771578727138202	0.937149863336739	-0.461243743689169	0.926617161164694	-0.119035844725742	0.977247245947469	-0.36423195746764	0.5586890198381	-0.0999927705342962	1.30207493942813	-0.314237090430577	0.336027981256597	0.541045434049297	-0.669182947977756	-0.73620308641841	-0.786419809757861	0.76524178652334	-0.29728810920238	0.552565250640715	-0.437571709855373	1.09272681662066	-0.267727531300405	1.26328373656263	-0.535089389693681	-0.143643234092133	-0.815896818712103	-0.0660925208405665	0.624432192934002	0.960549296243503	-0.555354833623587	0.52983168657687	-0.948758312441644	0.860605587469646	-0.577581236312088	0.445866389384067	-0.227730206898686	-0.456463387437088	-0.124954424849937	1.1305787738249
O60313	-0.42775458790936	0.282984062080871	0.0416876183577806	-0.225251693110293	0.174790011354316	0.464278465157447	NA	0.926353648302053	0.0573066906635358	0.0559220239714016	0.0901069475108986	-0.36510432468522	-0.247914473031518	-0.165535295054369	0.0499708405835335	-0.59634893276812	0.00666059296895227	-0.0710432036039474	-0.107643227283734	-0.244771599309596	0	-0.366279331017953	-0.556204678433884	-0.203126634458785	-0.152312725343439	-0.0983482032563607	-0.501050797889311	-0.0027637671487124	0.0508374567199255	-0.0189914355597534	0.585070402233045	-0.135693852579879	0.475377817180526	-0.057498586029773	0.351339216405417	-0.400503349141687	0.104717469954799	-0.671524350167367	-0.148950114374328	-0.0775253094856154	0.698397955175782	-0.899082358543122	0.830826045919256	0.0467459942310242	-0.340533991333057	-0.0886064407186336	0.033838270126779	0.109194614600204	0.135398031736813
O60315	1.17602950758567	NA	-0.775942844782086	0.116613999497788	-0.101542484389243	0.107450961807145	NA	-0.28268382843794	-0.781664271071368	1.14876583294266	-0.600989805078719	1.39898767446561	0.260777509931549	-0.275269945493135	-0.268330711363144	0.556354515947958	-0.0909348918363611	0.0966993480556626	0.190827512932759	-0.63715841168082	NA	-0.259484151942091	1.28445462475683	-0.00861181823369339	0.91496061091842	-1.45106684784786	NA	0.167279079693594	0.622091854070001	0.227333941807317	NA	-0.37869859606652	0.387288805743288	NA	0.0299537167766237	-0.0837642629187281	0.553969623541087	-0.233304346999414	0.0313525175697391	NA	-1.32237836138999	NA	0.709146200037115	NA	NA	0.903518336348362	-0.376306607944028	-0.207498561217904	-0.0152534006865173
O60318	0.670175010223315	-0.009183697625331	-0.243252034072916	0.130408756975469	-0.521641266561057	0.780062378941591	NA	0.099438350340054	-0.664551984565622	0.263507112349557	NA	0.253011753503396	-0.298246503128152	0.269705429671764	NA	0.499972788949116	-0.593534991540085	0.032160953066378	0.0899889293044405	0.756443459877688	-0.389746409859927	0.195514117366494	0.180177279943506	-0.101174574858185	-0.436520544505036	NA	0.0835457113658942	-0.75304048822827	0.518412676269686	-0.723156392948376	-0.196202847479348	NA	0.223644501865075	-0.547938281233287	NA	-0.373864935871423	-0.160443859371564	0.0850591307835282	-0.143363445332498	NA	0.230390095869615	NA	-0.0805571539310952	NA	0.186808281852463	-0.300700390415412	NA	-0.321942579387303	0.764811010502533
O60333	-0.315620091682085	0.711889754092518	-0.76079089216935	0.358873649775312	-0.210216388916063	0.0439369114211559	NA	0.277556490307981	0.0887620673133025	-0.187223653704647	0.20049728825502	-0.0203196337377687	0.0562857430397301	-0.028619912672692	-0.32645295995029	0.233768859405764	0.145358431190438	0.285425960261405	0.0794759842085373	0.440126591979284	0.121813482549594	0.183526324564141	0.0992290214709204	-0.173812164093285	-0.842652856737873	-0.0483111376159364	0.113042195850037	-0.679613039343087	0.535204889806788	0.563026525046299	0.254296953384355	-0.511196621412987	0.0527639870584427	-0.968027771983378	-0.309434801617561	-0.697977632305465	NA	-0.369719258580702	0.691078803275838	-0.490900584470864	NA	NA	0.392912698571388	-0.930084935219247	0.610639080996659	-0.665277057262175	-0.484971104675035	-0.92288455887684	-0.713100910676451
O60341	0.921306319416155	-0.191281839146191	-0.513421893264045	0.690644832496311	-0.468056346532245	0.683309644578943	NA	0.718242694087371	-0.40100239459475	0.748348769842467	-0.466640696155105	0.709644676035225	-0.454628657374213	0.88224626952384	-0.0866506286413742	0.638189683316419	-0.382577182190877	0.857364060722968	-0.00588691005725828	1.95479754899176	-0.0784028669686716	0.870872286776542	0.918716440196535	-0.602582726904146	-0.158797994094261	-0.598784926007861	0.771245533310664	-0.389232035002376	-0.175229798197824	-0.817784674914307	0.44203332742531	-0.475530862759218	0.957404847434718	-0.60131212170069	-0.521204077486315	-0.672979605232541	-0.147002938656335	1.09258410665169	0.586914819436974	-0.538803486205857	0.991453495154532	-1.03202312917393	0.934221083923136	-0.572537338983082	1.49304653028131	-0.20518974832027	-0.294297095990647	-0.260126369957298	1.00620314838188
O60343	1.21540867198291	0.0161486015681973	0.292585896226496	-0.839826234186789	-0.185730457857611	-0.210751566042219	NA	-0.832679253899022	0.249702036613835	0.944348610092071	-0.0254849619960993	0.213675313946068	0.255258977838292	0.143069699583201	0.264719336728621	1.11661655449037	0.0820089912490509	0.26982740890727	0.361452368359959	1.49302481656854	0.182024909699811	-0.459274620949332	0.220553756197926	-0.370142661429842	0.0967238122260916	-0.0442945188393811	-0.820767659334598	0.162693843141277	0.62730875717436	0.0927761738683017	1.07874840156105	-0.828524727631907	-1.15650052386701	-0.516139526198614	-0.236672240348982	-0.679258187628331	-1.10883860499811	0.100855668052805	-0.534383529732407	-1.08323246418249	-0.780461989960763	NA	0.172661244523585	-0.276782456401572	0.73958975293983	-0.108245611037693	-0.272944269883403	-0.0920874511599692	-0.857492930281003
O60437	-0.770822981155511	0.0384536205309054	-0.157925889122829	-1.25085621073053	-0.00534553184922082	1.59651687548221	NA	1.80508168794625	0.282726532001604	0.780288304811361	0.12968003995938	-0.0325114880514246	-0.105008665623213	0.10868660477985	-0.417117024427615	-1.1947421464015	-0.144970034622194	1.6726698044224	0.031850658758156	-1.2784111075919	0.504831137338661	0.705874652670868	-0.989259320109378	-0.407311961312146	-0.136130684564542	0.129597451461175	2.00227248053286	-0.472648479686448	0.516817449108967	-0.413441590504897	1.05807784587105	-0.276717267122997	-1.44636382060628	0.30067736902639	0.291830417478185	-0.35283837205661	0.501921679812806	0.0709245631478677	-0.183625814457551	-0.0531276639373246	1.1639863702103	-0.642437707877994	0.381827447647211	-0.308950106807956	-0.0464315724291673	-0.347851444053381	-0.228943393473203	-0.276288339262734	0.0663790485698978
O60443	-0.42442139624206	-0.672906415570965	-0.634725632243269	1.52331566912575	-0.359492823828148	0.581487738864839	NA	0.871475071328456	-0.5934520029293	0.0316201194034296	-0.608791312522316	0.998737663883277	-0.86508837156498	-0.651578175200569	-0.890316319139025	1.20366716158792	-0.464563251490025	1.14311290241781	-0.554448885450261	-0.44234659149525	-0.495354139529125	1.87493107015504	0.677709517797309	-1.19857101276302	-0.302805662106254	-0.846871874416706	1.22830230903563	-0.250145376587714	1.97437609441499	-0.497231914064269	-0.370567308503167	-0.670875141728658	0.797502604403157	-0.568941976785672	-0.519941469322596	-1.00799629314774	0.865804221609656	0.164579306997682	-0.107291546302715	-1.10102213081688	-0.131435155050548	-1.11996379385202	0.663781139828849	-1.28748483151777	0.298363577954971	0.472653940463472	-0.865149563507355	-0.353641539662998	0.740715576718824
O60462	0.463077771533223	-0.128918746638572	-0.666760486694006	-0.320092839008607	-0.735917606452318	0.201397892106101	NA	1.0409409424128	-0.649300797649154	-0.198378814495266	NA	0.727097396752463	0.271774136900786	-0.681232039934603	-0.391914149389445	0.540078689551038	1.06145524819522	1.17329689501683	0.519837206790122	2.67877886354756	0.412206417034925	0.106969059218603	0	-0.451982944732652	NA	NA	NA	-0.143199484567976	0.0530661303718425	-0.710147276088383	-0.258148493503773	-0.370802278333688	0.382304398096302	0.28118864554032	0.445512869003093	-0.271718478904909	0.0285198646704998	-0.129576695974439	0.515228461328203	NA	NA	NA	0.550158374445921	-0.861029555296261	-1.34853064154818	-0.342121485863375	-0.28547018808638	NA	-0.326473223391467
O60476	1.14704606372349	-0.187601293755677	-0.418063299531091	1.29675760181451	-0.174329885909494	1.00918879584883	NA	0.567234761265277	-0.451762218570226	-0.101436246810052	-0.221248904202361	0.957526186541457	-0.485551646389669	0.544140436380194	0.20639094538923	1.49916770069392	-0.43805537323401	0.531547197078202	0.0733279456912319	-0.0974527053976422	-0.330109856142241	1.12435269580277	0.305698337521803	-0.545860450723237	-0.385282426743058	-0.527964340511557	1.04157974416947	-0.0122162633343885	0.908601399475171	0.00807647595480621	-0.0851763426546244	-0.473733313403964	-0.0354781429538411	-0.61895080970812	0.0168029739440998	-0.77818773277122	0.874278389103833	0.0414284504025852	0.453644851037859	-0.544373810750607	0.266432059955769	NA	-0.0772010463957953	-0.439618946013579	0.233666018760784	-0.622480529721975	-0.256263348413358	0.108084078103231	0.34640952559799
O60488	1.47019110207428	2.32977522620177	-0.419611495317957	0.464478149235058	-0.502239936368076	2.37612709821454	NA	1.03742619851922	-0.973521868533739	-0.026904641803295	-1.1183990819086	-0.249480140032151	-0.856794512510616	-0.371726736681106	-0.876252489075483	0.10065221796788	-1.19411342103396	2.6316039433565	2.92339197665589	0.419351642302519	-1.22891649439404	-0.457845308163055	5.27702363617298	-1.03773812117905	-1.11987808211272	-0.566930679749012	1.46798999893117	-0.626906550853981	1.59647902446808	-0.850872805736381	-0.120951625141775	-1.4160430541925	-0.378862052331973	-0.0239426785144037	2.27026314147569	-1.83389298528657	-0.332815159094425	0.61246439710159	-0.184362451327523	NA	-0.0791386765556457	NA	0.289983108013333	-1.14294976141876	2.73077332573165	-0.551940931494109	-1.45795677697603	-0.907843149766375	-0.0889679486387323
O60493	0.297580506931869	-0.0585648181249674	-0.112155124515109	-0.546407012347847	-0.0828690958514517	-0.320061834263404	NA	0.178589326843641	-0.218929319360171	0.318264279825176	0.119110793271298	0.429097074244641	-0.0505258181961992	0.361782506426458	0.0146668404189612	0.455462547802103	-0.148199423348522	0.0954323551094003	0.0479104900974718	0.0285788809282295	0.097039811656261	-0.22721118863452	0.589894886032571	-0.234126331023601	0.228951756209607	-0.0737280219243477	0.0756796259809569	-0.00666191700861596	-0.145575750933972	-0.251445079372042	0.025507916572808	-0.519137154724366	-0.547218600918928	-0.0920832451787152	-0.061732115873955	-0.31069678712068	-0.256949933890446	0.193082407716373	0.452267366968364	-0.0758496794894725	-0.189164595517347	-0.70259179651878	0.0783305928124065	-0.266633198187154	-0.0625578123125585	0.0200363377525292	-0.405575453207422	-0.0055089117931022	-0.410735294628481
O60496	0.383358094200636	-0.290795867836167	0.0184162576314773	-0.113689994794646	-0.0855135401353238	-1.1671596827427	NA	-0.128208067252602	-0.910734105426577	0.460490522054194	-0.324785229769878	0.208726926510208	-0.220251065226181	-0.873144550933834	0.993671902948924	0.242248994228751	-0.0562570381479919	0.700743677510568	0.770065855546838	-0.86220598795672	0	-0.644985324060697	0.0343918156809639	-0.278753597846755	0.0383033771550139	-0.403814590402469	-1.31404337838875	0.0644667104198042	0.516037320185429	0.0207748492184106	-1.51932958783677	-0.354145915352776	-1.20609751120399	-0.438344673106361	0.487291232656249	-0.560974759783573	-0.327262199406606	-0.112415811464471	0.170486428425466	-0.902868955795734	-1.1334810504531	-0.898398971417658	-0.729107026551244	-0.852787290767207	-1.29124789321251	0.837909740566854	0.148656743033531	0.180617411001537	-0.708712198792734
O60499	0.534786187243353	0.0454480520829632	-0.649154015025823	0.250014005832964	-0.212126924982482	-0.070718863074398	NA	0.00259244228077815	-1.05002628513973	-0.24908198922587	-0.0818183052777579	0.0119865631819343	-0.196219699447124	-0.227442142894199	-0.0906873609888619	0.314719622034619	NA	0.204988682984845	-0.059976155892687	0.0377523534882949	-0.152260009709141	-0.0331336539880693	0.347517334911884	NA	0.140740529980378	NA	0.95385970478426	-0.226970541359315	0.58706309167195	-0.1079114720963	0.588869026437098	-0.602388763487359	0.161768575594192	-0.547010470003069	-0.275675347459841	NA	NA	-0.444020782279176	0.483019784219029	NA	0.560556560096679	NA	-0.0681655500086054	NA	0.147022157417477	NA	0.0988216828663644	-0.60000081987087	-0.0983948895657045
O60502	0.807470601080089	0.349831264961811	0.269306091341841	-0.319577945394103	-0.099842771335295	0.550687964573985	NA	0.106540453653896	0.0693474169706132	-0.293872497693036	-0.26303569121144	0.0826853697790302	0.342915727332299	-0.136641937486962	0.0920282269667752	0.483657630733639	-0.00830251096725476	-0.260154879855387	0.333533744656426	0.874766515740337	0.128353992075162	-0.0424668165983739	0.035609138207354	-0.0128907728581531	-0.0946710449083419	-0.157053245567663	0.105782171602574	-0.167431238745058	0.0106037877519398	0.172770182209991	0.401963414456191	-0.302044814860178	-0.399650377831639	-0.266467233037975	-0.605575037662467	-0.789580938851898	-0.809915296537149	-0.300377775557076	-0.412372480460913	-0.101653637848326	-0.330881666333012	-1.09847441125278	-0.0336839944887579	-0.212107197073951	0.250012514699321	-0.556107617578377	-0.153309865744134	0.215035696134377	0.57634785020824
O60504	1.39781017765035	0.239979299663283	0.254738685674265	-0.816239973847278	0.174238316945598	-0.46979363574413	NA	-0.502520700069004	0.0444794050334156	0.417367836232009	-0.252681933095182	0.900608256612308	0.172255604363466	-0.198918638819274	-0.124369323704791	-1.10386229537554	0.296053586771844	-0.756128045762166	0.0887812652290361	-1.05657958614618	0.250247450333806	0.184900967810696	-0.0345021571684292	0.0756109620691703	0.246079626445416	-0.217421235651544	0.107353491598586	0.25908138962021	-1.32058713066607	-0.214852883684275	-1.06627142254325	-0.36313325650397	0.427026675486728	0	-0.436832308880584	0.335148303072891	0.878105812329881	-0.463207367623161	-1.14003198607477	-0.141714544302447	-1.32739291072416	-0.757154626987228	0.451203695135455	-0.164058729874315	-0.377469774033075	0.30748606334604	-0.0928970463519985	0.321280287462372	-0.508010794326847
O60506	0.366375974141117	-0.138891098197441	0.0643824437950782	0.40711196911312	-0.00954927293452013	0.450211524664051	-2.42654469544254	0.629845869235756	-0.218565482900911	0.334711673430014	-0.158622954055686	0.609376193247598	-0.192037691009443	1.06234605275807	-0.0301639607840061	0.859399595089761	-0.0631888140835359	0.631557030908607	-0.165291054034783	0.929574519363537	-0.136834292617812	0.069830192420727	0.145728824553959	-0.315842218604906	-0.257498439467779	-0.535963066774339	0.00147853827847921	-0.25127614836295	0.359005035831031	-0.193745932461151	0.156731135894799	-0.518369621646785	-0.548566262377943	-0.41485049096153	-0.39329323910894	-0.746590347856157	-0.688239846349036	0.597623855526067	0.391642987369564	-0.613777960617687	-0.153476130327243	-0.985496316460593	0.38413122972285	-0.518054490410351	-0.69749615945996	-0.381609002563907	-0.380492118436266	-0.270670613768355	0.176198404508836
O60508	0.515258529599071	-0.0903036422994319	-0.348211619034105	-0.2718875202915	-0.209451668928912	0.237857329120651	NA	0.494146665308627	-0.137226419392036	0.62437025571691	-0.367307460036104	0.600364613871601	-0.256454244669257	0.56148487414981	-0.0178139516575886	0.761710773585708	-0.559401137123583	0.260773954971365	-0.0741818845720434	0.822942695188535	-0.443536172300242	0.491113670545239	0.0967267861636234	-0.78171046864245	0.0969163308220082	-0.85513684168167	0.00313166284986366	-0.506662851365908	0.110837911327428	-0.0907141440369355	-0.0599154169260423	-0.42143211014141	-0.0423170642685164	-0.588408123003454	-0.227963579362058	-0.401647857442068	-0.912166197386783	0.565704884766166	0.521315005693451	-0.528281895265552	0.119025117781662	NA	0.307749861847674	-0.376325441745578	-0.178812006951571	-0.358776728128573	-0.849708952121468	-0.329331491921375	-0.0511137017121293
O60518	0.423911509983988	0.188038602220324	-0.30655745715344	-0.0768127191207775	0.198103186870361	1.86894795543795	NA	-0.974664910704249	-0.548824711837309	-0.233323899514557	-0.0735288273107209	-0.102298688271716	-0.544964679692796	0.875659875669896	0.261593363600205	0.222931549387278	0.0991899357508075	0.909661544368207	0.357818693360597	1.00615517580301	0.076280823271377	-0.411495898620661	-0.503490180963468	-0.472335358225768	NA	-0.751661241775105	0.211999884470492	0.270224652208823	0.374267638107899	-0.372436720724796	0.297267473802709	-0.423610905615355	NA	-0.116531926206207	0.198345467941177	NA	-0.218840024713348	-0.427247632591186	-0.766728929287622	0.111202300269989	0.733576583412884	NA	0.216769222255266	-0.368935529851742	-0.827623978225777	-0.196843231788337	-0.639450408779934	0.197024260711066	0.960430223136234
O60524	0.688662958971721	-0.0310786291254193	-0.536663130879665	1.39182895987171	-0.388590572528726	0.38952147711962	NA	0.370823682674729	-0.425290368497556	0.545147767282149	-0.728140454455442	0.425176269243117	-0.337488956440898	0.690184004735434	-0.125247483427664	0.159729612776019	-0.179181462745715	0.232753213271993	0.0601293608700431	1.23107520532824	-0.208115300589593	0.563626348432116	0.17033490019344	-0.500870102436467	-0.37391369713769	-0.454357886684786	0.139520409791748	-0.235972959298701	0.350385058754533	-0.479521489967441	-0.150975190260166	-0.48117559835447	0.986231465289899	-0.489721306453434	0.06942687242109	-0.651836961399043	-0.14728515512734	0.727535425072572	-0.362887930472715	-0.705695340670321	0.569614267369653	-0.94314283275004	0.466209975377398	-0.702230521858246	0.274549661789809	-0.108069813850431	-0.383671250441191	-0.063312851281804	1.00125621939461
O60547	0.779267129948732	-0.360973736336284	-0.155772577447316	1.21648286993559	-0.22862504063602	0.803789665900435	NA	2.57910880512427	-0.00876318760013817	2.65635899779272	-0.544639246426721	1.62730264735485	-0.452888348246869	1.14390179455628	-0.290588652953485	0.02479152505488	-0.646202733201457	2.15942851602462	-0.196352175058376	1.67584577825628	-0.120696004436708	0.0677636587228108	0.809831250375883	-0.463558438328876	-0.491871303616602	-0.312503921916955	0.272585957410612	-0.0414014843573813	1.57187011531251	-0.325922264362967	0.532505137866464	-0.740533020479916	2.85752130808232	-0.358394638137041	-0.164134872283082	-1.00567203803834	1.43231100000536	1.1883461750583	-0.16373689226743	-0.428756899776126	0.33102889226797	-1.13777185460075	0.495715565962819	-0.821009436081884	1.65003536993074	-0.419158514244472	-0.641824594978697	-0.552506014540507	1.18323444051295
O60551	0.598770620712145	0.317198945115518	0.178406289321735	0.148511220231045	0.216688338124735	0.565246324255561	NA	0.209675993027613	0.288374574189717	-0.829576471234418	-0.155491821407894	-0.629695176488285	0.527998080384414	1.0965420083146	0.202073187858645	0.121926033023309	0.00218667587210319	0.554966609974151	0.493103711540792	-0.641049863183458	-0.377228446050538	0.71454375080145	0.110572762553169	-0.308231122124917	-0.116952329075938	0.0233850843888828	1.55851103552049	-0.0511427866490983	-0.937619462271353	-0.0806025501757919	1.22494880626204	0.0785972750663664	-1.04092989905122	-0.287397887642618	0.759858767617478	-0.306484260210317	-0.395344420276851	NA	-1.53986104509077	-0.35241986941649	0.948695685555313	-1.17270602913946	0.553218509689122	0.0141593983342077	-0.384082626567009	0.410581441461622	0.474997084705125	0.338577026060983	0.389139374020983
O60568	0.672331589243218	-0.957077796851381	-0.787802341410494	1.6496326563382	-0.870376815127248	0.175917905426113	NA	1.73953587717426	-0.819097467358366	0.187813553000215	-0.95940114630011	0.234482036835484	-0.828326382849987	1.72454721279652	-0.283400449556487	1.08883568795277	-0.655649270574859	0.375725776805352	-0.637340071226182	1.03134390341039	-0.7222066240589	1.0568234613551	0.577387919797182	-1.01796128158029	-0.569162060779517	-1.07974054621553	0.253271384299225	-0.569313910428317	1.49843574471641	-0.396102938833593	1.12099385407046	-0.822797046794005	-0.0994701668406872	-1.14897420564131	-0.810544784656903	-1.0803895210617	1.10994805289403	0.521023449520941	0.457081318449365	-1.32118377622972	0.521406523449262	-1.73462223570812	0.0279005740300278	-1.1570086310191	-0.296643335141226	0.104162357688359	-0.721640305828506	-0.708544572401985	-0.0886721561855897
O60573	0.156043120260009	-0.398037553569196	-0.415111342013493	0.516998554808591	-1.08312344436754	0.483397619261492	NA	0.485426356745791	-0.467238794283022	0.163532474421762	0.338479371259201	0.340233067880204	-0.696258201681554	-0.101244590858457	-0.218774891663671	0.760589765120351	-0.426088112435028	0.479658165011408	0.0302646426769488	0.987720730834685	-0.661142924441647	0.193083770512128	0.340407064399288	-0.717761228522349	-0.811255948939412	-0.935530380367965	0.450543661420864	-0.428943230328189	0.29931263984229	-0.479833308151143	1.05045412897437	-1.01816954931279	-0.0166176390635133	-0.918315928339092	-0.404708078593114	NA	0.440728028760759	0.210152793544829	0.223427882806321	-0.892066137904077	0.0697258638007359	NA	0.592621556332842	-0.760465189765497	0.311619016342336	-0.972684981491586	-1.42428654158571	-0.526508175897623	0.655514710754392
O60603	-0.00480515579312879	-0.543370505319013	-1.30062046323207	0.486119931009858	-0.748260709263599	0.0653120163679954	NA	0.0627674371785716	-0.414841091626764	0.44398491015196	-0.682562109554089	0.291203068793134	-0.879435240001925	-0.393222243000778	0.480926525116679	1.51773319344039	0.0490291165257926	0.415205331400456	0.354851409374948	NA	-0.147805976980289	0.443014458115513	-0.671292381376121	-0.961899211946228	NA	-0.888983544414454	-0.327073138979578	-0.202096799409146	0.897670315728611	-0.446517653623134	NA	NA	-0.312147549217705	NA	0.901881235498454	NA	-0.614151012821555	0.885479503093766	0.531783126762571	-0.364647319842788	0.139118451107382	NA	0.606490573645418	NA	NA	-0.352417423962953	-0.2207235954059	-0.571417590685154	0.359082309039357
O60610	-0.878876083587359	0.396849533026284	0.36486712642299	-0.105807916630862	0.237182560786572	-0.00457365362771966	NA	0.957403791259976	0.292314731533951	-0.188523666018245	-0.197798942838284	-0.681320979711183	0.470496519721774	-0.4250155587506	0.209872526266352	-0.266066758847474	0.194939550294819	0.50017882119686	0.331682600420228	0.177273071189889	0.216432204671888	-0.156213954376405	-0.690503516849965	0.226061364201462	0.129511586622597	-0.0759968158252384	-0.380339706468007	0.220241033350502	0.046762311297579	-0.0227498135612052	0.250264496902751	0	-0.806679098806976	0.116280396998905	-0.129982126012013	-0.0997432410912378	-0.684925761452178	-0.127054942442868	-0.181705093124478	0.0908885632712089	-0.173443750503163	-0.757671885719736	-0.754151410159599	0.0825326295633264	-1.19339618376397	-0.160249254785015	0.165468504420463	0.070422521758271	-0.884546687351197
O60613	-0.287414668196572	0.35468376747278	-0.053848451399654	0.201085373551926	-0.23448945931298	0.157143470494624	NA	0.378334645954247	-0.0207142069678312	0.168476873115019	-0.289503839193429	0.189289515239222	0.0424107348869445	0.28778571277158	0.141650542955846	0.755697383518987	-0.0650218173812842	0.0443084165728962	0.139018296350217	0.352539417631334	0.100333142589227	-0.240541901408882	-0.495414304390941	-0.116753586763412	-0.318446387416641	0.134625254015827	-0.471857801655544	-0.0217636492394497	0.535749413282979	-0.319928828984748	-0.706301261466837	-0.170135065828704	-0.516966368884628	-0.358413615877797	-0.180223635852014	-0.664874655292314	-0.237922397236471	0	0.297240636499424	-0.0981926489501319	0.273015145958281	-0.891946281346719	-0.245199441841983	-0.357824874206296	-0.456530086515565	-0.299379408546855	-0.0949693667707638	0.116684504665521	0.487799961974316
O60645	0.637866775295469	-0.366140946501176	-0.557383728582767	0.817278843191257	-0.443072685295684	0.628792012216566	NA	0.567187400181103	-0.603464684832442	0.223566293631457	-0.737993209063623	0.652534787678132	-0.743629511651246	0.607738197880659	-0.378687604316671	0.462491082178913	-0.425494121155994	0.708861415558745	-0.216740420496325	0.384361520619136	-0.340737879079853	0.536506480792253	0.729290887845364	-0.772390322946283	-0.371673097673197	-0.701754422293572	0.632096966649028	-0.275589454895021	-0.28846729175423	-0.681386614494972	0.636517112866633	-0.534862394740347	0.619977508695555	-0.552430329823872	-0.256027974744804	-0.676679576811788	-0.0651964507253506	0.301843876644542	0	-0.665028541510829	0.874021476758685	-1.39432306897471	0.64235694779169	-0.936726437480591	-0.17161802622501	-0.152328934857572	-0.392640541236634	-0.244953756482753	0.609205080421546
O60658	0.481277308559447	0.579027353526303	-0.0517699839644639	-0.868794049541018	0.215777391508869	1.21846099277439	NA	0.0354154577023191	0.13003552967642	0.61009939696693	-1.02263394036203	0.586546066346553	0.292211664241856	0.530871245337934	-0.119772972458971	-0.980361207469638	0.870244833444941	-0.212285077032213	0.407816807717502	0.0510505848379861	0.454335040592426	NA	0.14302948592219	-0.257928482403958	0.128054604118345	-0.518770221107843	0.435917036016363	0.366083573593336	-0.743932430784371	-0.600303186537356	-0.196406045805803	-0.837561217401976	0.852798077235898	-0.389396478334243	0.118087487882205	-0.408463985544044	-0.331228460559597	NA	-0.613419347646721	0	NA	-0.938542727854252	0.837466766028287	-0.418961799612241	1.22951072601719	-0.149518334734116	NA	0.0794639545157043	0.235553678983367
O60664	0.570202484547936	-0.856258924181661	-0.908195527821368	1.35736783598058	-0.594634372156207	1.2830340577022	NA	0	-1.90262741715199	0.609189788634451	-1.06180329088322	0.323039858429068	-1.44148073920283	0.967493934920414	-0.774794581883347	1.11872702883653	-0.923751909944219	0.0685659676524999	-1.22510276343272	0.0404885924906271	-0.610801408024848	0.346059601692483	0.499644876626087	-1.35326226623752	-0.492934630271401	-1.0314021464153	1.00945247212972	-1.27054108873322	0.535837977258835	-0.772682340546343	0.686531274575678	-0.789131377691344	0.298362505667383	-1.12807322669093	-1.1235168235814	-0.683731889083548	0.576006741911298	0.503156653451974	1.97347222571795	-1.46757292420969	0.298509029403361	-1.45962235287486	0.70048112542314	-1.34380772479831	-0.524659189944694	-0.352954235130868	-0.533791059394014	-0.463570826185986	0.869966433262498
O60669	1.5891784495697	-0.132658921684827	0.492454984141917	0.18758375526204	-0.528695445015735	0.693484194524748	NA	-0.380305454754534	-0.0945052259288985	0.891020830193474	-1.01861354375628	1.11128479563149	0.705077997193841	-0.471990891364976	NA	0.324633899683095	-0.377232285468409	-0.461882448263706	-0.892733740366982	NA	0.330349258330585	1.10845476729832	NA	-0.352566292290174	NA	0.967862587097667	1.95547055635238	-0.501470222836046	NA	NA	1.37436647770731	0.0534643955752276	NA	-0.65128126467963	0.864080722407062	-0.526521351683495	-0.0434257693904918	0.155992754810526	NA	NA	0.0855153120648353	-1.14935099248425	2.44070765773762	NA	-0.677262761094889	0.177607274774791	-0.570997659965114	-0.200369829683586	0.79941918494918
O60684	-0.184279333934278	0.103716290796378	-0.270980414363601	0.459032749461496	-0.255004349139831	1.79735184519698	NA	0.550209481347828	-0.0700540307920843	-0.353368155040934	-1.15870210468276	0.18085246506368	-0.227339224143018	0.234734964016489	-0.276336777338825	1.63830715184107	-0.298016175426204	0.574107708472187	0.0116124566483666	1.11291991193941	-0.120681912076481	0.0106579790203831	-0.0903540168739028	-0.459548959416068	-0.689440074279185	-0.0832516313521197	1.04849106005723	-0.251989231996514	0.825228087927698	-0.720381344340874	0.233180449375981	-0.643642127011152	0.365405414148608	-0.169292190671561	-0.258719958155844	-0.797371195055732	-0.354105713396768	0.642618540296761	0.983220172742177	-0.385362097022581	0.663324283841307	-0.557111107148202	-0.264018756238073	-0.864557094534938	0.232054690211502	-0.0674773724133289	-0.747755791225741	-0.273540201290775	1.23738993523247
O60701	-0.980619282177512	1.20347390759532	1.56049777526106	0.572111458911115	1.04328519679936	-2.1777206169413	-4.24554382733768	-1.16330762643128	0.543347630331622	-1.47942013667272	0.0479714248744578	-1.62785066280101	2.13556968284423	-1.81677968169021	0.100908151135753	2.37449450387506	0.994480846108347	-0.233784472864663	0.403515729161301	-2.09031013370534	0.209218064694102	-1.14755808694822	-0.954168385113361	0.899271248955287	0.516447366527034	1.04082365885896	-1.19181054243481	0.216795622044206	-0.109894302766348	0.305413602352928	0.76581436872813	0.536533794529701	-1.25675887358407	1.04052486084165	0.242779834804017	0.412653739883671	-1.65181512196203	-0.608827874301447	1.48332095952731	1.32778994202631	-1.20996176873484	0.129782655044146	-2.64463357108954	0.675334491074446	-1.99810164502606	-0.794466393290909	-0.197183516339065	0.902906468923934	-2.11449341353067
O60711	0.557116247051761	-0.596969414375593	-0.532774802804369	0.605858761969744	-0.512714743190172	0.259714441107787	NA	0.297982093044586	-0.667879771381145	0.729910743994299	-0.57568309606587	1.01153589535689	-0.850671872680685	-0.596208292799354	-0.0969407070045261	1.38575459482269	-0.331187384150901	1.40956868717954	0.155376062898776	-1.33598649449912	-0.662711820944692	0.710043327617091	0.0773460435271005	-0.866249391543523	-0.357105064445294	-0.745102529820032	-0.00326381124260422	0	1.36247109632966	0.0992377227007299	-0.351802423799205	-0.640267929451626	-0.322121438831019	-0.771784070304978	-0.109284719214319	-0.682800171569015	0.200056904497421	0.162194384377939	-0.279246360488713	-0.922780721727486	-0.350416162771229	NA	0.520541494310704	NA	-1.68668876052197	0.525030458144737	-0.355605809734332	0.0829674928435633	3.31781001470591
O60716	0.774038746660132	0.139648938586262	0.089780525044489	0.185101980310019	0.103466177848899	0.812305140520881	NA	1.11517887864825	0.0628812553712308	0.535538091237147	0.119380689425101	0.236505740004681	-0.0274661696175365	0.950928061135986	-0.072335219787341	0.321191809661382	0.111650670983035	0.0399745141297085	0.0895407923715155	0.0690886704188749	0.166781314984624	0.489952105974073	0.312161800343539	-0.259566943480875	-0.186153881089645	-0.200696210954524	1.38148389026395	-0.0799136792979294	0.0215839410719845	-0.276390211495011	-0.0736416135520859	-0.109448412543291	0.135210567816994	-0.196395310249306	-0.0839779155178384	-0.464211560882898	-0.0200637254617106	-0.187693807540144	0.585103192159021	-0.17202932807405	0.973466829577657	-0.805422096507931	0.528411287917418	-0.256719242646756	0.504124454897838	-0.248592351130085	-0.109718575950016	-0.127675778063706	0.873330766788323
O60749	0.2627738051936	0.11658192101703	0	-0.287449742902631	0.0871433963568915	-0.591864936171458	NA	0.0482916149550032	0.0819498570619857	-0.0352594459287801	-0.164424682280254	-0.0987498847118147	-0.0919084838525102	-0.0551326143676896	0.247773077666174	0.174421845326947	0.217519231075265	0.161807271730163	0.265318914321085	-0.0329463322273646	0.362338668303908	0.0223291950707534	0.298334924045392	0.0306091558056867	0.0905368805712854	-0.115435079658026	-0.147744404587154	0.0956289031595485	-0.134733872446613	0.308479366436602	0.041840635345503	-0.219582470802749	-0.587008871743695	-0.0125476690855582	0.214680680863491	0.00728663581915256	-0.266301946907024	-0.343287890845547	0.143043464396026	0.0490552494474166	-0.0267845499256154	-0.469339081474049	-0.231368349326434	-0.230012151867889	-0.021759272755137	-0.161307711746282	-0.0249040830758034	0.0745956509058754	-0.138904542689135
O60762	0.0790537283565023	0.0468052995232036	0.0360653740087749	-0.492587836996778	-0.0836696886911099	0.13814539258853	NA	0.170019237605276	-0.172501140348112	0.0506005494152557	0.1178404871289	-0.21203699093499	0.317817025158632	0.328368685958957	0.179449847997031	0.428559560462023	-0.275073327768375	-0.0637450401659319	0.139956396518137	-0.181845051718815	0.0344233049488931	-0.0842504592538358	0.629156586454471	0.283210504064806	0.357205108279128	0.0744693264997434	-0.995863990595932	0.216009555986522	-0.322138741379376	-0.200170951175753	0.812956542061832	0.24224402539404	-0.0619301560483887	-0.149621416049268	-0.0550653301215647	-0.267163798172533	-0.603981240354837	-0.470495408143835	0.675111576745707	0.206159920586781	0.471170768809689	-0.158159619428814	-0.472164051742405	-0.0631495883026822	-0.623552994682012	0.0677302091305343	0.04786044395453	0.381601179617503	0.974653417374936
O60763	-0.0627986945190688	0.220132919942804	0.0852897137782573	-0.390448466009191	0.150556561229731	-0.00749293389539041	NA	0.0186143218536508	-0.0320672594057942	-0.398582882838186	-0.0345513919160645	-0.487277602636359	0.0957785565956666	-1.02465607051187	0.204854953139376	-0.523637480939692	-0.168331224541765	0.437144787864714	0.392459335513914	0.44282072226453	0.308865716904744	-0.0546863046938402	-0.318921899196313	0.107967061871122	0.164093168464733	0.14806104728104	0.023645429751971	0.280723798399425	-0.318767416687374	-0.0133080827452439	-0.407946982872609	-0.02330398873851	-0.77999793606608	0.18691099159415	0.394055783746472	-0.235370738382843	-0.0827178005269555	-0.564318277116502	0.20130260222099	0.0693945765719324	0.176998843442503	-0.502244480463649	-0.0175692753497589	-0.106435871156256	-0.251621772825361	-0.140664591412223	0.277008419023074	0.256957899339724	-0.168537773474117
O60783	0.396901390701297	0.194821926533388	-0.368439067199787	0.446347473673606	-0.269980710521139	0.919968188325145	NA	0.450827183103888	-0.0134186559958671	0.341664222510751	0.0546868460651346	0.470697203041684	-0.710967188718522	0.532485179941062	-0.60349261718793	-0.23328366418299	-0.564433931903249	0.527345972999175	-0.0545054446345645	0.626749470199131	0.216580375294836	0.0603546952270086	-0.348885302716775	0.0225188435726338	-0.167736034068611	-0.734027137882567	-0.173208190662731	-0.451101112313046	0.29423569602568	-0.567966724643808	1.60924523483759	NA	0.0245754599548338	-0.251133894814421	NA	-0.382875527505963	-0.317401523288149	0.33813953482661	0.155624099925689	NA	NA	NA	0.965382606586568	-0.77545777121477	0.853743842796982	-0.574775746897734	0	NA	0.155272661476342
O60784	0.427484948956947	0.206700021391919	0.0815367741056168	0.439393286709054	0.124448668257504	0.280263724689844	-2.97458466478215	-0.550376250410187	-0.173696842852806	-0.0407333846207489	-0.0625321784333721	-0.180150864740956	-0.00151560738279777	0.0382566658716996	-0.242997097790818	0.194640441231831	-0.300522032209827	0.484946496617031	-0.11270667437314	-1.50604136392951	0.175917872644625	0.210038234207508	1.06603712112116	-0.0949044585161651	-0.147998260292212	0.058041685423202	0.547505639832737	-0.0662809032065503	-0.283483303653743	-0.470326151926882	0.211228244225833	-0.198219693011877	-0.441714289579847	0.16647338134954	-0.0812267639272424	-0.170124926941098	-0.299269236243269	-0.436395669821666	0.314547958241972	-0.142682686397938	0.99209378236865	-0.783095714570262	-0.0391330518176485	0.0136289426380625	0.449230285185484	-0.185574539537313	-0.0461690790723051	-0.0685120792816747	0.514905531598142
O60825	0.429005167638513	-0.162341161080027	-0.407834228557382	0.035526677032486	-0.236827425885874	0.432696084482581	NA	2.81450114950711	-0.0513735947969813	0.820187943986667	-0.22882371337281	0.126296826255466	-0.663019338812191	0.731203701897517	0.0102690724150207	0.864276951572453	-0.505552217216666	0.378304250162969	-0.191576666208991	1.97003723334826	-0.347951807526471	0.833132602646597	0.946227621115096	NA	-0.174970878124029	-0.0547455248473288	0.249839033761138	-0.606388419335987	0.681804911192661	-0.107513955857256	-0.234221373305981	NA	2.9563883311617	-0.502928679681393	0.104251921435942	-0.464314903993154	0.253107066771612	0.637529405447694	1.85093301921241	-0.464641312818825	0.606626901844113	NA	0.778513941286455	NA	1.60922680742123	-0.178824803859625	-0.559288505093106	-0.160480733187866	-0.0205374950670496
O60826	0.0839929684769931	0.222978177296769	0.0271487644302884	-0.304007405979066	-0.00516891212652304	0.37961160842633	NA	0.013090602685633	0.0115880743321934	0.0406084524280885	-0.368437710566388	-0.0897257328173513	-0.0912021361148501	-0.00561456086370526	0.125086667631193	-0.0472465463290774	0.124939839853475	-0.0618208578518384	0.158788650743073	-0.123473417419174	0.291736645783619	-0.0180822148669364	-0.262231093808321	-0.0361041742173427	0.115754042918189	-0.0466815047912252	0.591579458388056	0	-0.462459051412356	-0.0293523122099728	-0.409888927488652	-0.120326049874322	0.162401516826531	-0.0657150861677991	-0.0428271923875414	-0.220025593798187	-0.401237756757144	0.0777582238331522	-0.0546730047977793	-0.00165321315276046	0.0278110829590688	-0.825809833740749	-0.215101010498474	-0.154691702958596	-0.98576865589869	-0.045837477315505	-0.120089672293922	0.012212076029801	0.371967767482102
O60828	0.537459064587044	-0.235726782767066	-0.711064614759144	0.286733537297802	-0.574302033845819	0.599536078823196	NA	0.00441773742475515	-1.03653388452281	0.407802633200002	-0.708658410538926	0.657072684132443	-0.430908887108584	0.600526253440779	-0.566548792546823	0.455430079382084	-0.360209789295399	0.544522176627763	-0.74800384258688	0.819954667572566	-0.0996391492294029	0.183644738367929	0.480311657389403	-1.34118506198061	-0.153160495754185	NA	0.621910833062512	-0.763617479458092	0.573037795515916	-0.768008820017221	0.28056909350198	-0.643890348543001	0.95881522183728	-0.590315835795601	-0.781677460399117	-0.906117002831574	-0.838784125385454	-0.00441773742475515	0.636419736367345	-0.646366850705767	0.0893161889168193	NA	0.633593140789602	-0.709764988866749	0.653003086729147	-0.495373017403781	-0.710217102128392	-0.620979648904329	0.836753096496397
O60831	0.827008305400232	-0.939061278659981	-1.44146009046395	0.700288211397813	-0.99577467100894	0.527778727646753	NA	0.805546094363308	-1.36576805207429	1.05889908178513	-1.10658323902769	0.960880955177737	-1.04672197458406	0.288343087291535	-0.718674744815605	-0.160756182136568	-0.42907505062777	0.198032415285057	-0.709533648785513	0.96657861980376	-0.623060426547688	0.558636107564341	0.7687954101052	-1.08344955390589	0.0975435531602447	-0.851902983666315	-0.0879690844483871	-0.650027244079912	1.0570187343841	-0.186458762298431	0.141962740975599	-0.350017722859109	0.335166413335783	-1.43197999411487	-0.874921374593997	-0.561773318927989	0.937549903224786	-0.175309729443352	0.58665058332816	-1.0371365243389	-0.838206673479144	-0.755583817339001	0.496747307544409	NA	0.103567250046533	0.137426577392338	-0.70481948511704	-0.687074312873561	1.20100662605304
O60832	1.10917977194234	-0.529679572180692	-0.759268217526747	0.603081995480958	-0.511185579893057	1.54561818253753	NA	0.40525380526895	-0.658554622306061	0.430643148012047	-1.03971077826327	0.879851937410795	-0.571680856212055	0.743394989670225	-0.468629859298023	0.548443778658317	-0.456420996997645	0.864258092644741	-0.521550647171278	0.977031144452178	-0.790641355906962	0.494081130679485	0.589546352139887	-0.689455481342492	-0.58482591865163	-1.03758335755546	1.22228355383219	-0.432191154291758	0.482277590243445	-0.519074753529221	0.128097465737195	-0.782734049127537	0.546215459968909	-1.01139220931366	-0.875458802290701	-0.833607507488543	0	0.705807753699036	-0.00679957297260891	-1.13516125068812	0.0315467638637088	-1.54484721270945	0.292341132501697	-0.901556996362942	0.980851929590854	-0.442329215635892	-0.642395860488172	-0.580956890594614	1.12620871407216
O60841	0.406918617877528	-0.026631171637451	-0.0703239102765103	0.605817890270961	-0.126718881882939	0.529393314472321	NA	0.690049480101196	-0.0347711554565375	-0.0705354796155149	-0.627767077737706	0.261751708125477	-0.174146179758235	0.384808836904019	-0.108116868379842	1.13365562148206	-0.17888663324651	1.29217234254036	0	0.887153881098524	-0.106151316309159	0.112336089283991	0.64263057672278	-0.247366921901214	-0.410181918197024	-0.171980074094185	0.931029925530177	-0.296832021094522	1.02128086811067	-0.258077128948743	0.708679935117312	-0.561863311747842	0.243726429324763	-0.28735060199657	-0.1726880799878	-0.604510316645996	-0.153717071848069	0.538409245585296	0.670532135135554	-0.360831008622894	0.296363627554344	-1.16363590338131	-0.0907755022624368	-0.513929897617002	0.0985825672770027	-0.116447520007572	-0.228499306453328	-0.204387232183263	0.243650505250686
O60869	0.148597726785708	-0.0188325732630155	0.0952533027444122	-0.347902875546733	0.0865030918438112	0.405709186475013	NA	0.0702313959800218	-0.162113320050185	0.173937743363334	-0.782139016040004	0.630781689553352	0.148936881243491	0.294714325171853	0.255899911847536	0.854027003887694	0.131089327825809	0.385029281177403	0.0527114634539405	0.633989604323482	0.068703149477539	-0.827085010133914	0.199330796398284	-0.323506729040099	0.48456832892639	-0.115710733530154	-0.409698057596344	-0.18351207149356	-0.381419455164178	-0.403495663329831	0.283514617419407	-0.214867708765977	-0.32937149096532	-0.1165915987775	-0.407440488578366	-0.456286492969758	-0.725839605147543	-0.116101249307457	0.0695031009255231	-0.17746457830461	0.198243325823	-0.570086909103164	-0.279834468318604	-0.296362025390691	0.253526504308661	-0.0758678014653178	-0.342333892454258	-0.0500107488981794	0.383105577065733
O60879	0.477859927149156	0.196075521780527	-0.155384284837554	0.134850335770546	-0.175886956222524	0.621764354822583	NA	0.684118530929407	-0.0880783006995447	0.113361661587204	-0.456703647924003	0.218510890562174	0.206478701077243	-0.262390028075563	-0.0425692239006548	0.744896660486072	-0.0625638716248123	0.122900673003738	0.303841876871422	-2.60552772941182	0.138020591730729	-0.0419876752455242	-0.043454233894872	-0.0330182083610566	0.0645783179903052	-0.0226967097968291	0.431173545943173	0.0416435159676709	0.232967644989175	-0.314296306298033	0.0183929368605362	-0.317136286752826	-0.227372311610049	-0.0114260516423563	-0.246109200485131	-0.204445643813374	0.1493597223033	-0.230909613544947	-0.623006179878805	-0.373294429029245	-0.299271437230617	-0.703990868687896	0.0588362911935096	-0.171299295958031	-1.40094484083699	-0.212861981565419	-0.373120582230275	0.111934727623723	-0.10026684145614
O60884	0.19255025267981	0.332081116088512	0.0869236244381142	0.0397472154842351	0.0883942167689948	0.584465556816093	NA	0.601418080887417	0.230116174393363	-0.0165875942025906	-0.0265523932142564	0.188844968250665	0.210855276529712	0.659476014695731	-0.0236032818971506	0.658850977255083	0.0698049337531881	0.179804260689261	-0.0232925568264086	-0.139073550065868	-0.118189558570791	0.10387440312932	0.156441622504097	-0.157123598697034	-0.197221152012702	0.0140657423899277	0.560941022178769	-0.0804931875308039	0.47427765973195	-0.0119122790904065	0.148556954928372	-0.520111390931863	-0.188746188850869	-0.211034000300936	-0.314610566963612	-0.842622342963919	-0.897469683025864	-0.156994909292953	0.438738333913468	-0.199800435054945	0.297642273300978	-1.1753303234688	-0.302757822156472	-0.211645548505912	-0.0821693423548027	-0.302810393535461	-0.558785260230259	-0.275243792895775	0.229961124703628
O60885	0.796250197302474	-0.470696118525221	-0.518971269280942	0.824169435186081	-1.00433292748259	0.759930608258062	NA	-0.162185718140143	-0.668953700725262	0.535182664404352	-0.993960551300144	0.476611333510964	-0.81029344920599	0.809566842266555	-0.198026526879137	1.14663177214412	-0.550711032483554	0.560302404342347	-0.330576748109356	2.13919483107347	-0.235093344304336	1.34819098739532	0.556928923526811	-0.665745229997058	0.00537848422807929	-0.615379262013165	1.31266007731905	-0.386873780174926	0.658799509620933	-0.559326364008734	0.132591372546345	-0.607557041182361	0.733948397140332	-0.860329424019981	-0.577252777161793	-0.685269504532948	-0.487257108996331	0.831790728869257	0.0976742997349449	-0.658653576843554	1.00054438710089	NA	0.784597707785806	-0.829771186228949	0.332622097497247	-0.443683121422763	-0.59034105794425	-0.0103535328083249	1.422388783902
O60888	0.408402414390723	-0.0869487801991742	-0.153897744545633	-0.259297108930573	0.00330160283248659	-0.0364750644863445	-2.95146183502229	0.481537963448783	0.0632299826080409	-0.312463860028847	-0.825400484212203	0.626814412834081	0.109710459864987	0.294957548320246	-0.152904459654364	0.502925830034906	0.0423745136029456	0.136191340038032	0.25521021440524	-0.742421795515858	0.0601509802626978	-0.814589123436905	0.983993678641843	0.329131156172775	-0.190984895083753	-0.195154479180786	0.770941048028233	0.113963788561037	0.299725518398487	0.418143989936517	0.297730638841983	-0.238734229480466	-0.214373053889629	-0.0565026380861582	-0.429555391696864	-0.459507698250528	-0.669308483361329	-0.883237534751537	0.120639322547161	-0.071693355303962	-0.696124242242428	-0.330763009771342	-0.95566130608522	-0.133363721256258	0.0332183443894127	-0.0952685791157162	-0.438226863198031	0.186048492457648	0.419454694404493
O60925	0.447473807847404	-0.446640383103002	-0.620039462890535	0.626098536912389	-0.537787821094343	0.423221594762451	NA	0.59723808742228	-0.505058583434794	0.365603522882898	-0.682708146924236	0.49200881540242	-0.45883349765605	0.625878975708362	-0.36813109400814	0.648249534069555	-0.589016276898139	0.759614240545648	-0.417603989001561	0.928230086042282	-0.449764352972057	0.39993805739053	0.55661800227597	-0.197410765563877	-0.165059594074402	-0.582847952066412	0.520422476870296	-0.10439763137725	1.17278060293975	-0.730073439381721	0.607867078224473	-0.448748393030661	0.174336387499784	-0.908854511720179	-0.575191480525794	-0.736837898019227	-0.244860867308864	0.401823440920424	0.00179340370141468	-0.473511136932791	1.10826098741685	NA	0.0635908663875266	-0.530925794702062	-0.154398743780805	-0.30803883201447	-0.550409019791331	-0.472310179772535	1.15309785831098
O60934	0.95390551321465	-0.430031949099128	-0.650071891436605	0.649735851155331	-0.530223480365569	0.338278125572886	NA	-0.891430182302349	-0.985464604125415	0.499723243566626	-0.858318552166898	0.416334966314423	-0.719410092009122	0.286090724422976	-0.631463904326809	0.800691631619994	-0.527540329145324	0.468363211801483	-0.440579805026026	1.20780147547228	-0.547633172165014	0.0373190979490765	0.229956442141908	-0.707503465082553	-0.426681695774203	-0.706750295610719	0.735202134333178	-0.365716580316596	0.431740530037041	-0.311641671008186	0.516127744076764	-0.568726789375079	0.451244522037781	-0.587980906153618	-0.603762922211763	-1.17633668898496	-0.0776160542351398	0.407611723941075	0.0227920768577139	-0.672784617416148	0.503393158289883	-1.34398227514989	0.458697163999	-1.11955651426009	0.227699236679884	-0.344695002111592	-0.499123739039103	-0.430310390320633	1.25564776793848
O60936	0.275579010686621	0.605937499155416	-0.523501391819207	2.06072976207474	-0.435402636678455	0.879222809442347	NA	0.99370805322546	-0.676390175645083	0.00611008829031956	-0.381118020337735	-0.00611008829031956	-0.0886485069178748	0.574755352306849	-0.86216539217414	0.125858088652993	-1.15730120510534	0.51674316018891	-0.546306387085866	-1.07379831794108	-1.43566165461442	1.67780763167555	NA	-1.78188956387354	-0.599827876220227	0.32070718567329	0.933831552094303	-0.83272761430499	0.481093461423098	-0.422563636216686	1.69402651578007	-0.714941963790834	-1.70907198279653	-0.584429127193045	-0.736975801338407	-0.884798648623375	0.227757423921584	0.281491581490704	-0.320444115853626	-0.637305157800673	1.26260068981963	-0.80350855701163	0.222339457582225	-0.499438339769621	1.90096811340766	-0.199905300326166	0.134247141493907	0.0865917539262648	0.77718075266266
O60942	-0.206357106598194	-0.409384639353711	-0.530656053112997	-0.24816498589599	NA	-0.4445161907545	NA	0.610323157001401	-0.474153183818482	-0.0709554105948804	NA	0.185623082200131	NA	0.235646661423123	0.188641889871224	0.878332691221008	-0.454013380550892	0.472942356632064	0.590228028607651	1.73407558171051	-0.514788622699067	0.00479740702310316	0.337261015097988	-0.35737055835069	-0.286731682680479	-0.922225643750972	-0.380381524147452	-0.552721584567593	0.310338741667655	-0.235591333604669	0.246130507746626	0.00625136336541132	-0.77672283085243	NA	0.0336177022847757	0.0617260806218933	NA	1.06138520279701	0.439339913817959	NA	-0.0590467490380391	NA	-0.64426781266069	NA	-0.0480014318387045	NA	-0.166266741867352	0.150015255016978	NA
O75027	-0.81214705612936	0.541784269391153	0.396614956375464	-0.355656820825544	0.583120097738309	0.0385292762611424	NA	-0.385099644388635	0.344665250492554	-0.58919155675988	0.593011474449165	-0.0480717964275748	0.36988898655828	-0.701305993380426	0.415492841921616	-0.618269523058828	0.202832492774627	-0.287385756649082	0.487119792983115	0.237665423219706	-0.159330477982421	-0.955384529270896	-0.360768248795178	0.162491300962564	0.229194135967559	0.136540200483529	-0.812088859780221	0.232548332740835	-0.442524936102995	-0.099983839150072	-0.66404493351251	0.149220412026134	-0.609597788520308	0.0990600000547701	0.130338750969699	-0.0532970382390694	-0.0369261084276964	-0.886556982152586	-0.459988491684012	0.328091498340235	0.0342720968071575	-0.267215996885305	0.161758762242908	0.636200795190229	-1.18669640894955	-0.0531801687473514	0.419962859764519	0.167249359111571	0.389830318183915
O75044	0.490693909616291	-0.201736630776064	-0.405989652389136	-0.159719609200429	NA	-0.566429500733928	NA	0.795682593383785	-0.745940451690012	0.171773506814328	-0.772220539014659	0.376820782756371	NA	1.15161174935356	-0.401763351373124	1.74972867129186	-0.577101036177926	0.202402497500375	-0.47222095618319	0.697821458523715	-0.680751438112213	0.348109234759625	0.477520209496157	NA	-0.445000179890457	-1.01585531238912	1.37903374815413	-0.715943483143819	0.404644324333744	-0.388926055887686	-0.752030924516929	NA	-0.292291754318581	-0.309298495315777	-0.608145232589821	-0.839633438389069	-0.591017985750178	-0.487281219835219	-0.250687936076806	NA	0.0813298305889107	NA	0.223326225185763	NA	-0.527758879449922	0.0215746075824379	-0.871430233706158	NA	0.0635542908489883
O75063	1.25850193462046	-0.265479611339078	-0.322690145173935	0.893246102886387	-0.356848814846119	0.480559968497852	NA	1.49187695748742	-0.355240854371203	0.377991845683852	NA	0.513609488352536	-0.38267042848946	2.24381572664159	-0.0369963138356706	0.96332066075178	-0.605011303669439	0.258241625556799	0.110669648435328	0.991178622169906	-0.264402372775864	1.19974910697595	1.14268632875873	-0.471387795625061	-0.469114701117437	-0.507243606418017	0.797240372695837	-0.131847637225986	0.947127697749798	0.0881023005864865	1.33769489897582	-0.0869609078559623	0.673929548754527	-0.24719221084378	-0.263601876805442	-1.03307831564185	0.840589520642347	-0.00341474624406679	0.991125775054734	-1.15798117040115	1.3257896824875	NA	0.612165357757892	-0.211199640188092	1.32188627593139	-0.263542032895849	-0.36119209056289	-0.0453249468259305	1.24664124892213
O75064	0.327273244284601	-0.546237035868089	-0.391340469680932	0.160617734425847	-0.692189425319581	0.0527496078902434	NA	0.322916128839683	-0.766470015816598	0.0164729026471253	-0.307885043985433	-0.0236409207886616	NA	0.3151730876606	-0.150386779243799	0.562383802301799	-0.430622421330506	0.39522726048291	0.0692269900415443	0.00292851283384721	-0.516418562752911	0.0776696051561405	0.465033687852481	-0.506595429136338	NA	-0.978045379885952	-0.141058025445002	NA	0.226180551935071	NA	0.481639348770793	-0.38400087793535	NA	-1.05236320163305	0.284093303936292	NA	NA	0.490703126673306	0.133489134045194	NA	-0.0321143052459512	NA	0.383029883517525	NA	-0.467924434726346	-0.119775854520752	-0.457100543492864	-0.406661669657284	0.284195831067755
O75083	0.164300549186263	-0.00785982922896444	-0.275462052212566	0.421142525414512	-0.253954444959422	0.639146476346669	-2.53666697818142	0.385838640995434	-0.289403803056009	0.238441288077029	-0.445365622453711	0.264848449480711	-0.353347934114796	0.36085980417206	-0.0520917142550292	0.238096211338911	-0.146343427149001	0.46260033686735	0.0744621301420043	-0.986144543839794	-0.388042494453241	-0.0705416474728953	0.675117020143128	-0.302428381895062	-0.28494889646362	-0.5614064269087	0.354390928033757	-0.0442071530345167	0.828237821820855	-0.0710761962116209	0.397778945741486	-0.438427176604032	-0.259952505928455	-0.339729847538827	-0.588460282867777	-0.601715463416655	-0.0741781457944253	0.0658242587428681	0.517565958170978	-0.467326855726229	0.435900260962176	-1.09547260190813	0.126269653885652	-0.677062954925775	-0.328310084355378	-0.124210643823956	-0.51066185230478	-0.193932144244219	0.257007310325402
O75110	0.388067356132758	-0.601835315678896	-0.676944197206078	1.05754883554179	-0.434019553835494	0.232930417603585	NA	1.51614311679896	NA	0.947744275059346	NA	1.03286876559723	-0.609342526895027	0.270130216976092	-0.218263075050148	0	NA	1.60854750224873	-0.693002727140314	-0.445995470544096	-0.861835014622313	1.37311883547828	1.15756463223757	NA	NA	-0.928723107743966	0.593716946211533	-0.603577416678549	0.154874379494155	-0.0178804412692344	-0.542493963962638	-0.974234826389816	0.889671435850913	NA	-1.28691716329139	-1.26729615842651	-0.237950634706603	1.56853412521907	-0.503347382273907	NA	0.202317637810904	NA	0.102909625257418	NA	3.5106488356336	-0.317077595257476	-0.798235695284669	-0.720341349585249	1.29054271912586
O75116	0.395805637905401	-0.0905561936327057	-0.21158696587776	0.0419099537891316	-0.344434407859602	0.497118172930534	NA	0.987830674379563	-0.326371578516863	0.175915678115134	-0.254282789318902	0.0899275931466583	-0.384212636220154	0.136500449222147	-0.215509318640086	0.727672058278332	-0.0790719412335736	0.230640261291351	0.0150116887978999	0.822973046427029	0.0341470632971355	0.264239776150824	0.173531015766571	-0.265460651002002	-0.349564143960745	-0.436174849258096	0.537537190845059	-0.185325753929112	0.466332219090832	-0.0724563688835875	0.0797424081811879	-0.354911231621921	0.0356736389798424	-0.455973364286891	-0.0705722049421151	-0.483889640979807	0.176817739121352	-0.106042597816012	-0.277242216585075	-0.526794615498416	0.08398171293417	-0.991793323263087	0.312620342821424	-0.805882063202754	-0.53087640296601	-0.245940676301208	-0.364105124401853	-0.111123397749786	0.305169275707161
O75122	0.698663846334325	0.157062479621802	-0.0282593777888174	-0.0157736386171532	-0.0248531739726605	0.39227897669441	NA	-0.148520503401597	-0.125235069791195	0.0190035903228907	-0.533362697055562	0.239235034060462	-0.282785328297791	-0.326012016966764	-0.238682572406024	0.323190139905687	-0.00284569675626756	-0.0473064454389984	-0.286454867346164	0.844160496310819	-0.285148833180711	0.164726576637603	0.502198291348654	-0.672996627464189	-0.475379860347513	-0.107044120923199	0.1611014328025	-0.0300763019652397	-0.139748413869359	-0.226262257264391	-0.198422823897401	-0.211675430901799	0.0332781611212933	-0.112831092871444	-0.155396780993016	-0.306013361275328	-0.583555342596119	-0.0437644525433214	0.688611850214107	-0.698865446886302	-0.241562308050284	-1.04531700712002	0.110992327209575	-0.55046009340982	-0.581649949186543	0.0125040229639257	-0.280306899740848	-0.355793699407263	-0.339762158653906
O75127	-0.257364678376982	-0.482477234219322	-0.605328156761304	0.909138657515392	0.0643405644408173	1.12535076492356	NA	0.175402339114115	NA	-0.224411575745824	NA	0.177973488192764	-0.0656122340258012	0.42523416860138	-0.153896830518981	0.353056519165527	-0.472039188138108	0.546256668050011	-0.62541824106955	0.62095226563239	NA	0.641110409317866	0.151452474865602	-0.341183601484719	-0.673049988123697	-0.313634541258166	-0.700369451619446	-0.516048514382566	0.593611422304916	-0.565743033531712	2.26464811891018	0	0.235165381791534	-0.910759714335891	-0.838385941975535	NA	-0.170838948015085	1.09052128364339	0.188413731982624	-0.760281116045258	1.61288394885907	NA	0.688508791340144	-0.75409322369271	0.744012116996714	-0.470081037196904	-0.586945541968927	0.120468941923543	0.611048155363054
O75128	-0.67066090815924	0.448331884816	0.616097752705247	0.417638304659958	0.193258419301817	0.745221831313142	NA	-0.0915413101243097	0.472457026838615	-1.00511756115318	-0.216741974379685	-1.0772254578834	0.613185007067717	0.0808743361685202	0.174762342003335	NA	0.299785321290091	-0.159521847567019	0.373498347459339	0.260888878157994	0.017016094957242	-0.666637248465252	-0.761086015037725	0.200350831858323	-0.333872501373149	0.168065837864367	1.06781569484955	0.0636417843308692	-0.975585384495025	0.0883149498350946	0.467828608842007	-0.182902908526858	-0.386966609329836	0.307872157846177	-0.287246092587765	-0.0203765434158356	-0.370182525369438	-0.883692291861445	-1.6020803784632	0.0988663835214396	-0.623667158299828	-0.785874752010963	-0.892759960943316	0.112360830423397	-0.184457385657616	0.275674481811436	-0.411743618101621	0.323110812501929	-0.0407255135900169
O75131	0.602742195197948	0.398548317469963	0.172922841413232	-0.165472063667242	0.209622152696676	-0.315609207752992	NA	-0.499486190405095	0.259789620092853	0.132567494819448	-0.172710370232581	-0.516173564494903	-0.0651046652967935	0.11445761933571	0.0854578786719919	0.0422277557292894	0.0490073322718132	-0.160379780970226	0.163940753283473	0.129919710913743	0.0325982234524833	-0.0322569972585889	0.288453052045739	-0.0896299425048799	-0.0868576244462744	-0.00767161448112397	0.221249558346138	0.22427552590006	-0.110642555876648	-0.390779152417201	0.444972019340833	-0.064447579140765	-0.273255112041515	0.263962086956246	0.0558706665391391	-0.278999778575145	-0.247796465170989	0.0937331067367975	0.114455533436331	0.00890644423760634	-0.147467761002243	-0.60688648205185	-0.562511278186552	0.0523728603951099	0.557068445691389	-0.0552041859638273	-0.399178187159961	-0.168202568662801	-0.278231307021334
O75146	0.688703203204701	-0.156775119282013	-0.205427038937852	0.768671691223389	-0.234185630061653	1.71222946995011	NA	-0.4538419504612	-0.067233671439709	0.427461515532157	0.0279066925472762	0.957117564831544	-0.223059141225077	1.4640824733564	-0.214389363211064	1.00399444374419	-0.740392617114155	0.0369438208346384	-0.218952219596467	-1.41384234497661	-0.402298828184716	1.68207271080039	0.963495382087379	-0.567693657589011	-0.261590439604792	-0.0907383391405965	1.53875124247354	-0.369352342661474	0.203133155814932	-0.342408540724792	0.221794718923176	-0.336099425369559	1.08965027375648	-0.259885872609294	-0.366557923555666	-0.694511212609466	0.118107440823065	-0.356074426000092	1.88717898113886	-0.668735824921127	1.06447930193096	-1.02715217492443	0.738156866050616	-0.558893071637632	1.39176911826695	0.0592725150990248	-0.257439038127414	-0.299930793598564	1.71805745986376
O75150	0.852871543339537	-0.55930396644804	-0.794603725458867	0.0547974030094984	-0.720988316976108	0.807652301164778	NA	0.292579370129511	-0.811165877372476	0.367596518671325	-1.02955309203112	0.317328472516781	-0.789326994717459	1.00814202433357	-0.491792167684533	0.890465250840879	-0.362736108442624	0.344621734735059	-0.406268732264985	0.935654198742998	-0.331566832807276	0.674363763152288	0.82340967682457	-0.867385290401087	-0.658683657115594	-0.903250966825141	0.720657000757667	-0.766655265749074	0.549795014744619	-0.36930939868906	0.397254874623759	-0.884905277018589	0.780702243383493	-0.719370767640957	-0.841563019795998	-0.807907532966015	-0.351874568758195	0.555808688584122	0.784742950389511	-0.854192402803484	0.222714327301288	-1.38940560514175	0.489794866530785	-0.946901513576362	0.844156291797409	-0.464923226774978	-0.660446301218316	-0.635733318999735	0.644448848473983
O75152	0.957958594445252	-0.187854082248608	-0.388468219442196	0.623291960578886	-0.389582039649008	0.933677512437509	NA	0.676847323435172	-0.558262118879096	0.115644914783877	-1.16977539653555	0.745122726170717	-0.340722664759536	1.27262772585536	-0.741252620070794	1.11199173416782	-0.46650559649655	0.539434720312583	-0.0915088915131346	1.3315601004369	-0.270417594107181	1.03488109419739	0.543785175665779	-0.527029305214326	-0.674455877145627	-0.455247460606689	0.91345583321872	-0.350232868547069	0.85445591510927	-0.143655097318547	0.349073366854871	-0.619884003820582	0.88461720271216	-0.622886645245831	-0.575051776695577	-0.720430098727196	-0.268855924052199	-0.0841962278543669	-0.495988874314071	-0.459781658776141	0.37212796344172	-1.02546968875641	0.242506421148097	-0.842935965509263	0.544384510612396	-0.334970054308364	-0.731199135897597	-0.0831769984584785	1.03797700542515
O75153	-0.111794710353797	0.350725140588912	0.350297720509696	-0.747942569833889	0.539067980315377	0.324235812972645	NA	-0.83946828990166	0.455218663322794	-1.1697607363732	0.246569512301289	-0.0402914198541691	0.484296368336119	-0.428325697581519	0.322547889607989	-0.301652228108559	0.059473298836334	-0.793976606862016	0.464231390015838	-1.09833796203467	0.207668527819118	-0.119228413155039	-0.301390250056334	0.190598757320251	0.349843918473107	0.506453945268234	-0.113801540077544	0.221273774621119	-0.506263856354856	0.186175042239125	0.583217959448721	0	-1.16053282226954	0.433064109106436	0.408018671134743	-0.114642953319697	-1.1230670810041	-0.99045548345206	-0.791490564547011	0.379283550072833	-0.342781761437376	-0.303383931848366	0.847763601383297	0.507332068757231	0.887709730873089	-0.048289523085101	0.295440468547453	0.462285602978195	-0.029534929812101
O75165	0.516914136050875	-0.00685481941969179	-0.522684881806248	0.287318226658559	-0.412004544075186	0.961529491678993	NA	0.199710395182835	-0.593846655904542	0.376413057988549	-0.793098400243501	0.4168287133582	-0.634645265761787	0.474114600869513	0.0316720388631033	0.76018855796908	-0.294299025796505	0.969011911331673	0.102504729761765	-0.0820958098152786	-0.162584105106554	0.499111325081953	0.396313405681768	-0.507450798051675	-0.104524405076097	-0.60556446011682	0.608154829371351	-0.22105398057761	0.56269890466244	-0.32192104348932	0.869948933977508	-0.565004083130733	-0.0981504980129024	-0.512213485485185	-0.0945549709186242	-0.934161486103941	-0.302789015586647	0.415700726396855	0.511609189318731	-0.53917868889692	0.483477502037493	-1.28794178569325	0.74524162837252	-0.616165980593655	-0.436010964469963	-0.255775199076385	-0.346659112941081	-0.0202063715873919	0.62029765400974
O75170	0.335960190053067	0.922179739090371	0.996920565048832	-0.697548376017672	0.891794046891707	-0.250891194895575	NA	-1.11386272361163	0.784671909429683	-0.71601593504502	0.17106498112717	-0.457524999853536	1.09441760048743	-0.373238418984981	0.495766621323989	-0.660381210675347	0.524662821164139	-0.722513434065707	0.982965623752641	-1.68911261224368	0.711941684272107	-0.725190987502348	0.0776821916499735	0.899101395448032	0.507276460003242	0.740269046765318	-0.664770891844483	0.785541359301142	-1.01489434736922	0.548545805139687	-0.316069270261318	0.35455621816749	0.0360732342379659	0.758081203309729	0.178802269334332	0.521205070199958	-0.862983722925408	-1.07796353321771	-0.580173848993116	0.869323192649189	-0.360548736581846	0	-0.387627325202596	0.98043183252798	-0.00124913751911215	0.0366558029481148	0.631245333222891	0.75612588542365	-0.24435227795734
O75175	0.538032797069896	-1.26521975719196	1.68693275799064	0.42908785109972	0.987399450364437	-0.260527981377955	NA	-0.332999857371538	-1.56787930078582	-0.0338688836500225	1.07846527561971	-0.061811550275241	-1.33004665159897	-0.422167611958127	-1.11999712166107	-0.401806145352705	0.872920155109014	0.497136106334318	1.51893590591256	0.420461539139016	1.26703412347234	0.370771792018338	-0.281324407002074	1.69386562727937	-1.45586644284205	1.36757061950533	0.0245190362500232	1.99580887294281	0.138296127700329	-1.3168683786542	0.28054229285633	-1.41513562090756	-1.04274713893686	0.982533525233025	0.421559456756157	-1.67958614975162	-0.408571761888876	-1.08746617476458	0.20886037960906	-1.78267515223645	0.678503481486189	-2.13778931692792	0.221810113729052	-2.02106371000256	0.452644276255963	-1.36227745397841	1.47461718882271	-1.4953741834357	0.00689592537941586
O75179	0.824027604706795	-0.329307152985185	-0.128653436613589	0.428573267845752	-0.161439935950244	1.25294591844032	NA	0.390077647926208	-0.544843649806068	0.221145270406011	-0.641540564394018	0.891633596542309	-0.184545014974302	0.47334094225218	-0.563687694029711	1.2156359269585	-0.602555954738684	0.825313468798472	-0.189979165342035	1.18021205914654	-0.193965626484174	0.652426776141628	0.341825704314561	-0.725311566780499	-0.470008644009263	-0.434078515371461	0.737417357792926	-0.205193288008961	0.409435082213311	-0.648579962229264	-0.200304944521849	-0.878156502364111	0.171248834293553	-0.736242193561758	-0.472856687440328	-0.698700636901388	0.0482030885886049	0.00519989478287197	0.84504875200117	-0.505766831099078	0.715154354795895	NA	0.523470160618193	-0.814664985318912	0.343600130105085	-0.511857189978296	-0.530628485606782	-0.388361029674132	0.897160991642825
O75191	-1.82778903992773	2.11251706415637	2.91978745004852	-0.342610319393004	2.2372092096987	-2.36584367146028	NA	-0.990998509227301	2.53388776603157	-1.23921486890758	1.47102854359563	-1.7482252297869	2.58909378987849	-0.969182967938115	1.65562850429853	-1.3689184982584	2.44864596030619	-2.33824516987929	2.35996911832712	-1.42102386421205	2.20688110208075	-1.4762392390629	0.986351977870846	2.7562599142368	1.86161749668428	2.046774005844	-1.24385207731078	2.10267895553973	-1.35853665430165	1.95170779493027	-2.03585532924371	1.47858685425648	-0.672577602410857	2.7005578831917	1.04389878923876	2.11970303728868	-1.75126979513703	-1.07057264648688	-1.06778081987199	2.44401899913917	-3.04781767102838	1.44145634021023	-2.09079079363334	2.05929080071898	0.0892764873962664	0.946937840726801	1.59332199311929	0.182087057329325	-1.77710024343755
O75208	-0.470004123729068	0.820963293265566	0.585406055961747	-2.27957101347606	0.373184989604451	0.108306102577617	-2.95369370522439	-0.539400179186935	0.692445976903069	-0.637206481122381	0.440687353114822	-0.34458920592214	0.0769285012375933	-0.31492062231391	0.197371050582839	-0.905316494700512	0.451906659245469	-1.40298243639327	0.387934207197429	-2.47364369213976	0.231551833326653	-0.715384252023576	-1.59139483436641	0.731961162524457	0.150170566139507	0.129525554515426	-0.304310352443916	0.4760024632999	-1.4402450183116	0.300673025202587	-0.261200209700433	0.352818532446931	-0.426600368572953	0.469917952361084	0.667475153970474	0.346430561208336	-0.322224057927413	-1.0919114026056	-1.1879323500971	0.737760080569482	0.395756908671584	-1.08433080924689	0.157946767713072	0.92693271258869	-0.337949943182157	0.473334457340001	0.594845520754521	0.45283454002166	0.150993974973365
O75223	0.140819235919569	-0.200239041684302	0.178464519334092	0.442064812427137	-0.00400982121075977	0.79749279240113	NA	0.105315260756059	0.0364199622542962	0.00492902981724797	-0.517730364592612	0.0707335658484567	0.153633080770572	0.626365178377412	-0.292965646794903	-0.295030384351735	-0.209463270342033	0.147751539790784	-0.018594716195377	0.891628560734613	-0.328311576699594	-0.105959603882242	0.596037398643329	-0.0709072211984623	-1.23041391464194	0.138657047969213	0.0466585145862872	-0.211677093726383	0.28903644938535	-0.450179846458642	0.836033802344831	-0.328008436439394	0.576036140703721	0.292950127028847	-0.470518368756146	-0.513018943304115	-0.239620083297957	-0.0422879691413041	0.0577550369917184	-0.37895142301651	-0.386536397705532	-0.7300183794629	0.0579233451746255	-0.295508379561099	-0.137604151237635	-0.542627429116047	-0.289738632601543	0.206109281601529	0.0813515547600314
O75251	-0.116430973036822	0.377094236386736	0.657083863976951	-0.484552635037749	0.309985261607805	0.914992871018402	NA	-0.0489989172589169	0.539468831383633	-0.116591414793621	0.270013449942299	-0.269044934877083	-0.0766974638454201	-0.10025181646156	0.103497436699186	-0.211837365162866	0.279506944243487	-0.0762494494896089	0.384753937672009	-1.14166442952849	0.462563266282187	-0.713296841823958	-0.558664512458337	0.37625465375095	0.159830737933209	0.474127247454744	-0.308079388702286	-0.13411106904954	-0.0304250114275959	-0.120800017873725	0.208560524452421	0.280314704365829	-0.263123261413167	0.298997439011279	0.418944959477606	0.00381749389999797	-0.783253298871715	-0.562441765929405	-1.26188367563314	0.276473697287972	-0.444303708500213	-2.18688179508141	1.11329824940619	0.254911480814023	-0.230264308860418	0.0383459411270977	0.219801237655386	-0.00933066494228463	0.131885239222877
O75306	0.0107138664268156	0.625252330989667	0.506883307840468	-0.223731620082511	0.398040714693964	0.97506037276543	NA	0.179197141721618	0.63412764080195	-0.0584263766006146	0.184666733597629	-0.102711350272127	-0.0292025173254515	0.159596693262543	0.1714653253396	-0.0234555681498847	0.349912928731197	-0.238838324477706	0.466595743998326	-0.934606382519505	0.563526404129318	-0.557698842909724	-0.351424005823569	0.311196738410823	0.256348320564406	0.425622050046284	-0.202475102946909	-0.0613261855581104	-0.460512431978497	-0.236355680447334	0.353494490419264	0.225640253580131	-0.38261475129686	0.172467767051073	0.517106344356737	0.148894243090826	-0.834414676237698	-0.389246128106377	-1.18871352934496	0.364929383106769	-0.106056331374923	-0.653795009048705	1.18973042901102	0.36639539173024	0.186267018334402	0.0506098366556813	0.0751107358200223	0.0673412818400916	0.231188310355313
O75312	0.403080018920383	-0.1930403415563	-0.127158396520876	0.771793611747189	-0.181816027161107	0.502743734970791	NA	1.09996631086415	-0.271103507608512	0.247907969750823	-0.518523439564559	0.198653802087101	-0.41300006625192	0.149240256813815	-0.207535283623823	0.959798940741113	-0.548745109880372	1.00373167870203	-0.149908253652958	0.812589650130635	-0.29926285989878	0.636682310291715	0.0571902404222708	-0.442615140570007	-0.242047913508815	-0.251709350206054	0.0171242828936862	-0.37348906941631	0.894449719957455	-0.184363001578399	0.234929232742573	-0.687464126662583	-0.0621972287123853	-0.459347188943832	-0.481725486308191	-0.476067774930632	-0.106874108135411	0.531347410627061	1.52202715654273	-0.479939133467974	0.551433696955034	-0.921071462684157	0.258367275840378	-0.548844376251965	0.379199917357193	-0.310322450316054	-0.349967186688403	-0.195608809935059	0.900083091913691
O75323	0.980968352757289	-1.14461648026882	-1.26544476650822	1.93793369232633	-0.973375269927139	1.80276267757668	NA	0.706211554622907	-0.998451606015664	1.2013457655844	-0.935073368550608	1.27658147246306	-1.10873310004293	1.30304124957127	-0.514530879278672	-0.204912261126667	-0.436785054742879	5.45339698806515	-0.702445895264955	1.36199649666958	-1.06745771183287	0.820845324258149	0.384344433459978	-0.754504846899025	-0.954388476831909	-1.31019304423401	0.371855943337822	-0.69965221950102	0.772414808068573	-0.403500495955342	1.21675467951637	-0.959820586215379	1.26938244274478	NA	-0.832200829857777	-0.802664735682592	0.497758855185799	0.25558163744298	0.981758924003907	-1.43202331847994	2.1289048860544	-1.39967480205875	1.78909362989318	-1.16552222717872	-1.01550222756774	-0.462849073691542	-0.856911556326963	-1.014946440115	1.7246979647238
O75340	-0.0496366426095207	-0.394722098207144	-0.773920128162064	0.404078744268016	-0.457007033071177	0.254923645043718	NA	0.463457230739214	-0.587862529571442	0.242756833078868	-0.489076925461374	0.378583852725068	-0.750096514726319	0.111549774826191	-0.601775152774163	1.07619113119673	-0.642625545656394	0.973763465734587	-0.27757658966598	0.302929355593378	-0.643819947185284	0.558988322287277	0.658197905139389	-0.46135340050782	-0.515934213685739	-0.842090361147138	0.520007541329811	-0.336974926199874	-0.611219977405256	-1.26880858535951	0.137418473088262	-0.675088514849818	0.66181666592859	-0.506999756107687	-0.487761205284801	-0.775839914085299	0.218406793671708	0.236611827704442	1.02818928885245	-0.661129363419871	0.827783283557491	-1.40589049832047	0.130724297746298	-0.699576088544269	0.439905723025351	-0.439176439634466	-0.686380528431755	-0.554012579563542	0.808536116577622
O75347	-0.733988634991345	0.0310601299108271	0.198472797334261	-0.691086314882817	0.224176938809757	0.230440033226802	NA	0.307783224475953	0.162789955646865	-0.514362261534149	-0.440224864022644	-0.214827646276817	0.0967092783438623	0.492373133518019	-0.128219123346248	-0.59126801404598	-0.0166680575488094	0.374007790704278	0.047676883300074	1.33873581104514	0.193981145361528	0.151864493279675	-0.0118910853627554	0.246219178056775	-0.542649408433633	0.199265459679145	0.120723706308649	0.119196624440766	0.151625240975928	0.00891372495057929	0.577191072977291	-0.256647995776479	-0.918608710663328	0.409139001356076	-0.242033497273102	-0.245419846834221	-0.403531132486521	0.171069606518637	0.226002886006686	0.0254823902357089	0.362500381599126	-0.22221842130128	0	0.03633895275334	-0.178984945796724	-0.226065570190901	-0.230135071941714	-0.0187644641196822	0.381278719742939
O75348	0.378483242470777	0.0129328953930337	-0.346427909590142	0.185271421773656	-0.12588654490132	0.232563616822665	NA	0.31817307443977	-0.0238189454070739	0.246868909049716	-0.456815456531714	0.289511111628419	-0.133604537804894	0.0122545323281553	0.461802340980748	0.472850885840563	-0.360562169655759	0.521881613222025	0.303223654542085	-0.325625339251163	-0.213510160546111	0.308635802325538	-0.140949149279317	-0.580969957230158	-0.406291189745721	-0.329751290874682	0.185761099340302	-0.0261783432563494	0.578765987389472	-0.228939868873123	-0.12784091995473	-0.471699173152496	-0.329305430076078	-0.547756435185535	0.0990598192045962	-0.533909259617854	-0.0809995816882729	-0.0648801998683766	0.615551117081443	-0.28023193168727	0.144640571294843	-1.05569004107169	0.278411312202701	-0.601061563341611	-0.955310338701201	-0.0240073815734103	-0.127233747607368	-0.133717102647926	0.0500723327555512
O75351	-0.0898788941122994	0.0313045821308826	0.0797333969384688	0.0740657283252233	-0.0347824847484155	1.20177794128371	NA	0.854937275749826	-0.229585755900612	0.257475793893757	-0.304875545217747	0.390308255788026	-0.308766868836745	0.688473592626762	0.115117022626693	0.413815870941688	-0.0428080219197362	0.582053607641193	-0.0542524768573767	0.216523093796395	-0.327187615542742	-0.137394322832316	0.0616975321312783	-0.283543854185318	-0.169592841343933	-0.404154759592094	0.935686236982511	-0.198705510007276	0.673498560787584	-0.0612001586724773	0.468556314571654	-0.381290705000836	0.246587813293042	-0.361716695719247	-0.244594814635374	-0.431692792358158	0.137270569509125	-0.185007370898218	1.24018896253703	-0.427963762105568	0.297740783274078	-1.02337987164353	0.444012196541108	-0.282505708076659	-0.0947741968627316	-0.2488909300794	-0.415982418796149	-0.179624787235769	0.544704344601552
O75352	-1.34737833323524	0.699784853751325	0.511629640125495	0.550129316246338	0.298835166386018	-1.39243878599441	NA	-1.01413718514897	0.630578117336764	-0.909122492435142	-0.389918579797717	-0.77295926481063	0.796261824104484	-0.788167119701733	0.650507401780999	-0.110926301470165	0.245898122478437	-0.678362385877646	0.809921697563858	-1.10004789648208	0.613962679404322	0.0252447224854109	-0.611693626490403	0.762320322226278	0.543570193466554	0.776302044201676	-1.00978275376496	0.844686678539093	-0.571661434381159	0.660160283390551	0.460164751411208	0.154120073705897	-1.99721465176971	-0.0606606666116623	0.606764022453383	-0.320627956199019	-1.245261174812	-1.43594615355008	-0.925323290114481	0.509659131149512	-1.27378971171929	-0.0793982463395526	-0.692925328542429	0.048733976958605	0.300815545196038	-0.0164525541404252	0.264324199074355	0.607498464414286	-0.59316623606602
O75356	-1.44142947312981	1.67457201548582	1.43105305398363	-0.920504106268089	1.07548917489022	-4.45954944310988	-4.23364679317864	-2.08305241259793	1.52117987214518	-3.63540994121287	1.15527009729264	-3.28708876437273	1.99661760669167	-0.226017350510903	0.940021232982874	-1.09672341615329	1.00480008363633	-2.87404180291889	1.26831777476272	-3.52895999615346	0.726073766467735	-2.07058125201753	-0.127537594053605	1.06797424096957	1.15389072824908	1.39974271651721	-2.91991686461052	0.993086822838585	-2.29722433762745	1.33836608010643	-3.28445530474708	1.25894425980652	-0.15427935176101	1.15495922428743	1.00212261798145	0.817386529958535	-2.10004018055136	-3.13680157973551	-2.20569264046551	0.865495477475688	-2.68372527363576	0.326841710839957	-3.54614881847084	1.77392074009157	0.400360923823479	0.785181411401338	1.64053735466984	1.09950847567035	-0.284506171290715
O75367	1.11412326912755	-0.900200162924189	-1.51558611857618	0.262989688319661	-1.29286153809779	1.10580303646542	-3.49007921546243	0.543393664409815	-1.41591331567191	0.791755554711728	-1.69920146182696	1.10145894021227	-1.43284881975697	1.22079663262571	-0.822130423296019	0.453234920280633	-0.962397700766689	0.992292562164617	-0.798265106749674	1.72895743926863	-1.44293479913036	0.987435486053941	0.726093362352523	-1.37987422768674	-0.849634067706421	-1.9026884107135	0.811145060417606	-0.909193788508689	0.074220249901459	-1.37345752354518	0.1816340185355	-1.36414826957748	-0.312877659344891	-1.46910113859124	-1.3808440688375	-1.1749454142655	0.311560433883327	0.367015933923624	-0.318602115988909	-1.82233455557542	0.615607973281752	-1.91621702785848	0.681882942804347	-1.8275832560773	1.2843970151709	-0.796538450224509	-1.38620133188731	-1.13610683994618	0.849689299395215
O75368	0.527574432083229	-0.758042183508609	-0.769080063179986	0.880062661529104	-0.625206608354627	-0.129670406631268	NA	0.445467413030535	-0.922785709966261	0.784758551760666	-1.12359090724615	0.844743172734775	-0.757985987250079	0.714685478450233	-0.478966297481383	0.743180715348393	-0.411112457407734	0.831211471994866	-0.399758174768602	-1.57811235953993	-0.920846663994638	0.655624448342314	0.183846835313497	-0.526528045766522	-0.3311812506675	-1.14971579042853	0.553825042240772	-0.390276479346788	0.755485264531314	-0.387646480318384	-0.815992671786802	-0.583205289948685	0.872113672431075	-1.06033271678247	-0.791001643025277	-0.797321055742385	0.159030561713942	0.413383527746991	0.580950206478258	-1.1074847895509	0.593688396060498	-1.1520179858589	0.483840911203758	-1.27837638359376	-1.20843792251304	0.195025072384821	-0.917121313115411	-0.34112238287841	1.1615208257385
O75369	-0.617595661362643	0.236653532616195	0.492392492394902	-0.58319509863151	0.190385100918769	-0.122737310156179	-3.52958181530119	-0.115897026764495	0.183530218481106	-0.377258689544519	-0.0837158413266916	-0.852474527900888	0.357413887214587	-0.102787498429063	0.324298772766578	-0.777928693546006	0.412305638394667	-0.0269300869117668	0.483743415042618	-0.232098503834724	0.397779418012886	-0.72267109939871	-0.546486690169694	0.153356803061106	0.509813265990182	-0.222091773781903	-0.402606040827212	0.501127864390535	-0.313466102135834	0.348545285544761	-0.130313403373732	0.0680024018693892	-0.982681632330895	0.0760981011351749	-0.00916592482127498	-0.862821978834056	-1.26693309479746	0.51611737646199	0.192433796717125	-0.0302128934846664	-1.09566729482435	-0.522975119091788	-0.531687443399093	-0.0880683699178704	-1.67001216999543	0.321337423011947	0.248606125254753	0.533596870307806	-0.999228443323988
O75376	0.823952901293095	-0.0423977224882952	-0.404684360414124	0.208071344932988	-0.166083031566401	0.369058216398579	NA	0.360866784346544	-0.066742332998678	0.224437077484485	-0.604502809532808	0.299833948388904	-0.27890440976273	-0.0235293600409863	-0.310962124628431	0.460167080983417	-0.0861255261921441	0.124961717892691	0.0539626169087866	1.57275735680498	-0.129999030458644	0.225324971419558	0.0641470227329899	-0.671137802980394	-0.138693481399623	-0.882888091067303	1.01141206388453	-0.4509953889657	0.333725344962875	-0.4961213189466	0.65825820601476	-0.592672186554876	0.484344981756389	-0.673509736308461	-0.705795309367283	-0.765419425627115	-0.294264668584943	0.527363611984666	0.0366749656156253	-0.879933298321141	-0.132772230983796	NA	0.120136543695	-1.05171992642843	0.155144676532335	-0.49228172583292	-0.535437131506662	-0.163091477771677	0.559992312489741
O75379	0.75140083660961	-0.00361372551265404	0.434455850191819	-0.659412558305689	-0.141070269858062	-0.348970277057365	NA	-0.0130444693630007	NA	NA	-0.0998902058646571	-0.51751583064067	-0.237456259167578	0.232387826540382	-0.293634766471097	0.913403820267494	0.127480880133495	-0.639245206210045	0.0778112539477629	0.289746593049163	0.334349436894621	-0.365562403249175	-0.00299154804309865	0.258817300691122	NA	NA	-0.115957579691242	-0.435833166420904	0.0211475927403786	0.418294833584151	NA	0.199581469021489	-0.359574318907095	NA	0.279670868155996	0.184859216904321	NA	-0.261159450970345	-0.026455172413236	NA	-0.688827023046361	NA	-0.540780822049172	0.253308552926995	-0.0693562249326192	-0.487838537393529	0.161093997432042	NA	-0.643077781304042
O75380	0.140020237045229	0.87206190465775	0.917217943494549	-0.384254987030795	0.564757465801135	1.05645383594081	NA	-0.00590507452596434	0.928010287630212	0.130180837176932	-0.157020393384361	-0.0726059614157819	0.534505265503954	0.140113220028237	0.389353865316336	0.00590507452596434	0.856867834835846	-0.565587662533067	0.268476948224716	-0.95552466065293	0.598017766993431	-0.835103823487497	-0.852812721704627	0.391565056446618	-0.228898475159466	0.554742403379173	-0.255040874645365	-0.0668123557542355	-0.506540792743877	0.368501214397831	0.0493393492803005	-0.162791480432736	-0.599010728209301	0.558287410725102	0.682028901380123	0.129093521035303	-1.60529028313959	-0.851445384300584	-1.45887296015789	0.428249089193944	-1.19847241238143	-0.813801084088643	1.16999997979659	0.227847446358124	0.107296760102553	0.113737901882615	-0.0212973777614369	0.268114593135946	-0.1610110313833
[truncated: 5,103 more rows]
[truncated: 100 more columns]
