# Supplementary material for: Proteomic characterization of intrahepatic cholangiocarcinoma identifies risk-stratifying subgroups and EIF4A1 as a therapeutic target
Source: Nat Commun. 2026 Mar 23;17:2741. doi: 10.1038/s41467-026-70817-1 (PMC13013968; doi:10.1038/s41467-026-70817-1)
Supplement: Supplementary file 14 — Source Data [file 41467_2026_70817_MOESM14_ESM.zip › Source Data/SuppFig1B.csv]

	KB100	KB101	KB102	KB103	KB104	KB105	KB107	KB108	KB109	KB110	KB111	KB112	KB113	KB114	KB115	KB116	KB117	KB142	KB143	KB144	KB145	KB146	KB148	KB149	KB150	KB151	KB152	KB153	KB154	KB155	KB156	KB157	KB158	KB159	KB160	KB161	KB162	KB163	KB164	KB165	KB166	KB167	KB168	KB169	KB170	KB171	KB172	KB173	KB174
ADAM10	0.429383120667497	-0.325376624265596	-0.659007774699242	0.402466755381205	-0.666547224681562	0.721084483316364	NA	0.744465120923723	-0.769433352541814	1.00603840582731	-0.638501198277529	0.64544743155062	-0.661937152113873	1.13223802554293	-0.441483085204711	-0.0339179076530449	-0.237865487406753	1.16924156814815	-0.392678664222569	0.482014070354902	-0.428796862186999	1.19415392114658	0.769805744122216	-0.937369919398726	-0.650589473660437	-0.85899425606476	1.216341635884	-0.683986650701026	0.555550784591576	-0.486171071854564	1.45918518000248	-0.617210770829637	0.974085410036718	-0.777689086329593	-0.615706187580063	-0.826176151415234	-0.00753407834785769	0.491831203707962	1.00839186516409	-0.952628723952175	1.98886170677157	-1.32386546407878	0.847482789490446	-1.20084164485964	0.141549947257245	-0.514521642342848	-0.707407684143664	-0.592737871455569	1.09283088743439
TNFRSF10B	-0.511086952599916	NA	NA	-0.386426425333832	NA	-0.177593666070965	NA	-0.611943969500111	NA	NA	NA	NA	NA	-0.134593466923274	NA	-0.547267954264413	NA	NA	NA	-0.388031847485003	NA	1.17946291221571	0.432033245388357	NA	NA	NA	-0.9833185730411	NA	NA	NA	NA	NA	NA	NA	NA	NA	0.623112533369078	0.577444751962794	NA	NA	NA	NA	NA	NA	NA	NA	NA	NA	0.397693254392049
LEPR	NA	-0.280922486216523	0.210030355777628	NA	-0.504269680116526	-0.147458345294947	NA	-1.44188849656959	0	0.37034126372823	NA	NA	-0.28392553188076	0.308014608705285	-0.632685159905423	0.377101530925495	-0.527015883338668	-0.00421631053938398	-0.284046189050834	0.23063237477592	-1.10840309104933	0.321257900087691	0.196405967621697	-0.798226019472475	NA	-0.564575885725761	0.00664551706614169	NA	-1.07217569619108	NA	-0.298895794553717	-0.150398719944217	-0.753588464154081	NA	-0.558993826783828	NA	NA	NA	NA	NA	-0.737196834670621	NA	-0.219527774704126	NA	0.334862948359245	NA	0.46818458909901	-0.106056669067906	0.593434295119888
TLR3	-0.0936678228818311	0.488714805301311	-0.666000898145728	0.631790423129472	-0.196475723099618	0.106795604519614	NA	-0.416340072455179	-0.305521190602653	0.555453778627149	-1.54245037683566	0.463295747648787	-0.330294723560482	NA	0.238368124820286	0.269491988101268	NA	1.11833760347798	-0.158857720180223	-1.51827247332199	-0.868284898902311	1.25666583642627	0.879433643605817	-0.0244845313667907	-0.0479830455416677	-0.0245474938004167	-0.730806901408164	-0.77953387539837	0.253158700734734	-0.151992487043906	-0.641389333072898	0.335117547390024	-0.346431982634338	0.262386282775132	-0.706570314111041	NA	-0.0136682501116985	NA	NA	-0.238331374564368	1.97766589419421	NA	0.17306344488314	-0.324647766990306	NA	-0.308549775275622	-0.862511881677791	NA	-0.0382283009634312
PROM1	NA	NA	NA	-1.28951692711706	NA	NA	NA	0.25991151301732	NA	-1.28779125246283	NA	-0.160669242411405	NA	NA	NA	NA	-1.74418389516008	-0.267880027612225	NA	-0.825621420644868	NA	0.234972826283036	1.23436430811306	NA	NA	NA	-0.367609258044794	NA	NA	NA	NA	NA	-0.274959062351169	NA	NA	NA	NA	0.620811207296692	NA	NA	0.773648720487783	NA	-1.09608626110419	NA	-1.12812131535169	NA	NA	NA	1.18343685842828
LY75	0.403697660524861	-0.482306223150934	NA	NA	NA	-0.655594866360918	NA	3.48236372500177	NA	1.41534812541983	NA	0.102675170562476	NA	-0.0170894607340841	-0.0960166617350797	2.06336801006685	NA	0.520738322523163	-0.955212177052795	0.164865526824155	NA	-0.160934671365458	0.145308200670236	NA	NA	NA	NA	NA	-0.238303096211382	NA	NA	NA	-0.10465969516153	NA	NA	NA	-0.017262403417968	1.61351427879685	0.0375600240021825	NA	1.17307580080069	NA	0.37447972005347	NA	NA	-0.554131102542335	NA	-0.56556611565075	-0.559552496956558
PLXNC1	0.14193774277137	NA	NA	-0.708806756191695	NA	-0.901200210466579	NA	-0.477324548440201	NA	0.0471534172008834	NA	0.540570392755058	NA	-0.520818908769934	NA	0.834820734824678	NA	0.582192480058943	NA	2.01800911732104	NA	0.527367328095478	0.200756834114349	NA	0.0613062433801428	NA	0	-1.16415604172946	0.0655591336415995	NA	-0.322878506139043	NA	-1.08833889271941	NA	NA	NA	-0.276647038523393	-0.105550603642371	-0.000740526764435145	NA	-0.403887364094716	NA	0.114427470586387	NA	-0.306497150044075	-0.162333876950802	NA	NA	NA
TLR2	-0.00377370083829387	-0.542339050364178	-1.29958900827724	0.487151385964693	-0.747229254308764	0.0663434713228304	NA	0.0637988921334065	-0.413809636671929	0.445016365106794	-0.681530654599254	0.292234523747969	-0.87840378504709	-0.392190788045943	0.481957980071514	1.51876464839522	0.0500605714806275	0.416236786355291	0.355882864329783	NA	-0.146774522025454	0.444045913070348	-0.670260926421286	-0.960867756991393	NA	-0.88795208945962	-0.326041684024744	-0.201065344454311	0.898701770683446	-0.445486198668299	NA	NA	-0.311116094262871	NA	0.902912690453289	NA	-0.61311955786672	0.886510958048601	0.532814581717406	-0.363615864887953	0.140149906062217	NA	0.607522028600253	NA	NA	-0.351385969008118	-0.219692140451065	-0.570386135730319	0.360113763994192
FCGR3B	NA	-0.33064100659494	NA	0.738446825534432	NA	NA	NA	-0.335731569972088	NA	NA	NA	NA	NA	-1.43572962409981	-0.495348046837437	1.56637772482577	NA	-1.37079406624903	NA	NA	NA	NA	NA	NA	NA	NA	0	-0.932099743918824	-1.42140443066636	NA	NA	NA	NA	NA	NA	NA	-0.217312498928246	1.02890202627377	1.92794817477019	NA	-0.801451593643808	NA	NA	NA	NA	NA	NA	NA	NA
ICOSLG	NA	-0.0818073813636016	-0.125562413179109	NA	-0.422916720722984	0.734538921690042	NA	0.527466090224946	0.135086313423502	1.01513374032324	NA	0.88001392744509	NA	NA	NA	-1.03793651980505	NA	NA	0.211592491656463	NA	-0.318542874380176	NA	NA	NA	-0.120989446362801	0.540521352968614	NA	-0.570034317709286	NA	0.0454385399396937	0.885070050925966	NA	-0.00717643441979199	0.482583973053153	0.000699009280877405	NA	0.260913379768878	NA	NA	NA	0.837303755291328	NA	-0.195036011776912	0.0454608049360257	NA	NA	-0.527389136077266	-0.29666489393038	NA
TNFSF13	0.890974206948416	NA	NA	-0.562851914257894	NA	NA	NA	1.12055332154301	NA	1.82112787204839	NA	-0.702235930770364	NA	NA	NA	0.477159472509561	NA	-0.276509071166879	NA	NA	NA	-0.142196351407515	-0.316872981428064	NA	NA	NA	-0.356199558335868	NA	NA	NA	NA	NA	0.495215535976715	NA	NA	NA	1.44023749204151	0.69361141866149	0.225265490085253	NA	NA	NA	NA	NA	NA	NA	NA	NA	NA
CD4	0.149181025210847	0.0847944111646743	0.274891062428862	NA	0.308615599944563	-1.40083631565563	NA	NA	-0.303787445461627	-0.769551644950779	-0.419728402315625	NA	-0.0699538144104093	NA	-0.113234242954134	0.146354091193789	0.548035222638697	0.0266225307340999	0.841248590809181	NA	0.252160864594691	-0.646961334672579	NA	-0.236460533112274	0.234813092649151	NA	NA	0.598844691527358	0.0180106203809487	-0.742672423993014	NA	-0.612290001203595	NA	0.363723437985819	-0.260146736262504	0.616003452510471	NA	NA	NA	-0.136362065130198	NA	NA	NA	-0.345801454289878	NA	NA	0.433696148305604	0.528312491414267	NA
CD8A	0.879022074782574	NA	NA	-0.792087137940154	NA	NA	NA	NA	NA	1.38966095869	NA	0.0855795509208974	NA	NA	NA	0.274574642223504	NA	0.214513431219336	0.505955421552008	NA	NA	0.456579647673038	-0.161078524730712	NA	NA	NA	NA	NA	NA	NA	NA	NA	NA	NA	NA	0.1865951317117	NA	NA	-0.544744999990815	NA	NA	NA	NA	NA	NA	NA	NA	NA	-0.2139864206456
GYPA	NA	-1.07170376354866	-0.0469717173565716	NA	-0.402277628762793	NA	NA	-1.28710669740919	-0.149228198954306	NA	NA	NA	-0.22820349896481	NA	1.08275699414251	NA	0.947170516135625	NA	-0.218755514030835	NA	0.198462957147838	NA	-2.03099711391211	-0.0198453901337459	0.500180872961428	-0.602852163064496	NA	0.082029166317481	NA	0.199274111498331	NA	0.0053041587008309	NA	0.78109899545008	0.772224806061596	0.231981795980921	NA	NA	NA	0.187285253811543	NA	NA	NA	-0.522185438283838	NA	-0.0921710326561485	1.20552878763073	-0.621439421900112	NA
SLC4A1	-0.591102926812786	0.897939533382726	1.46044205327586	-1.53388758880945	1.06854784643856	-3.45647766177371	NA	0.162335846633828	1.84864446028224	-0.38191528061871	1.55989793742664	-0.946539373868296	1.29684182815735	-0.122497456771208	2.81430524732277	-1.90982438090865	2.59512720454282	-2.76412638219577	1.22911547810986	-2.91528950016192	1.68769544083988	-1.95074284744336	-0.735934114436326	1.54015195883446	1.58726071321614	0.258685700901923	-2.71145368404025	1.38895154127765	-1.69541965017435	1.43789689680143	-2.20588262949334	2.999084852138	-1.81316983772041	1.99317710911964	2.27622418020596	1.96422593435954	-2.85910942026081	-0.789604510164379	-0.93909114313154	1.30486766819651	-2.53322266365987	1.21480719809125	-2.06455536221495	1.43859806704194	-1.24190409011193	1.20846906705252	2.37316555327186	0.814067900348865	-2.36137709802769
TFRC	1.45590367309168	-1.19488719086805	-2.51864977695176	0.0898015720798933	-3.37667269933762	0.655142420708658	NA	0.864078429208383	-1.83769437095663	-0.472625768615702	-2.51851846239103	1.25512472492817	0.037600431747518	-0.276916012397083	-1.84984951192946	0.3016047834141	-2.15041904706923	1.52047813003104	0.366510058362938	1.82606053476894	-0.411229684087552	1.54627864731432	2.34143525690594	-2.57929354633053	-1.93779761482252	-1.09941513269013	0.43430487345442	-1.41093325598569	0.63648657085242	-1.97267759220868	1.63267004956428	-3.04837358334074	1.4951833630006	-1.96214987739592	-2.15000161537231	-2.38771893336062	-0.644312754057359	1.4622858658723	0.982920497380495	-1.42409539026602	0.704892192324853	-2.22207775061965	1.18102755847109	-1.58351592277811	1.25951445230264	-0.776356729504344	-2.31900741886639	-2.0789473448826	1.79845183067151
THY1	2.36276127742289	-0.883963619342132	-2.68548859480823	0.0200650522405406	-0.913853951930528	-0.16646856992402	NA	-0.164445237001009	-2.62254404283094	2.51517451271484	-1.80624524436453	2.0717307130251	-2.7963255355182	0.581702484461304	-1.32079912040996	-0.294285730761085	-0.96303493519722	-0.0882077688999248	-0.274459959567223	-0.294020741709992	-2.10048787760017	0.878331069834474	1.59400972328577	-2.06554975561061	-0.968913223219903	-3.77338169390374	0.190919849577509	-0.334116568311207	-0.268628898297208	-0.939311007269059	-0.159610313985209	0.0445357871691643	0.905796478345732	-2.8224263385971	-2.72915024662885	-2.1592428836778	2.23915458290585	0.303935614164966	0.0762575715105003	-4.04359459199842	-0.533529549350113	-1.59486066163202	1.47508157691845	-3.42251504621347	0.782013053515493	0.913388984239625	-1.10371730504703	-0.918949287573366	0.312057029975555
CD74	0.0962928203193538	-0.423215153597033	-0.938869177903593	-0.772253206279565	-0.786446386938115	0.0846568615483232	NA	2.37575606032413	-1.57336932908085	1.52127920590402	-1.52764604972169	0.376590305054	-1.39126345305868	-1.31787422306095	-0.252775440763481	1.08864921423798	-0.627725717792881	2.46416475094209	0.495039925016796	-2.07567348433503	-1.55726392740221	0.14114888702907	0.0810739351472858	-1.14699278368131	-0.226584595335053	-1.32156937087762	-0.203939204766035	-0.370022836684782	1.53239059489999	-0.305978832489547	-0.721280552491573	-0.216274973869028	-0.589030078446005	-1.13924452841991	0.522171443220392	-0.478013435834596	-0.00812135556783566	0.789219780219575	0.0532468091781499	-0.995453536870084	0.648710374805075	-1.94957771448824	0.476750928500087	-1.55641362626533	-1.51159461453396	0.104914933821222	0.029076354020189	0.0804865154415744	0.500666406754569
ERBB2	0.249988432173742	-0.268610701288567	-0.303588112967631	0.474614354918812	-0.689081187700701	0.194781304850119	NA	0.969106629148664	-0.483292735227259	0.31195667080614	0.36545436990054	0.106637312875067	-0.811648859595834	0.886106303638924	-0.163123902716766	0.96815659931374	-0.584593483170337	1.43932500710325	-0.358660159886318	0.87228930029768	-0.734234561926026	0.776827326596301	-0.202056543436376	-0.58510061909471	-0.338453405557262	-1.01348357965577	0.952808401206495	-0.171413064415979	0.647132883753866	-0.248074841866179	1.03487900495588	-0.586084345007988	0.960144609497268	-0.529284066150428	NA	-0.82282701039378	-0.0683925001499848	1.02255596860698	-0.55768159317749	NA	0.752897195557809	NA	-0.104298544240478	-0.564860763270136	0.527477631276764	-0.203350787842465	-0.629668340457526	-0.237481160554156	0.997780602601148
GYPC	0.0191058001846098	NA	NA	NA	NA	NA	NA	NA	-1.06469807876648	0.24927833788489	NA	-0.477960065150837	NA	-0.681393376174404	-0.286372742062561	0.807140243260474	-0.170484188025041	-0.957755237548501	-0.723571189948652	NA	0.455682572851481	-0.852036302673008	-0.63233014494185	-0.537445320962362	0.611436262180387	NA	1.13448418392595	-0.212174161027228	NA	NA	NA	0.634522819864475	0.046472876010597	NA	0	0.16993830587605	0.746985923859494	-0.882342669549406	NA	NA	NA	NA	0.368154618107516	-0.929344508760563	NA	1.0434199111734	0.293687593770748	-0.0827196655026281	-1.58206779735936
ITGB3	-0.602253042577718	1.2266014269582	0.571773786639942	-0.928780726222489	0.314932383039678	-0.535476160470167	NA	-0.414745432386867	0.63244325654501	-0.513133987137999	0.367506257836372	-0.202617504991751	-0.224398325270553	-0.82908593519232	1.56091008532558	NA	0.696787224718412	NA	0.241598052574571	NA	0.527725853716711	-0.975263819312791	-0.64636136876003	-0.901533316896631	0.627828163196416	0.231345372988135	NA	-0.010429199104629	-1.05497842862264	0.63259922256936	-0.931948189967154	1.077059790797	-0.818090125658126	0.0622505638764332	1.30577159462993	0.21106279579354	NA	-0.692549664663592	-0.592903941205566	0.0500018335648091	NA	-0.619567514403067	-0.516056036248764	0.00293068681218056	NA	0.509842241845518	0.186460333460933	0.788276011472425	NA
ITGB2	0.21126195307192	0.858651228768669	-0.757593232480228	0.951274477687197	-0.901816560843911	0.0569158941729908	NA	1.14570662043609	-0.795077381180461	0.907589667994491	-0.879030356808095	0.564003654358747	-1.19439999837544	-0.393172882088474	0.868275294036988	1.99301813837711	-0.165937417133619	1.16194315639246	-0.106214799863449	-1.76361664454511	-0.843536302122851	1.10238919485778	0.35735415454051	-1.25095301314646	0.0949598753432683	-1.28472430474581	0.119259503212576	-0.256723237798629	1.27277767182524	-0.317993016299398	-0.912558097288684	-0.32270072561369	-0.510790588400881	-0.922862681784131	-0.469941342280344	-0.684111929325771	0.746209307168365	1.7237618307106	2.20290534926209	-1.06044620097149	0.0131349262240077	-1.33651414012181	0.0890624759003638	-1.72057215391342	-1.66164124789539	0.16698183495425	-0.510250824270496	-0.240503863859504	-0.688145178783441
ICAM1	-0.263656698804498	-0.0836495001107522	0.188643478885455	0.167371540127672	-0.159442178380852	0.0538482130465994	NA	-0.714491406125408	-0.137447225892831	-0.437392187312861	0.316521152927152	-1.07455062408528	-0.69115842742101	0.652612336643164	0.24622506259535	0.70305883520245	0.178609996390227	0.219223482075289	0.593950526783001	-1.7333452171051	0.0433211569041116	-0.579829465373033	0.798715362335141	-0.552976073119522	-0.249549522576261	-0.352727704670164	-0.865938110779288	0.0707175275570116	2.4514609473652	-0.162525314254815	-3.32247906583351	-0.241986892514957	-0.928016272621731	-0.174701655914438	0.308099955275647	-0.24034286093263	-0.013925751890266	0.267593042032658	1.13444887723419	-0.468834528521166	-0.742116064441612	-1.26881213575276	-1.51183658222657	-0.914892913257422	-1.01593836686896	0.0425611644115431	-0.193166346977595	0.295740206292683	0.0224271756242356
ITGB1	0.834569481778297	-0.0718787014453444	-0.32846936441271	0.56700144383859	-0.494628733300527	1.11810843736672	-2.79790920078369	0.305814724529974	-0.642428443235092	0.39787587480115	-0.779098824213374	0.508210177115819	-0.697155569558612	0.968117366018356	-0.335428551300074	0.271197236975366	-0.070462246706759	1.08666182146068	-0.456463870068037	-0.673347578967379	-0.222066222940242	1.80949468388451	0.887252655789476	-0.592290076808531	-0.23944348089182	-0.861325277635867	0.827020431232254	-0.441398362440438	0.843362290232077	-0.487030276056771	0.977450871412909	-0.441820253303424	0.20368132617663	-0.785943016383055	-0.877871894212857	-0.421524125492306	0.633695957588012	0.0973985089683822	-0.0473325301173606	-1.03832980197111	0.995991204916914	-1.087869336628	1.07902596347797	-0.677673464156486	0.27341148214674	-0.203756785064419	-0.495837232531619	-0.208916967601485	1.24332186225813
CD5	0.0544622870472136	NA	NA	NA	NA	NA	NA	NA	NA	0.557777456965887	NA	-0.0687985433592253	NA	NA	NA	-0.218416665806801	-1.2390731313007	-0.0856998407520368	-0.298245696330641	2.54434858217514	NA	NA	0.0754929150441903	NA	NA	NA	NA	NA	-0.450971166978963	NA	NA	NA	NA	NA	NA	NA	NA	NA	NA	NA	NA	NA	-0.408382622975903	NA	NA	NA	NA	-0.26700363669009	NA
INSR	-0.209462562373562	-0.0917207895783809	0.33120321096757	-0.421278407990955	0.0501703353032044	-0.314960319196756	NA	-0.430025052698586	0.0663348442309042	-0.38570362786112	0.29819507948459	0.400926549455961	0.0861021934625681	0.207339666291893	0.131605857680545	-0.683997134277338	0.328436767422411	-1.01660834691766	0.512808482109555	-0.520855348094767	0.140191416104735	-1.01798133291083	0.961045906613074	-0.058236150262327	0.383905891430769	-0.461837690581166	0.169984187049161	0.0856693472869852	-0.349857435550578	0.225282994029713	-0.277242601250745	0.0699489155166306	-0.223738558085201	-0.412308461144284	0.0467126550070107	0.0448799081182019	-1.0534555348932	-0.507700250009665	-0.718254752012737	-0.139985291368078	-1.10006797187506	-0.875246728246082	0.87355705996159	-0.271803456628976	0.643479547087233	-0.157957678354328	0.126948231100207	0.116006466056139	0.37335041236335
ITGAV	1.39622663298844	-0.952295276672686	-1.42094379969016	0.219744326242994	-1.20074198846365	0.505016676337396	NA	0.371602798955003	-1.36304159115143	0.285037651649423	-1.39940106050029	0.855648293828542	-1.40121379070159	0.926433068167109	-1.17637103783573	-0.194176288259223	-0.954142336565198	0.670090590904334	-0.96678067180528	-1.33530239879514	-1.09706952991573	2.59356445025577	-0.382895128790125	-1.56469623518525	-0.909393398434206	-1.44598373236936	1.06649964730804	-1.117479894916	0.997409672290791	-0.859686398320317	1.34410844424256	-1.29780176875933	0.731705060202712	-1.60839029532879	-1.40527928887974	-1.56497185731962	0.922293132930696	0.299969852048008	-0.114211864127217	-1.65195487017109	0.488185989197701	-1.99669058519082	2.13154428209108	-1.85126965140649	-1.03786418908216	-0.302425648209827	-1.10424630079975	-0.911239512657181	-0.433965842354146
THBD	NA	NA	-0.611711950868977	NA	0.125802395248333	NA	NA	NA	NA	NA	0.63612660737576	NA	-0.17815594671955	0.831666120667324	-1.28966690135748	0.376500225335938	-0.0656656583842645	NA	NA	0.493360010573	NA	NA	NA	NA	0.013850347612089	-0.170463796473219	NA	NA	NA	NA	NA	NA	NA	-0.387115480680149	NA	NA	NA	NA	-0.896777103069863	0.465110936356623	NA	-1.35612693207948	NA	NA	NA	NA	NA	-0.342791016129605	-0.800962126609295
GP1BA	NA	0.576488996503889	0.232304424543733	NA	-0.602483375167047	NA	NA	NA	-0.0415517747874095	NA	NA	NA	-0.521409977571636	NA	1.72870152700911	-0.743589300560549	0.511415281421835	NA	-0.0565601251530872	NA	0.369249707797234	NA	NA	0.238400811604102	0	-0.459559703723558	NA	-0.570675786509639	NA	-1.38002636157534	-1.9468750662151	1.38327538926094	NA	-0.579626811427026	1.87893055757068	0.297887990699232	NA	NA	NA	-0.80770898939425	NA	NA	NA	NA	NA	0.570715144729428	-0.49530402986983	0.542328624006091	NA
CD3E	0.513047257661658	NA	NA	NA	-0.00036709506884236	NA	NA	NA	NA	0.315387689793203	NA	NA	NA	NA	NA	-0.735226267873134	NA	-0.362598327761747	-0.4562113491601	NA	NA	NA	0.00036709506884236	NA	NA	NA	NA	NA	NA	-0.108031998196415	NA	-0.599778725323853	NA	NA	NA	NA	NA	NA	NA	NA	NA	NA	NA	NA	NA	0.560512327151494	NA	NA	NA
IGF1R	0.160516085925049	NA	NA	-0.086171669773365	NA	-0.70542065651881	NA	0.248873129849989	NA	-0.0569637306262782	NA	-0.274585164064402	NA	NA	NA	0.698362975735711	NA	NA	NA	-0.321718672610499	NA	1.03162048694873	0.381348245020459	NA	NA	NA	1.20378118283517	NA	NA	NA	-0.262666696745673	NA	-0.6205289249158	NA	NA	NA	-0.245462680319013	-0.00145290774534157	-0.364486525687828	NA	-0.282377645940124	NA	-0.429476872879193	NA	0.820504466368321	NA	NA	NA	-0.579118839952765
NGFR	2.90321284283005	0.678436918592987	-0.0229137095577476	NA	0.278416505853897	NA	NA	NA	-0.761196794887048	-0.235058524860887	-0.417321068288838	1.42800547044874	-0.644849774496023	-0.898555373396971	-0.0247156222857017	-1.3009887258789	0.391665985950156	-1.5256406767773	0.668745571436594	0.609886761782957	0.202445174627399	NA	1.2233758863733	-0.56399368644981	1.14595914865364	-1.52475494075042	-1.82485666412404	0.233420061316754	-1.23323928186052	0.0229833245526274	NA	0.412259577738008	0.848872109116271	-0.452547602635414	-1.1956187357989	-0.942131805271551	1.61217890769253	NA	-1.49322292426981	-1.15120349754906	NA	NA	0.0420893833389693	NA	-0.845790191133447	0.800155430174217	-0.0886633445865526	0.0907706649214246	NA
CD55	1.94419342400221	-0.904877823883442	NA	0.209078188539035	NA	NA	NA	0.751165465487231	NA	1.0984484044614	NA	-0.00276408742004541	-1.30958755655087	-0.160154946976018	NA	-0.324078311892405	NA	0.213913184642324	NA	-0.820639180160224	NA	0.761639050215013	-0.282690012359529	NA	NA	NA	-0.336683639425289	NA	-0.533158515301666	NA	NA	NA	1.03066794895364	NA	NA	NA	0.807721545355415	0.747496166166862	-0.294399191290651	NA	-0.709310192872904	NA	-0.913230720877444	NA	NA	-1.30755464557883	NA	NA	-0.688226239126376
ABCB1	NA	0.191490350298841	0.218456450651189	0.876722747817999	-0.223027199947854	1.71043648554913	NA	-2.65642437354905	-0.0175402154832778	0.080745339812804	-0.187167323951007	-2.43707495575222	0.154599871296874	NA	0.179258480747867	-0.120560445476487	-0.300044191917253	-0.487742743987027	0.0484079016143237	0.434018596574537	-0.112545089382936	NA	NA	-0.45107226782131	-0.165090413295507	0.428342282546257	2.54109723019199	0.185757975153368	-0.33171851681225	0.195102698562675	1.25277704367035	0.0902802459191339	NA	0.410140852040293	-0.064500899662038	-0.15740694472415	-1.05825642228434	NA	NA	-0.457571468850533	-1.52238261190621	-1.04847310108183	-0.332083003516761	0.177345000919306	NA	1.29287203689379	0.171050148553251	0.0279044151979164	1.03662065218002
MME	NA	1.52014356738974	0.780383862744877	-0.897136782805338	0.559290764628395	NA	NA	NA	1.00228278690109	-0.31704097962513	-0.709163283046653	NA	0.710542170241665	NA	0.521339409246664	-0.598602573260179	-0.49600735477285	-1.52385489230291	-0.0463608048411501	3.05451317795538	0.990371090792605	-0.832237099751689	NA	0.300935600783466	-0.87855088861777	0.763024954410147	NA	0.457185415796266	NA	-0.458869820916174	NA	-0.577672693125452	5.36092534241879	1.43715386379911	-0.623188812898842	-0.0609351661052031	NA	-0.548769125528123	0.225945564772246	0.0713203125185178	NA	-1.14612448971094	NA	0.278308070413065	NA	-0.925315852678029	0.0176150697053501	-0.198743506512779	NA
ITGA2B	-1.83259466040525	0.89048658494998	0.223144787332124	NA	-0.249946583059674	NA	NA	-1.39624439452639	-0.00317990096319942	-1.03967773384198	-0.0287333178721392	NA	-0.617787552646427	-1.24229477472397	1.96520393832879	NA	0.272789645251847	NA	0.415424188775055	-0.980798309152887	0.418470176464132	NA	NA	0.2484892123899	0.632425960505071	-0.642500872174621	NA	0.462498484157213	-1.32569358951396	0.152727553926188	NA	1.56682676163895	NA	0.221649014092022	1.96304519085987	0.578852566843616	NA	-1.08806163691182	-0.989437599730507	-0.0108176064392316	NA	0.122485941933809	NA	-0.617656653345368	NA	0.810685301729573	-0.219212963641136	0.773315598418239	NA
CD14	-0.746891168897243	-0.0805075284672503	0.265435853542956	-0.831925792166603	0.298980885004444	-1.6378429096866	NA	-1.14961024023949	0.25402097392008	0.0079685257153459	1.0556343419784	-0.738775734330079	0.0865275212672882	-1.19620973629749	0.61037807893642	0.155849007094328	0.0827034303299312	-0.712347024980054	0.82702011981501	-1.75310009178425	0.641617063378988	-0.597505886991851	-0.47331716413444	0.0264188582731366	1.14808094193584	0.299954190584196	-1.45506530191285	0.330633491231148	-0.662608426580801	0.494564147939589	-1.75130145815937	0.589535276031177	-1.45247684174152	0.380697200171014	0.818475423555788	0.351294913123584	-1.02165706295121	-1.04770449794681	-0.314928289478607	0.419859886703622	-1.42971213030651	-0.0547190486433875	-0.976144826760392	-0.098022279171702	0.377945990437584	0.614783705911218	0.752826166400772	0.232899627992574	-1.72397523291747
PTPRC	0.741147538536914	0.187375391399127	-0.577960294024165	0.183770068941631	-0.527588778513571	-0.314466738522444	NA	-0.263764316353364	-0.991509022473891	1.05504985760768	-0.529791067239059	0.521058066903882	-1.05820566299689	-0.907386455805065	0.623808387142129	1.5907816425809	0.00638260379363675	0.860599010603548	0.559662239563386	-1.55102985010503	-0.27891504343079	0.587198634234002	0.509868357310672	-0.805427436846093	0.197246654014918	-0.924221947212101	-0.443562376336586	0.00391496351610687	1.07322128263913	0.179895156146388	-1.2262095452195	-0.137418338900733	-0.788127402479868	-0.863480186027807	-0.117285577055537	-0.520499947715391	0.0200639063071106	0.877220172362141	1.18705174341714	-0.667211711716832	-0.285809070248633	-1.36129266401921	0.190953696013151	-1.39543958615371	-1.71571588664218	0.348738564578906	-0.263045630517518	0.124193648150659	-0.389678421848342
MELTF	2.37305105785045	-0.280832486012438	-0.281331102286217	-0.137627919579165	-0.588170998365543	0.504361789833993	NA	1.56144748950061	-0.273025053770745	-0.13719177604913	-0.630433870944467	0.228076023128983	-0.630879569764925	3.16314783566112	-0.323133418438053	-0.913520402939715	0.455847779794372	0.771117433590607	-0.448802598497098	-1.06177441689948	NA	2.48172808052864	2.05023614891501	-0.829288779022198	-0.0827565473758032	-0.675609861144938	1.33002225533272	-0.59178676315452	2.42458760224566	-0.338725684388669	0.613811040268082	-0.628559072410251	0.498159090650782	NA	-0.717875930874868	-0.187849390831154	1.97613206663472	-0.560905943652338	-0.980327318857478	-0.596993046058643	-0.137577634089668	-0.976312579226015	0.0523648855149421	-0.64441135473848	-1.43275032769235	-0.810179922350626	-0.791701496825464	0.0243747964632153	0.4082941988352
FCG3A	-0.699437616996702	0.305474443075022	0.0360156972664161	-0.691146650603681	-0.252592566964747	-0.338500866175046	NA	-0.261562275264128	0.0867174049032293	0.307817457616945	0.245184634664277	-0.245616002378336	-0.211211934343199	-0.303478825339294	1.65113217066281	1.89280983794302	1.13531652953121	0.70525292237668	0.804642881979493	-1.64378416430228	0.942950194953248	0.661074406428092	-0.226261966768485	0.122136838554422	0.0775044182209523	-0.12433672916168	-0.795345021152128	0.345685866079958	0.688293348075767	0.907168373771158	-1.665368679641	-0.379486445722982	-0.968999227576971	0.136104705265176	1.16670423699632	-0.331299946031175	-0.279348885051334	0.785533956762054	-0.157606065975887	0.136160541030781	-1.34558315215353	NA	-0.638446683198822	-0.88541687079395	-1.6079727556332	-0.0254678589345829	0.535309966776939	0.156544261386557	-0.402823132708798
ITGA5	1.43482437887745	0.262653653301022	-0.182219744268823	-0.453285044030557	-0.130532082707226	1.55699843161723	NA	0.399500086222379	0.0040206906579181	-0.300900254761323	-0.520218090206218	0.195324308560351	0.22174074456814	1.24095126169912	0.00640829218579864	-0.383250066913335	-0.0396992887229617	-0.712985531622397	0.293108143431968	-1.87732787819099	0.318940536055401	0.831022763442895	0.719023760709137	-0.124048096668427	-0.160415772086444	-0.267679624677037	0.647310484716583	-0.205030008567678	0.206580873750426	-0.211503784082697	0.335477705999884	-0.432349843164698	-0.892844462305544	-0.0827407370700977	-0.0170980465333797	-0.262962991204149	0.0642505303273699	0.430391287528779	-0.195166947135395	0.00258502885882894	0.0805608742851218	-1.22619195242686	0.156428987058365	-0.246147953234531	-0.334174601577382	-0.145878376015259	0.106063557223169	-0.383891711107492	2.12634370864859
CD63	0.411713544530533	0.00270964530292517	-1.01149916788733	0.627353365441833	-0.401336655823403	0.500425679898612	NA	1.22015596651557	-0.81552279214889	1.3459655768406	-0.842093720845911	0.366989475010559	-1.25956443980299	0.572985188350575	0	0.955044604764309	-0.426151738215664	1.08350136677116	-0.321859009515787	2.08724075785461	-0.283387429272556	1.24674713329528	1.25338273993028	-0.79009847646074	-0.807739894367549	-1.00790377964379	0.176680996885661	-0.5540608159593	0.578595262456401	-0.500813292976263	-1.01395343579574	-0.107743374765993	1.26810294232196	-0.920058400866296	-1.30200765170444	-1.0838446827353	0.256445644305554	1.54803625189058	1.5538157567049	-1.2862371656113	0.979410457724523	NA	1.01441096426964	-1.11492386979251	1.17839706406727	-0.322410241200858	-0.129233021404781	-0.484398945258398	0.757887785315916
CD48	0.517412982105922	-0.746157927629971	NA	-0.921149336677651	NA	NA	NA	-1.41330902665041	NA	1.03350572381799	-1.21078985693839	0.235823695276594	NA	NA	-0.171228408524307	0.742804389495747	-0.455091227183926	1.01499386837967	0.533078514158614	NA	-1.24872285726208	-0.0108137692083208	-0.271087906271653	NA	0.235503393971904	NA	NA	0.26335919859334	-0.164172240569213	-0.663619582249066	NA	NA	NA	NA	NA	NA	-0.805045759056782	-0.233929803577917	-0.193109191643549	NA	-0.655020114847533	NA	0.00444684862931055	NA	NA	0.454049697627797	-0.440607106518964	0.246366521749815	-0.291118103565296
PDGFRB	2.46876272725568	-0.831121735640293	-1.28452884401408	-0.0792722506938084	-0.960273162990394	0.150671151087117	NA	-0.620846826565176	NA	1.47416614110615	-1.26623107497339	2.14252401264784	NA	0.0201784597266439	-1.17268365149362	-0.46494647981288	-0.543198290107659	0.0033390005027929	-0.911272907718205	-0.761399090273677	-1.09006109656143	1.06019518400324	1.08808011957333	-1.28366657938507	-0.442496874355001	NA	0.397817869738677	-0.37568899146118	-0.246971417998235	-0.769903143625054	-1.02709109327829	-0.515117147532937	1.30215366436888	-1.22232925104501	-1.35307801021978	-1.08132817732868	2.2548269717207	-0.0565390784490347	-0.998457351032975	NA	-0.660164365449974	NA	1.46531713842236	NA	1.05353635060969	0.235807048709216	-0.952717496680027	-0.558650593804336	0.104227957074496
ITGAM	-0.0429806229099841	1.88637181379529	-0.573628331701094	1.83931801275234	-0.918528637153995	0.440817997618878	NA	1.29028606288378	-0.612258858645661	1.26532941832951	-0.727253194739274	-0.0706850281648093	-1.26241955372184	-0.118116852414745	1.51239026999337	2.76402271646549	-0.243316147960019	1.18271527724525	-0.475667169340736	-1.28395476800388	-0.0791417975280195	1.85983615693631	0.715099487452364	-0.839473555950526	-0.0411043679543921	-0.684158226827683	0.909558744341106	-0.0987777115749866	1.10607277572276	-0.593365682225968	-1.64085286167133	-0.0530768014861094	-0.785214618247957	-0.46629350196262	0.243701910059186	-0.810223705132535	1.50981545843405	2.69424494891434	3.39385721713481	-0.232967883862043	0.802318764793347	-1.13938981187887	0.425779802218236	-1.78324119238139	-1.38356460362384	-0.220283850514421	-0.498735416554763	-0.0155577400965301	-0.202800076881547
LAMP1	-0.177143259106553	0.176925941838722	-0.0511551743408587	0.0322663583500438	0.149040916683194	-0.608901836638888	NA	0.700179243909488	0.328328149863393	0.386418635479019	-0.173309137015527	0.188286580475094	0.277396008834963	-0.148477883036143	0.000301127048310867	-0.192836392652256	0.154328441723849	0.971566673450293	-0.0969294167589316	-0.468389529863361	-0.264960666018909	-0.217526802611427	1.04243255974574	-0.167648628419834	-0.574981286960962	0.0662026845483963	0.464202268426779	-0.173688029255627	-0.404531288225956	-0.197115393951244	-0.879864115611455	0.063636220157048	0.613621902564472	0.143179227569163	-0.129717360378797	-0.282810020362926	-0.286394100383137	1.08666647760482	0.446449464112985	-0.192681993508404	0.44212826262071	-0.368322721620271	-0.0648389389149875	-0.0672716831587534	1.30814786439852	0.162976930021601	0.0256909339925899	-0.102318196898417	-0.833398415281992
IGF2R	0.0968584862473101	0.0724274490814132	-0.0712878131596248	0.497555876491779	0.129165549237486	0.308346736551361	NA	1.05841575340423	0.0817602731058251	0.29576732112449	-0.142824952837952	0.44509398493725	-0.129617322593537	0.702052972549936	0.237274380524731	0.400177173598326	-0.112716814555448	0.370152161671779	-0.0265254111845437	2.1378664679911	-0.0344947698303493	-0.145159255421692	1.18181859334101	-0.21709159065068	-0.139929977794406	-0.296154070057156	-0.177793603214194	0.142260551507272	0.121108499136119	0.0687776517897163	-0.48681674810701	-0.0332611230677262	-0.538169110607027	-0.104789765361549	-0.12226177111045	-0.560811966497965	-0.716599900997334	0.108967949422484	0.401521772718429	-0.237606477911623	-0.267854656872887	-0.787647465457708	0.267675339436478	-0.00460886469972444	-0.921025142276727	-0.0160658652833803	-0.0494194408590829	0.00878563181831638	-0.309896972297297
FCGR1A	-0.0430924881085826	NA	NA	-0.488081987732329	NA	-0.00846113457057385	NA	0.0311893997634751	NA	0.775874640340996	NA	0.950443696096919	NA	-0.12907446337778	-0.242696929687179	1.31022965431052	NA	1.47952205882144	-0.342494768831669	-0.551218948915848	-1.38133600811233	0.456538102909045	0.0827760807189009	NA	-0.988649997698717	NA	-0.254926538957589	NA	0.786173416157135	NA	-0.242507099097756	NA	-0.270566581361203	NA	-0.403272960490224	NA	0.0867772562395714	0.672636155567613	0.737613177908141	NA	-0.770265987102105	NA	0.24011615103819	NA	NA	-0.409826084887621	NA	-1.68636823286086	-0.658193699456019
ACE	-0.242841263124754	0.117464992563781	0.284696639593562	0.0719544226630813	-0.341558398101798	NA	NA	-0.336050094274961	-0.523705256527842	0.28139395443926	-0.427247841927471	-0.428810225413134	-0.0674303066029935	1.17271535590338	0.693252741286983	-0.0946109364515024	0.546176883950864	0.551871865238084	0.281285137154839	-0.773048246483942	0.674402362334227	1.11254948671606	1.37577471804443	-0.214809510086786	-1.19951480380188	-0.435009951271743	0.607425005246437	-0.18891211319495	0.851126742294808	0.352359214162815	NA	NA	1.37460424074384	0.0796988796433595	0.450710573566042	-0.248402483596168	NA	0.513354135645519	-0.0236210108448258	-0.453333738363131	1.01138442280224	NA	-0.646110185036258	-0.807445007890312	0.644241125641093	-0.592720527152139	-0.13930190848232	-0.462270844017768	1.33768555074532
CDH1	1.19230141294848	-0.474235148726446	-0.00452332205647199	0.711137784395091	-0.107014244882943	0.818802729290296	NA	1.38755160480431	-0.0529216525975871	1.11126149889668	0.0188862480447556	0.528638899413202	-0.261362096934744	1.44784435255185	-0.227937959283005	-0.880717962584225	-0.768429673834107	0.646330160310471	-0.339530696750015	-0.203352339758823	0.00452332205647199	0.307901516424706	1.14994257209909	-0.552811135057833	-0.492337812919275	-0.115070953107451	1.50592475159925	-0.321751141893738	0.539212630035975	-0.25377295144765	0.458152570235819	-0.336236407433696	1.25598527949733	-0.0063351343482827	0.0886203297062904	-0.254605678506327	0.200570568860466	0.02836647142749	1.11749228083643	-0.387947913862285	1.53300972002168	-1.18967639210511	0.697352684217821	-0.406918677827787	1.3063236425024	-0.19340906338718	-0.246977658189292	-0.258527310789723	1.25047268195285
GP1BB	-1.10371728021079	1.05393259161734	0.473769154814889	NA	-0.681182349369479	NA	NA	-2.22557363813737	0.0338183090027009	-1.53113058667318	-0.347701485356716	NA	-1.87577855744268	NA	1.80619390866772	NA	-0.0455993073675334	NA	0.149982689460462	NA	NA	NA	-0.940943932255438	0.0980925523952081	NA	NA	NA	-0.217597530640058	NA	0.112352671325217	NA	1.28806325632018	NA	-1.19713813268582	1.64221955686712	0.0836357612183125	NA	NA	-0.953336441364829	-1.11671452396764	NA	NA	NA	-0.754424496512353	-2.00235034609122	0.341254489319955	NA	0.728377273843936	NA
LAMP2	-0.0311052098427229	-0.258169227150022	-0.130504028050643	0.128710754896344	0.354868416412337	1.0740854208287	NA	0.311843201098622	-0.0439995021074875	0.581668025183872	0.324881376837638	1.0640689534681	0.198598605550723	0.475948007111493	-0.203560607534792	0.453136930263549	-0.545355847023787	0.702756822878406	-0.343157733568434	0.0248319538442328	-0.549619027645242	0.702136595869552	2.03218743844555	-0.354810364070932	0.115664023968817	-0.108183450530408	1.00774209003266	-0.181346892937814	-0.362081384776518	-0.908264377420704	-0.963156138323495	0.328029697436859	-0.126481456028186	-0.129564475500931	-0.00369488092620962	-0.203377334764463	0.420052210105174	0.284131879989371	0.0165058829870883	-0.644994551953532	0.53205301503475	-0.420662076883588	0.885153374752436	-1.01084915321797	0.392014856787045	0.728427546094151	-0.372847682017786	-0.376759256871328	1.24148543465874
NCAM1	NA	0.305828901045484	-0.605902727475841	2.98003134111329	0.54016843595176	NA	NA	NA	-0.663028268911039	NA	0.0991656718466976	1.63262234695508	-0.557104259247882	NA	0.297156647769499	-0.312731724304983	-0.021154207814269	-0.287731688677844	0.373101108826476	NA	-0.286995656636582	NA	NA	-0.0372615791801651	0.0583108505595122	-0.816993506386887	NA	-0.0614722697250416	-0.417566328805063	0.307902382643598	0.311434238643382	0.337295598986056	NA	NA	NA	0.384908319511635	NA	NA	NA	-0.438006147858453	0.285602458179855	-0.694874568613	NA	-0.225530453670769	NA	0.021154207814269	-0.488367741024885	-0.0465428944570734	3.29388958641821
ICAM2	0.5226401333235	-0.452640823694813	-0.482002278309221	NA	0.0757484467902296	NA	NA	-0.811588078340587	-0.86539291631457	0.684692457196479	NA	0.787430293896429	NA	-0.277034320766457	-0.337429883405359	0.0927538207630727	0.336624376266013	-0.726054454458656	NA	0.0189498189978989	0.230811677458125	1.08182853968767	-0.750998916050972	NA	NA	-0.0131644761902683	-0.402125306368911	-0.264060647280144	-0.408677407587034	-0.210031278574083	-0.318082512896475	NA	-0.179484281667659	NA	-0.268259379036999	NA	-0.757205062070796	0.449260596915969	-0.443227310216218	-0.577828852409504	NA	NA	0.857923549147583	NA	0.141665096281691	-0.547908601736229	NA	NA	NA
ITGA4	0.869445977066698	0.0228787707453808	-0.788823931863769	-0.472862218924377	-0.940791607946704	-0.0936933118684049	NA	-0.0992256397932021	-0.529079635432558	0.34864630064625	-0.366871802275941	0.998045441968987	-0.305372450040995	-0.00616269043110584	-0.35153774077361	1.24601229759922	0.249849884139767	-0.141472034099111	0.607407750178321	0.476357194921862	0.0410382361255834	0.577009255897394	0.444283156103182	-0.644648802576116	-0.243955161574869	-1.09444122776715	-0.983345928647303	-0.18589878969197	1.20149441761496	-0.23458040378785	-0.530680244103733	-0.0643478316798163	0.424279481208094	NA	-0.671917649122159	-0.815826763908545	-0.305369946855413	-0.227269203433979	-0.0750170199328384	-0.94144535784557	-0.620248349055549	NA	0.449886793073331	NA	NA	0.506355684634345	-0.480229410445075	-0.0261667058157347	0.247993654529969
CEACAM1	NA	0.393222749955163	0.387781108573007	0.756509420296307	-0.116549238026719	-1.67404307989985	NA	0.1080140173808	0.687719808904635	-0.413365215923836	-0.392015201596442	-2.16398140777306	0.645687745341405	0.453202320672546	0.54461737779091	-0.49952037914594	-0.0832874587680656	-0.208886470396227	0.259011440588909	-1.07044437946008	0.488442542018637	0.279846340670453	1.82915422253226	0.109574210509887	-0.308406995835462	0.0821390473056685	-1.68917564270751	0.0812078995190451	0.858056736904906	0.383250770944155	NA	-0.294512762710834	-1.05845358579301	-0.00281193367488441	0.400434099331866	-0.663260790656066	-2.07289005035445	0.236340361272697	0.193470324818996	-0.106752942521204	-0.879499658462946	-1.81956390741818	-2.41071642042685	-0.265125210797763	-2.19636086305517	-0.159121829346844	-0.0336084477648928	-0.140436767458148	-0.298774893111991
CD59	0.979718762376329	-0.5270443646345	-0.750972988970496	0.396001853651288	-0.679072105282486	0.590892520953627	NA	1.87260540994271	-1.00451240274176	1.13958434241363	-0.50799699971718	0.807358229999938	-0.975307534236189	0.829608820202115	-0.406446683241992	1.41484145977863	-0.376680329394432	1.99008259538379	-0.624677199164024	-0.488816902987075	-1.00547757740644	1.12684661513556	0.807903435482611	-1.17916019354549	-0.798732996240828	-1.29005330927722	0.280260911116979	-0.668984381324414	1.39784442500153	-0.400694426498299	-0.432675461580073	-0.46850488041645	0.203493656417557	-1.17342240546641	-0.621625529035558	-0.766101802209459	0.117205643567257	0.767880891248007	0.00533845578133807	-1.60642407514328	1.28673587738786	-1.48895127916581	0.798672935180644	-1.46222384043286	-0.759101750789277	-0.00533845578133807	-0.653589382653436	-0.547485432604455	0.952855343930112
SELL	-0.314683509951446	-0.299790796832743	NA	NA	NA	NA	NA	-0.427127349270958	NA	0.80078726261051	NA	0.468746847788219	NA	-0.342952715053095	-0.277093235213678	0.73396593757193	NA	0.103963459609301	NA	NA	NA	1.19421142497717	-0.243574207155805	NA	NA	NA	NA	NA	NA	NA	NA	NA	-0.212913769531077	NA	NA	NA	NA	0.451705280280689	0.823719994383123	NA	NA	NA	-0.329132590728102	NA	NA	NA	NA	NA	NA
CD99	0.921210301947767	0.53371757521063	-0.00581522764573528	-1.14716471572203	0.240231013181168	-0.21165988704189	NA	-0.377844672266963	-0.258777786274488	0.266563707094733	0.00976374937522984	0.0663457405067671	0.16724173907436	-0.616631951247852	-0.299819636482363	-0.276151914984018	0.698850238417101	-0.442530927927562	-0.0175517970862078	0.266124078112842	0.369414816279479	-0.389018875443124	-0.519637361076565	-1.16691881453974	0.417971924543217	-0.88328349931564	-0.457335207646482	0.17460421451813	-0.970196295527829	0.546869905518422	-2.14634115896333	0.351909197392985	0.4879179939681	0.201716679144068	0.0830423594039242	0.634068996272795	0.315545455174938	-1.07746607822689	-0.202631350524351	-0.0848578745955955	-0.902432104729542	0.370637205082469	0.187275676130231	0.165899508026012	-1.12556970931679	0.460202058733568	0.560474739087283	-0.0725152025499671	-2.58406207255911
ANPEP	0.535646772744129	0.376353630438515	-0.0700557474903833	-0.778190102004353	0.21477707606227	-1.03463098767961	NA	-1.21727535788649	0.0177491269090551	-0.625553820816752	-0.162322290606773	0.117892253469114	0.200655544527574	-0.498205577094475	0.310933255077535	-2.3674551588512	-0.137085184523301	1.38975389353059	0.0136974664676179	-3.74143856958613	0.277539233078977	-0.165514192798054	2.54424498927115	0.0136369527253928	-0.425552579808667	0.173919084074684	2.28307836365337	0.0502309132229657	-0.784065023411732	-0.149883532900357	-1.0254688668763	0.135810913596766	2.60058420733907	0.486372689287077	0.0944951389437945	-0.195841025670593	-0.529464494592582	-1.00756014838313	0.745923303301708	0.24723525491333	-0.379031445736559	-0.981698565360346	-0.199971384876197	0.307787011130201	2.60039517296845	-0.507795582768297	0.345111611255816	-0.315902918448464	0.756265052437603
PVR	0.037932258623715	-0.159135022035064	0.0195770306569161	0.691612758660896	0.300203137597147	-0.327564184044117	NA	0.389256229904823	-0.194077112962652	0.442659802958599	0.230965071030261	-0.0818387953825068	-0.519537921704395	0.720699646080457	-0.0348660959867848	-0.386451557947399	-0.399358741800925	0.644259623675626	-0.477862366919033	-0.497280588441375	-0.399074668079257	0.346356382774828	0.344718529462408	-0.726742814645406	-0.37444627025178	-0.267262168166437	-0.380766225670064	-0.376609468064188	0.525129698896609	-0.394975807230257	0.678839267799282	0.526703822018235	0.688772341846136	0.0283608136414957	-0.122175629140119	-0.420468852769816	-0.606420540477861	0.0662898278032218	0.662991617318295	0.207644811936103	-0.474652066010459	NA	0.104885711184846	0.105336358495735	0.0287429399246557	0.0755741950468041	0.36654780461543	0.0744114493899479	-0.166510510249723
IFNGR1	-0.0535858914078773	NA	NA	-0.0533680881965228	-0.440610951881967	NA	NA	0.380332044921373	NA	0.613048856998638	NA	-0.855886546918541	NA	NA	NA	0.719436852208263	NA	-0.567331286429742	-0.587066542301178	NA	NA	-0.0915131868357815	0.0707549416983024	NA	NA	NA	NA	NA	-0.103090168083133	NA	-0.420744991723373	NA	0.428384296174956	NA	-0.857254283463416	NA	NA	2.01734089778186	1.64709231216388	NA	NA	NA	NA	NA	NA	NA	NA	NA	-0.490647341065404
ST6GAL1	-0.816325337103671	0.892609518042906	0.51133077631573	-1.86559810470953	0.648780350496282	-2.2110069843556	NA	-1.31982764103212	0.46945974309073	-1.73470237075659	1.0973618282705	-1.94797071306942	-0.0773979365806765	-0.6553395910695	1.17809835565035	-1.00198974561901	0.347753035851532	-0.729514935435154	0.560576717767279	NA	0.776580117239015	-2.03478553917556	1.81709625840513	0.279007953989642	0.334586593039915	0.230548755434602	-1.92060853837196	0.699603464303473	-1.10360365449511	0.873155504214176	NA	0.377431966098306	-2.03752269335748	0.555668462073396	1.35780696271849	-0.188128923117399	NA	NA	-1.2092426776348	0.562250645929331	-1.29082469298214	-0.741450240100462	-2.13314618242461	0.444587432388416	1.08957911969921	-0.389755228820664	0.745072239817179	0.199690444172318	NA
MUC1	-1.66834600755015	NA	NA	0.92029525780475	NA	NA	NA	4.78548592136422	NA	1.36504306567331	NA	NA	NA	1.90319244724307	NA	-2.18408511743405	NA	-1.16177046995605	NA	0.406969869529038	NA	0.161678227319435	-2.11552308406468	NA	NA	NA	-0.0393451431417349	NA	1.59327874358247	NA	-1.57834841629694	NA	2.34245013917697	NA	NA	NA	0.694820685833002	2.71863835466288	3.50426432396382	NA	0.611908424089777	NA	NA	NA	-1.78640378560843	NA	NA	NA	NA
CD44	0.557234144182656	-0.180864211062698	-1.5275066958761	0.802876049744322	-0.174455673934563	-0.431568945497309	NA	1.0248321097622	-0.675264677221938	2.35092557472727	-0.208944262601399	0.536197344971383	-0.823164272919852	-0.666062524225232	0.414007318312487	1.84535326010957	-0.352302321404451	1.75226700748935	0.155068022261235	2.95113900790423	-0.279053600760376	0.503829189126764	0.298047631969785	-0.539440530350138	-0.0192933388212868	-1.45054525745418	-0.623048101848161	-0.101565776097921	2.26380116703294	0.146668766103446	-1.21122165981683	-0.113171258173589	2.39473205515855	-0.642187188541818	0.020106377545213	-0.515646050482959	0.512839584029157	1.55108024027066	1.32358773891025	-0.664796252154073	0.549038439005018	-1.14809721689089	-0.0265620597634797	-1.49835723998434	-1.66387658840884	0.23583290400205	-0.123611456435649	-0.735768853736744	0.533180306515181
ITGB4	0	-2.69871943481479	NA	0.903388784412654	NA	0.283722217864547	NA	1.74997881911183	NA	0.90299721114504	NA	-0.901660032414588	NA	0.654550917151825	NA	-0.306215372045862	NA	1.55999057349661	NA	0.102558016580058	NA	1.20293141998888	-1.20087053106784	NA	NA	NA	0.52543169409261	-2.85779994384898	1.06731092695443	NA	-0.115891793484222	-3.43489293073356	0.775482101965808	NA	NA	NA	0.314764547608444	1.30608078537542	0.548107493082545	NA	0.592387580629604	NA	-1.61533261217263	NA	-0.905336011866817	-2.29195209074936	NA	NA	0.258284754150869
PECAM1	0.661123054845537	-0.214695786776885	-0.332817370039639	-0.337970090316232	-0.330613646546658	-0.463248815061495	NA	-0.287061718785472	-0.456762090004589	0.937781417266277	-1.04688696915656	0.607160564005109	-0.373792474998218	-0.00103584252846556	0.139620867973339	0.488673355403084	0.225259585064358	0.0035015649857888	0.105795940102747	-0.569660240131614	-0.164911755377203	-0.384102142556229	0.719548827257255	-0.601074409934838	0.0123767076882464	-0.733589885434383	-0.426002544609678	-0.00476918482639466	0.458577369070327	0.139525184287968	-0.306392043549955	0.0327726331474727	-0.313662656179182	-0.355246874162218	-0.255090457518865	-0.498623997150493	-0.915716221856839	-0.0768061214609768	0.269109978637728	-0.768573472673148	-0.78341429291618	-1.07013984669472	0.662955472559026	-1.06103911713221	-0.548842219245382	0.548545221388065	-0.293129109630221	-0.0207239342616736	-0.358494207119683
EPCAM	-0.489264842328371	NA	NA	-0.0241150301854631	NA	0.388151936458375	NA	0.349007175991398	NA	0.0499435396585604	NA	0.0430375778912051	NA	0.638348554387548	NA	-2.92001593343756	-3.88368674854989	-0.601701110265649	-4.22171470755666	0.273558796442263	NA	0.573467625944716	0.245196462478088	NA	NA	NA	1.0985769564892	-3.16461244243543	0.356672274137111	NA	0.803586911293239	NA	1.07957831903412	NA	NA	NA	-0.547175441966075	0.11735150395061	0.703741418244675	NA	-0.354950590157795	NA	-0.45752699890541	NA	0.0843662297728542	-2.98807450420863	-4.34473565986403	NA	1.46640812447755
CD36	NA	1.25797325243739	0.694866718331058	NA	0.0878806525362066	NA	NA	-2.13017293548837	0.547552088686613	-0.850808325279711	0.213910664985733	-2.0368406676603	0.724253995317545	-2.05647569966171	0.19012905870416	NA	0.441193889593576	NA	0.155388119520868	0.837510608989573	0.559556804466778	NA	-2.00928230398417	0.139151955032833	-0.780375755758334	0.897247191405679	NA	-1.30788882308241	NA	-0.466594061198533	NA	-0.0180610342501613	NA	0.906579120502506	0.852309011023314	-0.585168515317429	NA	NA	NA	0.405371082050056	-2.37572398849152	-1.29407543115755	NA	0.48629995070646	NA	0.193818986654115	0.355970776031262	0.0854986782201177	-2.93002576842221
ITGA2	-1.24599834279647	NA	NA	0.341717418445377	NA	0.271984740449977	NA	0.738633095726264	NA	0.150369290646129	NA	-0.315908098424181	NA	0.727336773450537	NA	0.454709210965836	-5.13860307938315	0.640083975184432	NA	-1.82064454349245	NA	1.36847426180545	0.221531416713018	-3.29615039582845	NA	NA	-0.486064300882179	NA	1.58521827129874	-3.78186939445534	1.57877640611879	-2.66399776292136	0.13200296824027	NA	NA	NA	0.366906222926145	0.143785679527037	-0.143470920432963	NA	-0.649248832642934	NA	-0.777978086702571	NA	-1.32183787223841	-2.097252872257	NA	NA	-1.39599486568921
ENG	0.669212245663884	-0.560567204341137	-0.103830092680388	-0.551155196796438	0.250027411050599	-0.678597460519805	NA	-0.861727575732928	-0.832350498453296	0.152646397714147	-0.307006992368304	0.749570130034298	-0.802293418898122	-0.961065278508279	-0.0856498987037781	-0.560280639729001	0.420280288226449	-0.239978180818563	1.02218459845994	-0.369596264759945	0.0717430598739188	0.812149009932593	0.0649053450368466	-0.428426848809453	0.723066809319935	-0.762936493939355	-0.382760172879518	0.305186985144456	-1.05055934531017	0.357912860609678	-1.18143925467849	0.216099222689348	0.65988666880185	-1.14914135106019	-0.683103600289966	-0.0203252081088703	1.37797831708709	-0.79318892152941	-0.974107756998329	-1.15923838766943	-1.20306661681486	-0.969923671933032	0.280952411084334	-1.00473075758232	-0.822326454802488	0.923384452283329	0.0555912913908845	0.689323243636602	-0.751665661859978
CR1	NA	0.782140500360274	NA	-0.51869144939733	NA	NA	NA	0.143325324396621	NA	0.291317792353244	NA	NA	-0.225862693792031	NA	0.753776859715227	1.02813159183803	NA	-0.444412554413667	NA	NA	NA	0.694346318495477	-0.542181440013026	NA	-0.063666067445304	NA	-0.180661776088151	NA	-0.502453669662041	NA	NA	NA	NA	NA	NA	NA	-0.00515379160135332	2.03940221109358	1.70297144574203	NA	-0.41386875889231	NA	NA	NA	NA	NA	NA	NA	NA
SDC1	-0.3668239941825	0.877124178933087	0.40366876883358	-0.476658002479379	0.462744631775168	-1.14525500006609	NA	-1.03726202539998	-0.171194200106861	-0.333582421333009	-0.317539486777273	-1.68243019231973	-0.321425130118559	1.16359718579227	-0.350072195240298	-0.913964858067777	0.203319543395057	-0.727647565249999	0.155207542690164	-1.50985310346375	0.540569443036729	-0.394093214799017	0.00451757725522128	-0.215019020514793	0.124148254901691	1.06717809162082	0.598349951402454	0.0800842818959335	-0.853137439557594	0.263980166418966	0.155352824265494	-0.104322231275223	0.580720057690204	0.384506339810935	0.640409423620689	-0.195802695218216	-0.326148109197561	-2.48662047840538	-1.42788996308774	0.0681948691263372	-0.726702183977935	-0.175892759498607	-0.384677032158091	0.243194744923109	1.27025448318807	0.5860030033841	0.443994575002041	0.778750604211359	-0.0747702195377808
CDH2	0.539200774035193	0.499052013055564	0.489204488197902	-3.13831024953282	0.218351782507381	-3.03634885912503	NA	-2.71166221427006	0.364124173271335	NA	0.29736325915166	-2.56233549895019	0.449291232806259	-3.87738035073763	0.254078605785241	0.781528960569442	0.85439866126904	-1.8366960850946	0.62155196872305	-1.62488139315733	0.676268421218539	0.108370299162018	-2.44343891921503	0.302123404145704	0.267826807330233	0.0780437062475778	0.678312673977522	0.268043163640226	-0.62835825437567	0.570922506333326	-1.82558125752824	0.0313700665590124	-2.54839522617246	-0.122230378925905	0.0531768255720584	-0.0211899275332224	-1.38268580222152	-3.39075180918221	-2.78818165530871	0.298148176710035	-3.26667306878038	-0.904745734671741	-2.2980181568061	0.108819481079126	-0.0441564577517939	-0.104376868992074	0.260959874834838	0.355466843447585	-2.54653611761179
CD58	1.1332227961019	-1.36021583052666	NA	0.797635527098158	-1.77070518667539	1.13808020905655	NA	-0.555880622011066	-1.77907897806041	-0.859849949218458	-1.63226550824821	0.473990770437584	-2.12789047828585	0.711213835964615	-1.67144314664843	1.02685228935163	-1.88941461009962	-0.0875501047781535	-1.02558341340829	0.822503377389057	NA	1.76587069987785	0.0349573313543354	NA	-1.89565493223633	-2.35136824968153	0.266272700259283	NA	1.3156511607966	-1.82310797900724	-0.338983107598033	NA	0.116142089270652	NA	-1.79939164801101	-1.4344407838822	1.00224201364188	-0.236702056800731	-0.571109780876772	-2.47416717071408	1.56402997111417	NA	-0.275929281142193	NA	-0.42420621165489	-0.841714998028075	NA	NA	1.69157479090841
VCAM1	1.17382290640758	0.0398230366436501	0.302225776417011	NA	0.122022088163796	NA	NA	NA	-0.184145560499038	0.454804290853808	0.0398654229644855	-0.00226970302107432	-0.0170471203008713	-0.756862766597763	-0.12468342080024	-0.562159736465482	0.659580380359397	-1.11411158236402	0.333308507809662	-0.78279132673863	-0.183966075051597	-0.136600953649845	-0.664633948900399	0.00226970302107432	-0.0300648350707746	-0.39492456427468	NA	0.317742777748084	-0.208846771531062	0.280526912258166	NA	-0.161781213439591	-0.526453611342014	-0.391256108104599	-0.149514070582903	0.0446418835006135	0.867402645858464	-0.237292862865926	-0.683097749448894	-0.619027882295674	NA	-0.402944843860793	-0.0895445467038307	-0.603201449519613	-0.284038705181523	0.917170724490223	0.598747760317117	0.354453095185793	-1.22210836098193
CD53	NA	-0.292394526966549	NA	0.000503134632928059	-0.811316196217292	NA	NA	-0.589875412505532	NA	0.139547875514524	NA	0.434886447207648	NA	-0.93237723497881	NA	1.45027928526843	NA	0.860089905454026	-0.276664693252875	NA	-0.922829717852628	0.212678625599902	NA	NA	NA	NA	-0.837714031420988	NA	0.679601923404367	NA	NA	NA	NA	NA	NA	NA	-0.176718123666665	0.762073709324146	0.969572184011841	NA	NA	NA	0.0965972972579463	NA	NA	-0.485140527961474	NA	NA	-0.819815306887064
GGT1	-0.112415509736989	0.386925686924975	-0.368039671932314	1.01565544242682	0.0239573946930776	1.86155607490135	NA	-1.82287044544401	-0.475598308088976	-0.54361035746442	-0.811026370717904	0.878652333868564	1.13739065177614	1.29236787051875	0.247637641414457	0.332733475187595	-0.683334288691691	0.653988731122576	0.238848334761576	NA	0.135377394827767	1.13890859937102	1.04577146605906	-0.255819022877999	-0.86971421164637	0.203542088001052	1.34080687291784	-0.30402531077255	-0.30103047732203	-1.01883904699335	-0.63955469923417	-0.697402746543048	0.884879354610234	0.0294869123638986	-0.619609412075588	-0.653388672934494	NA	-0.0709147513438335	-0.0555875149682006	NA	1.98818861296889	-0.780100771610453	0.237363707669013	-0.948780786778547	0.074205743469312	0.107553950161757	-0.54166386096319	-0.0666440396395416	1.43494395235541
CD33	NA	-0.67527178862365	NA	NA	NA	NA	NA	NA	NA	NA	-0.752262346194081	NA	NA	NA	0.380388939475084	0.294834672117522	-0.81241232690191	NA	NA	NA	NA	-0.348959609833205	NA	NA	NA	-0.166025015040168	NA	-0.590027990306206	NA	-0.219225838849468	NA	NA	NA	NA	NA	NA	NA	NA	NA	-0.535687382336462	NA	NA	NA	NA	NA	NA	NA	-0.31787362920503	NA
ITGAL	0.338912563147202	-0.0015557995100135	-0.1069192494456	-0.287644837449339	-0.5056147189893	-0.420285915728417	NA	-0.556247865025275	-0.411348420855788	0.479612613798817	-0.769665509258697	0.328261172668661	-0.887022615479177	-0.964147501561422	0.876362468767063	1.08227717862025	0.593837319288166	0.604278867345963	0.50854471087524	-1.84765892439301	-0.297762799898274	0.142167066656516	0.364451807451649	-0.700937404742456	0.474040119546396	-0.938302691467758	-0.821562885592893	-0.0169262294474972	1.08189871860102	0.59084259167542	-1.30290773299997	-0.35506780620336	-1.06250072929326	-0.84566945377402	-0.183427527019296	-0.0356871350541841	-0.514500227848577	-0.0858522238525872	0.102062306562326	-0.915839047696078	-0.603907968877575	-1.32441654871107	-0.246503022099283	-1.54456030171452	-0.980172224760059	0.256163339323027	0.172643564893923	0.0611432966518102	-0.281795190956633
ITGAX	0.372393814650857	-0.464196982489162	-0.720171999678864	0.459886990408523	-0.528619267570309	-0.0699065284408737	NA	0.992830459308073	-0.145903761139112	0.0851709277610153	-0.851119466640507	1.11784991595907	-0.749544274059113	-0.0144620274893841	0.0224310085767501	1.54192903958832	0.0849290820700341	1.5372580192259	0.352883549001134	NA	-1.00914018068678	0.953472462563114	0.356973786008107	-1.67162565491958	-0.00517695028660636	-0.735062441470189	-0.100058524943019	-0.481632558018906	1.73594978267594	-0.117240820212595	-0.0320332760751514	-0.893694163836769	0.00517695028660636	-1.5395120999513	-1.104503313168	-0.764039698782013	0.0714641784397161	0.974705599723269	1.20793041392266	-1.77204068489216	-0.423753502370379	NA	0.462982915881358	NA	-0.972129433363807	0.698241167312715	-0.462569592492167	-0.138049060081015	-0.44520638335674
NT5E	-1.26942728945988	0.600278770451526	0.797936959927416	-1.06760804578737	0.197027099386188	-1.52438649936754	NA	1.03848614026264	0.776646373892339	-0.608517956301071	-0.0705483665308382	-1.20820552243631	0.677983463592184	-0.790939956632778	0.748066349963775	-1.85859384546141	0.57861699514083	-0.798817948450679	1.07543893189124	-2.30638146351102	1.57482540447065	-1.44573759325027	-0.620677595327683	0.644505361879814	-0.308904456801011	0.172794330472973	-2.32969900902574	0.810403669310553	-0.589266395043079	0.696012462269566	-0.413443069305844	0.627592025331136	-0.154607724651258	0.663749421352357	0.635734640568602	-0.33533406171736	-0.686221123084339	-0.82212134276349	-0.372798073045303	0.312824925406103	-1.42423315995789	-1.09091183236423	-1.16050464920214	0.0956382390925352	-1.77367036589721	0.414619196458004	0.721498217892547	0.313749490404383	-1.05334985497563
C5AR1	NA	0.111920635832597	NA	0.189896188300789	-0.704701687937932	-0.926979555833034	NA	0.301262421607978	NA	-0.181161457203281	NA	NA	NA	NA	NA	0.450310670374773	NA	-0.464049730542039	NA	NA	NA	-0.00011606368865813	-0.557002485462673	NA	NA	NA	NA	NA	-0.0902025652849829	NA	NA	NA	NA	NA	NA	NA	-0.550573106545629	0.207745579852974	1.48293269182968	NA	NA	NA	-0.668625900129712	NA	NA	NA	NA	NA	NA
MSR1	0.293054472036948	-0.0244835475692096	-0.281241327088926	0.1919000817105	-0.664814060396134	0.0713614896718102	NA	0.755157591568247	0.307413519275931	0.114141485586828	0.26947008500084	0.803395432110971	NA	-0.408350036127969	-0.332902804108068	1.36222771826445	0.411584427138225	0.856105881770853	-0.0556449068649059	NA	0.0701720376665182	0.354397046376508	-0.428210703515166	-0.412119611074624	0.168942228369415	NA	-0.0757247627410038	0.0725082246743849	0.824654216033093	0.396649078196461	0.0697262664432792	0.289542518118287	-0.634087880316743	-0.671958566985193	0.323713850071563	NA	-0.100426709684001	0.161919381722111	0.735223237604254	0.0766017932338734	NA	NA	0.165942326832486	NA	NA	NA	0.546640443383337	-0.0181119937528909	NA
FGFR2	NA	NA	NA	NA	-0.697148242376954	0.30021279070033	NA	NA	NA	NA	NA	0.144795331753558	0.0383357461088885	-0.702237594053688	NA	-0.706600652508152	NA	NA	0.339730011045887	NA	NA	NA	1.61088236275717	NA	NA	NA	0.768003068829053	NA	NA	NA	0.451738697680378	NA	-0.246828436484721	NA	NA	-0.295918983428267	NA	NA	NA	NA	0.479134882707561	NA	-0.219289534437099	NA	0.765549259896144	-0.410069329970634	NA	-0.866947977624351	0.234990935634233
CD9	0.658972536177734	-0.826550550067303	-1.22072619417579	-0.00675685379353119	-1.04726876871768	-0.352077294292187	NA	0.70236634059145	-1.16096274830265	0.516130387364202	-1.50162905117484	0.728970291038863	-1.52410334712303	0.290981914289857	-0.8155118256814	-0.0323469733126593	-0.409780526041382	0.121868145138587	-0.681614683556532	2.33278277357119	-1.88271561269669	0.645431035944933	0.366052558924464	-1.31368864232804	-1.63464246105471	NA	-0.330375070583948	-0.366190743147039	0.45145769962687	-0.818473937538693	0.123119485001252	-0.398177732907495	2.65438908149903	-1.94297290198973	-0.520583229579405	-1.2396658038979	1.25838190575682	1.32910184860962	1.59080627256435	-0.953620498557743	0.400149105880974	NA	0.799481125161854	-1.4135565183029	-0.00819588070466359	0	-0.840557751375758	-0.667202839337055	-0.425917470250159
FUT4	-0.131004440866665	NA	NA	1.42312929403492	NA	0.857585706094152	NA	1.86962393846151	NA	-0.667301398065399	NA	1.13939952313683	NA	-0.34049441186842	NA	-0.310684351253373	NA	0.565522702532414	NA	NA	NA	0.142583612459093	-0.166108837442771	NA	NA	NA	-0.0133267794565537	NA	-0.129291398624114	NA	-0.0589733624161113	NA	0.640237073410402	NA	NA	NA	NA	0.926186484977945	0.397662041465383	NA	0.478267113492876	NA	0.790872010742907	NA	NA	NA	NA	NA	0.560160948384503
MRC1	-0.372439694981882	0.783403118773304	0.703584372386565	-2.23113722714829	0.660805656409876	-2.39291698206597	NA	-0.91191998207745	0.442818969808862	0	0.938067830971862	-1.48218549783666	0.651144423384949	-1.68125231057896	1.17848283445304	-0.926584570827913	1.04658489941992	-1.08212819093612	1.17619517618698	-3.22533002043303	1.27832298871061	NA	-0.887260145880184	0.544730878886062	0.77719796000369	0.446637780482574	-2.27217499737385	0.564480291385538	0.350507309905417	1.04776554722847	NA	0.464866704976789	-2.16281070863876	0.616254187220287	1.02598440631166	0.739789251063204	-1.78253099638945	-1.03347830263751	-1.18868025511614	0.578904793568828	NA	-0.842012300517107	-1.91324184041841	0.454422520471784	-2.01331548240244	-0.710259329457399	0.843547647667922	0.89080728874759	-2.47364440955016
ITGA6	1.17989432997159	-1.06609722168411	-1.65662672469186	0.534231107415231	-1.54346616672895	0.216896582658205	NA	2.3016531285102	-2.0316890380891	1.50806268626002	-1.36695382006762	0.0403763550838541	-2.0924680632561	1.08085308806005	-1.34839541291053	0.36624190518892	-1.81556602678218	1.31122673463371	-1.42150623453353	0.184872791745168	-1.87571051066388	2.35369434779156	1.03740580416101	-2.18151646078464	-1.19405454464468	-1.61680408141698	1.48779352051553	-1.23359630337157	1.19893284216364	-1.58384345995129	0.52823542610477	-1.06322970923783	1.48538118848327	-1.16392480164685	-1.38432711352751	-1.63604839372891	1.24079977534141	1.3611580823185	0.983331205361981	-2.75095182762358	0.72331124898391	NA	0.0708612368485024	-2.33800280820436	0.18243410985464	-0.201356566890009	-1.43871821384552	-1.48595567568863	0.695574720487835
FAS	-0.593626640213145	0.497538863926678	0.297485913458267	-0.864225730967025	-0.101405837587173	-1.3139930066538	NA	0.794387645901422	0.176178029582392	0.893224453965889	0.291170798900957	-0.697081560721255	0.498176759931733	0.691484923505868	-0.577144506875053	-0.756413536895618	-0.995646303623079	NA	0.44499046376159	NA	0.00122230986054284	0.446594140299281	-0.68454786750563	0.0433057967947299	-0.68064104785174	0.432088760529862	0.399391883380943	0	-0.405162238415214	-0.37560740533231	0.329880089637237	0.293589959797599	1.21689976391073	-0.0789606185858478	-0.532421606477143	-0.365413734436265	0.503325872993218	NA	NA	-0.129094510483966	-0.540590828139058	NA	NA	-0.156195523895185	NA	0.344961435319938	-0.152134046105257	-0.107992233866902	0.955254840700182
CD40	0.450136106771809	0.23995059865478	-0.144640184040692	-1.26106201240427	-0.593427406636798	-0.847318903849188	NA	0.865111739200148	0.136671849600268	1.17541474875233	-0.642646654387312	0.351521690738868	-0.310716404276588	-0.235586902050325	0.535868859144609	0.687375201275999	0.392268407143869	0.927415362223992	0.255241834104928	NA	0.193227741386862	-0.586488141034452	0.21827939496908	0.00904126227958191	-0.81834820347889	0.490091214673446	-0.163926003512912	0.0212795087375577	1.8114354727836	-0.480966282097653	-0.249605966558634	-0.591069843922162	-0.994962210996614	-0.00904126227958191	-0.395231970900597	-0.888252573453607	-0.131770273854415	0.395449804999996	0.4000266631599	-0.604192580751197	NA	NA	-0.848485608817195	-0.243812136560339	-0.867949189183791	-0.469448519505291	0.0443654280474002	0.167803805727707	-0.782974763206272
ITGA3	-0.024822789265829	-1.62652228440642	NA	1.40931103907064	-1.1621006948199	1.50973141435816	NA	1.95684651290719	-2.06967639659028	2.04525078358711	-2.19565492388445	0.371370151170828	-2.26509976704385	0.691106856668012	-2.46786662987511	0.910511392960109	-1.27747018695105	3.75040001586234	-1.83556458288064	-1.15371226878868	-1.60476432172658	2.04908784176353	-0.702255453362898	NA	-2.46878553577172	NA	1.97693903230511	-0.97769841420348	2.61352419575249	-1.01871835391122	1.33973208886495	-1.75463879519693	1.59633914923488	-1.77570239932974	NA	-2.42005119994193	0.271134441535451	2.74780805463293	1.95597046615267	NA	1.2499029342322	-2.07719744935816	-0.257268547294804	NA	0.00854429615521557	-0.595306836746372	-2.11684783298342	-2.23793252549497	0.659055430304909
DPP4	-1.64742264796569	0.215096228115927	0.731621668334739	0.148092034096482	0.136001079056062	-2.8622327174213	NA	0.938757499876305	0.890052271722308	-1.42834947115136	-0.847364873349605	-1.62505713576183	0.820040473908879	-0.165534544237921	0.00371176684848784	-0.20389552991222	0.502202410376018	-1.39583624589318	0.489036741795312	NA	0.0493727164033348	0.787265898787751	1.56779977466431	-0.656187983165811	-0.22491181934763	0.718649891219082	-2.64592766626485	0.112541170639641	0.493383716192756	0.0940541900847176	NA	-0.0456988887327618	1.68915462076295	0.663465494597281	0.150441891337282	0.335597332000063	-0.414831022922959	-0.803900054617994	-0.212609756016953	0	-1.71933310952929	-0.492853895872804	-1.67037700320946	0.278928974340811	1.20897342809956	0.418610799324107	0.320423096646829	0.60721851728721	-2.0578617181347
CD82	-0.76800241722801	0.401074702282481	0.328400742466004	-1.2006705908886	-0.00220006326312028	-0.98027045984104	NA	1.37949661858294	0.683226683146361	-0.27601041863706	0.427173928399314	-0.426536553266904	0.547873328055439	-1.64371973477044	0.774999461662866	-1.5110946579612	1.0823011947901	1.02637702317838	0.925209166968586	-0.295495666280341	1.11890233939467	-0.578129160999446	-0.221197836822097	0.408071092310574	0.518704972140633	0.297790716049053	-1.04944071698425	0.652541680361641	-0.756731980518746	0.148358219786748	-1.45398466213154	0.269951668296087	0.837622964680702	0.290080426519897	1.28673127225139	-0.225380832649441	-1.37372707953107	-0.045602719670975	-0.939564956425326	0.886202367868228	-0.772777567835434	-0.398607664819475	-0.0253284791926456	0.0472508200673252	1.00835223870241	-0.29018133163578	0.851782739754351	0.59674149698099	-1.19484595132255
CD38	-0.0897406142614781	0.268430041625159	-0.906250349408186	NA	-0.178081713127433	NA	NA	-1.30969539153235	-0.364209721196458	0.763735596832634	-0.0139282967110859	0.450622308270301	-0.719369730798281	-1.66925114439547	0.952162937752885	0.413328924662004	0.69217618523548	0.688781690935334	1.20772294434968	-0.221666024292219	0.821808989801783	NA	1.15928078911478	-0.274555210678198	-0.639356171320022	-0.116871710647954	-1.20554334853698	0.802228432605853	0.569763139885929	0.831404506331415	NA	-0.428001664744473	-1.15789788204407	0.159592966182931	0.0351267281761345	-1.06049448093152	NA	0.669251185308225	0.148124877561722	NA	NA	NA	-0.933840322073401	NA	NA	0.0139282967110859	0.619561817735587	-0.248697284653726	-0.554622568833372
FCGR2B	NA	0.341828941861923	0.263386377487626	NA	0.157029962120408	NA	NA	NA	NA	-0.363047113343123	0.0326812731659096	-0.666891726500241	0.0795088478426091	NA	-0.00615995922714241	0.00615995922714241	NA	-0.505414995488804	0.317523721361693	NA	0.233171613908064	NA	NA	NA	-0.0614970691094463	-0.276753968154429	NA	-0.577197303654224	NA	-0.00970661697652453	NA	NA	NA	-0.204939911553868	0.16772450847491	0.532917607467068	NA	NA	NA	-0.202325609049577	NA	NA	NA	0.286474570455077	NA	NA	-0.295532668249166	0.750263694112634	NA
CEACAM8	-1.49472139292509	1.05214063893639	NA	1.33805487225427	NA	-0.201617100244968	NA	0.583507599131716	-0.963056493716449	0.419565151041633	NA	NA	NA	-1.24045673376671	0.848599191028926	1.9026826298178	-1.25573991620569	-0.291012427197096	NA	NA	-0.905098115259156	1.58588626037759	-0.469210703854555	NA	NA	NA	0.853462508997913	-0.632920305470805	1.26723531797829	-0.44419567473865	NA	-0.822620912556136	-1.36172174668561	-0.838041012867897	-0.46942935846681	-1.09599705734745	0.72546337576893	2.45454406383174	3.0832828794535	-1.46706477282273	0.435726649469157	NA	-0.485261541932903	NA	NA	-1.74306437106856	-1.54945868782623	-1.29825328169786	-1.38372688771974
ICAM3	0.878354899445442	1.20866181644778	-1.62113151830385	0.824429950001813	-0.212647623893506	-0.00845436301364799	NA	-0.300351405546252	-0.981485605796468	1.55656449944038	-1.55264981351408	0.137841209952375	NA	-0.615426696799439	0.946874016739283	1.82924776252013	-0.366529489904803	0.562466278920374	-0.168615263007744	-1.29844991615026	-1.16358539895235	1.44868742537175	0.427591830078526	-1.1101441833328	0.261842449834635	-1.59418463186734	0.0614548694750461	-0.180694651418566	0.650688063032472	-0.0683534501578951	-1.04588964591517	-0.479366343883548	-0.422760781533393	-1.06730688616531	-0.719666326315238	-0.0981587737643821	0.727486476192295	1.95525893336584	2.33075125102171	-1.100071410723	0.758470397081688	-1.62721228051716	0.232520910095888	NA	-1.27506748357544	0.00320038987452342	-0.170517572579696	-0.257460806879564	-0.083535179524505
CDH5	0.572390044817065	0.155124158305914	0.444102947697311	-1.35979892615584	0.2455732699692	-1.03678756333094	NA	-1.04403770434663	-0.234589351181202	0.447968846399491	-0.329176269527063	0.753052125573562	0.0659895529022565	-0.558700860419436	0.596395913820769	-0.536001886804699	1.01972464067013	-0.985627516467077	0.107511529693155	-0.943436296777436	0.824960242904367	-0.71368589195344	0.247503320355269	0.000336425487785341	0.068690956028596	0.201467730546548	-0.772021240126684	0.237642868404971	-1.0126634861158	0.577505276034178	-0.768707922710322	0.0820852168429367	-0.307070219190513	0.258164447557108	0.534917231045017	0.142863932163919	-1.16465670415287	-1.17090828901129	-0.807084208575628	0.0602710268732229	NA	-1.07476845392745	0.254823206884439	-0.228303443188291	-0.179560581174928	0.142401741773795	0.406875027227511	0.28767049030344	-0.652128036322078
SDC2	1.56611082712624	0.150006903774805	NA	-0.57835380782798	NA	NA	NA	-0.281103093800364	NA	-0.0248073295431093	NA	1.10501862412892	NA	-1.12315572132394	NA	0.0042363966938419	NA	NA	NA	NA	NA	NA	2.62399097762611	-0.545906336229309	NA	NA	NA	NA	NA	NA	NA	NA	0.619577136396557	NA	NA	NA	NA	NA	NA	NA	NA	NA	0.937912467475893	NA	2.10557210853365	-0.144156468788656	NA	-0.661424793835772	0.229357682082292
CD68	NA	NA	NA	NA	NA	NA	NA	-0.34691026836621	NA	0.0222935848237311	0.584209369119157	NA	NA	NA	NA	NA	NA	-0.1925277475604	-0.817474040316669	NA	0.285502460791451	NA	NA	-0.230821077046266	1.44119126837071	-0.0479626966055315	NA	NA	NA	NA	-0.427912859653463	-0.344383353335602	NA	-0.106133602325092	-0.0807376282046013	NA	NA	0.77068315601736	-0.207659042356702	-0.487685212017795	NA	NA	-0.0222935848237311	NA	1.47102256428736	0.880801308238383	-0.183717700619563	NA	NA
EVI2B	-1.09765539711041	0.642233877485637	NA	0.568568318840908	-0.630399030417621	-0.49015057599885	NA	-0.595791995142266	NA	0.773648715175021	NA	-0.300307407022959	NA	-1.16365661372768	0.0575063784752228	1.01460511271311	-0.573978244922889	0.210927471171523	-0.685603649154309	-1.19717964807107	NA	0.265495223752431	0.37523225937241	NA	-0.755130031242395	NA	-0.2282856721269	-0.456332992445526	-0.27266187204777	-1.05323161799	NA	NA	-0.299523747077945	NA	NA	NA	NA	0.903719319819308	1.0667331935424	NA	0.290442955429564	NA	NA	NA	NA	-0.791579378939746	NA	-0.686106327644982	NA
BSG	-0.431162602430637	-0.00410494410912854	0.280626881261158	-0.108695463175197	0.133117469063336	-0.0151695491597916	NA	0.648257316176572	0.262052580432281	0.407556227533702	-0.32140663217579	-0.436912591344109	0.374095896325843	0.00410494410912854	0.289858480218173	0.808822417344887	0.361710481430579	0.308132566040829	0.0587123199237336	2.00610456729871	0.0892236005345559	-0.243804815142306	-0.878011664594311	0.141619540705218	0.0763892412721905	0.0523807171864554	0.531347676702184	-0.125280547794471	-0.403541124206891	0.0280234389117275	-1.0665443311669	0.0720903638822232	0.917164685630008	0.0313680337023925	-0.259841188118722	-0.126167099317383	-0.344776387217591	-0.11538456210182	0.504463588309173	0.0497622631903258	-0.211479022795947	-0.966341733794987	0.128602258329662	0.149809441065083	-0.511701750297496	0.259203067557175	0.0759224091719819	-0.122721586264785	-0.654128291324286
IL6ST	0.16443654213094	NA	NA	NA	-0.152951962861384	-0.148484895827012	NA	-1.26797422090327	NA	0.269165329694887	NA	0.66736810308458	NA	0.35610664481345	NA	0.0689824579208649	NA	0.480102026301567	0.0748159867300719	NA	0.0307413621173973	-0.334581031181711	-0.366481836321165	-0.334567427497398	0.467096215782335	NA	0.0993683807716286	NA	NA	-0.275066834814816	1.25832865182717	0.597586058625631	NA	NA	-0.385293303956831	NA	-0.793586581571671	-0.553175509058913	0.14115863590284	NA	0.838614114141587	NA	NA	NA	-0.384948268198669	0.190228625644267	NA	-0.141344208704784	0.580216123579429
CEACAM6	-1.10235663184352	1.08865307136544	-1.17893172034347	5.04567386932038	-0.602297168372392	0.782549736053896	NA	4.91915094866681	-0.48423303264218	2.2251343056263	-1.1053689368463	NA	-1.36116765631975	0.124453530560572	0.315515437050571	1.36847163078086	-0.889077660651859	0.665000956183039	-1.51983679679014	NA	-0.580373277664036	3.4665217661959	0.211297481617088	-1.20904360156032	-1.20617941232216	NA	1.74208668036536	-0.330219785387815	1.83969575960959	-0.801761523965171	NA	-1.16229260976796	0.949559936404823	-1.14244968840966	-0.525160803141349	-0.834173401874791	1.35780145315675	4.09469333932908	2.75149970974033	-1.16982715567267	1.26159195092174	-1.47115038453498	0.313177002917422	-1.52567624670667	-2.21495622954578	-1.09564649773612	-1.01164293722285	-1.16234842096261	1.9841234190022
LIFR	NA	0.283059011046276	NA	NA	-0.112350627857379	NA	NA	NA	NA	NA	-0.318609367475198	NA	NA	NA	0.0979453179185645	0.085627611132213	0.153615865983197	NA	0.160261242739474	0.195914192410888	-0.0170703657263429	NA	NA	-0.287109789992477	0.237814655747683	-0.458680428826004	NA	-0.161582206902808	NA	NA	NA	NA	NA	NA	-0.376312909258352	-0.289573331347241	NA	NA	NA	-0.065146198016758	NA	NA	NA	-0.283912469045565	NA	-0.23611673725073	NA	0.365485471846076	NA
MCAM	2.21021176747536	-0.690532151256429	-1.05317772477675	0	-0.695640561807569	0.87086653703407	-2.66380753502232	0.0375172837537914	-1.20724518782836	1.06205523316996	-1.71616841214427	1.40918831340368	-1.25913403683213	0.982640565812886	-1.12325725439351	0.527406519047696	-0.37528977573915	-0.0219344969568169	-0.921242616404699	-0.000481540348699738	-0.918630896175687	2.71257588080183	1.19397393728549	-1.17067403181737	-1.02131931158864	-1.48869291680175	1.41539789013758	-0.510052110975312	0.482951210527313	-0.620822454985333	0.681083348409215	-0.778066927704657	0.622466533616462	-1.48566946794519	-1.86405173315807	-1.43416340617126	0.148745985072184	-0.0601233034317801	0.0435013462918015	-1.74599884931476	0.792171527599098	-1.75782708115321	1.87358852575484	-1.80726727090375	0.697338883645093	0.432310895435862	-1.06960483058137	-1.1042601948639	1.12202958764993
CD151	0.160940914486189	-0.599959800382366	-1.43634611339922	0.767475388248219	-0.655990086779457	0.667316934847272	NA	1.35141006036865	-1.11366337845089	0.351529927156705	-1.33714615392007	0.310935062031167	-1.03472550251412	0.53740456450548	-1.01053923555112	0.752714986649276	-0.511500325977818	1.94681530057585	-0.956002080006122	-0.260944071526597	-1.11557253477081	1.25350876198698	-0.229758260979694	NA	-1.25539261494839	-1.20638201507098	0.135065639761145	-0.951413734508839	1.12394158294451	-1.31155624820617	0.383682324779612	-1.19261211488844	1.12881519487293	-0.995524931038841	-0.870849863821067	-1.41549546620176	0.507270458851226	1.19299133421584	0.785637472215128	-1.39085090055535	0.847980937914891	NA	0.54229129573653	-1.30955189473236	0.983138294675846	-0.104142279189888	-0.529665288504492	-1.39102611005791	1.13917344077453
ADGRE5	1.04428357352343	-0.159970046687069	-0.89798309681913	-0.0435012606099905	-0.593569174822172	-0.349562401175679	NA	0.208737313842348	-1.27046808779938	0.435606811697469	-1.37219133300869	-0.0887599536896202	-1.28655804605825	0.635937841845853	-0.222146213927618	1.03557944973244	-0.107844335485672	0.757607237383129	-0.0225969410343767	-1.25298758991999	-0.765569972453901	0.837523680726414	1.68983226533138	-0.337551935914266	-0.34477124833866	-1.14073445675476	0.0839270428487966	0.255245012812282	1.24032309471914	-0.367035962171214	-0.491803310678789	-0.407527096931081	0.671600302781287	-1.14101742175467	-1.18447962194497	-0.445625494871586	0.730673634362302	0.756940219440374	0.958661721698731	-1.35338586061829	0.4369034044969	-1.55842155447729	0.00766227986270085	-1.653288016206	-1.23087296124695	0.207832183102085	-0.696409709773294	-0.226435069593276	-0.20216354117423
ENTPD1	1.13123077057294	-0.998035726217029	-1.17687658574739	0.428038503841567	-0.847750552552609	0.255071594131003	NA	0.321284661274566	-1.2495094368138	0.668769647207855	-1.13616272257877	1.49596355646739	-2.03987319591975	0.141814339970802	-0.847887524310945	0.478376757940676	-0.879332539242105	0.636640545812872	-0.410834288168228	-0.947100349638607	-0.762585609073879	1.0472968214836	0.985537982539972	-1.03328227510423	-0.623097740100061	-1.78688285776854	0.715561493262918	-0.188062536086937	0.605907546670787	-0.779630039572766	-0.232432928116287	-0.427418907383061	0.665549190099155	-0.956988290850429	-0.943777978266926	-0.886790652034998	1.28173224998083	0.557083687764006	0.334260369065417	-1.47807273408524	-0.0596054234877919	NA	1.17105344242079	NA	-0.442809261074498	0.0731764758544369	-0.818310963836995	-0.682557706504724	0.234706885921653
TNFSF10	NA	-0.0721058973141844	0.0968525729056555	1.14154261060437	-0.264634413406668	-0.0396740841244512	NA	1.05225469297332	NA	NA	NA	-1.07535587767393	-0.244445533620429	NA	-0.166939242874053	0.538601530284417	NA	1.0351448965638	0.275810066243942	NA	0.191818592700963	-0.759555096398016	0.499916525501801	NA	NA	-0.232255269281936	NA	NA	1.39146252136165	-0.0294744344945048	0.480415116389926	NA	2.05827993088119	-0.199068609369693	NA	-0.236735719883152	-0.0673230247555772	NA	-0.508397415866943	-0.472864365876941	-0.831590276546303	NA	NA	NA	NA	-0.49599038672644	0.489126917344466	-0.564379753495873	0.671294793845842
BCAM	1.90150028254361	-0.0935433826805045	-0.390180230362549	-0.119062287489157	-0.317869852169638	0.250592795827584	NA	-1.22426504433254	-0.57119880372831	0.134813688963483	-0.63826553106119	1.87238583009977	-0.765249848809921	0.407753138134627	-0.154377908171377	0.652708920239222	-0.23976580432655	1.50997052491889	0.53869832666952	-0.0510819239820712	0.0547179214127631	0.699312987569195	1.94504943764647	-0.707655179370066	-0.737256469192523	-0.734589581789079	1.88318619270243	-0.0712852243092286	-0.317138819082093	-0.207193219299254	1.88750218376462	-0.369299266133316	-0.641668712273541	-0.592261504363096	1.44478532346096	-0.976525074947036	1.54351962114651	-0.364954236639562	1.29155593395128	-0.587429638255244	0.841047257357554	-1.31483788062637	1.17972937864858	-1.05964537196939	2.26599680129547	-0.141805416797583	-0.150003792762131	-0.622063940209314	1.87547173322654
ATP1B3	0.0689662972858827	NA	NA	-0.616102982528933	-1.40151505749411	0.492353932442054	NA	0.728472850192206	NA	0.479140576021825	NA	0.170730502117475	NA	-0.578162778624636	-0.970848874597342	0.158112972397031	NA	0.32132760834406	-0.977945819263974	1.86474986225512	-2.09086347997508	0.225821196893078	0.619038467467945	-1.42166195493492	-1.0912260653159	NA	0.0481630144624834	NA	0.120385703878304	-1.38035613420526	-0.566572937757392	NA	1.94784881898622	NA	-1.38135543499	NA	0.362869294390025	0.286402002369798	0.970925316631391	NA	-0.0579250617160731	NA	-0.204715364209953	NA	-0.811431825489208	-0.799249386176269	-1.2145816086684	-1.20708727234422	0.84997210362938
ITGA1	0.461879434996986	0.51824576461564	0.562648537865725	-1.19747715931504	0.36713804403038	-1.14341557074154	NA	-0.96730224754589	0.149532446333	-0.232137891746069	0.105392536395563	0.135654626624069	-0.232390920708442	-1.27120682426018	0.407833208017044	-0.991553345211763	0.57794382243541	-0.922739600264055	0.154050145700817	1.51111498204401	0.608589733634751	0.0915374438266721	-0.0131981823520011	0.449121115130815	0.504793650992736	0.125682141311067	-0.999563373546049	0.180742301777837	-0.92228155875147	0.206523573440073	-2.20171679640277	0.357178542140927	-0.201013665131756	-0.134246495075828	-0.165323271632653	0.430290824333353	0.219267131879141	-1.27738393491453	-1.50336876889948	-0.395291423458447	-1.78245942757073	-0.286540578994614	-0.144946178822186	0.0892133168313034	-0.207954718258199	0.209458956281965	-0.114262270563783	0.592933174949703	-1.2894501231491
CD81	0.172541803796305	0.690529940225371	0.331079076614429	-1.35467572110372	0.310420820643083	-0.989028762505161	-2.96919774828656	-0.869481514374527	0.0862635240023177	0.103241901615069	0.59380026719664	0.116497019061496	-0.075913982372267	-0.958921250468711	-0.130041798652861	-1.03921341247319	0.350484008218821	-0.540601765520753	0.587724347556055	-0.443992677638159	0.518150831022661	-0.787517239994266	-1.08269089563884	-0.0597062120873755	0.897427809469772	0.382320255719138	-1.54573559974002	0.229394867405272	-1.14833559010463	-0.116204191778351	-2.34475017786002	0.309088554801971	-0.502920373785543	0.140896292092991	0.15260692876123	-0.145614846620377	0.556714135880505	-0.805472782890064	-1.38314859929051	-0.0940408732174696	-0.566052450350387	-0.445237327579354	-0.106782231270939	0.133022061896241	-0.568864400324031	0.718241335967161	0.170943697336781	0.709179436323703	-0.903706826064631
SIRPA	-0.158506873535087	-0.0608043110403091	-0.901025564919413	0.460600830571179	-0.338986348911877	0.694212874424009	NA	-0.00156484157778891	-0.6403699814701	0.284908851328769	-0.545788570584081	0.197063224133975	-1.06391512046465	0.235409352452935	-0.350276337409898	1.01454444997635	-0.158175870191899	0.393469406455637	-0.0757888086490386	-1.54705422528345	-0.253966787207256	0.770179167499801	0.778646663205629	-1.0398854466651	0.147622767802222	-0.219183661054347	0.377171746478011	NA	0.138085812575218	-0.620897945690597	0.327723706549566	-0.803508972591112	-0.0682568197772504	-0.359641918859539	-0.160970782387535	-0.868188602845201	0.25876870055543	0.39144370932588	0.61926546994107	NA	0.489692764927947	-0.692575692996211	-0.118138384309592	NA	-0.0553670345083486	-0.18733953723194	-0.127725157407038	-0.785547111814731	0.982536349776119
JAG1	-0.0743057075839779	NA	NA	-0.485384116418428	NA	-0.836912878929526	NA	NA	NA	-0.379299707448709	NA	0.097425962575187	NA	0.698097855557226	NA	0.579036885081164	NA	NA	NA	0	NA	1.82363703276817	2.04156275694921	NA	NA	NA	-0.158350994863866	NA	NA	NA	0.541483441862807	NA	-0.153046555182256	NA	NA	NA	-0.467011295307142	NA	NA	NA	-0.246815620619477	NA	0.118041845996117	NA	0.605224588475354	NA	NA	NA	0.472220737334478
ADAM17	0.564505331821677	-0.50841769840777	NA	0.69918335557674	-0.967575915623986	0.946872008222772	NA	0.499645587527723	NA	0.33297677749241	-0.922793371113664	0.814668424752223	-1.24739153524455	0.905830370661586	-0.874175662252616	0.846726930940082	-1.30674254645548	1.11182141583879	-0.78305631213223	0.628188221663444	-1.09795745757144	0.998827554286671	0.138607227420784	-1.30023972183051	-0.681053739598572	-1.16098234707821	1.03854005106292	-0.670830337233297	1.00029437304933	-0.485043322376698	0.209643533290206	-1.1919420506848	-0.0807270769634707	-1.01118676243445	-0.804233836049392	-1.15845254921457	0.355287104937864	-0.191099188673129	-0.486009000747399	NA	0.922332602813762	NA	0.823184764688663	NA	0.529890874118149	-0.410395461391292	-0.769421543380557	-0.364612849675678	1.13460115666074
SLC7A5	0.252485639174777	NA	NA	-0.309001607878209	NA	NA	NA	0.106811492771085	NA	NA	NA	NA	NA	-0.804141767077565	NA	0.692870237378603	NA	-0.511190009683501	NA	3.0199489701659	NA	0.595776261547064	-0.0349109138939685	NA	NA	NA	NA	NA	0.385099537829579	NA	-1.05695900672439	NA	-0.640001539885445	NA	NA	NA	NA	-0.391707951585104	1.27970162103404	NA	0.163480537821302	NA	NA	NA	0.391856466393223	NA	NA	NA	-0.370797918316908
PLAUR	-0.32281206723378	-0.78325467448084	NA	1.65198336676664	NA	-0.201269137876597	NA	1.77639819388363	NA	0.800678754323291	-1.26296850893736	0.047881461267	NA	-0.701970755602639	NA	0.597429234711306	NA	1.63122570429119	NA	-0.8185820149629	NA	-0.221045297515138	-0.499288130056581	NA	NA	NA	-1.10397075170206	NA	0.935260565747351	NA	0.24311915331047	NA	0.450415284817645	NA	NA	NA	-0.775877526849237	1.1369081504187	1.16885294281095	NA	-0.879188093053772	NA	NA	NA	NA	NA	NA	-1.06048121201083	-0.793411238884
MST1R	NA	NA	NA	0.954342942422619	NA	0.680289880381522	NA	1.48773885004013	NA	0.931919929131796	NA	NA	NA	0.794613489761197	NA	-0.756131558870328	-1.30111537082914	0.737907375506923	NA	-0.827805218993772	NA	0.641435823881977	-1.85357879074411	NA	NA	-1.23921187183056	0.230782444300344	NA	-0.239646528659847	NA	NA	NA	-0.178925244790978	NA	NA	NA	NA	1.38769079043582	-0.877528203151103	NA	0.554753066377954	NA	NA	NA	-0.769754368404959	NA	NA	NA	1.62709524415579
ENPEP	1.327113462989	0.15579987209439	0.213483646866621	-0.690992351615213	0.0554816703454222	-1.03540234134797	NA	-0.686257404057613	0.364414613089117	-0.912722177876097	-0.140532898338304	0.605273097754571	-0.431832612546902	-0.303828249040151	0.173143405332958	-1.12403309146802	0.271954207343875	-1.40383962519693	-0.219717073180576	-1.33814578788622	0.577739565063997	-0.0429179398956627	1.21977611578697	0.12653377538941	0.475380241676083	0	-0.743547298477468	-0.444828256844534	-0.99647169960382	-0.517897901464359	-1.04043504710641	0.384219380320133	1.26211642297884	0.479979929096206	0.727491493593417	-0.0792832434432711	1.10228567747022	-0.751993783217713	-0.738643656276803	0.327343036314883	-1.33219058705852	-0.623622190232915	0.549281551583267	-0.21542029758808	-0.498655582004195	0.551091576732162	0.392090779439961	-0.443847302799036	-0.0816992176364142
LRP1	0.249387629915999	0.419427280847275	0.142951612427291	-0.868248290375432	0.210869633044844	-1.60553982547122	-3.63953312911529	-0.761449380245095	0.130347015498577	0.571964698564093	0.369817244056367	-0.0644293058290533	0.224647383331563	-1.27632894330297	0.461834181009474	-1.00385323482672	0.145339119654226	-1.00121020403681	0.401123421277431	-0.344230687440698	0.29640410198061	-0.691524670481725	-0.156942592824302	0.109466632382745	0.314975533407923	-0.0434956554951071	-0.700665871798744	0.301446584551496	-0.822516892121053	0.509307269805905	-2.04799740859053	0.240772603434175	-0.406164809397774	0	0.332160694473901	-0.131706947400874	-0.012146468156919	-0.868519729127431	-1.42419859986605	0.0530191513068825	-1.33315520795975	-0.583708448503533	-0.836387076320742	0.173678826175388	-1.24304326867473	0.110497633235058	0.344257061004518	0.260252470892468	-1.22912732036772
DDR1	-0.382686266427578	NA	NA	0.845187958511914	NA	0.775899682302189	NA	0.185350263952429	NA	-0.072758507488901	NA	0.287949093399765	NA	0.229995622722564	NA	-3.01443982411748	NA	1.03016062665573	NA	-2.00449934808401	NA	0.709731499075662	-1.10268124215054	NA	NA	NA	0.118094958478174	NA	0.413876612185479	NA	0.412156603013562	NA	0.423246313938243	NA	NA	NA	-1.27972380474353	0.763020763740391	-1.6607757689185	NA	1.13575098400505	NA	-0.259462975089903	NA	-0.325011727497527	NA	NA	NA	1.25963638257089
CD47	0.452162922426949	-0.716167708198912	-0.173485532056634	-0.20804604559521	-0.42414417991598	0.149117505016801	NA	0.941007882155424	-0.397795380240647	0.980806122452191	-1.01923105031266	-0.569284613075836	-0.47184367234463	0.808254179934949	-0.476280445288874	0.783872156095307	-0.429647679775104	1.28971172042004	-0.287297671833701	0.455091433873986	-0.605760426880969	0.119316695458603	0.704760420553584	-0.824650426771639	-0.749796613308241	-0.541043562991121	0.439436922302385	-0.709728363318294	1.34173172623311	0.00695006988170643	-0.816411551184273	-0.558684949952489	-0.12662003138638	-0.680677123622181	-0.404489866844473	-1.00553127826427	-0.352166220675438	1.36861953496639	-0.46978350525428	-1.56334612795373	-0.371595190774074	-1.10000434824109	0.0159518202885893	-0.638549338870763	-0.0480649447230528	-1.19173223078219	-0.600263997869631	0.252355420208171	-0.33199020782613
BST1	1.07402176295891	0.847610558792029	-0.66584508406199	0.487500289393919	-0.383831446953039	-1.21314665676121	NA	0.357905120174163	-0.740581818800186	1.53957833859912	-0.589482977551141	0.910819966134193	-1.37872697556258	-0.819724752252396	0.3622472270416	-0.0216010935366278	-1.07380012249516	0.179182493148454	0.145291655312706	-1.90361864653197	-1.30359785338217	0.371398212467019	0.297617486281091	-0.322147096397931	-0.384962352121631	-1.59073539734054	-0.498875594655326	-0.0652184067291035	-0.366635143246747	-0.241798522879701	-3.09326191353118	0.0496099909361885	1.24854733273324	-0.829462467484738	-0.260562249373322	0.241142625970713	1.37384233535781	1.57737833241251	1.95765290692425	-0.944109254326644	-0.530681488895564	NA	0.0245162801533887	-2.15628675210824	-1.0860036342002	0.203486633463115	-0.352157107711685	0.269985066366571	-1.62717516997538
BST2	0.403792763692707	0.045878736263794	-0.488187251328681	0.132961511886086	-0.0260393408686985	-0.960535215430709	NA	-2.68145984926122	-0.501229441188625	0.128298395833606	0.137046793500983	-0.358638890848451	-0.260723541469644	-1.89079718631461	0.130201076084881	0.0116625572885214	-0.296327642332867	-0.965289954862846	0.342949604858158	-1.91498655294241	0.971077842903326	0.171265624923174	0.881161322259886	-0.191891644697216	-0.897884033861232	0.193795392488387	-1.84092016114835	0.210367583599019	-0.0986991007080169	0.178423422647417	-3.36243007126767	-0.0923124994892719	-0.279068474727075	-0.0353094525064543	0.526063474708676	0.000431649675420864	0.710493465290397	-1.00499782914854	-0.984164946440907	-0.156032877853758	0.798670770764473	-0.765648242675613	0.428852136642411	-0.306470585888664	0.629762659654523	0.0369341922316133	-0.611750753937026	-0.361307870445907	1.61678853293673
PTPRJ	0.29239499633204	0.510024498360525	-0.458095383839372	1.07656217010349	-0.820721706197705	0.549147013208937	NA	0.57689651438904	-0.62508520665365	0.103182345735266	-0.975849764875401	0.261476734690921	-0.832452328051949	0.500065345277062	0.649593922020675	0.992837940271259	-0.463562794188486	0.0661785464747338	-0.380310574289006	-0.10184641773522	-0.325080184347111	0.810156828441726	0.93714682976825	-0.579078540416503	-0.376856934028576	-0.872475383819357	0.0262813004455831	-0.306310163523853	0.692936895608672	0.0381015251977805	-0.672016182318234	-0.46043860885263	1.07713967901408	-0.526787145341168	0.0055280810321845	-0.669971891048585	0.0696516147097013	1.24602322772572	2.24644187391343	-0.5779886323457	0.392581961688946	-1.4326446732478	-0.0928651874841835	-1.20354775087305	1.27392618105143	-0.411390609248284	-0.694919765355896	-0.238465618743311	0.682826931759156
IL18R1	NA	NA	NA	NA	NA	NA	NA	NA	NA	NA	NA	NA	NA	NA	0.355904758379939	0.447693285229645	0.00102437554158641	0.969508125335302	NA	NA	NA	NA	NA	NA	NA	NA	NA	0.739897946080561	NA	-0.450237979985559	NA	0.454274497154273	NA	NA	NA	NA	0.633769712785423	NA	NA	NA	NA	NA	NA	NA	NA	-0.119084020304417	NA	NA	NA
ALCAM	-0.206836493537741	0.614684366509078	0.459885433522214	0.204184049792444	-0.249441589769702	2.49816994052143	NA	0.515474415640844	0.0295642186796847	0.265316679167384	-0.0764228302379539	2.21529677434479	0.135766044471877	0.00676922993868523	-0.0971136654160762	-1.8571080171403	0.0748026170606977	0.0336682068262899	0.0949682084977592	1.59164294339003	-0.195314249872895	1.40542694079788	-0.546272936589272	0.0825952972188322	-0.526212906035068	-0.182034814674896	1.12703961611585	-0.10289422703303	-0.0166157260569904	-0.559908716077988	0.201587607138359	-0.416247463369437	-1.94059983519596	-0.00676922993868523	-0.15963052113411	-0.320410945766096	-0.228251035794651	-2.34598663691684	-2.08485555622721	-0.301968062193252	1.13295730515242	-0.728540563027957	2.17994696771904	-0.0836423648334179	0.616138094227058	0.311866228626435	-0.335643144753085	-0.379444288278783	3.23845265152688
NECTIN1	0	NA	NA	0.0229941461068695	NA	0.110981792842788	NA	0.105189121458315	NA	-0.137099735414044	NA	0.262339155123243	NA	0.537664370623851	NA	NA	NA	-1.62600500312292	-1.82635129508791	0.352574245984256	NA	0.112885521738455	NA	NA	NA	NA	0.1190798997867	-0.747953225626702	-0.961087184239656	NA	-0.733092243227835	NA	0.469173244683905	NA	NA	NA	-0.107960433758906	-0.215810635045996	0.531509605188305	NA	0.428083851843942	NA	-0.418900492093933	NA	0.684614181030989	NA	NA	NA	0.311143945935072
CD276	0.906520619046653	-0.0966563653029047	-0.0189829097089627	0.376238036795701	-0.191920250103355	1.08320957224087	NA	0.174920312461832	NA	0.114250817297497	-0.79994738441824	1.26340847162118	-0.206627621154454	0.480596728486826	0.044419441594802	-0.0543729220086346	-0.381160523083321	0.0458154020711143	-0.522851302231863	-0.211682580835419	-1.0417924689917	0.800250921359862	0.764217135988647	-0.699352622338623	-0.647606159444101	-0.524518528840967	0.0794556910697741	-0.360844936886999	0.594207726611258	-0.0468872423176494	-0.748920727763974	-0.348361840856781	-0.0747050009947641	-0.467249577493496	-0.74885439434468	-0.697218174160569	0.357364264567743	-0.109287476401437	-0.364053793139143	-0.967178379898349	-0.325820207909884	-0.918820885895328	0.870614255837373	-0.503056485430583	0.192089745262845	NA	-0.68356867643475	0.310544671342535	0.535186245328013
CD109	0.914369850386325	NA	NA	-0.016896225762264	NA	-0.0820867443270759	NA	0.0944107664688856	NA	0.421795672382903	NA	0.949988008724984	NA	1.78178990615239	NA	2.01170459246215	-0.678561767797613	0.166132453040666	NA	-0.39133569478695	-0.665788050853908	-0.0710657311718075	-0.269978358354197	-0.757958221308971	NA	NA	-0.482563585570147	NA	-0.466014643989916	NA	NA	-0.789529104523354	-0.267239486114279	NA	NA	NA	0.260817036299893	-0.567518160022039	NA	NA	-0.310344322377591	NA	0.0926584223731632	NA	-0.381827455976603	0.401953198015913	NA	NA	-0.24733242292474
CD163	0.0494439449959057	0.507073908608673	0.520048530416018	-1.09922121541293	0.627779423562668	-1.71011538817433	NA	-0.927643331826808	0.540951604075948	0.413229163299654	1.20875577663923	-0.740449299088525	0.451265579440809	-0.966507642748949	1.07973236133842	0.11432065966399	0.971079613552101	-1.13969393926792	0.55187797504095	-0.690311512829854	0.819415572602136	-1.76610455343129	-0.305461944591446	0.287538632107729	0.129110674524608	0.276679168101559	-1.97949141755531	0.654869302985471	0.202097817489413	1.03393919375524	-2.1107196961903	0.35665461960278	-1.78314000725515	0.557142014532303	1.30637021107815	0.277046012176845	-1.17467851989672	-0.508186127028241	-0.152324035220138	0.412844585177476	-2.09041459784501	-0.555946769300885	-1.41684373997371	0.261751664862613	-2.09978511935863	0.250013338973075	1.05060286198672	0.725350981589884	-2.13522269903436
CD302	-0.73242550907641	0.494186103667136	0.0543367146450802	NA	0.149400512709226	NA	NA	NA	0.24116231255131	NA	0.0346239072320547	NA	0.341404484307802	NA	0.603734747720155	-1.32207585575002	0.217200885258109	NA	0.779585756246913	NA	0.872066594483714	NA	-0.6971985602475	0.321148266404046	0.166290517805226	-0.113310379331557	NA	0.124435352841635	-1.47009544822602	0.298188765113244	NA	0.367044362692564	NA	-0.191889159351938	0.822013754253927	-0.132407581408041	NA	NA	NA	0.343141804612779	NA	-0.253927217386446	NA	-0.109403739279514	-0.963459561770414	-0.984311173402531	-0.0400184795640168	0.0146448414309504	NA
LILRB2	-0.594329999784177	0.521957503206888	0.276331472485863	-0.616695688227866	-0.38250862532891	NA	NA	NA	NA	NA	NA	NA	-1.58859504986305	NA	-0.0456103159514356	-0.242062540316725	NA	-0.0623810408273382	0.31007226536425	NA	NA	-0.424333035097071	NA	NA	-1.00491129304947	0.0490127596390018	NA	-0.652418379040023	0.0285572863788364	-0.551618473152473	NA	0.1436369647421	NA	NA	0.546374315857905	NA	NA	0.271333653739852	1.00067651557555	0.186537665749531	NA	NA	NA	NA	NA	-0.0378686627478668	-0.142852493783638	0.735147996914923	NA
CD177	NA	-0.524880840597977	NA	-0.653773369821472	NA	-0.548804792841036	NA	0.238608390174674	NA	NA	NA	NA	NA	NA	NA	1.02042063358046	NA	-0.794507602133427	NA	NA	-1.36177149780061	NA	0.240722851975457	NA	NA	NA	NA	NA	0.499680340685252	NA	NA	NA	4.35754969662777	NA	NA	NA	0.698160636956167	1.05824039149075	1.76652565090836	NA	-0.58906570245404	NA	-0.897909414131725	NA	NA	NA	NA	NA	NA
SLC44A1	0.34371542213744	0.546640223147063	-0.094364515422833	-0.564353307378636	0.26636471225036	-0.478926561488415	NA	1.43579687960892	0.477675768761054	0.720476636753379	-0.0101745858290387	0.379528196085645	0.0520413574722207	-0.821098835337128	-0.353619158383554	-0.260718724770977	0.193671171847224	-0.42880188964769	0.461623765716893	0.563258194861224	0.446547427372368	0.535175085527889	0.023446778810448	-0.13729458769473	-0.735398991180431	0.567503372228034	-0.828452593792172	0.108498669640196	-0.130789481454454	-0.0126454300697949	-0.858401601079172	-0.0838773674814517	1.54380318719949	-0.424482676070538	0.596022923618102	-0.788918183709918	0.695089396610379	0.35758873703876	2.00406922110854	0.228858455687482	-0.308530740540221	-0.56323845330683	0.280224029760281	0.57856127954637	-0.306698913265762	-0.0957155896382078	-0.163650971786166	0.274889489740064	0.403775407685683
NECTIN2	0.235152197527088	-0.280996499039929	-0.0865077931817781	-0.223452883469005	-0.447891793595677	0.217724445728524	NA	1.10459107541145	-0.344986849013735	0.898594109675041	-0.0456687274970013	0.00986673671819727	-0.108142413701894	1.60171905721377	-0.210995173290415	-0.30006981974874	-0.243358406654859	0.696970751816862	0.0393908177892017	-0.640029861025488	0.120190741862728	0.271644002571228	1.15715230213336	-0.305892397119631	-0.222035379126059	-0.313790229261408	0.809028104370603	-0.241512237590659	0.146532197268042	-0.269868126952853	0.58161336020627	-0.259953504942447	0.0155366092461753	-0.476295321468828	-0.101311114828612	-0.187565747992694	-0.203083901490916	0.315090193044083	0.279750808336616	-0.106296735790653	1.02405377745509	-0.394981622731552	0.198945380012771	-0.490444152635994	0.947822027015358	-0.145947820286977	-0.0454721152702691	-0.335109009351608	1.01489147445918
INPP5D	0.398785408091025	0.0146412646957819	-0.596634831829181	-0.204724306627711	-0.480798313446393	-0.394528686876687	NA	1.58676387957027	-0.708161107005387	1.12373974203662	-0.358331152559793	0.428343883672219	-0.774102743880294	-0.753993896966068	0.531149441254796	1.17998223628997	0.103013227010723	0.888602548584427	0.395397176697263	-0.295324377491414	-0.390674347219544	0.353313981358876	0.182528186982069	-0.378405535812953	0.29743029156957	-1.03074640789648	-0.73173802205359	0.0137742628878934	0.193299432724579	0.0391494583156193	-0.990234843371193	-0.529905131103615	-0.793346598736158	-0.918869773555619	-0.0150608297994177	-0.474000685552299	-0.243368722093591	0.300995094863238	0.743310802172533	-1.0235219465938	-0.316414520885144	-1.05202128876014	0.384950316262622	-0.891980802916151	-2.0340985741403	0.193474265154184	-0.0884359188135511	0.0893861876624689	-0.588833729011399
ART4	1.31687727669114	0.205338030127951	-0.170061387023445	NA	-0.00526204938333308	NA	NA	-1.68760104208842	-0.115910628848226	0.33546727020517	0.143523269303481	-0.551889051415959	-0.612411274015194	-0.7182982314723	-0.533283646034002	-0.659069643919313	0.0393809849180453	-1.33556891840896	0.9986313133615	NA	0.403958359274101	0.881142770546937	0.807462685484492	0.708917380454471	0.190141744865999	-1.61454203243601	-0.0543155427082986	0.70140788018737	NA	-0.581406672804285	NA	-0.1697809470724	0.333749892119819	0.0417736752671711	-0.146657103258711	0.510127252853332	1.32393069557364	-1.56160758244697	NA	-0.559515991295768	-0.787538204687589	NA	-1.19009918862108	-1.26734283576657	NA	0.506412671954639	-0.29710792283454	-0.132026489444021	-1.10067998778589
IGSF8	-0.557122396557983	0.253832075447266	0.778922207268764	-0.918748261921013	0.535226053680721	-1.17223576478324	NA	-1.41391449208437	0.367865087342746	-1.76995813893801	0.0177861941843487	-0.981836627403875	0.481915783929828	0.986648727863764	0.262409912676735	-1.68364466354652	0.275639627042215	-1.12631489006278	0.766061287974238	0.504208739936735	0.679366606486473	-0.075839819227963	0.849400796512454	0.388936486076706	-0.0177861941843487	0.52951604726606	0.0418158737008154	0.114424520715173	-0.648817403191299	0.740556015006383	0.180295987041178	0.532657554601324	-1.31351088803835	0.722280430469415	0.496318116865509	0.430133935262993	-1.59851511613657	-1.7608350348471	-2.2262630002716	0.532614293854368	-0.545687995915247	0.0601805298152867	-1.34847010932191	0.263871681184397	1.27981174744176	-0.137816411010992	0.661829540074671	0.567121236553144	-0.888771722528223
CD180	-0.649272340186774	NA	NA	-0.791860123979141	NA	-0.540333674419185	NA	0.412733571666622	NA	-0.492384168237947	NA	0.0767832368925569	NA	-1.20734381883113	0.150945596833449	0.0374291253195773	-1.01209546627344	-0.0260789770679919	0.32130039858852	NA	0.0986048722942199	-0.249425866703571	NA	NA	NA	NA	NA	0.17561729490608	0.0759571837996882	NA	-0.231990813540199	NA	-0.84029947723377	NA	NA	NA	NA	NA	NA	NA	NA	NA	0.0855023461572495	NA	NA	NA	NA	0.184707882670351	NA
SIGLEC1	NA	-0.716577757926272	0.514653722499228	-0.688398397207287	0.193700836047711	-1.48658549682446	-2.55350828953987	-0.240690583833203	0.786197567711238	-0.669676998130965	0.998781407286545	-0.44668166826993	0.771566409085766	-0.601544827173285	1.44356327563091	-0.066747236694308	0.899723983399603	0.0930669768898991	1.15432741467848	NA	0.99479141594648	-2.06525691449698	-0.376743980081141	0.47210208789949	-0.0988101322008266	0.858795525712688	-0.779661419276861	1.00793955889323	0.22598535156993	1.21039930112596	NA	0.3551373550793	-1.40200494943101	0.588699384669079	1.41502451694857	0	NA	-1.06860658198595	-0.722499337276927	-0.195187334846493	-0.864741626016947	-0.320045453884649	NA	-0.410715649836423	NA	0.0815950727837276	0.743692334485695	0.817799752209057	-0.748430260197793
CLEC4M	NA	0.46486459920026	0.423484673141851	NA	0.26167397954167	NA	NA	NA	-0.0948668891556048	NA	-1.02671484612159	NA	0.58071188521135	NA	1.0074395811726	NA	1.26878026711274	NA	-0.0112635982185969	NA	1.36145211593814	NA	NA	-0.683390991920905	-0.43392276018887	0.258341825399904	NA	-0.183104456418756	-1.71335858338911	0.555759383891417	NA	-1.81531217005906	NA	-0.672210808389168	0.907775818591289	0.69496668737728	NA	NA	NA	-0.285132045627104	NA	-0.687946395208065	NA	-0.422463956647964	NA	NA	0.0359657436310323	-0.640179164709688	NA
CDCP1	NA	NA	NA	-0.23768475521882	NA	-0.273980965017372	NA	0.627848828748925	NA	0.00859422980574376	NA	-1.15703048581157	NA	-0.0902162529735326	NA	-2.03776913870347	NA	0.129397055412617	NA	1.49298817660617	NA	0.29918498500751	0.090455105381074	NA	NA	NA	0.444380348101729	NA	0.422636282362816	NA	NA	NA	-0.79330689110146	NA	NA	NA	NA	1.07988859617282	1.18432140490985	NA	-0.51068999981664	NA	-0.979845463860044	NA	0.383050857434164	NA	NA	NA	-0.628522451540451
CD248	1.97342150126848	-1.23320951426969	-1.58431533109883	0.110626149285097	-1.02561695425181	0.773679234257473	NA	-0.132376199328914	-1.3826253435031	2.52942898970401	-1.42521834236385	2.41858854968496	NA	0.24056295277057	-1.32473045722622	0.115600548181749	-1.16709023249957	1.40599553259281	-0.338971489923993	-1.62814763055457	-1.56017908153134	0.989671946927563	0.592317439720225	-2.46968662349481	-0.719438459885366	NA	0.71328739994926	-0.573045259464039	0.00845012468751793	-1.1892602138338	-0.641486326184256	-0.95278445728693	0.515308887785436	NA	-1.34471301871448	-1.49095339054355	2.13965509359956	-0.158658896181215	0.128945145113863	NA	-0.0833317564370715	-1.82646116997842	1.85064628086933	-2.03200257517129	0.204348654445611	-0.137779990849363	-1.11276184492338	-1.37104246359617	0.61753527862762
CD93	1.23868294732039	-0.3908366107423	-0.673620092003808	-0.50915942009502	-0.403598509145429	-0.11219279580867	NA	0.0487778408484472	-0.95512510913979	1.36668594324513	NA	1.74749228647281	-0.729609408505552	0.492468802924102	-0.200317265940337	0.641010555107205	-0.182723579822468	-0.0616839173549275	-0.302980262884332	0.000546495945870085	-0.778686070534826	0.232531133289165	1.26915220210972	-1.02975085453659	-0.0744330029035494	-1.12811421532178	0.207289604405791	-0.182575571055222	-0.566106583366019	-0.178495108626717	-0.399121825514849	-0.451043546309797	0.466823118317461	-0.985733538181164	-0.797311562937819	-0.599931103736156	0.51106657336473	0.508014690089829	1.08961213895157	-0.921263737782721	-0.12804294306344	-1.36026052909752	1.57674064175299	-1.53328032872431	1.04401960923497	0.398385203827115	-0.296966804271309	-0.388604835194738	0.230615362486037
TLR8	-0.421804717942127	0.514894695435782	NA	-0.374127549657841	NA	NA	NA	-0.51892609786367	NA	NA	-0.700316415447103	-0.786001947713801	NA	NA	0.76352637846605	0.486205289163088	-0.0919774297960405	1.17166325793427	1.37381776779196	-1.5585306045477	0	-0.937043449727264	-0.346603294875552	0.664042343048605	0.376195352961684	-0.217288438400947	NA	0.477231954255263	-0.63602312862298	-0.546671469374532	NA	NA	NA	-0.953401804051731	1.48430838071465	NA	NA	1.10375391688019	0.803412948792348	NA	NA	NA	0.43655606680891	NA	NA	-0.0241743069744	0.296555203594993	0.395324969865216	NA
PTGFRN	0.181408770490587	-0.179372462669659	-0.251395942524842	0.257974744936409	-0.178660499466313	0.265222297197545	NA	-0.0513296498387055	0.278229522007929	0.128233475309744	0.0160796875190679	0.010123765528264	-0.0453869349216758	0.617238115465248	0.0459152188357743	0.39080735767138	-0.110768871138062	-0.205041434852014	0.447522815893691	2.62826597749943	0.40574720484983	1.82714570516031	0.18075696097105	-0.20317646690964	-0.275635818509069	0.125166176064094	0.673312968063139	0.222566523788848	0.0241772907816538	0.209811729526996	-0.824922201310687	0.247121968562744	0.149838315134686	-0.331349811928418	0.179937652739647	-0.939658355714035	-0.0895419630078544	-0.728971499070391	-0.90394436218125	0.139503760158271	-0.489524542488135	-1.37980350322021	-0.278514194717782	-0.644965079530601	-0.179364889690567	-0.174892216780898	0.103105950871965	-0.143126982584802	-0.0732026498786302
MRC2	2.00404533735611	-0.616970928852133	-1.29683129772055	0.342369555322467	-0.595868392429409	0.564281845957575	NA	0.254875706585086	-1.17494940668606	1.5667821849398	-1.14137405868624	1.75032647120439	-1.68167433104053	0.11281791730898	-0.937156174000679	0.392524883151147	-0.10241737757978	0.637060679855914	-0.340674166215166	0.0962303932657136	-0.863917515848673	0.969855213518596	1.27671470305273	-0.924918918569336	-0.00564935560639235	-2.14947749830972	-0.294056164903898	-0.276303859211978	0.130887139411241	-0.870187284514939	-0.628466617502447	-0.507658288662247	0.3173965689039	-1.99010048865694	-1.8295886563629	-1.08690713400237	1.36568626269339	0.589315836801863	0.398824384276097	-1.58411470708203	-0.51708011926017	-1.47484820488466	1.34716612726857	-1.62448372794361	-0.160609922695935	0.626869968633697	-0.94704269166497	-0.528569420244956	-0.279121699552066
CD300A	-0.442963428794256	0.424883259482932	-0.594538749616092	0.624330303105976	-0.581616216498746	-0.0895602786935346	NA	0.554512359133792	-0.120936154292115	0.0595130343489192	-0.0106655803993068	0.617560545095854	-0.015538932090049	-0.871540805008484	1.10388711180508	1.4646751980284	0.0236877069701364	-0.196309114683556	-0.183129072718017	NA	0.285510944504169	0.224097757573993	-0.53848791297999	-0.769198212687892	-0.556658712484232	0	-1.03265873353572	-0.53795573308831	-0.35332115471566	-0.614294761820927	-0.456567441719791	-1.03625225154753	-0.182001508876954	-0.405219410603667	1.00329137755467	-0.0581174923760663	NA	0.0888259104218179	0.754014145261678	NA	NA	NA	-0.576800201706982	NA	NA	-0.169373930689956	NA	-0.691535026406676	-0.546277218379229
ADGRE2	0.465913417244102	NA	NA	-0.557967885698827	NA	NA	NA	NA	-0.72356718450209	0.718165628748923	NA	0.337535286178304	-1.26295978460493	NA	NA	0.0990504964993955	NA	0.505453781000498	-0.27710603321188	-1.43309509780681	0.214814563773746	-1.32427691740382	-0.160231561792945	NA	NA	NA	NA	NA	NA	NA	NA	NA	0.572387465792018	0.475325344834512	-0.267658537266798	NA	0.876228567697741	0.0863995614455346	-0.338738033845929	NA	0.956960884200439	NA	NA	NA	NA	NA	-0.0869794659120222	NA	-1.86574303819619
CD84	0.0119185896709171	-0.797678716488778	-0.310294884000386	-0.23227337566462	-0.608416151699694	-0.698843391715994	NA	0.44319356782881	-0.387948962648907	0.200125032838435	0.503368099940114	0.500736092154495	-0.746510593338994	-0.355716021798844	0.655831264171559	0.815274302599852	0.122169764301636	0.983666769814346	0.210948102649474	NA	-0.491677822223962	-0.312534348213117	0.228691897100105	-0.351324985954613	-0.0626031681875903	-1.49646136796885	-0.244161449143706	-0.0167014307689053	0.915744505416701	-0.0687522374232374	-0.301743849238886	-0.179151148231806	-0.119633763026051	-0.544596577257813	0.297007394448472	-0.600039881470788	-0.120373736202041	0.305557084272501	0.639088875379689	-0.556463665425594	-0.192932623244334	NA	-0.289841941028173	-0.364501370719	-1.04564317521426	0.538044117335866	0.440264345484867	0.0583588843657994	-1.28726805312487
PROCR	1.51892355813352	-0.188295944071411	-0.534882568371387	-0.272529492633739	0.229428716612716	-1.59657637632307	NA	1.80232648831262	-0.690667341980667	1.26388727141311	-0.22577009684972	1.11551990616869	-0.36571391007376	-0.507440137004133	-0.405495223018811	0.343638302281303	0.462524764452917	-0.968355671254525	-0.221129798885176	1.28280650071998	-0.205244905548435	0.227937490398489	-0.275723597834579	-1.55443569964637	0.134729417397022	-0.927450551986549	1.14205336782145	0.161765324672148	-0.197268327533745	0.0194487362864439	-1.2897767797621	0.331210076289162	1.48192540093581	-0.709118421728894	-0.843704688568922	-0.786726848216594	1.63176115058504	0.746053443736157	2.51652668537672	-1.33442328305687	-1.90966193418508	-0.722855140375882	0.188410830475394	-0.626809931820917	-0.609378363562181	0.943982003108854	-0.182092947534388	0.483223202569334	-1.13406754242729
ABCG2	-0.0421844338537181	-0.118427156788885	0.0343330460276601	NA	0.117924572287595	NA	NA	-0.685380059749573	0.193627583291109	-0.897924632589742	NA	0.967389898864591	0.91370722824275	NA	-0.0538640437793187	-1.11332331789741	0.662633346291237	NA	0.121337899179922	-1.12391507454153	-0.521302152428072	NA	-0.636039537337149	0.329229235560526	NA	0.440560112734079	NA	0.810226676052837	NA	0.304517070329556	NA	0.318688979670799	NA	-0.384899862649265	NA	0.661528691454256	NA	NA	NA	NA	NA	NA	NA	0.219717909489017	0.208681252088368	NA	0.321250153642287	0.901570940652512	-0.287884213015793
SIGLEC9	NA	1.45491576988994	0.2847908882997	NA	NA	-0.339666393274191	NA	NA	-0.152394111076738	NA	NA	NA	NA	NA	0.691428861796254	0.29942189800761	-0.204881232289694	NA	0.517707308215893	NA	-0.3025591161581	NA	NA	NA	NA	-0.966945103292018	NA	-0.531344464045683	-0.189690544606425	-0.183276880737433	NA	-0.461953851078938	NA	NA	NA	-0.616369497739484	NA	0.0811697106799762	NA	-0.152621618611747	NA	NA	NA	NA	NA	NA	0.25183351149477	-0.659347586383422	NA
F11R	0.324817513639868	0.180056892066148	-0.329252317623979	-0.0537282741634737	-0.167979070825334	0.529782003151066	NA	1.06232559406672	-0.0295992447836575	-0.0884590053812477	0.0394298601224197	-0.201532763104201	0.0128233136418707	1.44590236347955	-0.300328640455454	-0.650808435642514	-0.301581747496886	-0.0877853037659833	-0.124370672534676	0.0871684886778965	-0.158793167440034	0.392822016432227	1.14940249421507	-0.300047373466601	-0.569110476577217	-0.0774462428132789	0.62358911563798	-0.33023836323804	0.572247766022556	-0.113631441186282	0.934992814798667	-0.486419941793862	0.440891587450263	-0.213846197545672	-0.167892755176839	-0.540142512015368	-0.456268912966651	0.0259696078258855	0.947560611258307	-0.175852260177123	0.801102238772653	-0.398948441598455	-0.605561597271855	-0.00399941172947038	1.23833090817778	-0.352848875737257	-0.332596562057653	-0.233705106659412	0.658739264059315
[truncated: 100 more columns]
