# Supplementary material for: Proteomic characterization of intrahepatic cholangiocarcinoma identifies risk-stratifying subgroups and EIF4A1 as a therapeutic target
Source: Nat Commun. 2026 Mar 23;17:2741. doi: 10.1038/s41467-026-70817-1 (PMC13013968; doi:10.1038/s41467-026-70817-1)
Supplement: Supplementary file 14 — Source Data [file 41467_2026_70817_MOESM14_ESM.zip › Source Data/SuppFig2A.csv]

	KB100	KB103	KB105	KB108	KB110	KB112	KB114	KB116	KB142	KB144	KB146	KB148	KB152	KB154	KB156	KB158	KB162	KB163	KB164	KB166	KB168	KB170	KB174	KB177	KB179	KB181	KB182	KB184	KB186	KB188	KB190	KB192	KB193	KB195	KB196	KB199	KB201	KB203	KB205	KB207	KB217	KB218	KB219	KB22	KB220	KB24	KB25	KB26	KB27
A0A024RBG1	-3.35236021500657	-2.48791987274716	-4.05713578555162	-2.61694356231436	-2.24450082433153	-3.95497279993776	-2.11903573208342	-3.32663533544206	-2.95393743737516	-0.787766428399909	-3.50005790286257	-1.69551879140447	-2.27555667259497	-3.52834275119164	-2.70758860321033	-1.81199469309345	-2.56916866276076	-1.16936042185481	-2.78337588212729	-2.60117130474404	-3.52824497850871	-1.86690367159899	-1.45139474085232	-2.58797410260021	-2.47938424969169	-1.30115002159141	-3.24161065394716	-3.77698382248352	-3.10633321097392	-2.80739171068133	-2.58111879853118	-2.51301056140118	-2.6420504289116	-2.03501239123421	-2.62659029463857	-2.59986846179049	-0.709695022064942	-3.00568571502733	-2.85671181580497	-1.68650788366216	-1.10817018639992	-1.34496726677465	-3.66201898587136	-2.52966232371653	-2.64110684835005	-2.1810240097689	-3.33227391335852	-2.03382003815564	-3.41548841009114
A0A075B6I0	1.33249050567403	-1.29001700193731	-1.98149524243149	1.21289634263616	0.616070877004377	-0.35894671765787	0.174304103257048	-1.26475984365795	-0.43073870606019	-1.94396446068981	0.97301608106922	-0.916033932203522	-1.96652648383077	-0.759434264522676	-1.99385501224489	0.0299064170116417	-0.0292889989210412	0.621616863376358	0.311320454546284	-0.632356574713551	-0.176182747814513	0.0928828490587037	-0.72931394251642	-1.06647308255005	-0.561430859914188	-1.14133632099169	1.04582124879509	-0.115503987073751	0.26615199307839	-0.640062385734661	0.182115667058397	1.79629474128494	-1.10807107233761	-1.0683347767871	-0.650525007071931	-0.559350457245701	-0.829383938200653	-1.80062933034536	-0.51441649004196	-0.510485425844573	-0.704145163239744	-1.17824942076194	-0.304532245804008	1.19367887741362	-0.16017075563429	-0.676632004086626	0.434136958831756	-0.865174730430011	0.17123290808029
A0A075B7B8	2.42570251508228	1.09058081988213	0.0344188112306973	3.14441083222887	2.43087433900538	2.39737639615495	2.23612807327165	1.15588619204344	1.45903754122974	1.84121306064309	2.78172429041974	0.969236545730414	1.92754141073256	1.63076350261723	1.03977759966674	1.78725337523967	1.10008246414241	1.5878048020685	1.78722526166173	0.0888076838529166	1.802015582759	1.62063680686481	0.972354656808498	0.857069012738558	1.42100428444724	0.777120867108463	1.97964903319114	1.44378817711553	1.83168987749257	1.74901129751504	0.261573020063699	2.1670656802804	1.02179449552318	1.14035567550904	2.86549672288672	0.450371844684721	1.72820411370185	0.980940124559321	1.42544184206739	0.624048706313351	2.0730789525805	1.83500185391842	1.12501285610695	1.53700969531848	2.14144019257522	0.183124180235799	0.307756331523841	0.63924994079602	2.05064262373038
A0A087WSY6	1.3810695359402	-0.160779377757917	-2.26193749053555	1.59774059356358	2.58689525042161	0.735178524572223	2.00198429043913	-0.538531281439784	0.0592543380597323	0.10368934511491	1.21155477445244	-0.341016758749461	0.25279519857035	0.479523078218255	0.419860793235879	1.59945224903206	-0.138120925995805	2.43727662255903	1.14297119095954	-1.84164150006881	0.874828570369022	0.580060851390005	-0.214379898162681	0.117044518240338	-0.306395108120078	-0.586182924192039	0.857410246911668	0.759647428151638	0.00168941547320678	0.116835895567476	-2.25160799958767	2.12197422437045	-0.104737972756437	-0.0587042244041598	2.09606632910275	-0.869025529881691	0.632233882145261	0.0669028164335295	0.419059213670797	-0.622852085983704	0.664370884214526	-0.0830035707068024	0.539093024418353	0.93772644910662	0.466684744351378	-0.955313015301984	0.964455049669848	-0.32813344877683	0.555702604743427
A0A0A0MS15	2.35126420271989	1.87631170890585	1.8329105211683	3.19579316246496	3.68872606942009	2.8030628694336	2.23433363233778	1.92845189484595	2.06798764103795	1.20558491189542	4.34125404164435	3.95627969378424	2.39564222946206	1.885894412629	1.12766773440333	2.15928982205804	2.67974253192175	2.83594020587312	2.06620457652957	1.72748243820219	2.21161964896648	1.80361714055393	1.1740806550372	1.24865150107174	1.90320568870785	1.14412381010238	2.03586448523825	1.92161384841103	1.69523857599198	1.69191599747627	0.707978645660779	2.47105514264244	1.97663074400262	1.84656355641751	3.96490253724175	1.57859087799501	2.4337048503009	1.14272835303583	2.60601647148245	1.57874731307289	2.29147266075359	1.95545402765425	1.87690522310028	1.93000714871924	1.87212346957063	0.535758598401525	1.13447982748457	2.08338387410723	2.35872593050893
A0A0B4J1U7	2.52999280993533	0.616814750923028	1.40752116508143	2.43437972607047	2.71066180040575	1.50298571248592	1.87881611375169	1.10235787779629	1.28047164104994	0.685509628026345	2.97044403188484	0.970638133730629	2.18749067388173	1.10816002161668	1.11317179156917	1.91728831644642	1.95753139558265	2.13849785613298	1.7987285388787	0.296468423026388	2.44362185020442	1.74953271915355	0.502820942423362	1.59896976649189	0.491617700593514	1.16765271818818	3.23676517820952	1.36184457357875	1.8053477823929	1.81965706637979	-0.000198643356242201	2.74584153638678	0.848422218193242	0.706537698529639	4.12943010039908	1.39414833115964	1.58933308258515	0.849393752858017	1.17513742101758	1.83950015217203	0.969203825420408	1.51590513832329	1.04865472514011	1.90273902839753	1.70898117401686	0.351662459410505	1.15537643617835	1.22718527077811	2.46981169007787
A0A0B4J1V0	0.0245312670494258	-2.58203079466858	-1.9495739707209	-1.04255069120008	-1.52263813802829	-1.01545837560252	-1.07315622555596	-2.09610862997026	-1.26451685039553	-2.34473073485733	0.285517720954076	0.166850097399935	-0.919848236823523	-1.09795240765865	-1.80805331405849	-1.5515913109641	-2.1302979623132	-0.295646482857848	-1.85647235324152	-1.8835155124952	-1.64339835073367	-1.17582667895228	-2.00645620282779	-2.53917220810399	-1.57649943298162	-1.81116204978952	-2.56025206948292	-1.8649216661727	-2.06879236903664	-1.26734875890793	-1.97248486455188	-0.238687320273877	-1.41116503817047	-1.17504703497445	-0.666822486313359	-1.59966479854871	-1.61787559532282	-2.77041185724355	-2.31462458401687	-1.69075930700224	-2.24776490071144	-2.06168536433575	-2.49008902469445	-0.908933805760963	-2.22950665069477	-1.48257854983787	-1.87591130550354	-1.18282551286253	-1.18665133614816
A0A0B4J1Y9	-0.130551881958125	-0.242717461039188	-1.0514868426528	0.658327380630787	0.502173301627359	-0.0950629121798094	0.218073926651227	-0.974405331441035	-0.414367522831297	-0.729622258353565	1.26794563435617	-0.881993508165882	-1.12373594125143	-0.368267410857475	-0.766965429839296	-0.218851007174935	-1.38864412993748	-0.50394556498189	-0.367755712356765	-1.57746598205122	-0.225773694830648	-0.683457608036992	-1.32839750191398	-1.38358889005296	-1.44827428809052	-1.41832713165851	0.39890974607183	-0.620071764831387	-1.00176862365977	-0.00895522571931906	-0.681240247613151	-0.228526857253913	-1.46759279128307	-0.780146411845172	0.268988835442688	-2.11505986275229	-0.714434433014741	-1.4622074422263	-1.20032277152727	-1.91540754854021	-0.756144673505736	-0.434123800722279	-0.746605457521926	-0.146526439113384	-0.773589135617584	-2.1315292265127	-0.496334091362819	-1.01588409412193	-0.085570497135846
A0A0B4J2B5	1.97228980182779	0.465539899784007	-1.37436509328096	2.20351355696195	1.22014273433529	1.27770583039816	2.57460290713528	1.00230681641651	1.06796741105674	0.705094968847382	2.42295623658235	1.0455005233411	1.3143310720346	1.23691994799807	-0.360030407957669	1.66338941063351	1.12058473084131	2.33720197021296	1.47661327035661	-0.498809270314217	0.899697455778336	1.56232973903711	-0.469453548514863	0.38810512735402	0.482745432181469	-0.321412225647441	1.81549229372023	1.11264747718582	1.76352242773483	1.04437982684045	0.244578567009308	1.84679260781229	0.23448538281786	0.810818756823426	2.59932785157432	-0.966085559144474	0.959193967920806	0.581140242153415	0.725611027054304	-0.0297107586754137	1.19965506730067	1.54226997640677	0.0968055058442818	2.44341009485297	1.43489846947074	0.925399842693576	1.04962089833447	1.25142239390457	1.32434431303828
A0A0C4DH25	2.20630438802926	1.33097725346503	0.196976549673963	2.55015028234696	3.55317485104721	2.96382907517005	2.83208891403745	0.915437119984016	2.32470258550419	1.92473194811948	3.75021904951257	2.45240898188867	1.75181671529472	2.28994743392757	1.93776767256871	2.1638993670814	1.64416575818344	2.46875088264906	2.3509119626971	0.532879100564697	1.86395745413023	2.24202016279029	0.230070935166459	1.02310577643706	1.46213028854186	0.971233249643454	3.82071440256136	2.73942627978068	1.77251644997137	1.71538459466467	1.11566729535045	1.38083049554791	1.46434336508346	2.09706163313499	2.85182882920237	0.343219308514003	2.67391450541491	2.13977952075015	2.41994033963474	1.31247029539189	2.23173923687896	2.26778426041925	2.37726487619892	3.6907195944839	2.14775309231414	1.0655547791576	1.60447875525217	1.44419053951939	3.14983972711102
A0A0C4DH35	0.879885336837216	0.862987289111972	-0.88631710216889	1.72874468195318	1.18780327451437	1.41024200950155	0.893899702967579	-0.00711669818679539	0.641892048449735	0.701060812670525	2.01698577432776	0.120345161390903	1.12889229998177	0.670064149089582	0.852384286090803	0.762295586145719	0.443462904815286	0.586425835547528	0.896860849643355	0.0926372639771387	0.32833469323176	0.463170164742481	-0.632709049969167	0.0627688358000409	-0.396470400269147	-0.650813915784479	1.08925176648163	0.217514337124882	0.32031063615274	0.172820607451913	0.302562564028058	1.44216876545662	0.00884492441894835	0.732748261529572	1.11191948471723	-1.02749376669844	0.823494669713298	0.683972033988498	0.617549874700387	-1.20867506814994	0.56470741416258	0.934801298989909	0.311994751409941	0.314127077908005	0.75096726270478	-0.733545746197564	-0.151436191734289	-0.808819752865183	0.106255000741802
A0A0C4DH38	0.369688158425051	-0.387418306893636	-1.5865007491379	0.333561422548209	0.825105033387903	-0.328799120397031	0.266703065574653	-0.920624609693292	0.0164382138774926	-1.4781575895586	1.54644069457251	-1.04874277514918	-0.70629068100923	-0.914735947137068	-0.798737546428105	-0.170155273352755	-0.672246496387764	-0.157595763372285	-1.27651243844961	-2.39826404200276	-0.611664964996786	0.0883487182338527	-1.35053049070847	-0.745838574039933	-1.47242177093341	-1.5678180763644	-1.18526081505191	-0.817372698514435	0.0313880823805288	-0.303710619035495	0.0736950519355624	-0.0903915324591011	-0.716618360164532	0.000656170754870899	1.4175746310794	-1.61866069256912	-0.592541302403635	-0.636500652942528	-1.11411560278312	-1.18093107736321	0.566940514239318	-0.758321921919864	-0.579242409110942	0.56351378432996	0.294045894974399	-1.56462105552064	-0.222083304093132	-1.68057075420914	0.279935838112964
A0A590UK10;Q6ZSZ5	-0.576704787780079	-0.489625967689014	0.53149149994716	-0.970024303614569	-0.936771728675982	-0.0310239516901394	-0.0658642365334661	-0.0938658509974299	-0.320855447709578	-0.691857453286444	-0.402168127441382	0.123993585439573	0.703667737875307	-0.194023301657211	0.934450563870623	-0.785923540560075	-0.72854212242285	-0.98229105321999	0.0946087132809215	-0.146501063675514	-0.10290107060321	-0.533295782545386	0.155382912324006	-0.140129446835799	0.564133349869874	-0.00170087340235447	0.0543664419687495	-0.293552340237289	0.606009409071547	-0.649643447983324	-0.982827414461996	-0.364219016175962	0.927349669841112	-1.1257524580275	-0.0796923660515265	0.549512818718123	0.176570425308153	-0.0777779671737342	0.800812902598544	0.752119794206431	0.567789823527258	-0.858796648222887	0.93896545600456	-0.510862033922368	0.222822043487625	-0.683324010622341	0.401776589422891	-0.91483976783706	-0.0712116446628244
A0AV96	0.119917209932733	0.442843669801304	1.39800432612914	0.714183783763639	0.235094244905568	0.487040733481855	1.11742048756773	0.0826922050802832	1.13878998385821	0.342450361763468	0.354742513280478	0.738047420609723	0.496315091803138	0.830009444371266	0.976893351259106	0.390705744498142	-0.661688348666928	0.350635008092521	0.604885129837482	0.525113397800336	0.610578968054829	0.242686863096703	1.11209537388794	-0.0159986549330071	0.510960466498135	0.462976447035334	0.089672875417163	0.494017668976129	0.413058532849588	0.274320188530814	0.309317612167423	0.129508550669652	-0.0384497177386613	-0.0619027288356619	-1.29391729183981	0.572895165205324	0.7106420303543	0.289385348130196	0.971431433900326	0.917739971767293	1.31172539155336	0.936843552886948	0.418374450631145	-0.866972834016416	0.590061968210311	-0.580088475391644	0.160479068645671	0.742772312610143	0.137692367375218
A0AVT1	1.84905925484859	2.70981947122979	2.3105800927717	2.27363163900893	1.59855531884729	1.73224682996805	1.11878355962696	2.37495516583553	2.66051243095431	2.06065182625787	2.16799547993509	1.33517536057926	2.76664341924125	1.78569434590894	3.49324885129971	1.13252290088221	1.72786430613817	1.85139247734464	2.03068734146639	2.26634843465005	2.00802610519614	0.698192929093919	1.88740683883886	1.91751808280274	1.89659322315949	1.24520536328291	1.80914286094102	2.39231195962445	2.35574057740756	2.17527566478968	2.70264506624447	2.61549457339392	2.83394067390931	1.62679682079549	2.06982491628172	2.45807811999555	1.96742426582928	2.79015457581324	2.05714069616522	1.61953302504169	2.54410930349493	1.32528785280791	1.98927507275889	2.00449623063282	2.56851986406813	2.12701802284824	2.89780407766609	2.36996823583458	2.41097311461161
A0FGR8	1.88058474927343	1.75009877090348	1.68801278354091	1.67915584903433	1.59771090430294	1.45856234542344	1.4440955394753	0.444394006848057	1.66082364976624	1.73210400485666	1.03955255515657	1.17115701741974	1.53535680041288	2.27075405939759	1.97207183238682	0.892485646121374	1.97417261952654	1.18338201833774	1.61864431339455	1.54511345027059	1.41685648448513	0.650739590061139	1.01992914833733	2.00966429649659	1.49143564827162	1.23133369406535	1.54637168743014	1.4960229217776	2.29706303062819	2.05490858323507	1.32238728261297	1.67749233626088	2.802982791169	1.77403644266036	1.69218670542925	1.82797684113293	0.802087957639346	1.57645660238072	1.84048791374313	1.22255353132141	1.63524074417797	1.59853559688305	2.3161015024572	1.56726170578374	1.35901460236262	1.15314878746495	1.71087965032187	1.72734266200042	1.71244162768386
A0MZ66	0.467080884310322	1.04251737519929	2.68481285299334	1.54788829832716	0.474198189351771	0.727193417163038	1.38626812982559	2.09573579267821	0.845710525177989	0.287029630161889	0.79383151812452	1.59824603628931	1.74884346965526	0.942226053880789	1.44464587298953	0.927384736299764	1.12226825705906	0.641663391430974	2.19139890325028	0.842326852566242	1.25660241822858	1.75036476658168	1.54534373858741	1.3008055647575	1.89721177834179	1.39089644998166	0.411914306041501	0.746400338535352	1.62295155808997	1.24740493159062	2.0949435417291	1.36365924205095	1.65011594970813	1.66999427468182	0.392903953877235	1.34760233787137	1.83436594887951	1.95983801532269	1.69962861501892	1.37969254036438	0.409414393815572	0.380235093670235	1.41599919303915	0.245608191089465	0.91805730139744	0.954727002739519	1.50129457778379	0.664380893147081	1.07913077694395
A0PJW6	-0.764226492085124	-1.06019335059553	-0.0183909074338064	-0.504560331076643	-1.49418075011285	-0.457515092694972	-0.52990613686188	-0.92781670848019	-0.431768099639994	-0.884190586870123	-1.13598424248267	-1.54101725922853	-0.477530787407426	-0.958895791323108	-0.654727823137472	-1.60287049368299	-0.792161730013998	-1.12430452961978	-0.860773714809659	-0.600477679114048	0.387381017043433	-0.165539779678531	-0.312344070251724	-1.34254560992956	-1.32653884772512	-0.671725564126213	-0.0656064481730816	-0.0796767834320455	-0.154254163289218	-0.800754405639946	-0.312784003156459	-1.55645872996969	-0.448321722784144	-0.84757170762175	-1.61464536176688	-0.361385436604323	-0.210076774734956	-0.019778542028476	-0.637049472749592	-0.192527217193476	-1.78801448474707	-0.183795323903128	-0.719602648123269	-1.47100490084763	-1.22440326779397	-0.822120017701321	0.37614189975538	-0.803513965409863	0.650416564890921
A1L0T0	1.33174317359783	2.60246998787721	2.27201072362236	1.76836508180272	1.85589254783384	2.27758590255063	1.7672181048577	1.87982187930351	0.896589661342508	1.12994662849485	1.92926886074874	1.95744601818948	1.39018280326218	1.2606870411424	2.09829538603862	1.46593961515	1.06294905176826	1.38473034029555	1.50303699510095	3.10039049744507	2.77972048157298	1.4676365886834	2.27221903012231	2.01708052814067	1.38721263999029	1.54291754062654	1.49484595901749	1.2296097262281	2.22687346861784	2.28548981081298	1.98288752389802	2.8236809277994	1.38435626145955	1.48028540357942	1.12648118431111	2.37929070145118	2.36263066447864	2.24562764310476	2.1827111454533	2.2871876738207	1.53937001620784	1.50390118416022	1.64698255325517	1.16999179608488	1.40639106291189	2.08355270002806	1.62620659332593	2.09508040312499	1.95966527250117
A1L390	-1.07963064136839	-0.868704247396654	0.23724892603183	-0.810334924718978	-1.14443034836122	0.134445710486959	-0.233707160173946	-1.04743183421367	-0.142570443799846	-1.31018404586938	-0.428904993880064	-1.00283249754216	-0.62823186466753	-0.843931869178901	-1.06901432666225	-1.58959323989971	-0.864571737460405	-0.523356863384352	-0.597583933802637	0.493235847087689	-0.425246649144352	-0.827097133061665	0.417282341360377	0.084179467410781	-1.58704625907112	-0.679250697122731	-1.15475194762799	-0.808437577009991	0.153908873589895	-0.303414430462766	-1.07302360247526	-0.671852638197041	-0.0574609777942445	-0.884454428263147	-1.80514404872399	0.157854180217065	0.65027876794972	-0.106029593345092	0.36384869305048	0.225702913340585	-0.949953631431299	-1.60591370081531	-0.68495884863005	-1.44774625880572	0.290257287520081	-1.2706106833195	-0.521021716949177	0.0925427178342577	-0.816906412928082
A1L3X0	-2.43156474770255	-1.897252364231	-0.60927317946687	0.214877441485635	-1.30478529240176	-0.149511023452744	-0.793445489221018	-0.452265774058111	-0.611185187288035	-1.55613763571603	-0.251881473823337	-2.61377791358047	-1.14756589796001	-0.82611318056137	-0.582160032642017	-1.06746697176494	-0.519128206763847	-1.04039651227765	-0.598280967984959	-1.17045862114072	-0.868256015076732	-1.06221650431972	-1.21069578807885	-1.15258150500383	-0.344885861757817	-1.52277812779091	-0.80402044780787	-1.04012098205932	-0.741908503021024	-1.38921123375833	-0.992725945800025	-0.449132180553262	-0.706307177093151	-1.30557554023653	-2.45323302786129	-0.302552896503732	-1.2156235978053	-0.536925330693746	-1.5048706776235	-1.50778217448239	-1.24093600869887	-0.52405815875691	-0.165477445963182	-1.47008632904774	-1.4441208386736	-1.12551979011592	-0.96848180901554	-1.17511465166521	-0.556358706368284
A1L4H1	0.393015573119047	-1.53012248986059	-2.33414267272956	-1.95016344942442	-0.175416990027459	-1.10642213536523	-2.59286898203657	-2.40945643337991	-2.07107976834344	-2.02439756985126	-0.274877542617803	-1.98793910413289	-1.86188454485965	-1.9302287622043	-2.03305134948824	-1.07387646561197	0.716133193528945	-2.53596192625233	-1.92095324898929	-2.51680991796017	-1.95962211824763	-1.95450726560455	-3.64936892663519	-2.13508127938541	-1.93917169940331	-0.948941389516621	-1.70808927825465	-0.975425088321701	-1.92213111997039	0.232812409665243	-1.75673114170355	-0.044544679199193	-0.438601698807339	-2.40715950148594	-0.660941363973619	-1.78091073981386	-2.26620807250182	-2.47748957190727	-1.7147101530167	-2.12195748677869	-1.74547426780706	-1.98049271976899	-0.938566870301557	-0.105099315419492	-1.24490715902569	-2.40978850493971	-1.38891082133551	-1.96659980779057	-0.426704959615062
A1X283	0.314144829243284	1.58573738597162	-0.0210331832901822	0.160841843875536	0.861651303972803	0.341021405136189	1.55806523550626	1.1822671433407	-0.22864757229055	0.717342265282124	1.44377520262226	0.684360589833068	0.554846403547064	-0.165288940282984	-1.17536297304121	-0.407750885505964	0.087392930943702	-0.069719614644395	0.2629073747795	1.03410170519753	-0.240030567386754	-0.355519715941998	1.45365766617746	1.30689224322792	-0.292673537795897	1.07789662182461	0.442493012814763	-0.30017640389652	0.120293577249592	-0.0307884841355364	0.77376477953738	-0.515431294863989	-0.432253534548451	0.0888871623643404	0.944258529133299	1.71948151230233	0.739597013403106	0.27589715794352	0.542159908385068	1.05990671763155	0.328365517144917	0.104395231605469	0.228333831529815	0.898373919014979	0.184397834864043	1.10918243518781	-0.0440287413545022	0.588508361944712	-0.0639042519761848
A2RRP1	-0.228111727037536	0.539603490208885	-0.541066242051535	-0.144152309380605	-0.103535832652097	-0.243601531396779	-0.281503180439566	-0.285602543849109	0.0194708645043971	-0.824605738100924	-0.0785836625707859	-0.0877791901098899	-0.70186171630305	-0.427346707838046	-0.0551921114457574	-0.865425372444568	-0.613072502860042	-0.599835094841385	-0.559411652462201	0.376812884721508	-0.133412387075385	-0.58185041054343	-0.0719923981155457	-0.335431424663906	-0.274958266663544	-0.405500480243346	-0.477426772533914	-0.053318909888878	0.133699203870037	-0.0557815465454947	0.36032505222096	0.913899325403104	-0.137902367316597	-0.596115433663302	-0.547224026113739	0.119500991015215	-0.219593175486876	0.221951620433765	-0.41288728836437	-0.691115148816705	-0.499104695560591	-0.422721229485994	-0.722357583291389	-0.632537665531787	-0.296955138384995	0.719066732952886	0.0354869277611289	-0.485372209399332	-0.252930005045039
A2RTX5	-0.1352482267732	-1.29860114755372	-0.213060930558079	-0.952230399481355	-1.14938417445495	-0.40761114946784	-0.502660543080907	-1.3846548336315	-1.09561907407662	-0.853824849059272	0.452673288032468	-0.706166608361908	-0.0576944471662291	-1.18941222738696	0.00248478415561237	-1.59292984020711	-0.271430014703283	-1.09415585156009	-1.83714523056598	-0.845835904923741	0.121741845266257	-0.231586415876594	-0.423748375701752	-0.859245767054281	-0.741373712368777	-0.714966517910772	-0.397978244051869	-1.1834580674663	-0.837993452307177	0.221110791035532	-0.24562315379305	-0.936580206315245	0.830973891448016	-1.24975432213645	-1.38333393590365	-0.0116804741117118	-1.06841523878778	-0.0127517980988756	-0.472432302614081	-1.39615298550392	-1.4365766461886	-1.45114690042357	-0.201754749655164	-1.68813199671669	-1.50863346820904	-0.808742156920719	-0.252889566064017	-1.73819251018285	-0.413915035542827
A2RUC4	-1.09229637645709	-0.488260930366899	-2.0642440935052	-1.06282831112028	-1.81683083721071	-1.09994313189709	-0.686985770055216	-0.722486365357813	-1.55798690117914	-0.575784442870138	-0.618823329843329	-1.20743121821203	-0.535701916388046	-0.88577982079099	-1.15206230218814	-0.821426258633364	-1.18011437337322	-0.410727644301325	-0.806130445133302	-0.645746833311833	-1.88811983108612	-1.1028645128983	-1.24294998708348	-1.58703957649369	-1.61758083282603	-1.46129387903783	-1.13226611267422	-1.5680564880815	-1.10152344405715	-1.48933492692963	-0.435025923008	-0.440056226634926	-0.819782127550312	-1.68043373950564	-1.26809926506297	-0.258029433635107	-0.946733168670084	-0.868338747976203	-0.986794728215433	-1.38965698065509	-0.423652944875597	-0.455625119769337	-0.797652810661592	-1.30103975736371	-0.493926179474379	-0.460452558026873	-1.03502200415651	-0.124121963746493	-1.63420145818434
A2RUS2	-1.49989147001056	-0.589509963012606	-1.97335727499986	-0.836931501997483	-1.14677867113014	-1.15941448791324	-1.52003340697098	-0.319783456178124	-0.665325026708645	-1.16375121483202	-0.691499215623105	-0.641864686155921	-1.04218545318374	-1.31579178719219	-2.08857238499727	-1.7642126081987	-0.967383856321652	-0.282174836110661	-0.773577846106543	-1.54780058569008	-1.52199326798516	-1.36358721859823	-1.72340363347974	-1.43474536121748	-0.246128024512595	-0.430833135171483	-1.3921636437394	-0.837062988257479	-1.78906683650519	-1.49507800750071	-0.636447648217482	-0.325428027948272	-1.75248376701846	-0.322178287664439	0.131732244318075	-1.74948265574171	-1.50660828607398	-0.907293612426985	-1.0242817474823	-1.76613300027451	-1.13955682526147	-0.448365807442839	-0.746152381309965	-0.422579079030619	-1.10343881567831	-1.89436198850997	-0.899007468183196	-1.95687701730939	-1.53104479670912
A3KMH1	-0.473893135607018	0.28405972587006	1.79586991583363	1.262647373561	0.739179747231317	0.813931155475919	0.460835135435522	-0.0977726104916155	1.60061778093965	-0.123084616365773	0.292140653486618	-0.147564289049555	0.130730260968974	1.046250659066	1.23363586165886	0.847271504360037	0.41060466776187	0.536065910200929	-1.14048761426324	1.14723569029499	1.17835430609896	0.986337914912831	0.301376807856039	0.409009511533721	0.408348413937924	0.718566143651911	0.305301861437655	0.916689517683961	1.35192484105816	-0.49271679658572	0.258912744226636	0.139915885898318	0.12654522044785	1.01728617028305	0.0834155179189917	0.65053988941589	0.821468757556014	0.930205815555427	0.824206292395496	0.0983478062536456	0.352240964769958	-0.0939063560022309	0.031115051733078	-0.145066475828072	0.42594125101439	0.0737357983968341	1.45396692156591	1.50094840344408	1.69412539272633
A3KN83	-1.84781668305697	-1.03645864640035	-1.12887343884864	-1.5745837016978	-1.77088634033524	-1.2583459527528	-1.13330763956018	-0.843326355409292	-1.6840316952564	-0.76866891971228	-1.32162345487827	-1.54642982392972	-1.61484483370138	-2.1741574511552	-1.61087497091042	-1.22775214378571	-1.65520749876265	-1.55258610876897	-0.889786600948348	-1.52417964934297	-1.17522026440084	-0.700807387869412	-0.810084359368815	-1.59645327289514	-1.31531109468088	-1.05966617038527	-1.95291489088461	-2.11219341953711	-1.60603148946507	-1.48153341446399	-1.78937464112257	-1.81405304166513	-1.64982137202711	-1.89641071490852	-1.84323817810121	-1.71321850898518	-1.16677744676305	-1.84343579665651	-0.742631146763197	-1.14786020377037	-1.42122456674776	-1.16655134932954	-1.85498883442992	-2.11300624653951	-1.24744210946716	-1.22444325747885	-1.5513007378884	-0.739116547942045	-1.35959143772428
A4D1E9	-1.45172131013149	-0.758364828739131	-0.311476827668283	-1.06770553703208	-1.79851548147487	-1.35779478699584	-0.83937524034538	-1.26925052236378	-0.99780809487252	-0.696358594091699	-0.678701410559881	-1.32804850886556	-1.5693399553468	-1.19303409924077	0.415305785328282	-1.1751665605029	-0.924337226771367	-0.864343987990177	-1.44319519165572	-0.47160088814787	-0.498594437428304	-1.40389940653661	-0.566276117651494	-0.988057985568464	-1.01430925225511	0.0210244588843818	-1.21220391137696	-0.267779621031446	-1.33019863479736	-1.38672617593821	-1.44023652555017	-1.85047070507432	-1.97152304497677	-1.39107060951375	-2.28966867283676	-1.77370449451401	-1.70770077891826	-0.792603664472948	-0.861409180984507	-0.564788088072245	-0.910785126424527	-0.973545160734613	-1.27657481247495	-2.30807998397188	-1.19575581014591	-1.46831334278418	-0.927892746066226	-0.145116346624373	-0.384611866613335
A4D1P6	1.38370325473326	0.331970667329408	0.0800587978948109	-0.258140962938745	0.399483500465241	0.524903765545369	0.502664836082101	1.22519338120815	-0.0893678446182804	-0.301585209584321	0.437848571795611	0.596502474018649	1.40661712313184	-0.0489583455393419	1.21527682229694	-0.30753490640976	0.648591946435451	-0.495791766479579	-0.469474478716926	0.578457210672454	0.458700975643973	-0.158758938353083	0.0797289030389603	1.81674902709817	0.340443666030625	0.845288348178745	1.06280154684987	-0.105940656117129	0.644219499046969	0.707678361354434	0.373264771087578	0.964756433257296	0.337315694368929	0.346687895222168	0.515788900096309	0.867219687552637	-0.277630735257008	1.31833247168006	1.57679266053268	0.0918566065736002	-0.351864828775735	-0.362489957504328	1.50789398833328	0.349639375011302	0.736999013811179	0.38366028308185	0.708347205016304	-0.0368721478926659	0.669891919922712
A4D1S5	-2.40151687694666	-2.37473355194407	-0.421974806597076	-1.8436406091134	-2.03697563424182	-2.67592333990817	-1.42412755621172	-1.74036621689285	-1.22363503998192	-1.74644223549289	-1.59619919458093	-1.77371089870124	-1.62159786523458	-1.17233404316558	-1.63236452014416	-1.94965336518912	-1.85116486079651	-1.95785122232931	-2.36192833049448	-1.01239337025346	-2.29183311152866	-1.32691608538184	-0.76160327338601	-0.0434578171962894	-1.78525932525944	-2.16195883830862	-1.42642653876333	-1.09524529664235	-1.12816437799981	-2.27657118960257	-1.29744427882042	-0.934567501196712	-0.34382936527879	-2.71897856396447	-2.51940958693797	-1.45486617095866	-1.81011880711307	-2.8611829372797	-1.75322752630979	-1.23913239628811	-1.35537549939253	-2.12067557431611	-1.73694679978639	-2.17432399737411	-2.62675950725188	-1.54431251739431	-1.66258339784363	-1.53549005705982	-1.86125377409028
A5D8V6	0.418678446077804	0.798265271143833	1.05709094991472	-0.200780741139527	-0.360310705897984	0.772772126031011	0.554961548040556	0.426618594835357	0.400899115432812	0.0939421093222705	0.383856891046689	0.676141893993334	1.10729068377755	0.471543420639286	-0.66686224799904	0.291904880050238	-0.235755994547066	-0.0708407234375859	-0.0643914505544405	1.22323890150215	0.384257482033451	-0.230909335600584	0.565991488852987	-0.00915399008754747	0.215066281117153	0.354507756853511	0.541540356449689	0.0586259701604259	0.431228758903663	0.0555148947121502	0.681034541638688	0.753170283383161	0.419657937463466	-0.031291752522991	-0.215318314638179	1.33184167159916	0.834729509322065	0.782213808490171	0.316877152791514	-0.532602001830979	0.772936174456312	0.319616638258722	0.896704660647812	0.384961126772806	0.401492712758225	0.928186970633584	0.864862740397085	-0.0367554177523122	-0.137329290638984
A5YKK6	1.7394095660214	1.58085074502929	1.79719325879536	1.19391077472382	1.31961970387753	1.52129507897942	1.34817926033532	1.52859664093914	1.85875855631883	2.09829730160612	1.78070551559984	1.60962851126563	1.72903494471985	1.53850732825381	1.63481878241441	1.35175853788136	1.04695220298684	1.42977066766511	1.34339075679541	1.75171686364355	1.68722092865051	1.60403065839649	1.95654080915509	1.49640815132593	1.78269101362655	1.63923522606416	1.66286488445549	1.61823145561641	1.59741703688224	1.73937385755429	1.44822182044087	1.32139311666054	1.78983136770066	1.22682019457308	1.29223283558669	1.58866168541332	1.51322527747041	1.3245267815912	1.84580388824688	1.7291229083921	1.99500276743992	1.74069459961196	1.87363354010191	0.811544425100537	1.78527279217648	1.10953415829702	1.36915025806278	2.0865308076991	1.48848477020891
A6NC98	-1.73428601933641	-1.66396497745224	-1.93008544740214	-1.04700820055615	-0.720888599055721	-1.80199068723547	-1.83480520022267	-0.731807430091633	-1.4393694182408	-1.76028024924203	-1.03058134616401	-1.96879290163106	-1.84432946664155	-1.51279504538472	-1.85715681837028	-1.80921194003679	-1.7488803668736	-0.82877128562154	-0.496869781821717	-1.96861441096863	-2.19589552763169	-1.82922109566808	-1.87035595398147	-0.141394253560184	-1.0113106778631	-0.564892280887335	-1.70780372602586	-0.432285358166206	-1.2998275648269	-1.27828927257103	-1.18918021164445	-1.59944792934611	-2.16941046622033	-1.51632348249453	0.110717803898241	-1.91935600744969	-1.87427251562312	-1.08806715817041	-1.57244434513816	-1.66665448499226	-1.77973443048973	-2.21806818802104	-1.67945040126169	-1.90419794483307	-1.22466544700733	-1.82771311539974	-0.634248849099121	-2.43471449663553	-1.79495750135436
A6NCS6	-0.41955869766681	-1.87359120062282	-0.839570081276371	-2.42595500211454	-1.26808747267807	-1.33572313277711	-0.584828017191144	-0.604476957573585	-1.30768666647877	-4.13532416146423	-0.939212499366173	0.515068050002938	0.460822260643976	-1.79041332554037	0.658933727250758	0.727564423772618	-1.0054513431196	-1.74237405910686	-0.318636356145385	-0.390355374451856	-1.30991953303518	0.891202248056516	-0.517023853189936	0.157443675818945	-1.67102693479067	0.104345682810001	0.772031708811847	-0.934792837072075	-0.498139374854221	-0.36915613966686	-0.536211413665917	-0.649794283565502	-1.01101048983783	0.97454735193093	-1.52091726740176	0.0137720815932809	0.818054726321053	-0.595621711351756	-1.0273742767571	-1.64762781238925	0.483209176876729	-0.99562850982911	-0.817901685502752	-3.0877055273277	-2.73772968291807	-1.29038382688803	-1.15750991297661	-3.490632275847	-1.26442280463343
A6ND36	-0.230162411602761	0.3478684926834	0.864390854126375	-0.00958535011482375	-0.540436143573034	0.230388506601878	0.279814489002753	-0.132031192194896	0.602725141749286	-0.949774652617711	0.457618643882828	0.629066741794198	0.5381155085211	1.01484865152978	2.07105778442195	-0.22231277005692	-0.247989996489789	-0.328817614061967	-0.148284577552962	-0.0776183981814853	0.522467331151788	0.324815628038261	1.07496917053138	0.116954042923638	0.593501573583216	-0.234681017733179	-0.64353350220399	-0.455076697153222	1.05002352471198	-0.499169698740582	-0.284917861947086	0.123949400223218	1.68971593655949	0.0397146687787036	0.58121665666564	1.4565883293142	0.247123328326591	-0.554119677980731	0.211790655437595	0.509438082273117	0.100473950697221	0.249061087625915	1.54577837639663	0.00203173885920894	-0.224695200850318	-0.162871619334043	1.03685824560829	-0.357096919695255	0.559899071591465
A6NDB9	1.51828902621248	0.158906076727334	1.70330343124416	0.0141674656248232	0.600176030782144	0.89123735447067	1.36802841858867	0.228740382328976	-0.731485054486711	-1.78265062232385	0.723343643339774	0.160249801279429	2.26388573378597	1.04039791759065	1.93169631286249	0.270448486504739	0.738953242890569	-0.661249242691554	-0.172491282356741	0.970956934534589	1.55923815416786	1.39071379235705	1.63806219286657	2.27379568456641	-1.30067567267847	1.67933475726854	1.69331382364514	0.476561369146904	0.775980535666646	0.980899186361807	1.14544307400348	0.194890968322548	0.674800031574716	0.649835779753808	-2.23106986414557	1.29051776168678	1.8468217604579	1.60360589889781	0.973262159813611	1.57081946188159	-0.683810322558296	-2.26081998938371	0.95857730779532	-0.337580692718181	0.48054653246003	1.41170885868333	0.440846549225204	-1.15484809755304	0.510056952660099
A6NDG6	-0.171417413758238	0.151933192908995	0.763379754525554	1.71835240791571	0.0807962331265308	0.493069778424344	0.402162481595646	1.35262174480547	0.839390892738429	1.15445333056756	0.581100863620728	0.671772672031187	0.617858806337118	1.06465574602435	0.231270175355776	-0.0989372416410532	0.26675856789611	1.19233449166831	1.5647329474354	0.340857840320362	0.559375113830507	1.02304376883405	0.143539666572881	0.239819739070251	0.586339473631744	0.502254456241715	0.503788607521383	0.823006842199227	1.16785838314041	1.12688551298432	0.980026346240368	0.946523022259235	1.40869900075123	0.491849651969858	0.542026229247693	0.970581030400837	0.525396791934002	0.589856948831818	0.620145170387346	0.646804312941123	0.520683743227561	1.73108245064596	0.627155255009784	0.0457757388029822	0.0787661962861019	0.212642997616513	0.235459036269903	0.434891124646489	0.454710456986291
A6NDU8	-1.43377465517806	-1.79740403812041	-0.893173453502291	-1.60822352975238	-2.26048140009498	-1.56155983018755	-1.827604056764	-0.377864637880428	-1.87722511322007	0.486322071947054	-1.6814473328803	-1.27203732578786	-1.11671020173021	-1.69200682742189	-1.79695923873385	-1.97077206408633	-3.47958347563899	-1.71041692808661	-1.68834251365149	-2.19060412191696	-2.45890733036885	-2.13021394626934	-1.08930043140829	-1.83145753668772	-1.63006741804638	-1.73507763892103	-1.62361266283906	-1.81282969733103	-1.77521228784605	-1.85984087939771	-1.71149587122684	-1.70887695341794	-1.37973098780395	-2.12513542201596	-2.31178406053577	-1.22266800869979	-2.0401955097652	-1.78538413055909	-0.919228743966478	-1.87308207108306	-2.25054377536541	-1.4805140884605	-1.4396188327922	-1.86376201174935	-1.32549531555713	-1.35281640060509	-1.29032878298068	-1.782230700651	-1.37221669531312
A6NHR9	2.29811394996783	1.69801951164793	2.47775739927381	2.60551085534805	2.48707593797754	2.58261329279394	1.80006580038181	3.11270212758987	2.20754358459866	3.49229181197356	1.7652665923934	2.42476017107708	1.71208527267965	2.55802055716715	1.89161911941528	2.47659981803753	1.83584689087752	2.81765945635248	2.98087890670026	1.36312268442196	2.14607975620623	2.46832389094453	1.93737002348375	2.44060715089012	2.31484643545129	2.53877715549124	2.12158102869117	2.04085877914624	2.29966541547649	1.92222924393708	2.21099505830888	1.61909270393653	2.4848130507416	2.42318557754107	3.08557045608992	1.71836635825252	1.57959093207655	2.22994317273263	2.05921952230767	2.25326914155734	3.18293404839297	2.75979597696949	2.21672582895155	2.16337553518421	2.7073617210079	1.30829149719806	2.63090624503343	2.79338353518981	2.34987360911543
A6NI28	-1.49644129965331	-2.7800001494249	-2.76083455520748	-1.81768265618884	-1.26049629304582	-1.54276633624703	-3.11359905545272	-2.77574143388444	-2.5307252616348	-2.94785728170352	-1.47635594350362	-2.35239080395672	-1.97465261679824	-2.13553058314422	-2.34793779928665	-1.47424477187024	-1.538405285761	-1.3722491135033	-2.67417588710324	-3.0485209609944	-1.80985100280774	-2.93843734229837	-1.41727776585223	-1.96651953438075	-1.94086730060681	-1.81606369815966	-1.75152078461166	-1.63743722910641	-1.18684770356381	-1.05630381739832	-1.97024152414474	-1.09444082054798	-1.6604050379486	-1.85726511500993	-1.32962109913275	-1.61857232469903	-2.90023708925904	-2.44955877582122	-1.65116004473742	-3.16073336454495	-1.3009313076254	-2.17285695423196	-1.73636195118701	-1.95556864706021	-1.7534967654763	-2.60050123582224	-2.25853938861588	-3.78656070838935	-1.87552599389589
A6NIH7	-0.686545658787404	-0.534630706029633	-0.00170882755796065	-1.19732498743124	-0.582601718942378	-0.684273154082032	-0.274118204590225	-0.255652648651752	-1.08656036172696	0.0540479491414327	-0.598675552236793	-0.915362902514355	-0.326571267754137	-0.96339971212527	-0.746344162976435	-0.180195315350137	-0.643685208467126	-1.40028589303003	-0.589927339032233	-0.111138119736308	-0.779102206422282	-0.604452063870538	0.320524250769878	-1.18938498000069	-0.179802584026298	-0.482873280947976	-0.596351786981515	-0.787203198952737	0.0185890615121256	-0.788584610047844	-0.426511326975222	-0.148500904799249	0.326489094143735	-1.42761599322786	-1.00248503019726	-0.375683879366736	-0.780207549333079	-1.09134500792879	0.278852928448933	-0.0719953016915262	-0.807034641754038	-0.440068473049891	-0.868979573902097	-0.580533875077714	0.146346420006683	-0.706566085375458	-0.471054353789883	-1.19483756402394	0.245995304734205
A6NJ78	-1.95508496641381	-2.70625350874805	-1.08436791898034	-2.19194039298285	-2.31316588616649	-2.79034633723761	-2.78294524629947	-2.08595151888503	-1.8967358521999	-1.99845109991335	-1.72054337371278	-3.25807803022954	-2.2632896622587	-2.94108477355892	-1.4929125957582	-3.20510079764942	-2.16073657968146	-2.76117899523683	-3.5581927880033	-1.77133452791017	-2.06003899746548	-2.96959193296255	-0.892503886054387	-2.45930708913476	-2.45126427955291	-1.47398407374742	-2.19614199447524	-0.991002998327398	-1.6452277312705	-2.48825186418639	-3.31347501053118	-2.87776435373901	-2.91563723013084	-2.34930108189999	-2.94437983440879	-3.07626336413007	-2.07774120231137	-2.45023837252622	-2.4679829518543	-1.28084190010203	-2.08924652961282	-1.88036649039331	-2.18960914205021	-2.67600149581881	-2.1934755887618	-3.24554668706371	-1.86585973242647	-2.36874523110784	-0.98845822421538
A7E2V4	-1.33904382927996	-1.22110548626472	-0.997566590313372	-1.79858348112924	-1.50743213212654	-1.59529298320731	-0.754047203480406	-0.783432684916676	-0.742512400813698	-1.09370826498082	-1.07844195096114	-1.19574003246643	-0.886950948928403	-1.2126146110477	-1.12864315134876	-1.34630915210801	-2.3417649816373	-1.3540156395132	-1.36531456388743	-0.803738618606554	-1.36661121814961	-1.6467716333214	-1.37733520823164	-1.00513695255031	-1.32593102918309	-1.05007536220109	-1.54932443837943	-1.15330645974667	-0.875999910427176	-1.15044046240924	-1.10076150079518	-1.44993617475971	-1.34595563226256	-1.32681871544899	-1.049905927278	-1.31211725434365	-1.19122853447261	-1.02049515605496	-0.865912821720633	-1.36222668811816	-1.89150958319211	-1.64409578342178	-0.989816517824652	-2.0267535430648	-1.18351737958166	-1.40154733721674	-1.49803043309259	-2.12900473442456	-1.16905902615141
A7KAX9	-1.63965045268998	-1.52682773073126	-2.51342559047425	-0.759947264441381	-2.03520052710189	-2.64995703907527	-1.93816191007587	-2.57263009309904	-0.216050214758079	-1.0548903196507	-0.891798396157544	-2.65641304506257	-2.600062625923	-2.71192575955378	-2.1945476996329	-2.56216201552927	-2.21957661420843	-2.21885497624842	-2.33319451295098	-1.848424840694	-2.25431442114921	-2.03419464979295	-2.3146035585773	-2.69376013457558	-2.25289911449591	-2.39756716649347	-2.55429030579985	-2.6369043162375	-2.23909740235715	-2.17540628987458	-2.21855568302129	-2.25020064836814	-2.47204271625817	-1.89651061060797	-2.26277785270419	-2.13449316036464	-2.56262517626581	-2.3858181651803	-2.46326559792916	-2.74765008751516	-1.49748333716791	-2.35354466363696	-2.20301153468173	-2.50246050774208	-2.94705932095738	-1.9913081486142	-1.99921209546516	-0.755198085220107	-1.7570055944009
A8MXV4	-0.188328407519526	1.17699233541262	1.24035840717139	-0.262563656536479	0.0263297983188817	0.381049910358797	0.71059051199771	-0.0673280842496968	0.847776369744098	1.11093538320692	-0.134169967252753	0.79112369285318	-0.445175369202435	1.17769521215996	2.41955093248714	0.496334886519838	-0.276346951205767	0.205247791965945	0.0876345361143418	0.392239990033948	1.42015053365953	-0.277206984732231	1.13044823004585	0.62360467145619	0.299381009408737	0.294463173017927	0.331566336491099	1.13690056466261	0.55829191703627	0.602520903390227	0.628021883643733	1.11545474996446	0.978815782536545	0.438249935161044	-0.203548311867202	1.3830006726697	0.83089596003142	0.673732898656295	1.49063070546521	1.65258684924587	0.198287887377198	0.0731944624689245	0.350842761113231	-0.390886240507724	0.455714461659529	0.702639051840016	0.978591774304613	0.740980553157859	0.785289133086192
A9UHW6	-0.709640625736871	-1.70838505798435	-0.239804037648783	-1.77932697993346	-1.77199520589848	-1.00129584326191	-1.38210037988303	-0.808097284247232	-0.333422863042742	-0.926096902686655	-1.18276932670799	-1.79662275064464	-0.659187830694375	-1.02905036716397	-0.85607681130479	-1.27344052495075	-0.77199101649448	-1.79184932690408	-1.04677832957325	-0.716430764873472	-0.810168141718581	-1.98849639230661	-0.772512743971479	-0.558058770222281	-1.04632253730267	-1.03392687602131	-0.736209251074998	-0.427247430871009	-0.756057823157869	-1.17271072327181	-1.19878184174829	-1.10801894363618	0.152302343636364	-1.34598640691822	-1.17049600361355	-0.682856495181289	-1.266408198784	-0.244239293771514	-0.715636599090667	-0.877316739745655	-1.8307788963943	-1.29768410698263	-1.52325375569105	-1.18048505481254	-0.858493078900528	-1.01543012909438	0.128439944141391	-2.00009710336519	-0.982610896694077
B0I1T2	0.411412160551583	0.184500872169952	-0.707890954621426	-0.0600369433000107	0.776420006716371	-0.0177694679189138	-1.18715391374155	0.75716132390146	0.736291956807877	-1.08977443656157	0.304596734998643	-0.0694852312026946	-0.754956469707805	0.513058416003899	-2.10383920863097	-1.02683069153529	-0.172448193518115	0.739356914746713	0.722839974872217	-0.422472153623778	-0.0325125072234691	-1.43701697181581	-0.505069353616845	0.811909690433806	0.0428980025472878	0.356239800231146	-0.600499877963641	0.735582100015034	-0.0542467547131107	0.109358149851587	0.343090013694919	0.545882261509357	-0.378257180687918	-0.10118278078507	1.81257856507387	-1.13147196576076	-1.60523493110223	0.0498062347077237	0.21163882514637	0.370189916537841	-0.969663374132224	-0.328672588462195	-0.192006652690401	0.852458827544023	0.923919847809085	-0.99078556171574	0.942219606147516	-0.969617311066882	-0.19404870960604
B9A064	1.91540347411751	0.601761635357098	-1.0192899351597	2.54616670499532	2.53481482262628	1.61412382226578	1.40959637731957	0.5389426601962	1.70283044789101	0.608004512676397	3.09492238867691	1.19985995851995	1.41497153039291	1.60416071638593	1.62716455063834	2.18696600527011	1.48338494377642	2.62216271498679	1.32638538988905	0.482658840657873	1.42227453116469	1.62525617234162	0.739941806885785	0.898013059248983	4.36961186171209	0.140652211260626	2.15117084154244	1.93430497701343	2.24486174887587	1.642802754134	0.543808514514245	2.55234306050152	1.08888437441046	0.804633421954504	3.31580826281933	0.340605196225097	1.75775892102996	1.15912921739681	1.14124208608175	1.57676689325214	1.2608050042612	0.924496235625638	1.25202424019004	2.23004064086527	1.60697819747816	0.130166179165093	2.17913207973242	0.578057966827727	2.48125845017856
Biognosys_pep-a	8.24412265534179	8.17082930843759	7.61906603083051	7.99223867136312	8.9903779959245	8.34855201317583	8.43447711453005	7.92354085897489	8.27206605313333	8.34483165199694	8.44037235478709	8.17059836579866	8.41613791051183	8.29259625756301	8.35436890357646	8.67399321769216	9.15203696041773	8.90655627506407	8.4380923757478	8.71035513611379	8.51964764118845	8.3959089822177	7.95530374663279	8.25500118337392	8.65325437450183	8.27712422343525	8.60506984304806	8.67589077644057	8.35020651350107	8.82008262040283	8.36422620936007	8.61535877232448	8.62587123384644	8.56098852492544	8.89413656459312	8.51756545554204	8.38792845865376	8.5432542237376	8.00239564461981	7.9420101205067	8.22136968135975	8.51800644504774	8.53375557380746	9.61839673233192	8.21886718534978	8.53795894140246	7.69342753366537	7.67406728498279	7.95583259169297
Biognosys_pep-b	8.77406484101034	8.47970898839559	7.49467102475073	8.34489857835308	9.24116396210957	8.54774635066197	8.44419418104683	8.20151810222002	8.55696343463711	8.62770490455291	8.79192243451165	8.53941000947908	8.50923795164812	8.50938847999066	8.38173041277338	8.87277724508937	9.45573959966666	8.96517906909765	8.73187255498103	8.84665773771075	8.8792795117557	8.52194891628112	8.09031534789849	8.44019173650518	8.88041488161609	8.45274933325185	8.75374884036232	8.93538821098184	8.55316329783917	9.05928562359744	8.49422862957474	8.81498575253901	8.81237187259381	8.81025619830355	9.19110999079675	8.68560064739408	8.49884374697582	8.72555945055059	8.13279949755803	8.04481669604253	8.46160026135232	8.7261178037358	8.69219144730672	9.90151531257105	8.31858071938755	8.82340499517396	8.02430557755316	8.19075275912149	8.36300698473148
Biognosys_pep-c	8.61477198920783	8.28494466710208	6.12045065311789	8.03112637110249	9.20641357652418	8.34706294792823	8.32768468067099	7.83180380466562	8.18576789822405	8.30950868953199	8.4000092159488	8.19669161357066	7.46654796750035	8.27278213636723	7.1311149492669	8.5721255137086	9.06180422401419	8.36298573368678	8.34946259360758	7.80841345410145	8.66805900968225	8.20007264126649	7.7370708628174	8.02304055089758	8.25471222217576	7.95254633092462	7.66344772481549	8.67709836242559	8.23302761637634	8.61455426240006	7.45741005884064	8.45762893594934	8.35122488038943	8.52920985474166	8.9114820410098	8.25506533492292	7.38314960977953	8.39490554637906	7.85306355463499	7.56797348414525	8.19215537001685	8.58449493968733	8.20214775231838	7.92413835836564	8.43043502276376	8.50454054634474	7.78744155471826	7.61273924947391	7.96511372117719
Biognosys_pep-g	8.83709764596506	8.84497754364495	7.38343096149123	8.50499295850714	9.27835417541937	8.84746667321024	8.31332204992616	8.33690662952098	8.58652553028712	8.06035427258784	8.87330577582293	8.61800247471067	8.56977817085815	8.76923624057008	8.41495703896723	8.83156419543213	9.58077913366999	8.84627475043478	8.93246554940407	8.66229156869187	9.02336394090335	8.81279775895154	8.16681746309956	8.27156016599071	8.9125405992924	8.38330505825553	9.10003428648234	8.54651407559529	8.65400998797233	9.08612306897331	8.76865391853524	9.00276534635125	9.04839498062636	9.04514858259521	9.20985752931083	8.89923431435419	8.87020654254045	8.59788864089862	8.26574347611327	8.72489439976986	8.79003294846668	8.54046881514751	8.8744941618743	9.79125890373212	8.54228531897128	9.12748616993156	7.81267428382599	7.98162745797715	8.76921678698831
Biognosys_pep-h	7.91512437591619	4.91447707409728	5.45132189043777	7.46338176085293	4.58010867753755	7.79242027530014	7.85009530492058	6.85975982821518	5.1578137707914	1.99910318223033	7.24512906348349	8.07754750958507	7.03056319918391	8.22880214015179	6.45780034229997	7.08151011137009	7.70998470113713	6.80906011135212	8.2213719369058	5.65907669044379	5.14940400635728	8.19377769713932	7.64342423914636	7.77063533975556	8.51840742936201	7.42610727007721	8.04405498247229	7.59025948059727	8.1123105869015	8.59988118329417	8.12933864338575	7.97786887850689	8.51858147630808	8.06352478344063	7.65098569099922	8.16142903075011	7.8040261513556	7.3200503400565	7.18310367799716	6.09081470254005	6.99653063971274	6.85695333698944	7.45616343125689	6.09997736310577	3.93766712965174	7.13573519248559	7.31308491974199	4.55962551009672	4.37101796846473
Biognosys_pep-i	7.82835008030652	8.51129863964647	6.31351090861056	7.65752101099399	9.0834942754924	8.01494717972436	8.02439008417891	7.93926155614144	7.29413351836727	7.59843186121376	8.02705088456055	6.42652122536671	6.04647449895176	6.10979755555013	6.1319387891812	6.53004586379936	7.57950714083887	6.54511250728043	6.42652455387843	7.13063873890325	6.74481886509224	6.00032530532868	6.42569634749741	5.98074273390547	6.95835307631217	6.9557461996061	7.55109979483754	7.86150536912349	7.19729174602433	7.40166768348721	6.52013648391379	7.60052385613435	7.29304975357051	6.54799982078158	6.72157176017728	6.87604345019687	7.47529982204317	6.58982010221566	6.83286812716036	6.67906910141181	8.08434897431743	8.41496441934175	7.27353087459099	7.2260007251875	8.40989355325858	6.636804756636	6.51442918634315	6.32225994181746	6.60874425394774
Biognosys_pep-k	7.9939441515438	8.70020202585705	6.29379640179381	7.62406977710635	9.01828545006964	8.12337214789743	7.98212015268373	8.01567495177371	7.27684908043767	7.36722300003191	7.81526133132115	6.4233630552967	5.85745591766798	5.87817386854372	5.7918465142134	6.2319743386901	7.55869563504135	6.25024035675036	6.1874620664287	6.85758896612806	6.44694315609672	5.85725680155433	6.20926946381148	5.52264414238848	6.8636297059471	6.81600996740424	7.46145876636055	7.77293793045602	7.09068919816695	7.32010105071294	6.46042231235987	7.33509193251472	7.20600581156453	6.27705880310119	6.49743158646073	6.58764217151766	7.43649060548796	6.30447288562909	6.57597109008398	7.82132656830991	8.03155925243359	8.38688035247801	7.07758097459364	7.23787610995574	8.67967843240373	6.75541497839623	6.40285508402002	6.01711813587537	6.25405065250271
Biognosys_pep-l	3.8401566199304	4.81209208642657	2.57114119445126	3.45841397052033	6.66791812146516	3.6442831008639	3.42409229917853	4.00141461333474	4.26094536255653	4.2568975416009	3.12889551726766	2.41809643393483	1.99560548226072	1.49072228597683	2.00669211314995	2.39199669252294	3.36747554702814	2.50528190255882	2.55069726913721	3.08083863558746	2.79543917025446	1.47063052277195	1.3857925959243	1.00747158080677	2.10350325834729	3.21628454242129	3.62312264518188	3.97966461702764	2.93667193426479	3.02582993240617	1.87153496399466	3.5841884247287	3.09207871414887	2.638704681171	2.29421210699668	1.82179266274911	3.87398389114191	2.64535047237054	3.05153871015582	2.5940929081765	3.95464550193564	4.79943431296759	3.89923900787736	3.34259291624215	5.65628093717872	3.56183280139374	2.62466897442296	2.93447075696687	3.20894326294877
C9J7I0	-2.46276579463786	-1.99676498883194	-2.21551127218116	-1.74795295934584	-2.31394615981602	-2.46866376837125	-2.07140956680149	-2.53247161258193	-2.59918266991743	-3.41389711598157	-1.7203425784301	-2.76937477381831	-3.15032844936242	-2.38070503291283	-2.62403561328693	-2.39356051691074	-2.28595102699314	-2.58973135357686	-1.8489546141507	-2.08416174131505	-3.44587720538254	-2.60715638145514	-2.12206692872932	-2.19219337278889	-2.16083873112925	-2.57812086628682	-2.31589208084363	-1.93762767086318	-2.60482547420978	-2.39090983181907	-3.21717739389871	-1.46701667125325	-1.86168393628741	-3.18629445210034	-1.95650560009808	-2.34982618868258	-2.00223230378234	-2.87699029634859	-2.17436439429692	-2.24294508798733	-1.36877766860607	-2.32768980732944	-1.93000571197961	-2.41868695155117	-2.99729074857158	-3.29804854780022	-2.58306610580148	-3.63098918541202	-2.47269150791501
C9JI98	-1.01686898357421	-0.08136341666299	-0.144961331231643	-0.299175833367807	-0.635071293765556	-0.481427103245368	0.316791869646272	-0.759470928149869	0.751739006112487	-0.674899248215818	0.1889680696782	-0.635867542689022	-0.107676874767463	-0.806413008274294	0.544536630115186	0.223799067090564	-0.352010963440929	-1.79279616167064	-0.257036528496837	-0.0444824309278236	-0.267281798787769	0.426751966032803	0.398294673517848	-0.702390195556148	-1.05561237755923	-0.378617218694203	0.42437583773307	0.102898577426885	0.507049338537847	-0.564781442517431	-0.150553311407666	-0.363652709692076	0.261965510137513	-0.552738510280763	-1.00043785125598	0.26026479250794	0.328440213414181	0.380799789350235	-0.0975891111924376	0.235952242422615	-0.729351212987289	-0.130684589301978	-1.03472844542911	-0.863723462496671	-0.512026563680439	-0.536949185959756	0.125551539448633	-1.13925785359163	-1.34027666133637
C9JLW8	0.504891100133932	0.284577615923148	0.0586103505085394	-0.518097151764492	0.631516666198587	0.449761949178354	0.165394143949944	0.653270508952573	0.0152636539979802	1.93545505071042	0.476628214230139	0.224727787808886	0.24202446974517	0.22019967587727	0.67107995992367	0.280358646440188	-0.245169016554224	-0.218296688821216	0.674790731969615	0.698086856709237	0.729949228656684	-0.465868231491786	0.562715513965477	0.883709932110905	0.576675473239318	0.643724834164249	-0.138650543777013	0.326486980035783	0.378404943264423	0.258591831380679	0.0549023824467216	-0.272993202952982	0.19821261189805	-0.016626187328793	0.720634066980715	-0.612033812265533	0.934554844840505	0.428608076648045	0.703883273737459	0.685356955527629	0.643250457170165	-0.228043750757873	0.757642859746751	0.256530354183154	-0.52965206589446	-0.723708746342409	0.766218921829472	-0.944950523154574	0.246938446733543
E9PAV3	3.38833540289468	3.37509336530141	3.89113429104083	3.2569491561035	2.93331195001443	3.56500585293385	3.66830397841358	3.7173523498755	3.68874351167104	4.02628962538018	3.30973652687695	3.45403352082095	3.75798722891988	3.79657068233962	3.28807152205342	3.49222971891078	2.95288720361356	3.30656273343694	3.57839071777001	3.28872185405769	3.03104632749866	3.64292944674776	4.12326480642957	3.65864133118956	3.44732032901431	3.89499861271157	3.20633947305938	3.26100998392852	3.48521756282843	3.2863919873392	3.83102356636678	3.00645720857481	2.98209387729213	3.59384652299264	3.26812234717757	3.52775484390827	3.65449307289686	3.25332663776357	4.08448545080098	4.10480817074533	3.62004149168598	3.72218470718878	3.67429397168354	3.27189206990504	3.99343635688546	2.96150886476893	3.65377692790597	4.40512758906973	3.8363382719579
E9PRG8	1.09042148458928	1.19839875327557	1.72892263561072	0.696403030595301	0.328548562466262	1.0056526931661	0.776779989612706	1.62729853461705	0.79025650305721	0.870231832043011	-0.0216108052600816	0.418294442421303	0.200855601032417	0.454400553782897	0.343750736972391	0.245330207983672	-0.639717130673864	0.331748287182032	1.25972328017912	-0.224856583645737	0.387266721083327	1.04506970351767	0.306001431895409	2.26337149116889	0.441454686505068	0.441577849788271	-0.656025344359936	-0.800236553610626	-0.22652313629496	-0.0176343430142687	-0.113935935893613	-0.839654925449763	0.295779660591663	0.319010617279703	0.356956687294154	0.085175362777667	0.0208871510054554	0.0286426426751856	0.409748755824859	1.89446234181767	0.944531422205726	1.37951970442614	0.744339651094005	0.49574580482391	1.13219648247737	0.789141124304978	1.10215409322434	1.81613866153265	1.34920884320959
L0R819	-0.933671506683899	-1.32139246475069	-0.440342179941915	-0.708095804729689	-1.25493331653528	-1.0930478024553	-0.553223369881421	-0.562638718621772	-0.713680863454229	-0.772115815315097	-1.51034824192291	-0.627360770663767	-1.39508470883458	-0.497607543393434	-0.213556177574588	-1.08542485559669	-1.30620827481819	-1.20064605408252	-0.994482281399089	-1.18939653041744	-1.21093506571784	-1.44739456537796	-1.64971088363407	-0.716422155734127	-0.976377265302897	-1.07951785938385	-1.44981198234938	-1.10341164636108	-0.887301432529162	-1.20178499050101	-1.08834982707326	-1.17352427083648	-1.1084657316281	-1.31573013016631	-1.20259407446939	-1.12329195770293	-1.70916066695835	-1.12908982721433	-0.832136369667882	-0.974779641188302	-1.65522708140401	-1.55864944213332	-0.844735577144204	-1.24744535849969	-0.295225867876516	-1.55863649188787	-0.361833923580171	0.223187642661056	-0.411659848910874
O00115	2.45579969888411	3.19794172630436	1.72580716581705	2.89382476824156	1.93244091463511	2.51112178818602	1.83565280796817	2.30150365971424	2.63041706676518	2.54321110548602	3.04733048068072	2.51281944829448	2.86817049433417	3.13568152520357	1.73332240159534	2.83016806679577	2.41699339933851	2.61707784227167	2.32180056047655	1.77125191392349	2.43068947891011	2.40807147706419	2.29637740642388	2.28671973215413	2.73443395474524	2.7338344354334	2.09663954867762	2.53085238352553	2.90141237664509	2.70517567982428	2.54913994763419	2.28935573401241	2.32874529761015	2.32500617385667	2.10236628651268	2.55029641934141	-0.00509073061546772	1.89387234722892	4.21888173701396	2.48960661596056	1.80926093623503	1.94979018092805	2.88364974147201	2.20129020591413	2.07717368332135	2.46924647104171	2.64895371067268	1.6912772063111	2.62800561217606
O00116	0.438964193635828	1.27051001477389	1.92701664142684	1.49306440950677	0.244596170458262	0.690175024254179	1.88198971386944	1.9398450639303	1.40866697876984	0.596573035348468	1.86441785606315	1.23782798867108	1.42313770258542	1.55908438022736	1.26610832741683	0.507572759866056	0.758132140187758	0.822926615437066	1.10306491680431	1.19290429235644	0.675301748544067	0.437171669053365	1.42312897272035	0.86764716591739	1.40075884906321	0.728473288448768	0.389907279688096	0.8349288175383	1.0931758189582	0.27140693618248	1.0526748490115	1.38124413563209	1.59776550075983	1.1105131297808	0.363137339270137	2.74589940350325	0.519165672314266	1.07809787987303	0.439843090520938	1.10693764145249	1.10374783200386	1.30428555551369	1.2879495931769	0.504867697247011	1.0986510977637	1.97787363981448	1.27505176452307	2.02744867471293	0.600592722134349
O00139	0.0415176306415965	0.926362128693675	0.502567845430756	1.13361896716778	0.464916442135369	0.446293355066382	0.53813321446335	0.331734816489465	1.1843472320198	2.34588482957248	0.509047844266558	0.611814600784465	0.195907771646182	1.08118430576642	0.662996960754626	-0.335356202981126	0.0107789034833985	0.722634490294459	0.143613762014867	0.234167623862529	-0.030816288432078	-0.0985827879374135	0.308722175438332	0.108213879199189	0.543239300559545	0.43353302812004	-0.19003574486849	0.346836821391156	0.761793341414855	0.118104224912392	0.271658627611139	0.567264013266451	0.641676323309426	-0.293524517441256	0.495912718034281	0.319457680789895	-0.46609336233923	0.503576318547998	0.321253087921903	0.315183202090926	0.721549297948915	1.29004627704788	0.706805594490687	0.514040089641728	1.22023897411857	-0.107784947523045	1.0643945559492	1.20779498634619	0.613803161218508
O00142	1.86916803308111	1.34757291015148	1.42087667776228	1.50892147523414	2.46357311254497	1.94267640555701	0.558210305312233	2.0987402232283	1.69704997889655	-0.244262854322159	1.97890388418257	1.71366320776714	1.62070095094656	0.909392148598092	0.566014007714793	1.65778381202989	2.38011386514978	1.289749926439	1.02408892923044	2.13490364764969	1.51502759583697	0.913962217828642	1.48673770455697	1.82286773115408	1.62721242730208	1.20448248426312	1.98376825619139	2.08592379209759	1.76906087981557	1.80656504567127	1.99131527167848	2.15449136860584	1.87746916692355	2.3499120888754	2.41318898709415	1.57477883004857	1.65287199278625	1.27087288172642	2.01545892204678	0.704838946860725	1.26501306786352	0.765429773350169	1.64165824727382	1.40429575981515	1.54488513606085	0.91194330660719	0.635901472926504	-0.193820294262309	1.52126139071335
O00148	0.816698270550599	0.517372162840459	-0.0631174500815046	-0.394714357720256	-0.0904380878940643	0.360789922143887	-0.135587965747968	1.8329303810719	0.434464427496765	1.54103903207465	0.593033366498632	1.57983135166446	0.659620474106685	0.946206969700068	-0.707584140277895	0.798644867652436	-0.487387982997353	1.37425933798754	0.0115537591614654	-0.0982778687475783	0.00663727061079911	0.833581400196179	0.200170422533024	0.817864813003025	-0.0869660765346758	0.734788917670905	-0.0323251604356116	0.58761914745709	-0.159230461250578	0.0373346136943162	0.101155132934689	-0.267083172198999	-0.175762906358441	-0.299938247962109	0.355355458603876	0.389973734091205	0.366733075524385	0.512189814742612	-0.23113917195017	1.07792562131102	0.248393896148372	-0.163047706134693	0.503519269995948	-0.146542669229717	0.775393129077857	-0.268766472243176	-0.0687836371507267	1.60892862310178	-0.967435872604964
O00151	4.10313820520847	4.14817866696347	4.02309299199791	4.33220683669048	4.54389413336126	4.20887281186214	3.52691180070636	4.86249459816635	5.00921317667367	1.61160404841555	3.8210562092029	4.35598331288397	4.12180908913602	4.13280875321589	3.44443783933425	4.95294978974589	3.73800842119409	3.8024693395492	4.59904174150861	3.42222971100507	3.32802211066946	3.36829824005926	3.3510372003054	4.71415961659321	3.57265450889656	4.40916199453522	3.80609626898331	3.92014033417434	4.45511859896431	4.04713294971515	4.16221315511229	3.65090317337694	3.41460351420795	4.34633712882844	3.97938903009304	3.72933504987433	4.15202323670964	4.72784094765181	4.55715026194123	4.02530347802325	4.05753293711329	3.12600970371554	3.74977044054561	4.56727654929248	4.35981161749463	4.33075212995391	3.99914388391476	4.78396692137713	3.9547385891115
O00154	0.256681136358004	-0.112990094958183	0.419556075311437	2.34167347040324	0.407473101610995	0.941760199414253	0.560459706092528	1.06315281811883	0.348418249577369	1.18147436235345	0.107500178922741	1.01998567124592	0.731779642786393	1.72388180783311	1.55048950921393	0.185203746113761	0.67734649198583	-0.0731454681294181	2.24146150555681	-0.875288722209277	0.642269203590892	0.647711058818693	1.07203818810221	0.681025639238827	0.423139338427193	0.289222611138786	-0.210440236723596	0.238761840022697	0.591596697204203	0.42167783032591	0.504963698524172	-0.099905854618985	1.65827307648315	0.792149120610055	0.536709004920731	0.223567072634998	-0.137714904454072	0.169049400094549	1.23836631257207	0.210371010617575	0.587469777522804	0.843008515204145	-0.293947131724714	0.359455810191186	2.38305137252471	0.210352116640394	0.719748590455666	1.7624658703578	1.25969973198822
O00159	3.93843367806009	3.05861859500839	3.07358273500098	3.54302308809819	3.26015113411315	3.56182543774585	3.41339553779278	3.04804090699671	2.51596279115973	1.40756749116124	3.56327731450192	2.93352397532301	4.27490900999352	2.85241475441647	3.75800211343238	2.52062702561503	3.25566981826836	2.59334055386594	2.75741184025998	2.54384081869651	3.42069369259409	2.97965847572694	3.13818859221678	2.9546838982837	2.65195316309488	2.74954959773416	3.73325156131103	2.74548366263399	3.33468902870257	3.35780427086968	3.00396335561656	2.95005192189925	3.7603902622004	3.157303589649	2.94423091347897	3.48821392940426	2.39778854024652	3.85612973955074	3.13186790045168	2.66317494726057	2.84984937890662	2.92896323198385	3.8729927440307	3.4080715635068	2.46967580026901	2.72650899539499	4.0270071352815	1.96546260472938	3.33421067767667
O00160	0.379769899117475	0.962947379586804	0.0838760123513218	0.697576697410518	0.947511926593345	0.797301098234078	-0.394529735119194	2.06180684532488	1.21792257240343	-1.05287832626929	0.917015542018728	0.107292003403906	0.00850665520488292	0.832505554981823	-0.709047436476133	-0.506717064496083	0.416154783246649	1.47183135590801	2.19332987392705	0.0758190352321719	0.577435784338833	-1.18453883565915	-0.169377036831465	1.8524719565171	1.23899903247139	1.35911776848398	0.273631043828944	1.70726767772053	0.706983852151454	1.03231748956047	0.945910493412535	1.03762945349874	-0.112198221380153	0.481883039585876	2.40677582417848	-1.0271640350062	-1.25358427012068	0.86695831207378	0.800437969355983	0.683421074580838	-0.260902564366775	0.404776015913557	0.186005528281761	1.06515507885421	1.03089855969842	0.281217871726287	1.53657953383724	-0.511477096922759	0.352723989558253
O00161	1.73259422721582	1.1036241463827	1.50786596166517	1.58416951055301	1.71579243089431	1.49785011815856	1.77302811327663	1.50529497934012	1.65907619883879	1.68879531401531	1.67761967152919	1.89994229941096	1.83451047795633	2.12025320745202	1.25381103327508	1.79515105197766	1.19937485275279	1.6683721900579	1.97506821044435	1.53981956353607	1.5181208405271	1.30301873245433	1.56500947723083	1.74560353688838	1.94843900518524	2.20275455894067	1.74817238575999	2.07686063693473	2.08475671873938	1.53139656126301	1.97639038849123	1.90158743881792	1.7993319279632	1.47133456848031	2.14708039194882	1.99650160813041	1.24561318536728	1.67667499327841	1.40889449041768	1.27075400507747	1.46678545064482	1.91129618770323	1.8448930983119	1.76433666140244	1.92476469441973	1.42579249836668	2.23807235048228	1.848100156002	1.46518460431995
O00165	0.0766715071943338	0.840647024154837	0.0659215732137177	0.667122450151847	-0.408662505699269	0.102600894177886	0.440646081606701	0.811781654272458	-0.419486279150817	0.663976167091292	-0.101099488486833	0.271394781591578	0.246540584722741	0.16996519030994	0.195592512240783	0.161158323331733	-0.111150908885442	0.169305542453984	0.436867561384767	0.744905660318754	0.295512664633723	0.521234445315827	0.754381816986378	1.05873820076759	-0.233690959593673	0.48078142121561	0.105987329197541	0.479707613097096	-0.62179707596062	-0.0491118004206861	0.572115814697371	0.74256225025751	-0.585410732591683	-0.00808309992567402	-0.913850192827027	0.820544712747184	0.550019745712284	0.0205816328198303	0.231586320292486	0.561681582721107	-0.0198399601232122	1.22299702426958	0.0949360747700716	-0.930332111657302	0.027725135361246	-0.360083041049567	-0.266922111991457	0.115173747700497	-0.0506639495216827
O00170	1.8235505870798	2.22914176804839	1.96853872684471	2.23877223843293	2.18067375734802	1.96807639801586	1.87911937920216	2.60012767240773	2.30158193954338	1.72352841366629	1.93947579456914	2.9281810793933	1.92291807249425	2.47304366901893	1.63545500429317	1.82057933025681	1.49557777221336	1.76410359883821	2.18345130078584	1.33540065167663	1.58779268463034	1.87774785900992	1.81975934043813	1.46265220519409	2.1456072343663	1.60242176910838	1.65024661589219	2.0646792551964	2.69047695059287	1.8776828196922	2.16372744087281	2.24070926075949	2.1186803270451	1.68518076201829	2.13768377742439	1.34566344919627	1.29415501524625	2.09385822098864	1.3464237900981	2.46583961420426	2.08435690731525	2.10717606298033	1.59287785150832	2.03704905190568	2.21542391105205	2.22212442389229	2.41067788229237	2.25485320091386	2.42173316777191
O00178	0.0277648749582458	-0.649476966065439	-0.121234769866676	0.0456590686093286	0.0895057488920799	-0.0880688776567009	-0.828081491374059	-0.181168643592869	0.601383941902871	-0.832782175572193	-0.641360302818617	0.0234425441588098	-0.393088247815106	-0.0270654503784797	0.000118424777117099	-0.691727207900199	-0.754778194823446	-0.292809512385391	-0.212136170614439	-0.190117042293057	-0.762433786006724	-0.790092211132837	-0.535090765853512	-0.174819401322676	-0.250590188136242	-0.0290034243089856	-0.619162997170896	-0.376422064227647	0.239889776967939	-0.232376990841761	-0.437520187355997	-0.141445778066949	-0.280505677321157	-0.665907439235498	-0.338046203488581	-0.785641124324647	-0.435291179944999	0.188882063070775	-0.520360814287109	-0.501868438369522	0.00408061998275322	-0.753235097120898	-0.721254977853039	-0.551232736941627	-0.15984180859243	-0.522012204058656	0.777627523710327	0.265800622138226	-0.371902619492214
O00182	2.19150629841766	2.78015791442618	3.90137085412775	2.99372414038082	2.28030837942854	2.68667035407209	1.96644811843664	3.20908703871835	4.00770581241243	0.0218977923584145	2.44462554747824	1.90807525939705	2.37760686353558	3.49809704744775	-0.0387066103152822	0.815958642729758	1.097831388304	1.5428616678088	0.909435924053961	2.0856145696678	3.36712272642751	0.188771384558908	3.34825723419931	1.78683228614804	2.0498016476153	2.21451899803058	2.16087777278103	3.55482495641333	3.02439575679239	2.10200729280423	3.36213897833281	2.11925262487346	1.0120536839984	2.37888060811901	2.56933047966923	0.905115995276603	0.0823384837519949	2.02874748927524	2.93965804624368	2.3505258915877	1.04633618751785	1.38321394301068	1.8812756527114	1.91022491979767	4.07295209462318	3.41334480706053	2.78992336856198	1.25482141270727	1.15983825212188
O00186	0.888340700212378	0.962869412086008	1.59319291511732	1.09459106025924	1.32251514344041	1.38486484904325	1.90578184682394	1.35732581936809	0.586174996697853	0.715740127025732	1.81582749060566	0.632992431026111	1.83245086609862	0.883904207828907	0.222625027542518	1.36375613839534	0.743739291020033	0.889891544083667	0.894389490623936	1.5895048784191	0.737509683203525	0.349337659706714	1.98757974316829	1.41146591247628	1.24311383248113	1.80709263275856	1.9318007754065	1.24838111310437	1.00635372762498	0.924005320553457	1.56316293873523	0.688347802405369	0.482137279985386	0.817302846008266	0.941905357846561	1.22843803101138	0.878247208837617	1.43771172753867	0.820010384783362	1.03157935224169	0.828053603074823	1.15887054052318	0.714150229287318	1.09877497398899	1.50505092567476	0.931426547432537	0.886053119726771	0.775531329379321	1.28814441666061
O00189	-1.69982462487705	-1.26502332105146	-1.61940194569286	-1.72690433398757	-1.67038107609534	-1.5821914242184	-1.32772461400327	-1.48129069843376	-1.64390706262855	-1.03963426878825	-1.56153888603729	-1.62778860887938	-1.33514797607327	-0.914479249176518	-1.7385701501219	-1.80127451877222	-2.21859889504499	-2.04455634562395	-1.06162636827218	-1.44400201223254	-1.96336294919312	-1.91888046125037	-1.39682593329701	-1.0133696305309	-1.14657723228852	-1.35836157014475	-2.17180104776972	-1.36462962435212	-1.59720325240582	-1.39971784695755	-1.44935992579347	-1.59629936047748	-1.06213384120414	-1.6738034833941	-1.96018131085315	-1.46687472047224	-2.21185176751954	-1.38205927634512	-1.24761367159163	-1.67369589597047	-1.95203485063741	-0.99189329842606	-1.72555991272258	-1.85940185264722	-0.885713173592837	-1.52600079023822	-1.2606535487442	-0.815145824901402	-1.70174676693115
O00192	-1.36259271501036	-1.36324587346055	-0.243184549367399	-1.72804431375119	-1.60671298524918	-0.91426295664802	-0.316836491951873	-1.91723090253303	-0.807973186969495	-1.12411096119807	-0.786112444401155	-1.56339002921549	-1.03480099124149	-1.39307197954322	-1.72126872396479	-1.21492965357958	-0.533820215017133	-1.80388872800171	-0.384412364965055	-1.29250172878593	-1.56563350406975	-0.546485448170383	-0.944809498831409	-0.136308484014043	-0.808518472409895	-0.360520832765332	-1.13513903037065	-1.25727626399916	-0.886862841517358	-0.32895075656281	-0.445883722851313	-2.05481451255778	-1.37153354926305	-0.950231764543757	-1.67028538561819	-1.19077607235446	-1.42817176804483	-1.52344570472012	-0.857518680371649	-1.057488682406	-1.2837330409031	-1.91919653375857	-1.36064367256667	-1.69139820523968	-1.47779735025854	-1.08222243374876	-0.645570534921353	-1.89143200715028	-0.943543340616769
O00193	1.43930810078305	0.909543204626063	1.37552443433575	0.623307649314436	0.753935232524324	1.14953752158166	1.36236877861472	1.50296781983622	1.69635916081156	1.49539552819274	0.702379717634123	0.86724728388492	1.84831760131962	1.11094254527498	0.512352485191547	0.306050690407035	-0.783539588034197	0.545987969748305	0.0862413351368758	0.667698412198201	0.668178889791369	0.167777205333339	1.06101688214054	0.851311510175718	0.42911750827135	0.89246594131825	0.944031269208306	0.706171091472998	0.893050078609642	0.357173644552869	0.200811790825263	0.1258558221779	0.253585795320243	-0.0011063227461019	0.84148907879656	0.735132329956807	0.461040149854959	0.955072844208601	0.65048726955701	0.841246098887011	0.802308781725626	0.0363521685526731	0.92728480478829	1.01607922051861	1.30418318284498	1.33990509146639	2.20148296362068	2.22912169189542	2.22776906868327
O00194	-0.62956475300596	1.84529849169202	-1.26626684205577	2.50640942202825	2.25294736007225	-1.49641182889691	2.13142879879636	0.154987831499151	2.95884294315732	-1.40980958190022	1.39598560688321	0.545815313651127	1.85996430564541	2.48895366606118	-2.29508235068337	1.84749474775499	1.5483731615492	2.2903277831869	-0.470865441556157	-0.20237872268347	-0.253645308226011	0.458171618048867	0.516747477479377	-0.13349906340029	1.20541615460995	1.85570060775362	1.39928850560167	2.83562755574768	3.11667666637749	0.795456379350036	0.583470625867674	3.02606521868506	2.61549697492121	0.687900089250176	0.169905329596688	-1.14305897814964	0.0135720236128215	0.815312617468511	-2.44790737295711	0.688436759946894	1.63418846529231	2.37144278675114	-1.25157504543476	0.849581223918833	0.192114835361334	-0.608188875797286	0.274044765919443	0.296452388671094	0.46618592814403
O00203	1.62230184456634	1.11849082213798	1.48196701049959	2.06101149632644	1.6652712851491	1.81861114744396	1.58236140862804	1.56548023979444	1.86426505489882	1.23154623806856	1.3376414624816	2.00933581100642	1.75151515431239	2.15570526576202	2.40044395414556	1.17351669192771	1.32825476275881	1.57868203021672	2.02975949908803	1.43301748975222	1.86437630267009	1.55319131758874	1.5069232688018	2.04530800046945	1.93546668538867	1.6172480716141	1.63734466291233	1.81959600938069	1.79700548038571	1.67705061077256	1.82140101147805	1.81504545297965	1.53746375098419	1.29369086023912	1.49739226467327	1.92806327445027	1.39637981806285	2.35353456933779	1.66774852854832	1.32990077027172	1.56854406159662	1.44581642708016	2.08425507826946	1.5026521333514	2.07717179764884	1.74924752552565	2.33025874930262	1.36070948068775	2.14315020278237
O00214	1.04204274043232	0.465704982977259	-0.357442606313546	-0.173511038449574	-0.481000087956351	0.0081499884286913	1.42021778430562	1.27722058045422	-0.499021783084936	-1.03885192830433	0.479485552396286	0.223930825960354	0.245137985038049	0.280232150813422	-0.685918114894779	-0.279323582721592	-0.546156325873456	0.151637146378548	-0.503115709963234	0.560008587471499	0.235929591748677	-0.194183530899085	0.152378536297716	-0.139505772882021	-0.0346425879062746	0.304829250334935	0.672238246790839	-0.00653888260958979	0.0442735131940477	0.200241625302549	1.79834499243412	-0.106163996641421	-0.0025925539110645	-0.296362639048871	-0.394143132720826	0.800715064646422	-0.377869425807292	0.700432193720394	0.456407386358951	0.0395993506508105	-0.385716791026846	0.652686628046046	0.294550089270569	-0.0159676109099145	0.182379726416915	1.6962602063215	0.465446910109447	1.03266791557097	0.0850779867653948
O00217	0.0262097577638194	-0.283357904204736	1.26095394992332	-0.0480013721795451	-0.124669886306544	-0.0868331717334883	-0.259830067215383	0.0838124655243249	0.519097392034441	0.0798464659522615	0.118128051208769	0.00786449639827325	0.0183536300345146	-0.172351481129162	0.852257196442313	0.355284397289015	-0.247148625855223	0.813908531048776	-0.533336380664018	-0.227960017846515	1.43275372787195	0.572438190640799	0.729977861017895	0.777314451650502	-7.52823052430074e-05	-0.124844187870671	-0.216392979734154	0.914569007032714	-0.345062300597499	0.10917274826334	0.551039266199732	-0.429105070953817	-0.268250100522796	0.420663098870168	-0.403872442620006	0.0147655061920897	-0.335602139496554	0.842964087725361	0.608703960950255	0.353183051434046	-0.231694446824434	-0.556936053022572	-0.172057584422706	-0.610420092711744	-0.198928977969784	-0.298884344099497	0.189050470275156	-0.0573441439742268	-0.453255624364179
O00221	-1.18584244819181	-1.96887735144827	-1.31949005376882	-2.46296997171593	-2.13652474665744	-1.60934317878068	-2.41816386629556	-0.991157264753758	-1.90710158829216	-2.19670858985444	-2.95724962193435	-2.44232751101202	-1.46601818353933	-1.44828442093765	-2.019541567644	-3.16806536079497	-2.8163109145819	-2.07779909000676	-2.26627210795348	-1.81814652563068	-1.35048585604859	-2.28569905701684	-2.33888534712695	-2.24397762232197	-2.40838253207245	-1.32967225872891	-2.13578286771312	-1.95996746687024	-1.94421771125514	-2.60898403367554	-2.05235411811468	-2.1553676146583	-2.0814377828806	-1.87961892835124	-1.78541795173672	-2.81780727604243	-2.56239050927177	-1.92077081460615	-1.60713238869161	-2.26987420989577	-2.83134536473578	-2.13897710999179	-1.92058979823787	-2.25781401389576	-0.961301310497403	-2.34038668829427	-1.27285858562775	-2.54146849311488	-1.90393781769859
O00231	2.86857606178178	3.15238109734276	3.18373132088616	2.99946175504045	2.73633266369874	3.00459896546785	2.9557058801099	3.20200652004846	3.34028549417644	3.32609169932345	2.98433117941381	3.1879272253695	2.97574106952597	2.81424633741032	3.00197486604365	2.81508311052234	2.55519802709041	3.20482630861559	3.30107314242816	3.24560420303099	2.97715097799703	2.91029162125274	3.0219821444646	3.11137189114786	3.111366271019	3.10649831847682	2.91650743499815	3.0120474170757	3.04488414914537	2.83847901022115	3.15796877449794	3.22139601935334	2.92083251332238	3.14469827646465	2.93058547083296	3.09510661212457	2.9186301852315	3.14413061394324	3.22711353578511	3.08766363762881	3.1159530201341	2.9512731475528	3.10095758778176	2.80098149518839	3.15635901866093	2.6492621915609	2.75748784559941	3.31294116073304	2.70209987372974
O00232	1.67384197386708	1.95348454980073	1.95680105957258	1.7943812933659	1.63708098548145	1.70678623312382	1.88950368947881	2.09697354985938	2.13171930758738	1.94137148307355	1.71969043770083	1.92449632670715	1.64858401434691	2.13795805222325	1.69189356987217	1.38465273808438	1.05381514146736	1.85544082451767	1.98056903185121	1.7991246532097	1.66222800043054	1.55724277940037	1.56089139626902	2.10467169783693	1.59919781221843	1.61524154314565	1.53363891537923	1.72855542075877	1.74940196134305	1.49282001663168	1.94366706086858	1.81709237022207	1.82027192602977	1.72684932337687	1.69110100576114	1.87000755019466	1.45708438758062	1.88407981177483	1.79184311880255	1.50963747237298	1.83322448982153	1.66139308774923	1.78066852307913	1.80693173988909	1.83084539311963	1.63481830566407	1.81550004963711	2.26497857410916	1.69098325018729
O00233	1.91711107353112	2.76394974966612	3.0093936457922	2.03110837189806	2.43654094164008	2.61199366777759	2.53297293480312	2.61163986602094	2.07052223514425	2.68110964434728	2.40599033226583	2.04427402710222	1.98008089655579	2.4007847170756	1.39699396275519	2.51651788238621	1.50279663385433	2.11840604751779	2.56955345159417	2.1052492979253	2.19176702365725	2.05190544886099	3.34532891830118	1.66300831128039	2.68128514718385	2.42825476652316	1.81883145694559	2.26677472038952	2.31765143824013	2.07857627021277	1.6929017566351	2.45532917828628	2.21208430337749	2.20147984874525	2.38113298205711	2.43915781866055	2.38214453350677	1.50763039895287	2.69983997096143	2.56781482386684	2.59537709858382	2.6452049981935	2.27422668853647	2.30791467805708	2.81388091738964	2.04683713220964	2.19924552453303	2.31221733784535	2.60044202432946
O00244	1.52762185377131	1.6031079583038	1.53775705869367	1.79496688854676	1.36841504705644	2.02198294563127	1.60471613478874	1.68253935070087	1.96193583724032	1.83800638337187	1.22074422080403	1.77410065417743	1.50787776158288	1.47443377015462	1.29395615849921	1.04056071873094	1.06290466710209	1.16402262357074	0.538645767693856	1.23601665399726	1.51236795986536	2.51229799215912	1.4664088732144	1.22141629842923	1.38538395919774	1.82024985842268	1.54672119243289	1.39951697034661	1.50558196374617	1.93680122833907	2.2310249173757	1.16579643042131	1.70195986395635	1.42715252591464	1.93725486303391	1.1810831900573	2.90168954228701	2.07484268277414	1.90036908250777	1.45839699954063	1.46427628625094	1.79643364102546	1.7469707524084	2.3325748000214	2.20580394872664	1.67092725787655	2.43344086067588	1.92154078396709	1.90182732090669
O00255	-0.40184175449051	-1.67059972318525	-0.738074950493917	-0.685890708520725	-0.834505700006876	-0.629676039751287	-0.838964806825807	-0.781567078057151	-0.96479838763327	0.136327711745864	-0.664474963180925	-0.338136905888154	-0.829600644318164	-1.25670835150972	-0.964588038001883	-0.848716611764749	-1.25830875446924	-0.788609151135633	-0.842125343190922	-0.720343840842441	-0.88286143944846	-0.82612468146119	-0.658232741637319	-1.43958710780277	-0.549868037453152	-1.012915064477	-1.17482586197096	-0.942596560680679	-0.744889548601201	-1.22095720624875	-0.807869478598674	-1.54605264574476	-1.3033338657571	-1.80876318806126	-0.992612186934767	-1.33941257036823	-0.766448703185091	-0.680533827119081	-0.781436640835077	-0.542159509681625	-0.347970860512193	-1.04227381371452	-0.937012195338285	-1.28206649275388	-0.766059217900796	-0.66868932568554	-0.466783379436151	-0.849042628689737	-0.493477260590694
O00257	-0.451996732273887	-1.69642569466435	-1.34992574015103	-2.28333567256124	-1.24504121007313	-0.326909421336355	-1.36010069200616	-0.550407773483625	-1.10805344645254	-2.19840396178031	-1.0356980203932	-1.05190868012155	-0.487462457331388	-0.8527357825806	-0.602165938681376	-1.11720443865041	-1.17045392913555	-1.17315584026523	-0.410616331413484	-1.04601453596679	-0.645442614734995	0.116255664332359	-1.157139011583	-1.03925118540305	-1.20930624711376	-1.23043847674955	-0.720947130984273	-0.679784633631849	-0.905935955772987	-1.0918380614854	-1.57419604042407	-1.14619517627178	-0.6837786355507	-1.07829313755835	-1.4145981060281	-0.839833160538371	0.114361728088959	-2.05504315401352	-0.43988020595174	-0.978160531041437	-1.03615482195733	-1.93886589914928	-0.85484973556057	-2.20726882999567	-1.02505859432787	-1.87992478284695	-1.13323382848436	-1.32384481871632	-0.78945055634037
O00258	-1.52212034463072	-0.655975818615723	-0.924237471183508	-1.26585760826544	-1.4871646897479	-1.57895119975473	-0.958945602127969	-1.11253383153256	-1.00382551796954	-0.715626230192518	-0.9091821917446	-0.580473453958087	-0.916480172676257	-1.12337709326306	-0.265129078820825	-1.24130644877217	-1.06370858583479	-0.839495238899858	-1.10661113279077	-1.52742155105576	-1.34304291209557	-1.23305343326352	-1.24504587448267	-1.00868313908907	-0.993540373670614	-1.95296822557556	-1.13099566207317	-1.08983847754033	-0.973168476852033	-0.703677156636592	0.0771110906719201	-0.718342716328975	-1.32013466208851	-1.802288906989	-1.29206084500867	-1.49867975461835	-1.70667288536501	-0.11082952799322	-1.12665717189941	-0.906901003499705	-1.34299840679953	-1.31080045762019	-1.61382758722468	-1.27319850922094	-0.843116298112015	-0.0427286555344892	-1.45480009593313	-1.31652376152896	-1.15091737122629
O00264	3.85982638399038	4.87796760810899	4.11949992208204	3.96449248201136	3.80096787524653	4.27454577230775	4.14538376204204	4.71905384126588	3.67316846407735	3.69675087636049	4.12375437013655	4.06897407770767	3.6092960019504	3.86487923836763	3.04882510185402	3.40572546231727	3.3953516932559	3.29210793139063	3.21498885071049	4.42935834881669	3.42687880022531	3.72893927496658	4.87719865125055	3.2223207176556	3.73580204381392	3.95732931478992	3.7418527908243	3.29234884719269	3.8397577736536	4.22207641424027	4.8496148006594	5.0877299240329	3.55169252810943	4.54932758242825	2.64829256733439	4.35700058439981	4.71057390212873	4.15031868650633	4.04498491630178	4.27510951156526	4.4973777984643	4.39414681682893	3.82066326785994	3.87120400199493	3.32092514538545	6.72732808390445	3.7573993572528	4.36239885865807	3.96961129230102
O00267	1.28866123780778	1.00080146670291	0.970343692457135	1.29698895612278	0.820523211409215	1.18014178650296	1.47447900115514	0.98092012753294	1.39137801659227	0.926515004911796	1.04913005592199	1.16631836155594	1.32605454581193	1.11067743288638	1.24092269935312	1.00974554078247	0.00397187613980421	1.17642866714018	0.903006658285703	0.867775867905332	0.667882515685781	0.763828671143393	1.09879706414907	0.941557364876694	1.09891523014589	1.10429359310616	0.893502274197946	0.763743458897865	0.699494473403718	1.05035214118066	1.06226470280255	0.490575140713123	0.810031644610151	0.317387797855437	0.652775400737093	0.72703567752411	0.869974530984713	0.820198230706918	0.815464484766826	1.13106071805058	1.14849392921122	0.919691863828538	0.854600773340159	0.665537928808652	0.939151506751685	0.775616369300861	1.07353357484682	1.14767413366103	1.026640428335
O00268	-0.363369615153854	-1.67119493733659	-0.670235735009614	-1.43575134863922	-1.37014552449493	-0.984431240142525	-1.67653688384766	-0.570850671263141	-1.06565085358054	-0.868867151724242	-0.639004214539879	-0.747264907711306	-0.830467746814834	-1.20016300869109	-0.531554592891091	-1.39905481021012	-1.79970537093866	-0.876512441776113	-1.97506045440632	-1.50330138587968	-1.25467049730419	0.18759009505432	-0.633372666034878	-1.24897200318178	-0.810616362543396	-0.685373801955674	-1.08218955453024	-1.12021974686023	-1.17685071871137	-0.875490078705591	-0.889456087471217	-1.87875731149347	-1.20348390603659	-1.50231419924776	-1.54899771662685	-1.47104074383468	-0.41214724121715	-1.06200650704055	-0.592256888487281	-0.736249207106827	-0.843913262564634	-1.50674992719801	-0.624480823715393	-1.45702529810303	-1.0127927662533	-1.06239650278814	-0.609649535778576	-1.16218217037266	-0.817711689749794
O00273	1.09795142299025	0.82573619644328	0.713573364931733	0.697139170565665	1.14621974244362	0.869427294013461	0.619775826764972	0.724068955798158	0.645681487401118	1.98051334783186	0.744582839586691	0.714812744372885	0.569872610377034	0.45268292495766	1.45222337791643	1.00379009215962	0.246724202489368	0.688857237434933	1.64031700106824	0.468867780663857	1.03362278142191	1.01546909216314	1.47380819981981	0.933506368298863	0.874487595699717	0.797077461182621	0.741538719101717	0.8000321456375	0.52190449302328	0.860067378396813	0.570597205084267	0.431179168465734	0.305830875868409	0.980296755339779	0.704332045265362	0.108844572348016	0.156099406711833	0.611662161347533	-1.01399331451483	1.09231109041818	1.03477435340207	0.689907625624912	0.66046006766404	0.907169157696496	1.42502586824331	0.130295030392736	0.682397081930993	0.770790698987142	0.605971148378512
O00291	1.77260339219571	0.739687982504499	1.33778226984144	0.505464143544653	0.984226053613725	1.24936737163102	1.33646380480809	1.4820977160011	0.7031170406746	1.06484324702785	1.56398834395587	1.29346983539431	2.05434027760966	0.890405144097199	0.0985079775188051	0.854562910058634	1.83762880989546	0.932419285043562	1.29545077143399	1.40053614824061	0.619573224468096	1.17396684678485	1.61130749548	2.00882811889875	0.654717302855033	1.78522717851322	2.12288852607109	0.659534049815376	0.670596531447964	1.77627805057898	1.33186860617173	0.988253212647935	0.583972152755749	0.450210412830204	1.75139758413616	1.39726762321117	1.84527273835837	0.458469535669035	1.87748170691042	1.83800617726581	0.728612488373317	0.427708111463545	2.06868436620042	1.2107062737069	0.951552114741157	1.72239791372599	0.802855361522131	0.395272191019087	1.04680337725237
O00299	5.01845017548917	5.73608101733903	5.96213856092807	6.82689664236723	5.64313929924718	5.73212065019287	5.5728688305868	5.57892780174713	6.2650188280356	6.14785709685056	5.12220723681837	4.84129688722463	5.12396614004293	5.85609008543634	6.13852012630208	6.19530292843048	5.01196462127772	6.43472290721974	5.46316154395036	5.64394848783137	5.29407920924425	5.24330512906825	5.79894619677013	5.12361661857337	5.33827448263991	4.71550639550839	5.00905552594234	5.89237250996724	6.02491001648132	4.99487520534794	5.02429485499981	6.14339972119626	5.95331417310264	5.05776269062401	5.72774449464462	5.8025885025224	5.26867623962209	5.56501260356539	5.67486502137417	5.13061352716299	6.05545520219296	5.8076915505108	6.18506091502701	5.34093516849588	6.00435592521588	3.96991160615613	5.91594855705896	4.68027252059363	5.51332068670257
O00303	2.74800226166249	2.81837557372785	3.07280100373357	3.43500453373489	2.84921167385829	2.9830891627797	2.85424751568139	3.27769587003117	3.09929109939919	3.07645952010119	2.80960536227126	3.29947299440978	3.06936242220856	3.04866703828912	2.88680174286158	2.94325373056042	2.52125391488637	3.40449544966075	3.33232052016112	2.61893640108885	2.76435680123066	3.10442782274371	3.03711999427506	2.50796905312993	2.87548299307943	2.97477870765305	2.38884462826491	2.64482415261663	3.02290235665168	2.76082191910268	3.10705240854745	3.02290434673598	2.6274455438027	2.80802144796255	2.87937682161415	3.06742860123591	2.93188180915179	3.06286142221453	3.23571644711969	3.18553154197076	3.01325947136387	2.91502693777872	3.23760587058141	2.65279898095269	2.98426477471038	2.57573196675281	2.7993477489904	3.41693037264244	3.04488373481293
O00329	-1.42644951953592	-2.50096288871561	-2.59916647294356	-2.91872578517294	-1.24217186979558	-1.89728485627635	-2.55979209872428	-0.966248142219511	-1.71159016590949	-2.39833605994546	-1.77144508654112	-2.79719235305166	-2.32536649182081	-2.35401238917919	-3.04006663454921	-2.44496384159032	-2.34761047348119	-1.88253694029349	-1.92116374616277	-1.91295088365604	-1.50537971758994	-2.42513336397618	-2.66012738943528	-1.35003556073609	-1.39365106564577	-1.51123272379224	-2.46019460504661	-0.692459688865389	-2.8612966832773	-2.34414503948905	-1.99751517915416	-1.98163928395071	-3.12281532502223	-2.24499905630603	-0.17517508156549	-2.49220456426632	-2.40470877944773	-1.74426597831587	-3.01370758328004	-2.35541061756566	-3.16012372605177	-2.00438326655142	-2.33315043092738	-1.79301022682438	-2.07908031267597	-2.36098367064234	-1.41064655984004	-2.75984831607522	-3.06123823174994
O00330	0.341464247540708	0.452532673583629	1.52697931167706	1.34954402471796	0.5121620440566	0.42217521675405	0.414068083799465	0.648094589182252	0.761478976776059	1.32662088062202	0.626472371382034	0.0578919583111563	0.209414897661846	0.634396717683234	0.378036712147621	0.0662174186746558	0.37528118959648	0.713108316512393	0.15572788452984	1.40973196524258	1.91256673654127	0.892507055726398	1.18435939463666	0.456832228661597	0.478991080722453	0.724702545653132	0.550695564908397	1.22227878346647	0.202754059799458	0.468391606649899	0.866194362173934	0.906110699811386	0.998772728939276	0.833842458186952	0.122571274140201	1.31995620832148	1.54704748253158	1.34797432577877	1.01973312375588	0.921153679487558	0.840033832869823	0.815121928074918	0.171403866648113	0.404677938758953	0.310764097423638	0.902623078494292	1.17294116742178	0.746335603218068	2.29662893821698
O00339	-0.767116793838838	0.213744037058554	-0.587674945424879	-1.3297513565488	2.43787524938728	-1.5034501929172	-1.80437911587046	-0.936634098267444	-0.500778928089832	-0.0155379996053071	0.238965694733192	1.31769801104431	-0.981382702099021	-0.295489784322662	-1.26185241390439	0.595218119568605	1.0398664101937	-0.304241440374141	-2.13053910919129	-1.86923289089481	-0.746871153189222	-1.44976576689182	0.127258369558653	-1.03835180080052	-1.2921941176566	-1.22527481422918	-1.47976228595423	-0.297109580990242	-1.31821971811658	-0.618176050685506	-0.876761097520454	0.605294503962909	-0.727871556333147	-0.592699240229138	0.0592048871697486	-0.132844268593983	-0.556688337653874	-0.166434350469066	-0.255230316492487	-0.585038196187975	-0.540628344910299	-1.4393586364988	0.117913159791387	1.18968616160822	4.01301668912044	-0.762724906161926	-0.301616538917106	-0.157475339124309	-0.412320305972079
O00391	3.25446214215615	0.542960994773711	-0.342167659461776	3.57859554429688	1.1039624127648	-0.0151427814821368	4.28299985374312	1.18988551100123	2.11563252467092	1.22705156899726	2.6367427619837	2.07456555911955	1.23097515819975	1.73940715753966	-0.376828008702038	0.988936087506962	2.37334204357619	1.27785330240967	0.866739253117689	0.461440940429124	-0.116969172858546	2.09289453378024	0.478955682271943	0.690999403559861	0.481872446484585	1.48412519601923	2.87868835604738	0.988986435845169	3.03763734039918	1.12721880929291	3.15958800096228	0.97673771689659	3.98176217186964	1.27660164065911	1.75014345106896	0.0651983120627051	1.08903421790461	0.337541697315618	0.10433646509804	0.725440004620904	1.73190521592682	1.60992926822962	0.0662733146092052	1.12820554360133	1.4595618206789	1.86045320567205	0.719167155824874	-0.84726732314487	0.103910774624378
O00399	0.393436578711192	0.0503721548778682	1.07202887896477	0.365664393124158	0.646878244786668	0.953152652112086	0.620125864276833	0.869420512073626	0.501020173583857	-0.277426386225905	0.445843501722273	0.290545070489211	0.603300340731417	0.152494537495706	0.826536427902887	0.196029319318507	0.471959951281361	0.555614638481767	0.0641190737001178	0.563870909135037	0.323181843368628	-0.497186577611556	-0.096385091879446	0.137471274688515	0.452284898069419	0.194995984226004	0.0291642674994552	0.384083594165787	0.353444639495025	0.415801263989241	0.697286795381794	0.592963488009579	0.500793812882112	0.364540874832521	0.256136783021059	0.999146058082927	0.414010288459687	0.532844256954876	0.142513178101801	0.38614748458456	0.0792098498373086	-0.0825455735094458	0.54356403304233	0.272641768650445	0.171137515156362	0.745202824672516	-0.0188338335538489	-0.193802940933255	0.269253549998222
O00400	0.262072668266933	0.685125375867582	-0.0869028014387414	0.610665236860795	0.142130957339878	-0.242357146041673	0.525663540919144	1.0070731775643	0.665310074344418	-0.268347990430668	0.968596722778379	0.942754248233468	0.476590460587595	0.722116965628835	-0.0317137892409818	1.26566651404489	0.246986542647292	-0.226827055152741	-0.0608355172137607	-0.0162010952390474	-0.237816484811319	0.978524153653598	0.676474492804545	0.00965867360229566	1.15311267527347	0.931194083661325	0.234716065700921	0.536004635381659	0.521475805905776	0.646116381253428	1.50297746999838	0.8524196437846	-0.336387076584913	-0.230525355392682	-0.215732582042802	-0.463115186699016	0.729140386810439	0.27651210911003	1.15173765071671	-0.0771524723693666	-0.00641296785430789	0.500501169164204	0.445583741837449	-0.683410150060325	0.312078608497853	2.12554447704714	-0.292155107912388	-0.336337249080117	-0.508721124146444
O00401	1.20838259588748	1.79691223179441	1.88739092067366	0.967068229978194	1.3002257292889	1.41990244981027	1.44448508620906	1.12097862526159	1.36705549515174	0.908216768863602	1.24507008587357	0.844232480665747	1.58186203544995	1.21879088474235	2.51090660624079	1.32223209593674	1.33340762197191	1.10553987871646	0.523441709356083	1.43869485303954	1.92380216457145	0.718865524998572	1.48373559450996	0.796809179097732	1.16408566510688	1.0753820159122	1.37419361637952	1.64914194226014	1.36453267719505	1.42324764140928	0.636669227426021	1.49781179939233	1.68714235450401	0.543145971440904	0.840722099148136	1.18765046504575	0.783619319235502	1.45525161967043	0.825832120061127	1.42640997325798	0.878959295759355	1.43772718783519	1.69040955047916	1.12874542857941	1.11618217110981	0.875547923088272	1.62009909579064	1.18651162321619	1.26082139089053
O00410	2.31864646961725	2.00480776258864	2.30542059381051	2.02827106116029	1.48470393930857	1.70211526826885	1.9376630813541	2.78830828081481	2.61654211270287	2.08029577601098	1.58608559563131	1.71877090405874	2.29374519609583	1.74941529730279	2.25447818698186	2.12103471667075	1.1643687571286	1.84336271868924	1.95019033570034	2.23128248743769	2.0754884409567	1.77258802769564	1.69255753287172	2.2678291985648	2.05129357737545	1.64526259821385	1.37433528401592	2.02267806943309	2.1025762902604	1.98939774013398	2.73860145581152	1.74180478119821	1.75722544695445	1.49712842406807	1.53408234406446	2.22020768013765	2.6806638585701	2.68660541588933	1.86446630138616	1.83877451906417	1.86302689002656	1.6214766686577	1.89680695508926	1.22319549758983	2.20166880301604	1.43524237183682	2.04353362956815	2.66033548525471	2.48293665047303
O00411	-1.82667658736173	-1.35911326255911	-1.18990710808232	-1.83429526775225	-2.18785470956836	-1.38556290936117	-2.55437071991316	-1.53484925191604	-1.2750769217247	-1.84184158271692	-1.80335396433725	-1.18263377859067	-1.92494017114358	-1.82888125251065	0.803855039450186	-0.971192882665846	-2.02783515401066	-1.9024411640922	-1.08630097488115	-1.8022863025147	-1.92135548058406	-1.56444178198721	-1.70867434609285	-1.58710760408021	-1.7113604622255	-0.791711232145232	-2.22071920753157	-0.0645847935737152	-1.27609767240242	-2.23142438633924	-2.03694111723153	-2.12566290197869	-2.64160479271043	-2.09314482212962	-2.47253874882473	-2.18935643913875	-1.66034207261407	-2.299956913254	-2.0363620786663	-0.749728292569301	-1.94899903420042	-1.99804497719438	-2.73577668461001	-2.37820858323799	-2.32252500464163	-2.71181181179144	-2.65579348259572	-1.70502587632037	0.0673954260749312
O00418	-2.27129035452693	-2.64133271932654	-1.35814304027368	-1.48635942872689	-1.86986808988592	-2.43768680289822	-2.09980636358016	-1.6588752997566	-1.7882284702145	-1.66186090504898	-2.28123532427226	-1.55354827487595	-1.97654577320333	-1.15281766785352	-1.27333197918446	-0.59514388902233	-1.47493826295726	-1.67824247900474	-2.90225117340479	-2.73404772338368	-1.76061411468832	-1.89532711776252	-1.66261563623577	-1.73795214699801	-0.691125676343804	-1.50691355042017	-0.930071385979765	-0.832316020223127	-2.07634460688493	-1.30331571444991	-1.07843975062045	-1.6895863348748	-1.92937748890785	-2.08311116267501	-1.75506556420836	-2.48001206279656	-0.60528966139359	-2.3067808786234	-1.35774417357452	-2.04125125101145	-2.32074587470166	-2.36152342735158	-0.81906700120981	-2.44471568583739	-1.64451429673565	-2.33695780997763	-1.09744355739892	-0.813571703958676	-1.74894287215909
O00422	1.27315422753466	0.814416494707832	1.16748972005401	0.906419692656252	1.13259358736024	1.12840604211351	1.6122708060139	1.29643911759728	1.02844758845232	1.82174645576449	0.629018154715803	1.17503532235155	0.844742400567284	0.735687825786037	0.790125267680464	0.48678899586255	-0.276459259401754	0.917696535988421	0.574165220030652	0.747041875661779	0.825028694745409	0.786175385999742	0.745601305452434	1.11947826182542	0.914967606384813	0.715743864647683	0.595892070118488	0.934539096458092	0.766012054766341	1.01048522456193	0.986216403080963	0.212303964895687	0.837645374742014	0.226550604637779	0.6961981105036	0.832967167930548	1.01569179138755	0.81735966701247	0.896683834931757	1.26413217432783	1.22247689777064	0.77014367235617	0.930579940305341	-0.0351080624996687	1.17287497035181	0.0523361479450823	0.529425430002044	0.887418653519484	0.209302807595826
O00423	-0.132314612143134	-0.962685492255011	-0.924852269656581	-1.49992411667984	-0.375673819412642	-0.274689321235082	-0.629374910913675	-0.82608261383049	-1.14923763336619	-0.762885985239876	-0.333800782839784	-1.0378923717856	-0.171235949298424	-0.578404439367327	-0.476389768921194	-0.980140511887257	-0.784748610963701	-1.68794162460175	-1.64543109686918	-0.362804701531688	-0.718600376479685	-1.60082963167274	-0.0903813728721801	-0.616267370526792	-0.298577918400413	-0.733201459812133	0.0898868345009696	-0.750209492700119	-0.770347289244645	-0.550241642395843	-0.495226681608106	-0.4122671243671	-0.758089430968868	-0.771157938028495	-0.402426916636703	-0.335825278452575	-1.14322877533191	-0.761044873016088	-0.157757376264458	-0.787628433109727	-1.4515836574196	-1.14860261918338	-0.430766515891458	-0.52679684570613	-1.04471433073467	-1.16996647337957	-0.908251962324035	-1.32602462633551	-0.310735755683931
O00425	-1.12476720217623	1.91706999821922	-0.275644600974449	1.73898776112306	-1.11692715204708	-0.063364507706502	0.388445712253763	1.61617393206196	1.48204264714614	0.54079694514585	1.05403809158798	0.204597029391182	1.08561692544217	2.39819350043021	0.546685640580445	2.06161623523655	1.57311673523607	2.27606575526315	0.0279223860414444	-1.0288587460312	-0.874436698221292	-0.531266972195478	0.00182358164505203	-2.90122783919147	1.94138050921361	-0.800879963614614	-1.2556164867876	1.69993895511027	-0.602742916037563	-0.171220186252163	-0.0775422745932884	2.49906583471162	-0.483095230206466	-0.325691290245434	0.0241528041271479	-0.814444119193006	0.162053572636726	-0.128474280278605	1.360634195163	0.845734421460074	2.58485130197641	1.74101478134905	0.280256529324545	-0.362068496953208	0.0412821720190113	-1.27632015547224	0.345595098155378	2.53624384415303	1.20680971262266
O00429	2.82753434315249	2.59779545058698	3.20406558669553	2.27196837247828	2.21264702519083	2.22619625849257	3.1055394562794	2.95963707237153	2.69985694726938	2.68432344134743	2.4705319487838	2.60622684754248	2.79430593452671	2.69945190679578	3.0874166945405	2.45991789392313	2.58170568423812	2.32441038092167	2.53533387000438	3.14377104492156	3.09962041440922	2.3601520482146	3.2860416227633	2.65168588545514	2.83683998948571	2.5849451690418	2.62929704223554	2.41031070060264	2.5419893448016	2.75256013654564	2.95523066226317	1.85929464369607	2.52415398998781	1.86019852565603	2.1844540218151	2.81411621217377	2.89924021251711	2.06952618358801	3.1845468090922	2.99605286732819	2.70871528211836	2.96480896235587	2.66334669934589	2.04442033403253	2.87894133138404	2.86443860463992	3.03440228869483	3.14502328700634	2.94471370720381
O00442	0.480155646471443	1.41533573393864	1.64317053466507	1.1544780467573	0.933434015759564	1.29411225995717	2.11526756499723	0.433851259746241	0.828689604239173	1.4365445313002	0.562816589093366	2.07485079823325	1.15654170047578	1.40846352225416	0.829754850922919	0.793843430177247	1.1104482431963	1.39205875385986	0.600445368626696	0.465399318012112	1.47017220379645	0.568107462106354	1.80408832855307	1.3519531928628	2.07599648173983	1.35023755749882	1.11552411205356	1.87273606210661	0.211745411589767	0.599308800655608	1.40254183106322	0.494188581245412	1.07182136161211	0.593887364398697	1.03458102038712	1.6162130678687	1.60436893212314	0.0250188144156631	2.39070615146865	0.853597431949826	0.605525229822234	1.50047526311296	1.53453298169793	0.801282325536601	1.89200313636418	0.980916904359068	0.740863311908507	0.47598945520398	0.933928035191702
O00443	2.60912591478947	2.34491592163793	2.34344925321074	2.39798199954178	2.2694996520624	2.06530379682812	2.05194237870417	2.24502141678009	2.90092081154786	2.37478985676089	1.95572218301301	2.51995439124191	2.44460222750044	2.52303240886951	2.04085183883638	2.80506034308947	1.54194127158316	2.49589795530057	1.99367657660105	2.11785213844424	2.55685449667716	2.09440440486935	2.15616020061144	2.41488087873515	2.49138209909874	2.54521902608138	2.17712069368007	2.25850103037766	2.86619257579263	1.96153591542082	1.59036593730925	2.08844502027528	2.28740946907101	1.96589676364158	1.71211689757903	2.22480881663332	2.31087538556457	2.48322676825865	2.49990588331699	2.22852244625991	2.75050298573395	3.11150436708511	2.21606006748266	1.97420099007886	2.75758569327038	1.82360991690512	2.55691510567476	2.31985564403326	2.69524262796489
O00459	-1.32854318013349	-1.38781992591415	-0.27018192513977	-0.805972935597328	-2.38372127656253	-1.1161661699747	-1.40104384200703	-1.95499132732906	-1.46115731185202	-2.70905330008138	-1.85161882073868	-1.33107043045994	-0.831250007576143	-2.36769625448697	-1.37253070302208	-1.66279730230693	-2.06293348654538	-0.851699100221991	-2.0252229396201	-1.19342197160177	-1.32098655355558	-0.95179674075192	-0.686228380256889	-1.68533916454289	-0.276079061343868	-1.5586507075326	-1.86969050864262	-1.57151447222112	-1.51352203483205	-1.89724047579084	-2.4244219627986	-1.0834325894146	-2.03310804052731	-2.12135038597918	-1.63971916406756	-1.2710212947637	-1.31208678440819	-1.11784629161776	0.0373327899190219	-1.9990359872011	-1.56929291458801	-2.47108308987836	-0.330811752723836	-1.91218369328556	-1.59485284716019	-2.88715513488586	-1.49012797927214	-1.02289608116222	-1.58748751900889
O00461	0.849760031385685	-0.187962014164091	-0.0794415935878483	1.28227404618708	0.560451300660375	0.0376920161714889	0.103475490839019	0.749246466290215	0.905859355234272	1.58154306460561	0.827978934007195	0.158468449754055	0.0988745154251127	0.481125921893893	1.66370498264002	1.59041280126619	0.738667479752815	-0.253972359441459	0.730313416979142	-0.542817024475749	-0.135553901060794	-0.569370124922617	-0.0388776137679585	0.0726780188216605	0.934876133328451	0.681234198166292	-0.00866375494351601	0.357424587814421	0.441477110669096	0.679125470966127	0.878697894385427	0.992259539778598	0.94162179532581	0.28957618856063	0.219769640603069	-0.498200713831851	-0.586237251226143	0.795228708038474	0.105963379112968	-0.145585963601537	3.03408590694614	0.0477855212733438	-0.188875246495655	-0.165748552083901	-0.0438101329917924	0.412599589551542	0.716573805335029	-0.0587656819089126	0.482017407730146
O00462	0.0209569603736952	-0.679101146000518	-0.977917186892746	-1.18344865537732	-1.39041985235857	-0.762262865736913	-0.958315240393775	-1.30724590733877	-0.560679306392457	0.00159296749129645	-0.165401685918694	-0.876168533260522	0.256314091316773	-1.0512205325335	-1.95555698153127	-0.195831745195694	-1.14753371575655	-1.49338064125046	-0.469735835567958	-1.16557703736627	-1.03821785802726	-0.480796341493557	-0.609869860093692	-0.397336786155185	-0.989633589875137	0.0972815507272351	-0.451221211327915	-0.537435246030896	-0.669525439107494	-0.190102310250788	-0.550837966968496	-1.24214334690431	0.120995930699245	-0.53561819216146	-0.748969927093947	0.401501498861753	-0.994383535167819	-1.05521600569578	-0.529722307646278	-1.2125343026562	0.125778521215858	-0.678728053329399	-0.726184771625396	-1.40301456948191	-1.14390602822261	-1.50506516753406	-0.825022906571634	-1.28912669566224	-0.860089125281737
O00468	4.25130664656108	3.09964586326844	3.51829375879312	3.42861696664253	3.11823448451269	4.04405033612086	3.77661721786725	3.77352343094256	3.51109333852621	1.03985621177589	3.98791343686508	3.45294391583817	3.75016448022354	3.38687233923519	2.728421164094	2.4376053455313	5.26131913765284	1.64785788764373	2.98778596645747	3.35614518695317	3.7014703206633	4.12042222860053	4.99329893070202	2.2832181580904	3.47470561515214	3.37211703174824	3.95715806689295	3.23394267757264	3.66258619824991	3.93413682018678	3.23363570848285	3.38372058116471	4.56309657731019	2.10582365527469	3.06607002217282	4.1221206842023	2.83753823348132	3.43129556383081	4.3071246191169	3.82594818313525	3.1984613333919	2.94105876236669	4.36870634506831	3.82030754619666	3.85143802454057	3.21937276912035	3.92719091362306	3.04257694612797	4.06736346742929
O00469	0.892463184920143	0.934249344837026	-0.450138539599509	2.67847847952704	0.553151020188343	0.212913749351124	0.479180050438767	1.38883635381635	1.57697263841476	2.18945831351149	0.767019418846964	1.37357621888174	0.602626471988907	2.62819277128734	-2.11356296232406	0.292221622733029	-0.179834346084697	1.59292292270414	0.705009094141866	0.0284139917427932	-0.302892664155824	0.299713375914834	-0.181805846652074	-0.952033902424716	0.568505556924684	1.04404149728503	0.982638732630637	0.488484038868267	1.60698760518379	1.36344888324061	0.650295806239244	1.74175941114686	2.67587975255321	1.23967398518357	2.29182673384134	0.701704546461915	-0.472672540480547	-1.0706151208437	0.901882223941858	0.132473535063122	2.03071110213299	1.1731030662646	0.730088023880649	1.93324150236086	2.15298685854378	-0.642727858191233	-0.00447751163561527	0.963571376403436	0.715969209609458
O00471	0.239245430272696	0.464213045616951	0.124863933356197	-0.00619691370736497	-0.0627992338876489	0.287829174586285	0.217917491601252	-0.0399954939211611	0.24484423944253	0.118610604376567	0.273967153321786	0.233018634610714	0.115015833184419	-0.510522684677113	0.0459637440829681	-0.0729685222199556	-0.427834074114974	-0.101085838070397	-0.492317179615007	0.363330096334973	0.295220300527502	-0.294378097958532	0.157585047167597	0.166577548169458	-0.0086151588183192	-0.328988812318695	-0.199476394185673	0.499519335217972	0.870467324122799	0.239122675843243	-0.179469288325398	0.91118272636005	0.676217296808128	-0.426596094784129	-0.00530436473706608	0.814556284424659	0.113107936414977	-0.00254128384426799	0.137170856199617	0.0295191635716794	0.536006626568685	-0.124422819688206	0.62145650359513	-0.300513664375979	0.302290480744977	-0.332618079527638	0.0110442914803759	0.361849234543685	-0.105031069187577
O00478	0.100428318608412	-1.2706655630745	-1.9186012375746	-0.982862218980918	-0.0388056103313623	-0.612791329333636	-1.64715487171186	-1.01397738352815	-0.868207142896914	-1.37850728275971	-1.52178404619683	-0.768769948126588	-0.921667751788375	-0.92282193184716	-2.14674770405291	-1.52659065681104	-1.78219260716134	-1.40613640900964	-1.34412564123533	-1.52808971270225	-1.91521619320648	-2.92013040157542	-0.565559007044699	-1.45302608699016	-2.08117278575158	-2.0389444371457	-0.452728320339144	-1.52856637036344	-0.690534464470874	-1.27312761596277	0.0266558225730105	-1.40067252677483	-1.43040798667516	-1.698730886638	-0.464013308316176	-1.86573371262822	-1.56111906580313	-0.615778684983285	-1.5365047682226	-1.17638017971864	-2.26407829286273	-1.61077007177959	-1.9538947164	-0.624027235382126	-1.01800271512349	-1.2304499289092	0.251014512301724	-1.14401057819931	-1.61196501104008
O00479	1.99767504688247	-0.128597847712495	1.21541273503415	-0.174793640312528	1.25569977207082	2.0047637231904	0.705593020134172	-0.0161202811301315	0.913296421233923	0.255803682821329	0.323426727011913	0.956823002601638	0.926805531687855	-0.781993850083987	0.506357052595376	0.0242585238275677	0.478553920398696	0.10780425767601	0.073175226034957	0.631110030569257	0.665151127919273	0.83337362338547	1.02004858859975	0.87758153163022	0.370586036333453	0.626770296794374	0.779928586497523	0.611599212867977	0.331850870312381	1.37197660488949	1.00893090190322	-0.162384332742461	0.332395258670308	0.404958473096352	1.27897096889098	1.10245112853612	0.425809043049522	0.734876614330807	1.19985590860242	1.18982321091329	-0.765535504507218	-0.331639713725906	1.03514545400676	2.08187594528113	0.431315171735962	0.970765898815568	2.44027968236317	0.292289352853112	1.97496463110737
O00483	2.39497032454452	1.87010771024147	3.56035726835287	1.81536937275698	2.31743728913056	3.0499056625902	2.74011073096588	1.40032254091188	2.28463840565436	2.27481609544277	2.08354115346156	2.01046991363508	2.23619136711153	1.66618093742073	3.6563519881007	2.24394198523099	2.38006297194787	2.23902157627406	1.7035240091811	2.39072910148778	4.37679747832858	2.72507804636681	2.90717321120117	2.30520577026351	2.46359135629164	0.995075978230901	2.50060709726828	2.82235603044452	2.60854111516581	2.62032097981481	2.16829171951727	1.29343338584548	2.95387307789563	2.42642692253987	1.80713545583901	2.84402762239812	2.36848602809911	3.12554170366447	2.87685947883044	3.35289266282726	2.04632884568912	1.43303041583917	2.36152238824878	1.91651325186678	1.84595135352877	2.24982212284213	3.02576916659998	0.167174583452857	2.8175612576284
O00487	2.14354220645096	2.8092111143206	2.74835445916095	2.46360174899774	2.18526667469889	2.19942976977043	2.60085610325589	2.78366102602693	2.83401210438624	2.84976439301878	2.39131219321661	2.82945914865213	2.61942892455556	3.28344924662551	2.42056050166502	2.02637482579456	1.52999802897017	2.60741482290005	2.55898439691216	2.52188389177566	2.07286848886008	2.37062713509712	2.54902912411231	2.64088391672862	2.49639371250266	2.26181331518228	2.46220205164549	2.55675660186319	2.59598722495276	2.37804789222141	2.60074312540855	2.56217817626645	2.58787893550111	2.38648704113191	2.4870548854416	2.89035114748433	2.46645862198342	2.91708115580916	2.82694645474041	2.49512187192696	2.68512056049871	2.5362198531672	2.44429024563347	2.10544990414162	2.65811473316321	2.34155425262698	2.21671397906898	2.62988524060778	2.37727507975674
O00499	-0.786273931208399	-0.329705537579891	-0.611384999927552	-0.0251622685803667	0.366056586927797	0.0567878708338601	-0.254743058281159	0.920407239736724	1.1400875914507	-1.29559392868788	-0.527596160316246	0.550039086646894	0.175499015300076	0.147585556796395	-0.168064707015718	-1.06366124377045	-1.25810589400818	-0.0685620500822406	0.203251108956424	-0.064533982858844	-0.435591770586184	0.452489746010567	0.332403703476663	-1.01534400085648	1.32904857617032	0.285033482089228	-0.722400654900373	0.499394898959759	0.133706683411221	-0.896288733177657	-0.510131642195876	0.778739490448322	0.570991917661043	0.00643623277964167	-0.279517955436445	0.548135838487189	0.20995687554581	-1.8235833649099	0.239948226855088	0.14781115973893	0.0107031004953857	0.418134704940192	-0.160081974995915	-0.430451721168186	-0.321762993462142	-0.190875529318216	0.140959740491581	-0.0261723167403183	-0.837470059849181
O00505	0.757413307851104	0.769672872249359	1.04957580605196	1.55348306388586	0.843474402128827	1.22449617026828	1.28160208833149	1.59165057948819	1.77418478341592	0.944303061311359	0.454695111966503	1.22695286213842	0.701033763753291	1.41711752734692	1.17753180169347	0.822062742846866	0.109312782313998	1.10588720402264	1.00454911406824	0.703690710255218	0.970187514063642	0.620571965805613	0.420024580195484	1.18766879032688	1.32728862319174	1.12298783441919	0.485333436930855	1.19660676378688	1.23104469636215	0.96060107696869	1.03012658008935	0.889927211229379	1.02993072016485	0.642746673728658	1.05170649897803	1.2622731977983	0.780812594971854	1.21128163297756	1.13504896255123	0.886209445490218	1.09317905719386	0.974297640949999	1.33656637455461	0.529634129380911	1.22086042511049	0.339655697265188	1.63651469590907	1.65611263072109	1.44473004145628
O00506	-0.897691619422773	-0.795854417820147	-0.279652828254171	-0.403485213634065	-1.00075265277772	-0.524274087466281	-0.701166717827691	-0.901955260036038	-0.954019493756274	0.607285394873166	-0.560762765683164	-0.0735910331367595	-0.554063207239331	-0.663934857543884	-0.588745943081424	-0.23835781945585	-0.439346819898748	-1.16145358769561	-0.88027763165301	-0.558706376589774	-0.798537388937616	-1.30507354865479	-0.379898496033389	-1.15138516381537	-0.864436591150993	-0.659101814750917	-0.549169664454935	-0.775163254643495	-0.362268838929177	-0.80270666971373	-0.614615981757032	-0.443828357751149	-0.269513101705016	-0.962459915276748	-0.792813585469629	-0.588909254791238	-0.720707967821379	-0.569156900745128	0.193690254823656	-0.331112393431264	0.0714817246927364	0.199699265182758	-0.0774977317274779	-1.04889342117521	0.209953074150516	-2.11575823244644	-1.37251967134122	-0.851969821164195	-1.12196496629853
O00515	3.74239582708171	4.13900387238456	4.61530414822046	3.89038752235171	2.84179536954889	2.99515855284369	4.99179430131445	3.08732297212351	4.19588743006647	1.46240214434617	3.04100954551441	2.95172014641452	4.41464838909887	3.56107202009293	4.23036429734705	3.4058104084104	2.73281675430425	1.57995650535329	2.76751435167389	4.41111202880741	3.27156124182025	2.93955598750863	4.57589282829168	2.49774241915947	4.44220079826686	2.95331210669299	3.29047400470272	4.20044587470361	4.18929063022957	2.87448585393388	3.8093954901187	3.60373516390811	3.26690757789724	1.76934914005461	1.36640031960022	3.88252571411913	2.75589373153604	3.89940440489786	3.75984405866873	4.08178848864315	2.42026489743396	4.09481551796786	3.57823801793606	2.67380382803446	3.55281416253037	3.98152580797299	3.83702772452483	2.92516272571921	2.81829872896979
O00519	-1.76945009238023	-1.89271357511266	0.682034352863093	-0.713135769485355	-1.35364491627668	-1.337455314604	0.788268335907029	-0.410964487141722	-1.18048061618968	-1.57786460027511	-1.54559054843646	-1.45087102714167	-0.743478394565802	-1.33830933196134	-2.12327530363954	-2.14241233110727	-1.95433703728052	-2.03554218948578	-0.549455186644222	-1.21818366590954	-2.62027277435596	-0.929124659040356	-0.424181649987128	0.157240644237563	-3.29853347604831	-1.20485465024482	-0.797635330616588	-0.696854208860032	-1.01151266771748	0.274207740239454	1.93711288297794	-2.66149995392178	-0.568617758996448	-0.887751528202097	-2.01498552259438	-2.11842295096899	0.0643656029851378	-0.244314366689919	-0.355424262313024	-2.3355297911895	-1.60542673324843	-1.84856300647241	-1.28390444060551	-2.15635139205081	-1.12438550719799	1.15991778021796	-1.6117301210114	-1.24503688740901	-1.16850280124755
O00522	2.829079712434	2.2391715268172	3.70407900031786	3.65085000447982	2.43248741538966	2.09146275209011	2.53140017214776	3.22235593013756	3.44645631414722	3.808031741765	2.66509790740777	3.53197450162484	2.8514054127382	3.41537666048442	3.84855233182523	2.65029549408042	2.56083279291743	4.30221766468695	3.42398397541952	4.12395862911659	2.05941356881196	3.6692464930144	2.56230822741938	1.65222866915525	2.68300936492841	2.34600503104669	2.56393534176383	2.44885413544414	3.39863652564027	2.60474250805065	1.69003582197972	3.05806419744666	3.10346250515117	1.865418419872	2.72371942182746	2.53201712935982	1.95972587685381	3.93668742543234	3.89419473340342	2.92750533099248	4.19483528009228	3.97325264242684	3.90326602188322	3.00813491354941	3.09948129866456	3.91533524885539	3.66055923829629	3.24895723736708	2.88290642421558
O00534	0.533919615836854	1.559756032075	-2.36210992904268	2.10265126120706	2.27065148901729	0.215427060274468	0.438587034062065	-0.876140551632856	-0.17609425244304	-1.71723028486422	-0.0328978220557854	-1.09328830209234	0.383572231951112	-0.469106292722349	-0.871797162672681	0.36761787144815	-0.710774274270353	1.15799631042521	0.806484889430523	2.54007122062565	0.470504011315697	-2.40837788071237	0.680308685947928	0.7851798960846	-1.11373490269081	0.530895253597757	0.177776687060536	-0.534319284784027	1.11387366101854	-0.173434059078922	1.88589208436654	0.374158025112509	-0.982168965175886	0.756543637376287	0.850598026715748	0.00817611976069266	-1.54135109467407	0.39531718658607	1.53225038774768	-0.297801190170141	0.818507326656217	-0.309760721907855	0.371432635247658	1.5027297485098	-0.837247159175936	0.930211236905873	1.21706333240389	0.239684036442114	0.137577771135003
O00541	0.866468299701541	0.518757117074525	1.05539949527327	0.738403154721166	0.159133971954619	1.18641022752336	0.874945498507278	1.30091485444657	1.24132161043108	0.951370571446228	1.11934276692624	1.12652159328604	1.07740647288254	0.794004868018007	1.68213333873282	1.27889529173081	0.529059674284857	1.67257650152496	1.41502717927652	0.531213262081362	0.400753804760571	0.842170840601417	0.978931855918708	2.14428585696259	1.13748436135403	1.26335368016962	0.559927573089837	0.884147962217655	0.821615142433515	0.869257837023582	0.659948001270108	0.2858516295461	0.76375843032991	0.660198060796755	0.295146593209935	1.23487632328934	0.583447671164006	0.539116948997096	1.31848611340332	2.18200625812239	1.02943213765418	1.33156316553861	1.14822472159005	-0.339128624055807	1.33011659189094	-0.0150975740493173	0.661305308882003	1.60064810044349	0.554447718839155
O00559	-2.2989919865053	-2.56475794914146	-2.21371029629045	-2.73187932915902	-2.28288958733891	-1.95313941853295	-2.13478023685455	-1.97949165195852	-3.16893966069082	-3.18877604262719	-2.4742952059571	-2.16275679344805	-2.65907166415009	-2.01676200190431	-2.19390811851417	-3.0682906771102	-2.81659552089169	-2.33697256471315	-1.8702594624802	-2.61506761143696	-2.30311398449031	-1.37592061577368	-2.43733696214306	-1.34768248747649	-2.47667331304827	-1.61671663729038	-2.91522371710189	-1.94472081938615	-2.48439227643972	-1.62587323967581	-2.09181062022465	-2.65087314600879	-2.62442047730022	-2.0559348962075	-2.27321706921548	-2.33721311697284	-2.36907042311003	-1.66772569810893	-3.10126509843391	-2.45664916192304	-1.69357402823152	-2.41725890211469	-2.45830601518524	-0.785633535153384	-2.450561258485	-0.34724595749406	-0.513998133448561	-1.37167893415466	-0.409900106825376
O00560	1.01043870162266	1.45634526918544	0.894105670408504	1.32506567122016	1.30008373438528	0.59968780742871	0.927641677632106	1.7087397953575	1.80805154485295	0.88853472589477	1.70583109185463	1.02091537299502	1.17317484166756	1.34641728775611	1.29768230979977	0.971263119945515	0.736331626359311	2.14340125922073	1.80408928794255	1.24795706745731	1.0822823690473	0.211341607275497	0.121146956530586	1.6508593092357	1.55382671725173	1.49224048217027	0.345779051215406	1.36402721359736	0.973394893342164	0.620500503796251	0.886248919464295	1.84506198560494	1.31394700188065	1.87314175462096	2.14853641226753	0.263922605225138	-1.34438336456568	1.99832352472918	1.28816024905458	0.457553886984076	1.61349800678675	2.48895288874248	1.53995678958831	0.353511998538432	2.07972839032085	0.065256353266534	0.944344478980865	0.569541595884477	0.0944882125850768
O00562	-0.978626664744505	-0.320281972823899	0.278327555648854	0.412814681725644	-0.925148151250793	-0.633427725262107	-0.377421110012531	-0.951747116972141	-0.522516326686919	-0.950915845855368	-1.40991080147903	-0.196294265163944	-0.233394180806728	-0.249124164820383	-1.3175567034336	-1.26810999643142	-1.15426229414396	-0.648873793269276	-0.916200008651209	-0.436577787095345	-0.601456006821438	-0.720338051543051	-0.420643443048654	-0.532178656772707	-1.54667557537612	-1.27195936284435	-0.947771314372082	-0.541437084081615	-0.883423995996868	-0.768004711255768	-1.01663817376873	0.0878972428148188	0.257549831317398	-1.13222506498234	-0.61069651949982	-0.77218944928596	-1.15624161476946	-0.674907104028119	0.150055937276438	0.333698727162988	-0.555292675769827	-0.374906908403206	0.186845803849319	-0.894074859743812	0.324815241113514	-1.63755772795405	-0.955034732540669	-0.555449876272611	-0.146195887252714
O00566	-0.988315679270938	-0.925444190794538	-1.0196267875179	-0.530830068494542	-1.44597967302481	-0.661590879267818	-1.39213785165456	-0.0813193569809521	-0.495513628244462	-0.00598219743556783	-0.77757230983803	-0.934190136091829	-0.312749902153783	-0.134429491515746	-0.428496886127697	-0.743901753962479	-1.57355656912775	-0.128815038996375	-0.693011993697798	-1.65744108805253	-0.942420343758741	-0.948137485399132	-1.02191468238629	-0.321141475378832	-0.659960693418636	-0.524047500640386	-0.635523912462324	-0.989201201686084	-0.947348956599923	-0.723353437784253	-1.05147773672794	-1.42709206380447	-1.15495419015627	-1.10683658585416	-1.32811463276023	-0.696089042778903	-0.746619184841544	-1.38236697991764	-0.216355708229779	-0.0308083883799704	-0.893922246731096	-1.13527242104351	-0.706400958504885	-1.28599179985406	-0.145406688828485	-2.20070216747102	-0.822387368342582	0.195525807335597	-0.88237548652722
O00567	3.14192570984193	2.46470869410036	2.79609824878666	2.29196675429374	2.46210725972435	2.97735528183103	2.59116059712918	2.75590760787322	2.76319922146707	2.84906342537785	3.08184596535811	2.97366619247815	3.3536411264822	2.55026117419736	3.48194549325869	2.82094591619744	2.16453718632339	3.13951283017985	2.32507068290398	2.48398930261093	2.30939548991899	3.52170325507258	2.99413263950992	3.28138422544174	2.63793152310726	3.31039901863648	2.82227299465031	2.70810829790965	2.41186861509901	3.02383468678779	2.58549476227697	1.83648169502179	2.70740125457391	2.5420307370316	2.43837825101446	3.0764555907143	2.72396292896857	2.54203090774888	3.42596856022434	3.95050287238801	2.70945730186097	2.40031770473496	2.84448619869688	2.69694014405159	2.92729626983314	2.08201344133469	2.88473895793824	3.27606273756377	2.95755096988977
O00571	2.69930486958864	2.54450397311904	3.08713535342665	3.03407594466371	2.30897400472434	2.99033488707292	3.13668954690416	3.28488648297065	3.17979766696967	3.85954724783455	2.55518345809346	3.19664170710442	3.05122592772971	2.60824471855779	2.50716187725106	2.62207951536919	1.98675062414645	2.45480807098468	3.1848118786629	2.49149104018058	2.42716373446876	2.75630428625812	2.99495320738164	2.61243407560043	2.82122458043144	2.77236111327273	2.55269993470861	2.25009762397362	2.55339921150024	2.45822755727618	3.1617737414098	2.06148352647935	1.82616632925844	2.34752026754806	2.41825362595281	2.3416274730676	2.37444492885355	2.28319422540366	3.23343031626734	2.87168848921118	2.43089099994319	3.07840870070255	2.91994070209085	2.39766075288732	2.91016522242539	2.27134775415726	2.25806877929771	3.10100028160261	2.67017170944305
O00584	0.905588863225605	1.59256409712462	-0.223856364354678	4.37692220605858	1.44307157678548	0.718665374021025	0.634919399863211	1.3509755938332	0.736994456479994	1.80689438120499	1.11049317114942	1.13309625180674	0.801639004429942	-0.29500557403612	0.478881727248028	0.8373834317877	-0.265836790246034	3.47958302096286	1.59138184585724	1.07963631679632	0.346090854536659	1.56163031951059	0.286447145010559	0.754647916861719	1.48590155292191	0.434527769747396	0.31978615456222	0.43719408329399	0.0344760352515685	2.15309662730189	0.762666370873589	1.09763338187181	0.807729246313334	1.84708370080624	2.24004722008181	1.18222494117861	0.437362646574853	0.125296584362472	2.03127841450541	0.748195560469725	1.57616399909934	2.26566404291262	0.484164689886303	1.50362460833991	0.108460336865301	0.618429452665531	1.16651604914627	1.10125312031567	0.587139571895285
O00592	1.61292164751679	0.27124058895785	0.111918396395669	0.442561283581766	1.00764961123751	1.54531796193264	1.00986675939238	1.17307244708404	-0.0171082287812485	0.130632479964829	0.127139434104569	1.54199457144055	0.429507503303959	0.898517313976637	0.16972268312281	0.605864419969965	-0.141470372622752	-0.278370987921944	-0.0634523372277194	0.744532634629664	1.26110652953565	1.14199474878192	0.851624705061377	-0.0483431235639671	1.29463230461745	0.982386236266464	1.32814768857955	0.829038267734603	0.470780314367175	1.37600128330122	1.07125816541011	-0.49279204951878	-0.159611494914893	0.209918708448729	0.428648561350601	0.499017312056015	0.827947598868437	1.46811480492238	0.66660171941505	0.997488576445164	-0.147870394217442	2.19974074958391	0.814015044324448	0.554975954193662	2.33125390561676	0.13110468899011	0.578746174970108	0.636778465981017	1.27588718214599
O00625	-0.073601475914165	-0.590116106173866	-1.1214054251559	0.0544585334368524	-0.96320187888619	-1.18727375708973	0.775786911696263	0.229865779235514	-0.0402016715198332	-0.430141620414728	-0.0600758541025694	-1.3399729031404	-0.462920110992352	0.0963970928377371	-1.33885254477968	-0.645820402414895	-1.47367213877816	-0.924225108829598	1.06358097227719	-1.03331856757238	-1.48419219756752	-1.3092462613952	0.159140451270163	-1.27207780807306	-0.845604975667397	-0.861245839797661	-0.524955436192299	-0.0738045541536749	0.194344738686839	-1.23409401833821	-0.616563826099151	-0.932273802245911	-1.67815971720153	0.69975817526386	-1.22141917141056	-0.616519855559296	-1.17342614144554	-0.715361185852371	-0.186006378137659	-1.19060474381122	-1.06560368090252	-0.0239201444961736	-1.16314795647249	-0.833456238238997	-1.23076851473705	-0.179985945223828	-1.1291427841811	2.69600973414142	-0.51296490926183
O00629	0.624203782923383	0.228937542215917	0.402574078052076	1.20717762625113	0.334082288820667	0.145434586168095	0.338764477252088	0.850841782099518	0.459398482227002	0.610882063903388	0.246345091719141	0.167268258579606	0.59664262919917	0.328678696825133	0.522657401251163	0.795982920882704	0.106325631384964	0.0663759282880019	0.426096869256519	0.0847379183065424	0.255334860456793	-0.221936747501616	0.369148702920459	0.546642219900171	1.00089931971747	0.619171092028642	0.203742906429222	0.22279991432252	0.218891312347189	0.445311910258498	0.646910088938558	0.320712912376063	0.0866793499584073	0.0927209411228205	0.0588186848901806	0.00898791479714944	-0.160621639468181	0.134455664228522	0.768905051976292	0.735826714807427	0.530967782412404	0.960570401034822	0.171086293135161	-0.618422646025261	0.772340287708829	-0.488499547129134	-0.273850377166145	0.330369266855266	-0.188938060866763
O00635	-0.286833449085574	-1.32675762986223	-1.4547808228501	-0.618752342536711	-0.631395359264666	-0.344562698143736	-0.925968879164571	-0.704460521696596	-0.665419196964191	-1.47442183833637	-1.29266122917374	-1.15604412969866	-0.768854524274188	-0.650937901822019	-1.21362426892525	-1.20560223302703	-1.01367891626843	-1.07109197128399	-1.77629845788178	-0.55716898600779	-0.755375750284129	-1.31032986505026	-0.308989464681193	-0.706251715705589	-0.733066327959342	-0.755351541294198	-0.687594552759883	-0.49375545583111	-0.665107645944284	-0.834293357992271	-0.425433187214203	-1.78015459944849	-1.70965986231506	-1.34923087065879	-0.752469724657981	-2.01230786922527	-1.83088970918632	-0.471938658908588	-0.868943466922051	-1.19078961865631	-0.573070876226208	-1.43216666575539	-1.00334663558848	-0.740055373128339	-0.685903864296028	-0.641260756745538	-0.36858324472073	-1.19470559093835	-1.4938455825812
O00712	0.936243415223677	-0.243670833314987	-0.287157230814364	-0.386649834582105	0.842707705803232	-0.72643333348738	1.24834902642428	1.17614641731244	-0.159628128526105	-0.901272386600592	0.299755031109326	-0.0182019428502329	0.461652809369683	-0.114398708278705	-0.593205418958252	-0.41709692314531	-0.152618066091298	-0.675959201919191	-0.727422908311047	0.930735217307305	-0.202114538558586	-0.428864935821355	1.20856525617967	0.542082760611315	-0.104179332480506	0.181939259648868	0.43797280446995	0.167629505564479	0.0487785744654659	0.0181404568615395	0.370483289628012	0.434124661090138	-1.12167604080509	-0.327710368778295	-0.740358847103758	-0.644503920401037	0.115517575735291	-0.868594763599301	0.120870168578003	-0.574922713262168	1.46045199527931	-0.78671948841694	0.391910533743108	-0.0812008674866416	0.422359359449612	0.0185459315388972	0.403141145926972	-0.0537727928357459	-0.0903775309758306
O00743	1.55888971653572	1.26051573298444	1.621101643093	1.49804223692327	1.19960467958163	1.18406319094716	1.43226615567379	1.56325117081837	1.46559441770016	1.20987926459224	0.883852572900945	1.86168775854302	1.05555643949345	1.52979012729497	1.0260063817583	1.39539936066305	0.507542629496465	1.17995823268511	1.56159300637965	1.43177479017343	1.38657503734921	1.01100618316539	1.47801402730222	1.43095959351379	1.22370815172014	1.26204013881597	0.92893715636122	1.39106727815771	1.35605636399002	1.22322300250838	1.35558230784994	1.53279192711502	1.32826892879531	0.902809991876966	1.44062847420413	1.54110555104738	1.84336701631419	1.18799215857854	1.34095737387733	1.82866878012189	1.32636852727457	1.20219577720784	1.21733611913553	0.997152651900556	1.96842516782618	1.46865454936835	1.66659780691341	1.51778111349843	1.11270026861492
O00748	0.71000181642354	-0.328655429976173	-0.309398701709984	2.64975844970072	0.00596749704684285	-0.330681279852399	1.05399752463415	-1.07172062267218	-1.10365731469744	-2.22826935360748	-0.10976442182976	-0.532550642922835	-0.255598088301085	2.03719873322661	-0.101743544570323	1.0560114246724	0.662692036936922	0.611113040873768	2.49379672922804	0.142872082936085	-0.484470346158222	1.77442720790201	-0.689844485199041	-0.802605892083321	-1.02258990712883	0.64043399271103	-0.663870575758978	-0.561817701693133	-0.67504384427008	1.19003637684124	2.3894644346913	0.925354184628938	0.170747663627285	3.81882271624439	0.599896013524275	0.225637161171436	1.52343746484908	0.263628559384401	-0.216209803129392	-1.82842901593238	0.116241574008138	0.657954899693493	-1.46100220859215	1.15005458784683	-1.25401822259201	2.97129518644749	-0.328756936422431	-1.11209507191126	0.607843958865926
O00750	-0.0126153112376919	0.514858871922586	0.17781337083094	0.249245699390595	-0.210214084471485	-0.218044267799762	0.726283527108434	-0.461671598997505	-0.417819557251134	-0.696574922100437	-2.01166895272237	-0.230438720502756	-0.151562489595101	-0.903870706219925	-0.541291217842542	0.407150587678345	-2.02296276924262	-0.311231086146346	-1.18395684901787	-1.65792690388643	-1.28680906349446	0.266550279094764	0.582972349414442	-0.341433974562202	-0.191738772280582	0.115110121967144	0.0543664419687495	0.603522547134483	0.194316051744028	-1.13691598659551	0.656746172680363	-0.458943288787378	-0.584499220925986	-0.893802377000027	-1.47062722498295	-0.303454844801509	-0.471196360988838	-0.229545501419326	-1.021309693883	-1.49047471439933	-0.803973774094624	0.449116781556368	-0.470121794748905	-1.5815735636428	-0.474768700438315	-0.26700380427231	-0.938726682730524	-0.779681114782386	-0.835612765959361
O00754	2.11058216855294	1.82874483466906	1.40554144956205	1.76115751091322	1.70011830616428	1.94483196140801	1.99651893783007	2.16019326616802	2.15495155198603	2.07184826130928	2.023109026688	2.62393028363377	2.34804680854737	1.89186320100639	1.10668362745799	1.67889406231857	1.44520066076955	2.05575663358149	1.45152785783864	1.96674110709862	2.2178609790241	2.29259593671203	1.32079900026346	2.05454911355692	2.11484819992558	2.30391263137135	1.68770440098268	2.2380097542205	2.02639529812041	2.11679163138749	1.79373003371409	2.1148943644251	1.48456605551548	1.38900624888693	2.38447913708802	2.22120881362982	1.20031148946389	1.48104028404286	2.84247377790465	1.76589580360928	2.21885622290613	1.28936269871586	2.27625655472996	1.44097652744293	2.13925086813548	1.16750147945323	2.23843468509568	0.907321412959021	1.161047314457
O00757	-0.56996341073266	0.286323344720268	-1.31942479426353	1.41195145898258	1.5076737534825	-0.33484476002487	1.70773796040153	-1.50855084303473	1.81543297851027	-0.916019108505763	-1.41242567331155	1.0344165683192	-0.480049124953046	0.266043839596257	0.222642563098785	2.5963156085654	-1.87636748875866	-0.598530254469834	-0.244639540944297	0.000438304096688213	-0.992508818945776	1.17432343594432	0.339484704247662	0.130572643266559	-0.673416559896266	0.667495024702378	0.637375356265823	0.178010457422122	-0.0171035040972836	0.705722669491276	0.619968796036488	1.28278964967211	0.145365810515639	1.86120689019434	-0.182358369213055	-0.646401787424422	2.37282800181922	0.0295821070663713	0.258265189410483	0.174690018184958	1.60690479611893	1.23444401667646	-0.30640011949378	1.73669871056209	0.187977470197686	1.52155354504038	1.36952413454509	0.52266059619256	0.38826136281752
O00764	1.82540297000613	2.33070991136191	2.91619135707624	2.93533095937638	2.27406614962315	2.50161631924181	1.54586222077485	2.1840544643944	2.22249544067154	1.63425066931342	1.80574091759048	2.32756694909319	2.32832671524531	1.72474352234694	2.28020762382106	2.37063662948993	2.16320694668337	2.18761207121248	3.58901356422005	2.84443830152934	2.63879291497085	2.31675966445185	1.88112567432443	2.03496159667205	3.34709928612178	1.64041603139749	2.1223487998043	2.17653589686676	1.80516464295079	2.05031544615063	2.08344288867491	3.35719398690752	3.26392950309964	1.87025852946549	2.30507286747886	2.89635963772508	2.21357470637547	2.15244439887062	2.41310260484166	2.00461747448285	3.52885955562348	2.02148962243896	2.22743272429398	2.2713378923213	1.79714280521247	2.64650851628472	3.25840647521954	1.97883624949302	2.87917367766639
O14494	-0.619386788494893	-1.32876231507941	-1.38879340567288	-1.60020104033229	-0.0080214306918247	-0.311059783568918	-1.22977957125812	-0.892489270519127	-1.36388397292023	-0.389187824744024	-0.743740597352634	0.0350225011774885	-2.17539265231207	-0.895160204354696	-0.640177682921644	0.219814416325381	0.0241149889266854	-0.500930337551599	-0.602905911810113	-2.20147037359238	0.00117308899209867	-0.641085656867084	-1.59607671076384	-0.677068427595756	-0.550143580738688	-0.406857353177497	-0.889120765613557	-0.557049910716719	-1.12893046492386	-0.265784060557772	-0.635015606951351	-0.901292805879571	-1.06255420620171	-1.04479822389409	-0.386660691360053	-0.291906569205594	-0.398221668159675	0.479185841501758	-0.846084316289884	-1.67044433771951	-0.703342537496058	-1.67563150874098	-0.899985018450275	-0.189955955308822	-1.04498849172361	-1.26280956150477	0.107876526393603	-2.16837678247888	0.324070549398986
O14495	-0.399129419260829	-1.7741013800634	-0.80307496082586	-1.90673238574995	-0.0674573017616868	0.082278489382146	-1.76351095600486	-0.164353643633753	-1.63597900663156	-0.329558145204413	-1.49459016891931	-0.560209139409956	-0.84445580801736	-0.985383404627424	-0.558792568493821	-0.678244342727096	-0.903571124698198	-1.10605125370646	-0.910384602718276	-1.73226871748505	0.174719999264243	-1.23828235176401	-0.950359147258261	-1.03738481270823	-0.775347713003656	0.285532357458681	-0.208851884545975	-0.965993794372917	-0.858504264212032	-0.052658523158513	-0.202397620685797	-1.77798296356459	-1.2597181734696	-0.414057592661729	-0.980478471780261	-0.290850050663671	0.226547350685086	-0.104691535199997	0.987115479720762	0.457862534370586	-0.925296790156295	-0.841224662494596	-0.284362597704158	-0.588515215393985	0.375157154023285	-1.57958058419514	-1.02841263087867	-2.26907086426736	-0.581157810930767
O14497	-0.411325898729888	-1.89831706087921	-0.489777983490837	-0.597480645954397	-0.182092704856531	-0.477883719858246	-0.819260467020918	-0.503538793309394	-0.31020438615589	1.44224822839059	-0.3465524391848	-0.348646902071277	-0.612840480136725	-0.772182176002046	-1.03258717610497	-2.02162482094584	-1.46505782594499	-1.0477330418241	-2.04129550738413	-0.815871610029763	-0.482599627306671	0.528213612753516	-1.91113550621994	-0.450565054938428	-0.40137378345738	-0.105523057482785	-0.53075875661964	-0.661946223019347	-0.647776213746825	-0.313131452961326	-0.759881454919881	-1.07613429281251	-1.0090278935094	-0.174248162420092	-0.202517203691215	-1.06426475471381	-1.64513656667531	-0.655272315073162	-0.0885600974834002	-0.301182781140561	0.54526312279866	-0.396298859953372	-0.477669203911347	-0.501220987075014	-0.0981364621712935	-1.32588537233364	-0.419074920037923	-0.0388657997592556	-0.683318631820583
O14498	1.18257548527472	0.209669208511137	-1.11096480773417	-0.724866896222556	0.823498879084649	1.4874186429714	-0.469881186759416	-1.42072775327138	0.38711644893263	-1.81814797059204	2.02204218039235	0.841930211677454	-0.437769844878016	-0.444794117493986	-2.92652294618898	0.576578210632823	2.57910332986513	-0.15388444468886	-0.931266559273213	-0.272123993116129	1.04276214387657	-0.389341235170287	-1.01473366712601	0.652600814291286	0.497079282993742	0.47279146475436	0.888003811487511	0.880052064292004	-0.169613212849978	1.41768592790497	0.453926436897337	1.26247539311511	1.18227787280003	-0.407944428078149	1.67946434462032	-0.355960302487031	0.189609132211835	0.0395600398415343	0.0735090133284739	0.151754797461839	-0.183837473590609	-1.74618780076572	0.0107962544148563	0.403109806878328	0.171391907629003	-1.89835442544659	0.188900500416613	-0.986371957026098	0.353168178566488
O14521	-1.63875845221756	-1.95591856211493	-1.48735895810474	-0.869841383263626	-1.07558509984101	-1.46863428198479	-1.28568041160885	-1.69188695032186	-0.943227565037548	-1.09853935487629	-0.684106784313103	-1.24672035496295	-1.81046994480839	-1.55269107406537	0.206358606738357	-1.23005548152152	-0.886560875846218	-1.30178291480185	-1.31878513020807	-0.170681684260378	-0.388774974568879	0.176637544495335	-1.11891421703876	-0.981916620349301	-1.07507114803853	-0.993371750897472	-0.953222041515735	-0.588722762031807	-1.23624895599695	-0.899839740274871	-0.662017809655605	-1.46436378701233	-0.590514430112766	-0.431194259872278	-1.28517720138554	-1.22160656642267	0.0292036080080571	-0.213839057339488	-1.09849781759778	-1.18184435588184	-0.986201262062467	-1.43109698407334	-1.25670369206547	-1.37703365956445	-1.75639457764149	-1.07806241465791	-1.339121742281	-1.49705028452828	-0.455717303946358
O14524	-1.43383039216445	-1.83438490187016	-2.21573067500831	-2.36240608274284	-1.79445043138149	-2.10831690924427	-1.4851569499569	-0.557198435221789	-2.60468250275823	0.395936645545435	-2.5354649734696	-1.561460451328	-2.05038107208132	-1.74809695127351	-2.16676799205778	-1.69490973423384	-1.72389635746729	-1.48776750479717	-1.55731930897429	-1.22504901639434	-1.70251406285729	-2.46061597518547	-0.462016471138194	-0.962504587298925	-0.720892770664486	-0.661124326113709	-2.36520894886147	-1.58106330718368	-2.29696565438151	-1.20393259289046	-2.14134696021461	-1.71700169397204	-2.3498690452127	-1.03584331306008	-1.90590299565437	-0.974917239393966	-2.27990577654942	-1.35646600582296	-1.53619633373147	-1.64034639270852	0.596874176293101	-1.35669107990601	-1.45895982288682	-2.30157768341581	-0.229920928132358	-1.60902829060585	-2.19687419525597	-0.53522399461073	-1.36172207489824
O14530	-0.124151872218265	-0.0796519724906908	0.38250035788586	0.637561787361038	-0.286065759202312	0.0824063975505833	0.438149180598874	0.851538078567755	0.962155727243275	0.884597492235992	-0.371780038914832	0.325250538614686	0.205495299836192	0.867382590475236	0.541142817055302	-0.420448197158338	-0.600765928142531	0.303687661546039	0.431895269687038	0.295835199150433	-0.740213261258202	0.00468159186486083	0.38945229463353	-0.867209044316985	0.284061799312756	-0.0548038006124631	-0.181714120045253	0.147076002473533	-0.0448370467911197	-0.883680604388749	0.169023351429782	0.160827005773049	0.548607166871641	-0.272603058692154	-0.459142088528568	0.406045849876852	0.40680302988118	-0.300148091966978	0.585456412389572	0.249686115407615	0.0359764960780637	0.606707860033811	0.612377866844454	-1.41658572045038	1.17167804555237	-0.387430848575791	0.0290506055965452	0.594484243416932	-0.225411890012793
O14545	-1.6239656196844	-2.20863689960831	-1.66834970631757	-2.07177376922953	-1.17118658490708	-1.48595841245583	-1.9475357411064	-1.33754037554859	-2.02297069708239	-1.46779773399009	-2.04840753712419	-1.55487097580483	-2.22485036696842	-1.40435135571447	-2.4243569673882	-1.08132476989308	-2.41744707239058	-1.69327956270454	-1.32369952148767	-1.47044077214189	-2.0916871817468	-1.47612930297093	-0.889313447885714	-1.49959167436004	-1.93521631172168	-1.18351983187873	-2.29117393000509	-1.51751862689561	-1.17173573228341	-2.06774628906896	-1.82099573776602	-1.20412209972895	-1.50477839723763	-0.844463001822268	-1.20717352094097	-2.23995654086482	-2.16713086740782	-1.90373488538814	-1.55549675069346	-1.43601353918558	-1.97301088215312	-2.29245742157937	-2.14230891831364	-1.58655867187328	-0.406121271273019	-2.08130421046042	-1.08821632486327	-1.11172453085384	-1.64117668046707
O14548	0.289508867876988	0.567432270905254	0.865525534472495	-0.120418325148929	0.0595987954691886	0.894493466340112	-0.272626621840047	-0.174241193546164	0.179003668578197	-0.50092454968876	0.0971323791677943	-0.217260955377251	0.384528081173945	0.234409758269793	0.020905213971421	0.380416166439396	-0.366861263965587	0.0135259739796716	-0.585774258990337	-0.279072084547678	0.250994830716616	0.866207451100824	1.24746729585759	1.02411187232688	-0.690287271015668	-0.390564120649829	0.409726436838307	0.354825292700944	0.288636534815778	0.0495755524940691	0.155953771022878	-0.908822769023937	0.561933528553176	-0.0830558535678847	-0.349500544102359	-0.18676212214066	0.304588298168529	1.34010060920782	0.719944110948342	0.548125471528758	-0.271506473765919	-0.136643240014452	-0.5261369122309	0.0222827675692105	-0.599031484049505	0.481272330453093	1.2415885848388	-1.39504857594061	0.716372087197447
O14558	2.59449832315265	-0.432742085920561	-0.603135572268156	-0.0270832680821602	3.6931543969861	2.56813897602387	0.731176620704044	0.487461792525799	-0.493434317232269	-0.55493710308293	1.07990069230648	0.487680474224337	-0.604257483665219	-0.0870120043867058	-2.53227801545083	1.19599002344654	2.19347464730373	-0.612883499451751	1.52965763413243	-0.893496957572744	1.39983912669785	1.07796297113276	-0.808061489433607	1.45144411879569	0.681404853337396	-0.175863759891781	1.81659578116997	0.696297167809728	0.0920638054855001	1.39999520107295	0.756217333912129	-0.638317444858151	0.623262463754971	1.70582872196891	2.39648969710618	0.626146469036948	1.18307149923249	-0.737156972369185	-0.107333261287145	0.390126777055192	0.0682530299818094	-0.57241722773457	-0.0877300922137803	2.9305899831471	-0.952663483677592	-0.131570423082337	1.46690411076186	-1.41725227148075	2.70251148430054
O14561	0.247304966369889	-0.496352678446801	0.700905465311701	0.915650550871677	0.236730612073337	0.246224313363356	0.577677922487364	0.163551962752706	0.105873939034092	-0.0720930462010134	-0.376388254228972	-0.151333043207558	0.267875876528036	0.645538578900458	0.660273799128696	0.165857599444729	0.302385297375972	-0.404372877205835	0.485055287987095	0.446023995836068	0.99194220686215	0.570861833289673	-0.15313470187942	0.499366474299755	-0.677697057715445	0.507339614246932	-0.0334072212171339	0.187471228539335	0.17210701826729	0.41177801242808	0.675831520056333	0.0555057790451503	0.331948758902936	0.649304147504727	-0.058525419494476	-0.0110063285273974	0.676505490857497	0.655701787013509	0.000837038867791406	-0.227593095103945	-0.481352255221635	-0.129441284212239	-0.360046895303867	0.457752443102333	-0.849840960642055	0.199650009958903	1.20895495796408	1.08210346897861	1.28603283395127
O14562	1.10422207975911	0.319462452226844	0.974831230518081	1.19031880186592	0.5723052747257	0.043724825368372	0.745407953917743	0.595086967127306	1.07120867902588	1.50060263236835	0.707277360149778	0.0674161909366049	1.45918590097349	0.92750617949477	0.515157041709196	0.137838744673092	0.501215838927701	0.161625300994059	0.606175217524843	0.586992582557031	0.3323297799418	0.398851742984947	0.286294880633513	0.730155223952979	0.696506464783198	0.79875685685384	0.801885086331147	0.263943004711168	1.09506696587054	0.254460132906029	1.1371473840109	0.179464348789212	0.453755946794432	0.564619520740077	0.0496653699507874	0.78128349038972	0.821048809010469	0.722695970107766	0.820460869118991	0.354113086763665	-0.244292531362445	0.792274882831606	0.88446901242517	1.17873307655749	0.441546385403857	0.29046096974654	1.13832156241063	1.30387945811118	1.34960773950931
O14579	2.56206815043693	2.20817517632445	2.62036108211353	2.9946145617387	2.32121586893579	2.05346025991703	2.19895213610938	2.34683665393496	2.79986252855179	2.12573662076134	2.24044198530896	2.80020267518729	2.0213309065989	2.36608815854895	2.16130197768564	1.82001456643752	1.82531637969938	2.16089482046223	2.32394326765529	2.34411326488533	2.36472724619212	2.41132802051456	2.05985356428812	2.03441081857894	2.24482381589807	1.98914810533833	1.64367490225509	2.27101982283327	2.42004564792499	1.79747372271273	2.11902573611911	2.43782049464947	2.25720349210643	2.06177723852195	2.12287630079902	2.41895388021815	2.39105981924884	2.42190729146536	1.74313987533645	1.7913787269789	2.23201683590412	2.09304448499344	2.16470796189925	1.94553600245888	2.09927332897175	2.02757370967742	2.58065075335722	2.12083053620242	2.21971957063101
O14617	1.19450584934283	1.14773802976504	1.14819457566034	1.55839667648975	1.22096300634624	1.39051827547724	1.14502340426364	1.19536968826386	1.55082156410603	0.950604999231214	1.02600754543316	1.632494603989	1.73641856077566	1.61328104237998	1.93845142163025	0.910116265109082	0.958813215500559	1.42246184309862	1.72986282297171	1.0347566823341	1.47871549129289	1.1989409948894	1.11819681845842	1.439892355415	1.54017522326538	1.09402129769486	1.28032955021517	1.37936093412274	1.26869830212545	1.31439690304596	1.40724676807285	1.36988137243585	1.3323681106032	0.921304581453942	1.06313389673481	1.59197296045661	1.09850896276895	1.91037156502014	1.4158023626782	1.16543613011636	1.2895510713198	1.16865273689625	1.68400764711485	1.21687924452457	1.72676034616901	1.29614371590593	2.01306812758738	1.30250843722831	1.96678606474942
O14618	1.5731489402823	1.55062830982052	1.48543553661374	1.61350562214126	1.38123011179006	0.652511136852898	1.33054661556165	0.995770693159349	1.39942954500293	1.78457241916791	1.06143735145359	2.42024924752745	1.49614502617797	1.40970756778603	0.763959538669411	1.26892618653039	1.34736212800306	1.02456275112614	1.27757150118329	0.834196377545753	0.861844933665777	0.966355534341504	1.17637949194973	0.712452323459949	1.44606787861317	0.678517802965839	1.67163891799303	1.12085811663641	1.94532503808156	2.08231750417073	1.65591686880686	1.40027673230785	0.520441263150293	1.58390214135819	1.29496098187412	0.855872245528378	0.596662439252922	1.37672349049012	0.828125955959607	1.10835320382611	1.40108483832026	0.90924278986669	1.00212070254918	0.943726698428053	0.0273035663443011	1.22070171008748	0.888603986556932	0.655098941612854	0.717014540077779
O14639	-0.564863879414473	0.25765200091333	1.99142171718658	1.16832961722987	0.431957603498129	-0.148574736137938	0.354108271350068	0.0295092895776747	0.0725684883480753	-1.3538460040931	-0.279242113055849	-0.908901287434311	1.20241309161291	0.25535565389097	2.31570182374986	0.198590309957	0.128052751624713	-0.473163760426202	-0.175233628447266	0.327264066966045	0.277797279212106	-0.99633377306075	1.62913981465054	0.206279285877049	0.775907751298373	-0.599514551806632	0.00905735071688873	0.289017731979669	1.3623703898911	1.0868175664744	0.625577714318419	0.584012555048945	1.04258260961095	-0.502797075336385	-1.50578174623151	1.0385069919334	0.77523526576435	1.58368783955835	0.633116861492232	0.437645066042188	-0.283120352388128	-0.451960818064048	0.656510161217257	-0.750970127606902	-1.31183798803962	0.717180750089323	1.6412850742539	-0.585516381023552	1.09307430683854
O14641	-0.675207828943689	-1.11912381420327	-2.15958092706376	-2.72760636953859	-1.56400346595502	-1.09051463111063	-1.5836775378868	-1.23685331273936	-2.36725874060348	-0.477196496309729	-0.925393065422847	-1.5102597931079	-0.896148019297014	-2.31065633227005	-1.79203979418253	-2.2947714992428	-1.56071529257416	-2.24836698150224	-1.21540020774509	-1.88374793209929	-1.66991014881022	-1.72540358802476	-1.46769283980842	-1.13530508347555	-1.66370043813314	-2.13478708763234	-1.09729088119914	-2.2093478215482	-2.61693123575793	-1.82041955919626	-2.01315241830477	-1.41717430324819	-1.62819599552318	-1.2693409379353	-1.55464184074698	-1.70587740096411	-1.53922803526534	-1.58576675863445	-1.97301713716474	-1.86798366551816	-1.71965029771624	-1.93879845394648	-1.08352958495497	-2.42226467219925	-2.03657239550105	-2.0584218444081	-1.3172002933096	-0.942694528677505	-0.807650309573875
O14646	0.0461128676073006	-0.106594323695061	-0.059790264856229	0.921561845375932	-0.303020281194019	0.160850758874782	-0.0497823859513797	0.161756468354818	0.603635329525288	0.925132953358737	-0.231245725894585	-0.0690928235593695	0.304969948494193	0.923212150081943	-0.527750826656344	0.139625208348551	0.260081813609663	0.629074361584511	0.338771687468229	-0.342607215362007	-0.397275124379629	-0.575289045008933	0.221281333675801	-0.557081229155898	0.23626634028029	0.101895431368847	-0.149657030541567	0.590004175570858	-0.213619741667204	-0.263717719516894	-0.509362367727686	0.0323087665486206	-0.394171080365918	0.134656332353762	-0.592680308080096	-0.589014542639454	-0.507090963781875	-0.427011544081024	0.00599085417025869	0.545711092020539	0.271961672915211	0.307437096288401	0.583310907500776	-0.263578214154007	1.13409021181214	-0.227717839682666	0.452262320305246	1.02816674350153	0.276739448540219
O14647	0.203657176381446	0.0146820171567281	0.294160489493576	0.00767080569299772	0.369104085746939	0.384459094158784	0.421618238338878	0.264901498172486	0.418864365863133	1.03796886668288	0.153285970581468	0.470731875665736	0.654600512165668	0.478951391807739	0.220771634331593	0.242019649708119	-0.399592001608074	0.147092816915171	-0.319210821763424	0.269554892711865	0.0847090945756737	-0.0825763104635815	0.771396318876727	0.179291254338011	0.512982375296181	0.700727360494977	0.312500083549072	0.0185952822856859	0.597628539564104	0.295671272549194	0.155932376579873	0.078414746410008	0.367133097838062	0.100229536694936	-0.130000165096359	0.362264240056231	0.42701373369079	0.420982995520108	0.747475295971368	1.13837579940095	1.07180996776814	0.572042229332732	0.535627420077695	0.244587527861494	0.804669728268925	-0.0883779419280355	0.937438327117631	1.20572117790678	0.642806567962115
O14653	0.110660513218484	-0.172293025443016	-0.545860805278409	-0.509727939489805	-0.15204619540199	-0.14696856443957	-0.532455523154075	-0.151104828042142	0.391727191820019	-1.16016376445297	0.159403962346625	-0.107645038225288	-0.404843984560573	-0.933209253822699	-0.276810594607893	-0.556987200481551	-0.98833387260513	-0.174954213156948	-0.485567952273508	-0.264430727473771	-0.556515558483968	-0.38303128982877	-0.474212391206407	-0.983561812101435	-0.505205439262992	-0.230001210274107	-0.616412837430781	-0.269124662482447	-0.665823478316478	-0.481024189348254	-0.375308354436564	-0.285293158599533	-0.134854962778236	-0.311735320455211	-0.54800071853438	0.349062428889692	0.0813753603670975	-1.62270793953783	-0.443439539720009	-0.300446167520271	-0.62327929100319	0.339263382139727	-0.159856153550807	-0.797842843461243	-0.891474712910716	-0.587940334623854	-0.101663846885497	-0.753918249216113	-0.513178551073514
O14656	-0.048778989125692	-0.353576154501631	0.36596426292086	-0.360299509174602	-0.115582917845797	0.210519976306983	-0.273974716141474	0.486460444611014	-0.240804513827793	0.35812719521876	-0.437256514013782	-0.342600104449877	-1.00588909895103	-0.0294877946452985	-0.901644117261885	-0.6200361149172	-0.576611463510048	-0.425805449869019	-0.552685168303311	0.257017813090652	0.115593963329315	-0.651439505333999	0.311606947850841	0.110977080693409	-0.447009418075757	-0.24750110822392	-0.529846470844898	-0.418307068848566	-0.0892692586163637	-0.294468630666234	0.0591488858924212	0.362030884609327	-0.998172048886646	-0.450002338805183	0.305281756047545	-0.361755167524985	0.0463474590643376	-0.0148234122474982	-0.108849332502791	0.351843220890201	-0.479374388300073	0.394100801339931	0.658786864058895	-0.346455127000642	-0.0823301711452693	-0.318614326410168	-0.0317607181394415	0.0356942167771024	-0.763603943601581
O14657	-0.766737637983965	-0.580005167877388	-0.461882742483807	0.0972765201909169	-0.235459942283617	-1.05231920206036	0.196524145641717	-0.271657971723268	-0.633329307285681	0.111488733061586	-0.433751736541888	-0.266042325060297	-0.955350901898122	-0.371967425813665	0.173652212789351	-0.619578513447243	-0.868406029085749	-0.777169337328079	-0.589688723974737	-0.814972839060045	-1.10937278112788	-0.236083261837145	-0.840435901336313	-0.460334779137803	-0.769484084105249	-0.554093473706718	-1.13647381981248	-0.221083863561798	-0.380484016007209	-0.417420656482875	-0.828335965671876	-1.16683359218217	-0.0819828000668696	-0.00174512343680355	-0.0892624240657831	-1.26405209272778	-0.275987155576791	-0.180012672892065	-0.561274576519363	-0.246047755585558	0.00945334241450979	0.00406599841556954	1.4164565011835	-1.16083576939171	0.821066791671004	-1.65728027560621	-0.180435485143722	0.109623010989328	-1.35276146435627
O14662	-0.365218025935647	-0.340046863462121	-0.198246269549573	-0.130320376249344	-0.0966313983201683	-0.102304785727856	-0.508489485748148	-0.61518527844286	-0.172523993295492	0.228017844627388	-0.498854137680709	-0.225945878818344	0.079655484211651	-0.631461621190375	-0.486724156751375	-0.144820605135276	0.0262563603593549	-0.0396938832201865	-0.945334433156422	0.0249793315325864	-0.188191635867135	-0.831221543571349	0.707786190253939	-0.475954096283795	0.232490805414667	-0.0259052540458899	-0.720233018378089	0.156734276827272	0.0195122567985333	-0.32038499727353	-0.165535807686485	0.020179885851757	-0.146965642051006	-0.411827240129998	-0.432210213307384	-0.197406481112971	-0.376457896250463	-0.0946996916825356	0.152656862328188	-0.34420741430618	-0.360375298104573	-0.581152346605894	0.164206812065322	-1.06492220061589	-0.185836208994045	0.132661391153849	-0.565097720922816	-0.889913025333772	-0.844371400737499
O14672	1.39542369957952	1.36850733429323	1.68712506222839	1.71050569983574	1.97207898473933	1.61148801046264	2.09827860445495	0.932122671258977	2.13528214706017	1.44805464926692	2.1601945000586	1.73584632303424	2.18238221479602	1.5215913635036	2.42522575891451	1.94012598894874	0.958506500564164	1.45787178261998	1.97443244407611	2.95490228568359	1.81352336840247	1.10759052616927	2.05887146634642	2.05170471175267	1.71519825212928	2.16175452472614	2.26352766483162	1.55689178522564	2.04831640076134	1.76347269292916	1.89793046451071	2.20138858531487	2.38920732102469	1.01481552208187	1.07943366803858	2.64413176857353	1.71788075572488	1.88665523987905	1.68153618206882	1.72208957232265	1.17547991311395	1.3319883149581	1.68574128234823	1.18615606189409	2.02785392354953	1.35352689429305	2.31977754164265	1.53111359027963	1.52549614576455
O14678	-2.59702014571463	-2.32287825349256	-2.25914459648513	-1.97671533490933	-2.36106101621097	-1.55691872747721	-2.35068838527665	-2.68138228626589	-2.46407724415153	-1.29076548337935	-1.83781140404776	-1.82881542008145	-2.39112447081046	-2.73903657480585	-2.21715182513766	-2.15493198963955	-2.09571135276394	-2.49606683458053	-2.22228629991456	-0.123466200838411	-2.12593305052302	-2.21779837358464	-1.6208481451327	-2.69557785111577	-2.38836385178828	-2.2479975986863	-2.85289909369424	-2.80241716039847	-1.55048085702505	-2.38268220220254	-2.37252010730467	-2.08975556363026	-2.45503683422323	-2.27465616339477	-2.5796727314026	-1.61968806769321	-2.43727696236499	-2.25442755011315	-2.53535393933524	-2.32577845721113	-2.33738193974584	-1.77912971774045	-2.46627872633989	-2.05109598048302	-2.16661692736028	-2.38757843023408	-3.0533652325069	-1.78482923664361	-2.2216231850313
O14681	0.759159941763253	2.05955039483222	0.620473562152446	1.16135737858961	0.666074630217265	0.420128697010842	0.0606310014793419	1.22318734343679	1.10400464686853	1.34873448385821	1.19736396462491	0.753673311623201	0.375218416146113	-1.28114088464759	0.448797547515143	0.446340582479218	0.960689572192015	1.11924355972216	0.912908521765443	1.69987823576965	1.33283729096482	0.870829246229965	1.60698307784337	0.190651142641912	0.966571381832418	0.189654205972591	0.7284983813124	0.68522357023596	1.27643233000606	0.399810281561207	2.12698766458836	1.79432089129234	0.983498693340692	0.762848413882056	0.483809713873091	1.29732800430632	0.98069488885775	1.94447239741311	0.53203905200265	0.0899092273863324	0.424377858394482	0.496132020072345	0.125600845068275	0.476162865259964	0.220706794555129	1.68141917321926	0.682865734946944	1.50233076237845	1.23913234785918
O14683	-0.0450704676742717	2.16836302505478	0.510654282915223	1.85502111958381	0.864645844157954	0.611660058100794	-1.14218696923659	0.566065495004507	1.51045633186646	-1.65262671937809	0.363563862753374	0.106013440951916	0.735362295514799	-0.773266133916962	-0.807221695474338	1.46152564249378	-0.167686364433361	0.951432301587253	0.505057254255437	0.195316325029729	0.503289400394884	-0.57228949063634	0.94069051261663	0.316030462979699	-0.505290919638718	1.40739285733348	-0.332947264791995	0.607056945746828	0.860748803022666	1.01776122648799	-0.720019673679234	1.8930967618904	-0.606397260688304	0.4282820144089	0.0260402259347963	-1.14659308141483	1.7645582737279	0.341761315053471	0.827083326334922	0.538881323050674	1.43199006129485	1.99922835001192	0.634054343365976	-0.191303029130484	0.347275218479336	0.101860852854363	0.262889083598212	-0.0694482191253645	-0.101222697360306
O14686	-1.45944172799393	-2.10222381683836	-1.70707828894136	-2.37870351377791	-1.60074273181654	-1.79328658911534	-1.41785311718028	-2.34031465930391	-2.73178084313481	-1.91265310240309	-1.9176982684622	-1.82683230273756	-1.17597428295072	-1.48668136348433	-2.32138417875124	-1.8734493696726	-1.78907745585293	-1.73824515270927	-2.42266082862865	-2.23291256553316	-1.6980290396955	-1.99702150282917	-1.27344728186207	-2.3821638309849	-2.10118525573041	-1.35872259056851	-1.80914381877568	-2.49482421144764	-2.11245898298424	-1.48309347636548	-1.97401061683952	-1.79793654801613	-2.4031472856616	-2.6295647449889	-2.45613766945068	-1.83719068288514	-2.236545132726	-2.38269540713564	-1.58256484473629	-1.66117143564782	-1.88645244102892	-2.12997216472425	-1.50801033216761	-2.11079872844925	-1.45001766003786	-2.72015988634691	-2.17382684982245	-1.25006928722173	-2.02821284826688
O14727	-1.59219494082008	-0.663755499161988	-0.699730022698022	-0.457382280491359	-0.452446884807365	-1.36609122054666	-0.967948254487913	-0.237962376698457	-1.05367900427005	-0.461523279863485	-1.00343171079237	-0.750260132658592	-0.920978730339103	-1.23930915804983	-0.989826255627259	-0.587516719588299	-2.07455929082221	-0.494196602731584	-0.0548865425434926	-1.03556069063116	-1.15657071834043	-1.67053323573913	-0.991669293485913	0.0248353820433991	-0.560164948236125	-0.312424187439261	-1.21250175484594	-0.646910176100764	-1.19577677885385	-0.979977507930869	-0.852163191161605	-0.744352677290623	-1.51052586254931	-1.29980433733747	-0.11343209093306	-1.32518092131129	-0.982969836120793	-0.931960739128032	-0.897108277171258	-0.943435977393305	-0.731061640392818	-1.54010925498957	-1.71112489924412	-1.40246212134118	-0.804121976169515	-1.02827501729238	-0.863293208452237	-1.70676811838196	-1.23499244869662
O14732	-0.310258918227454	-1.32150261139436	-1.17416173413837	1.09817307439045	0.818555110162718	-1.47588150543171	-1.18457128765486	1.054895471545	-0.560044444183073	-0.584101795381995	-0.822696297720016	-0.111757864065728	-0.380479993336966	-0.464741386741081	-1.01712479156774	0.0207267160221125	-0.731112479731111	0.183479184188316	0.0171002643032008	-0.0353138239654154	-1.00265744968972	1.42716247001287	-0.372447998281006	0.127432244786947	-1.26580225672561	-0.241133549580116	0.615882029419314	-1.09227270797307	-0.781969126553488	-0.405896358475651	-0.690034897473796	-0.417273589914871	-0.592151822238574	-0.224539359794939	-0.811290414599384	-1.05936311606856	-0.862116314245648	-1.0379593379926	-1.65396348830763	-0.396902263576386	0.789895786768032	0.708628387746264	-1.27088899445821	-1.38109337266682	-2.04043302212475	-0.688109180667897	-0.688457327621954	0.388235472329274	-0.887011918466007
O14733	-1.53623512710531	-1.3664515680231	-1.10364306741539	-1.73459191850027	-1.66692652763903	-1.26299362080939	-1.11833312851733	-1.12944002240709	-1.61731908634893	-0.337484075698038	-2.04480999464768	-0.704635484282187	-1.24879834596936	-0.598414077383607	-1.33150782288179	-2.2770275608563	-2.19488785235253	-2.25678663889859	-1.23601393051475	-1.78285589704787	-1.42434960982815	-1.52313511355981	-0.88266334947256	-1.06676237831264	-1.56000068324257	-1.02098957525949	-1.56816918115749	-1.33851688118526	-1.29883595032096	-1.64404718191951	-1.32417842733505	-1.92282458234683	-1.71765729084309	-1.66769406862545	-1.83045065272654	-1.26605776379406	-1.25095604207106	-1.36392819084893	-0.950252300709932	-1.34419011832768	-1.35979534287976	-2.06155684979616	-1.44598623035742	-1.74417602278295	-0.758514550446888	-1.47889889798198	-0.774531405466515	-1.81362770252411	-0.912182200442475
O14734	-1.3643870103772	-0.502809382980796	0.0450535800176652	0.0763628545452999	-1.32156825723661	-0.772187280119477	-0.48487079009057	-0.323280113099891	-0.245995857860752	-1.25542765105445	-0.605336795124401	-0.0711228061751807	-0.928623307666236	-0.0471904788357129	-0.46901507206633	-0.606718786464736	-1.94438658301778	-1.15397790344135	-1.3177402699017	-0.266052263423884	-1.22191707575708	-0.470863311964678	0.456931782225245	-0.336994072092677	-1.25440154146035	-0.0721070199397094	-1.04536831160688	-1.10298868534241	-1.10148646729488	-1.39913963614675	-0.38278947139789	-0.89727399647359	-0.240094110478571	-0.440789109047794	-1.61768922951991	0.24952980837408	-0.792579067513909	-0.652853776969749	-2.81136269034124	-0.185322506390564	-0.536091945186698	-0.122650123494676	-1.23047364814162	-1.54923166542041	-0.202953362092586	1.22822558295102	-0.729083175187418	-0.62659750199307	-1.12882007455336
O14735	1.40216200877982	0.981107687985595	0.614948947373792	1.21208922103155	1.20261935005755	0.912108926049996	1.16335760279986	1.37223377386817	1.08952859480097	0.600323202424118	1.23915848212563	0.616913873549722	1.30098387541089	0.850828314951668	1.87218562100468	0.745821448259347	0.81132679819741	0.523507172055847	0.76364192669346	0.972200828240476	1.21084161730212	0.133918167150412	0.52563618802286	1.32529189528709	0.474880311720163	0.835168113029388	0.567520696257622	0.416232067327899	1.27637135374111	1.96081275278815	1.84724454162801	2.11828487139372	0.954653221399672	0.784692230750974	0.945224744160736	0.658514531440744	0.18949082895751	1.57046189066839	0.559125656605053	-0.0374350664823506	-0.265953178368475	0.412120970338046	1.20905096007244	1.69574570457679	-0.193431913633352	2.7624822946215	1.56853133029956	0.554393217872001	1.37993262759363
O14737	2.51420671497607	2.34410499935367	2.08482277491458	2.20365882840153	1.9133130369989	2.0424800595934	2.21259882244498	2.60725358481414	2.69093890473141	3.18365305665337	1.88108707725881	2.64797234358934	2.58791002957063	2.70088058896364	3.72605713875608	2.10973994888226	1.8154048936727	2.20699108487584	1.97790940656667	2.14643014041719	1.9578050230379	1.43212956918552	2.14013140631404	2.0451745097891	2.67763050659599	2.06210890100704	2.08006557848886	1.76180515817612	1.96137547769878	2.0171783605058	2.71362450579058	1.75499217214815	2.51830555803294	2.0823709243262	1.95072966602873	1.40600769696742	1.7360913866392	2.44112068796159	2.5797031694533	2.44447230287843	2.37749856216788	2.13018652017831	2.09445741652714	2.05339590373269	2.74869831766135	2.35546503364476	2.74159967302969	2.65701977198503	2.67439908235691
O14744	1.83171116151765	3.18633518692247	2.52518835432295	2.25565994010615	2.0403387573026	2.32887675000156	3.21515498046913	2.37997990915353	1.94108636426808	3.24450695117903	3.05718658114019	1.98432222610501	2.60534634026464	2.24506761734908	2.44052312188943	2.98596887360735	2.1763123362369	2.96878382766618	2.42583275106508	2.96007389189047	1.94107605174948	2.24793444716781	3.00860120082364	2.45605390464267	2.76728019398376	2.26920339785837	2.48931028140226	2.92701026353758	2.09842608962546	2.49623818865707	3.63273898459791	2.37897931465103	1.63717299117184	2.49523378892926	1.94890226817849	2.64730090298303	2.40479743792903	1.68520187221607	3.20247599356989	2.7968178497182	2.7350651922316	3.32892210483223	2.34022780107939	2.24282905711528	2.93788521079652	2.19911924962148	2.00375193503921	4.54066705453987	2.13878057790457
O14745	3.86406617725621	3.40809543162651	4.79784901700948	3.12856876926216	3.5542931347151	3.72119477679257	3.96874485406659	4.66036886083181	4.59066836248275	0.972878956410836	4.08287041759101	3.29677093876879	4.76535329522799	3.8703546500547	5.79466270174064	4.39410289162727	3.6128872303035	3.87995752927846	2.86131169442387	3.74571279425942	4.08887227263786	3.76532926928278	4.20504474355098	4.01692854836687	4.45831019018303	3.63021129265003	3.95748906111238	4.62977119657943	4.58432572304408	4.0875809572155	3.56183807878866	4.43730230282539	4.89110366364962	3.88641522117051	2.97308509258865	4.33548445905299	4.9538621299182	4.6551937789717	4.74732317752961	4.76017103259545	4.16625851062376	1.92505416079251	4.49079978665439	2.68369639725368	2.89752386454078	2.97844463461319	4.13422380205081	3.86342213864956	4.40965544199709
O14772	-1.35023781158867	-1.7591388474808	-0.340778273962242	-1.270226272852	-1.97414943999575	-1.59746569171965	-0.825822094086446	-1.26763735643718	-2.09939993909465	-1.89432544012764	-1.91462133606149	-2.04382735192721	-0.319469407227423	-1.01479390865992	-1.83328886912325	-1.56504427048085	-1.72748674685853	-2.79461760632825	-1.83138137227869	-1.44144711120911	-2.03081628843208	-1.9474726628889	-0.215645029736763	-0.982648745104575	-0.660329472894214	-1.28692876052884	0.112728111644827	-1.20402014629769	-1.74972450206262	-1.28763876640191	0.185186832242239	-2.28717685538994	-2.22844084045889	-1.13469264009478	-2.32385736791333	-2.42114197858055	-1.46216846940948	-1.60889221846326	-1.26297177851928	-1.59761472710801	-1.65345869674137	-1.73796644171445	-1.46183067993949	-2.10787129516304	-1.5198436012453	-0.815427398905799	-2.09631913220686	-1.86711611925049	-1.39263694551834
O14773	4.08789336370131	3.11464637594795	3.25028167680494	3.3912466869959	3.907368898109	4.89300574730555	3.64059873843399	3.78976218103641	4.83036140610464	3.14332830931583	4.10685213146523	4.02501342668176	3.71909211144691	3.06948971627637	2.93304599076715	3.51585812114401	3.95164633749702	3.88593115059945	3.65620960180879	3.85627112282964	4.89361687249519	3.24785498969776	3.44316413049515	4.44974031169753	4.74190868070674	4.18227152829716	3.8944607738203	4.1811894970516	4.07767391668258	4.20765365155093	3.46366327593343	4.09087895342749	4.02047517551616	3.85489552379323	4.56603338710539	4.51677533538928	3.89891365577136	3.51914715547701	4.57738687566551	4.15062244624527	3.425531284315	3.47344955858327	4.4903433152852	3.73778829673929	4.30609432217565	3.01297125266305	4.18443739298487	4.59288068743365	4.16673620354613
O14776	1.95405015374484	1.63434367006115	1.87803796987998	1.59534930402236	1.4128265856326	1.83473972049327	2.0541023005655	1.87099628158562	1.96202074923341	2.38018495835201	1.66135983291478	1.85309224953296	1.90800428175248	2.03013318270194	1.85984855409816	1.59691555222919	1.12227129963147	1.75849059292839	1.08270966159702	1.45902797319817	1.75497528811043	1.64345493545784	1.64068753021493	1.77564009614488	1.84221215882807	1.73600214572549	1.58929203267682	1.64343913864742	1.7719831443302	1.55520605647908	1.54451415607537	1.21483610571622	1.26813178114198	1.19279466167068	1.34703312473064	1.20003941332528	1.77978049233638	1.610425062013	1.66261639699878	2.20323043895896	1.67261100098716	1.46269537666439	1.70990763361934	1.21761394195435	2.07906000655281	1.02231327143375	1.70647310572689	1.75776952840829	1.59457597871659
O14786	1.84756496069311	0.060171867904911	1.221777411184	0.553029796098283	1.38299497140049	1.54427499586181	0.432919708793337	1.38190248277546	1.52775466820142	0.304396413227627	0.950343654259573	2.44725737062085	0.92660783164331	0.927839714866364	2.51333288531747	0.771911269206706	1.14278382536732	0.0848042843916712	0.0974341347149945	1.30210550634902	1.58272334996471	1.56866691938661	0.722075310791913	1.33195408486869	1.47692363803681	1.55902466898112	1.69981299174333	1.42036146771747	1.04775881828179	1.62427314074666	0.57211047028383	0.727918666984605	1.0756754697864	1.13788949295465	1.77811434333442	0.621482824892494	0.804793567250094	2.35461462058269	2.07634087324162	2.20863462086943	0.958077917227753	0.923364278260744	1.78390263072683	1.86305391307326	1.34609882606304	0.00388650509061073	1.65158977059222	0.12690644297526	0.924469116860921
O14787	0.456799670471728	-0.23115638840682	0.166960135614426	-1.13651947813145	-0.428363801247285	-0.0460370333670301	-0.022029284769415	0.0723480833781327	-0.595335484283918	1.31930867808519	0.0914535509995869	-0.0687505976519347	0.302793556440761	-0.571190200049273	-0.683740766898657	0.457257024002057	-0.286247538507775	-0.00454174687241071	0.196974983126951	-0.00994744418035864	0.352252189987771	-0.413835733206884	0.524485993088158	0.726131996856054	-0.0319308701700152	-0.129369512556343	-0.151083621525787	0.240549710934472	0.176644507733627	0.416484701712283	-0.163060514252869	-0.374313042247069	-0.745274144570416	-0.857937916989661	-0.154791984150112	-0.291259240818277	0.0405582854400439	-0.0942683004142388	0.62196889643031	-0.171182060723726	-0.594672814710332	-0.872862319985721	0.465442402669819	-0.580215976489439	0.957952325478695	-1.10486009040014	-0.419360678050069	-0.8441589762206	-0.0231886023333807
O14791	-0.250703540712383	-0.412069393245414	-1.19945984752873	0.509722937099436	-1.96484653738964	-0.682801858203614	-1.33175725158658	-0.606335294177947	0.475398598028915	-1.18030160161046	-0.232622568130154	-1.39153232183701	-2.01021343789197	-1.45503331195662	-1.09673162250446	0.0519187457382912	-0.996715222185447	-0.0447296266266672	-0.584347272013861	-1.75940111259282	-0.981427132455499	-1.07530450564827	-1.16003543499718	-1.7366637230177	-0.972946549884476	-1.4369125998887	-1.29298878465474	-0.870288954594942	-1.17254011268269	-0.919620189813433	-1.67998422384635	-0.664221832734434	0.225996002938437	0.135910867084407	0.131150121227099	-1.16268570888716	-1.49398049601893	-1.47049772757073	-0.812368054828299	-1.20345361994919	-0.258733049954902	-0.6551159913334	-1.10028548995001	-1.23137648352677	-0.245646609903961	-1.42473579827651	-1.51689886391701	-0.162195752050382	-0.89641625454508
O14795	-1.90836442068522	-1.93012204625802	-1.63145140988147	-1.66142624301149	-1.75830041564861	-2.29856304609556	-2.19523575404194	-1.23264540674716	-2.13368943171573	-2.06833103390498	-2.1267957921042	-1.8977297212403	-1.60834998275606	-1.98914543863367	-2.15984864172404	-2.09125455910571	-1.59141078720494	-2.43083078163953	-2.10093028134987	-2.52806992715519	-2.52656860102461	-1.08736493034893	-1.87171744825256	-1.81633080607655	-2.04229053307996	-1.74106042395331	-2.08688434998917	-2.25658350291293	-2.05715168195986	-1.81296027361275	-2.27389540972761	-2.45263946982165	-1.48918107861837	-1.59918595370867	-2.47365146142796	-0.821203026516937	-0.550319152744972	-2.0446117113309	-2.35549710481569	-2.84272586743014	-1.54318911410324	-2.16939073699223	-2.23123084340042	-2.35855059677784	-0.357905643832138	-2.18391992365607	-1.83684505782765	-2.4113584593135	-2.39029082211667
O14802	1.0759279044093	0.371491362986633	0.692234414759849	1.08338049831659	0.946246210071095	0.832354939347212	1.03400868998223	0.845042280616388	1.0060395554392	1.20382837172316	1.0952527493635	0.505413619574702	1.10224911136932	0.846049894082501	1.0778322712005	1.38841668751693	0.469355044365326	1.48159187954814	0.951143437329954	0.747477820253748	0.948471631475902	1.12844014999798	0.518585966745096	1.21432636339865	1.42035190114115	1.16831845120409	1.19342527977629	0.98152218513321	1.26226079712925	1.19853123275863	0.97113708013295	0.738907309779838	0.465955594753117	0.656200132825044	0.618154472401113	0.899306572154636	0.807451285960539	0.811810157419364	0.83104225794037	1.27611468717523	0.218074292014126	0.901843524865912	0.977763425511977	0.72096388359738	1.58091725461737	1.1216549697733	1.23861762949983	1.40671355982318	1.08634390447263
O14818	3.2923975354441	3.66620369508814	3.70835074487357	3.80530800301125	3.64862528974215	3.51313261061761	3.93416785004915	4.03194736728857	3.45623486396379	3.7617443843062	3.11500309868387	3.63496408801893	2.91100535244356	4.14551655513313	3.23689138790759	3.49115232958437	2.61631540958648	3.21390797585918	3.13381600396556	3.77047346937669	3.29155463433344	4.03767079431565	3.78601815450107	3.73730708121419	3.47630959114266	3.37173068526184	3.49238755460948	3.90655657674336	3.82679315991729	3.49608221932617	3.80855080593094	3.78963778157256	3.50350623243041	3.58944329082686	3.74986586063292	3.76484696590556	3.39465617637825	3.72191804535079	3.61081499051349	4.17129692404767	3.68535041335768	3.59283521457179	3.33885316573781	3.37488767451575	3.61048605258727	3.32188460826754	3.80670268922026	4.36080104858437	3.39316842710209
O14828	3.20994776221154	3.48080013960792	2.48231121959321	1.97073197745003	1.86225626627041	1.86947961628382	3.42098613416837	3.43958904166993	1.55836113268423	1.98896283247085	3.00749678448343	3.43931998389337	2.95050670780563	2.45014794925674	2.99914487262033	1.87897580347057	2.24472717980649	1.96860013741573	2.47725606958609	3.09974153780443	2.09421083895543	3.13927524742832	3.14112013679634	3.16543728911009	2.84398726206534	2.7599438785048	2.37404343349507	2.72680725492287	2.58056842162212	1.54781848546587	2.91786918615168	3.1149293948991	1.97806209636951	1.92165491487611	1.62442176976815	2.84092638042665	1.79164321331018	3.78771865051823	2.51815793297485	2.01539873614406	1.50476095948797	3.20671230361687	2.6843729234189	1.64429893168903	2.32638516436958	3.344452945902	2.63138916474884	1.55252205804135	1.75022361762007
O14832	-0.0446788589510057	-1.00681093383417	0.448648941049711	-1.11015210297655	-0.436283460310997	-0.984376078145832	0.171630567270691	-0.717834071543205	-0.657142278991955	-0.189901680555438	-0.540226236694778	1.23517012383645	-0.0961436283078161	-0.214776987369344	0.0161556084063488	-1.2515923440236	-0.787809912753351	-0.511029370440466	0.0560663433256554	-0.168229884790412	-0.0964055179826353	2.44847455265423	-0.477558566662259	0.0139033395629191	-0.514136840712862	0.174622324485782	-0.671325838020861	-0.754964466257039	-0.511857250087612	-0.445000836941334	-0.543639338482398	-0.415132613684519	-0.973466663089203	1.43905253228197	-0.450214688851525	-0.467765044665775	1.41309586808751	-0.241801548113576	-0.100566496324479	-0.688075337704547	-0.647289926936027	-0.474494860315275	-1.069657449786	-0.186622966038803	-0.367162120309235	1.12170434775613	-0.475385545194925	-0.493946676078263	0.131167393794698
O14841	2.16283336785519	1.75760618250682	2.37600874616468	1.01227856890823	0.461235498875414	1.4510998575331	0.744119123003411	1.44622314486667	1.2654096644673	0.860185326363736	0.985897564464723	1.91041838754926	2.39316932154021	0.870111268842496	1.76122191608175	1.34710020762782	1.08613934352764	1.50992109119485	1.07946587266019	2.42433295181583	1.84340636952179	4.49339634664613	2.33349017767007	3.53546380939621	0.033300651428787	2.20361096553745	2.25680890685929	1.08051624235115	1.16281675293396	2.6796449686632	1.9435823736657	1.35189799961717	1.95199547663823	2.05520341867477	-0.243322668289368	2.69927565557126	2.27374767259766	2.82078590572303	2.3874533971261	0.777251144496654	1.78216408683876	2.02074562170543	1.41333693870831	0.500453891396951	0.32655491214193	2.43114165947269	1.24951250958298	-0.159448067579266	0.849936189971221
O14874	0.717840464172287	0.27941537416044	1.22925150378655	0.860566330432786	0.576709242955699	1.1180827885571	0.329017073223435	0.945607040920013	0.274551261738058	0.636387647883469	1.14619784406556	0.477257442911313	0.932765858450596	0.524921095020343	2.01629832431976	0.0208427620969438	1.39251629349362	0.290885042845398	0.824800469958914	1.2356865281996	0.755066084164394	0.800245399509475	1.22815601146251	1.07592901653917	0.708644484425236	1.45089542158404	1.07820042851656	1.08647135777198	1.36101970870334	0.579927349484752	0.552822348603286	0.51818384019287	0.119654207233324	1.82658625242181	0.694472931252369	1.07482640338782	1.44554242582176	0.979932284387015	0.9416581136171	0.195932104616103	0.913887444568568	0.996833731322056	0.573455480917016	0.693206499581587	0.0529882350483746	0.573278794297725	0.85726249483757	0.0894445348924329	1.86631668641183
O14879	0.179806015364749	1.36566751588434	1.25529733845956	0.534174600894024	0.89299533499085	0.795076242128019	0.0890374305179034	0.163760776065269	1.64970432430474	-0.832858217618044	0.335671729192319	0.180080195479679	0.324813380510696	1.61452474725764	0.412015709880801	0.44132052430083	0.727730328050773	-0.191076768048472	-0.111931907620045	0.695340298623606	0.091607160493254	-0.830271631300642	2.53516707964237	0.859986992770702	0.662761741481997	0.332746610550942	0.597737594835367	2.21804705488493	1.37401729276633	0.158951552564446	3.38796238583183	0.353433908416035	0.232631180687907	2.00214861653195	0.832092014411005	-0.382663500747432	-0.72464127749635	0.936987466355136	0.421580648233997	1.04912682441725	-0.603089406477386	-0.527593466479942	0.124253461284912	-0.316401736960211	3.23041136305631	0.967524275403767	1.59920407063155	-0.0867049199831893	0.905464129370152
O14880	-0.307182208883354	-0.315318947719277	0.227383005041427	-0.0907700708396195	-0.616963318175534	-1.0010152175782	0.818404243265553	-0.791536978520872	-0.453580020396537	0.957645443303534	0.169115779975268	-0.167820759666968	-0.689055401580077	-1.21248013039054	0.524593303697459	1.47430858018984	0.154821911704	0.33383396052065	0.733468181457763	0.707560820862646	1.26266501050173	-0.150799746241262	-0.86999881142949	0.866898288874539	0.747415712182265	-0.781527460159142	0.675484123810309	0.948695518124547	-0.546685738686735	-0.588594856244653	0.714757809101721	-0.30312734867854	0.586943688006437	-0.0554826501564136	-0.670152507957454	-0.0177305071126597	0.345447221646664	1.01981993585048	-0.103271193698244	-0.636484062231258	-0.089165879408986	-0.392868619071525	-0.718937127529104	-0.318055046430295	-0.844544454637292	1.11550966688957	0.19685732922931	-1.63149207868636	0.315567503608708
O14896	0.259710320598673	-1.6964675622744	-2.56004981684573	-0.226470880335482	-1.2831278414863	-2.05365300240522	1.47407468949399	-0.742769129939507	-2.2971903974415	-0.872067302538275	-0.781610637823407	0.347886356996495	-0.331543329566523	-1.60579670760559	-1.15842711084707	-1.0758064673398	-2.36318984812765	-1.65245220548649	-1.25829294223962	-1.94238800309965	-1.69358799261408	-1.11984676197611	-1.68449378795321	-0.31150865539405	-2.03642338258612	0.207353727143959	-0.0765554446404124	-1.67340811381057	-2.46998592698519	0.031249343853931	1.19252341552417	-1.8346912854678	-1.75778371237286	-2.01322922651091	-2.19538432680332	-3.09298893968731	-0.611746422008396	0.0167417117294661	-0.934978851469991	-2.1399034883283	-1.15989501712803	-0.0364571644447285	-1.48702445087031	-1.56415221674701	-0.557393487669916	0.452150724578171	-1.58150985002217	0.554522352073022	-2.37390245168897
O14907	3.32481358486209	3.20093626075793	3.24807272965113	2.02659013294401	2.91810547002429	3.16353635662291	3.58763788365249	2.58243508953324	2.76669339841775	1.33999713461037	2.77737714535153	2.81375678773652	3.03377661550826	3.47094483801047	3.29243701221264	2.15133639221436	2.48658641987744	1.8839690498855	1.73599066176281	3.08530025799973	3.64009450730389	2.37131543724512	3.97738160806779	2.86881315055495	2.83997653598074	2.32790803227624	2.9947331697907	2.14966212279205	3.19112465627758	3.27636257557848	2.93525881914147	2.67145515093136	3.91523464673116	2.27591150743162	2.89373763023292	2.80361649272556	2.31932190267672	4.007871306798	3.46118351800894	2.61020864497587	2.57775733294804	2.4730139562729	3.41743907758593	2.93049382206882	2.35871677165584	2.77390700664859	3.64569965613664	2.13210396271669	3.25507231450206
O14908	0.375832150196455	0.625785590385577	1.17458464881704	0.994879558329217	0.632534514802055	0.960625635722172	1.4209595442785	0.292508330644944	0.905107647300884	-0.235951461098942	0.976842064342131	1.80475157967345	0.846668951548656	1.34333773228139	0.660077083314958	0.947346495397023	-0.0146755413690549	0.704405942558813	0.386188702869473	1.34408624174239	1.12759340335379	1.01949677313706	1.60116679002668	0.664563813738457	1.36023701270248	0.664343828842149	0.272269356895569	0.895782745913118	1.08895794439286	-0.0795321159163489	0.218879634683848	0.483402399937548	0.805966361757964	0.157690454398763	0.148539836465424	0.656690282140469	0.654479978152207	0.791146108605842	1.2590735150647	0.79888378936109	0.32184772938062	0.496147610623543	0.404287118270693	-0.0704835380312563	1.0062843773475	0.22711011440685	1.21899978924929	1.842211575095	0.119639120581189
O14920	0.0375591324441071	-0.340018007926155	0.0792925447291815	-0.237862917409641	-0.201225859586836	-0.0716094287298148	-0.00100899743631366	0.617015777981285	0.233107028820575	-1.00131694796621	0.0326244101298432	-0.898364415245506	0.378106843427641	-0.114440587556155	-0.233405910197273	-0.973706774603704	-0.919994591808747	-0.0220432817672016	-0.116508056317725	0.0678922589287705	-0.0841352472589634	-1.41373897113095	0.110350025100466	0.732610117350941	-0.36861915116928	0.791352848605971	-0.840961360964718	-0.392456056717732	-0.176969456448164	-0.402974078921947	-0.259604416459421	-0.409362246420935	-0.438282597055702	-0.236373965785601	0.265803902855971	0.341906708029127	-0.565801360110253	-0.130936441053461	0.0250175004012938	-0.435045134234862	-0.748647748494337	-0.162112430753989	-0.402028480586928	-0.139241352367378	0.278424702428785	-0.238392823199657	0.190092330333599	-0.248482342353551	-0.500025652778037
O14924	-2.02315820705733	-2.12129514698413	-1.64195612574631	-2.53457619747738	-2.13875573412413	-2.03048524428216	-2.02779057187099	-1.83732073990105	-1.82201418717325	-2.13580565282125	-2.12820038405925	-2.2661935237718	-1.84427778472202	-2.13954320829945	-1.87604280009755	-2.88994560075696	-2.20686220722065	-2.25830165808434	-2.18555810130815	-1.80171747828986	-2.33400912627125	-2.17905666088688	-1.72556210484052	-2.25325308313851	-1.89275188030387	-2.44252198881941	-2.18092788840794	-1.96982362946764	-2.93188548495351	-2.01462828570659	-2.28506307485113	-2.92156225986892	-2.13527870929093	-2.26308230934181	-2.12337020202561	-1.99961867115234	-2.43112364707893	-1.4244170954183	-1.62925798119719	-2.67227907173454	-2.62364603442742	-2.21364640683316	-2.48205784433422	-1.99158189516451	-2.16683695577136	-2.2934389047688	-1.63439479901762	-2.22304243037691	-2.18948784583925
O14925	-1.87809597341052	-1.69953952461676	-0.709021182952403	-1.2365097302707	-2.17760540147454	-1.46358785323362	-1.17181438433166	-1.57290582943796	-1.61682470794615	-2.83688656668365	-2.11235631967254	-1.68926667404298	-0.875837223931169	-1.2958468748334	-1.22191213592765	-1.69976533934603	-1.98411946068728	-2.53351163185971	-1.61478556518554	-1.19283461075391	-1.7220066696874	-2.02781990136826	-1.76425572025834	-1.64887318631771	-1.73188021503888	-1.2024079298988	-2.08885154248959	-2.03853959481081	-2.29749804841209	-1.73957312655526	-2.01068809374456	-2.19385592139988	-1.37484909363535	-1.64833980390562	-2.04045599902655	-1.93607343694929	-1.60570020477284	-1.61596322811146	-1.9825117864283	-1.52624352280024	-2.13690016727681	-1.22076587054028	-1.5139214269294	-1.56832441088084	-0.971917408179934	-1.22599127769271	-0.598838205976366	0.0128839210886404	0.0233182699500745
O14929	-0.187595139680738	0.107081836825968	-0.368572943813948	0.967917548360594	-0.686742024357478	-0.55734770229396	0.864438105561943	1.78319044234983	0.39740557662623	2.25040491114467	0.477869304258016	-0.0374365932571141	0.223344779012677	0.264344195549265	0.452096239502062	0.476696866246956	-0.777464211356795	0.142972594092166	1.01721590088431	-0.792525185291657	-1.22330210720043	-0.6854603421567	0.278740964899447	-0.471248427158233	0.148097537325185	0.479009057792954	0.157228444742275	-0.307569167030962	0.330611598405117	-0.613285118036739	0.282935169295637	-0.169355141652369	-0.806210283736393	0.0113228688698239	0.0239512337692513	-0.169235020093534	-0.526037032282495	-0.0690667943756331	0.100772645513043	0.394601916659555	1.10812961847189	0.0359161092507581	0.00748233194820713	0.0343455534968289	0.493587066343668	-0.830323699064767	0.0237210397760137	1.46036094234889	-0.22468435149263
O14933	1.64604804030981	1.21433363821143	1.34689383767517	0.878424376516142	1.69190429039198	1.4683173582636	0.235380660773957	2.1042126720238	2.54077077436903	-0.216053510722997	0.894380595718239	1.17601119585189	1.52857683435428	1.98330961929829	0.192953139369642	0.119558176560528	1.44109141155498	0.528347365025628	0.283280905785928	1.61805262491949	1.57714521939063	0.418144260185221	2.39996457743919	0.782856785745867	1.69038961298971	1.1235203005902	1.85589323434691	2.09301164494696	2.29614774425691	1.03502538992885	2.60595998351322	1.26746344616581	0.863597092212753	2.00877710841034	1.52172042503198	0.124068509953526	0.529593086809701	1.88387375050614	0.985691300999122	1.11162510365433	-0.149912973046732	1.21384626505546	0.901972775689684	0.744158688279471	2.40593620812494	0.782800590362957	2.80790554828979	1.5891690901837	1.34949333867233
O14936	1.43838271279706	0.561481987483052	2.17313403885748	1.50498985167207	1.72201706347124	1.4310534045727	1.14128396653957	-0.306352228116026	1.63256344997454	2.15763990763572	1.4047688363616	1.61457959360938	2.78608707439422	0.646883279024271	0.801028612964426	1.64349978257322	1.06085197028732	1.13929955094879	1.06112989257898	2.03725291541665	1.83825022636277	1.65385229968201	2.3541182027312	1.62681710729276	1.26952463398378	1.96726383038385	2.10852733093	0.821475562032697	1.01771391017341	1.88766818434365	1.25756747172293	0.909123734411768	1.03534801994413	1.04013085489118	0.618747824084437	1.22696684024186	1.48075993666184	1.96801990873331	1.60294088106027	1.45101823194972	1.17395522036579	0.389105678627741	2.0750265595421	0.939428608936588	1.32310209249785	0.8314297802926	1.46634429906307	1.18444034981697	1.9176635512998
O14939	-0.923103139438231	-2.15124424168842	-1.5514400620066	-1.20986580052549	-1.55855259050838	-1.47797247583025	-0.259157705053342	-1.67463251547281	-1.93641460816089	-2.39727861025971	-1.13796713757131	-1.43378484538787	-0.682611199093021	-1.74136036552252	-0.987319303043629	-2.17290386196662	-1.83550164808551	-1.4942928644909	-1.6839767403666	-1.7656548182168	-1.93546741737151	-1.55318220018067	-1.15774953437044	-0.720309033208842	-1.54573239959085	-1.37510837733825	-0.473994846940766	-1.75994238033524	-1.22653081706842	-2.12635913627587	-0.311679079316706	-1.62906279566421	-1.30018410430133	-0.590895864362242	-1.95385934635967	-1.87492415192812	-2.68713354372314	-1.71550948238804	-2.03912615289991	-1.87319298576846	-1.83392695917118	-1.90578602885339	-1.27953088151802	-2.40067247967388	-2.53765062558138	-1.97920837049357	-1.0488751143916	-2.28056141323675	-1.3943343192315
O14949	1.21904273347768	1.0940200397807	1.91131779489421	1.36959161809993	1.12308193826414	1.53738671537869	1.54476448247219	0.636728696515888	0.71462735913954	0.0182980961502519	0.833179028482267	0.649467142263862	0.848832695723447	1.80887470045662	1.16951539580666	1.64874589179501	1.71438838038665	1.42842771085569	1.1399287676444	1.36160174069519	2.28725039515512	2.28133577371828	1.4139199187487	1.5440382095497	0.315779664088915	0.835992896995638	1.46101527931026	1.49800102067215	0.470194003426139	1.57810663005917	1.28355217650139	0.966151297016941	1.11766378333817	1.34447064464155	0.35165397622478	0.881339785256845	1.22038444699894	1.80653594277211	1.3350288266192	2.55141929135102	1.95593190496866	1.06728462372385	1.36795808305911	1.52147006655766	1.19740553768452	2.1057852977412	2.5836911475122	1.21779017314531	2.41050339639365
O14964	1.53893242618956	1.51947030077726	1.77669763905732	1.49878415117883	1.49295718062794	1.63233553895032	1.72587940381472	2.06610168437979	1.48457290398174	1.38463917324772	1.80883065926477	2.01676435129234	1.93603357228451	1.3466911137882	1.42102494276686	1.59383074401038	1.12580244011233	1.50656273750457	1.80711283351641	1.55168605670218	1.50329203709895	1.26710071032782	1.67666644466685	1.88042965896582	1.59766890797435	1.74564279008749	1.6987159892583	1.62074552573882	1.72939721590456	1.89598664559498	1.81408271042845	1.47931016948974	1.61057777028671	1.35431802262666	1.59447447043993	1.85376071874608	1.53642296159587	1.5817676384182	1.77043240213032	1.44516743020988	1.55513670834551	1.37766197966002	1.80846615502555	1.64525080641333	1.31104313038897	1.57621624567146	1.87472786405544	1.76895997050772	1.64230436730136
O14966	1.11462187721592	0.839254600586989	0.275793689961313	0.440216118067857	-0.121141468060912	0.644930235551032	1.77802614323944	0.320589083047539	0.151568751635581	0.446379318877568	0.511073424680518	1.28172521155079	0.578610335915567	0.838519331281773	0.249396950992789	0.620186192360638	-0.334105013821775	-0.581514060792347	-0.176657956595358	0.434800587333337	0.00819891876325229	-0.287243511009324	0.459676074256372	0.933565643900657	0.703813541124417	0.679736818697698	0.261016776132973	0.810030472725893	0.412374295922474	0.113771083665231	1.67912034373795	0.712421291815744	0.626129636906176	0.142035795314397	0.30103045272938	-0.421187800838332	0.262300937006975	2.41371889514836	1.43188325402838	0.267472042784133	-0.196170419204819	0.727884032129406	-0.189389288756466	0.10629976805242	0.563914225060413	2.62234785746659	0.969710918485694	-0.503077620000379	-0.282937527147245
O14972	0.296608023512732	-0.736790820593976	0.971312014963585	0.435275845631091	0.484309615416967	0.361949487891986	0.74575239134748	-0.132667366021531	0.0895206227667842	0.358571227767186	0.284257882785093	-0.808592858174693	0.600718981335847	0.579835438216401	-0.26530698505721	0.245920163391153	-0.873942631381382	0.447434773222707	0.397145685392189	0.54510300201566	0.00952870468128353	-1.25584884190585	0.612543683770395	0.415611000466445	0.281611413837588	0.471176608594131	0.725360856466644	0.288679657554052	0.948528183502752	0.30147291586621	0.792936889424869	0.447210863767106	-0.918867747389003	0.250388608332866	0.575639852624054	0.688213908400536	0.295309858136047	0.685199408658486	0.350927808317838	0.320466470551953	0.181031072801243	0.432452087213372	0.609868773825529	-0.421567326612339	-0.870826295709231	0.215728482182787	0.42012522468864	-0.184979831232859	-0.282822494984456
O14974	1.50301141999208	1.3363498304398	1.54761836262233	1.0055963159145	1.71344384769329	1.62308128202581	1.27893126848633	1.70053002559158	1.24793333962186	1.77197901316021	1.81952301633435	1.212596413286	1.64589086811853	0.839297943592358	0.558846803778204	1.35832904572742	1.34328260297975	1.37957957894771	1.20164032281922	1.49789366951848	1.8148539640506	1.04866461648073	1.91258326485917	1.45785743519909	1.51003831691885	1.38742703650141	1.64350564083147	1.62610997016016	1.72877345587676	2.20049052562903	1.41043666589939	1.53291778310174	1.8085448282752	0.632070665856805	1.93881197418774	1.45272357005474	1.84084584487811	1.19547664166006	1.80613316966269	1.67210249541694	1.44113510439203	1.41119524741701	2.30706436450514	1.69599915317474	1.72857909620018	1.12361644417483	1.37053278675604	1.14663630852801	1.66798146404503
O14975	-1.10592130968488	1.0909518659885	0.890738554198052	-0.184802439514327	0.11004661302126	0.616967801410125	-1.11821119550882	-1.07255300227498	-0.648739682637727	-0.423732565407963	-0.0852533128872146	-0.20235181434653	-0.00778544616645488	0.433956375985398	0.456360104390113	1.28425937134807	-0.820001151602183	-1.06596203846378	0.615715741888657	0.91801110750672	0.632847060676623	-0.138252850189616	1.51837742167851	-0.996461514388891	-0.882573181487093	-0.273942720155668	-1.01162250832676	0.520417699469981	1.31964013190467	1.52253870391819	-0.849011104767767	3.09600341721836	1.46186648816535	1.94043446509808	-0.0234772099381942	3.12516356448608	0.532746565196302	-0.638994475888014	-0.532807899272902	0.586704921270158	0.445537065814097	0.998048969478146	-0.567922186671201	0.368445125819196	-1.17132992342184	0.519402355959533	-0.90004394320993	0.456280702675288	0.851784132999295
O14976	1.18274999120306	1.34301207686804	1.62503669033008	1.64576789554746	1.50474954345639	1.08919556321322	1.52206790541614	1.31609752138483	1.8648823204022	0.295460890643469	0.758012732636224	1.73286878612953	1.68812878348476	1.75295942833411	1.56305370828294	0.900172457721778	0.718759542603459	0.785094775195535	1.9102837681219	1.32757085371169	1.20150811425714	1.16892731734186	1.12534624371295	1.40086358183559	1.04801147744921	1.48846796158714	1.04831660970889	1.2182015719969	1.44001102923809	1.23827182328884	1.10112550257017	1.2589924869082	0.849240421617788	0.849071826326877	1.16474422911467	1.26766161724816	1.23372659797035	1.16403066242233	1.64768418254151	1.37261821888118	1.53857948906511	1.06004681449102	1.22852294279987	0.953292150132064	1.73776268041035	0.951410899530146	1.34923847539728	1.63546056618798	1.18993762087409
O14979	4.56569338684217	4.44295058121	4.58567395259355	3.75520517328677	4.133655528677	4.52565789885491	4.57348031385056	4.57627212006053	4.48595902203629	5.07636883954	3.77612786864281	4.43423839108466	4.60668925732854	3.93863684093515	3.9573163924504	3.68234088386115	3.3812839135554	3.82686891818618	3.13530323437786	4.03915147091488	3.98932122482972	3.60049851959357	4.27150016517866	4.04191020459329	4.10771611226566	4.25762066951317	3.82878007994945	3.76994988441911	3.92348818773772	3.96941376125802	4.3972416833723	3.44834006180092	3.91915643704277	3.00529688353253	3.80273828353072	3.92954834310074	4.24520773669457	4.26364588247015	4.19680742252999	3.76823203171427	4.69508838930366	4.0312470269585	4.35043505491622	4.22283668140813	4.57900822828144	4.33183298786175	4.83703370588476	4.35836217805651	4.72529283836057
O14980	3.1183994522379	2.75610872210673	2.85539070510893	2.83938783142799	2.77915065703153	2.87437642039064	2.54360892234509	3.0832503997661	2.99694524729116	3.50235425837142	2.74190116387446	2.88633630421676	2.99202392313423	2.93228017631818	2.86090241745176	2.76689575223789	2.41371556142123	2.84239629622885	3.03970909596003	2.96159143112013	2.74568840174667	2.7502102495276	2.78189181176454	3.16223706296575	2.62557876420601	2.79006040210803	2.8332496196595	2.74262957524169	2.66600358947013	2.81458324410551	2.74422146542488	2.74679131762894	2.87123098437571	2.44017541866083	2.73050648338535	3.00376124409945	2.80319013971986	2.85279967503319	2.90212417936308	2.98498592873471	3.32283758100337	2.99623491440652	2.78892359791501	2.78678398818829	3.1459779074889	2.57073328039353	2.94552114718239	3.7929238760113	2.89580551827622
O14981	0.424144221901789	-0.452477399792253	0.570297321563347	0.143874611320848	-0.394242363005988	-0.0375663166105493	0.0387643295330236	0.470324869306332	-0.11523688033226	0.0656797319587614	0.308475871881907	0.542054689996274	0.187330923999477	-0.154733694967199	-0.608674720941444	0.304487011906055	-0.900204908996983	0.106389850659887	0.0325504645595114	-0.85882729420892	-0.315171782051852	0.78945859877417	0.409309972229067	-0.0787725694470822	0.152120525997642	0.337249288956572	-0.201603379484407	-0.0976264759348204	0.15978990720329	0.251459419047164	-0.156084914254643	-0.621703452180206	-0.585878105623291	-0.153095707660484	-0.232713745859616	0.0712072009356834	0.258960002307363	-0.0703805199158669	0.275792425386369	0.408406674260869	-0.149727929111265	-0.481795059925563	0.0933192831670659	-0.904123855846798	-0.235849525581802	-0.606981462540258	-0.0500516440124628	-0.53134856870739	-0.0490979214739831
O15013	-1.1198913523466	-2.42842015273131	-1.09996625157079	-1.14936114815019	-1.49464707525595	-1.20104967793216	-1.24678551988837	-1.52477372840194	-2.57318452432866	-2.60196994411852	-1.26659229753971	-1.98545389507266	-1.43335766543249	-1.65355228456253	-0.673493174283545	-2.14112263598649	-2.1444922698488	-2.39390950607443	-2.525936335486	-0.627049204059006	-1.37117303788032	-2.58975078301983	-1.79687530579171	-1.75904682461574	-1.76043209504395	-1.82909345068632	-1.65776710608657	-1.50896687532881	-1.58682068063928	-1.56808178905792	-1.77020568565663	-1.7468637857337	-1.71027615440977	-2.17209929643793	-1.50986394898693	-0.612652081274462	-1.38861298556413	-1.60866991929176	-1.77627930458846	-1.00228927234894	-2.61376493753673	-1.81006030774329	-1.764835424551	-1.77041698563604	-2.14111996242223	-2.54396783606279	-1.47411450572321	-1.11063477367968	-1.91038322696377
O15020	0.179354244115071	-0.457080730255491	-0.101489427222615	-0.855874397892004	-0.71827828882121	-0.479978242104662	-0.917691317308227	-0.304135421258423	0.412894124347673	-0.710482386335787	-1.2543872848217	-0.523577373968836	0.746772126472189	-0.780770381846752	-0.614827574940351	-0.457138682629607	-0.992452571540207	-0.991220945966534	-0.369187639083562	-0.00106368931702505	-0.759558338697248	0.262863491184499	-0.311396333778581	0.076841705810164	-0.857749997075018	-0.763489950230641	0.287400386343652	-1.01245318152607	-0.358245052484124	-0.100674906698625	0.132044746585185	-0.469325672313543	-0.680232296621424	-0.221965808827722	-1.17994505794604	-0.677659474784576	-0.739218416754898	-0.601596009799866	-0.501332107892717	-0.364470155105039	-0.400171337705094	0.0634843918134855	-0.176961924952156	-0.946051373030903	-0.919188920416488	-1.05482915720994	-0.486013334800901	0.431930723618819	-0.960393733596865
O15027	1.16084163221354	0.605242481602499	1.44315012249339	0.626413154988262	0.921003676035536	0.42490137959093	1.02853945038112	1.03861299132766	0.866385944954336	1.17158983224373	0.471936789734269	0.895605149139314	0.50285306427339	0.69344312070546	1.28532441047286	0.830265444207365	0.218539613509927	0.229245653785179	1.65211862323415	1.10742317823557	0.704804719542626	2.08556132191812	1.08257188590866	0.728242970251483	0.671187113380629	0.726898509923476	0.345617210425393	0.679265517902476	1.07314815217663	0.38955723426321	-0.874660211992287	0.292321737456032	0.695449895384007	0.703004918367284	0.522352142089661	0.230849131445623	0.875050902262304	0.888875293185293	0.613839663100897	0.942646009076588	1.60821590403977	1.79514587661402	1.12419996770731	0.450753315412699	1.48689701391926	-0.0549268180690703	1.3306054553977	1.55747636659724	0.456738469391968
O15031	1.49676998773563	0.369287011228028	1.37953379435472	1.37119442565653	1.05645267155727	1.418669374505	0.968505339118753	1.21168701439645	1.684060249922	0.0855911172569552	1.01178727355473	1.28294551808105	1.32197926871211	0.922693884216821	1.59815570279387	1.34248140702699	0.935391222841204	0.948513834561879	1.2165442015623	1.02010140207865	1.38590304347636	1.16974419527279	1.46666596467858	1.15254603880625	1.60934190700591	1.39038084162776	1.3846677571779	1.34080724623411	1.39668062851029	1.14981957410511	0.863751334003519	0.974916940539776	1.22976443322207	0.924991259597599	0.662399915935566	1.45568691063274	1.46526471979565	1.51589016571219	1.09199329486265	1.32783370753574	1.15286825540442	0.651590534150376	0.833650423918197	0.783848870258232	1.22254246265748	0.746580336293459	1.69311926679915	1.22356776393112	1.02780408388013
O15037	-2.3556975176572	-1.63109071169375	-2.00194192869714	-1.29417692348135	-1.70227984994005	-2.22327584871968	-1.98935717325175	-1.83472893441759	-2.51305075726628	-0.881317305599955	-1.91154224694032	-1.97482039067775	-2.0043243405791	-2.53309545619312	-2.08850105857439	-1.35939495123773	-2.56488505025576	-1.60194906698845	-2.075231444958	-2.35797248539613	-2.65487857527674	-1.89408931678714	-2.28965745390936	-1.5657108769037	-1.92441458425899	-1.85758557873928	-2.13724317692641	-2.01700741083129	-1.76848694721912	-2.06213647257395	-2.254190841897	-1.48151105039019	-2.60707741384399	-1.84722621197493	-1.64408568861766	-1.71404755539346	-1.4729741995802	-2.71677192083325	-1.88649276954798	-2.24137656736957	-0.955634230912439	-1.29823400582602	-0.991160279662916	-2.19194270199256	-1.88943322421297	-2.62210590419224	-2.40015168295623	-0.567585759919263	-2.34044026183571
O15040	-2.77172517519951	-3.2006436042997	-2.58548276044092	-3.31870685738485	-1.81049359681302	-2.03506170374775	-1.82818261544895	-2.54285361718687	-3.25451509571563	-0.844795689339726	-1.93436379451225	-2.75397803747695	-2.93657334734733	-2.6392335953645	-3.41352738225603	-2.08936715639056	-3.25995582134437	-2.35973535638141	-3.28296284316017	-2.09612522501181	-2.72934404037492	-2.56517911813096	-1.74292010409049	-1.48292863294444	-2.73609511421806	-1.96754860442826	-1.65743573146112	-2.33149731733126	-2.69693188251528	-1.93108294978598	-2.14344118089143	-2.43069132184577	-3.57434753975657	-2.71354562926753	-2.07645183354917	-1.85695920825163	-1.95606720572153	-3.40526865428073	-2.19491493925834	-1.62466692607164	-2.72454271026613	-2.23926843067814	-2.24665801884724	-2.48545791217057	-2.46732158235754	-2.65798792254551	-2.38114165468112	-2.18345596428541	-2.88285342500125
O15042	0.999372673088979	0.669138460544138	1.33103887881289	0.813950735983573	0.843101933900282	1.09889400736113	1.0712267087486	1.31392488710829	1.45204154030056	1.4822962192486	1.14491485647942	1.0137998881608	1.02194137612541	0.347372410791097	1.17376376551853	0.820134205007813	-0.00345155368132311	1.44793324104274	0.716306714376509	0.804468006673932	0.964257639985552	1.18309047117941	1.12231939072754	0.910919893681854	0.976632964990969	1.13748498002583	0.60127633469339	0.888856098747166	0.904229995570125	0.741018876969877	0.719769496061101	0.217703112637135	0.488188031167176	0.335248416714764	0.550893313660934	0.431147659200452	1.3335170045658	1.02048009645635	1.43134627325952	1.42073824063798	0.82003692082692	0.587836609116527	0.949320897169535	0.145369176764662	1.49417471526808	0.522318211394353	1.01055645094592	1.15934690943569	0.66360838203296
O15047	-0.656277437836813	-2.08382889139543	-0.95921552437154	-1.65714050407106	-1.36609778557816	-1.13315367592833	-1.02544722317288	-0.842560303787419	-1.17510939523554	-0.807979432640305	-0.711088095023898	-1.86577148332905	-0.809925942147011	-1.26320488542317	-0.943535465807489	-1.51176373253482	-1.34927513425875	-1.49062942323236	-1.9151973477916	-1.2755689428295	-1.57533949465115	-1.37527760472523	-0.678777664715673	-0.920984483371779	-0.860358047085217	-1.00085698933039	-0.925139568084807	-1.22005187050464	-1.02889968885827	-1.20427355686141	-1.15132963690579	-2.01743737034971	-1.64395778945475	-2.04279629637344	-1.50777930870139	-1.24871608708151	-0.975515199564486	-1.11297501370061	-0.907164831439582	-0.813349034345494	-0.965817098457052	-1.57405963210492	-0.870414278750227	-1.52630721533886	-1.12838612707286	-2.18813700186048	-1.1288548822951	-1.38926645477636	-1.38106332016955
O15056	-0.289624907979634	-0.649631928579121	-0.560689164331352	-0.0458442607054899	-0.881316356789689	-0.112689179626635	0.812587569188169	0.124082034966502	0.125282772995286	-0.469954427945916	-0.710923960867765	-0.00590865689077447	-0.0204056183399128	-0.341305726778536	-0.547562946584874	-0.884118229613952	-0.80527335429076	-1.04664444514751	-0.488520164950151	-1.36615898390487	-1.23112611696351	-0.912167122164247	-0.723177034606501	-1.06805464180075	-0.923623270437867	-0.662896352426143	-0.578056336068855	-0.59276581476909	0.970148113713089	-0.284018700344044	-0.765084295973491	-0.3476829528785	-0.0346399974690161	-0.857780200872106	-1.17759930823783	-0.734251960308557	0.0265054625018735	-1.18265561885535	-1.17417165880872	0.0806195297896863	0.00918216763079904	0.303350331999399	0.202739014923788	-0.541479081541631	-0.734842597798625	-0.64477381033152	-0.291736501660688	-0.0959422470796856	-0.852031068535901
O15061	0.0960957820593542	-1.6823021396489	-0.695994719556651	-1.80545714529996	0.571965548360806	0.0824289684031676	-0.443520737562157	-1.02699045321461	-1.26400543595038	-1.50940548499067	-0.160781382325769	-1.2197330602311	-1.28928843039426	-1.32749975921382	-0.569000862214015	-0.964582584545019	-1.49285996383028	-1.94562440657193	-1.45269243355985	-1.59901753148932	0.243267185331273	-1.47867525355228	0.0508073651354568	-1.62661064651265	-1.25523869666925	-1.02545412861619	-0.970864525073184	0.00634947716406842	-1.50939987909125	-1.21566370573916	-0.10491003550554	-1.94439055604632	-1.40425666155219	-1.03714342436683	-0.0425505171649174	-1.43071496139017	-1.0324139824913	-0.850109688329569	-1.2444560322704	-1.73546007970112	-1.7946484457811	-1.72455717737737	-0.587670341341731	-0.815655782027877	-0.473939587571268	-0.507953870857893	-0.849487068301899	-1.79178075976494	-0.895167197045238
O15066	-2.5297489039404	-2.27887590117946	-2.43680065522548	-1.47512935412755	-2.82489358997016	-2.84194086520607	-2.51823663829124	-1.6850044030673	-2.48217695854614	-2.50111990405872	-2.3351740242623	-2.2477536505922	-2.54435183439808	-2.20448763681801	-1.96053204485733	-2.71839994992103	-2.61297043599121	-2.93701238618594	-2.62609020950898	-2.68375780877529	-2.49972063755593	-2.0864875902184	-1.93676283763209	-2.2049322934202	-2.5899486433369	-1.9865606112633	-2.66313297958405	-2.25002699688821	-2.74454854575357	-2.049918162443	-1.68704610754622	-1.95857255545187	-1.99375597136556	-3.1569618322437	-2.92107939035617	-2.47038543974493	-2.54214105411824	-1.95613752863576	-2.23008799218677	-2.50416832715205	-2.40800041215667	-2.15521996825225	-2.54018751282337	-2.57810858215569	-2.08580015848752	-2.28168165002067	-1.61026791585247	-2.23822742875454	-2.11340924399829
O15067	2.31487479367746	2.17204184904869	1.82783694120972	1.4896262415098	1.94819672406912	2.13044875911622	2.24574931696736	2.79366541661848	1.42539753637086	2.44914433948949	2.52559139570461	2.04096345739379	2.58044299234732	1.55664035871654	2.5048425570384	1.73566375635803	1.50992141368275	1.74580054358975	1.95801716924016	1.56387090913504	1.97064529087106	2.0825096330306	2.67523123885562	2.15223874701853	2.21569037076178	1.79875915605555	2.14544135645596	1.42609665794502	1.95761356990586	2.71062404600382	2.17120543899673	1.71245601853773	1.55474027828702	1.6882264243962	1.69407181285036	2.02959489174034	1.25707340107227	1.98350673443491	2.36498524254412	1.95256749306943	2.47440419266585	1.39864505974508	1.99141549767388	1.60228456649111	1.42567173260101	1.13493520055217	1.86343046329264	2.67049930925187	2.23206720859625
O15075	0.149666568137256	-2.37740017702795	-2.7225560074742	-3.10489192223414	0.208609685309831	-0.337388886017225	-0.775391382736366	-2.310860556556	-2.06356200922827	-1.93597874871993	-1.49836723007162	0.0273440996435568	-2.49572337293671	-2.36922650347846	-2.04834807844887	-1.55672639967579	-1.04160256935147	-2.5992332119049	-1.97211075080293	-2.7293237386509	-1.03116759342453	-2.16365611544235	-2.14326412322449	-1.38842963018609	-1.79407728569902	-0.847287534121541	-0.419841815307942	-1.52773694367223	-1.50024795280599	-0.201785450847071	-0.971129095986807	-1.67352835682431	-2.6858910793124	-1.98219442045137	-0.424141142435731	-1.82278971581991	-1.53898816439798	-1.2431755550985	-2.03325732312743	-2.8695815519728	-2.20185859256607	-2.96433986890744	-1.12184104549412	-0.967380753977556	-2.75281813857869	-1.73507486462129	-1.59529282225594	-2.06849704626145	-0.815754815323226
O15084	-1.3345309187006	-1.30977942379332	-0.503201045310185	-0.924660604174482	-1.31744906681771	-1.33941532732505	-1.71221864142238	-1.87362414485042	-1.30015140803069	-0.457277264932943	-1.70478614255932	-0.528057031969203	-1.17567079423169	-1.57356253767854	-1.0401792667372	-1.24804324453091	-1.29309957115765	-1.00624233902369	-1.01493246033531	-1.23397719390025	-1.70177847774315	-0.527495003344576	-1.80458538973509	-0.84362594501782	-1.41772851937773	-0.295969026485666	-1.37229934304498	-1.86701540776701	-1.58490424036517	-1.34663710298727	-0.885129329171143	-1.69807149410208	-1.22800662501414	-1.42554380076163	-1.75105345544856	-0.439750461649536	0.0964002661041565	-1.4924359148028	-1.31598310111128	-0.849690406355375	-1.1441507546646	-1.47128427635897	-1.52725235311509	-1.31176068517632	-0.44908966731124	-0.760027055688866	-1.35816095987995	-0.188969497009637	-1.39988332874402
O15085	0.613342480107738	0.0340630878051194	0.411353298608821	0.0679886676415951	-0.471466111835745	-0.413880247269697	0.681378854462286	0.272050189635193	-0.371598071801747	1.20858983741658	0.281309743891423	0.338590189026815	0.373225789985796	-0.391646160637453	0.55542105446386	-0.056483379486906	-0.356716022587873	-0.0201507108561838	-0.542939839067563	0.0579605903610076	-0.384699741581985	-0.0767367114762756	0.166777343742968	0.908195734400078	0.230021770818476	0.0595378170293817	0.166956993854194	0.0274549047969046	0.0877152697156998	-0.269858126228003	0.278585788550499	-0.162070205986383	-0.0862261777687721	-0.932143970289998	-0.296842461491019	-0.358361200071888	-0.319799150032766	0.666688220030881	-0.16030953715399	-0.612468929486276	-0.387600011092742	-0.360700597279065	-0.21681769221132	-0.521188571718666	-0.248233896268129	0.0767826066475621	0.348976757141005	-0.714136473826235	-0.768722930075816
O15091	-2.96932379075752	-2.26077990688318	-2.03393070970261	-2.57495835158184	-3.0790710167601	-2.98609812687896	-1.28503252410657	-2.45113313153925	-2.66867049233445	-1.42165526136187	-2.44866409539379	-2.66007506018278	-2.15314609256447	-3.78844482727036	-2.25418742183509	-2.29840181282053	-2.33634270812688	-1.59091888575975	-2.97126033706258	-2.19904973494475	-2.274775229558	-2.64090132137797	-1.44043643591426	-1.41069513202152	-1.44598150162416	-2.20634165863236	-3.61088556919436	-1.46172470994596	-3.06161512575035	-3.15451802232234	-1.60397857758648	-1.67998341448167	-3.41679222230532	-2.64329516043966	-3.40837488941292	-2.46406327123656	-1.69438767224712	-2.59730352890969	-2.31215669155218	-2.12201020481792	-1.57921283663597	-1.42174492703559	-2.51890303685693	-3.28427415810209	-2.35735915607294	-3.48398048579534	-2.44255536490706	-0.935689326252358	-2.47677345289107
O15111	-1.93450720722988	-2.04810826471995	-1.51242176716617	-1.29847169023171	-2.25765452539629	-1.97522010870697	-2.00323525073843	-1.2101476251565	-1.6358076562547	-1.73868142298203	-1.53220655209724	-1.30918673132298	-1.53370956334769	-2.50879984255811	-1.26676308236807	-1.69687067097403	-2.38582705897359	-2.15708290618434	-0.237937558591053	-2.33703496081652	-2.7021067744574	-1.38886936178607	-1.56242464015097	-1.4496679879549	-1.71227040845604	-1.31909110015176	-2.60427799913611	-2.352135929605	-1.81745921138975	-1.40709663046686	-2.08399420988038	-2.08997156211417	-1.59340653735285	-2.26980775287034	-1.82741561777944	-1.55705595467247	-1.36682248983326	-1.51555975986636	-1.01527388247292	-1.94194178496131	-1.77385963821584	-1.95970498226534	-1.53615746235791	-2.22808387089	-1.82121500720272	-2.67935885314381	-1.71426515134085	-1.75019526868008	-1.83046425849016
O15116	0.965182650494063	0.897205093421592	0.870069197568689	0.575974893215012	1.08350481736594	1.41492497602113	1.34984072367432	0.940705074658556	0.934976636095715	1.95070992136905	1.2006462734266	0.626038108667638	1.22973464023423	-1.64478183889227	1.60519884486193	1.1401091855071	1.23039064097444	1.91372304537543	1.08389971894622	1.82449257592294	1.18504666508792	0.43225095507465	1.74550981079121	1.76072114376558	0.970683572197679	0.868283616123698	0.83891518489709	1.0416466558075	1.27763100643771	1.14050968506149	0.895952736106928	1.10224546793226	0.530094539930182	0.460555579730963	1.09881575644136	1.99913243931863	1.70843280832117	1.16268300869841	1.45731326371262	1.53865727497725	0.468939737648222	0.67593186398144	0.59552983206707	-1.21422263739053	2.53150962946319	-1.23339161583413	-0.985451502747313	-2.6486385115735	-1.53972135864238
O15117	-0.317017965805855	-1.46571870876317	-1.20297858579474	-1.59518914425023	-0.279495904590714	-0.191630346827379	-1.43890851592177	0.324883439885548	-0.0207952952581483	-1.5504116783393	-0.822900942087911	-0.549536185643195	-1.6015517632595	-0.444775387267951	-1.0811087418416	-1.07236694196244	-1.25377490776556	-0.543987459308582	-0.232747331138512	-1.36452306687674	-0.819543368401689	-1.16713546095412	-1.222987789555	-0.533325147755018	-0.145774146623856	-0.010094472898782	-1.50479443496365	0.350146727752437	-0.479793855031565	-0.894943364446915	-0.345251014329978	-0.557208729265181	-1.20123575078568	-0.782252636433352	0.950085428608716	-1.1470254564754	-1.18232502762891	-0.543168828690039	-0.490516419822654	-0.308785306314	-1.49633000531015	-0.254905838187304	-1.03897112971237	-0.148028498091168	-0.217248023126793	-1.5188931621276	0.596295176840069	0.0304896461240975	-0.560013171473109
O15118	-0.312880827686435	0.43865601909692	-0.206768248646778	0.694904721268756	-0.758292529461974	0.0303630277541842	-0.440125122792344	0.484189384874407	-0.1821638335344	-0.0731031980292816	0.443605073489882	-0.0333182511363166	-0.239441724618505	0.325990046076768	-0.753725921922616	0.456162022230824	-0.155197216045039	1.02728610099929	-0.691548108799219	0.481010420432572	-0.618603103872982	-0.909823877844039	-0.487293014998935	-0.553775830321067	-0.841053223013636	-0.346406760386863	-0.33938229007213	0.00650937939577112	-0.107029459116259	-0.71958106318276	-0.404731944892578	-0.160237748805983	1.37567378417741	-0.0633189884092982	-0.303310028899313	-1.05873922691046	-0.886282349212578	-0.0997166757982395	1.255409681366	-0.242721165070998	-0.556953591946835	1.11209620580463	1.35893641332058	-0.416832337329922	1.25207434294287	-0.393495874627041	0.574453093324102	-0.28011550515779	0.362335985858875
O15120	0.897358337451768	1.45704569059235	1.69626674180705	1.67625527976278	0.966544564281993	1.22174248204218	1.33276251773121	1.09005606348676	1.08535719367054	-0.00774092794926062	0.285587328173092	1.64647599452425	0.0424752460309374	0.787703639570413	2.51401980582156	0.624100668491678	0.339154859471307	0.678557673904233	2.89271719867788	1.33815896122061	1.46706894434246	1.91840739025487	1.43417510601949	1.17131727508258	-0.371995789997532	1.14518753375706	0.327275660070732	0.144732589865601	1.12734630933734	0.946665118545468	0.74495413555973	1.53542213062189	2.11429760698995	1.4415804686272	0.223902945862223	0.303665228556167	3.14460511318783	1.9063637508515	0.351754755729942	0.990320466692937	1.48412548186181	1.98231516598594	1.2444451282388	0.485215251602357	0.685760863386054	1.55641580771915	1.6161115478484	2.51075428899736	0.60985374788662
O15121	-1.70840491025322	-1.53379658041422	-1.50749703582888	-1.71924953300128	-1.32478800883104	-1.67523465838544	-1.67143265627005	-1.17382093464574	-1.86821023964301	-1.52874012357482	-1.33149294894397	-1.3564785771024	-2.15449468013823	-1.38613084481952	-2.00845061963743	-1.57425151735661	-1.68808275552514	-1.91229489238949	-1.46820600261143	-2.02128549375386	-1.85619812394108	-2.35723542060646	-1.83498298239317	-1.9363974982304	-1.0954698171901	-1.42260742054179	-1.51220685666895	-1.44898946881185	-1.2582000785795	-1.89722557670324	-2.07370578156003	-1.88608332887447	-0.708676328492945	-1.79485179798734	-1.5252469651334	-1.53644893740708	-2.51731903497342	-1.19574201692326	-1.55048244443506	-1.62404617117153	-1.48835684300422	-1.46486018405069	-1.55807759917741	-0.998828935431719	-1.23289527307497	-1.4117007276391	-0.863797125767803	-2.28964586815201	-1.74006139013431
O15126	0.351750921484005	0.669343933518919	0.565112811636824	1.3450985200307	0.668677528351514	0.439019655818372	0.661910598860818	0.309027960267635	0.703721304312076	1.52798434631887	0.899330635887114	0.166828831728614	1.29915567507278	1.18344693224702	1.15680425669839	0.393465752971753	0.695308486764569	0.381531712789371	0.892633838161554	0.416589851449697	0.381184562506849	0.063452906967564	0.46628323231157	1.03435554495404	0.904654040488255	0.934366266186785	0.968575937342059	0.943876831949774	1.12599341270472	0.685187935981107	1.27032848735607	1.60582304953512	0.841893735145741	0.726573245137248	0.264723845050911	0.567887984744489	0.403265200315817	1.26083765297057	-0.0111452957189275	0.291673263611164	0.37153208925753	1.11140089756385	0.621648509239591	0.640492194450381	0.76468916838798	1.20928663316727	1.0099156445076	0.842414665505746	0.91084249300453
O15127	1.31694654347213	1.71027005431942	1.49595585206831	1.97529707872619	1.74648835658109	1.58658133280568	1.3394148864091	1.31154656106512	1.46647869860566	1.07889353295934	1.64256972048594	1.61236125662904	1.69214802192468	1.55142312593229	1.16985427866074	2.06151005932637	1.4239983545869	2.04395765608324	2.25697130329447	1.77590265162383	2.06268441482282	2.09323501839035	1.70868557988118	1.77042172396285	2.28306760546781	1.9151810352798	1.63424599801443	1.6123348566654	1.76379550638406	1.34204367764545	2.12915066967615	2.24843235921653	1.59122568924823	1.70290913704421	1.79449448893885	2.45954940621385	1.47940041419684	1.85458177747671	1.27059266982658	1.37305663295918	1.62036209332546	1.80316195787133	1.80047645908592	1.57163146501994	1.30663001719533	2.06165111596957	2.15873042369703	1.20883241467054	1.4925983026373
O15143	3.05140245350571	3.63428492362247	3.36561569158037	3.58362760729551	3.43689974781601	3.42570814323051	2.99717698408791	3.66384859584243	3.57908214839778	2.21477412252705	3.0967717955516	3.08271512304266	2.92787348462996	3.41077885946073	2.70345753499786	2.52757381000606	3.02410847535143	3.24824332390368	3.48713991791147	3.19415412209457	3.0017443299046	2.17568271518415	2.36446219981387	3.25960940819067	3.17497915920515	3.29062119369037	2.84138919639726	3.38442640478423	3.43856313481888	3.30577491270661	3.05046113399811	3.38127617322501	3.50845400335935	2.70187072672202	3.90919027210854	3.66951820818715	1.96430066764107	3.2899216783437	3.27853025836428	3.08257054498026	2.81827301805152	3.04917469087061	3.1032752288489	3.91605486373951	3.37042227230812	2.86387599760699	4.04933283932044	3.72164052946929	3.34726070724577
O15144	4.0992529974909	4.38257727643316	4.14024621153438	4.54586645736381	4.38247348932671	4.32361986433331	3.9058156258306	4.53962444995307	4.57289403897766	4.0860143418309	4.2265585743209	4.3713556414517	4.2606214138478	4.09424877725762	3.88896665704446	4.14175239595107	4.054214686208	4.49113234671576	4.55919897239311	4.4105852512342	3.96985648909676	3.47975013410304	3.74905579560919	4.48264340402416	4.20277439834559	4.34610651181445	3.95791451355505	4.46368966027699	4.32290836081269	4.33626383425377	4.37302398284177	4.55746233653611	4.38087495475313	3.98394223960384	5.08860990321315	4.82523433304468	3.51460971156721	4.54674340474184	4.29629439453449	4.00065649155882	4.06191551685135	3.94750585926452	4.20844220030582	4.29986163509258	4.3145168987959	3.17902822449993	4.24416917850353	4.1886872581253	3.53389317330084
O15145	4.55837774267791	4.97787674258289	4.62376588797193	4.84468081073156	4.73627727392978	4.80016370233855	4.42792335924356	4.87328755271111	4.70516712340597	4.24609769841158	4.5503230341487	4.76112336606447	4.61028173015395	5.15627686709002	4.09338237335485	4.31996344882641	4.49432702964297	4.53049404497054	4.69732333332241	4.66615244959826	4.12068607400595	3.80067572994516	4.05024995849886	4.04870784616295	4.20520884468873	4.57817641074377	4.10030302841854	4.36225518582416	4.61930165645989	4.47367518976486	4.72323714615934	4.73627501713436	4.66915402822881	4.1423553226426	5.26673882612799	4.90258245117043	3.84463534267117	4.62937371852835	4.49616423135054	4.3890636223874	4.56846354311307	4.42923855092795	4.47821133571873	5.61690247675927	4.76457266358771	4.66156521851906	5.31295053078285	5.52037729407726	4.88910983165745
O15155	-0.0686165411359347	0.381967307144288	-0.0938715753480466	-0.631759990196821	-0.25223388963134	-0.605779594400031	-0.339940607614521	-0.469974799439518	0.112432763211091	-0.325549031821939	-0.426031687328761	-0.989821627616905	-1.4161605814862	0.395675551007741	0.261043254295203	-0.704750210313843	-1.33165738773141	-1.58738916620974	-0.581474930906674	-0.463621528908924	-0.665765750195343	-0.967348531375791	-0.513780945776684	-0.235726248474693	0.367590062297607	-0.851305567632432	-0.527600041094878	-0.393550776549279	-0.274887903483101	-0.874620040894404	-0.70686106136904	0.250261013877692	-0.637928808912822	-0.347199919652171	-0.758582766929251	-1.49953495210908	-1.9504971998318	-0.152119640669795	-0.201019427235588	-0.319466373534988	-0.757169424083955	-0.49869079562116	-0.753603929919556	-0.744028222076011	-0.146824337393271	-0.740911648562317	-0.018513439591235	-0.0735694447804622	0.465181750552466
O15160	2.32910967781691	2.27945450414232	2.23189171453123	2.03324697873895	1.77833766757693	2.34795559355632	2.01164528355822	1.68784345683873	2.66881983456328	3.01977274197631	2.09907257409251	1.99589002454255	1.85773557830676	2.90951778400316	2.71483259258195	2.70297721711486	1.49867030188187	2.53753062142294	2.43123193394344	1.72323612265053	1.78633410108823	1.69626706772048	1.71761931454751	2.08581608790326	1.7944361444256	2.04549943095756	1.5678874134195	1.75898998839455	2.11403479192423	1.61499013746814	1.51113184100467	1.72902908673133	1.61677555358271	1.85921544074056	1.43234637688483	2.224860394133	1.62436647939951	1.54311057292157	1.98369847310783	2.27253162487639	1.79413423274695	2.31040592980487	1.8462363506077	1.59960187132411	2.4041514323857	1.65271559905785	2.39614304264609	3.73754390655542	2.09191963566851
O15162	-0.521407082900691	0.394317439016868	0.935088144644659	0.648100275392347	0.582755802514249	0.164075009662501	0.157897366258711	0.268559379642182	0.27386387663916	-0.725392704595723	0.380578413859112	-0.957620991473625	0.224234904646943	0.28477409244323	1.00524186916357	1.82603906506151	-0.720727423090164	0.522080198381605	-0.269959653497624	0.293716224796102	-1.2290728251101	-2.96133228557857	1.63101525547492	0.486085471690947	0.216194308464857	1.38188189071276	-0.0590185605113227	1.06887086767444	1.12253400409126	-0.455032569649116	0.540163110793376	-0.28742128707211	-0.564129773236647	-0.102342287732101	0.347340449011151	-0.988023978900591	0.135920482628828	0.625578170187838	0.549100643808925	1.02049160781599	0.575635040072321	-0.519932290838298	-0.491078591181131	-0.786897892660265	2.11033201885441	-1.88296068496474	0.876498213731967	-0.0839283310562973	-0.990322864777617
O15164	-1.19577428302081	-2.03797134522014	-2.06495685438878	-2.56037106666568	-2.67473723528462	-1.50830736428034	-2.25779689419135	-1.81535812983667	-1.85615862023194	-0.918182321792914	-1.37539339355947	-0.688450832561681	-1.67162106375029	-2.23119794285229	-0.364540231058417	-1.09631108988113	-2.7381770458707	-2.18998006614212	-2.06209131374013	-2.05680969016542	-1.87860031524178	-1.47200465500102	-1.58591707578345	-1.56381747056718	-1.63116532848601	-1.31419544008803	-1.93400656163227	-2.35659856406541	-2.02728481928504	-1.84470005183763	-2.54320392955652	-2.62267972799991	-2.45253163452077	-1.56481795758591	-2.42276878953482	-2.52780919077546	-2.09642850542084	-1.8045510327571	-2.14809271014146	-1.16242495065544	-0.926492296366225	-2.62308798958675	-2.16467555162433	-2.42671991626076	-2.06991388692769	-2.68643094409645	-1.92731229492179	-1.43327767277632	-1.73629984146952
O15173	3.67396353334508	4.38148395839205	3.7249168880715	2.86989359605751	3.29936250008517	3.20496047754565	3.31141178925955	3.99114438474235	2.89059471768564	2.90135131739136	3.3604972408309	3.58063504593101	3.74626693441946	3.23019933870531	2.31940641007049	3.11213990818231	3.02854716531108	3.305835864214	3.43309242027455	3.46349473700776	3.14722257994432	2.84568586599292	3.73981490137869	3.11207913527442	2.75363758602509	3.80867022336347	3.40103619485773	2.93802038839475	3.37945404125535	4.16763176259294	4.5459869898861	4.42171184257974	3.96984241588846	3.42947927680232	2.93019711287387	4.24320025629158	4.01239243682264	3.28128541147083	3.20769649389993	2.72624551417859	3.91084016917456	3.39888690741952	3.73238731161325	3.05331112233361	2.89493731621203	5.35291543323097	3.30537875971631	3.31896653864066	3.68320332736875
O15211	-0.96656022896159	-0.960326761434168	-1.20061145664911	-1.79922027220422	-0.909867788874825	-0.632278969555458	-1.63450661490128	-1.31350213886201	-0.680946885995217	-0.741493335818731	-1.5648734392086	-0.80849529732234	-1.23520013649862	-1.56497072305785	-1.81974561571511	-1.72420003972834	-2.21475978035199	-1.28768396068472	-1.15846448909457	-1.8934091654495	-0.569124756308174	-0.910841047887358	-1.1016807941854	-1.63458695491867	-1.19274853834939	-1.14965895340851	-1.54446987354857	-1.37819440243499	-1.07781096371709	-1.24590892983929	-1.28105089980163	-1.1587107832664	-1.81622536492147	-1.47761460829881	-0.945136725891253	-1.71917269653839	-1.27880327015609	-1.06251605126283	-1.47041006748571	-1.53412257026672	-1.57990394478959	-1.25764955561712	-0.492838768888822	-1.08498909534915	-1.13617417825612	-2.44017118926438	-1.52934488366291	-1.33778225752454	-1.07187237135028
O15212	2.3530857253672	2.628840507297	2.16435069157336	2.53848559950477	1.82309047284246	2.07499538314951	2.39667899784478	2.64740619539068	2.48864565928023	2.4155168190172	1.97933036975591	2.5732064660602	2.49431555346692	2.82634007053075	2.32571862987147	2.15425017199508	1.60990447476983	2.32610072586662	1.9642354370672	2.64274978133245	2.10287628709617	2.03510163565584	2.8253016248809	2.17678450305754	2.39248123783932	2.69964171202649	2.21192137791132	2.3214079098124	2.17951668385706	2.22080021355088	2.50852588959983	2.24919856999105	1.87072220527516	2.04267649833412	1.8378412267072	2.14798205374689	1.99701005847081	2.45906615335517	2.4695945909424	2.56328841720711	2.0401798111526	2.67330747261398	2.41558545187297	2.1270496447671	2.60353118332831	2.23496311175542	2.83191056815379	3.02537804118677	2.36075683519157
O15213	-0.621238918676465	-0.595112179837889	-0.980143487746778	-0.367312616673573	-1.24433145287244	-0.0172776075312751	-0.994383872465761	-0.605689217835636	-0.645870021598453	-0.124961116589454	-0.716819232917407	-0.475928156372518	0.0990089043564328	-0.195590779596541	0.262166935173004	-0.334011244403552	-1.26463480633096	0.104080198635637	-0.926078631541841	-1.50963390719971	-1.15113376274874	-0.896201574779035	-1.05937005943545	-0.173388772833619	-0.712134743211637	-0.500906008502382	-1.01553886216195	-0.936421051418321	-1.18898639535879	-0.706637655723137	-1.04518411327094	-1.51504309729775	-1.50422236150288	-1.12787454385812	-1.32914419911119	-0.738566812556654	-0.758603354464958	-0.876436052865696	-0.119679508679253	0.0295859064279362	-0.778768005614719	-1.02672645018304	-0.219141433695901	-1.36111900468978	0.0827088107716083	-1.29585564688976	-0.534206445924129	-0.203772026275045	-0.63939350418841
O15226	0.332991787863355	-0.0425440254765928	0.618667334857157	-0.380224221245463	-0.583323369105351	-0.0391942760420356	0.42835918291664	0.393394322709314	0.285644295638512	0.0749099973094491	-0.305090970668173	0.0330950629897142	-0.00750378198542911	0.0582272640289201	-0.275152638445883	0.182393072695788	-1.30238308558311	-0.293699284123065	-0.513693842096641	-0.822057441426068	-0.516756355175811	-0.776073812929193	0.280171144325507	0.030263104380829	0.123396360812546	0.729062181009461	-0.508593062749625	-0.562800267839679	-0.221424455877413	-0.697216492715777	0.0878343728749016	-0.837240100052371	-0.50167767834421	-0.725237450637966	-1.32566569392201	-0.449456635453714	-0.754601775176306	-0.634842832617547	0.389207758574138	0.513001677511241	-0.115699623480969	0.118392965754692	0.033638695009822	-0.87157097283937	0.0619117010193442	-0.958663346629052	-0.310249857228833	1.14207886147883	-0.0375925779415951
O15228	-0.399684542696656	0.113129612141636	0.84426360989166	0.370711276244421	-0.897861471812782	-0.873635192540332	1.13966555530848	-0.0425895724372793	-0.305699553723901	-0.96864416865737	0.0142829061626717	-0.10558017103695	0.219456027590848	0.234541290219932	-0.200399436190132	-0.271026814668168	-0.866231129742019	0.441701773050273	0.372461885435564	-0.00951001154132491	-0.750387687200259	-0.889814359396889	-0.0258810915116836	-0.460625571790011	-0.185921030487041	-0.412191190278973	-0.367325967672789	-0.284329451464611	-0.189285765970963	-0.945928352641346	0.423893382453434	-0.0880186915130086	0.0634025920507959	-0.287059535806815	-0.878907711998226	0.493718945621017	-0.960315014463173	0.360228073650934	-0.116027137221213	-0.0919527671511773	-0.458659466065855	0.234568620032896	-0.509209203054091	-1.27054886529619	-0.096519090879827	1.37205028733447	-0.353662598651439	-0.45914717373843	-0.970222554588979
O15230	3.76694887260308	2.28000377706278	1.91405546374006	1.15912807991312	2.76114215009424	3.02766950176522	2.97816750268909	3.30041901708968	2.50307754964873	2.892591560548	2.6760733550537	2.88067496912633	2.84464222075506	2.03067296428014	2.01009730716113	1.52793648297289	4.55980533027826	1.5369198924784	1.65678316207626	2.80829717081332	2.74796009986061	3.18868235278707	4.04481566786593	1.52529455888345	2.66462933274532	2.86949693487312	3.30454824243377	2.89312686167879	2.73551653422374	3.08164487325395	2.84852034296547	3.03468272873333	3.19720423152406	1.4437867857944	1.43622269642271	3.14320806226988	1.59345204382235	3.06207430020016	3.69255355163426	1.52570249282054	2.6409890745161	2.49424431873682	3.55959495319007	2.5489527303096	3.13917500346055	1.72686204659891	2.86934525551361	1.75875171637819	3.18557773956656
O15231	-0.813076160993768	0.161313504631343	-0.445180365181765	0.583747300714752	0.581816427947953	-1.35746408326009	0.50255874427361	0.458584398116646	0.100041229041897	-1.06816094436022	0.907231992529532	-1.68978771987487	0.657193804885301	0.860333674819854	-0.0929291959192714	0.79199676748204	-0.287694591581616	0.65702217146673	-1.31698204349269	1.69370351771608	-1.38277266043739	-3.15770523413325	1.46444996856927	0.139411795928577	0.630676007940432	0.668265389870715	0.355835284634386	-1.15129536500964	-0.488793509550247	-0.444391130934964	-0.22576127791519	0.690944388876577	0.0668455651183148	0.0325927140777562	-1.23934749587632	0.289633595593832	-1.06753213278027	1.32341288037225	-0.72742706601684	-0.0876672281262714	0.0660965455677847	0.189425550345588	1.16713840870687	-0.62016822102882	-1.48977032436228	0.175154658209323	-1.6853171768795	1.2272727572122	-1.17064207462769
O15234	-1.94840961656803	-2.19589734775271	-1.91145349129351	-2.1717990418055	-2.3439649596853	-1.8972195748836	-2.2733397119636	-1.66591987978856	-2.48244239247923	-1.52047371594658	-2.57728541220532	-2.65244006313127	-2.17164477666654	-2.02415455432382	-2.86753427281292	-2.39444140314218	-2.83738752437016	-2.49787515641031	-3.08493585143066	-2.49449861817231	-2.22495052652723	-2.39367924942375	-2.0940271391339	-1.88326312098897	-2.03101066134275	-2.66662724700319	-2.9555021186791	-2.17560170859863	-2.53119158452276	-2.80138441930961	-2.28354196919589	-3.01197704031054	-3.13114332956674	-2.87842130915732	-2.70074187173304	-2.64696189184873	-2.52959659454696	-2.73539639210945	-2.24216660128231	-2.16466142866254	-2.58999777251609	-2.32552048997775	-2.06066397421593	-2.81417492353983	-1.99437730850782	-3.29176751166349	-2.71085570537966	-0.944711039460028	-3.14370077880593
O15235	-0.724849666083278	-0.162640914520459	1.20107309820962	-0.289861392812385	-0.707046573845679	0.268271785372779	0.382950449236208	-0.349519311384617	-0.0624036380540058	-0.50028026917888	-1.00968442881157	-0.535765659859955	-0.233008826762642	-0.201281646518918	1.61324117822653	-1.12573858039769	-0.664034315546668	-0.983965603241598	-1.10323321984207	-1.16960272206157	0.66068974308279	-0.140158547555158	-0.0162956959215084	-0.243094795144341	-0.564121833547381	-0.0475929212264052	-0.529104338296237	-0.0591241155513575	-0.538891632870884	-1.01153493618695	-0.49790945640885	-1.07604631643387	-0.332689845849744	-1.09756240661916	-1.3698009515181	-0.500586506411661	-0.406731765248615	-0.733529937961086	-0.377432770581569	0.512640938763115	-0.0544565318647621	-1.0679966419492	-0.486072201333924	-0.618448683208427	-0.579934396664298	0.573901501412493	0.872829313837814	0.7860883439582	1.52185966977184
O15247	0.182099122070788	-1.54470461535719	-2.0579890430091	-0.644545663271694	0.958189922563173	0.111454330166495	-1.32263827539745	1.05299283469997	-0.560228972377946	-3.88179709972571	-1.59820142441522	-0.0449532483466211	-1.76359141678675	-0.488569026458284	-2.48438624388255	-1.91140774663987	-1.42889829843214	-1.36099283003151	-1.15025550131924	-2.56006108636941	-0.634354402959248	-1.54870452467195	-1.81389448283429	-1.33248985841965	-1.15235193452998	-0.358827221325756	-0.961222417062777	-0.720717894576815	-0.708537986410606	-0.849001990423519	-0.412008126546827	-0.73449814734815	-1.87426353496874	-0.502560754078255	0.769385348821157	-2.44259521305866	-1.46790638572722	-1.14218668567306	-1.07944745331864	-1.26786780138249	-1.7021480695862	-1.02963997643147	-1.40158068679575	0.496577455192245	-1.31931653609341	-1.83498326023313	0.108669516635624	0.249557171609954	-0.605491269998369
O15254	-0.638940920409922	-0.393095079186351	-0.0314267896497817	-0.700477005793328	-1.14210642120308	-1.02188346575603	0.336548384250376	0.23979647721848	0.245817447514636	-0.296407453105564	-1.43628558919828	1.67482653460925	0.020207755776017	0.291566627549683	-0.119454236778379	-1.45331863131502	-0.695248057882964	-1.11386277170691	-1.49297365456912	-0.141321368918659	-0.757396031267033	-0.214266520630021	-1.18075121819873	0.561600818133893	-1.2574074980531	-0.13820764193283	-0.672788738770519	-0.860534952359069	-0.463227711024027	-0.835334937842036	0.629661015132083	-0.266389463480444	-0.111065646582997	-0.0925895143371456	-0.71530328755177	-0.68571847793986	-0.15153513446498	0.821207448725852	-1.0490917929417	-0.402054109499355	-0.678534447117752	-0.616496657367513	-0.296503613952506	-0.31422153632859	-0.0630829056982574	2.65723635286666	0.211253084864484	-0.993860879008635	-0.775747483273053
O15258	0.723889004987493	1.44919706385236	1.88988075179616	2.65205617474783	1.24781615516383	0.462339873498824	0.837451381544973	0.950478959782627	1.3808990959403	1.29468958977618	1.05458404998273	0.99489413953822	0.479397791700205	1.64662135854848	0.883144516063425	0.666512426199866	0.605636400311392	0.876623177740186	2.91954738038122	1.0354113622489	0.63651079634151	1.57063649871216	1.95723334022212	0.481849160311256	1.05355669151405	0.628116625848799	0.335599844301187	0.634137901160605	1.04609868538882	0.743042047658696	1.05812659064074	1.28977006945191	1.1526543009033	1.81064098293609	0.779313445867258	1.21123494138028	0.972200176934511	1.06728029063601	0.791250564219817	0.113896687245079	1.29047809285438	1.90568875767569	1.09785191123878	0.872374848817927	1.56234430583092	1.47506540806993	0.917076177391003	0.743674154239214	0.743107067597034
O15260	1.70975964006113	1.84356759345807	1.70515426678199	1.98391751941943	1.73412475545986	1.59948278170557	1.97088861085655	2.13588741139736	2.33767511216576	1.74498507721154	1.7202757598708	2.44394726630335	1.1607752221453	0.935619273899796	2.20217472129354	1.25098326386375	1.65092440170996	1.40856903775865	1.58395936351029	2.10587276471363	1.72649972219488	2.01839335730869	1.71296235427988	1.64119608912422	1.22862505646468	1.11345102553573	0.926833035496848	1.32842833749017	2.06751520102319	1.42825304954068	1.81431317036904	2.04821598720793	2.14771221172822	1.91745488728238	1.94292843240153	1.11980880566414	1.53109547938113	1.98855043556089	1.28197926097148	0.459272653569524	1.3847156289311	2.22761176631172	2.31780205805959	1.33629892140309	1.92707239717421	1.3386125500909	1.5607521882249	1.36981414008465	1.16189270346091
O15264	0.873043731186172	0.45610987340496	0.432408020167282	1.69254708677667	0.393639586751371	-1.29836515105079	0.779787383129712	-0.782580047629951	1.11374644499672	1.65642314394471	0.369373143932755	1.01851732717184	0.927953339103068	0.726982041724199	-0.749190316842265	1.45840915818885	0.199562315563238	1.02943946352855	0.408298855366171	0.480223755087305	0.245135184962798	0.752490341389212	0.834807101989938	0.276921549079646	-0.225922365607033	0.429333350425159	0.472537597914723	-0.187119323630329	0.455984777460079	0.156635398063409	0.495571587620082	0.453673711283852	0.557403562639342	-0.119855538285348	-0.162324417968218	1.41294372306356	1.45244690831782	0.645071864466836	1.33461059064036	0.785218631402781	0.949961368947529	1.27677570955308	0.708038644870383	0.0185674600376444	0.133890798060509	0.0990860590267069	0.887680280393317	0.78044635252555	-0.406637698187614
O15269	0.825116530389808	1.37647253238536	2.07095925488863	2.50406638133227	1.42581603472121	1.30449246525269	0.898817061399244	2.21310015326721	0.890343052240224	1.57566122910976	1.85154522768924	1.05602164375764	0.578476474162663	1.44698430470843	1.37277028184871	1.04443054173907	0.597605038899239	0.621052291091512	0.900849100116661	2.38988143960365	1.39354528105124	0.531291521182922	1.68545869497903	1.27723609886471	0.869638306641626	0.403705967161443	0.703114794113725	0.925555340379164	0.963186469749747	0.856656609413424	0.940882171922437	1.66761769584222	0.205213723207644	0.948577439895328	1.10106461413488	1.2260095948599	1.30640169318916	1.60435909775482	1.39985436816883	1.6076526543317	1.94021932570281	1.93384815218017	2.30675015591048	0.72634018075105	1.28243748246522	0.149402723116543	1.29196632482414	2.18502434298777	0.48720373298158
O15270	-1.0333817138036	-0.253719464672727	0.214914991515824	0.0899400433427697	-0.086307436681393	-0.330480933366744	-0.387641220200873	-0.493991133852015	-0.16132512143956	-0.207113855681428	0.100718881535832	-0.796683571244589	-1.0397816834495	-0.0262536523854315	-0.175058767091246	-0.645679547557485	-1.35371508609092	-0.0661155520969636	-0.934004559353555	-0.000438304096686437	-0.29832629568439	-0.0609471921717226	0.117251796490132	-0.159564572535798	-0.235542164348827	-0.959505567011067	-1.19272293770043	-0.431429009287315	-0.0704836982485695	-0.669329330478462	-0.96013224222075	-0.576720093549579	-1.03213061587977	-0.738836575331661	-0.443263274502309	-0.469874767628411	-1.39009736105358	-0.811875711525337	-0.191455432385867	0.666371576582025	-0.466526309359821	0.170226733722302	-0.814561763615067	-1.2737236312342	-0.249623880750569	-1.02629036944605	-0.567287237597125	1.03446149680182	-0.698403282325646
O15294	0.745762301600706	0.610512756599217	0.984165523266194	0.722035004687706	0.447351981375943	0.850497812286225	0.855948768520495	0.971302389196881	0.734513817360924	1.78713527776231	0.707886627317786	0.807261701570235	0.920630404669993	0.555730019817819	0.438593857761083	0.736349816492979	0.066008300747443	0.565730693209634	0.432158280426012	0.677759407968598	0.466473998470825	0.492448845089104	0.972247663092105	0.775578372232809	0.765622865953395	1.25249949490475	0.365816206551409	0.664662361548212	0.79773497094846	0.671998489029649	0.332294656114879	0.0112793357813992	0.171462787560346	-0.0871174890318187	0.419829139792533	0.426317234785419	0.53934239203379	0.691350105087293	0.921611123777902	0.771560259355828	0.913311916044432	0.579458335524242	0.696001203050406	0.394117004162403	0.957530351253984	0.0828316246787342	0.717348660803188	1.25260723091052	0.874159401559035
O15305	1.26845847260852	1.49672216145797	2.55827509042688	3.12114735374784	1.59194852336958	1.48815996720765	1.95183397838077	2.13915955335788	1.96579536811175	1.13946732779868	2.02810812531673	1.36974454515051	2.34439702365348	2.26994736369341	2.98396645269712	2.57680805910992	1.73118179146701	1.76280990400689	1.90973935678765	2.13462072491718	2.02340140331464	1.34188706788577	1.90332787871346	2.04624757164725	2.43635389989669	2.2127564672908	2.16830573106178	2.10269558934703	1.98211158173783	1.57093801436545	2.17822185032465	1.94271708948478	2.33655794478232	1.84509686870264	1.56039875301881	2.39189550879978	2.13039830285928	2.0122887792983	1.99698053497922	1.98636582887319	2.87896754069685	2.3572077499417	1.60874258990073	1.69648782119703	1.23828817026563	2.57898365068755	2.24316205016602	2.14356126813957	2.03419516074783
O15321	1.07349089910866	2.36500831499452	1.71352707054757	1.62876918939585	2.06938690698302	1.45541118928371	2.09489741356974	0.725594261199474	1.28090805909184	2.12681226887705	1.46071281443932	1.66389365763562	1.25103588785653	1.15699484544144	1.52170651947698	1.18898736382843	0.710594963466612	1.75362852682532	2.21530590778416	2.57750996811732	1.55246273530575	1.95415140138882	2.66322383638525	1.71845544086741	1.34638003787372	1.0380235856218	1.3397062682772	1.87663615906465	1.79639847088783	1.61824312114519	2.28675213348104	2.95817776200427	1.14361979798318	1.73347684803033	0.974586644940205	1.86578425593267	2.00902593297251	1.4323615263473	1.36438537305533	1.95410767303946	1.99229567527259	2.24293753061459	1.59566616141561	0.878516970302091	2.21061507186871	1.02292478389045	0.892753361101498	1.73154741236779	0.65281404363423
O15327	-2.577298160661	1.03055214243109	-1.60775046731158	-1.17288743290552	-0.661031616352057	-0.570051907368054	-2.76525519654783	-1.48278599399374	0.876521192153779	-2.04361688350789	0.465661454611148	-2.72471531853499	-1.92122560684909	-0.649323001151046	-1.25217631724707	-1.68334654894651	-2.03481778201956	-0.853704557723233	-0.799860539810123	-2.53427829844789	-2.14666186913407	-1.56642238094339	-2.24565264361619	-1.96928865581483	-1.66831341976789	-3.17256561687661	-2.59499540417742	0.228549339640004	-2.79304537132391	-2.23257435444464	-2.53796155918348	0.837751514248307	1.82240192711766	-2.32254824760243	-1.33143093767496	-2.2539076811658	-1.84020766158904	-2.59702069311658	-1.95026250487625	-1.25170890713787	0.230928729490408	-0.593442298228355	-2.46062773299687	-1.38232173564793	-2.23779236764934	-1.60539185915915	-1.51021908119162	1.24039700975243	0.40356132474254
O15347	2.21157715678782	1.13324050397566	2.55890506951452	1.0986173779427	0.781324680489352	2.43300189165151	1.91293376835994	2.92084657373513	-0.651202040362787	3.19238956836126	1.79629411559342	1.94706978679884	0.97605003871643	0.917464092866366	1.40446675921118	1.5419125735201	1.01871819282524	0.712973694823525	1.44282010978469	1.87265696737845	2.02597685130484	3.33026051086646	3.5788215138593	1.34453018863606	1.82970372460654	2.60019662833993	1.13978403144941	0.68557076121667	1.20153431721177	1.50467505887455	2.25708053934302	-0.436222071665876	-0.00772294804647977	1.16497273098241	0.928295637971512	0.671767007783826	2.28888540223897	-0.429666154451997	2.86239076555811	2.39496174662039	2.95746900067368	1.99441305677395	1.75959336535063	0.785210826913307	1.45683380332451	0.952854826889091	0.622416384093503	3.82421065773254	2.3518645274603
O15355	0.545788950705553	0.815664723184563	1.41483742827371	1.21215881826835	0.370216684760194	0.577246809475325	1.16303261976956	0.891597037702002	1.34531353766408	1.60922245931622	1.14465323801086	1.33999598287946	1.68358064698663	1.51506848417195	1.34228023651016	1.03816504036109	0.235718866575201	1.25659484468443	1.47579376076375	0.544998515304389	0.0634857689894091	1.06495815152103	0.69729316695911	0.810589200800999	1.42961503848031	1.17944082914942	0.754745218576311	0.806116442200118	0.682896050224667	1.0336701213239	0.681916399742052	0.360672514703243	0.930194684002005	0.952982057675857	0.253350072146405	0.76032908139913	0.749840229691742	0.81743159833376	1.4041948761118	1.86690682121013	1.17821293554315	0.830598547078475	1.64338874998844	0.358701307401009	1.17514604294579	0.147366883556941	1.03552445836143	1.54186665307357	1.10074001501644
O15357	0.750758708353105	1.0333615819371	1.43545506715464	1.06509010796685	0.849382038350617	1.17737952889084	1.13370378149056	1.39191951332091	1.11465943527397	0.515878256336837	0.978060323600356	2.1932944700007	1.55903426361944	1.0250702506826	0.0362090598225535	0.34939863883133	0.75499582834027	0.9084876199324	1.02602917513985	1.00345281685822	1.33861506191875	0.840266932574933	1.39151872785179	0.677495344389074	1.32625924031873	0.617529649394731	1.08570543736269	1.25527658954083	1.29845822573009	1.34006697182914	1.22609483593754	0.937578649632924	1.1171246020566	0.667416757942602	0.979318763118973	1.00066665978849	0.987314949135204	1.29990372232299	0.851121233502077	1.75044025077755	0.897673011638915	1.50631823513758	1.76719099792588	0.691037503769689	0.684696912519525	0.368322448155348	1.17372193271467	0.150267143810487	1.41157152446635
O15371	2.07654433915082	2.1254387536605	2.52667194639809	2.55701641358758	2.10989882535868	2.30288384769585	2.33268556825849	2.76382436921493	2.28395929448222	2.07401970392648	1.85241908916389	2.33042401650731	2.20081385940374	2.41506189165827	2.37467252243622	1.84492921628262	1.55099758517151	2.41043951486827	2.44521755864189	1.72929748339931	2.03349498084747	2.2067119582565	2.23883125734246	2.22068620146642	2.07991732351284	2.32134322096077	1.74044882128019	1.93528122406759	2.3897889789963	1.95478326458556	2.20462450831736	2.03605972594039	1.93844851881352	1.81578755263512	1.94070755754132	2.37242490769634	2.00843738344741	2.24825635032193	2.48167181960136	2.34731803412285	2.05733622733094	2.25454293431912	2.27575417188761	1.78749559887122	2.2025472604169	1.85598750555352	1.97389708344947	2.56028802117846	2.11074781902902
O15372	1.32781660382717	1.49126179515098	1.59106103501477	2.03754023425897	1.50810818620264	1.48154561345099	1.58842729848486	2.10104598631032	1.62167542398157	1.51706709467946	1.27315999049605	1.65174063014314	1.46911786253598	1.97764920491078	1.4569600819107	1.19939873514523	0.772960470828298	1.7684354163424	1.64385338173988	1.21498440153775	1.2559046167986	1.63221273944938	1.48695951471599	1.71661257675306	1.39053863515753	1.57490561996245	1.11517829893243	1.31181982067247	1.7192898509126	1.34252639064019	1.44180154390599	1.55983054694314	1.44707684906291	1.46657192343259	1.38994666774478	1.67099540863044	1.415772780392	1.75430782091773	1.71954755804513	1.67663206454715	1.34205526452115	1.36847925192055	1.60114210988664	1.28456320028182	1.34643056571177	1.2281223881363	1.79354271156612	1.93731587029922	1.86791713843764
O15379	-1.10775911084098	-1.38423515928823	-1.31011458142634	-1.05793059073079	-1.1816026302397	-1.30270940383154	-1.26793628552286	-1.34117256725019	-1.43070211891808	-0.550167858935058	-1.05349251309599	-1.49321473515594	-1.21195835222916	-1.7043012894062	-1.58414707569378	-1.35214223734213	-1.95815892525356	-1.45736849649837	-1.58653136148607	-1.42150195188273	-1.29722920800234	-1.76309159803777	-1.18946952237749	-1.21341315463976	-1.3717951116648	-1.11258207604722	-1.49579497077876	-1.39441785622188	-1.42334545339371	-1.65072060047202	-1.53544423283334	-1.37169946355966	-1.59082557419737	-1.80008758624589	-1.36415614326832	-1.39233483542872	-1.08633983857046	-1.47074144256227	-1.14760291760263	-1.33258335701122	-0.538017071627317	-1.55216483729436	-1.53103289388824	-1.80326729310458	-1.0654956345506	-1.61798367080003	-1.32511786178905	-0.669136083120224	-1.31672723994539
O15381	-1.32775373236479	-1.68117099264727	-2.06339065523119	-2.01612365112158	-2.28340396297173	-1.63887761505188	0.0687246198720821	-0.739381641709764	-2.15815081109946	-0.937403379935587	-1.48306087740549	-1.48498318020648	-1.44348895442108	-1.33637966057128	-1.23520994965344	-2.17546998186052	-2.3274691945435	-0.826307806667533	-1.6214446922764	-1.49812869078635	-1.80984845404906	-2.19986992223341	-0.793588354358443	-1.10371174330833	-0.87820786313288	-1.08161734155846	-1.15137074060058	-1.69770742989787	-1.77584720886189	-1.95052338633187	-1.65942524315443	-2.34320249397202	-2.17197547088013	-1.98274724113854	-1.64893390597964	-2.22425164377505	-1.92136597638557	-1.6543019194906	-1.30124961696062	-1.09755926542484	-1.4345833556841	-1.41853780121905	-1.65599203085989	-2.48143591998915	-0.565601950152418	-1.92468900147718	-1.42713439529819	-0.638026805087677	-1.54487796491545
O15382	0.84058180297796	1.38830364211854	-0.445410066259491	0.949629587729792	1.39148494960764	0.204497369679098	0.983102498269576	0.317790880713105	1.14258710370673	0.0636250562879646	1.82522601789613	0.627295660252416	0.438380008847419	0.639933717190187	1.82230236880544	0.840202255188633	0.790949179961505	1.25743478805994	0.303211651480495	1.5078507868327	1.00331873814176	0.513124028586313	0.679880367469893	0.943799535341402	0.76537487748711	0.746513208749171	0.65318737649257	0.745273794182904	0.234138623849661	0.693150985659754	0.346899677414285	1.25360594826664	1.0826967721968	0.380332680435833	0.780188913252909	0.663050352879162	2.31154139433821	0.758619951565382	0.902702019778145	0.772752512599125	1.22274653944636	1.23670700470879	1.27039686138457	0.474892146837163	1.254254213344	0.421536949687962	0.335369315502312	0.987294654481058	1.24880298988723
O15397	0.560860275204233	-1.03427504995833	-0.0625711949448675	-1.0107707487744	-0.283386940255731	-0.768505113897961	0.15076766634111	-0.0961234453807283	-0.207650634602768	1.50112809213958	-0.325242680701116	-0.650395215099378	-0.21119355524166	-0.807495919623529	-0.069132347672566	0.363586598103211	-0.603873007977512	-0.225295018952188	-0.211349284179242	-0.214577444513706	-0.730010899448294	-0.62451222803556	0.30964749377069	0.139288448246992	0.234981208103232	-0.0130377538832214	0.109831392108363	-0.354596298082784	-0.673891343586064	0.0749885973746736	-0.114623977894619	-0.87758312903185	-1.41451853466102	-0.101696272920753	-0.413829609537139	-1.2971511049994	-0.341962624658533	-0.874761524096998	0.292904260557545	0.270317887243312	1.00214016871331	0.749765893710318	-0.461811407759642	-1.22990722471237	0.211596332853656	-1.35662226552148	-0.586527621720744	0.226160960886512	-0.801443739470271
O15400	2.58946134778811	2.74105937113113	2.25064153003962	3.55072829620299	2.86311944803716	2.93964365422879	2.82535209726889	2.65321542638605	2.52146308691204	3.03561748851122	2.59963484051047	2.32295425888555	3.26265154423824	2.27943711377733	2.17059099193078	2.35556046507133	2.05878998983019	2.68173426772824	2.6900913400205	2.14775355210942	2.32004924287292	1.59056889637299	1.97603493252909	3.01149619292508	2.34902439583128	2.91561152371708	2.16771571150595	2.34081781474832	2.21941825406815	2.52762522755236	2.27375670126464	2.55878278105906	2.26901143001159	2.00351835114748	3.03091147842931	2.60451354531259	2.36440316136612	2.3236344633393	2.42914349287792	1.87472782879883	2.68581590054749	3.06740704534148	3.02647433150148	2.54610615058793	2.8148085355359	2.27624966564636	2.37243903150418	1.81502879245197	2.28344888543278
O15427	-1.7251197465901	0.106058461104324	0.685484352202691	1.43424100890718	-0.00680299755633307	-1.29106984971945	0.805892350972181	1.44090107461011	1.6339087859959	1.48497035354693	1.27160820409337	-1.70835452220561	1.21715006567177	-0.851688200512868	-1.08439935214051	-0.709702529321346	0.255783541776834	0.973257912321994	1.81687010798347	1.12168080908252	-0.650514221825961	-0.801440587165239	-0.845642516602298	-0.392979402026512	0.572727901509426	-0.557126890907956	-1.46857963897172	0.209982661938918	1.25501418600733	-0.718817237731811	-0.273933837019715	1.03562863024396	1.7855081866448	1.54445676290456	1.77058505086275	0.611881070533453	-0.206373781950992	-1.06154509467927	1.11383843512342	-1.45920890776027	0.890820251357226	1.45942597434358	1.67179643735753	0.183756976146981	1.41708898482627	-0.767198276586095	0.717452636576072	1.95716596356289	-1.10626374848795
O15438	0.376563351464208	0.846562554463015	1.10989538071477	0.785608476027138	1.48800979564197	0.583060043110617	2.03441621377082	0.698615055509876	1.16377349772832	0.574795150834702	0.825830978968469	-0.150599703805272	1.7707289308826	0.56936165439525	1.37595925349968	0.773658234259353	0.632066429015183	0.444163058214253	1.29259359502616	2.38505497215432	1.53172371235943	0.625343884972306	0.786987070658567	-0.225541934709865	1.20426986383476	1.40195433959849	1.80605846091323	1.94480093265464	1.38517828273793	0.532151859163914	0.793156996291621	1.97796120610905	0.539584367705377	0.480090448829417	-0.580267328714955	1.56390283635795	0.685872975263095	1.34507076566448	1.26452051297436	0.118038622253124	2.33748443349971	1.2705911882003	1.52388605553865	0.0333859528683842	0.691384276936375	-1.0920523979878	2.19758612925797	0.170177844121746	0.785801083679548
O15439	0.338341042879875	-0.106226200552058	0.124430670688561	-1.01665204274849	-0.651455250471606	0.484663032995343	0.556129576220295	0.455113056862057	0.561442410873143	-1.40112777363248	0.707456860934361	-0.830458782243785	-0.270576769516214	-0.950133201876705	-0.540096100440733	-0.547836486904046	-1.08742473129908	-1.40499672741081	-0.0995916971415767	0.17423855516699	0.632437260968693	1.15361901730252	1.35106093762663	0.475180826184468	-0.548568183090287	0.0510925835364944	-0.227469436950834	-1.02688060882124	-0.63876626931245	-0.584030844117065	0.485192991159908	-1.34802090084648	-0.825895678281652	-2.20758790531367	-0.986476170175989	1.75596741597349	-1.83747222543971	-0.0210642018526865	-1.0969495960691	0.0396729928588702	-0.472120781659669	-1.39223549472328	-1.15050006789875	-1.29080043655783	0.351603334952765	-1.57226713675506	-0.0765055005666557	-0.296969383556565	-0.465671526087606
O15446	-0.52056631354653	-1.1589422977863	-1.16176462045011	-1.4356902824594	-1.37035644643817	-1.45088186990189	-1.48762790855208	-0.987865155118714	-1.03610114362053	-1.30120465467793	-1.05229076522035	-1.52994930815575	-2.07184998557105	-1.05277503735849	-0.356823131373025	-1.24951452600466	-1.63783817140619	-0.788879707954623	-0.927987803545204	-1.76399693792682	-1.97890423154069	-1.40411423687822	-1.7866328754738	-1.02663057921792	-1.3850077132583	-1.10954959306321	-1.64631520747034	-1.34758194697448	-1.29455419329337	-1.94887632055515	-1.66510380568204	-2.37044544861542	-1.58869923602156	-2.04708162713235	-1.9711459123569	-2.1416374615295	-1.69191310557519	-2.00965712184399	-1.81820534852782	-1.01228116343461	-1.82275359373952	-1.13268575187117	-1.63457352688004	-1.65674640462474	-0.317344109298825	-1.81598767663526	-0.892164721023425	0.50303750392143	-1.09525450309769
O15455	-0.83251080972502	-0.107052563713717	-0.632047382323575	-1.15518305929837	-0.18338920821604	-0.275547239194402	-0.733616902178872	-0.469350998741922	0.379494616634787	-2.25711546016518	0.51782284958308	0.140590656762628	-1.46964988825135	-0.485684286108455	-1.38023231991609	-1.08527496947753	-0.752511236954888	-0.738512842157767	-0.625775824436197	1.23882290735102	-0.565779541960049	-0.704964273784413	-0.777071287806621	-0.356719653643419	-1.80691610441231	-0.783508900911327	-0.837400268559801	0.804190479008234	1.18284950146216	-0.584438615471075	0.850293112968957	-0.140575717012023	-1.10412550729359	-0.11430286261516	-1.77103737205253	-1.85165263819326	-0.995400776271964	0.203046383980345	-0.97561955535379	-1.06449894294516	-0.187001459381563	-0.66771764812462	-0.176136056764156	-1.35590043195958	-0.287144394341999	-1.47549805771331	0.0181775847179502	-0.152163250064469	-0.151297088372159
O15460	0.354845261363806	1.03572084874472	0.979249232432565	1.96062643085111	0.847206762930332	1.57364108235232	0.783946798668257	0.383513740433715	1.99475048077126	2.55071120799677	1.05568276830794	1.0125066877763	0.458577969709774	2.53656434741108	-0.0244309609095144	-0.25360050259401	1.27973913342291	1.0133955012603	0.327366497792999	0.749020732094154	1.14011463517775	0.43761865355097	0.25290813643975	0.17833776783295	0.641077477655397	0.549685323580023	0.25750031857112	0.745419792858934	1.56405642592858	1.27626349731954	0.652749030031558	2.3442535971901	2.91061540444759	0.433881336690844	1.52003008123303	1.13762484626507	0.120428242037011	0.647466135964521	0.934057522623783	0.284538084004057	0.545205973295708	0.805407561399598	0.647630274600242	1.38490498269599	2.53796354568513	0.00225813178207623	1.00212259993536	0.714203613741724	1.76114107814364
O15484	0.440193360562823	0.000736910897359166	0.1760076700527	2.0425939288916	1.68237275597433	0.367381439855647	0.511876182132022	-0.842515254592167	0.962691160729737	-2.24959418848291	-0.0666199061088619	-0.283312130953359	0.588864621215629	-0.809203155022727	-0.566521476343697	1.40383313542141	0.294695127659944	0.72135270649853	1.87775537848368	0.151236114573395	0.950321871000861	0.767656717154072	1.05175017833287	0.846731714951071	-0.701910316066645	3.02862789211173	1.05557549027626	0.989105889602023	1.02776233988923	1.68565054789667	-0.115441454193331	1.41400245788205	2.0188997686985	-0.018314451580089	-0.930079618878002	0.671957402316407	0.341572135085192	-0.0532878251894697	-0.206728495275344	0.565057196174369	0.989258911363669	0.905041094542945	0.459117096648418	-0.165740328248885	-2.47904785750328	0.0892783812260536	1.26328085027946	-0.980056964321097	-1.16467704212835
O15498	1.95913164326283	3.15156895435438	2.65906949329202	3.08921836006355	2.31380820736016	2.13350015992642	1.76365560292432	2.36313138673367	3.48878771810728	2.1816453285417	2.17969077991478	2.09019485501492	1.71360493008613	3.04743221451659	2.61917076152713	2.41631812312972	2.2133216979947	2.02794780803886	2.84410867953989	2.27731515931483	2.01054750145547	1.15409586881668	1.96640240625602	2.0744173357039	2.67982910101653	1.8936935451747	1.99371732949282	2.74315515137372	1.68664304698795	2.01722183660423	2.2352532444551	4.02957229251372	2.52716158442542	2.01488012117076	2.24803533224929	2.3035817342912	1.55011700944575	2.23234602543629	2.66026865075697	2.27973251974129	2.80163477247108	2.52554078422736	2.36309471908631	2.07275748419299	2.52725073784904	1.85582053791145	2.50241435578434	2.1358837050966	2.26575815277905
O15504	-1.45501401363498	-1.09261291966192	-0.980258304373402	-1.79390733882552	-2.01571345746096	-1.13715688778861	-1.33228901646987	-1.30908000420891	-1.34986211753497	-0.484962978346259	-1.78237720979131	-2.00845339649713	-1.36535401780523	-1.36301172898661	-1.59707177658343	-1.89520657195053	-1.93049955266369	-1.59681491052789	-1.50801603794051	-1.37680919744057	-1.2242238723197	-1.65671515208614	-0.636933856092115	-1.50375504024043	-0.977633831558396	-0.832439867952008	-1.66607863671745	-1.2838433133137	-1.22712620143366	-1.92318838702405	-2.29236577211715	-1.91624618809436	-1.58731428806512	-1.76319742485568	-1.98236244847413	-1.82539489812398	-2.07751340685842	-1.75023968112087	-1.25413947402066	-0.750313884592385	-1.65897146167604	-1.50500134449866	-1.43440513529324	-1.87436721659764	-0.771387149147049	-2.28641106200605	-0.563846253765433	-0.352605213650319	-0.846934279483117
O15511	4.62444001072444	4.92437055612332	4.571631691426	4.83433537442133	4.52582643747328	4.63514067207265	4.35509046733797	5.02125556012528	4.85429700385089	3.70275255421229	4.69688204055241	4.56455954715063	4.70748484440217	4.76343334176029	4.24591913268541	4.35185486140296	4.2851677763463	4.84879644999043	4.85154388994314	4.85111181353046	4.32713609210969	3.41046434572817	4.45248326976806	4.81053056798875	4.65230346078481	4.97251286065023	4.44539997288203	4.8428709239971	4.91005458154642	4.6739715733072	4.76072858866303	5.01654534359186	4.78995548150709	4.33009239800305	5.29379649941134	5.20309898535787	3.69475175546533	4.92533064087489	4.72975640837373	4.71458249452172	4.42776985496806	4.29804521171312	4.56300286859333	5.06725275473257	4.6352847981706	4.37227468928297	5.36871132586382	4.76872846151358	4.54527651090764
O15514	0.520853669674828	-0.187944701754349	0.107391977887849	-0.0693541238099264	-0.256636719628272	0.230890894482128	0.314083656863339	0.611758918741581	0.389397759062771	0.935456910947838	0.501309339893588	0.391519169444107	0.711052553617172	0.0709083952255902	0.215120612808915	0.0604976778167607	-0.59280260512269	0.28174387121245	-0.0885276783999878	0.000857363280188039	0.236424580352891	0.0663938214242243	0.8399717817436	0.127259497142509	0.451910705214585	0.654548936151564	0.0361009016028184	0.377457523861324	0.219906252473507	0.464031302358926	0.257617319006703	-0.113532471106279	-0.260131110873044	-0.581652149676469	-0.0512786325418801	0.322427605793749	0.628010941285483	0.199711483914365	0.510747588611283	0.655595589086635	0.300688527518876	0.0858953689343007	0.648686850675515	-0.326227210912445	0.497475787821854	-0.35398491449358	-0.309550507424474	-0.46946661032641	-0.343052400621787
O15525	-3.32405881438022	-3.59610428476276	-4.11286664500449	-2.98409921013308	-3.65079386732677	-3.24632406498253	-3.83866766922028	-1.88433013047395	-3.80904728238959	-1.45112222778993	-2.99922889942939	-3.76394855703304	-3.97526872059836	-3.50045714058578	-3.44306687608527	-3.84381854797417	-3.38187415625197	-3.26764874498859	-3.52627553631345	-3.98727073445721	-4.3014644892667	-4.36975288333436	-3.7336939832923	-2.19260389037181	-2.81672153032624	-3.04910504678598	-4.05455683406401	-2.62804026166138	-3.34009486570155	-3.19232717817076	-3.41938690553267	-3.18982104811374	-3.70224032669289	-3.97669515352787	-2.81218317558287	-3.61225477198681	-4.36062306474666	-3.18563315516917	-3.87248166428397	-3.90997840703875	-3.4798204936082	-2.94207036708259	-3.37851317802525	-3.01472529822014	-4.08116974910817	-3.42345994126808	-2.16050861931145	-0.562557808800149	-2.41570701171439
O15530	-2.21939218074098	-1.83481312916662	-0.900819884705577	-0.558845358216439	-1.13459390878378	-1.58591713582754	-0.561640633154409	-1.5317074871748	-1.18527573867204	-1.97812183074871	-1.22000491081309	-1.83926462763737	-1.10169107559376	-2.6156953997065	-0.699003602683042	-2.3983755494537	-1.4308933820272	-1.86217875880857	-1.56496516391111	-1.03265565428567	-0.935127223495364	-0.91823705654471	-1.26585355367663	-1.27041818606719	-1.7829855083594	-0.744388095836271	-1.37527065865532	-1.49336348994604	-0.699887980269056	-1.07429574318919	-1.76614333520583	-1.45192113989483	-0.0981370654632592	-2.72607210489194	-2.39305816262393	-1.32165990333015	-0.65609329642912	-1.45960563130565	-1.39316301111	-1.50565490648625	-2.08065525244919	-1.65818033460045	-1.32181926504426	-1.77756778078638	-1.86901869943454	-1.13299978950971	-0.783773050310502	-1.6766634277086	-1.01835415250161
O15533	2.95912103119252	2.58176492001054	2.23567375932782	3.78983368752363	2.92812479500433	3.74046635593199	0.926622380032351	3.35140343430582	4.25254572293733	2.02328650039141	2.09862243635414	3.07223241616219	1.32845089624406	4.67548435649234	2.26352560485162	1.88032515879683	2.37929935840075	2.19537318185846	2.28216845915259	2.42468792645996	1.57729551891163	1.23837722182845	3.12411700323223	1.36095819273379	2.30401657553977	2.23213074246839	2.01661398495143	3.45568111702768	3.83615411851467	1.78454714784325	4.80930197561269	3.40350104380633	1.67402660697921	2.46326709166845	3.62799598380593	1.08084320658159	1.18533749989974	3.252054914589	1.9673969254025	1.91130081479785	1.29903801562962	2.21423963320055	1.74175720528729	2.23037032955437	4.30150139045022	2.60950901597422	4.10593384188764	1.92536645219684	2.8664160914134
O15541	-1.93591480091227	-1.74571299683489	-0.910950634601756	-1.93246209355418	-2.02867026255158	-1.75320896062888	-1.31367686260722	-1.07190272158715	-1.25884845993281	-1.61994188236314	-1.74487502017278	-2.0568467257693	-1.48184138027334	-1.58040684362606	-2.82395326771725	-1.74909297346023	-1.99545033544976	-2.42561612094027	-2.19163770207932	-1.91973996981972	-1.91342751923815	-1.98236054296693	-1.1639504212656	-2.06949220101158	-1.59067175160708	-1.16699380234833	-2.25221642065002	-1.33515333944431	-1.58138344933357	-2.08175187103595	-1.81421508645943	-2.27763203280217	-2.0922003638678	-2.23654654421878	-1.93038218686676	-2.33454191818456	-2.04049148831866	-1.94771765726506	-1.85675427111274	-0.870118263737961	-1.60325063877052	-1.93140984796839	-1.70678576785145	-1.97150755269089	-1.68295758340638	-2.40316978507669	-2.31695323533471	-2.14480599853198	-1.80014755166551
O15551	-1.12495077245813	1.51295638214491	1.8205717847798	1.96895790024742	-0.566309712777061	1.70482045373119	1.6615405475483	0.874602019989776	0.904165195010158	0.835604165154859	2.37051012416322	-0.554412800754537	1.44204563712074	-0.341491982801795	0.565708999776934	3.27491991889582	-0.492121961863356	1.66501785553493	3.04992787977432	3.02592299396475	0.179585709842248	2.02247248843005	2.80121393519575	0.499921652671759	-0.740027732775598	2.43987458097248	0.751411279480291	0.439677450759635	0.475397320784428	-0.221246264630533	0.0990721181602119	1.0423597263871	0.492843102297348	2.23380111653132	-0.714480947992081	1.70920941499027	3.54146308005629	1.34471208840916	2.20270336509183	1.5863747542481	1.54917766594279	2.18851732093684	-0.445871864043832	-0.159200794237636	1.22984151129549	0.727762544561829	0.62759320009566	-1.34507545581849	0.151583971696656
O43143	3.26027887716559	2.82957886135314	2.92220182846613	2.79135425497726	2.67543192502327	2.82588031677304	3.27395427965999	3.5464654638603	3.05074630658428	3.33398088536813	3.0025969411258	3.18117022815706	3.35877117928242	2.92626694910571	2.81368941395601	2.67283164927076	2.07134957807284	2.96042135919027	2.71608383282593	2.69692585115149	2.8009734348467	2.43026527726524	3.03123600083821	3.3229391147049	3.02130249250943	3.06860340581019	2.99736622890997	2.78575778690598	2.64580950023505	2.61980049419376	3.06724250127471	2.33222998119164	2.48359123309371	2.10564337494255	2.59571571897332	2.80668773879504	2.85734557065895	3.00816675133074	2.99517127851208	3.13871273630195	3.39909840358121	3.00833737194579	3.09174080016694	2.43995547356811	3.40986454287952	2.61653414418213	2.80725844926557	3.3708088684889	2.76029936979689
O43148	0.757642735158269	0.809789936615925	1.31782227199091	0.156349263243618	0.271174747417922	0.957010935285746	0.814185669503434	0.742903872362394	0.867753208102322	1.29524635961965	0.350550490676296	0.33964073257914	1.31970668250488	1.42865460130004	0.913038531396458	-0.154862597607558	-0.102385555187032	0.685926425405174	-0.339319320621566	0.178043627509259	0.935648490271667	0.257440691021229	0.94935048737012	0.771096337892915	1.11882793114141	0.632421615561704	0.733269234791415	1.13846481608479	0.948919309852618	0.783418211174732	0.61512150268695	0.379760890164906	1.20581976751542	0.315908803269906	0.631451113524125	0.671498459962876	0.399627768196147	0.543711245699125	0.797642127128514	1.16298405998651	0.969076027002341	0.549872855440521	0.30816355599435	0.0792621719145661	0.584065716434994	0.474478286153397	0.891426859232093	1.23447701180403	1.25620417265831
O43149	-0.792835732160244	-0.703753760477184	-0.518634042596814	-0.754986266157406	-0.736676322168993	-0.746821182397678	-1.08781808393413	-0.65933766738002	-0.766488885237404	-0.903240574821707	-0.863778790863101	-1.00015916056687	-1.09282946322067	-1.03635713943635	-0.540978884410796	-0.843164905274175	-1.26303636665584	-1.22122803639571	-0.7892273089571	-1.18891048909976	-0.331256756480311	-1.19588562798585	-0.723536943562063	-0.571971421641468	-0.936820799481787	-1.0045564436785	-1.16741425811862	-0.658634238378596	-0.509846150156374	-0.597282254886311	-0.8186058503489	-0.812498555462767	-0.947604418070549	-1.07370688777453	-0.721385690110866	-0.773664604512367	-1.37829217988641	-0.617698115838596	-0.786810366042005	-1.07367035663051	-0.692434173031751	-1.25110966776571	-0.527974041323272	-0.795868651008378	-1.10912285911635	-1.07688615624045	-0.495225188166339	-1.0171348343851	-1.03014410156163
O43150	-1.41919228659147	-0.869037301918398	-0.780077623159533	0.291653932045833	-0.416191371968139	-0.918240381090264	-0.0589088484275866	-0.161608857503303	-1.32444954736095	-0.585379381456706	-0.971841952162583	-1.37918626624628	0.0214608991759189	-0.64704336353636	-0.70391441999771	-0.108424896508158	-1.40790039126946	-0.473311995210908	-0.583324170554514	-0.401840862296211	-1.47356867879006	-1.70186106273895	-0.100681390186537	-0.873710442774285	-1.02809080988177	-1.20678289014685	-1.69118585271437	-1.39771427372407	-0.916147709427577	-1.261357065675	-0.989839833828789	-0.314744085410341	-0.141023228775683	-1.45958589121302	-1.13129994435299	0.755228052498753	-0.869275149619536	-0.931913256850352	-1.1103778447905	-0.994724737505207	0.324986236998496	-0.645177516558343	-0.0570702536855983	-0.898168040146441	-0.413892124392969	-1.82096406430108	-1.48875032889991	-0.0900035239762005	-1.16632248465319
O43156	-0.552514065090746	-0.907760915921909	-0.706121481322605	-0.76751696322291	-1.27487055614166	-0.987473140872421	-1.23605320307611	-0.422133884377036	-1.24867010413725	-0.270363341193436	-0.514645886943514	-1.16338834882582	-0.55199845988589	-0.657171591092943	-0.888416687668924	-0.877016399231843	-0.981673613217999	-0.476646358036891	-0.541499634032364	-0.723814277525735	-1.5567486335442	-1.17771664601221	-0.17877769316928	-0.465911585195842	-0.94010591113498	-0.0110856476194829	-0.858580201165417	-1.12215798910124	-0.54295078976577	-1.13016072486696	-0.557873838631965	-1.3646136093215	-1.58219566480382	-0.613174591685389	-1.15309773917195	-0.848139738508587	-1.09048047901074	-0.983035904152008	-0.431138631671047	-0.23764297913892	-0.885480111192377	-0.389196903615474	-0.662968899654381	-0.849575463243299	-0.28364351769754	-0.590011075527249	-0.889585853963391	-0.452695876112436	-1.30625500542279
O43157	-2.00337922991218	-1.91615381379258	-1.34073768127619	-1.8446045005461	-1.66022583221642	-1.53280931438798	-1.65401493794297	-1.56451052146642	-1.29161252017369	-1.49665752689087	-1.40282876092243	-1.25546530241671	-1.97202769593825	-2.18093381842993	-1.86267815720297	-1.95893100618905	-1.76626056045595	-2.20347122553328	-1.71448376331892	-1.49365262767312	-1.07164949442929	-0.894228173683747	-1.35219913234857	-1.82008898405513	-1.61630163079369	-1.46699021486099	-1.59658500904792	-1.73807941098584	-1.80636399581298	-1.34600046537747	-1.6630088375171	-2.19608965568742	-1.92364643570553	-1.11223825651131	-1.39035925151936	-2.10349245470407	-1.87346610647081	-1.73644139500164	-1.40468628916926	-2.13490141051268	-1.56132345546954	-1.96351060726153	-1.57795045071558	-1.98925141507049	-0.682911595475604	-1.73126079018436	-2.21626234641084	-1.89725832851634	-1.42956522315257
O43159	-0.08712555945106	-0.854702483860672	-0.0802796130510792	-0.221273568348407	-1.34065690810525	-0.596535506820155	-0.94593922789335	-0.349905680042642	0.102204051776422	-0.557657511700139	-0.682583314260524	-0.697558964726058	-0.471985906798965	-0.16791161236524	-0.301911329266101	-0.843500388299073	-1.33487168915943	0.0984128566331979	-1.29230541985608	-1.20089725064259	-0.924745670074957	-0.335541656513817	-0.301358066308767	-0.0495533694877022	-0.0281414726966105	-0.909138175391949	-1.00464956351594	0.134693826162287	-1.0483389823522	-1.31110936072227	-1.44561533742353	-1.25058330503393	-0.625910743839324	-0.982796235959261	-1.25277595089477	-0.497871190965068	-0.313321199459645	-1.09890022776341	-0.356452967764792	0.772101105975244	-1.08070015036292	-0.991654247360648	0.12663369983699	-1.6577242405121	-0.271548165710156	-1.37028280601579	-0.786714905267219	-0.272352665311576	-0.284040384085433
O43166	-1.87063158392333	-1.37089611850865	-1.49541996669259	-1.89722335419834	-1.06864821219049	-1.17182333789334	-1.34470662242572	-2.10508123216521	-1.82704353757238	-0.834925561491247	-0.746015510041866	-2.24873284728278	-1.85754018033524	-1.62062155626858	-1.72404133677126	-1.73398501410767	-2.04059671207174	-1.36385913796755	-1.27604100201741	0.216484263777337	-1.82018727201088	-1.89977114228454	-0.177663177302524	-0.995928554040715	-1.4723131504598	-1.56299309985754	-1.49364790393484	-1.48948189045212	-0.807722180569987	-1.14076140707259	-1.36663391528041	-1.29658208845984	-1.80639624939886	-1.83953107070532	-1.58519237917828	-0.573167751547039	-1.03946661321894	-1.41603167013861	-0.950396292504125	-1.58243352859111	-2.01901313823423	-2.12254798036909	-1.34748989955955	-1.66321222052901	-0.488702523437521	-1.6378795351395	-1.22890924803788	-0.937277641170493	-1.2127390268006
O43169	2.27793344471969	3.41258384523058	2.27027201343417	3.73109251591363	2.60338131562215	2.14392856985579	2.48229804396037	2.8908520737576	2.65553993264441	1.59544561075308	2.20289623320279	1.51803018115528	1.7941722184487	2.30589857486973	1.35490271247212	2.77661029249442	1.5929996129274	2.40904626663106	4.46930948876836	2.78257162355584	1.56163813751276	1.51857248982157	2.82287321905147	2.94395451291305	2.59451898551084	2.13555471928014	2.44458051556158	2.92715104959254	2.8387085929706	2.45574203035861	3.00139576154243	4.59691354312889	3.06074136454726	2.58535286385177	2.23989938008088	3.05780315146263	1.65319135026938	2.81069272096798	1.64714964316235	2.28636863671607	2.17705329091058	2.72123466468962	2.78471059016363	1.69417196932698	1.92724605842706	3.1531276505582	1.48100688607341	2.47431953644908	1.95110993880791
O43172	0.86048558999209	0.533563319428596	0.810615257747374	0.579167671798677	0.379510876366673	0.484959036997779	1.10157447359469	1.54911436750903	0.526082735754118	1.55480759547479	0.865766546233857	0.918258991612316	0.572724765716735	0.27045741460965	0.769853397592909	0.352461144932809	-0.342403052523219	0.670887304161086	0.218326647550249	0.574019466920575	0.150202826501417	0.551834250007134	0.800076019546587	0.625391600132073	0.356431728798114	0.632163574895211	0.116771062994209	0.243395366255617	0.239625698568203	0.633089364813728	0.451127803544663	-0.556282447447892	0.14316933564192	-0.180702524054094	0.0685297311530224	0.396978228420286	0.451424988157632	0.54047389753106	0.877319907844731	0.736521962165284	0.972302374340615	0.832098003256593	0.429719257159556	-0.0154488024850057	1.10034442378915	0.405057702085132	0.868172664698207	1.12335903568173	0.362495338047792
O43175	5.06455451671168	4.38372072922551	1.171947791975	2.47360818481553	2.7968812340321	4.39010878896621	6.78035143576998	2.48672939333327	2.13201348315527	1.94802741010908	6.63949951480343	2.7684382152417	4.4734897389466	2.18072583039179	-0.199829747118564	2.559361258354	4.07794789450394	1.24608109304268	0.946148288151965	2.50316858200847	1.32500593306886	1.17614287684378	4.61625117292502	5.28385646189119	5.43256768721531	4.39224866487745	5.14947739603068	2.26027898901545	4.99188780634413	4.56380327950217	3.60463467601371	1.54398415961252	4.43537810185616	4.09328187446498	2.76580256795823	7.19132699200842	2.9706635079505	7.65068902149089	3.49677627604536	6.25114368755074	4.51641807344974	3.72610049471172	2.25704356725874	3.44814001513861	3.22465161898485	5.14206006429634	2.78185463184269	3.25302105751761	5.80204312302367
O43181	1.36025568810584	0.929509424452922	2.5309151121293	1.48657119009567	1.41137833983495	1.41515499207516	1.19086946070394	1.59904144551988	1.04440622274425	0.265567630968849	0.388919729461625	0.590099252894419	1.33612931718159	1.54682265769512	1.62971648969797	0.917005932311273	0.420550852191301	0.893494336411615	-0.00671588900875264	0.593877639069035	2.60912183008257	1.60217419737411	1.77566593607329	1.95784835918656	1.03553889552368	0.795359234778035	1.28129387514894	1.73706272559618	0.862130859324511	1.43531913144536	0.948469563647489	1.03764054090415	1.38739661776813	1.26160508854471	0.731354911644202	1.46556604145607	0.5719724405993	2.02317814379014	1.8763031210307	1.59063088470861	0.876500202776025	0.0740024335645195	1.14908378068819	1.56927161085515	1.04447224199348	1.67738735474854	2.72010927362407	1.37272010750261	0.336728763588535
O43236	1.02265992220589	-1.92584546346373	-2.09372034794293	-3.64441459762338	0.264346218668358	0.645225680848746	-1.73114827214059	-2.26211659398765	-1.8660657868628	-2.49861251694991	-0.83601762559822	-0.159691121068864	-1.42234088738068	-2.3070679563986	-2.01820074641636	-0.25227186785515	0.543209946770489	-1.35611446409035	-1.69254011191262	-1.32363345495521	-0.469924031203004	-1.47638092194725	-1.26899442864352	-0.218350077357309	-1.89381175712891	-0.750310117220316	-0.0702490440280261	-0.910452451683733	-1.04344101710278	0.0498769649046373	-0.960625435092506	-1.42062700481529	-1.87752542664104	0.0498382940226847	0.305576606075874	-0.521690842165428	-0.930668242653095	-1.54596526525908	-1.74494458534231	-1.23211310487302	-0.98914940914198	-1.79980839999217	-1.38621630317264	0.904923492190461	-1.60605483684453	-0.677899165191306	0.196558992853523	-1.89793825070405	0.173470338803076
O43237	2.30621422889267	3.04107422051698	2.55083776149018	2.46603035085711	2.47324694951996	2.56437302402809	2.18929535168745	2.71346793901865	2.78899294489552	2.56458547434866	2.5775803434203	1.99918411642895	2.41806432450249	2.53571063432316	2.06891778908849	2.45976683956046	2.08300216440499	2.06228758693738	2.49548459340273	2.7368894319357	2.20175998098325	1.8420278366819	2.82068072503804	2.12333081891071	2.75478684604798	1.99250513059397	2.40950802031587	2.68857071839892	2.8082326808925	2.62796346989891	2.62338215266027	3.11583988879577	3.10862342117057	1.98486957818845	2.37478178132586	2.95539789197299	1.90414673599672	2.48494017458914	2.52330674457328	2.23810860205108	2.69936100085572	1.96805935619339	2.91477502078843	2.23955718479523	1.89967933896032	1.98862147620862	2.1512874537138	2.61947954811015	2.93953637625195
O43242	1.86519808540455	2.2619327957894	2.23313017497023	2.11273909122904	1.84561639232499	1.99372514683478	1.9887065230142	2.18419552458857	2.18225367210682	2.2336340256633	1.76222982390171	2.19501598240514	1.84071861037869	2.18030424849982	1.92546095767337	1.61471063401424	1.34336613381797	2.14992667978805	2.36454533602355	2.09683274825693	1.87728031233881	1.85627622143017	1.8716126399062	2.05364402368069	1.93055381463283	1.97205722493809	1.98533845888645	1.83797207019349	1.95904733203063	1.84627331714472	2.19326718743618	2.14815859505151	1.98691757178351	1.90884610224761	1.90503910643777	2.15513275843129	2.00713464340456	2.12902515539339	2.13539965214244	2.00843028291688	2.05335437879301	1.91486560782639	1.89119301494042	1.81100547078397	2.00339172393482	1.80198573005874	1.93098100323355	2.13955027637781	1.77662705359286
O43251	-2.00932071661452	-2.13591349424852	-2.84478147648271	-3.23235926609549	-2.509390781057	-1.88915929263662	-2.61520525108706	-3.65523625415025	-2.96443751481173	-3.06863545472761	-2.99176142797465	-2.42499329447775	-2.84063934208471	-2.49861945717864	-2.88732654272377	-2.38974107787512	-2.64895057442399	-3.15553749851529	-2.62655636491838	-2.98005947514191	-2.74519377409682	-2.62090703457918	-2.49399973305068	-3.93622995628307	-2.24564775669867	-2.74027981423649	-2.82345370778901	-3.23309953582173	-2.77504938856176	-2.49460455438751	-2.69413758664561	-3.44305663906166	-2.93520526726632	-2.7962698518853	-2.84637102949171	-2.64770253759204	-1.88338418909397	-3.4818510207702	-2.69829535948188	-1.96464731996763	-2.58986083596425	-3.20545406510507	-2.83303053340857	-2.60114221529701	-3.53104033802115	-3.25665248647459	-3.63586042377572	-3.21853381132045	-2.77390595061984
O43252	0.859353388603692	0.716836290427739	0.293954100273956	1.9671465861035	1.69357486243777	0.383995234511815	2.91587185614197	1.25356307968973	1.11001403075663	2.85292931272705	1.95322067343098	0.683018010944414	1.55717419121156	0.653917547485324	0.522379159256928	0.430282362530209	0.0421035588615961	1.39372589662766	1.18176333208731	0.744446188083085	-0.037973800563373	0.305106677858335	1.16274759244747	0.67984826340685	0.636668312743321	1.82971223079577	1.65355630144819	1.1983742903758	1.09646451333034	1.18955595598842	1.64989074966874	0.727103051733987	0.419163800598277	0.740838019116524	0.707045598025651	-0.267996923156128	1.04010639322443	1.08373434351971	0.235524444762786	0.509842150877088	2.56146172579769	1.31696242277156	0.685738865897077	0.796486822358093	1.48075752573694	0.640640792509604	0.89680820241958	0.69730624004756	0.833573175921687
O43264	-0.329739571114798	0.444318766814778	-0.0372489229873345	-0.0415147970444121	-0.274449437247622	-0.39366728477721	-0.392659114661907	0.0366465178293112	-0.0841880906986159	0.204523217083452	0.0987754989440006	-0.327593069823397	-0.862721837012687	-0.306623864110414	-0.134552580895576	-0.477660261553865	-0.610279189994449	-0.248625758910478	-0.194897118305962	0.137982700132167	-0.217380563396489	-0.732023767387881	0.176397353474968	-0.307907026022646	0.0538830709559548	-0.343785192702441	-0.569768732635374	-0.00110944470292651	0.437556165809466	-0.0732315566658013	0.148238366155271	0.781721430137958	-0.245829229040357	-0.385319069435232	-0.174172611985904	0.108238610123824	-0.309972302079904	0.145871679851144	-0.360843919846886	-0.364772276926619	0.0340451820800638	-0.242972808691324	-1.24798309756636	-0.767236608814288	-0.153181232634813	0.202022153059007	0.384049905047299	0.335963390733353	-0.0555278299107069
O43278	2.10955756380225	1.32396771440596	2.35030375132514	1.89912799203093	1.12945723085503	1.88545996940234	1.74589155848894	-1.08124603766367	1.79320621952248	1.89804662700843	1.71637303089178	2.46922376437068	2.46702529074878	1.92199576743673	1.59989285509755	2.0138805703807	1.33872546100803	0.862761978949383	1.39128334598674	2.044577234134	1.81949293728937	2.40453860228021	2.11421721926918	1.1486091140502	2.20743708917852	2.50479081925301	2.44479638486699	1.62522017267566	2.47964802196585	1.24267320837282	2.24698253020521	1.99677193403139	3.1828049610992	1.62830593703176	0.651437328808875	2.76379382858493	2.22644004621095	2.33898457969114	2.08615855493502	1.58608989297449	0.94477563834813	1.5323378628112	1.88365816821983	0.496042135243629	2.15120019251226	2.3671748818507	3.24052900676537	1.91709845743816	2.0960371184526
O43286	0.86680773978877	1.57671448916281	0.239994193935033	1.30318995150277	0.609958991124143	0	-0.0621345559835156	1.06484335517251	1.16856248425592	-0.934979894590084	-0.222652104616353	1.7223179574827	0.0442055941630706	0.00416070588759077	0.52695303056165	1.57775956717427	-0.0845423913198573	-0.137167560710258	1.37215859729053	0.211621279100196	-0.359988231815302	0.450740172469532	-0.94729361268689	0.147222855297334	0.0886761157326603	-0.149777867061042	-1.13197082790893	0.548384392358681	0.551494024383652	-0.068819860220378	0.013468196950253	0.22963871099993	0.785898134295046	0.669780037299667	-0.313433916342902	1.12992291200206	0.195034074203365	0.726521859450077	-0.216414074401843	-0.544619536460061	1.36075318080428	0.615183456813764	-0.416128842719015	-2.13384984098628	1.06783775339048	1.13676877389694	0.447913655525532	1.01198141876595	-0.217383270884961
O43290	1.3256879849408	1.16598766087738	1.27063215965199	1.03481983624786	0.888313834710564	1.04293247449501	0.952369638812087	1.64857544055394	1.33820528283529	1.20248714616366	1.19744132083722	1.70421646169712	1.24938878750535	1.12935916405388	0.989317123135205	0.797481866374905	0.426999246769597	1.16150119313054	1.03720053190361	0.964584622077673	0.946184586123046	0.739608633090306	1.05824738029937	1.14058307322189	0.928324498937458	0.92066808760158	0.864318002981591	0.833890802473585	0.850395578291636	1.20656047693557	0.807101786485385	0.597678944997517	0.719784919389467	0.635001610447796	0.767433424005871	0.912535106784324	1.02996728840586	1.00966864328799	1.26942960220307	1.31798817277901	1.41174434613572	0.944267818294453	1.10717782520275	0.20530185140835	1.07926714449353	0.303312415220816	1.0920127148359	1.2754909621692	0.608422899839374
O43291	-1.73237077080816	-0.412039060629573	-0.573900051522639	0.605630071564363	-0.62440683557565	-0.981886528837423	-1.2232929667994	-2.2721453838957	1.36758484188132	0.515320806519545	-0.906448603920945	0.834876368160483	-0.700496691089201	0.566151331461638	0.602788342544281	-0.550562425629236	-2.16547400184323	0.0360712760624828	0.649466669210373	-0.874589748813133	-0.780667967889263	-0.518745509331628	-0.76105585451705	-1.31167913700857	-0.610389112558174	-0.24341392235546	-1.24071993476164	-0.206060273531333	-0.387594489614662	-1.09007584989859	-0.79730907005125	-0.459131014771046	0.76724818364222	0.129375341137372	-1.64127217148823	-0.78696906031241	-1.12127089817622	-1.31306827120827	0.235147476921188	-0.983326078883088	-0.0900774891927476	1.49759160434037	-0.806898280444351	-2.16522232112733	0.0660298075155872	-0.636743082637334	-0.333714563829277	0.432678418984391	-0.418983696434067
O43292	0.0656110816901805	0.899048084742644	0.596529886703074	0.780318595312107	0.227495172934329	0.980943645074372	0.568094347303907	0.704086505779348	0.868338781589573	0.525673062673757	0.705944577074375	0.270372503359694	0.343026561320514	0.635687100336572	0.53093882488427	0.345048929817633	0.133962036064295	0.220413085338871	-0.0646204027742847	0.841888881735239	0.442472710736764	0.130845236238567	1.14951711647828	0.967892741385644	0.333476429001585	0.0951712749138132	0.318166931692643	0.475158999008265	0.185063501203373	0.0871941352026919	0.992871168865372	1.2088092545989	0.810070636660749	0.223547625797305	0.153018571239915	0.995362885627422	0.606029402723356	0.80378607517601	1.0618048253189	0.447836385760745	0.751079687099912	0.844744116643609	0.673659332492296	0.051906205309141	0.837252863483231	0.679630042337791	0.375298626804181	0.723757355814291	0.844022617423533
O43293	-0.56897144265915	-0.71577178346916	-0.63943904648915	-0.707555910906088	0.175588090538666	-0.329079286443692	-1.35121708375629	-0.859883832457779	-0.358760434902534	0.613251614234029	-0.323127950083723	-0.588611687942704	0.263592688540133	-0.0112899080200197	-0.857967112430286	-0.333182187039565	-1.2263621482336	-0.524554464776935	-0.93701080983471	-1.09524878011934	-0.0848644055062042	-0.98632499581359	-0.630045138886208	-0.246179895131498	0.26845318385215	-0.925144216238843	-0.645106309914697	-0.709005493251675	-0.0506641721605927	0.200297327007297	-0.656070871507245	-0.551726664248765	-0.600776311344616	-0.453066681643326	-0.20775026273682	-0.723065124654278	-0.905725559348086	0.115859669867255	-0.0624016255993798	-0.673611378504029	-0.060215360260921	-0.956077156380577	-0.0472450799958342	-0.0578063189278772	-0.341267693655904	-0.890973221875887	-0.434033000037726	-1.14654312896335	-0.369355829486031
O43294	2.90755889387313	2.22826955427286	1.71220705573048	2.01002656682616	1.70459768358743	3.05551217162153	1.3487229402563	1.14769081129048	1.88234011768624	0.0506376048621302	2.63888667017545	1.80819590777156	1.5962671525338	1.17212306203647	0.588855397572145	2.69039378667026	3.19293298419921	2.20969134111799	1.22576701493016	1.25495599454975	2.27234744408064	0.695403218593373	1.04441350844845	1.41985141163581	1.05336082840151	1.80741948761413	1.57299194015448	1.45440761555991	2.33016454706202	2.8692293720636	1.1802971723648	2.54734184052235	2.27453558087744	1.13908853814334	3.03958790741942	2.3354351476832	1.14148955778384	1.60301661806685	1.79281728151746	1.21821350135528	1.91284287163321	0.572219716557079	2.35551514507603	2.20965585350958	1.91059704536852	0.532897657522087	1.84508958030005	0.904426600610785	1.82442080832463
O43299	-1.62429378099184	-1.33527431788155	-1.67640195860428	-1.90197606153968	-1.31888479356841	-1.32400272113155	-2.24395535001549	-1.52835763170629	-1.03485796028916	-1.3420188910939	-2.12591685255189	-1.32724759137198	-1.71121757035525	-1.71477249885473	-1.87254500720824	-1.37741976621245	-2.28449267935298	-1.6346946670679	-1.54134800144761	-1.72254333016442	-2.32156558534501	-1.68891615345411	-1.75725975031629	-1.23363925339784	-1.56221761720945	-1.230496663825	-2.09279712615516	-1.49457418959791	-1.51134719432795	-1.82573811313215	-1.71843428860411	-1.38321500272449	-1.62185828948827	-1.61780545546421	-1.21195393691566	-1.92706302586692	-1.44304288121182	-2.15355883648823	-0.892207950179293	-1.55755103263798	-1.44425352366862	-1.4608979409621	-1.37484128457221	-1.75405793044157	-0.60652357239568	-2.34946368285796	-1.05464841146086	-1.8268587739578	-1.97743085290623
O43301	-0.0533189019443032	-0.765012789145599	0.00224645584014027	-1.92658403858199	0.00896686411655168	-0.202598061760353	-1.75466106516521	-0.755984020819428	-0.664423993678591	2.07131335490127	-0.817847905185772	-0.822218416509694	-0.677972757496455	-0.442986200174577	0.224400020456711	-1.60015527864206	-0.0107332014876533	-1.81293464922835	-2.17621089024645	-0.708437005342189	-0.89318087382871	-1.79941904151449	-1.37852076630029	-1.04401174418361	0.493853997926998	-0.640314807188314	-0.830552506601926	-0.863537729839171	0.0909239682134029	-1.19524955737367	-0.870162573143732	-0.308454171015333	0.195429161479193	-1.52879306855775	0.146278096578385	-0.156600762141604	-1.22227500099311	-0.432977931791749	-0.055937626387248	-0.357742433598679	-2.01356000683837	-2.27206286090261	-0.109521798134205	0.17530264922409	-1.71053939033597	-1.64171749410901	1.34777156957247	-0.670934526050699	0.144045359654827
O43310	-0.953270212190514	-1.48590288714599	-0.749374422143314	-1.4842624862509	-1.11449732731964	-0.617000125600407	-1.39867451561505	-0.703430393098106	-0.745709093071863	-2.47986734123665	-1.23328972209429	-1.07847801211019	-0.425163968940169	-1.60284194065748	-0.838327428551246	-1.71067463551352	-0.956469055017459	-1.37231072854615	-1.72968214903874	-1.7538143708805	-0.998947908697749	-1.57222172825212	-1.61054030897227	-1.09896055567095	-1.71072211630003	-0.818505059917296	-0.87245797336951	-0.798519447546155	-0.661027682107234	-0.446046647092887	-0.889308905680918	-0.999773165857082	-0.915238937405517	-1.5114504351772	-0.610128645667798	-1.80020231485264	-0.74638026246533	-0.262569340569346	-1.19856338594056	-1.79221158292817	-1.06543707337502	-1.9678021771503	-1.485401640105	-1.82929222928412	-0.64391984838308	-1.72848088416917	-1.26226837223397	-2.19817563221063	-1.3769933552535
O43314	-0.569865408216428	-1.13057966790067	-0.725523728447778	-0.484332410439951	-0.804773061664031	-0.755697765943509	-0.704798311860944	-0.12187152582813	-0.415226929537178	-0.473052310179511	-0.677121970407997	-0.694941567012799	-0.11794010236494	-0.161433074797754	-0.490119626661713	-1.36005965581079	-1.04479651787842	-0.7435869095437	-0.23053118205438	-0.822529190099475	-0.676991430725199	-1.00931941465523	-0.851336954881042	-0.681818851029858	-0.355085154904474	-0.555609385047871	-0.355558968046571	-0.264156097445513	-0.244929853264038	-1.01507443005892	-0.571293589195665	-0.333961747865736	-0.693917202808635	-0.840367037918202	-0.5840972282727	-1.09598832402095	-1.06271756706076	-0.325815226437991	-0.735824551416462	-0.795253231905996	-0.628286257240468	-0.354014877273141	-0.528781325370606	-1.05751179217454	-0.74765174051482	-0.894376967615159	-0.622712565942773	-0.940178575123214	-0.0795466746718816
O43318	-0.794208923787979	-0.55493866810799	-0.538135890308965	-0.151960096267697	-0.646788124745367	-1.0144281194174	-0.790144831286328	-0.307230900959915	-0.290244752342771	-0.0280203754320905	-0.654667262429236	-1.11563584742242	-0.492021023098133	-0.587083846471671	-0.768465027822634	-1.14882901826177	-1.19947425265241	-0.77526742867145	-0.53430916217436	-0.782486099313378	-0.748703704992693	-1.29788250310796	-0.703545346066123	0.111619902634631	-0.458073447980341	-0.39352433590834	-0.982204414463249	-0.644720239819929	-0.311609303070274	-0.37893245123435	-1.19470397777886	-0.933673060989999	-0.824173201743582	-1.11642702874746	-0.600198097933257	-0.694577786967445	-0.79845934327907	-0.327812490355372	-0.334337497414607	-0.88191255569768	-0.628133920324736	-0.645922825786515	-1.03644315662292	-1.31579751876856	-0.764057859719451	-0.888335548348527	-0.472465012761919	-1.29819639029349	-0.384550149679681
O43324	2.2521877632081	2.14022308512601	2.08150439122179	1.43167905702711	1.27699024727179	1.95035006411053	0.834513142040363	1.87976303207835	2.23285802666297	2.17522097787542	1.5503934776478	2.44846499593612	1.80849447995651	1.88553009622627	2.15500223191518	1.48936886811867	1.28957799317112	1.00533270879246	1.58723197151949	2.22146167630504	1.75695821316122	1.9580788174965	2.60938772020431	2.07298838056726	1.28077510297974	2.01218943589732	1.86566899028668	1.73579797572057	2.21872032334317	2.41904770505741	2.3102502907341	1.81420214057306	1.50863954877655	1.80249158831479	1.08641437163631	2.38107894899769	1.20100608135138	2.53254578881425	2.17247273856336	2.23985957614033	1.87092285185713	2.23900371375307	1.8353484111841	1.22839888868994	2.02127298347597	1.73206055189551	2.09223524668743	1.90077247255825	2.20802951417884
O43353	-1.15483832138885	0.0499758423437946	0.231074466530966	-0.595518019158073	-0.336724316929045	-0.816603082104951	-0.896548072334165	0.510740865057802	-0.264818486527119	-0.835052488903141	-0.575882112951854	-0.594283029227769	-0.255206758372443	-0.400524562610808	-0.325359083540816	-0.219729782475479	-0.834313883002304	-0.799743798622577	-0.187742289294434	-0.885081918600395	-0.841917777346216	-0.710632896823101	0.360358024820643	-0.304174572715736	-0.628116086584397	0.0991124438861615	-1.22371464854812	-0.558333297077397	0.353200551482574	-1.058349812325	-0.450621143430443	-0.481657240600716	-1.21192978219588	-0.698276619409143	-0.689218168431845	-0.661933672791212	-1.18829114928251	0.319999371219609	0.0614598509014499	-0.929270812368147	-0.89006729147914	0.105131404852797	-0.181794813268247	-1.22520499986472	0.149821982020436	-1.9933661828176	0.130947926566499	-1.22962907328677	-0.835458099343391
O43390	3.46052728546539	2.97700598759523	3.44331452387772	2.81286576395234	3.35239500009796	3.3642921278036	2.84454403993731	3.19021013895747	3.00169762383813	4.16760826888729	2.87871692012858	3.29106708816861	3.06874310687778	3.08300248174818	2.64007645790193	2.88562753393691	2.20956052501619	2.55997671433974	2.14732174813804	2.55887322715292	3.04422720295062	3.10248077053701	2.72824388747188	2.50973273111305	2.89296955465108	2.87441421237621	2.84094845191854	2.52858750369904	2.93765761591971	2.83603882933485	2.90461373644848	2.23306079432173	2.67667594516868	2.51968218498149	2.90474720529503	3.05143788333762	2.93959109060305	2.98886583066276	2.76148104569216	3.41846470540271	3.53364653215649	2.74873679260018	3.09120270061611	3.30761261026045	2.99443519036315	2.64948696793462	3.29895739283658	3.83902290662589	3.20471915186839
O43395	1.09939262300244	0.637370767506315	0.77316561019776	0.645520534875729	0.520105707990137	0.658302023439903	1.2772937622385	1.71105156312254	0.739988966738046	1.6986712814215	1.05502957718627	1.10094347976858	0.798594407976481	0.728547174688781	1.05968514641493	0.915046057702883	0.0357984748921947	0.963974718301397	0.43641015618306	1.07891841357306	0.633911995465049	0.791615838611174	1.08032849438188	1.12121413990438	0.622660391869696	0.822364009444357	0.698184151817566	0.670493502600102	0.518333931267067	1.02758503846703	0.669790792687539	0.110905842855077	0.530089279640126	-0.0137020941639978	0.426526419414321	0.572325139807619	0.856331621047818	1.00616245087226	1.01768755344579	1.07035075974505	1.29673461452937	1.189194126694	0.742630923753334	0.547696914811462	1.13923641802878	0.977452492891542	1.06159197012003	1.23809302880912	0.507614948921884
O43396	2.67591484163442	2.679454718586	3.52710809289795	2.99468536711973	2.54889222094232	3.00004580341454	3.65076882031214	3.3911006238248	4.12545482599743	2.0870756283894	3.4761431233071	3.01746619035508	3.55818055733317	3.39320475002941	3.5663039554701	1.92638482705826	2.22819841689973	1.79856304615017	2.28603892580401	3.03944818438004	3.06157466312066	2.74928915393315	3.68922530399389	2.82415358895622	2.45374497251887	3.42316743382559	3.80807980246732	3.43720820541834	3.81831372217079	3.24777889232952	3.70957925486317	2.423339312181	2.87576054522534	2.96816344055446	2.85491698850556	3.01821407555163	3.23132790571099	2.98773767603939	2.6536043072828	3.08490079222736	1.24336866072649	3.23813238929405	2.22609413055499	3.12457704105825	2.93704385895771	3.084168894185	3.15290675463394	2.8787213190155	3.20564183153373
O43399	3.1221197706937	3.85241184190917	3.01453832838254	3.63931492994948	3.21920184840775	2.94734787654264	2.86030644747229	3.51980362737762	3.48508054437498	3.0598055937341	3.40267868550188	3.31740108893421	3.13223396567409	3.71333337124129	3.70814292151724	3.32923997326465	3.15474010540187	4.01077650020749	2.86923772781286	3.69648494135933	3.04782008448282	5.42965906157404	3.83904797104493	3.85466588882094	3.72314019628464	3.6589430839858	3.13675246262894	3.4494213688176	3.81909298523776	3.26080682164891	3.55923862756127	4.56384401154795	4.16520694953694	3.45930340611098	3.35913032655645	4.46814898584043	3.00355023648233	3.6695600297984	4.0050556393006	3.11396488443975	3.12673014643712	4.46671936284201	3.47251487464308	3.46345421549081	3.61455848792582	3.41420807187181	3.85225342949143	3.61499158027954	3.76031681348838
O43402	2.15375238924723	3.0146989413576	2.72890482294293	2.64586064486616	2.29078902298217	2.34873929672664	2.30102134321499	2.80296797665976	2.51245570745065	1.76308245802512	1.71933678804168	2.11893340135795	2.00546692200006	2.65388066642081	2.25416326681544	2.32559039954081	1.48031166525488	2.16671723652868	2.62719413623568	2.8077638330201	2.38340964324678	1.95472649982479	2.54064463670386	2.24983419875996	2.1946325208837	2.16294288192293	2.16559226033527	2.39430063713156	2.28799483006624	2.57305819671652	2.58749226809697	2.77197973666745	2.33101005548646	1.60392801599502	1.97193226263583	2.4736063331583	2.04631842573756	2.63290004849155	2.59060033124901	2.57924642653234	2.29923827162754	2.37125862949305	2.44982158844881	1.26432779840175	2.17767562830979	2.12996981230569	1.67222235610729	2.16296795715798	2.16356968617045
O43414	0.617802228196634	-0.239484288115642	0.543173775613496	-0.151879480013937	0.13488123599706	0.200197892607562	0.944745379606902	0.489616658784652	0.000254471996727901	0.885945751454077	-0.143272763673444	-0.0763571138222066	0.986991931723217	0.165825973773549	-0.107650986709544	-0.206036738349747	-0.163451945996712	-0.0671070771862503	0.419767223965401	0.117759057549046	-0.393548917567847	-0.515331761443042	0.627813275265719	-0.00586125563647144	-0.175409233874998	0.415347443021124	1.22353360236882	0.523672022332923	0.126230261217421	0.429094015586774	1.02724071001439	-0.422297489504365	-0.270648916224804	0.045937864508435	-0.00682897734779608	-0.281546193867086	0.673900411251195	0.083685750623939	0.640639118256109	0.674328741576648	0.170291391200555	0.114891014498273	0.33033198230663	0.571611733293546	0.373198717774127	0.111335006067653	0.00425912710885079	-0.0568785000649434	0.667939311336649
O43426	-1.27200564846381	-1.93127794402098	-1.51609380955601	-1.25878131722632	-1.24776879700523	-0.923017824157167	-1.10895042285938	-0.976863555167759	-1.31141015945365	-1.91158192009865	-1.48258445975141	-1.2111977286542	-1.10578955349155	-1.19784135952312	-0.9283135123917	-1.70068574770174	-1.54195348092419	-1.49322632205966	-1.25657287058271	-1.27249592423917	-1.03207985839054	-1.58281212979522	-1.57722513292398	-0.962460464361433	-1.27645650037348	-1.2473795584598	-1.05505274844897	-0.896247049078474	-0.796903741598566	-0.940785778762194	-0.862489966618678	-1.47347646195623	-1.50487324643154	-1.56280053628551	-0.969249764991503	-1.44724504215137	-1.25813247418439	-0.828212135659827	-1.14546017601574	-1.08138762397279	-1.52263305487393	-1.82465061795999	-1.54172799949793	-1.60119329293598	-1.33774175533356	-1.56794617389805	-0.793038730071387	-1.9553111163315	-1.51828387037818
O43427	-0.772900725752331	-0.7519648962496	-0.448364984153498	-0.612711326572786	-0.200109606106714	-0.796000464245211	-0.571388055583082	-0.669690734183778	-0.484909471105533	0.202026391649506	-0.492134154961146	-0.580735262332073	-0.0264113538092925	-1.39613962290305	-0.240165237233104	0.0293365143338775	-1.30435286529126	-0.530968802371872	-0.262822214536115	-0.759605003557535	-0.652216558615393	0.225516692631908	-0.113603911234726	-0.083435236644581	-0.242480923891327	-0.311351758390813	-0.100012131953608	-0.20728714892109	-0.447666376077882	-0.120644159782044	-0.033722595477796	-0.677787420272608	-0.799809103783328	-1.55820168419909	-0.827404841506889	-0.523534356530426	-1.36750694540526	-0.36269505276098	-0.640060451679537	-0.922870617510194	-0.0461585935867976	-0.397273533309104	-0.530868902383773	-1.037050440517	-0.387296752615775	-0.900519005801023	-0.350084440826887	-0.591802246201619	-0.899708269987919
O43432	0.141332852075763	0.142229868163067	0.0582377390026885	0.270936417260387	0.174741602064215	0.462946828751489	-0.243685564123583	-0.0082227422310126	0.0491649205678151	1.27060190092935	0.0292952082211286	-0.110932641654617	0.122894442972298	-0.0983482839774101	0.0459278963638443	-0.123555051009017	-0.264849657097095	-0.127290270841424	-0.437080179931167	-0.230792818843156	0.596381006907883	0.397317035616597	0.311125468253776	0.173875352543059	0.350504184667514	0.52347378655768	-0.0612469452403204	0.0611940230409793	-0.058752486968082	0.0988118090372279	-0.138555887867177	-0.0710389162928582	-0.0748207795515246	0.273479188832999	0.176590297918695	-0.0840642945999175	-0.181541453303254	-0.100829214449913	0.541279895355846	0.510060088270036	-0.0694298366693644	-0.0665068017865007	0.482791306133896	-0.00667221559418074	0.0736563936314578	-0.517198723546121	0.335491259155908	0.0686471213452364	0.134508938333484
O43447	1.65673483586542	0.684718872382069	1.87967092498603	1.08984914248799	1.3179282697298	1.11965267378767	1.94400334925929	2.17939554857099	1.48183918441027	1.92207763272998	1.29125535863014	1.26843478336278	1.48525318826244	0.90044602599643	1.20894477446203	1.39995966896182	0.9625566941936	1.20254383790231	1.65507977567814	1.54037786836323	0.95113398809446	0.644279828754403	1.50486502906182	1.09897301842149	0.873682566161518	1.15949663155243	1.6208031033641	1.48572289919121	1.06877343392824	1.15913066654409	1.89441262631457	0.392792615313637	0.901135057455615	0.728412769597975	1.32100867222405	0.824994533807057	1.26216032330284	1.1405523311716	1.59671182690935	1.4071571405025	2.20115285396796	1.67373256681847	1.34400551928731	1.01536491541534	2.00473270119363	0.449079554652553	1.2003618879988	1.44172958284797	1.09889086055472
O43464	0.250541189219312	-0.0978665100365834	0.514036880713359	0.228112063321122	0.0699255613637977	0.995564126114713	-0.396777686007418	0.121886466487936	0.196630559484976	0.706360146471958	0.429751830533274	0.235724390410699	0.604768074166579	0.701211365249112	0.832338563203068	0.189236418027576	0.704604654734247	-0.239478392456411	-0.129192598678531	0.352749700457069	0.337840508154361	0.201671168783657	0.173923213392454	0.984459176351761	0.624224103686659	0.672392168074039	0.832527998939035	0.822384144660328	0.386851755483729	0.527009128831496	0.0756566811064125	-0.087301151374664	0.913136641085746	0.161533955766171	-0.113727753774146	0.672738245202082	1.21377184067352	1.05211195017999	0.444735801051973	0.578988023861546	0.724832937326532	0.678553779818383	0.182249051295269	-0.0808751624281072	0.277689728341924	0.776573198881943	0.544501476896476	0.317777168674352	1.13026420817844
O43488	2.81779420889523	1.96231962160686	2.06204639244958	2.98899977219836	3.04236616802773	2.44081364567616	1.75961709424549	1.87385197294616	2.114475316366	2.73525332727452	2.2632635370108	2.2229510496237	2.92302139618885	1.52147278354003	2.57833773570376	2.14064168702669	1.94362260178408	1.53809206770337	3.07812018414317	2.5000997328845	2.26979071866931	2.77402749499142	2.20814597371662	2.40659162604688	2.61329157229971	2.44563342735833	2.69312075791263	2.08488933463796	1.85327817766771	2.86472264258613	2.72969302774352	2.56916243451428	2.63834467368559	3.40512414517385	2.26767944950009	2.72973961367943	2.99481336432951	2.53165549416423	2.7203507186779	2.53218133928791	2.60520380562964	1.9327849480287	2.18431324526119	2.91870412135195	1.96151574441825	2.40263401699053	2.37924228674916	1.52571739210766	2.40358217270006
O43491	2.57070623443076	0.613515720728964	1.15824105159204	1.10982642258687	2.45065347472329	2.41932923066781	2.10289550404302	3.04144826166764	1.62018066886259	1.62961081114845	1.78660173740198	1.53079075742825	1.60956067552647	1.1018111582373	1.91983441430702	1.54603075542734	1.98516051810357	0.480306532333358	1.79869381864764	0.761965902682352	1.87061995421701	0.402158778684422	0.745885383473635	1.48109773832587	2.56960161387557	2.42503204264553	2.28578505296135	2.01965573093832	2.11818575976801	1.89296142289637	1.97337667712823	1.14711755360143	1.67255953120573	1.37352514490426	2.51761413615572	1.04059553516976	0.897152995453778	1.09705417603009	1.15347386614288	1.29194841687755	2.1739199385766	1.26344911141749	1.03618825693828	2.12470984960513	1.61466372438337	0.853228206748724	2.32169728214535	0.0225876719762663	1.98051382664525
O43493	0.379871376319684	-0.580527784684282	-0.069591321831	0.833278639462259	-0.215744108504609	-0.842709259771803	-0.851528722107682	0.671883150571668	0.70462722548568	-0.824076563022137	-0.689221540914636	0.492767752270804	-0.905366654259117	0.254512734710154	-0.724386148286452	-1.07620358303749	-1.02101249945788	-0.824604782073704	0.0527656623392474	-0.0955875655720586	-0.671826055055719	0.364655428001727	-0.620319333918951	-0.434023251795344	0.265562862993951	-0.362000520116469	-0.776947723303325	-0.543219248144334	1.00513591507215	-0.842231157743715	-0.0348454483825709	0.524215772855577	0.421462654362205	-0.510070006058823	-0.340274067089846	0.150102077276086	-0.382053712042895	0.612263470039034	0.388926436748605	-0.720261245069157	-0.93825371990455	-0.520163532393985	-0.873701006581909	-1.57972939847199	-0.539703481398201	0.319299468673664	0.501946629705982	-1.47955150665599	-0.666938204500759
O43504	-2.91126072092692	-2.13839711076648	-1.85495319950412	-2.86407751206955	-2.06560365414841	-2.34105709835166	-2.34170997812716	-2.11470641440313	-2.41866061430083	-2.84485958732233	-2.52874626501612	-2.56184099482295	-2.09509784540781	-2.45763207458728	-2.3337895893867	-2.004825978847	-1.59725664949589	-2.04026913536752	-1.65137393155871	-1.67464251017652	-1.86874185277821	-2.24591615793247	-2.11331043696661	-1.8709476983187	-2.02850537610146	-1.9388373231985	-2.09492928703418	-2.07456466068218	-2.19674702955135	-1.84013018622295	-2.32820279503827	-1.96384297156378	-2.38365199991382	-2.44396019135405	-2.06922775626264	-1.9963194336506	-2.03396018093006	-2.2414118907767	-1.28910608000591	-2.44827187868475	-2.6532631381916	-2.43281558375187	-1.2545674535899	-1.61835286693646	-2.55872902362618	-2.612398157875	-1.39663427854164	-2.512593516307	-2.07098484837694
O43505	-0.540413092541195	0.546560448088652	-0.860757720017373	0.471741798913218	-0.952318722697242	-1.17691308971849	0.00100829902640065	-0.935848365390168	-0.0614296577149442	-1.33589899458018	-1.31172911312266	0.129081562188905	-0.406348027747176	-0.338475635173868	-2.07204244345608	0.16601809368176	-1.56112566764308	-0.573726802225345	0.0204834628152017	-1.51350686967025	-1.56408110609978	-1.14586557816631	-1.25247287509774	-0.684157495700958	0.0946316164538796	-1.22368783784149	0.37606250997494	0.364511466564228	-0.49698085345084	-0.637048649281788	0.042712305902862	0.585024461384014	-0.923585919913497	-1.08289147512659	-1.13839208783365	-0.366650533626183	-0.842871794640695	-1.36360196915625	-1.3396550602367	-0.599106813547433	-1.21714701954633	-0.456952586755028	-0.52196725432772	-1.60053283587478	-1.19470813634766	0.23944401688385	-0.529522547565165	-1.29468039461801	-0.525987229850497
O43516	0.685098281794193	0.750672442133411	-0.364570892589011	-0.380108801025321	0.977102863673949	0.79517264720169	-1.1830867966977	1.85496663483901	0.630452683351656	0.532472856044	0.542026850828716	0.230165334740164	-0.40437826103433	-0.0860507909576569	-1.21267417518374	-0.277954263747716	0.264880062049349	0.724626115371381	0.914691751817433	-0.335318231768873	0.273351240974627	-1.34530611197355	-0.488765095149541	0.297646648147413	0.430514629335864	0.754714616421523	0.384977153432517	0.958040796660789	0.286545745145608	0.28391210703402	0.570335029684431	0.605434138594724	-0.466112527870058	0.191969604436197	2.10218772978546	-0.975772031171143	-1.13626928921562	0.387525737438859	0.572959111881463	1.12239123502012	-0.0495991534644595	-0.100013218186641	1.28148186494912	1.31276721771478	1.37085923256154	-0.756052092225277	1.11692240962912	-1.29752122098348	-0.0771757565377875
O43520	-0.218717862127834	0.18820052033184	1.92613797619689	1.71564748650079	1.79230521722794	1.16232498612404	1.14995507715337	0.401030116039061	1.61880036879586	0.228959188880198	1.06746352588719	0.975526926135775	1.66476426375316	0.528524793373927	1.23567712302459	1.52028182464182	-0.0675764590252825	-0.142021705067656	0.925360992708795	0.952519273635234	2.07889825045444	2.43145384368161	0.522418949545065	1.38862121221839	-1.63439162908785	1.14401522276067	1.73058037807272	1.68213083738169	2.04314106429651	1.81279008956771	0.475419422910157	1.07717829435848	1.74299027432021	0.0702064845588293	0.565424618463679	2.22380518412588	2.14911379272708	1.58229158315247	0.978791421729474	0.905196590592102	1.06674093394155	1.11356034450067	0.10596481500237	0.066219834677959	0.217596527639952	0.763795954348359	1.25795083511404	0.782864531658369	-0.387855719052133
O43556	0.4227227715807	-1.71823945458525	-2.36587903782076	-1.88902354587652	-0.573056437349482	-0.369240447962389	-2.20161534624075	-1.89243608370779	-2.11156645897404	-1.63544767054674	-1.54728726211925	-1.9986828246685	-1.57023310661561	-2.32719493009777	-1.72674059452919	-0.395127920829612	-0.0298839302952683	-2.01569924401476	-1.72492151724155	-1.72570666987209	-1.43247135885453	-2.07511545263633	-1.7895287955499	-1.65361225759806	-1.28040089700943	-1.34148457969502	-0.664545678738488	-0.808089355514756	-1.64357311573558	-0.985922490576309	-1.35490667160123	-1.73057007040159	-1.46983392202918	-1.18037706481738	0.0937456404813144	-1.16684422941584	-1.18053706850226	-1.53472007703327	-2.19890740298345	-1.69342532789598	-1.29306991064733	-1.9417728201601	-1.42391920164913	-0.56842660037994	-1.51354138578258	-2.68611973338697	-1.83874868228056	-1.84272811909014	-0.976492572131116
O43572	1.10456751962306	1.13694594726294	0.730845110382557	0.624317410579712	1.2156128451047	1.36485670318939	0.776429026222658	0.693990523485954	0.827963479567503	0.508174364365557	1.41382895974894	0.565602337524595	0.662533161499351	1.3225077106088	1.59992948135982	0.886211887125194	0.768893092705236	1.04585185119524	0.205439681638865	1.16063664001909	2.27833666380683	0.457284975115455	0.995645768083596	1.03803582572262	1.29107433366212	0.429784749453574	0.248612760937622	0.3817667556385	0.855787801146731	1.2566111641396	0.998505473891425	0.999620603798235	1.70405728802109	0.431662495580385	0.776856648859518	1.79698213756731	1.02143002918079	1.54326008499882	0.906753833109535	0.894177279751295	1.44976467127333	0.253740888186297	1.68134632322001	0.504547336035071	1.29812230515294	0.928190562062692	1.17888857718109	0.858582513633785	1.23694439861475
O43583	1.20661371775069	2.14458621021651	1.65956352350072	0.943312628165772	1.33390351581881	1.79647348557191	1.76846093140941	1.87932042403221	1.1535185486549	1.86125305990073	1.4887687383945	1.54991135740068	0.990493429725445	1.20998139175233	0.961863488182704	1.54206478012302	0.68961976750607	1.03347924352509	1.62776835294998	1.8264389946782	1.30369306486	1.53547610469431	2.63494602334159	0.812085951019409	1.78694468234462	1.79801862367097	1.10205772077801	0.942026852877758	1.79280788080058	1.1454325313756	1.11184521481141	1.6833957065029	1.32004154211568	0.887470116684762	1.15890181208172	2.07636707514119	1.68661360598188	1.14181669056723	2.25988663252743	2.25227333657634	1.30690102088598	1.93514059765476	0.716721030733527	1.10429608141183	1.74538668859828	1.21650893766099	0.954287025955232	1.17916704609929	1.46455949445066
O43592	1.23537748614268	0.292025863853034	0.389310697003364	0.0720284560179998	-0.0446364665675194	0.543376129780238	0.161113020843374	0.573693030285986	0.0674453794463599	1.71020340153935	0.299253668820084	0.645982799342216	0.189527250522701	0.422115361247922	-0.607264621641129	0.317254974965515	0.610897966341319	0.274564385350056	0.619755122375581	0.0456798823303632	0.675353235336944	0.569581272923564	0.788385468406815	0.411292823518703	0.748876828164528	0.619488742965213	-0.144378698494643	0.286298372359745	0.463800207573552	0.532478202567576	0.418796804176504	0.0495801339091546	0.487202106363988	0.573783988824784	0.478572789158241	0.209786443826021	0.307159126357162	0.21880995943609	0.786083830169117	0.809180142549287	1.95371419696775	0.526462144602062	0.350287947574181	-0.160683333676761	0.922459591807769	-0.328952535022905	-0.00961420030732718	1.33353330432691	0.883884538512511
O43598	3.64959017526429	2.25539861315474	1.92656628140485	1.78727715581109	2.0594496681423	2.83443820865816	1.82437627202698	1.81329344674658	2.8815530311625	1.8133144410389	2.21328724990089	3.56288049019005	3.34546728392512	1.767570007912	3.81661829656937	3.06215528922088	2.23797552166275	1.8265518427928	2.67715344362409	2.45295974112942	2.70893761694839	3.5105682728121	2.78897669042487	2.54481964760413	2.51487238115626	2.26725058729681	3.05592175602635	2.27637066278606	2.65321164123556	2.65272597834118	3.32317501398968	2.49578746951404	1.99149980416249	2.61494138971006	1.73720711956164	1.85612146834834	3.99469112315512	3.36335230102254	2.9348701919637	2.27724564917347	1.03917117265774	2.13997490577682	1.99570048911562	1.46849521964089	2.49449951459151	1.36572936728457	1.9644375272531	1.46712939988815	1.67506049662576
O43615	0.697496921879447	0.767527408072288	1.26040477826884	0.287789102815921	0.435823061465987	1.18032809242287	0.741149961843577	0.785838307423013	0.445668668140705	1.79342405045632	0.47895991693308	1.14985134895261	0.87476130757349	0.876682941462182	1.72331269742875	1.15270135314926	1.48777953533002	0.486833607745908	1.53792315819102	0.46224344466844	2.03087074194512	1.39322642372271	1.56565058834335	1.22008857446662	0.857673870564966	1.61613425800934	0.894632643524815	1.20868935677822	0.881560166318854	0.817992731158654	0.953598742253002	0.31533896960808	0.260818479575297	0.585889261658416	0.377863758182444	0.800121124987601	1.75124355814209	1.39714419270801	1.41590277973837	1.28271609476177	0.837134027579792	0.671193929882879	0.511683070776623	0.374638893047187	1.12471338484704	1.00594112606563	1.33443407156983	1.27741999220101	2.6935018963716
O43617	2.01693340811183	2.17498119781279	3.02498025074443	2.18763132916928	2.38378130786005	2.49143880809207	2.52896242328567	2.83902083363905	2.62726288433573	2.28912023214806	2.00961872361952	2.34767375457157	2.48039826876814	2.29049632910967	2.72538019141524	2.40447683125628	2.24785415800299	2.42314422390078	3.29896521070793	2.67780229419507	2.66401466667	2.28328563094128	2.66888458909649	2.05999853179516	2.25232154542509	2.09606777091954	2.62618340476978	2.75252618053459	2.52472493395118	2.41916736028476	2.86026504378736	2.51733597531432	2.41772017901844	2.32362334505646	2.55777365397802	2.14273613350014	2.63974595754343	2.47626729966937	2.28204123654913	2.40117980511665	2.28169869835873	2.32652318155933	2.23465064812867	2.26632697658707	2.53058724736268	2.32527201306605	2.81090527027843	1.85557974656528	2.15264226583201
O43633	1.60535542849439	1.37182612976423	1.64887616976504	2.12291606052069	1.61957997066349	1.25802310348609	1.7819698109865	1.51799743853254	2.54965143869453	0.68482370614484	1.89724292026577	1.8705261747983	2.42190423017965	2.31132580784011	3.32490045821417	2.18877927949005	1.56650825163787	2.65759089556546	2.240391422836	1.88619394751087	1.59361967780991	1.61390559807857	1.57416529704978	1.44499107678818	2.26264634622313	1.418421272526	1.83565104666317	1.79667437252931	1.56681788929151	1.75406450859859	1.54239892294852	2.11058965728186	2.19774576476274	1.42245527021628	1.7162165897286	1.23065692189744	1.64941650845667	1.5584806018685	1.88457615830335	1.65762192742801	1.88202727930777	2.20883685552846	2.25780609666813	1.85792386050251	1.69087172172908	1.95845544215858	2.27411015383183	1.62475081387636	1.64745434450174
O43639	0.648403409690449	1.07040489794577	1.58522002012659	0.575780180739612	0.569124396642589	0.759747380469928	1.37414822280665	0.961753543133913	1.02793185597605	0.543962872748072	0.926197516402157	0.598427371994319	1.93028608015248	0.579110543876331	0.110493645340249	1.25581117226453	0.6316218928665	-0.23270382550672	0.483868115544377	0.802983298635001	0.826007236347591	-0.262824350735491	1.69045030812875	1.01993439990083	0.865392613315496	1.00489132922037	0.814277273015092	0.823741625463363	1.54599658346306	0.643737481332627	0.599852152310337	0.153560616275863	1.05608561424767	-0.623740163019878	0.198831008125703	1.88805419957449	0.682598467993257	1.41395379276014	0.868078704629635	1.13617345804734	0.658085895604419	-0.506073140839964	1.27082862753923	0.233268657732205	0.310590877400244	0.510506129350338	0.901039365830281	-0.893473899163894	0.56687858197686
O43657	-0.94962362956367	0.012001728554317	0.558123281609875	-2.14929319442962	-0.642681860036125	-0.730815740019063	-0.247371377514957	-1.51621693621319	-0.0181558066922793	-0.222058036781595	-0.858762616812362	0.907311755860325	-0.476573635462081	-0.52330982083755	-1.18955116209563	-0.83992591837198	-0.765232064778141	-0.797007727811932	-0.722939229392708	-0.240260857342076	-0.0114743812367664	-1.16015393557679	0.357909433739959	0.167169185859604	-0.195285531016127	0.715885109800924	-0.396014886739733	-1.03490081987666	0.0806091840006218	-1.50924502789391	0.554711419362532	-0.535602303247712	-1.1119929788293	-0.911412887654699	-1.05145483591911	-0.828725691322179	-1.92237703277048	2.0393364863043	0.208019090805793	-0.25960351841297	0.387140853615417	-0.419012045775505	-1.88000226042142	-1.7171996129723	0.000540984790781351	-0.413329274737471	-0.744811098832631	-1.52066996512367	-1.23105492743638
O43660	0.66309140084768	0.217761649879362	0.313973348207123	0.0895536751484904	0.17037050590535	0.536329758679607	0.740913300823618	0.724818706022987	0.58619194714627	0.998679491085532	0.0411575998688978	0.490577549958866	0.277882361295129	0.320653424137619	-0.0465129751860971	0.0544284312820462	-0.6646355898637	0.246486195687668	0.165306078974469	-0.0365094891842972	0.188546863476924	0.320818924908764	0.479639083654531	0.234549783925717	0.413687467701743	0.3978042753048	0.307606353763314	0.0591032400369453	0.0522807247357377	0.305271650470598	0.462272608322218	-0.140776453764939	-0.333809508669717	-0.00586782879422998	0.116758229808438	-0.0073041482248648	0.411189196947479	0.0868073207211086	0.27376463704206	0.599255563821034	0.694319027812508	0.012287294280501	0.345248285214177	-0.233578009292973	0.700853430642004	-0.110798410845083	0.45253094428225	0.703608328086725	0.226981620966376
O43663	-2.84666160884192	-2.46669498588806	-2.61391552633758	-0.805155648405028	-2.70629835708426	-2.48708691792041	-1.02029045263318	-1.70426008288546	-2.45707372042248	-0.657579241060652	-1.19854718670893	-1.99438016963338	-2.36524689667354	-3.15724059252035	-2.0458778394176	-1.63792561356962	-3.85132497609979	-1.07921675946425	-0.697461552769131	-2.6913743358184	-2.50852393640446	-2.81510987419818	-1.93500203674094	-2.32929821985233	-1.56647665803033	-1.65106763961347	-2.88396071234022	-2.74613963994755	-2.51996039467133	-2.15765560378208	-2.40331052477748	-2.90882276902394	-2.42797353028783	-2.49784244000993	-3.07303009972895	-2.730357660593	-1.73069325728851	-2.09603189753227	-2.27558746746607	-2.49689931246633	-0.665608934101474	-0.83578519787245	-1.7261564799824	-2.76977634584477	-0.584902823326789	-2.4466545848816	-2.57893483926644	-2.68021576812651	-2.61567759005315
O43665	0.311859644886683	-0.358283093720116	-0.15630029163308	0.208946890271497	0.3249737224253	0.160309118392862	-1.33847545681185	0.947926060521795	-0.312815008973459	-0.529917359136234	-0.0309185728240866	-0.0207830097790485	-0.765574727137137	-0.328900470900752	-0.757074461272159	-0.886804860982261	-1.7045998501712	-1.25730727027189	-1.34581752669907	-0.905369653519498	0.146824298079165	-1.09170349690961	-0.816155827582792	-0.397197622946711	1.10839451051124	0.110390181773631	-0.551632969527104	0.713484628885519	-0.591447365965543	-1.5037765568125	-0.509090956997488	-0.261924858208205	-0.846208405011307	0.451642847513034	0.703022315647372	-1.42309696599816	-1.60725220161265	-0.333261873367773	-0.0334833132481425	-0.417782736645544	-1.18238453902637	-0.352451213503786	-0.50315867697069	0.342111516010508	0.0379610297681925	-1.495764920962	0.970566135917075	-0.42774667132641	0.0664777433117862
O43670	2.36217023585909	1.95686888465995	2.45429927047514	1.51800595491505	2.21382001480842	2.36986477950335	2.44053241483945	2.53227321592562	2.29211704850012	2.96566673363766	2.37734294215738	2.07705336201713	2.61208442645027	1.84318040158899	2.14720187519215	2.18747237065844	1.51693712229589	2.272575349279	1.87095808273256	2.02453349851093	2.48644039767799	2.05576773492234	2.54922225043879	2.25327833801046	2.31091480796588	2.22957113118325	2.06736173659624	2.30280016100705	2.25382925189099	2.10386573544293	2.21631892144252	1.53901387833077	1.91740803224086	1.39454741359561	2.03256559731157	2.17568795291109	2.19639530492792	2.35730889736669	2.38770300803387	2.61504764465279	1.87666950288907	2.17898265188978	2.3136704419114	1.33369508226874	2.61682392209324	1.30675858685644	2.16472895779234	2.79045891921426	1.81046453220428
O43674	0.75613370364419	0.105980796072458	1.68313798971253	0.659129151678753	0.538470793896311	0.850846780697953	0.4237134248926	0.394027335310939	0.258005506637309	-0.164423744791696	-0.121931307250719	0.0576396647173603	0.339934304460906	0.649194024778701	0.927431496394744	0.474121633982088	-0.179391759020431	-0.0544401177613683	0.0306522347892102	0.0374738924588485	1.96674955013386	0.949551560282183	0.856925789714932	1.00170474284837	0.164465223140974	0.00136325314582564	0.389094239430859	0.989290830746285	-0.255852499259447	0.373993433952318	0.613060616951843	0.0101346444778123	0.0905724948462954	0.533398399781586	0.00234767593577878	0.629051095060523	-0.187188183116795	0.941317653710968	0.487734681742475	0.969949219994612	0.0195483797676257	-0.238339497206928	-0.133991687604061	0.190293484303311	0.0195450391788121	0.374644991025198	1.0191100039121	0.267206957532304	-0.136055938363665
O43676	1.42383359153762	1.01183592925778	2.40624176379531	1.43101842282361	1.20602186667592	1.22796916525627	1.32513874822305	1.34561003751189	1.25040628397285	0.355154209395275	0.548833698942559	0.852444525527455	1.40824789517574	1.33879627928159	1.76570192945712	1.39137908238053	-0.102413997387007	1.10338459346128	0.35708326457407	0.811443114437729	2.77635317270541	1.73428702749525	1.76488020814568	1.64851155829382	1.06502982068811	0.906283847634821	1.01160977425449	2.12857460106004	0.938291524726514	1.61057502308741	1.61584496940953	0.792160333785207	1.29486665351928	0.917731303152086	0.95668699724518	1.5276590840984	0.522613335912169	2.17343969138628	1.62202058043411	1.69377906088275	0.918599742495074	0.560175137677669	1.10488813641798	1.3191189442996	1.05807992052301	2.02688012647632	2.56947630003628	1.59941192644768	0.818979996211606
O43678	2.05446719256596	1.73888228097384	3.36222377377759	2.44016709609773	2.23932980509965	2.03498493890776	2.38193088959344	1.88558432768072	1.93905044967612	1.45405336824605	1.35521290225746	1.56971236461094	2.06158744021293	2.11771680996003	2.9356022617188	2.22862556670895	1.00807443553989	1.77665306191736	0.816996531895368	2.11854215476048	3.38208389685189	2.59957066209296	2.1421996423307	2.13912739512252	1.67155345029792	1.42423343256086	2.19128468214738	2.49987094488838	1.71063880136658	2.5830653700719	2.41982914307959	1.55559619560318	2.23896245743367	2.16808064494281	1.64098481643114	2.03408915691144	1.73958803550075	3.04831109576861	2.42664615426471	2.53283547443441	1.6896848221112	1.42611876723988	1.9071118743322	1.82475873686096	1.54252699687386	2.5175787082132	2.6034326739863	1.49987589526116	1.18034963801103
O43681	2.80111315410666	3.39279608156346	3.31605832721552	2.08542976248783	2.77305909120217	3.1411104775	3.37624182916008	3.19008675097162	2.46839584860762	2.76664599326043	3.45320717840912	3.33640960074148	3.33449100173413	2.4793288412552	3.28732875555663	2.96409949730303	2.9383493563395	2.88843290672461	2.77752459062487	3.64742306900035	2.86412788266999	2.28086987732856	3.60243828313585	3.19289294709488	3.21225209519157	2.54810782618517	2.95102568553875	3.32583114369042	3.09966149109213	2.84850968530839	3.28598335716845	3.27625619393432	2.52186772077485	2.4643844358683	3.11824865713738	3.34007688951223	2.9803074311303	3.42235961091361	3.44488343350034	3.34490633402069	1.90508660166073	2.32808446806196	3.0518098935984	2.80565515673117	3.72170290073296	3.334741275439	3.49755468576119	2.87627482161729	3.04797375393043
O43684	3.0058967278087	2.62512554798479	3.16109920894648	2.76422240004442	2.79797660661526	3.00347692167455	3.31080603013423	3.30682363588133	2.97121603747628	3.62556373586114	2.94147922681618	2.91303665967794	3.13656841002328	3.05640733742094	2.88169911076693	2.95383940265314	2.07777139957502	3.04131059090609	2.81212012117317	2.7172025110656	2.820204326435	2.73025982954583	3.13977419815803	2.74361475095829	2.90094375566645	2.84760399428641	2.8125301929894	2.83516676946757	2.67755484393982	2.71573534096667	2.8806368296905	2.1980987940836	2.44259569818624	2.29004927651161	2.74396290038911	2.66123675161528	3.06888164412099	2.91946017235004	2.97374825598293	3.2798166925266	2.90643816539662	2.87092949452314	2.88783598131361	2.61392653014105	3.19272937154279	2.68098152301506	3.08939790191552	3.78812153973897	2.71870081591077
O43688	0.324746047933528	0.041812587410055	0.73741707123429	-0.871268258969561	-0.159482003383649	0.249343916307899	0.195052948623719	-0.0833095661227077	-0.394049910051326	-1.47206105351016	0.257950335888772	1.14633612128324	1.66770434744438	-0.378882844236864	-0.47662662999325	-0.108253192868188	-0.249193930951606	-0.0582152001904603	0.930329472301109	-1.79831188595744	0.504817880181063	-0.0795406820760771	0.543494739678662	-1.80779954233754	-0.559133052890108	0.347942159464965	0.129242093876337	0.187303308896789	0.746648751338309	-0.153659941782985	0.192554703376556	-1.48804685677284	-0.873879284814205	-1.60023656601516	-0.90103539190433	0.750085802435352	0.198147306951046	-0.111659604913216	0.406537121850851	-0.554546274722815	0.757865617075391	0.238351434796606	0.37564500917337	-1.23852386623467	1.39974163312841	-0.32665155190012	0.116323215015935	-1.55766790391075	0.237586095518861
O43707	5.5085735209937	5.42290835699827	5.27534422999921	5.86135700409969	5.41761717814106	5.46976436837867	5.13965253965644	4.83310362246352	6.11715447470917	6.28590878214466	5.76446940651984	5.54203317057386	5.82698866074591	5.4696515960878	6.16923649802248	5.60266018670799	5.31907560607292	5.77470914197397	5.67246411292034	5.55017325834937	5.36549185391407	4.5447411042278	5.18136142125889	5.38250752925339	5.26945203166891	5.184941439944	5.35499563013319	5.45103606208008	5.71476239359086	5.7292765808295	5.11949161930067	5.70275276367156	5.84277706129795	5.23789441710859	5.29947654154812	6.01969410364818	5.26519570376113	5.6545663811229	5.41105518147662	4.91340819867729	6.06057578782965	5.76768801696895	5.36931768961343	5.38882700137835	5.36347315429209	5.131625436536	5.57030767833512	5.00564757250116	5.16747742029655
O43708	-0.518933542505454	0.154311307253293	0.348209737423115	-0.346877076886782	0.411883639077514	0.444005596071717	0.431166463385345	-1.06642977132905	0.349663591336867	0.742235576200523	0.285182293635655	-0.740654670654111	-1.2737227183006	0.377571457448456	-0.230988970952776	0.312277356442358	-1.0138126514522	-0.38299409991899	-0.404887448641558	0.75007712844411	-0.294718420134791	-0.574716210205759	0.973407709921254	0.684138697514745	-0.200561514941908	0.0989929462433476	-0.55581622851226	-0.0256343881658427	-0.1095769844062	0.447149637612595	-0.483081613887853	-0.0375505752371978	-0.246171539640223	1.54705244351752	-0.553393603194761	0.422689575394008	1.3314068240507	-0.154022432824727	-0.305316145347135	0.595132574458912	-0.557578323611082	0.169184112088621	-1.17228882794395	1.10989465069998	-0.421300087770886	-0.995678233191835	0.467179297641669	1.91824895843255	0.724258260417997
O43715	-2.44758727164969	-1.81006111919818	-0.402265674090765	-2.4544915747036	-2.34217897004808	-1.33358341181629	-2.00856048442906	-2.38105153084673	-2.11030598960494	-1.15473720155908	-2.49383185464794	-1.68296487979834	-2.61593505897875	-2.15319791646144	-2.52529865923251	-1.62886103619266	-1.99944811314452	-2.50172034301375	-1.93843381431271	-1.5691522827726	-0.985338985068035	-1.1531923992203	-1.03389967478598	-1.55549635475416	-1.59130448524647	-1.37688146732525	-2.22778593136099	-2.08187047522261	-2.5482784245893	-2.38650864932802	-1.88315104851115	-2.15672606505747	-2.45882786534932	-1.23639105183841	-3.20271463007452	-1.19003768874646	-0.934530920588658	-1.59554748823658	-0.862993602775727	-0.602895526241284	-2.5349644644542	-1.97845874514698	-2.76206153040084	-2.19580685937042	-1.69757659437328	-2.62314399435057	-1.40665472032522	-2.16652633216418	-0.517536996567605
O43716	-0.872754715814931	-0.415045087563415	-0.195712985825953	-0.525934664712075	-0.354497072241697	-0.587266495479389	0.11553776884919	0.282351138681182	-0.441699350367861	0.506452334958832	-0.586590845375042	-0.815606622950211	-1.23307649124207	-0.788046640063982	1.01776857386378	-0.212481801846971	0.211915623645925	0.0110767617818208	0.154480341708915	0.11633926878568	-0.339565610379353	-0.439168398062156	-0.11721608428652	0.407132446339036	-0.15769126638566	1.1653255803961	-0.86676760247545	0.41884329114891	-0.443877469930413	-0.0488138751090244	-0.696806225884561	-0.80244692650394	-0.940273121725589	-0.0433925473796108	-0.65765646134947	-1.45909597130459	0.614264039066642	-1.20516396268012	-0.011989317623696	-0.266525067068198	-0.0589432851620995	0.282716933721659	-0.884309316398513	-0.894606316936214	-0.431276258596348	-1.25015253666213	-0.554701849135371	-0.393443426685444	0.529150778893641
O43719	0.335269934603321	0.0912051215095655	0.881276848179446	0.525037615321546	0.457573432751181	0.691038761319151	0.620136158212194	1.00572344371964	0.419245012470121	0.101807488040325	1.20857090911821	0.203786339488024	0.705625358504685	0.297244723402143	-0.42606839086994	0.356869714183917	-0.130524160971687	0.758637864028007	0.392287464342134	0.373133257989194	0.0353378646991551	-0.461517806653127	0.799500926521098	0.337149454189202	0.53721875515658	1.17453372851346	0.523539281991823	0.104421856935037	0.181876868369805	0.912950586087391	0.498229148938941	0.103227568473317	-0.414103497335445	0.243452458290319	-0.387663393715863	0.336921453212211	0.630947001199068	0.530443811079047	0.722041993137861	0.632105343235642	1.83192179211432	0.0896061021686787	0.752008593783755	-0.427332998161075	-0.324141880358743	0.0330250818097504	0.444908869641354	0.840013832334193	0.0353392862256641
O43731	-1.3963461398476	-0.890683377219872	-1.9062083007398	0.348347652505023	-1.23368601894887	-1.29677709595287	-1.6984708329635	-0.864144519677488	-0.663389172622963	-1.92797201402923	-1.29045595723497	-0.155342068459907	-1.6615662492549	-2.06786295589315	-1.37876299688121	-1.04054056936643	-1.10733582184862	0.305635730970213	-0.391099546236662	-0.102993911497547	-1.97400075768717	-1.17661520575587	-1.78981187216483	-0.0857882533374834	-0.923466201997595	-1.0169806657672	-2.64391678780878	-1.05655581082538	-1.31340691698871	-1.50192434473859	-1.21196091169508	0.277237865735639	-0.528029600028068	-1.20006765210509	-1.41531698151513	-0.716097982808218	-2.28828391547583	-1.76410931923785	-0.815896779888366	-1.36109918326269	-1.37534182035564	-1.0877738226191	-1.67371239146803	-1.33031356624991	-1.14595597239894	-0.889143756505232	-1.73514603166043	-1.18889059159066	-1.34980840289951
O43741	-0.00852522154502466	-1.77426252683267	-1.97434798340829	-1.62621927000055	-2.10328038836993	-1.79623007888197	-0.197614363234111	-1.33099836180344	-2.77520612857419	-2.09278374605144	-1.18516835299043	0.166332543722156	-0.560204497073837	-1.67923382664183	-1.81114355911636	-1.93922874316548	-2.15207923780963	-2.14100875018654	-2.1137475551388	-2.14211017676756	-1.19920419135695	-0.358629907402026	-2.11990703434142	-0.431771531811018	-2.09640955161419	-1.65875321809483	-0.92385698652706	-2.1320678089849	-1.42525486558419	-0.361715513571115	-0.305067248420031	-1.610215410721	-1.58928423808154	-0.453632660523361	-2.23961634942826	-1.41357216114472	-0.63847296603501	-2.00124664408967	-1.49747828431896	-1.53762772970558	-1.31032974923894	-1.92141879884458	-1.87212927260859	-1.53228916485101	-2.02543108453206	0.393085018156397	-1.68773291787137	-1.37870796087243	-1.50554757608056
O43747	1.88017679989344	1.97120557286487	2.18608356477113	2.3724109336325	1.92433628935024	1.9446788389422	2.01696578399319	1.93613505275421	2.49634048517804	1.19040020574866	2.13976621541501	1.65128976577592	2.30631882854728	1.75959443715704	2.02239446321768	2.02829789849347	1.5819601307353	2.33149938768135	2.33251089312569	2.3885456889091	2.07175410026895	2.44118955271981	2.10354658881643	2.39320596512134	2.27045174871193	1.90446447365577	2.26188995862083	2.25809657042843	2.39099567570392	2.41839690601143	2.58366680522535	2.42795697958134	2.60555936617378	1.78833941778853	1.6287583690946	2.96313809853683	1.70427102611646	2.64096248663789	2.17230742554812	1.62400941495891	1.89538829721806	1.63871575013272	2.1428871073628	1.10700448578081	1.43326999741941	1.95576432047788	1.50714043386732	1.72734037098461	1.50609006236105
O43752	0.694919670468757	0.62096625180039	0.286303784810974	0.877858540642345	0.275020101675702	0.409750389435899	0.717520519401999	0.719714808157988	0.614130696700423	0.701200864003637	1.10589205666102	0.634423368393465	0.497595608883866	0.209385929327198	0.421917466223499	0.221276535083664	-0.204807922302454	0.147973275150534	0.196724686767132	0.4933874697495	0.223633793786863	-0.00756452447304312	0.78091006857986	-0.593596285297785	0.28308461921092	0.63466462405985	-0.210168309093657	0.354251023808965	0.524473944156428	-0.172748594703057	0.273723839623834	0.43472538752501	0.253534821875283	-0.0114123976513785	0.0686527875448917	0.535544013572427	-0.318518055192559	0.240310545271203	0.620019874731231	-0.181583360163167	0.343149395280383	0.970184186663253	0.24446153370482	-0.466526478699851	0.531790357088497	0.394127852676705	0.127282145675347	1.26170941799426	-0.240505595229221
O43759	1.69299391552859	-1.30318995292523	0.531018732992951	-0.688987684724848	0.310497399049273	1.01156783624421	-0.20824077489875	-1.08919534774888	-0.903328654889441	-2.065159330883	1.57787749331671	0.414352984226326	-0.812240775523135	-0.498624102229393	1.1131786346782	-0.557975819011371	0.748257182459865	-1.31125935083441	-0.923326982208181	0.945217872026387	1.14066055892634	0.291876295598362	0.902051741126456	0.706229841226046	-1.81418052635117	0.741952588061167	0.867658887016271	0.0772322331327508	-0.407570386686924	0.0649213902375863	0.309574078748113	0.539757773055282	-1.29244384408454	-1.54276941715944	-0.801929776153036	0.401742891527864	-0.549035523419013	2.24693341578878	-0.988430070933616	0.628912559781796	-1.08204613289359	-0.757386209807151	-0.834912389948517	-0.304519106250412	-1.02079154235598	0.620151891117787	0.374210867542148	-0.758056215069852	-0.545048100283669
O43760	2.76543862572521	4.24084604087801	3.43212046634256	3.30370604433755	3.25370520432935	3.11648547527956	2.59663786553465	3.24548550972867	3.89435303220851	3.12641469846181	2.88661277751763	3.27346514786236	3.49006620604922	3.32586504996931	3.66178925060081	4.44812597221678	3.08433032521011	3.95524008377299	4.33404719763633	3.692522469553	3.10576366158134	2.56070366952364	3.05091258557925	3.41604097679572	3.98360048031736	3.53553160450369	3.37553748216233	4.24543238066722	3.21691224116497	2.39460463298087	3.86120028371189	4.59976684623644	3.84408411160348	3.45925065916007	3.25370188899876	4.10998817342676	2.94178759052965	3.4274347749772	3.76086970936756	2.90362957001907	3.28315578124174	3.79937113869625	3.32116605603036	2.58865274675012	3.55147780922675	3.72917503134742	3.25789722093377	2.22472375662521	3.3773630359285
O43765	1.13142213065183	1.46628812568564	1.67168752944111	1.38942599524209	1.32358663042325	1.48848932241264	1.68460145601038	1.79761294248653	1.13868597071498	1.44505505695721	0.837147787963687	1.65708957805539	1.67003049869803	1.77458162155573	1.70905327354068	1.22459349291198	0.596584827394027	1.32821441963644	1.6455652408376	0.961198003265419	1.35437906887742	0.955262806765612	1.69691966914958	1.97379797327165	1.58514567125596	1.13743407322706	1.07478023269575	1.63607825211639	1.5132460870539	1.45606133825605	1.3486197973833	1.17427293975476	1.55571471687194	0.689097040402626	1.09322981988936	0.914822314270641	1.64736029367144	1.33684245356582	1.6286750470922	1.67518936346362	1.17169544458396	1.19543917379032	1.11603861958839	1.07821047410561	1.85247733296447	1.11599308459097	2.0084929708276	2.01229923919172	1.97422486098967
O43768	1.02085935512539	0.91979383830324	0.871794164750723	0.387085247295587	0.0514787917871331	0.853957260321488	1.20856867328303	1.41111876446989	0.0143653094997909	0.91311828007998	0.332894267681835	0.779965738731448	0.883525597347296	0.23598078103452	1.157199238715	0.2963273224725	0.185536494333933	-0.191743320123935	0.882173609988079	0.591830743037034	0.347736451887302	0.841920574439184	1.0584838670284	1.6154891895603	0.0299939038493608	1.09456456077589	0.655124346933919	0.738202575087071	0.0828733058438882	0.271672020528531	1.17081022455024	0.492323665945854	-0.0124042206247026	-0.0589157267169007	-0.187674298740983	0.208656210995851	0.635378520020971	1.04358577790942	1.00261413561226	0.631235728890195	0.199998309946864	0.546198155240877	0.307265422098366	0.564148618365902	0.0864608285345003	0.905870328235258	1.51187206232449	0.432464831275258	0.95645915827459
O43772	1.05458042933493	1.54472017101078	1.11938442071652	1.80720979712253	1.9096529137801	0.99463693390609	1.16281356816842	1.09532837681293	1.80885070652132	0.455903897566987	0.607846960443876	2.04350597197083	0.7279370500622	1.10748868757204	1.44593691426458	2.02274595049177	1.16448695511247	1.74513177949131	1.82614032534476	0.980824111671541	1.41982370199024	3.58587133222364	0.672812417486753	2.00983859535069	0.965372833987619	1.91958799263349	1.60345585017004	2.21244863426925	1.24319361779803	1.6576912695218	1.78875076551758	1.2589639556954	1.61576219968221	3.29339797799333	1.5333534691914	0.0941214762310754	2.74105966524049	1.51228146724148	1.29097910076847	0.573296511216613	1.89924292689809	1.64895183159628	0.718696911198249	2.68430103058704	1.48174935082841	1.69738915435008	1.6889629688037	0.419744477246452	1.95039860648546
O43776	2.11263301397707	2.55163700527394	3.87511031094753	2.79150564138963	2.0462582028219	3.17811371455226	2.89393376132617	2.86548424002592	3.26064890276107	1.45234347799819	2.75415145022569	2.13019625909946	2.97790449545938	2.65983089399884	3.24289270206862	2.16938435486631	1.97679830961306	1.98984871139823	2.30065180240521	3.07950466782937	3.30360373806943	2.67673876738226	3.38949698060429	2.55067986205866	2.39656164512492	3.06514764138504	2.81223741285079	3.12696806549279	3.03410542899118	2.75606947979522	3.09655700572682	2.45701591045466	2.66985248344587	2.34432499157601	2.15571107870043	3.59233281664222	2.42348605995367	3.02466449743128	2.58252954243207	3.35706508414169	1.49729589387046	3.13850737912889	1.64968814740751	2.10260373029593	2.636369809284	2.39996452447099	2.41098650629453	2.43115732268263	2.55129765512188
O43795	1.96604471028	2.09277716445832	2.61872776198963	1.31039525385767	1.86046629661505	2.47767509652897	2.84979904448667	2.35282017427736	2.13578406482719	0.681912656194799	2.44325057334782	2.02741046769513	3.71230612488124	2.23488979190307	2.87897500498392	1.33843121399112	1.86588417448171	2.20481549973088	0.919301892892456	1.38348102464031	2.14374910317174	1.59133478104987	2.29133917870566	1.7628043843444	1.26720892866635	2.84745951417466	2.45502654365912	2.07936750828226	2.74020326907948	2.68560081179707	2.4476670113757	2.90910555375079	2.49870944335779	2.17952558251463	1.52832785581817	2.85039352074446	1.36008827714597	2.36587049003772	2.38024890252294	1.70302669663467	1.90626827786362	1.24768505007923	1.85931988901971	1.8369217291793	2.85128917573027	2.74044350339558	3.13985462070026	2.26341523322667	1.9217536532806
O43805	-0.64414196113465	-1.6954113921855	-0.249217318178784	-2.02003899355875	-1.09044470642156	-1.15924190364714	-0.170490742979725	-0.432525014739957	-1.17001192621755	0.24391372385475	-1.05420026836706	-0.783076838884833	-1.67532196787495	-1.16962152025611	-0.237030204873676	-0.761967771652969	-1.29485768215969	-0.834005404183352	-0.151215983322597	-0.470797794087026	-1.98196594557797	-0.977566923786854	-0.354416672195507	-0.384225109719459	-0.603933115582883	-1.26610063014053	-0.503398553910603	-1.16678988877943	-0.929198484741327	-1.07280408003196	-1.03809567253909	-1.9774653400077	-1.89024453060067	-1.57545325109656	-1.06177976778909	-1.67756990626696	-0.34237118421394	0.0442697290688798	-1.38912661944243	-0.854267336660689	0.766506181507197	-0.577046047963586	-0.697132821188363	-1.26009842817161	0.450023143188242	-1.91898930731431	-0.120162675827435	0.587761526112283	-1.63340678222737
O43809	3.06973133515381	2.17642257353464	2.80201258077827	2.45197473522806	2.55139969898788	2.71869199694502	2.68498286260455	2.83176273870687	2.73785175518861	3.42309227317868	2.56755776084542	2.70540526846095	2.929732107006	1.91568106217004	2.28597563487535	2.45535411500658	1.9446277974976	2.55996464253758	2.33921784912483	2.51661847850808	2.69227668847799	2.62926933102729	2.91039848146509	2.64793365676006	2.77285332818782	2.5237214139108	2.70510982571951	2.71140516650644	2.37775459284535	2.78938274007207	2.68414588786073	2.0393192992675	2.14819895788925	2.37476171115403	2.46117907193594	2.6771566777438	2.79078780806643	2.56934377990707	2.9924384030409	3.22516716137875	3.02355178134318	2.49897191564721	2.80917396704242	1.97794656764562	2.92740087131669	1.98283798872096	2.09761367256473	2.47813676928016	2.29659365595155
O43813	3.08830580698047	2.30404553999071	1.91068528672349	1.61902532216112	2.22292343340647	2.09791183299214	2.32586475641566	1.90849436603473	1.62242497617524	2.77707441889108	2.39037539684379	1.77230804950256	3.50406013756401	1.01465335923226	2.36618449887215	2.4437410900053	2.32564895380796	1.80386967630144	2.14309596783701	3.03954089482463	2.3478906304476	2.59146475197947	2.49451236013606	2.30984834925135	1.73810338414323	2.01013753134117	3.41918058647651	2.20661301446927	2.02913210844016	2.62427054590374	3.07092537163582	2.95849013296561	2.52315006357106	1.75290329344586	2.06498554944319	2.79014173567545	2.5655674985271	2.43071820579545	2.53147147680923	1.89843106503542	2.01772786623278	1.4267950659186	2.20334512157404	2.03995074311235	1.98702739483548	2.41130747158351	2.11169671073415	2.2063722343597	1.87992314077629
O43815	1.56239231514808	1.23541974403349	1.63017141010251	1.72730638806943	1.28223298335888	1.5461337892312	0.441391979678983	1.54334513986796	1.4008854315266	1.48509236509453	1.13855632008463	0.964982828327596	1.75875181736058	1.74843924810536	1.37969027014359	1.12070513485354	1.0649291201772	1.19969534722223	1.18014168834058	1.06498405723159	0.909344741156279	0.0897880760925851	0.837059603154065	1.25791563194633	1.44843377892103	1.49804934699783	1.55770120487806	1.4195353889705	1.27684215913122	1.37946142085251	1.43398579082943	1.74360255486053	1.8296132320972	0.924104869692766	1.2680025733187	1.3346443946065	0.647912890460981	1.9230224022141	1.16048031605665	1.30156122273425	1.6832450077283	1.44966700185094	1.43196545132148	1.21296928549716	1.45441714310942	1.59757598647824	1.88453987835132	1.80291574000443	1.75851434699502
O43818	0.45740683373697	0.896666430244615	0.211189182474564	0.873640683497181	0.322129834782567	0.95135764570851	0.288183084519822	0.703442942923592	0.534288382360938	1.31989878230388	0.610491468504678	0.885845456877568	0.855251486475268	1.07393270598143	1.24617735436306	0.398849175480589	0.0680568383945772	1.70185892469104	0.395602705098682	-0.170535831394615	-0.0163196204712914	0.77110331001232	0.0708395279012901	0.819071716790271	0.504591175376207	0.695160005980531	0.181246537556468	0.247324774019363	-0.264707728021717	0.559011953317556	0.135954766354443	-0.344076671415275	0.120646643693643	0.206101554403913	0.449255321118011	0.121346894544843	0.235462522728836	0.117036273515275	1.02541654576996	1.3431486140937	0.718285816942318	0.670171695456885	0.685941833685945	0.125519885108419	1.10945272294502	-0.426861126162621	0.700141824685543	1.40193892487985	0.443334210880058
O43819	0.737955555291897	-0.279617323367024	1.31166789047943	-0.342474836245483	0.0612381794889636	1.25612002485146	1.05990262051489	-0.0782248582452159	0.308735530219687	-0.687049517221535	0.212050931005612	1.29594799122684	-0.173795278049351	-0.062331285125099	1.17163950162384	0.358987963501763	0.184994755179146	0.213970886158446	0.886839678017113	0.924427353853547	0.880536067086961	1.91869747272882	0.820468150045714	0.86318125553281	-0.705355420522055	2.0630357444999	-0.412657215520026	1.45519444578843	0.446285062999678	-0.177137587207932	-0.104986941187002	-0.660355560440612	-0.280413418055462	0.385160542292523	-0.320099655534815	1.13579966614413	1.76044490065489	0.970029336498294	0.302549418709349	1.02288511432995	-0.358430060413925	0.24267581610407	-0.167091301431343	-0.516608516918705	0.235942140280549	-0.382677665348877	1.08882132332506	0.914607583653801	0.837485158554813
O43823	-0.615929925695637	-0.558202103865028	-0.626307018474943	-0.674715532891179	-1.10831914783893	-0.342389636969383	-0.782449857367881	-0.213167170371873	-0.934998134001422	0.0374628463873226	-0.590255571082928	-0.314362395332447	-0.59830141423714	-0.789664123751498	-0.868333956980646	-0.740773745116057	-1.5802728242804	-0.88297010124451	-0.911577053522523	-1.20028757160803	-0.624963691209494	-0.117887323087707	-0.538663433180602	-0.529071337566952	-0.944105161566458	-0.675655711721259	-0.881117001993031	-0.621565451159213	-0.738468046719502	-0.86726406832633	-0.893022472963562	-1.23566650017477	-1.54371170108331	-1.00009208197788	-1.13664265149184	-0.717452914192114	-0.534827577418607	-1.06094828900335	-0.369049619442162	-0.317437007378077	-0.792477504949174	-1.21278162098464	-0.567622597427976	-1.53410548525206	-0.0866668485104753	-1.19741815219308	-0.825316714742605	-0.0195980476281736	-0.697751361197396
O43824	-2.00246630551333	-1.4130788219311	-1.21316848600905	-2.04719145260172	-2.0626693812703	-1.71340722185605	-1.66638408945876	-1.71093185057189	-1.47792719281373	-1.69407748890901	-2.49063784190647	-2.41928248098305	-2.00519397624514	-1.96063242811683	-1.82097158041216	-2.8011852161303	-2.46949968200725	-2.47487432746865	-2.48717981003251	-0.988396976082939	-1.29743496323161	-2.01670198334651	-1.26185960425178	-1.49762317849394	-2.67151125776915	-1.33587827489928	-2.17108635580346	-1.47319033345858	-2.63322172201899	-2.91172641055739	-2.93930226809596	-2.25953241901646	-2.38762940891479	-2.63358240778806	-2.95584284524842	-2.08600462527978	-1.67615979290501	-1.8384321446383	-1.477277681369	-2.5112281578149	-2.00213499630873	-2.4867988686372	-1.74643405529803	-3.04713954846362	-2.88212294441121	-2.15989530204668	-2.20497415559232	-1.42136488361419	-1.51072021046115
O43837	0.567686000705498	0.358024734547485	2.29685803181593	0.897882436359374	0.572169393779459	1.32913358340274	0.743717603487129	-0.0953921161262468	0.448909890954951	0.689543324598784	-0.0121137858873048	0.452611059055739	0.58157352956556	0.914630707396817	1.76281058795469	0.405583003026285	1.50855560517667	0.518441971828782	0.329981530366133	1.07805212514899	2.8227844013692	1.43365933996963	1.00308900824401	1.1328942101168	0.522981526074275	1.03467723209843	0.700590566527634	1.22640661289238	0.387253351224802	0.668716168089674	1.07575846212454	0.474321865794808	1.6351006903169	0.510555838195307	0.389923494805808	0.526236774922371	0.40280606191301	1.10094870106585	0.666047760978834	1.66379859530779	0.645350778640109	0.878964965498437	0.276545385779388	0.540753942681915	0.625334506260725	0.360000804840476	1.61523849816006	1.43088161048044	2.1478124777731
O43847	-0.290028453398662	0.00533213700691171	0.508473866078027	0.676595787579783	0.00484499700535324	0.453460758528324	1.53418894050662	1.5400631584273	0.461519113875452	0.926574901328506	0.38008659172306	0.241349623298209	1.02287823968594	0.594872230247848	-0.475566207059616	0.621032979212611	0.129167508335282	1.11477339065295	1.20445392434626	0.667991094338985	-0.0541258010385501	0.932362992279819	0.612015527780615	0.600628905343537	0.222937563085132	0.747690419104755	0.983363364233833	1.0835077001554	0.676215163068264	0.516601242587726	1.25734479949234	-0.374008208393333	-0.0275847465336945	0.931808165482927	0.780834119785675	-0.302888662429696	0.946158912978909	0.0385807730947274	1.08922940873586	0.598050908155894	0.337580431972023	1.00675692344766	1.06129008693494	-0.336710131993822	1.30914014543949	-0.775772876057408	0.00314221616185861	0.275083531861133	0.140225483342194
O43852	3.58981779897457	5.3246440363647	3.93151916002488	4.10307729919065	3.91624352293441	3.3940203693127	3.60178819683339	3.51722590743546	3.57013284467956	3.97245927754432	3.9425180269086	3.89300965611927	3.17835481388482	5.17889310134257	4.20328973594786	3.51876727533618	3.88983776683406	3.41206550158973	3.11680628098577	3.45183163999593	3.37710686496032	2.2431607402929	3.67466864293591	3.2683306131292	4.2880024507088	3.60939524376417	3.54312907504994	3.85609060197262	4.02148320377606	3.75100428589077	3.42991158670571	4.87848925905998	4.55878428675194	3.30810885784834	4.07703207587478	3.94252595331571	2.6576145616199	3.67880092576514	3.67750950849329	4.13577909062594	3.24673513859774	4.29982145990842	3.50156443089727	3.75239760404349	3.17352597697203	3.24064377753436	3.87726624227716	3.65251454605282	4.12342431363618
O43865	1.23021576846383	2.26354788071204	2.80858919296985	1.43576467453615	2.1747519280865	2.52475150732939	2.70987487984896	2.69389413282808	1.83218612335471	0.546323022805934	1.58833171104524	1.37389250745357	1.78159376070722	1.60902614593695	1.83479316864855	1.45499546119791	0.811243759741142	0.94380310705338	1.09088129725098	1.71024696168626	1.84250834373979	0.725263277052662	2.41647044848894	1.78572725472323	1.5714645215189	1.05646414827675	1.37202720283337	1.87511074563718	1.25736054323527	1.22625560853429	2.24021945095657	0.701988671099748	0.851123899035743	1.16040858453066	1.30857696174607	2.25391133660697	0.992127315156088	0.490288188566652	1.35084574403357	1.62909855104117	2.10120565610644	0.903035604791175	1.62647813132982	1.67805311856221	1.29369864119185	1.40831753897929	1.81564818162213	1.28633634920536	1.23559992059855
O43866	1.93227459618561	0.96382811964652	-0.703475022078297	1.1402654425894	1.52346126736272	1.27892097493165	1.35532393052551	-0.118717125449328	-0.161856434437823	-0.266694932962825	0.340534685659325	0.1820525337648	0.657675410436459	-0.249179339374338	0.199187995652002	0.753835640540743	-0.269041664418873	0.152425170005474	1.55913812587169	-0.510141885422028	-0.813934577594305	2.23928090191678	-1.58464517510607	-1.08816276493441	-0.278515006537784	-0.77590071729777	-0.989242962103233	-0.211673587625056	-0.612759196950117	0.575806026938269	-0.972767086925307	-0.380917175540162	-0.558525369358334	0.416213665589479	2.39401787418338	-1.49396001621331	0.2808167047381	-0.257114946340851	0.44133607840646	-0.768728001016452	0.462863304937182	0.636317473417265	-0.360785418494261	0.57065935670412	0.620151353967643	-0.79975951106714	-0.944022187179172	-1.32959315735884	0.923248102322423
O43896	-0.654535680242025	-0.914806518611973	-0.948891163182184	-1.23084281279131	-0.974265457915273	-0.986377443851568	-0.747962766707543	-0.929764325518867	-0.880333713793558	-1.20566730277159	-1.27322861380397	-0.335232672487246	-0.785669517833078	-1.36905461915942	-0.0534935796971272	-1.82947191874182	-1.56017807310976	-1.68537047743773	-1.96108912822702	-1.42746623680923	-0.580693234270585	-0.375842995783218	-0.850077504024156	-0.136847789108316	-1.44807298457609	-0.752612967576409	-0.869422105255696	-1.65347112754322	-0.63914961476369	-0.807640924577465	-1.45168350536142	-0.981324695521398	-0.0929590120187989	-1.04915404074235	-1.55615231423402	-0.619040497198082	-1.32169014125981	-0.488326880993856	-0.345953991369784	-1.33832530135942	-1.25215371675428	-1.55967974963719	-0.868596280505855	-1.79266729139741	-1.44993939872972	-0.865006700548857	-0.789609576683741	-1.23595606004385	-1.15089637595899
O43913	-1.11551462927059	-1.37063672227367	-1.23766017476899	-0.997362883117608	-1.63458625732122	-1.61109664189664	-0.953001949107186	-0.984155494760302	-1.21018990951369	0.0840681581095826	-0.803938260165165	-0.853336769994378	-1.43956235885182	-1.8448404189601	-0.467796436849186	-1.1842766166409	-2.3601023172877	-0.531761025595248	-0.941472516533706	-1.6287289385397	-1.52314648346782	-1.55207691476034	-1.27325992672664	-1.56221403856761	-0.775553887770254	-1.2867472436669	-1.35400727487482	-1.47934663495834	-1.6597255638617	-1.45883836414399	-1.58327902066342	-1.881648028722	-1.64896353980449	-1.86255174762646	-1.98656491184001	-1.36359323662453	-2.00501551542529	-1.4264194542362	-0.700522402081875	-1.02166486283542	-0.962192255075715	-1.34023450630224	-1.34084289550072	-2.5505625412362	-0.708688961912888	-1.92587030636834	-1.84915441943693	-0.645151122637476	-1.8288678579357
O43914	-1.18479710739384	0.199388481982949	-0.229343854844384	-0.576710410104695	-0.44402908134982	-0.245337921979912	-1.73325879570588	0.10873079754951	-0.402703221810754	-1.10612795928245	-0.114706116849325	-1.61062017333229	-1.00126232852084	-1.02141285125251	-1.06845075419474	-0.891948987462889	-0.978264421756993	-0.579066054277856	0.211672651363926	-0.724431279346234	-0.592727175438199	-1.24320659647097	-1.28799844551716	0.106146764669369	0.314502940053114	0.242621537039243	-0.885289697855141	0.575891080522062	0.184182642406705	-0.880248612163969	-0.60975784559902	0.194917481141458	-1.01588523350823	-0.546645402507171	-0.0375320894890159	-1.1667750176346	-1.77727568564704	-0.874471005201574	0.036581972810799	-0.572680674934482	-2.00205907162419	-0.114239600353478	-0.823338726076575	-0.460985772309323	0.0957164953762781	-0.827627651782501	0	-2.23147859242101	-1.36667535457645
O43920	1.85354429113819	1.47711312570812	2.92879673813083	1.84463423404979	1.92932693974208	2.00583518172541	1.59339856861332	1.53263257354045	1.59588598024924	0.384159477769082	1.0249428411771	1.31216138685803	1.64537975171276	1.56438914440787	1.98321970400795	1.75709896410265	1.00957206063654	1.03480711274158	0.374484119888667	0.703409863635056	3.14468925388766	1.80155949795701	1.96203861607071	2.12902572974713	1.22880172722596	0.95276667838684	1.48368236999837	2.45769438595182	1.21180918134428	1.67443904835671	1.70853790613206	1.29644817158102	1.45036606227672	1.58196799500554	1.24924930258535	1.65675934979531	0.755960307730652	2.15943249927514	1.99130800261923	1.96032202830156	1.20747981735041	0.423440457960902	1.33656945270132	0.35046188396252	1.36324583682548	1.14514903498665	1.76886008082798	0.67280905051628	-0.00243267299986805
O43924	-0.867818644949404	-1.32889784150655	-1.07049272346605	-0.640254415508794	-1.13351267620652	-1.13510490384565	-1.53121113421161	-0.579226114259988	-1.08597503108088	0.0540136799552791	-2.00916737805304	-1.2010431311151	-1.04521189704774	-1.04864781212027	-0.373621570397226	-1.50065683818133	-1.2212895872298	-1.30853612008054	-1.57585537533863	-2.19964838611707	-1.51600794180419	-1.81626049170455	-1.67374594762947	-1.24382210546312	-1.39983546403928	-1.1617404805556	-1.38244335223288	-0.789647090761564	-1.43714462917943	-1.52147497368859	-0.788828192245377	-1.06641423177276	-0.938712892951786	-2.18800848460029	-0.98235944894288	-1.25944010760838	-1.75174920263521	-0.670726639326192	-0.635786993303723	-1.39844389115906	-0.228768582783319	-1.64206514186347	-1.61925542181804	-0.729672321238764	-0.465586655277864	-1.78392690912284	-1.0437520451205	-0.242645523620302	-1.27280204757844
O43929	-0.00568892663296339	-0.54190293159224	0.0658087531172917	0.165960175932154	-0.714409906623512	-0.440875328778947	-0.00369519012731168	0.188723085731809	-0.32740749209578	1.07983973365143	-0.0520732454552792	-0.208113134532068	-0.0137707403317346	-0.539120274416019	-0.0323646166019902	-0.481223057426192	-0.917490347054139	-0.455055817976623	-0.21037938162686	-0.312637375935719	-0.346867002151491	-1.00281198350084	-0.0633025847290813	-0.648972596665651	-0.0613288664678286	-0.301045548963634	-0.728521497630538	-0.931231222015773	-0.508001211608029	-0.337405951742291	-0.36332055153146	-1.30944104049745	-0.813654320354502	-1.56766128284993	-0.9916065709115	0.132153009194747	-0.627859524141721	-0.546844604632737	0.180348624836482	-0.15187105641481	0.0155113371294195	-0.318417701811038	0.235331001093657	-1.26298103503694	0.0518372464750012	-1.72081716220837	-0.512790198625961	0.898216594759537	-0.553696201826066
O43933	-1.22954109464904	-0.917947380981277	-0.20291838931529	-0.61327852547141	-1.17997670488496	-1.44828404949207	-0.556756597236939	-0.811317958158966	-0.105758776226521	-1.41944580743288	-1.29743258808291	-0.546116069524723	-1.008967393934	0.0973376144837736	0.30742239946415	-0.157162021115056	-1.17215412953937	-1.39104827386387	-0.339386183033637	-0.297372114102059	-1.38341993499979	0.116938752368123	-1.22577411961441	-0.800343315169282	-0.909399611439193	0.185601442523724	-1.29885905538362	-0.957281482429137	-0.945557261064364	-1.30867984774097	-1.34238117849268	-1.01798730729505	-1.39188290377065	-0.749745520427377	-1.70905033987674	0.0648860564999421	-1.40439466403933	-0.685570837721393	-0.791825798386803	-0.267855042259118	-1.39793596162058	-0.696412093478296	-1.70401818160164	-1.75595588318594	-1.3593238068102	-0.916274612341685	-0.642978690485874	-0.091441461019004	-1.21267328431797
O60216	0.402330610292358	-0.300306905413066	0.257394705263907	0.160502860539408	-0.022628739694813	0.191044032151389	-0.0843231314056094	0.934159726044625	-0.0189033148669644	0.920922466099594	0.216671303245894	-0.0612753045630097	0.229209484433699	-0.269814759234407	-0.373698288071346	0.13085411708118	-0.761465777907997	0.0220340721525698	-0.171462119392871	-0.208328677616366	-0.190219928084378	-0.126093876585513	0.171193881493215	0.137395795343762	0.0580614507258943	0.632504178828379	-0.0592557848374504	-0.365768468702178	-0.0835278660694616	0.149253438721072	-0.0478461037587827	-0.549348674333796	-0.743708826437866	-0.295454544539655	-0.151053107304346	-0.264031545760403	-0.194846067871989	0.410870321276734	0.198492092355778	0.242358886704812	1.06680969997243	0.192328048157616	0.540429902952724	-0.516954664291479	0.390857115213638	-0.727651069507706	0.262832090490145	-0.0174618937736852	0.13868038229988
O60218	-0.124277795587064	6.70343757347684	5.83534316088691	3.39934577461657	3.33970232878409	4.33450707373024	3.13737299030725	6.88888857110219	2.2340070476969	-1.54748648169271	5.01509219945098	5.18327643106691	3.35594683163814	0.689380133082105	7.16904107290908	4.68642136732453	0.150728886643702	0.851767254053051	-1.90368830778666	5.43253359964693	-0.153092297759772	2.33884422508683	5.65053714804827	2.89923975303402	1.91433265339222	4.26373018591519	2.43132379611267	4.93554817661383	7.80500070756213	1.5681431192289	5.06323178886883	5.59225659961272	4.89653056302787	6.06012963378153	-0.124710094936505	5.24991370333553	2.71394496370906	-0.587396647115714	2.95637780484389	3.30800926018806	3.01520191392943	4.99138794274936	0.755936015426954	2.28606714511045	-1.83477276010645	6.5970752411814	1.17298286945307	8.10117046638074	1.81493234767774
O60220	1.22198209549387	1.5461129588023	2.59728277903432	1.16666064325432	0.873884949887012	1.65122843697892	1.25931938743607	1.23995419791388	1.15092332652787	1.4818708524865	1.22141585962079	1.41182203662903	1.02582264065299	0.854748364171295	0.86998624691053	1.38284807194433	1.32154987814089	1.13127873353498	1.38676336270178	1.45183442651745	1.70324694769438	1.71940840585361	2.76657310133066	1.44272720276449	1.03563437549628	1.79562424227362	1.18884773748552	1.46161532206416	1.02886469340904	0.936422989729527	1.14027242157745	0.659885616471488	0.214264669198302	1.56081692852551	0.472107872604916	1.35952986934385	1.5500325439466	1.39692158429481	1.75695968105581	2.27660217177706	1.51137405134993	1.7844851779278	1.19379854807397	0.590479729544859	1.53616758840232	0.851941454129095	1.08990598399767	1.05350428973431	1.27240131601172
O60229	-2.07579161808531	-4.04394090850452	-2.61283157712491	-1.37798671539726	-3.36306641860821	-2.95211571442323	-2.92316815509917	-3.23280972968203	-2.60259957540526	-1.36080085573406	-3.49786047998293	-2.32069917088976	-2.8917104671398	-3.6918443402285	-1.375479284296	-1.27950849836545	-2.23280002640523	-1.80350848705258	-2.70913730543402	-2.90324663133299	-2.07478246588314	-1.82354895994836	-3.16936795731039	-2.52861615967097	-2.9333206784916	-2.49910725654716	-2.79066324690577	-3.21795451302542	-1.79649606089685	-1.78964347695743	-2.72445858005448	-3.04906382807195	-3.22295513926457	-3.6382522614635	-4.00673440450153	-2.82291375540182	-2.41412137458232	-1.88205379580751	-3.00557255549319	-3.75348785192841	-1.8377673821458	-2.94312811317696	-3.65182107050502	-2.91933166615821	-2.32064358708577	-3.5105135039419	-3.31528457254193	-3.83111447885063	-3.77932131068659
O60231	-0.102903086569132	-0.879582051706445	-0.331854051249772	0.0167680700548249	-0.598091445285135	-0.206765872773142	-0.164972344744166	-0.370420727905529	0.175102239591357	0.391620285022015	-0.451614522320467	-0.256115189881886	-0.336583070882204	-0.420879097925351	-0.701517040740228	-0.0244338831331952	-1.0207705808523	0.207974421508606	-0.559411652462201	-0.674474610778681	-0.494228957720527	-0.0450787903580032	0.0276366282129565	-0.200235220189089	-0.574308365065704	-0.203433647042147	-0.534817989490632	-0.490248780404562	-0.455206669870718	-0.549480433882067	-0.487475042086871	-0.89046479538208	-1.26807995445434	-0.341601933249454	-0.626852522854591	-0.603854843861972	-0.557030141892284	-0.52192285026546	-0.132526941541562	-0.405709483024742	-0.375088119231137	-0.00236578527648668	-0.342346110337887	-1.54402943232278	0.154140391551318	-1.43491448311287	-0.770265056601691	-0.414026394327419	-0.810908766597388
O60232	1.29746107120697	1.38630799400437	1.04925384186147	1.99955450070098	0.603463146574958	0.354012343878509	1.24546573202046	1.92258657752168	1.34400094758763	0.737553205660113	0.791204265908034	1.01294445549019	1.10231987470923	1.19443583183928	0.980776502696093	0.243377546539591	0.674174625196603	1.32203202401564	1.26897576905991	1.05605548113799	0.434170669016522	1.18047568977924	0.897945767232811	0.467078957797955	1.31451504700824	0.432015911252359	1.1091539721925	1.01074413944473	1.2841756595109	1.22697688172051	2.24871725968347	1.4799902946383	0.47564048402131	0.969912022826181	0.616090675792691	0.933699235406626	0.702706106076265	1.99337561706961	0.819388959782815	0.939851145650364	0.530747389837357	2.18777584622219	1.07472026073771	0.611087833765692	1.19892103754051	2.14081120130184	1.36799161836344	1.48898241777658	1.47036912918053
O60234	1.81679665800323	1.68696502574884	1.05393764993501	1.1429987200653	1.98123379441239	1.64517729308976	0.661505537779865	2.52472853532445	1.60913726030836	-0.11958627150891	1.59840509394905	1.30632352441383	0.871220521308203	2.2892242186133	-0.242343682880907	0.36218645648399	1.14335064132317	1.9086070766621	2.4631136237759	0.701620523590812	1.29232391540844	-0.536700702905861	0.533795828886898	2.09992406944778	1.47818067196158	1.94998261011997	1.23421347966925	1.96988002775953	1.59801621396762	1.9207721574044	1.43038187794997	1.64814025178461	0.252374689184714	0.899715390908723	3.09922328990809	-0.182978256910403	-0.646464071460215	1.80865201371421	0.862342408184324	1.61655419534639	0.508483054003893	0.871103827801205	0.78996481419045	1.80283806857494	1.42921882742831	1.42546251665395	2.59946078822526	0.267912761622593	1.4832720564011
O60238	-1.85855042732474	-1.87248059261435	-2.1121786897462	-2.24622298545247	-1.83975312974891	-1.96326439608089	-1.38080810123938	-2.13657982493636	-1.87190008602446	-1.38141648623711	-0.682410013097932	-1.83839864981979	-1.57821126608603	-1.70705722218953	-0.394407092470068	-2.93039854465087	-1.66938397924287	-1.50650791035242	-1.62855031589359	-1.05902511969071	-1.4795406418491	-2.75516133150705	-1.0774598157807	-1.27504656710884	-1.69472483720996	-1.56549353895499	-2.11304120429122	-1.48168793662019	-0.66656571593529	-2.27377544070505	-1.75608687408103	-1.57542390707061	-0.500484386575847	-2.56518701561703	-1.47614975951122	-0.462064870452558	-1.80960636837576	-1.71842126177554	-1.55392990447019	-1.46569824758875	-1.6987989994168	-1.71871514378229	-1.80029297467518	-1.87170591482614	-1.58862903658873	-1.17138449823007	-1.66527580240454	-1.11793956598761	-1.57208094315429
O60244	-1.49664155688942	-2.09114384678262	-1.66325394760342	-1.92017745261627	-1.96893522457294	-1.61638939381091	-1.30306171836944	-1.31489802028835	-1.5423570945522	-0.559680214338949	-1.53899298186958	-1.01094008963055	-1.53536580349625	-1.73057955746777	-1.57549595512932	-1.19547167162231	-2.13366988789994	-1.37568826784115	-1.89828601583791	-1.68708724040258	-1.83203718037078	-1.3375756493318	-1.18050049120034	-1.97503405382831	-0.423062075415427	-1.71849244174055	-1.6684395004449	-1.96448261218441	-2.07960135006548	-1.56298872807342	-1.68996311445851	-2.26341031111916	-2.24922168748156	-1.7299326605668	-1.8226683887752	-1.89278633373877	-1.35392513298443	-1.74041191166052	-0.904181394749212	-0.298443362092542	-1.15958166007037	-1.29122988919007	-1.44401362345576	-2.48824420482891	-0.948082922017743	-2.68111932151301	-1.48189129151475	-1.29298229762524	-2.1248797350725
O60256	0.588893585994773	0.823767015576188	-0.224230744877513	0.109606007237948	0.123684720492479	0.217312600309963	0.529077555772739	0.929941787775899	-0.348809578379186	1.00825863023509	0.316791390652755	0.227075243700263	-0.0440853050180099	0.538382139511633	0.00498741941443903	0.249594647600402	-0.198706305552683	-0.231742204377564	-0.0315798728602044	-0.0341659802315117	-0.284403720828982	-0.462812724227668	0.39227250069662	0.618795912522735	0.641289860159592	-0.0466672371966883	0.545405708144136	-0.281500600260712	0.099351303682262	0.0810135241576262	1.19851135165354	0.495496894326163	-0.180515530178486	0.187569803010621	0.257744009262725	0.873847205838301	-0.0700603252264163	0.339120803459451	0.163350406179351	-0.336187071124993	0.805014692175696	0.264410553074905	0.185916690065829	0.186020735831598	-0.213340443573445	0.872884490969529	0.426995517541807	1.26615075753452	0.0737804538272009
O60264	1.59295624894757	1.42479744112515	1.8671449598722	1.34880036501714	1.05207101729074	1.38744010311053	2.06961252910106	1.57262165862283	1.46489397738726	2.14046823973932	1.60477923060779	0.815622992760527	1.77938027922851	1.77899370215721	1.54484614674061	0.787610473505199	0.799449173083053	1.2593213877049	0.951662690815851	1.13805543608148	1.4650830315904	1.25566732210481	1.83070240704055	1.40046050775257	1.50272217906608	2.16570537752326	1.34780053073182	1.42838038698827	1.14804449938002	1.64818258289641	1.19946310593265	0.981010592698684	1.11875903118827	0.934121403835167	0.922007337100821	1.10822417934926	1.5625941411661	0.969058361355813	1.44950467975425	1.83647462336575	2.08516830076154	1.22773383139482	1.62543035478954	0.75776772247845	1.78942218661137	0.849934657164473	1.56409206974668	2.11070184808178	1.45753912248024
O60271	0.309271158120845	0.6408497000007	0.545747409726003	0.108866062038638	0.0254215524801893	0.164181649779504	-0.414519420699305	0.801460231083913	0.381716388221172	0.222491016936905	0.13498550799169	-0.1678386382582	-0.0438462441829088	0.459878763881798	0.896986967227047	1.08990399117221	-0.408988700930257	0.634394676574651	0.353808186126201	-0.234563612660811	0.222980700867089	-0.783960786378236	0.0190649025303706	0.238022561823204	0.495579674755124	-3.59972813228637e-05	-0.161257292457133	0.52462934446757	0.400872589965362	0.122541965378153	-0.229696930879079	0.642416226427502	0.955303671798095	0.299320968820409	0.169615148703553	0.310065704279866	-0.350318309790872	0.21271114448372	0.25318793888232	0.127811867180716	0.387882691526237	0.592797549450433	0.322793842343996	-0.183763906699157	0.198279658684115	-0.216489193376121	0.366898333714364	0.693736868923324	0.25601284210582
O60287	-0.898057593270474	-1.52887648001636	-0.858235533274401	-0.86719920118755	-1.11639975299319	-0.641693565796949	-1.20599424024346	-0.619224805935824	-0.938386681719166	-0.224774484598838	-0.610885900351365	-0.592542086511513	-0.837995017211741	-1.2420261124392	0.11098718141424	-0.661946763900326	-1.15707774163463	-0.822626752679623	-0.823233974759662	-1.19734092027183	-0.63965493052803	-0.603402244663998	-0.587204654104658	-0.148437503403635	-0.760937181421221	-0.384066685170044	-1.14158550872687	-1.25955613198972	-1.6535061601695	-0.83049013632025	-1.40597367903216	-1.48370121688008	-1.2907108277212	-0.763147916112938	-1.51631405616435	-0.979219270581098	-0.940632091337839	-1.05970257097144	-0.264352889586121	-0.0925740984925891	-0.424487054942285	-0.43964093861908	-0.77139412148049	-1.51964065162333	-0.400848291834018	-2.04996564736506	-0.914388421111235	0.232069900514087	-0.92107211339848
O60292	0.226683232564799	0.905094640198117	1.090371501976	1.043251292986	0.377490545894144	0.140391542371322	0.308108910901922	0.368360153015393	1.46995529550327	-0.216235349842435	0.393829850383238	0.970593466426585	1.06739493890141	0.596653879033969	1.48088518505329	0.278452855371812	0.0526469750345075	0.748525469275206	-0.000721113946401175	0.86135802763372	0.574442166672174	0.617638640802766	1.18394012428978	1.09054472668579	0.53868608645133	1.16083175610483	0.353175419293967	1.17645130067226	0.765225304378694	0.737774931465388	0.525924690002228	0.758857744769488	0.575214395424331	0.0299102270511131	0.0310043524043842	1.18263958799208	1.08120887314276	0.851234959468751	1.12097026403296	0.45658342223923	1.24447942714296	0.321911255875539	0.893958790810352	0.323198253739433	1.13891486571281	0.0705802291110391	0.961034146553718	0.186094939205416	0.568760302916839
O60294	0.14999385998969	-0.106218021104553	0.0317808300088362	-0.0220072055026392	-0.349043241987994	0.35247831141082	0.384423895777539	0.248179414400486	0.801771216277977	0.582073132936193	0.731482074838816	0.128555625542346	0.183593523043764	0.163312771062515	-0.765668715751785	0.466343178483115	0.0231204547990232	0.379648467556169	-0.317648057317991	0.130913306676904	-0.492450703895816	0.394605695408947	0.376381741143931	0.776195492550583	0.794581541407453	0.169047912664265	0.649146381584673	0.746527988473485	0.0460072828908267	0.382560487960173	-0.10431202010753	-0.908253096739777	-0.276764685861608	0.549338732310559	-0.0717504260887945	0.135583746026509	0.193351855455928	-0.0697733967808922	0.339684294279067	0.0281242730957239	0.0241558079009803	-0.31799732280624	0.391199405710493	-0.818381053577163	0.365949675057383	-0.111806717854732	-0.375253412744978	0.0787385601431208	0.169312762535881
O60306	0.58727410064488	-0.382060838837685	0.356020717346265	-0.143243850474219	0.015023857240914	0.40316935697296	0.392636654800915	0.44326673958369	0.0247085134743212	0.76809443306435	-0.197952525107182	0.00706492768551747	0.231261280159561	0.0185847442769358	0.558746310256879	0.729303230198854	-0.600073027204346	0.0904516865702227	0.426568789879724	-0.00414881978690929	0.326625081105867	-0.0881141169797122	0.596598267461124	0.282864586009698	0.193069408456426	0.0845431684356157	0.345056407256617	0.224097007478361	-0.225774457171081	0.113615823596469	0.16119297739902	-0.598312642005222	-0.565163359261946	-0.463198449434765	-0.0371893196105759	-0.308907311627864	-0.00630223528355955	0.321997111741348	0.424721578824361	0.597240573911499	0.392683812537003	-0.309442770584207	0.155431949205552	-0.534156443093142	0.60674307896336	-0.533980506363779	0.360760581671567	1.00630151711293	-0.114809495830896
O60313	1.03102759796148	1.23353049276055	1.92306065102829	2.3851358341729	1.51470420984225	1.09367786118563	1.29324689081648	0.862433253102726	1.3877389822669	1.21401058656125	1.09250285485289	0.902577507436961	0.957731387981534	1.50961964259077	2.04385258810389	1.93416000305137	1.56349965582564	0.787257835703478	1.30983207149652	2.15718014104663	2.2896082317901	1.11824819453779	1.59418021760766	1.78236319104154	1.66251682697755	1.53131043755407	1.09503642515435	1.31926552537992	1.16189652999769	1.6185948489705	1.11348029251439	1.45973541180825	0.950496743991426	1.25809224209513	0.937936553614581	1.52063106378724	1.8021610328043	1.32646772362405	1.60379234967752	2.04209005177776	2.06722222733956	2.3651255336824	1.1893943770247	0.905005712317839	1.70632577928275	0.661505250584336	1.92963535406347	2.38334102987531	1.95709039920789
O60315	-1.63301864605881	-2.69243415414669	-2.70159719183733	-3.09173198208242	-1.66028232070182	-1.41006047917887	-3.08431809913761	-2.25269363769652	-2.71234880558882	-3.4462065653253	-3.06853230558657	-1.52459352888765	-2.89512219902652	-2.18695629957448	-3.04306887952068	-2.42175934790119	-2.25507853010339	-3.04235250064389	-2.77769563607474	-4.13142651503447	-2.09990195360736	-2.96042032191082	-2.824301554331	-2.54645113195766	-1.96626098206851	-2.27044179114623	-2.07040328357668	-2.17258833720297	-2.08912609964171	-1.76863966129898	-1.79765155417741	-2.71806562565798	-3.17150658946895	-2.44790370013441	-0.844791573115671	-3.14410712750066	-2.75423256856894	-2.65215888573783	-3.1754683954618	-3.13740028153597	-3.47258148110964	-3.4941142640739	-2.52269077017776	-1.34293599355122	-2.46869076641111	-3.01979709877919	-2.37468585723841	-3.31628005011708	-1.42935512208719
O60318	-0.544415423177238	-1.08418167642508	-0.434528054458962	-1.1151520830605	-0.951083321050996	-0.961578679897157	-0.944885003728789	-0.714617644451437	-1.18242948033418	-0.458146973522865	-1.01907631603406	-1.03441315345705	-1.13104472203466	-0.696177757130867	-1.4107932808799	-0.990945931535478	-1.37503429277212	-1.12953130261702	-1.35795387873305	-0.984200337530938	-1.29514758733165	-1.02778215154809	-0.44977942289802	-1.48763663529915	-0.754141008442655	-0.812479626409006	-0.957024174529941	-1.0893046041945	-1.00834316837052	-0.998597550832196	-1.16243968617021	-1.80165321932774	-1.44767513304537	-1.22400395396637	-1.21103805890263	-1.11787258172358	-1.11936284592757	-1.44138760721033	-0.416369391849969	-0.63973536664145	-0.757066916265176	-1.22931317467978	-0.637869642219728	-1.77688929117948	-0.564389467763007	-1.91373200276473	-1.37782572895993	-0.680361642246032	-0.824504982500413
O60333	-1.68719395597979	-1.0127002145224	-1.32763695287655	-1.09401737398973	-1.55879751800236	-1.39189349803548	-1.4001937769704	-1.13780500489194	-1.0861479040363	-0.931447272318424	-1.18804753973357	-1.27234484282679	-1.25853166844767	-0.83636897449092	-1.11727691091335	-1.31880987723927	-1.39768112732924	-1.74129312287841	-0.680495061021871	-1.43523888295353	-0.97866116572632	-0.76093478330105	-2.08467477497416	-1.43893623652968	-1.95578578906164	-1.14496349537233	-2.12168759398083	-1.37282250156836	-1.46396096488269	-1.08281558563415	-1.73250708981744	-1.17263172024132	-1.48513517139378	-1.41229426663601	-1.69152356261911	-1.72921488274941	-1.31660824208401	-1.22333038502037	-1.20467757453305	-1.60215996748009	-1.42632175878338	-1.11102170463581	-1.04364452596529	-1.65988403160591	-0.768795289757556	-1.37649312758048	-1.09865489446433	-0.886164614734554	-1.26585449509264
O60341	0.153143963964595	-0.0775175229552492	-0.0848527108726174	-0.0499196613641892	-0.0198135856090929	-0.0585176794163349	0.11408391407228	-0.129972672135141	0.0892017052714085	1.1866351935402	0.102709931324982	0.150554084744975	0.00308317785910361	-0.943392153649384	-0.32612902802625	0.189242491983158	-0.915165294107895	0.324421751200129	-0.181247536014586	0.223291139702972	0.166058728471576	0.72488417482975	0.238040792930322	-0.0952550116705577	0.0170923776034382	0.211373564141109	0.173308736001921	-0.165092621499712	-0.195098367168789	-0.0767537795627433	0.0860165048414299	-0.480979381936901	-0.600361667677358	-0.449457587325247	-0.480059914329555	-0.455139100125177	0.32944865087719	0.0111787999921322	0.0959549241509894	0.286072241686798	0.92809396612007	-0.00100818247143941	0.273898815717915	-0.610173874190044	0.234989136866837	-0.833096573484006	-0.59829458400265	0.584573036307782	-0.51377466655202
O60343	0.503616909445084	-1.55161799672462	-0.922543328580048	-1.54447101643685	0.232556847554243	-0.498116448591761	-0.568722062954627	0.404824791952546	-0.441964353630558	0.781233054030714	-1.17106638348716	-0.491238006339902	-1.53255942187243	-0.0844830053634684	0.366956639023226	-1.86829228640483	-1.82063036753594	-0.610936094485023	-1.24617529227024	-1.49225375249859	-0.539130518014243	0.0277979904020018	-1.56928469281883	-1.21006196950447	-0.359820666709295	-0.646337134082337	-0.900771382714137	0.0118900239216924	1.23906958598894	-0.281449600699226	-2.00417106572418	-0.351230521844338	-0.691363607488542	-1.08615335435251	-0.976051752669989	-0.881020517127495	-1.90394330199795	-1.78479163733535	-1.50443589870415	-1.2879439728807	-0.786881262643385	-1.16417740811923	-1.56026305341889	-1.20017149722112	0.569833830702084	-0.928617533759226	-0.582758817057343	1.48121590675028	-0.0765026270945288
O60437	0.918801376246275	0.43876814667126	3.28614123288399	3.49470604534804	2.46991266221315	1.65711286935036	1.79831096218164	0.494882211000286	3.36229416182418	0.41121324980989	2.39549901007265	0.700365037292409	3.69189683793465	2.20644180651075	2.74770220327284	0.243260536795503	2.19154603721459	1.76054892054965	1.50599854294424	2.85361072761209	2.071451805049	1.64319278497262	1.75600340597168	1.21191075888726	2.38693632669332	0.703623347218617	2.58026381122165	2.33868744969241	3.50394240101954	2.26172622939549	1.70586609016834	2.62545091310645	3.2662208752986	1.51415796062475	0.349772862400631	2.81277747905997	2.18620074401722	2.32306460979208	2.13129658942093	1.46122856331924	1.69636039001666	1.74189381918172	2.4959596148027	1.23356799146413	0.0399670160612686	2.23751434769226	2.78371779283598	2.00807158184397	2.78449342074114
O60443	-0.982195771440569	0.965541293927242	0.0237133636663298	0.313700696129947	-0.526154255795079	0.440963288684769	-1.20935255039908	0.645892786389414	0.585338527219305	-1.00012096669376	1.31715669495653	0.1199351425988	0.670527933837118	1.41660171921648	-0.928341683701676	0.239728229204648	0.308029846411147	-0.393195068200827	-0.665065921501224	-0.689209530249057	0.10600676463034	-0.259410797243538	0.182941201520315	-0.216630054841778	2.28927511157254	-0.557774375198509	-0.193483708001938	0.222164043843433	0.0324154600567663	0.299238273772579	-0.0281781170963082	0.926208845249135	2.04824290006357	0.0733597516976605	0.499122752992701	0.472524921871809	-1.9728309287115	-0.854429094964013	1.17376487061275	0.985580479674606	1.37235520678501	0.035014979087455	0.29895476596988	0.100218787935031	0.923752077452743	-0.377041533340776	0.76197088689212	0.365316105111079	0.399959043387826
O60449	-1.44403525132346	-1.47952281136181	-2.50332777820924	1.63463081315345	-0.432384786428493	-1.74505774128585	-1.86482237258241	0.215635098218531	-1.32699458932516	-1.68286738502417	-2.00866758321378	-1.70242471117809	-1.81685798567965	-2.0860360080597	-1.76385944299784	-1.95239260700985	-1.86499531526629	-0.234218633051475	-1.81017288784614	-0.674657111047637	-1.47325319179485	-1.56017006140857	-2.40728540880488	-2.22568843283893	-1.74733878819144	-1.04833555072128	-1.68729883490403	-1.60268518161444	-0.292488419925528	-2.83087143056045	-1.94144914518852	-1.15138151614612	-2.492081943084	-1.50206563245043	-0.95144985878683	-1.66716378973643	-1.73102460057666	-1.93798906757305	-1.38410460792559	-1.84773291184832	-1.24602317579824	-1.17125650770291	-1.8942273385061	-0.78741659969466	-2.19823316679672	-2.34477917682772	-0.840824752688002	0.101472329208583	-1.94354334061677
O60462	-0.902882355668799	-1.68605296621063	-1.16456223509592	-0.325019184789221	-1.56433894169729	-0.63886273044956	-2.04719216713663	-0.825881437650985	-0.192663232185188	1.31281873634554	-1.25899106798342	-1.36596012720202	-1.39014853197591	-1.31289399683018	-1.6241086207058	-0.98365572910572	-1.33744026253152	-1.49553682317646	-0.85073166587382	-1.33920260062745	-0.815801752756101	-2.7144907687502	-1.69243335059349	-1.36117811693097	-1.39724946018936	-1.33407215000867	-1.79559141735557	-1.0733924604309	-0.5906562724049	-0.394337212952411	-1.44694043452819	-0.950469715411064	-1.48235009623151	-1.46993645913423	0.268799827838476	-2.36978065016003	-1.59733710597662	-0.984494554379808	-1.04415734504818	-1.16439662227732	-1.89994190817426	0.247363991544853	-1.28872805994757	-1.17696497518426	-0.655015877051678	-1.46231083134706	-1.30394888519601	-1.38696523767401	-1.14064527595923
O60476	0.656541140200758	0.806252678291774	0.518683872326095	0.0767298377425405	-0.591941170332788	0.46702126301872	0.0536355128574577	1.00866277717119	0.0410422735554654	-0.587957628920378	0.633847772280035	-0.184806586000933	0.551074820646734	0.418096475952435	-0.57568126617736	-0.525983066476577	0.383773465581097	-0.449076473120151	-0.0368600724848775	-0.224072863566967	-0.567705969918531	-0.256838904761953	-0.144095397924746	0.488131710493278	0.988705255348661	0.301509817159472	0.605216891692432	0.508837723526245	-0.334893986190528	0.636417632115204	0.550806056032036	-0.000375601727821362	-0.0632826000353468	-0.429474334129923	-0.476295486389816	-0.198896550679496	0.311671237782765	-0.662665218442582	0.179668683512137	-0.0148744922840685	0.117318332159174	-0.00312219381811474	0.119266475254131	-1.29272097412201	-0.64231680540226	-0.0589156299085349	-0.302586134568781	-0.160363381070324	-0.0298014008816754
O60486	-0.980535494410178	-1.83127999337324	-2.02367344764813	-1.59979778562175	-1.07531981998067	-0.581902844426491	-1.64329214595148	-0.28765250235687	-0.540280757122606	0.895535880139491	-0.595105909086071	-0.921716403067199	-1.12247323718155	-1.05691410353995	-1.44535174332059	-2.21081212990095	-1.39912027570494	-1.22802384082392	-1.12321376394598	-1.52636060127626	-1.00804576659516	-1.42897038722562	-1.57274418098376	-0.365531764082046	-0.385267264697372	-0.240349026681358	-1.09254179174189	-0.404037796805902	-1.1096761457632	-0.771291484414764	-0.809623159982626	-0.585345691406845	-1.42229017512557	-0.962488178199845	-0.218688789751672	-1.71268561995633	-1.76570939557255	-1.28204434925602	-0.679048506086643	-1.2746607157039	-1.64634030124334	-1.72605981569969	-1.51718644241566	-0.482078849564974	-1.09247000339471	-1.33418974136415	-0.31960706126619	-1.73706168600432	-1.21443658507476
O60488	1.67144490231896	0.665731949479733	2.57738089845922	1.23867999876389	0.17434915844138	-0.048226339787476	-0.170472936436431	0.301906018212556	2.83285774360118	0.620605442547195	-0.25659150791838	5.47827743641766	1.66924379917584	1.79773282471275	0.0803021751029007	-0.177608252087298	-0.13156135884975	0.813718197346265	0.0168913489171523	0.12211512368903	0.491236908258008	2.93202712597633	0.112285851605943	0.20583436101035	2.23313142239509	0.676552220163851	-0.126516124466725	0.563699538220284	2.06694736501986	1.59547552069491	0.242867387777871	0.649780505638686	0.0279689457089241	2.08542427002513	1.6508790294618	0.121747244011932	0.102682231045039	-0.479628878716207	1.41793472283809	0.52260230436041	0.885023070894077	0.466694832021028	0.0544941384777484	0.75821857552021	0.490871734387747	1.49165693335765	1.72124004047781	0.666882023319621	0.640584457177965
O60493	2.54935165740086	1.70536413812114	1.93170931620559	2.43036047731263	2.57003543029417	2.68086822471363	2.61355365689545	2.70723369827109	2.34720350557839	2.28035003139722	2.02455996183447	2.84166603650156	2.32745077644995	2.10619539953502	2.2772790670418	1.70455254955006	1.99482121657854	2.44485355818536	2.70403851743735	2.06260655495164	2.3301017432814	2.18921333815643	1.84103585584051	2.35672208570229	2.49338883405571	2.5684927523559	2.37636526933674	2.06715443631917	2.30808592089726	2.49925500239433	2.30579299349724	1.93472176598506	2.01915277396157	2.28412524191908	2.77229495994665	2.07149218650781	2.57006782580881	2.52004520023489	2.50579251628766	2.37488776282185	1.95228280704751	2.85087142135193	2.22697116600982	2.36044121376463	2.35427459659138	1.6991894995296	2.09945389597618	1.75759454805785	2.2947915095431
O60496	-0.19489741178082	-0.691945500776102	-1.74541518872416	-0.706463573234059	-0.117764983927263	-0.369528579471249	-1.45140005691529	-0.336006511752705	0.122488171529112	-1.44046149393818	-1.22324083004215	-0.543863690300492	-1.8922988843702	-0.0622181857960271	-2.09758509381822	-1.78435301718545	-0.905517705388062	-0.690671317445927	-0.40776907755599	-1.71173655643456	-1.3073625325327	-1.86950339919396	-1.28696770477419	-0.832105044787756	-1.06392018370173	-0.402621355534194	-0.820205244204509	-0.0375328746979307	-0.0944026787278638	-1.04863018516315	-0.537537086481473	0.0587144756714011	-1.21967334913378	-0.438232097501221	1.05960555384025	-1.76279456365203	-1.58892240868748	-0.975101098514326	-0.493153824064517	-0.693512445138788	-1.25419941631978	-0.455775906791269	-0.760751658151793	-0.0852861748495979	0.179431581970695	-2.04585311198071	-0.0860280359179235	-1.7247359309751	-0.893196121825534
O60499	-0.393514016628036	-0.678286198038425	-0.999019066945786	-0.92570776159061	-1.17738219309726	-0.916313640689454	-1.15574234676559	-0.61358058183677	-0.723311520886543	-0.890547850383093	-0.961433857859458	-0.580782868959504	0.0255595009128715	-0.341237112199439	-0.339431177434291	-0.766531628277196	-0.945177198364415	-1.37232098615056	-0.445280419652359	-0.367743643774709	-0.996465753879994	-0.781278046453911	-1.02669509343709	-0.483363288959046	-0.9542563477081	-0.675809051259151	-1.16216108230671	-0.705546405159261	-0.343926627839796	-0.930698630472872	-0.550209559706916	-0.536581427171591	-1.56146160365096	-0.82249450437857	-1.15732946889996	-0.536189509583741	-1.26658851650558	-0.998008789160158	-0.619899061250711	-0.925901777269905	-1.35808991331466	-0.777015535922308	-0.668184869662888	-1.03047167326761	-0.931823698592568	-1.17439599522859	-0.811860086742167	-0.516926734528814	-0.797179322641815
O60502	1.29297524912165	0.165926702647454	1.03619261261554	0.592045101695453	0.191632150348521	0.568190017820587	0.348862710554595	0.969162278775196	0.22534976818617	1.36027116378189	0.443037831443183	0.521113786248911	0.591286819644131	0.496108435793497	0.887468062497748	0.0858542702099179	-0.324410648495592	0.185126872484481	0.0731321675806438	0.154622981708545	0.451820653552799	0.735517162740878	1.0618524982498	1.25455057268679	0.506616725294245	0.82904370835273	0.0679259306700661	0.535529812998261	0.327384500575123	0.793150022583545	0.48317081046811	0.215535423118688	0.31957902867391	0.412055710751289	0.5520121156099	0.0949591576957101	0.713958672045617	0.87016054184701	1.27577513548816	1.08363346172126	0.542975375022273	0.0189580912507807	0.925767411749826	0.390128245666206	0.0513074832207234	0.0349796601498156	0.974847682541444	1.45272663759365	0.676266550017017
O60504	2.57712336652353	0.36307321502591	0.709519553129057	0.676792488804184	1.5966810251052	2.0799214454855	0.980394550053914	0.075450893497651	0.423185143111022	0.12273360272701	1.36421415668388	1.14481103170476	1.28666668047177	-0.141273941792878	0.113041766329939	1.60633986435992	2.05741900120307	0.716105821250027	0.0392812027984135	-0.148079721850969	1.63051688400864	0.801843414840112	0.671302394546341	1.50019649365935	0.946891439500346	1.48286074048361	1.46280972776199	0.985572045378339	0.875507902805412	1.84217618252	1.17484549133399	1.3265812556408	0.924126796541406	0.774621551085767	1.87326488941019	1.52742168025811	1.82875171966911	1.12431205629499	0.689148377038542	0.854953997730721	0.804424428707041	0.277622500030745	1.03946722258436	1.94666994544648	0.470830298692196	0.898316839733116	1.62742167628838	-0.305447299450746	1.59748724801642
O60506	3.08580993699347	3.12654593196548	3.16964548751641	3.34927983208811	3.05414563628237	3.32881015609996	3.78178001561042	3.57883355794212	3.35099099376096	3.64900848221589	2.78926415527308	2.86516278740632	2.72091250113084	3.07843899868339	2.87616509874716	2.17086770047441	2.03119411650332	3.31705781837842	3.11107695022192	2.56595783252511	3.10356519257521	2.0219378033924	2.89563236736119	3.09812358743795	3.00560313661111	3.12415716575573	2.51216381802561	2.52554883912482	2.77391124089821	3.21620926048509	3.28533968061869	2.17320684386282	2.51898158833896	2.27061600213978	2.92093523397671	2.87819510131621	3.09412523462232	2.76221408409287	3.77938466081424	3.44150730220908	3.25223571207297	2.89572451672322	2.93917426796953	3.22799050592357	2.97241103462064	2.74162878209945	3.14600924116638	3.67814065110225	3.6655718244865
O60508	-0.0809061883704292	-0.868052238261001	-0.35830738884885	-0.102018052660874	0.0282055377474091	0.00419989590210079	-0.0346798438196902	0.165546055616208	-0.335390762998136	0.226777977219035	-0.105051047424261	-0.499437931805877	-0.593033055119637	-0.485326806642073	-0.656080134895543	-0.638481782238017	-1.50833091535628	-0.0304598332033343	-0.0748497122760501	-0.477139600187838	-0.288414856121827	-0.774976724921071	-0.64727841968163	-0.444091890761049	-0.190458229142658	0.402804704253436	-0.317661420501464	-0.745482962333869	-1.03910418412545	0.0909769585286764	-0.426874446453835	-1.03510440835505	-0.935949125223024	-1.19764521479581	-0.281647953007615	-0.643070010974565	-0.151460208513084	-0.70578030569448	-0.269460600235931	0.0296600615359122	0.334288841563877	-0.282402385428689	-0.73764985551276	-0.3034601544575	-0.341943256670731	-0.577871529145348	-0.259934836997148	0.00343991480813877	-0.070326182500736
O60513	-0.587229594279687	1.07212264409496	-0.523233280676317	1.71153749355509	0.848989522846214	-0.687156123429741	-0.782014491075362	-0.863236533730113	0.526824747735239	-0.267174381553	-0.494109929358078	-0.865181404134702	0.285210711064835	-0.393088236315251	-0.429862220626296	0.992964095792763	-0.848471852827414	-0.0644620417811232	0.306157811703892	-0.0225981126916555	-0.313267921862493	-0.987072897383769	1.08569461190943	-0.747573610179773	-1.45727325278384	-0.18215779646772	-0.571955747298692	1.07277402141912	0.262407889960636	-0.241474320709367	-0.955779672928115	1.59552651087962	1.36259117914788	-0.0144270684015524	-0.515984026324555	-0.620426796269646	-0.628728446573351	-0.457223846534001	-0.833826241869073	-0.551403546230212	0.406763314877173	0.699327714295698	-0.286475409698646	-0.58084087812755	-0.0889331764793191	-1.24052859571083	-0.498143915439636	-0.365291664318798	-0.830741708198707
O60518	-0.885619004936162	-1.38634323404093	0.559417440517803	-2.2841954256244	-1.54285441443471	-1.41182920319187	-0.433870639250253	-1.08659896553287	-0.399868970551942	-0.303375339117142	-1.72102641354081	-1.81302069588362	-1.09753063044966	-0.935262876812251	-1.01226304111744	-1.52844290343768	-1.5283705396335	-1.73677814751134	-2.07625944420777	-0.575953931507266	-1.09276129266488	-2.13715449314593	-0.349100291783916	-1.33527334854375	-0.706153503764673	-1.43528919116562	-1.52873129584524	-0.996754612057595	-0.0545194291807753	-1.3116791529499	-1.3073818768904	-1.15909364388637	-1.7662986474213	-2.18990322399594	-1.1185572692322	-0.760613482797519	-1.09755241003986	-1.02870209851839	-0.339720753306468	-0.686332473789351	-2.07642828482405	-2.0647118227456	-1.30204802546042	-1.94842622675721	-0.560546869462371	0.0278503909189851	-0.541839475314941	-1.52183273354406	-1.17652323088222
O60524	0.514056473367924	1.21722247426791	0.214914991515824	0.196217197070933	0.370541281678353	0.250569783639321	0.515577519131638	-0.0148768728277773	0.0581467276681966	1.05646871972444	0.38901986282832	-0.00427158541035588	-0.0350860758120479	0.175778573150737	-0.325581675863962	0.811624979686103	-0.321891640731137	0.552928939468776	-0.537494416076511	0.395007781765857	0.291603489773602	0.099943176186013	0.826649733790811	0.321398158274263	0.382184677747045	0.257888293692554	-0.255946234029182	0.47015988453755	0.407259993441313	0.543222798635972	0.161285346943172	0.604171949040321	-0.255181832594193	-0.0933165622377796	0.539103658909367	0.607375225277853	0.0830250247206052	-0.123046365215023	0.484770009573445	0.120916300000362	1.50419179367064	0.691900935207922	0.530276099465203	0.196154326748241	0.638244730034021	-0.440858340107914	0.142749401380076	1.23375465490374	-0.00961692762536615
O60547	3.00769348094119	3.44490922092804	3.03221601689289	4.80753515611672	4.88478534878517	3.8557289983473	3.37232814554874	2.25321787604734	4.38785486701708	3.90427212924874	2.29619000971527	3.03825760136834	2.50101230840307	3.80029646630497	2.76093148885892	5.08594765907478	3.66073735099782	3.41677252605075	2.06468945872503	2.55945524326043	2.72414191695528	3.8784617209232	3.41166079150541	2.6476687078395	2.1205029710022	2.86556198575149	3.46721836771858	4.65669562161228	4.37768275218606	2.5293583280122	2.7994775979657	4.23563009506751	2.9727191187026	3.52403217168341	2.48896279187909	3.22513655195545	2.56713662204108	1.50437520097873	2.2697056986397	2.28580993561333	3.23977763201271	3.27519572191749	1.5260525080773	2.27845311795754	3.49600957688914	1.25449082393464	2.37475979404296	2.85576629278865	2.13560493110763
O60551	-0.304703131700482	-0.754962532181581	-0.338227428157065	-0.693797759385014	-1.73305022364704	-1.53316892890091	0.193068255901974	-0.781547719389318	-0.348507142438475	-1.54452361559608	-0.188930001611176	-0.792900989859458	0.655037283107859	-1.84109321468398	0.321475053849417	-1.94440365146384	-1.29881817268948	-1.4105544747765	-2.4433347975034	0.0452219331426864	-0.350255242723504	-1.28755637897964	-0.514334378391643	-0.357821855421106	-1.38582781914923	-0.899457340259934	-0.538771296370275	-1.0187823037474	-0.284760510298209	0.0642941547944886	-0.714415851425692	-2.25177163147682	-0.512093592888188	-0.576917184101728	-1.51787403432805	-0.441999188207225	-1.44951549522399	1.02976837442788	-0.471956090883079	-1.62519687934229	-1.50356908760666	-1.99094752925486	-0.944045393843174	-0.582168321559674	-1.3321553805542	0.276080528715532	-0.190535281117599	-2.17695797743801	-1.16294349388418
O60568	2.36110566257239	3.33840672966737	1.86469197875528	3.42830995050343	1.87658762632939	1.92325611016465	3.41332128612569	2.77760976128194	2.06449985013452	2.72011797673956	2.74559753468427	2.26616199312635	1.9420454576284	3.18720981804558	2.80976792739963	1.58930390648848	2.7987221262232	2.20979752285011	2.14585539177854	2.21018059677843	1.7166746473592	1.39213073818794	1.60010191714358	3.62086981528094	2.18947111047944	2.85935830282101	2.28654100724197	1.78150363535683	2.8535211620928	2.78474682656854	3.08707907625034	3.37208723439622	3.94486012283897	1.73958770330648	2.18526207664254	2.41340513596717	1.22210114907984	3.16206712580344	2.79196401841218	2.11655573741702	1.62303757016461	2.98753696039096	1.73420167555726	1.40140953423317	3.11391922332693	2.54545370068324	1.66955927354026	1.92007622764456	2.19793474296869
[truncated: 6,052 more rows]
[truncated: 31 more columns]
