# Supplementary material for: Proteomic characterization of intrahepatic cholangiocarcinoma identifies risk-stratifying subgroups and EIF4A1 as a therapeutic target
Source: Nat Commun. 2026 Mar 23;17:2741. doi: 10.1038/s41467-026-70817-1 (PMC13013968; doi:10.1038/s41467-026-70817-1)
Supplement: Supplementary file 14 — Source Data [file 41467_2026_70817_MOESM14_ESM.zip › Source Data/SuppFig2B.csv]

	KB100	KB103	KB105	KB108	KB110	KB112	KB114	KB116	KB142	KB144	KB146	KB148	KB152	KB154	KB156	KB158	KB162	KB163	KB164	KB166	KB168	KB170	KB174	KB177	KB179	KB181	KB182	KB184	KB186	KB188	KB190	KB192	KB193	KB195	KB196	KB199	KB201	KB203	KB205	KB207	KB217	KB218	KB219	KB22	KB220	KB24	KB25	KB26	KB27
ADAM10	-0.32111580434756	-0.34803216963385	-0.0294144416986901	-0.00603380409134013	0.25553948081225	-0.10505149346444	0.38173910052787	-0.784416832668103	0.41874264313309	-0.26848485466016	0.44365499613152	0.0193068191071599	0.46584271086894	-0.19494814042348	0.70868625498743	0.22358648502166	-0.758033003362916	-0.2586677213071	0.25789294014903	1.23836278175651	0.09698386447539	-0.60894897775781	0.34233196241934	0.33516520782559	-0.0013412517978002	0.44521502079906	0.54698816090454	-0.15964771870144	0.33177689683426	0.0469331890020799	0.18139096058363	0.48484908138779	0.67266781709761	-0.70172398184521	-0.6371058358885	0.92759226464645	0.00134125179779998	0.17011573595197	-0.0350033218582602	0.00555006839556982	-0.54105959081313	-0.38455118896898	-0.03079822157885	-0.53038344203299	0.31131441962245	-0.36301260963403	0.60323803771557	-0.18542591364745	-0.19104335816253
TNFRSF10B	-0.53482449865042	-0.41016397138434	-0.20133121212147	-0.63568151555062	NA	NA	-0.15833101297378	-0.57100550031492	NA	-0.41176939353551	1.1557253661652	0.40829569933785	-1.00705611909161	NA	NA	NA	0.59937498731857	0.55370720591229	NA	NA	NA	NA	0.37395570834154	0.26484903843338	NA	0.15790714702879	NA	NA	-0.0237375460505098	-0.67322148679663	NA	NA	0.68687365146315	NA	-0.75571771523746	-0.31256627872824	NA	NA	NA	NA	NA	1.91864899770174	-0.28363623120303	0.92672537542768	-0.37422092229126	-0.10836713118466	-0.33807935727132	0.41530027832049	0.0136266911951801
LEPR	NA	NA	-0.37809072007086	-1.67252087134551	0.13970888895231	NA	0.0773822339293697	0.14646915614958	-0.2348486853153	0	0.0906255253117698	-0.03422640715422	-0.22398685770977	-1.302808070967	-0.52952816932963	-0.98422083893	NA	NA	NA	-0.96782920944654	-0.45016014948004	0.10423057358333	0.36280192034397	-0.0771471373995403	NA	-0.28502554055529	0.0872125883866499	-0.2985131163804	0.48075506600092	0.32747896596399	0.54547217395892	NA	-0.10106535716662	0.0523434815397299	0.20664866079481	NA	-0.21246819299057	-0.0575208286655	1.37629243358477	NA	-1.28627293019514	0.34086335019064	0.65092132476557	NA	-0.15873784023646	NA	-0.4977805091637	NA	-0.36952100784202
SIGLEC5	NA	-0.119785180168975	NA	-1.33777430198096	NA	NA	NA	0.380075430122945	NA	NA	0.238240831124005	NA	NA	-0.567840350925175	NA	NA	NA	1.01983780753483	1.7802864596376	NA	NA	NA	NA	0.446386391720375	-0.564753804925945	0.228777219502475	NA	0.024692426325875	-1.14159397174125	-0.118930756593415	-1.03406397373827	0.554554675449255	NA	NA	1.21591969447707	NA	NA	0.457199365753115	NA	NA	NA	NA	NA	-0.242092757588195	NA	0.236897326187915	-0.328199919806635	NA	NA
TLR3	-0.224267810827695	0.501190435183608	-0.02380438342625	-0.546940060401045	0.424853790681285	0.332695759702923	NA	0.138892000155403	0.987737615532112	-1.64887246126785	1.12606584848041	0.748833655659953	-0.861406889354025	0.12255871278887	-0.771989321018765	-0.477031970580205	-0.144268238057563	NA	NA	1.84706590624834	0.042463456937276	NA	-0.168828288909296	0.251523345253906	-1.19867310551499	-0.175265902014002	-0.229157269662476	1.41243347790556	1.79109250035949	0.02380438342625	1.45853611186628	0.467667281885302	-0.495882508396265	0.493940136282165	-1.16279437315521	-1.24340963929594	-0.387157777374639	0.81128938287767	-0.367376556456465	-0.456255944047835	0.421241539515762	-0.059474649227295	0.432106942133169	-0.747657433062255	0.321098604555326	-0.867255058815985	0.626420583615275	0.456079748832856	0.456945910525166
PROM1	NA	-1.3590166488773	NA	0.190411791257079	-1.35729097422307	-0.230168964171647	NA	NA	-0.337379749372467	-0.89512114240511	0.165473104522794	1.16486458635282	-0.437108979805036	NA	NA	-0.34445878411141	NA	0.55131148553645	NA	0.704148998727541	-1.16558598286443	-1.19762103711193	1.11393713666804	0.184391683290041	NA	-0.0694997217602411	1.52101013043956	-1.16228923577642	1.6682183596734	0.181752644883168	0.291612422077296	-1.57004968229332	NA	NA	-0.847533265506732	NA	NA	NA	NA	-1.03793619662011	2.21625224354248	-1.02686131627933	-0.811909680645091	-0.391089350763101	0.34635944231875	NA	NA	NA	NA
LY75	0.152295005192575	NA	-0.906997521693205	3.23096106966949	1.16394547008754	-0.148727484769815	-0.268492116066375	1.81196535473457	0.269335667190875	-0.0865371285081349	-0.412337326697745	-0.106094454662055	NA	-0.489705751543665	NA	-0.356062350493815	-0.268665058750255	1.36211162346456	-0.213842631330105	0.921673145468398	0.123077064721185	NA	-0.810955152288845	-0.629358176322895	-0.151008531675405	0.547994705794755	-0.090968578387995	-0.00635492509840496	1.30384183659051	-1.23454117404441	-0.345118888672485	0.444948740369915	-0.895751686567965	0.0942646240656051	0.644880397729205	NA	NA	-0.341658811057015	0.212225648590445	-0.251402655332285	0.350307080717795	0.425073748813125	-0.297897081990065	0.808913656821375	-0.601902910280685	-0.748448920311685	0.755505503828033	1.69780258572462	-0.347213084100735
PLXNC1	0.120573474342367	-0.730171024620695	-0.922564478895585	-0.498688816869205	0.0257891487718751	0.519206124326054	-0.542183177198935	0.813456466395675	0.560828211629939	1.99664484889204	0.506003059666474	0.179392565685346	-0.021364268429005	0.044194865212595	-0.344242774568045	-1.10970316114841	-0.298011306952395	-0.126914872071375	-0.022104795193435	-0.425251632523715	0.0930632021573849	-0.327861418473075	NA	0.735577204670499	0.715841704055173	0.860759942071187	0.00856717701065501	0.697071171946643	-0.00856717701065501	0.329817484337781	0.291485808769919	0.5157632773457	NA	0.1386207905527	0.882420179000873	-0.611576651203785	-0.664600426820005	-0.180935380503475	0.422060462665902	-0.173551746951355	-0.545231332490795	-0.624950846947145	-0.416077473663115	0.619030119187571	0.00863896535783515	NA	0.781501907486355	-0.635952717251775	-0.113327616322215
TLR2	-0.32619927670172	0.16472581010126	-0.2560821045406	-0.25862668373002	0.12259078924337	-0.03019105211546	-0.71461636390937	1.19633907253179	0.09381121049186	NA	0.12162033720692	-0.99268650228471	-0.64846725988817	0.576276194820017	NA	-0.6335416701263	-0.93554513373015	0.564085382185172	0.21038900585398	-0.18227566980121	0.28509645273682	NA	0.03768818813076	-0.01691563662618	1.17015692825306	0.705340591607919	-0.86087030736504	0.897787292517167	-0.1591116599881	-0.32345703081826	-0.0661295729365801	0.27594725405639	-0.47414621735063	0.22032477171577	1.27513067657538	NA	NA	-0.2522170726624	0.585504170559895	-0.31146763130778	-0.35144952293988	-0.0222949749745001	-0.10982217317247	0.21276456063174	1.59444051291216	-0.87198601066624	1.07001265330682	-0.15222287819526	-0.24391568654899
FCGR3B	NA	0.469931415834054	NA	-0.604246979672466	NA	NA	-1.70424503380019	1.29786231512539	-1.63930947594941	NA	NA	NA	-0.268515409700377	-1.68991984036674	NA	NA	-0.485827908628624	0.760386616573395	1.65943276506982	-1.06996700334419	NA	NA	NA	0.637022863669559	-1.25266502831516	0.670008119130509	-0.0940660261908785	1.19502196464951	-0.99494112402059	-0.463225121528244	-0.692899280063401	0.658406408467544	NA	NA	1.09707299061835	NA	NA	-0.422284122113488	NA	NA	NA	NA	NA	NA	-1.71723655898681	NA	0.760143817953245	NA	NA
ICOSLG	NA	NA	0.66096540686462	0.45389257539953	0.94156022549782	0.80644041261967	NA	-1.11151003463047	NA	NA	NA	NA	NA	NA	0.81149653610055	-0.08074994924521	0.18733986494346	NA	NA	0.76373024046591	-0.26860952660233	NA	NA	NA	NA	-0.43845276822349	-0.17951949026069	NA	NA	NA	NA	NA	NA	NA	NA	0.31183230104835	0.16246812572386	NA	NA	-0.31368104675572	0.6452302873665	NA	-0.03746605083826	0.0466380664467001	NA	NA	0.0434205569788502	-1.11745433582689	-0.0801477695904897
TNFRSF21	-1.09730694092938	NA	NA	NA	NA	NA	-0.13903806002977	NA	-0.13575125165251	0.798541300277085	NA	0.02174386069717	NA	0.743342682533342	-0.29026804233688	NA	NA	1.14940759611034	NA	NA	NA	NA	NA	NA	NA	NA	NA	NA	-0.00620795691854004	NA	NA	-0.56512267167727	-0.07867828030298	NA	NA	NA	NA	0.998549547884902	-0.78918172847426	-0.78891026338723	NA	0.542858190970792	NA	NA	2.11920668502101	NA	NA	NA	-0.92872890052915
TNFSF13	0.890974206948418	-0.56285191425789	NA	1.12055332154301	1.8211278720484	-0.70223593077036	NA	0.477159472509563	-0.27650907116688	NA	-0.14219635140751	-0.31687298142806	-0.35619955833587	NA	NA	0.495215535976718	1.44023749204151	0.693611418661493	0.22526549008526	NA	NA	NA	NA	-0.0828211865038599	NA	-0.23298307926458	NA	1.04778916398266	0	-1.4090906538678	NA	2.36306150511876	1.0818633484249	NA	1.55383076666564	NA	NA	NA	-0.28737638422074	-0.58138303619345	NA	-0.26303642495591	0.14058047691474	0.37574996440187	0.20554339538958	NA	0.21328397990824	-0.17219128870837	NA
CD4	0.20817147028507	NA	-1.34184587058141	NA	-0.71056119987656	NA	NA	0.20534453626801	0.0856129758083199	NA	-0.58797088959836	NA	NA	0.07700106545517	NA	NA	NA	NA	NA	NA	NA	NA	NA	NA	-0.63387148735565	0.60072450540333	NA	0.20261606364873	-0.30559008061316	-0.71117072971609	-0.0560735777425201	0.23782702968023	NA	NA	1.50964173756079	NA	NA	NA	0.00730466962066001	-0.67891718523756	-1.03707533761039	NA	-0.99666042175591	0.59394294488827	-0.63584663391704	NA	0.813763879209021	NA	0.0876036556930599
CD8A	0.89709911242177	-0.77401010030095	NA	NA	1.4077379963292	0.1036565885601	NA	0.2926516798627	0.23259046885854	NA	0.47465668531224	-0.14300148709151	NA	NA	NA	NA	NA	NA	-0.52666796235162	NA	NA	NA	-0.1959093830064	NA	NA	NA	NA	-0.4150040349732	-1.01675509430176	NA	-0.6360248446772	NA	NA	NA	1.74320751877998	NA	NA	-0.73653424840117	NA	0	NA	NA	NA	0.76022490556952	NA	NA	0.0391654769768301	NA	-0.32926954441945
SLC4A1	1.09001901032868	0.147234348332015	-1.77535572463224	1.8434577837753	1.29920665652276	0.734582563273168	1.55862448037026	-0.228702443767189	-1.0830044450543	-1.23416756302045	-0.269620910301896	0.945187822705138	-1.03033174689879	-0.014297713032887	-0.524760692351876	-0.13204790057895	-1.17798748311934	0.891517426977085	0.742030794009924	-0.852100726518401	-0.383433425073482	0.439217847029534	-0.68025516088623	-0.253290049163155	0.177121475374554	-0.0780161866021257	-1.35569087806541	0.0142977130328869	-0.446041411654459	0.49197886055509	-0.658681062068098	-0.424136034578122	-1.17002528829125	3.07698284155072	0.0459429927450952	-0.10772719709726	-0.606518044418907	0.635433808816961	0.452562079248869	-1.00459119397218	0.880249768742004	0.837578344783646	-0.849752260910755	-0.488776123484122	-1.73367158429473	-0.895578269339126	-1.54173365765453	-0.916916188022999	0.19396171649662
TFRC	0.643896240374615	-0.722205860637165	-0.156865012008395	0.0520709964913251	-1.28463320133276	0.443117292211115	-1.08892344511414	-0.510402649302955	0.708470697313975	1.01405310205189	0.734271214597265	1.52942782418889	-0.377702559262635	-0.175520861864635	0.820662616847225	0.683175930283545	-1.45632018677442	0.650278433155235	0.170913064663435	-0.107115240392205	0.369020125754035	0.447507019585575	0.986444397954455	0.366182321873055	0.310774939024455	0.440996257955245	0.787391165631975	-0.920939565765165	-0.217779396251775	0.000622092007624975	1.05175232753044	0.313770663910795	0.276613962646655	0.0863272857549249	-0.659506940664165	1.19195261928182	0.0148474726528751	-1.05446342788175	0.255119857215635	-0.704715322862505	-0.597230622991505	1.12082942756413	0.462058951414345	-1.98935920821572	1.28508375282227	1.99507901695166	-0.143999769780545	2.79364420354622	-0.596422647057165
THY1	1.58962561257938	-0.75307061260297	-0.93960423476753	-0.93758090184452	1.74203884787133	1.29859504818158	-0.19143318038221	-1.0674213956046	-0.86134343374344	-1.06715640655351	0.10519540499096	0.82087405844226	-0.582215815266	-1.04176456314072	-0.93274597882872	0.13266081350222	1.46601891806233	-0.46920005067855	-0.69687809333301	-1.30666521419363	0.70194591207494	0.00887738867197996	-0.46107863486796	0.29949555372228	-0.00204882937077011	0.19615374655349	1.07017259194502	-0.0890987203098903	-0.13762475024297	1.22435583711471	0.30220214048564	0.0465626779929798	-0.25197453364113	-0.2282105399131	1.31534919848737	0.384820188186469	0.00204882937077011	-0.00662549000994028	-0.72777096790136	0.18988382502775	-0.11323690674821	-1.64808350442004	0.09077618357948	1.29914793304843	-0.79320071708405	-0.55906427918459	0.59506562950012	-0.58841298073334	1.05424909778705
CD74	-0.484470447456965	-1.35301647405588	-0.496106406227995	1.7949927925478	0.940515938127705	-0.204172962722325	-1.89863749083727	0.507885946461655	1.88340148316577	-2.65643675211135	-0.439614380747255	-0.499689332629035	-0.784702472542355	0.951627327123675	-1.30204382026789	-1.16979334622232	-0.588884623344155	0.208456512443255	-0.527516458598175	0.0679471070287554	-0.104012339276235	-2.09235788231028	-0.080096861021755	0.614900761924655	0.134413802263105	1.32077018963037	-0.115258731276265	1.07168884839058	0.909873753487835	-0.771494420837135	1.33106769461165	0.667773344713355	-1.52681072463306	0.541553819228205	1.19008430983316	-2.07489301820432	-2.15080358741296	1.30388074981308	-0.320824085938115	0.520886499071615	-0.777640175689035	-0.105115772510315	-1.02749652746664	0.768041705701615	0.726896185000935	-0.299321526436875	1.78671300625114	-1.10018075225055	0.310971074006595
ERBB2	-0.288459821803146	-0.0638338990580765	-0.343666949126769	0.430658375171775	-0.226491583170749	-0.431810941101821	0.347658049662036	0.429708345336852	0.900876753126366	0.333841046320792	0.238379072619413	-0.740504797413263	0.414360147229606	0.108684629776977	0.496430750978991	0.42169635552038	-0.606840754126873	0.484107714630092	-1.09612984715438	0.214448941580921	-0.642746798217367	-0.0109706227001245	0.45933234862426	0.330417179214599	0.232650846121729	-0.0587510387497155	-0.613846953307477	0.589797048791112	0.418866576756066	0.330632991146587	0.204226011300644	-0.0196394436374415	0.0185725906687785	-0.147900446473145	-1.19261537382918	-0.0955914550780375	0.340854309926074	0.224596488308333	-0.514704646817459	-0.342869685358626	0.732776934351662	0.393607656582668	0.0381725055146485	-0.919428757500555	0.55323221566837	-0.0248835444797975	0.750683998950088	1.09164201341291	-0.594798059072275
GYPC	0.0207931979737301	NA	NA	NA	0.25096573567401	-0.47627266736172	-0.67970597838529	0.80882764104959	-0.95606783975938	NA	-0.85034890488389	-0.63064274715273	1.13617158171507	NA	NA	0.04816027379972	0.74867332164861	-0.88065527176029	NA	NA	0.36984201589663	NA	-1.58038039957024	NA	1.0297613529215	0.17688012564161	0.15056723248854	-0.4318973287038	0.63956749102269	-0.45722115102025	0.06063631305482	NA	NA	0.38289892480946	0.80094378063935	-0.35635349261243	NA	0.52970451883402	0.14646712140207	NA	NA	NA	-0.40247379812138	NA	0.61646009177008	NA	-1.3528255437088	NA	NA
ITGB3	0.014869541482905	-0.311658142161865	0.081646423590455	0.202377151673755	0.103988596922625	0.414505079068875	-0.211963351131695	NA	NA	NA	-0.358141235252165	-0.0292387846994051	NA	-0.437855844562025	-0.314825605906535	-0.200967541597505	NA	-0.0754270806029751	0.024218642855055	NA	0.101066547811855	NA	NA	NA	-0.014869541482905	-0.534974909131105	NA	-0.891169538582485	NA	NA	NA	-1.06579397016868	-0.046275718592135	0.501705354191765	-0.245050349105035	NA	NA	0.089375556244125	-0.038732039384475	-0.348269628031805	1.21681341546631	1.00501181582948	-0.0480435835487951	0.702091928555115	-0.196484940577415	NA	-0.334218558635715	0.919658835753587	-0.174411428168235
ITGB2	-0.496752874995365	0.243259649619905	-0.651098933894295	0.437691792368805	0.199574839927205	-0.144011173708545	-1.10118771015576	1.28500331030983	0.453928328325165	-2.4716314726124	0.394374366790485	-0.350660673526775	-0.588755324854715	0.564762843757945	-1.62057292535597	-1.21880541646817	0.0381944791010751	1.01574700264332	1.4948905211948	-0.694879901843285	-0.618952352166925	-2.36965607596268	-1.39616000685073	1.47710997174517	0.596698752611245	0.954501112134195	-0.526266100529245	1.19714346962793	0.253091163091795	0.676598413070005	0.245046159312135	0.784977436121105	-0.962297962700385	-0.0923433336122952	1.79011974439321	-1.79341120928325	-2.63223953678204	0.474532958137235	-0.200918772270575	-0.0674801984440752	-0.796971674418995	-0.379622446220905	-0.519290246274955	0.191685560744075	0.110641001692505	-0.0381944791010751	1.15327193442746	-0.784196170772165	-0.278945406766245
ICAM1	-0.316580253172547	0.114447985759625	0.000924658678544965	-0.767414960493457	-0.490315741680911	-1.12747417845333	0.599688782275115	0.650135280834405	0.166299927707235	-1.78626877147315	-0.632753019741082	0.745791807967095	-0.918861665147337	2.39853739299715	-3.37540262020157	-0.98093982698978	-0.0668493062583151	0.214669487664605	1.08152532286613	-0.795039618809662	-1.56476013659462	-1.06886192123701	-0.0304963787438151	-0.18413799171676	1.71131796089833	0.456412039660095	0.711714293789825	1.96924012023658	2.15142471884191	-1.72983254670768	0.926340209923025	-0.151694322523775	-1.14121088978137	1.13120719881893	1.55446475461794	-1.08652361186095	-1.34095343178235	-0.687365925578774	0.950096544090205	0.384343084448605	-1.67367027944156	0.626704171889075	-0.662119590701433	0.435264941657095	1.82527010959689	-0.66189820428095	0.694209569433175	-0.652912429348344	-1.55927688556442
ITGB1	0.0191147034380847	-0.248453334501615	0.302653659026505	-0.509640053810235	-0.417578903539065	-0.307244601224395	0.152662587678145	-0.544257541364845	0.271207043120465	-1.48880235730759	0.994039905544305	0.0717978774492654	0.0115656528920454	0.0279075118918648	0.161996093072695	-0.611773452163575	-0.181758820752195	-0.718056269371825	-0.862787308457575	0.180536426576705	0.263571185137765	-0.542043296193475	0.427867083917915	-0.248499163325785	0.0784207613586752	-0.302019206229615	-0.305804878232575	-0.164646957904105	0.547338484935215	-0.00637929400463477	-0.820715153553125	-0.174979581292105	1.07540574123145	-0.173096930344335	-0.00648900276661468	0.593835255768495	-0.837168158307535	-0.296035237826335	-0.309320649467345	0.204012347287185	-0.679979102373645	0.183307496121955	0.393372189920995	0.599675140483405	-0.243833754543135	-0.351128266927555	0.620830252944115	-0.689945265636575	0.717389696809715
CD5	0.0337908498375601	NA	NA	NA	0.537106019756231	-0.0894699805688801	NA	-0.23908810301646	-0.10637127796169	2.52367714496548	NA	0.05482147783453	NA	-0.47164260418862	NA	NA	NA	NA	NA	NA	-0.42905406018556	NA	NA	NA	NA	-0.0714236644839601	NA	-0.25190858865212	NA	-0.37751697593739	0.20458389864576	-0.22110736320769	NA	NA	1.36367149440085	NA	NA	-0.56262452590302	-0.2103720924208	0.830325167908611	NA	NA	NA	1.18510529105753	-0.30585174284487	NA	1.10936425477913	NA	-0.0413428744193101
INSR	-0.0812150794780785	-0.293030925095471	-0.186712836301273	-0.301777569803103	-0.257456144965637	0.529174032351444	0.335587149187376	-0.555749651381855	-0.888360864022176	-0.392607865199283	-0.889733850015345	1.08929338950856	0.298231669944644	-0.221609952655094	-0.148995118355261	-0.0954910751897175	-0.925208051997715	-0.379452767114182	-0.590007269117254	-0.971820488979576	1.00180454285707	0.771727029982716	0.501597895258833	0.0013222406996215	-0.364161893292238	0.538314789579242	0.404801595146779	-0.104344363753112	-0.259954635923657	0.840292409584919	0.0554053647220275	-0.408561288778219	-0.854921417871915	-0.158136789437919	-1.3307967668369	0.151239300553724	1.05075228217488	0.527044486727668	0.0783116003947845	-0.0811257080802165	0.439488214522036	-0.988684036959805	0.587418460249912	-0.842246176483295	0.368697248172679	0.223500223713718	0.342359092298744	-1.4331726767996	0.255428588257964
ITGAV	0.61090556150548	-0.56557674523996	-0.28030439514556	-0.41371827252796	-0.50028341983354	0.0703272223455795	0.14111199668415	-0.97949735974218	-0.11523048057862	-2.1206234702781	1.80824337877282	-1.16821620027308	0.28117857582508	0.21208860080783	0.5587873727596	-0.0536160112802504	0.13697206144774	-0.48535121943495	-0.89953293561018	-0.29713508228526	1.34622321060812	-1.82318526056512	-1.2192869138371	-0.18205787584123	-0.200359891951	0.50340059350284	0.28298676211187	0.19217748043914	-0.10475939766582	0.41828721063696	-0.50594157147986	0.135833768278609	0.887286104598	-0.26218408850414	-0.00984743936797017	0.76477907318063	-0.65705308225953	0.53836622299003	0.20366549593281	0.42095288450698	-0.24809289936191	0.18426355006137	0.95156825963966	0.69528179563327	0.0572071726672898	-0.47780534045391	0.47768176704819	0.52642242076839	-0.31427685196169
CD3E	0.56699857753844	NA	NA	NA	0.369339009669985	NA	NA	-0.681274947996353	-0.308647007884965	NA	NA	0.0543184149456249	NA	NA	NA	NA	NA	NA	NA	NA	NA	NA	NA	NA	NA	-0.294805835838379	NA	-0.479012745607983	NA	-0.501955716710253	-0.309625239977445	NA	NA	NA	1.54138754316773	NA	NA	NA	-0.430591668601103	NA	NA	NA	NA	1.44766300292216	NA	NA	1.24853194142257	NA	-0.146518420047921
IGF1R	0.15906317817971	-0.0876245775187097	-0.706873564264149	0.24742022210465	-0.0584166383716198	-0.27603807180974	NA	0.69691006799037	NA	-0.32317158035584	1.03016757920339	0.37989533727512	1.20232827508983	NA	-0.26411960449101	-0.621981832661139	-0.24691558806435	-0.00290581549068003	-0.36593943343317	-0.28383055368546	-0.43092978062453	0.81905155862298	-0.58057174769811	0.12260342231575	-0.83558629309602	NA	NA	NA	-0.11489407376237	-0.10305175640175	-0.6053680300164	NA	-0.27846099834362	NA	NA	NA	NA	0.36545711788913	-0.0792842138201699	NA	0.3871202259022	0.69007251506314	0.22346844870778	-0.5346058711335	1.41989807641619	-0.61139486804191	0.80649316243629	2.96580367787035	1.1289359265492
NGFR	3.12514344703825	NA	NA	NA	-0.0131279206526949	1.64993607465693	-0.676624769188775	-1.0790581216707	-1.30371007256911	0.83181736599115	NA	1.4453064905815	-1.60292605991584	-1.01130867765233	NA	1.07080271332446	1.83410951190072	NA	-1.27129232006162	NA	0.264019987547165	-0.623859586925255	NA	-0.205791314222735	-1.13317309114298	0.287578115736515	1.20271445161705	-0.286398465389835	NA	1.05856560171284	0.823382025660113	-1.04729075070223	NA	0.452525122729665	0.609797092008403	-0.984655246808665	0.707800744474717	-0.544649747368285	-1.78909387814826	-0.835627704397465	-0.113873543937105	-0.838788298347805	-0.842888113687045	1.54808444749205	NA	-0.277357711114125	0.851095637407484	NA	1.52000565605947
CD55	1.77549068071591	0.0403754452527335	NA	0.58246272220093	0.929745661175094	-0.171466830706346	-0.328857690262319	-0.492781055178707	0.0452104413560235	-0.989341923446525	0.592936306928711	-0.45139275564583	-0.50538638271159	-0.701861258587966	NA	0.861965205667335	0.639018802069114	0.57879342288056	-0.463101934576952	-0.878012936159206	-1.08193346416375	NA	-0.856928982412676	-0.304539582113312	-0.823055403845945	-0.841545123984635	-0.303973650331578	0.396112040163095	-0.139775761113156	-0.0518037592314465	-0.788857653320596	0.121034886427725	-0.376084806508522	0.00501577123901048	0.972364165908685	NA	NA	-0.419593035313534	-0.899980505298255	-1.2935631896536	1.52965802142402	1.21856711039895	-0.960919825928676	1.4644448643235	0.149866930434848	-0.602427748228775	1.3012627435196	0.52026566903082	-0.00501577123901048
ABCB1	NA	0.910314106655448	1.74402784438657	-2.62283301471161	0.114336698650254	-2.40348359691477	NA	-0.086969086639037	-0.454151385149578	0.467609955411987	NA	NA	2.57468858902944	-0.298127157974801	1.2863684025078	NA	-1.02466506344689	NA	NA	-1.48879125306877	-0.298491644679311	NA	1.07021201101747	NA	1.42164978079285	-1.43457606802916	-1.96262857537398	1.68709795811929	1.4151117143892	NA	-1.0316556785315	2.29283482710765	1.26720463831352	0	NA	1.4897109313705	NA	NA	0.57066475600196	0.679941464077151	-0.500730250235542	-1.05097664641695	1.03615540645903	-0.742949727580437	-1.09082609679074	-0.796225748536447	1.17024073071736	NA	1.26883975806689
MME	NA	-0.31188055983508	NA	NA	0.26821524334513	NA	NA	-0.01334635028992	-0.93859866933264	3.63976940092564	-0.24698087678143	NA	NA	NA	NA	5.94618156538905	NA	0.0364870974421398	0.811201787742509	NA	NA	NA	NA	0.351769912430326	NA	-0.59575597872579	NA	-0.62680844242605	NA	-0.45395003015995	NA	-0.06078019282721	NA	0	0.75087716198463	NA	NA	-0.56833639814714	NA	NA	NA	NA	NA	NA	NA	NA	-0.15416839121817	NA	NA
ITGA2B	-0.43254048401469	NA	NA	0.0038097818641698	0.36037644254857	NA	0.15775940166659	NA	NA	0.41925586723767	NA	NA	NA	0.07436058687659	NA	NA	NA	0.31199253947874	0.41061657666005	NA	NA	NA	NA	NA	NA	NA	NA	NA	NA	NA	NA	NA	NA	-0.0135386519859302	NA	-0.29585286973378	NA	NA	0.32546406882866	NA	-0.0323080767816202	1.90729949337559	NA	NA	NA	NA	NA	NA	NA
CD14	0.0364407159333344	-0.0485939073360256	-0.854511024856025	-0.366278355408913	0.791300410545927	0.0445561505004994	-0.412877851466911	0.939180891924907	0.0709848598505274	-0.969768206953668	0.185825997838727	0.310014720696137	-0.671733417082274	0.120723458249777	-0.967969573328794	-0.669144956910941	-0.238325178120636	-0.264372613116235	0.468403595351967	-0.646380245475928	-0.192812941929814	1.16127787526816	-0.940643348086887	-0.373894631033185	1.67766172038678	0.497845583517327	0.528281931435908	0.430180844062517	0.491728342829727	-0.409634506702135	0.539468698755487	-0.494821928812693	-0.58907419983654	1.36544196842343	1.41250504882018	-0.897890865256068	0.554345803199847	-0.650225364372521	0.446417814758358	-0.569416947334864	-0.599516936695759	-0.283891822106734	-0.384260721396979	0.640381207434767	0.881122338487157	-0.474233634614576	0.0630439726591874	-0.629686744396503	-0.657090521834709
PTPRC	0.24085676760088	-0.3165207019944	-0.814757509458478	-0.764055087289399	0.55475908667165	0.0207672959678498	-1.4076772267411	1.09049087164486	0.36030823966751	-2.05132062104107	0.0869078632979698	0.0095775863746399	-0.94385314727262	0.5729305117031	-1.72650031615554	-1.2884181734159	-0.48022686462892	0.37692940142611	0.6867609724811	-0.786099841184668	-0.30933707492288	-2.21600665757822	-0.889969192784377	0.62159354737096	0.41965861608413	0.36156563579911	-0.41160447272331	0.69146387899757	0.0180272862400299	0.0209201829237398	0.2526344648871	0.23462361039361	-1.10643301521174	-0.34570507934313	2.02170122647331	-2.11266345804191	-2.30140107592304	0.0136390939802198	-0.24673331525045	0.18324055997262	-1.23777093243764	-0.774951253209798	-0.55453278061859	1.07053207516354	0.00564267591468992	-0.940263483860323	1.10307995912683	-1.32732354072105	-0.19797303069762
MELTF	1.51428874724948	-0.99639023018013	-0.354400520766976	0.702685178899637	-0.9959540866501	-0.630686287471986	2.30438552506015	-1.77228271354068	-0.0876448770103621	-1.92053672750045	1.62296576992767	1.19147383831404	0.471259944731749	1.56582529164469	-0.244951270332887	-0.360603219950187	1.11736975603375	-1.41966825425331	-1.83908962945845	-0.99633994469064	-0.806397425086027	-2.29151263829332	-0.450468111765769	-0.0740737058746017	0.877865873113214	0.00741736999067301	0.585807131238566	-0.420761602666985	0.283417663024871	-0.827808882570077	2.39869522697477	0.432272831564552	1.28664323184702	-0.601241771338934	-0.966056139675661	0.324153168420269	-1.07358580064802	0.804689862236115	0.417199452283887	1.13225777307748	-1.46779531370561	0.819329220514549	0.486460489181576	-1.20982290400872	1.67119022294569	1.06563279974899	-0.637905459077261	-0.693110135194773	-0.244964759296115
FCG3A	-0.583050072640396	-0.574759106247375	-0.22211332181874	-0.145174730907821	0.424205001973252	-0.129228458022029	-0.187091280982988	2.00919738229932	0.821640466732983	-1.52739661994597	0.777461950784403	-0.109874422412179	-0.678957476795822	0.804680892432073	-1.5489811352847	-0.852611683220664	-0.162961340695028	0.901921501118363	-0.041218521619581	-1.22919560779722	-0.522059138842516	-1.49158521127689	-0.286435588352492	-0.59393795385975	0.670665315550323	-0.61903531864047	0.162425908364489	0.296496107016291	0.369028364381072	-0.661551005794235	-0.753605871204052	0.29373014213392	-1.03817030272754	0.964636401071983	0.273135482539613	-1.54770306450078	-1.96555153442081	0.288504179456042	0.089787815798121	0.114832498819459	-1.30260454860288	0.09008381584493	-0.113238150003963	0.116387544356306	0.628141719562273	-0.260343795518705	0.786155350156183	0.353055087997352	-0.304868482421567
ITGA5	1.12822706277874	-0.759882360129265	1.25040111551852	0.09290277012367	-0.60749757086003	-0.11127300753836	0.93435394560042	-0.689847383012042	-1.0195828477211	-2.1839251942897	0.52442544734419	0.41242644461043	0.34071316861788	-0.10001644234828	0.02888038990118	-1.19944177840425	-0.24234678577134	0.12379397143007	-0.5017642632341	-0.22603644181359	-0.15016832904034	-0.64077191767609	1.81974639254988	0.10267663719527	0.19161974653718	0.30805935527117	0.46718892719381	-0.54739947662545	0.60491890385331	0.5354924188107	0.30534419048942	-0.966018415465334	0.15135891453439	-0.786353280393695	0.14331342411273	0.77421316474332	1.44148156347237	0.0171854692078199	0.80613757563563	-0.05474957229188	-1.26391875058617	-0.962894846880922	-0.16537477494842	-0.58177728265522	-0.0171854692078199	-0.63846724509185	-1.02949139314612	-0.62361808360655	-0.900943920080322
CD63	-0.315857557150185	-0.100217736238885	-0.227145421782105	0.492584864834845	0.618394475159885	-0.360581626670165	-0.154585913330145	0.227473503083585	0.355930265090445	1.35966965617388	0.519176031614555	0.525811638249565	-0.550890104795055	-0.148975839224315	-1.74152453747646	0.540531840641245	-0.471125457375165	0.820465150209855	0.826244655024175	0.251839356043805	0.286839862588925	0.450825962386545	0.0303166836351949	-0.226770580641955	-0.929311897243863	0.00943714325284506	-1.07050608356532	-0.00943714325284506	0.0887192265611849	-0.381906390965645	-0.495266331105065	0.461399824723575	0.0599508010425849	0.0151490758148549	0.540187948662285	-0.216557110245685	-1.09829961001309	-0.771753234348642	0.321766251564145	-0.616689626329345	-0.0769665377335051	1.04101392430332	1.71181884957708	1.2083465326214	0.859015529168425	-1.06454363987616	0.523745947943505	0.363740865477975	-0.0528277268873651
CD48	0.415792423455066	-1.02276989532851	NA	-1.51492958530127	0.931885165167134	0.134203136625737	NA	0.641183830844891	0.913373309728811	NA	-0.112434327859176	-0.372708464922507	NA	-0.265792799220066	NA	NA	-0.906666317707636	-0.335550362228777	-0.294729750294406	-0.756640673498386	-0.0971737100215464	NA	-0.392738662216156	0.13393716895602	0.459749844913235	0.834269766208402	0.0442177628870345	0.371442468223307	-0.157503140157516	-0.0736973866770585	0.679886162108521	-0.267622248280657	NA	-0.0498269123063875	1.8509659619067	NA	NA	-0.381975820488677	-0.00729005947974948	0.590568765878918	-1.43425543669159	NA	-0.763269755254836	1.32669405449038	0.447198727805157	-0.823074903219206	1.24088078892152	NA	0.253440736215347
PDGFRB	1.69973488944533	-0.848300088504159	-0.618356686723235	-1.38987466437553	0.705138303295802	1.37349617483749	-0.748849378083707	-1.23397431762323	-0.765688837307558	-1.53042692808403	0.291167346192892	0.319052281762974	-0.371209968071674	-1.01599925580859	-1.79611893108863	0.53312582655853	1.48579913391035	-0.825566916259385	-1.76748518884333	-1.42919220326032	0.69628930061201	0.284508512799343	-0.664799880735855	0.0829389543885534	-0.668441936666419	0.290634300061284	0.567893347793577	-0.0634147451363285	-0.209032000838499	0.750664075365918	-0.248445278804187	-0.040686611942717	0.0607481921765851	-0.968342939761512	1.31902486289576	0.0172080919374862	0.136468044547153	-0.69515248809325	-0.8586916288823	-0.479409168372575	-0.449764959189756	-1.36573198460717	-0.0172080919374862	0.96931198085204	-0.619862510693931	-0.710621713976991	0.427196512206721	-2.23199920694202	0.824861347399668
ITGAM	-0.955625499194747	0.926673136467575	-0.471826878665885	0.377641186599015	0.352684542044745	-0.983329904449572	-1.03076172869951	1.85137784018074	0.270070400960485	-2.19659964428864	0.947191280651545	-0.197545388832395	-0.00308613194365503	0.193427899438005	-2.5534977379561	-1.69785949453272	0.597170582149285	1.78160007262957	2.48121234085004	-0.110326111491415	-0.486865074066527	-2.2962094799086	-1.11544495316631	2.41199852053263	0.653311428184225	1.45576665202758	-0.0227303516260351	1.79758011211529	0.440654552201925	1.24984977995504	0.468581196889155	1.18783686707319	-0.79196424434216	-0.241721293963145	2.42238333432894	-2.53956007621402	-2.72587229846724	1.23196068612353	-0.019176788688045	0.00308613194365503	-0.958520590893829	-0.266020744649575	-0.211873958842125	-0.376523547927605	0.388707166907565	0.477186962640495	1.06027411015791	-1.35196168647765	-0.716853657425286
LAMP1	-0.208441991127215	0.000967626329384963	-0.640200568659545	0.668880511888825	0.355119903458365	0.156987848454435	-0.179776615056805	-0.224135124672915	0.940267941429635	-0.499688261884015	-0.248825534632085	1.01113382772508	0.432903536406125	-0.435830020246615	-0.911162847632115	0.582323170543815	-0.317692832403795	1.05536774558416	0.415150732092325	0.410829530600055	-0.096137670935645	1.27684913237787	-0.864697147302655	0.405436708267335	-0.382446336930105	0.603457206855424	-0.553101723829035	-0.151429490514595	0.108289101098635	0.193726283431405	-0.270754360551425	-0.0267206857006652	-0.528368351767605	0.249684195256215	0.111918698012225	0.594979919794965	0.222925813180385	0.538500092895465	0.704555733743485	-0.308667041684665	-0.000967626329384963	0.219680063995855	1.11181400956119	0.112747404111795	0.615874122793335	-0.385442997625905	0.201951096954885	0.302541097878624	-0.277538047544195
IGF2R	-0.00703034119840451	0.393667049046065	0.204457909105647	0.954526925958515	0.191878493678776	0.341205157491536	0.598164145104225	0.296288346152616	0.266263334226065	2.03397764054539	-0.249048082867406	1.0779297658953	-0.281682430659909	0.0172196716904045	-0.590705575552725	-0.642057938052742	-0.820488728443048	0.00507912197676952	0.297632945272716	-0.3717434843186	0.163786511990763	-1.02491396972244	-0.413785799743011	-0.327501268376634	0.125179632361341	-0.432925616422212	-0.32369472006596	-0.297008364670874	0.0166450501544165	0.215660982195173	-0.0582420173204146	0.621456723015106	-0.603103883302047	0.0769906087381735	0.153430740081207	0.490311913875565	1.49423556832357	-0.3724677611473	0.729884898824066	-0.251342551162661	-0.600232662198519	-0.191785293266093	0.143454150159087	-0.00675977049430154	-0.33000661668868	0.345958879089096	0.233894717910668	-0.0961686849970665	-0.347362207038608
FCGR1A	-0.120414620122299	-0.565404119746045	-0.0857832665842897	-0.0461327322502409	0.69855250832728	0.873121564083202	-0.206396595391496	1.2329075222968	1.40219992680772	-0.628541080929564	0.379215970895329	0.0054539487051848	-0.332248670971305	0.708851284143419	-0.319829231111472	-0.34788871337492	0.0094551242258554	0.595314023553896	0.660291045894425	-0.847588119115821	0.162794019024474	NA	-0.735515831469735	-0.961535968498357	1.8649945819971	-0.250794386719237	-0.0897743764126737	1.12330781105164	0.22269175969963	-0.354643764076434	0.589799964377039	0.564857567428292	-0.295898309484642	0.910317349693244	1.50055586083341	-1.15231167721904	NA	-0.372752588007904	0.311096096837579	-0.397059640902288	-0.376471085416025	0.056006071703596	-0.443195563227624	0.698410310782368	-0.108038090915553	-0.69490715026711	0.764577673908295	-0.406079162428245	-0.0540292982206978
ACE	-0.524235217564014	-0.209439531776179	NA	-0.617444048714221	0	-0.710204179852394	0.891321401464116	-0.376004890890762	0.270477910798824	-1.0544422009232	0.831155532276804	1.09438076360517	0.326031050807177	0.569732787855548	NA	1.09321028630458	NA	0.231960181206259	-0.305014965284086	0.729990468362981	-0.927504139475518	0.362847171201833	1.05629159630606	-0.360479182808332	-1.12126014779625	0.022718373740589	0.690717469302869	-0.005525337887198	0.119843942427239	-0.391300307124031	0.402806131482295	1.31875391074906	0.165299968046985	-0.597308925288207	0.11259844574311	0.965755421467905	-0.855580667197008	0.031701109500773	-0.441045657522669	-1.13535016848212	-0.596142464833413	0.29409655743213	0.059649231717905	-0.795332912439958	-0.691484860131931	0.531755405068164	0.643339782780854	0.195085910547995	-0.875100818485368
CDH1	0.5417991729591	0.0606355444057098	0.16830048930092	0.737049364814939	0.46075925890731	-0.12186334057618	0.79734211256247	-1.5312202025736	-0.0041720796789102	-0.8538545797482	-0.34260072356467	0.49944033210972	0.855422511609869	-0.1112896099534	-0.19234966975356	0.60548303950796	-0.449931671128911	-0.62213576856189	0.46699004084705	0.88250748003231	0.0468504442284399	0.65582140251303	0.59997044196347	-0.0216621369922403	-0.32305934244766	0.52117784025731	1.50906820054523	-0.37081403088707	0.00779471173914947	-0.23767739834818	0.296046393896729	0.23061623143304	0.1010518860176	-0.4127981005946	-1.9449049419234	-0.0201998396152403	0.5086607891332	0.48848930874074	-0.0497414521197301	-0.20959878276122	-0.25475708270645	-0.6683382323434	-0.12539684010051	-0.71305454315432	-0.91981869720381	-0.0786877429784703	0.00417207967890976	0.44159053461183	-0.180214234354501
LAMP2	-0.341545907985195	-0.181729943246135	0.763644722686225	0.00140250295614486	0.271227327041395	0.753628255325625	0.165507308969015	0.142696232121074	0.392316124735925	-0.285608744298245	0.391695897727074	1.72174674030307	0.697301391890175	-0.672522082918996	-1.27359683646598	-0.436922154170666	0.109611511962695	-0.0263088181531055	-0.293934815155385	0.221612316892275	0.574712676609955	0.0815741586445649	0.931044736516265	-0.275252249883746	0.375480720377564	1.00049267206442	0.530095739651564	0.758948005612704	0.722915750742774	-0.139511686495616	0.718384203673285	-0.390582904865336	-0.513973838603156	0.468647252452694	-0.0411869451756059	-0.253998894147625	-0.417304795586436	0.848031158415084	1.48332734810046	0.431662453183204	-0.109975060505946	0.318780125939974	2.26744999585577	-1.48455473783438	0.320461132461575	-0.799264184645366	-1.0106783652148	-1.91317132656526	-1.24351353107975
NCAM1	NA	2.8419243363925	NA	NA	NA	1.49451534223429	NA	-0.450838729025782	-0.425838693398642	NA	NA	NA	NA	-0.555673333525862	0.173327233922587	NA	NA	NA	NA	0.14749545345906	NA	NA	3.15578258169741	NA	NA	-0.968976713944972	NA	-0.860474371152422	-0.891963840917042	NA	-0.620493302551342	-0.517735728459832	0.045749779463154	-0.653338104354002	NA	NA	NA	1.58988092352123	-0.586067587470732	0.109897236117336	-0.342890159011802	NA	NA	-0.169721553937778	-0.407021738130872	0.880995572008637	2.36807388018869	NA	1.13169888709765
ICAM2	0.435069177353973	NA	NA	-0.89915903431011	0.597121501226952	0.699859337926902	-0.36460527673598	0.00518286479355012	-0.81362541042818	-0.0686211369716299	0.994257583718142	-0.8385698720205	-0.48969626233844	-0.49624836355656	-0.405653468866	-0.26705523763719	-0.84477601804032	0.361689640946442	-0.53079826618575	NA	0.770352593178056	0.05409414031216	NA	-0.61344544782441	-0.3188173666766	0	-0.46829824927538	0.0729849581100099	-0.27195442478768	0.668918373394994	NA	NA	-0.10410638893036	-0.21260603400764	0.27897192116254	-0.08641467873942	-0.36565001053895	0.730965531295205	-0.43965002275406	-0.22977965841214	-0.41381210537463	0.698333685212009	-0.18784710254597	0.396024981839324	0.01673771879415	NA	0.07345950196016	0.21916608238973	0.496745485408852
ITGA4	0.664626647641315	-0.677681548349755	-0.298512641293785	-0.304044969218585	0.143826971220875	0.793226112543605	-0.210982019856485	1.04119296817384	-0.346291363524495	0.271537865496485	0.372189926472015	0.239463826677805	-1.18816525807268	0.996675088189579	-0.735499573529115	0.219460151782715	-0.510189276280795	-0.432088532859355	-0.279836349358215	-0.825067678480925	0.245067463647955	NA	0.0431743251045851	-0.818702915368685	0.928886892809907	0.0130464605066152	-0.0261448534597348	0.358080026541425	-0.305425482174585	0.648684777286705	-0.479288827764245	-0.0179613221581949	0.150845204599345	0.231124544955135	1.38651397813482	-0.0792767848683349	-0.581392187898685	-0.013577560658065	0.139875832118185	-0.197804310589525	-0.0514677912227248	NA	-0.061122319346735	-0.597733607668355	-0.297117339996665	NA	1.15067513716852	-0.058350914416025	0.397555054145585
CEACAM1	NA	1.03269215446978	-1.39786034572638	0.384196751554274	-0.137182481750362	-1.88779867359959	0.72938505484602	-0.223337644972466	0.0672962637772475	-0.794261645286606	0.556029074843927	2.10533695670573	-1.41299290853404	1.13423947107838	NA	-0.782270851619536	-1.79670731618098	0.512523095446171	0.46965305899247	-0.603316924289476	-2.13453368625338	-1.9201781288817	-0.0225921589385165	0.586984734101971	-0.841967940481606	0.0411628680932504	-2.15185956297737	0.340498896573771	0.93617994313391	-0.31249414776391	0.402606355084069	-0.0163818465319765	1.69206564106394	0.241879630598594	0.489642648775092	-0.827083157675016	-0.11273946730352	-0.122944321874242	-0.982483811544186	-1.05535002020275	0.869785552260713	0.791024254012139	0.0732005918778394	-0.499059653492886	0.508984469534332	0.141787493903878	0.0169150658497395	-1.12873679722216	-0.680095082448626
CD59	-0.106591764140445	-0.690308672865495	-0.495418005563155	0.786294883425925	0.0532738158968451	-0.278952296516845	-0.256701706314665	0.328530933261845	0.903772068867015	-1.57512742950386	0.0405360886187749	-0.278407091034165	-0.806049615399795	0.311533898484755	-1.51898598809686	-0.882816870099225	-0.969104882949525	-0.318429635268775	-1.08097207073545	0.200425350871075	-0.287637591336135	-1.84541227730606	-0.133455182586665	-0.761365004088475	-1.05372219897531	-0.0610948899883152	0.069718224609415	0.683898279594735	1.13837451021245	-0.183486934886155	-0.335827767361735	0.552278572399695	0.527437847266475	0.609185783204925	0.128858220355625	0.0756724761766949	-1.1549893588301	0.014196339196765	-0.0929380351902149	0.0511184531944848	-1.39427643550298	-0.155851958062135	0.612959026543345	0.896065691100135	0.184083770441585	-0.014196339196765	1.31396021521015	0.0907548094210751	0.935502433013025
SELL	-0.43232119098437	NA	NA	-0.54476503030388	0.683149581577588	0.351109166755297	-0.46059039608602	0.616328256539008	-0.0136742214236201	NA	1.07657374394425	-0.36121188818873	NA	NA	NA	-0.330551450564	NA	0.334067599247767	0.706082313350201	NA	-0.44677027176102	NA	NA	0.93953569825135	-0.19133585927328	-0.41649882589892	0.245866742753112	0.573768434151934	-0.12559798798405	0.250788246360747	NA	NA	0.453240761943423	0.0136742214236201	1.26630122410615	NA	NA	NA	-0.3942631143026	0.297692764606904	-0.11625350024789	-0.5299810105196	NA	NA	NA	NA	-0.62682300638424	NA	NA
CD99	1.25656961175052	-0.811805405919283	0.123699422760855	-0.042485362464217	0.601923016897475	0.401705050309515	-0.281272641445105	0.0592073948187251	-0.107171618124815	0.601483387915585	-0.053659565640378	-0.184278051273819	-0.121975897843735	-0.634836985725083	-1.81098184916059	0.823277303770845	0.650904764977685	-0.742106768424144	0.132727959278395	-0.567072794926795	0.522634985932975	-0.790210399514044	-2.24870276275635	-0.306522983459275	-0.591762812424423	0.811195777841365	0.00357579676005493	0.406028091578025	0.323579875494805	0.635959630788555	-0.302985151808419	-0.157527305509	0.472276556634685	0.303704767877855	0.591038445651895	-0.00357579676005493	0.156013845802045	-0.095541548980375	-0.40967427346068	-0.261885429329445	-0.525445211363487	-0.735631775450819	0.592705634175465	-0.130981834960811	-0.113789515215807	-0.58561469800975	-0.547945430688748	-1.15253582381048	0.0825568581149649
ANPEP	0.636338319902221	-0.67749855484626	-0.93393944052152	-1.1165838107284	-0.524862273658659	0.2185838006272	-0.39751402993639	-2.26676361169311	1.49044544068868	-3.64074702242804	-0.0648226456399597	2.64493653642924	2.38376991081146	-0.68337347625364	-0.92477731971821	2.70127575449716	-0.428772947434489	-0.90686860122504	0.846614850459801	-0.27833989857847	-0.0992798377181097	2.70108672012654	0.85695659959569	0.11010492032584	2.18613916859192	-0.22977170837561	1.81918283830609	-1.76975984784228	0.705317559813591	1.22428693629601	1.23176901858586	-0.45930877943012	-1.80112317703184	0.61941198404991	-0.386919343297019	1.47748343214814	2.29136425642359	0.99260492769612	0.9795365194059	0.384493509467331	0.0970713925358102	-2.49832817454573	0.92048377202166	-0.58286010632544	-2.07232839224181	0.37964965060328	-0.53565448241577	-3.49948649109906	-0.38358226300425
PVR	-0.126999673968586	0.526680826068595	-0.492496116636417	0.224324297312522	0.277727870366299	-0.246770727974807	0.555767713488157	-0.551383490539699	0.479327691083325	-0.662212521033675	0.181424450182527	0.179786596870107	-0.545698158262365	0.360197766304308	0.513907335206982	0.523840409253836	-0.771352473070161	-0.0986421047890788	0.498059684725994	-0.63958399860276	-0.060046221407454	-0.136188992667645	-0.331442442842024	-0.280352530981258	0.88759753457884	-0.147233938850965	-0.389478213761363	0.637755030319457	0.664470929998211	NA	-0.291540626010793	0.145912187870543	2.02734339490175	0.433497359783207	-0.295012723911214	0.40671556430919	-0.579748367198896	0.94239976364828	-0.0771259248291313	-0.176232275367214	0.216361348417584	0.37332936532319	0.224948735730519	0.015803055424012	-0.282059178961802	-0.582007571506353	0.26984480375175	0.049471556914611	0.769761190314549
IFNGR1	-0.17354193415163	-0.17332413094028	NA	0.26037600217762	0.49309281425488	-0.9758425896623	NA	0.59948080946451	-0.6872873291735	NA	-0.21146922957954	-0.0492011010454498	NA	-0.22304621082689	-0.540701034467129	0.3084282534312	NA	1.8973848550381	1.52713626942013	NA	NA	NA	-0.61060338380916	0.51807828512888	NA	0.27976955730595	NA	-0.41330209769796	-0.21290854817845	NA	NA	NA	0.216870451500931	0.36685676163281	0.55233619739472	NA	-0.0609427526598196	NA	0.29920961588867	0.83500570832088	0.28067160245068	0.97199799684703	-0.371540216803889	0.36891067621158	3.11245440993342	NA	-0.0512525639353698	-0.45903071864838	NA
ST6GAL1	0.460560029325747	-0.588712738280116	-0.934121617926183	-0.0429422746027007	-0.457817004327171	-0.671085346639999	0.621545775359919	0.274895620810404	0.547370430994264	NA	-0.757900172746139	3.09398162483456	-0.643723171942542	0.173281711934309	NA	-0.76063732692806	NA	NA	0.0676426887946179	-0.0139393265527188	-0.856260815995189	2.36646448612863	NA	-0.486266090736426	NA	0.832559636842016	0.579772739611779	-0.730000977375286	0.64864819547554	-0.686519106619385	2.26839439430543	NA	NA	1.82633111750188	0.294273056588936	0.325661743851417	2.14445908722512	0.0139393265527187	NA	-0.340096237612884	-0.97218037543047	-0.265617410603254	-0.377328810058969	0.0863074585683179	-0.818796046522897	2.40486100502583	-0.170041357176719	-0.683606615863652	-0.728030451144197
MUC1	-1.66834600755015	0.920295257804754	NA	4.78548592136421	1.36504306567331	NA	1.90319244724307	-2.18408511743406	-1.16177046995605	0.406969869529034	0.161678227319434	-2.11552308406469	-0.039345143141735	1.59327874358247	-1.57834841629694	2.34245013917697	0.694820685833004	2.71863835466287	3.50426432396382	0.611908424089774	NA	-1.78640378560842	NA	-0.101573490966492	-0.661143141716306	-1.34730822018171	1.29545948560701	0.699006191729394	NA	-1.27711727402936	0.851900824438314	2.03180521434945	-0.329326741809978	2.58484350249433	-1.89457418857995	-1.08921471077987	-0.819686521680848	-1.09426865638677	-1.09764903703346	NA	3.30744035134098	2.16328476801526	NA	0.391299382883044	-2.22367661324204	NA	-1.24929818525411	-0.120648458143722	NA
CD44	-0.082001717560535	0.163640188001135	-1.07080480724049	0.385596248019005	1.71168971298408	-0.103038516771805	-1.30529838596842	1.20611739836638	1.11303114574617	2.31190314616104	-0.135406672616425	-0.341188229773405	-1.26228396359135	1.62456530528975	-1.85045752156002	1.75549619341537	-0.126396277714035	0.911844378527475	0.684351877167055	-0.0901974227381745	-0.665797921506665	-2.30311245015203	-0.106055555228005	0.368783699827385	0.398272082775395	0.0300854989971953	-0.894078993293385	0.946442348164015	0.385288035249595	-0.504499138048075	-0.457620018264865	1.71294749420534	-0.567517801057765	1.40874543532401	1.80802304282446	-1.31189793960513	-2.50119787282273	-1.30402095106647	-0.137147564884895	0.286976089728195	-0.352470668655305	0.767016212519075	0.139666928481315	1.28226654673199	1.66542368597886	-1.16512370962164	0.792409992205765	1.45257002701757	-0.264827626421115
ITGB4	-0.27100348600771	0.63238529840495	0.01271873185684	1.47897533310412	0.63199372513733	-1.17266351842229	0.38354743114412	-0.577218858053568	1.2889870874889	-0.16844546942765	0.93192793398118	-1.47187401707555	0.2544282080849	0.79630744094672	-0.38689527949193	0.5044786159581	0.04376106160074	1.03507729936772	0.27710400707484	0.3213840946219	-1.88633609818034	-1.17633949787452	-0.01271873185684	-0.841528145021874	-0.948763731210958	-1.33337467327352	0.11582424759705	0.4594767260552	-0.11017380734734	-1.49685134590716	-0.45153530870815	0.97662446717985	1.41508477832323	-0.12791213815981	-0.63866263508805	0.43890886070051	-1.05264843532848	-1.29169157766758	0.34930288474647	-1.33086346439202	0.4535894027413	1.12848737544651	0.53685700136615	-0.44668143199644	1.55475261528896	-0.872177838717542	0.29692913685929	1.80900166296887	-0.28325805483447
PECAM1	0.519071226030486	-0.480021919131283	-0.605300643876546	-0.429113547600523	0.795729588451226	0.465108735190058	-0.143087671343517	0.346621526588033	-0.138550263829262	-0.711712068946665	-0.52615397137128	0.577496998442204	-0.568054373424729	0.316525540255276	-0.448443872365005	-0.455714484994233	-1.05776805067189	-0.218857950276028	0.127058149822677	-0.925466121731226	0.520903643743975	-0.690894048060433	-0.500546035934734	0.116214749254891	-0.096889990351511	0.0542649263274864	0.0195781068581187	0.351655897068226	-0.00560455118724301	0.675098031704205	0.0885279562636245	-0.061623085968346	-1.02970023944459	0.0749196306548441	0.964085699349286	-0.541752832138854	-0.731447822777809	0.3089265698237	-0.118853501699142	-0.091655657878165	-0.204130024095581	0.172290223114257	-0.654798543485293	0.652575218356523	-0.061637817012359	-0.624231510344177	0.318078696592338	-1.02967020954639	0.330299744193595
EPCAM	-0.6975263311592	-0.23237651901629	0.17989044762754	0.14074568716057	-0.15831794917227	-0.16522391093963	0.43008706555672	-3.12827742226839	-0.80996259909648	0.0652973076114298	0.36520613711389	0.0369349736472602	0.89031546765837	0.14841078530628	0.59532542246241	0.87131683020329	-0.75543693079691	-0.09090998488022	0.49547992941385	-0.56321207898863	-0.66578848773624	-0.12389525905798	1.25814663564672	-0.21145196992506	0.05461761612333	0.55243900399569	1.23702273096862	-0.85111615203358	0.00625058315532989	0.0783564957071601	0.22240553398053	0.24266820546199	0.78083656764242	-0.95852353959648	-1.52391776522495	1.08660165459918	-0.2050710077366	-0.73135731417667	0.25682695265174	0.25771571138723	0.39668609929365	0.36646493991793	-1.06170881030926	-0.70413207971832	-0.61210438414694	-0.2473859550858	0.77307124286769	-0.29570186541197	0.33593223053303
CD36	NA	NA	NA	-0.107111449666135	1.17225316054252	-0.013779181838065	-0.0334142138394746	NA	NA	2.86057209481181	NA	0.013779181838065	NA	NA	NA	NA	NA	NA	NA	-0.352662502669285	NA	NA	-0.906964282599975	-0.120069989904355	NA	0.536674760194765	NA	NA	NA	-0.125334864892885	0.294224750132115	NA	NA	0.202331712319255	0.303973487809205	NA	NA	NA	NA	-0.941614141323285	NA	-0.0356341951421246	NA	0.0827716251459252	0.102211368954755	NA	NA	NA	NA
ITGA2	-1.47512063876783	0.11259512247402	0.0428624444786099	0.5095107997549	-0.0787530053252301	-0.545030394395543	0.49821447747917	0.22558691499447	0.41096167921307	-2.04976683946381	1.13935196583409	-0.00759087925834012	-0.71518659685354	1.35609597532738	1.34965411014743	-0.09711932773109	0.13778392695478	-0.0853366164443301	-0.37259321640432	-0.878371128614296	-1.00710038267393	-1.55096016820977	-1.62511716166057	-1.48404691477305	0.11190022195234	0.53453277199894	-0.44074810463079	0.69952519975446	1.43879333348677	-0.0833891943407401	-0.22912229597136	0.17189901249702	1.6409453642551	-0.22161012467936	0.56721216667877	0.45402512557422	-2.91146287149851	0.08362865496317	0.2418806399661	-0.4952304223636	0.11051033051634	1.6014753190622	0.0124370669157601	0.26309168828133	1.35239532719317	-0.529290279643832	2.12655417679413	1.31886482135926	0.0075908792583399
ENG	0.831020938425306	-0.389346504035017	-0.516788767758384	-0.699918882971508	0.314455090475565	0.911378822795716	-0.799256585746859	-0.39847194696758	-0.0781694880571415	-0.207787571998524	0.973957702694016	0.226714037798265	-0.220951480118098	-0.888750652548754	-1.01963056191706	0.821695361563266	1.53978700984852	-0.631380228767989	-0.812299064236908	-1.04125792405344	0.442761103845756	-0.660517762041066	-0.589856969098556	0.393276752222665	-0.331783960130365	0.590667438437005	0.178935808544435	0.397070527824986	0.475508253332205	1.04699054570612	-0.144794164932841	-0.0463215005959615	0.408818885771216	0.224914789185916	0.414479424504955	0.318977061843456	-0.388348771885336	-0.32655866863967	-0.545980979376915	-0.48352240114943	-0.394841989965985	-0.351963824730093	-0.863764412735284	0.894670294164646	-0.760975996182219	-0.493289772264251	0.949405037978916	-1.24467982750359	0.468464847777295
CR1	NA	-0.57785483144505	NA	0.0841619423489	0.23215441030552	NA	NA	0.968968209790312	-0.50357593646139	NA	0.635182936447754	-0.60134482206075	-0.23982515813587	-0.56161705170976	NA	NA	-0.06431717364908	1.98023882904586	1.64380806369431	-0.47303214094003	NA	NA	NA	0.817290454457219	-0.0180938928927399	0.37296746736584	NA	0.579332071243872	NA	-0.05916338204772	-0.70391582689548	0.20536268482399	NA	NA	2.54870335578337	NA	NA	-0.48458767056925	NA	NA	-0.42103399295779	NA	-0.5404895936802	NA	-0.50918744485852	0.46383992897574	-0.06066170973659	-1.29849672291161	NA
SDC1	0.18741612673503	0.07758211843815	-0.59101487914856	-0.48302190448245	0.22065769958452	-1.1281900714022	1.7178373067098	-0.35972473715025	-0.17340744433247	-0.95561298254622	0.16014690611851	0.55875769817275	1.15259007231998	-0.29889731864007	0.70959294518302	1.13496017860773	0.22809201171997	-1.93238035748785	-0.87364984217021	-0.17246206306041	0.16956308875944	1.82449460410559	0.47946990137975	-0.45047447236595	1.37795618609321	0.35070361251925	0.59951742218699	-0.84258815053979	0.55424012091753	0	-0.31460102854068	0.30548324679499	0.52938513365423	1.09395325446706	-0.40468235717257	0.0119398206088297	0.3981805515808	0.51891921416449	0.16925869072878	0.57820485546428	-0.24897832881014	0.35883953588087	1.35426190640291	-0.62572205176431	-0.93677200089358	-0.64496880557306	-0.28249484682943	-0.63724657860145	-0.93369285617181
CDH2	1.91833183193262	-1.7591791916354	-1.6572178012276	-1.33253115637264	NA	-1.18320444105277	-2.4982492928402	2.16066001846687	-0.457565027197176	-0.245750335259908	1.48750135705944	-1.06430786131761	2.05744373187495	0.75077280352175	-0.446450199630824	-1.16926416827504	-0.00355474432410402	-2.01162075128479	-1.40905059741129	-1.88754201088295	-0.918887098908683	1.33497460014563	-1.16740505971437	-1.73147698132731	0.901009162801526	-0.511293471980362	-0.218240589527619	-0.803162773365427	1.93906031003198	2.40777485770241	2.40521453499646	NA	-0.223027323455831	0.561133125798582	0.00355474432410399	1.28566917001	1.77747169123387	-2.47961884579532	-1.27798077733978	0.114315771663817	1.98033117849592	-1.68148776427041	1.83318754505555	0.195196142629014	1.29861178374157	0.760445392911802	0.097917505382285	-2.30997493131189	1.63163477020581
CD58	0.715251034537673	0.379663765533943	0.720108447492333	-0.973852383575285	-1.27782171078268	0.0560190088733641	0.293242074400393	0.608880527787403	-0.505521866342373	0.404531615824833	1.34789893831363	-0.383014430209884	-0.151699061304936	0.897679399232373	-0.756954869162253	-0.301829672293567	0.584270252077663	-0.654673818364951	-0.989081542440991	1.14605820954995	-0.693901042706412	-0.842177973219109	1.27360302934419	-0.425018876034574	0.846710379176903	0.137970695959733	0.192879474262903	0.602565126332383	0.596317446895043	-0.674900963711207	0.0397088315190101	-0.735015996560253	0.455684172549243	-0.973623892095852	-0.11237448377739	0.815340261356983	-0.623395759938309	-0.725888745127974	0.514872764827863	0.683960038080133	-1.10798902803289	-0.627096340306182	1.14781191226009	0.000216754455400037	0.0682650794996811	-0.167384797030004	0.233521060641643	-0.125608932254253	0.771036530386823
VCAM1	1.31042386005743	NA	NA	NA	0.591405244503652	0.13433125062877	-0.62026181294792	-0.42555878281564	-0.97751062871418	-0.64619037308879	0	-0.52803299525055	NA	-0.07224581788122	NA	-0.38985265769217	1.00400359950831	-0.10069190921608	-0.54649679579905	NA	0.04705640694601	-0.14743775153168	-1.08550740733209	-0.45541841335524	-0.37765447803565	1.07215575325586	0.287286095053838	-0.42675024503544	0.0019349165667002	0.0114108608633201	-0.0171790476837899	0.510273590614623	-1.27133542310899	1.47867316540152	1.59995600290217	-0.71341750695602	-0.39440409961142	-0.51978926440951	NA	-0.78252479284765	NA	1.16888647472502	0.585639517038081	0.907546460507663	3.91493322700895	NA	0.0359083597865102	NA	-0.0563181375601298
CD53	NA	-0.212175490966974	NA	-0.802554038105433	-0.0731307500853779	0.222207821607746	-1.14505586057871	1.23760065966853	0.647411279854124	NA	0	NA	-1.05039265702089	0.466923297804465	NA	NA	-0.389396749266567	0.549395083724244	0.756893558411939	NA	-0.116081328341956	NA	-1.03249393248696	NA	0.301538246413761	0.092579028410778	NA	0.00864193117426604	0.128124383810869	0.087979567578525	0.288035619770131	NA	-1.09948865877116	-0.411897944962927	1.88329435701158	NA	-1.71209332899385	-0.21318176023283	-0.0651541337749819	-0.744838869251383	NA	NA	-0.555504302239363	0.806540808200413	NA	NA	0.918051924012101	NA	0.123713922102903
GGT1	-0.743235217345049	0.384835734818759	1.23073636729328	-2.45369015305207	-1.17443006507248	0.247832626260504	0.661548162910695	-0.298086232420465	0.023169023514516	NA	0.508088891762958	0.414951758450998	0.709987165309776	-0.931850184930089	-1.27037440684223	0.254059647002174	NA	-0.701734458951893	-0.686407222576261	1.35736890536083	-0.393455999939047	-0.556613964138748	0.804124244747355	-0.17988654514499	0.0716953868161383	-0.029167953715675	1.39896015369728	0.575341163226346	0.768148423551978	-0.972536659854399	0.294495397842153	1.21429291461232	0.991239002388744	-0.708469128276731	NA	2.34861284294281	1.2120532748749	0.079906131827375	-0.023169023514516	-0.943492906103649	-0.934341790062129	NA	0.42198795732371	-0.998043312326879	-1.26757374899767	-0.695884100022184	-0.212963177735586	-2.03516296000004	-1.29580438340976
ITGAL	0.266523894670288	-0.360033505926252	-0.492674584205331	-0.628636533502189	0.407223945321904	0.255872504191747	-1.03653617003834	1.00988851014333	0.531890198869049	-1.92004759286993	0.0697783981796016	0.292063138974736	-0.893951554069807	1.0095100501241	-1.37529640147689	-1.13488939777018	-0.586888896325491	-0.158240892329501	0.0296736380854119	-0.676296637354489	-0.318891690576197	-1.05256089323698	-0.354183859433546	0.41681916161443	0.686672097293436	0.135312570988814	-0.0944506119528431	0.93461800829401	0.38385992869969	-0.0296736380854119	0.615012524945962	0.347380158372013	NA	-0.0914086995815891	1.61787489556763	-1.20277626857642	-1.39519877289041	-0.562440147794219	-0.225536980103647	0.345037381426066	-1.1726171110602	-1.00317829005211	-0.55862105602361	0.982120125983564	0.437213905125359	-1.13919896345794	1.3345800497791	-0.758362953723371	0.438227879661853
ITGAX	-0.233695321429183	-0.146202145671516	-0.675995664520913	0.386741323228034	-0.520918208319024	0.51176077987903	-0.620551163569423	0.935839903508275	0.931168883145865	NA	0.347383326483074	-0.249115350071932	-0.706147661023058	1.12986064659589	-0.638122412155191	-0.600912185793433	-0.534624957640323	0.36861646364323	0.601841277842622	-1.02984263845042	-0.143106220198682	-1.57821856944385	-1.05129551943678	0.652247817124717	0.733329923940026	0.885161638784473	-0.551142254599453	0.815449660300557	0.720973514737022	0.532751324581543	0.471174561524199	0.849973293398932	-0.433540879726479	0.532568035130384	1.38001901000757	-0.620424296280724	-1.46068048950309	0.0203648784632048	0.2234904894712	0.0011987414796852	-0.105131298386604	0.405115033743858	-0.587623664184601	0.217019669039934	-0.0412636712153205	-1.38728695618963	1.14166320550058	-0.0850084344704349	0.202910171092565
FUT3	-0.14736303630692	1.29398023836839	NA	3.25799814298158	1.63206966670664	NA	NA	NA	2.12124588470346	NA	-0.11930624360794	-0.99505062619475	-0.93134952589076	NA	NA	NA	NA	NA	2.24332020404687	-0.10308464742869	NA	NA	NA	0	NA	NA	-0.75057138062214	NA	NA	-0.87776684680225	1.05851515726973	0.45724417648504	NA	NA	NA	1.42020652731706	NA	NA	-0.50847953369005	-0.74220706512809	0.10881508769232	NA	NA	NA	NA	NA	NA	-1.52200162108314	NA
NT5E	-0.444434374129888	-0.242615130457374	-0.699393584037545	1.86347905559264	0.216474959028925	-0.383212607106311	0.034052958697218	-1.03360093013141	0.026174966879316	-1.48138854818102	-0.620744677920276	0.204315320002313	-1.50470609369574	0.235726520286916	0.411549846024152	0.670385190678737	0.138771792245657	0.002871572566506	0.452194842284693	-0.599240244627894	-0.335511733872139	-0.948677450567223	-0.228356939645635	-0.731375801270082	0.754269330344704	-1.02688977054693	-0.674799548115911	-0.106269500616166	1.69305862178139	-0.116625416274755	0.285362173310914	0.526604994763406	0.411830382067772	1.06801136318292	0.605013042091016	0.87098765889941	-0.73014411404976	-0.652349082081813	-1.49279269122615	-0.525174572830822	2.10753760090748	1.42789675300613	0.192114471977837	0.829394282034135	0.956160461443392	-0.869443062016163	0.05731231758478	-0.119762193808296	0.377620776539449
C5AR1	NA	0.169712316806168	-0.947163427327658	0.281078550113357	-0.201345328697902	NA	NA	0.430126798880151	-0.48423360203666	NA	-0.02029993518328	-0.577186356957295	NA	-0.110386436779604	NA	NA	-0.570756978040251	0.187561708358352	1.46274882033506	NA	-0.688809771624333	NA	NA	0.850407298895034	0	0.201980921223687	-0.469388527907727	0.042718465849273	-0.543918313634757	0.363200216182511	-0.130175372769296	0.01654143926061	NA	-0.232144420950602	1.18636206547588	NA	NA	0.19384603199187	-0.196989064781217	NA	NA	-0.048474765822878	NA	-0.130237639413531	0.079807096113342	-0.346471509255504	0.920481727601672	-0.402203473783666	-0.039678384552919
MSR1	0.17943079648055	0.0782764061541101	-0.0422621858845798	0.641533916011854	0.000517810030430166	0.689771756554578	-0.52197371168436	1.24860404270806	0.74248220621446	NA	0.24077337082012	-0.54183437907156	-0.1893484382974	0.711030540476699	-0.0438974091131099	-0.74771155587314	-0.21405038524039	0.0482957061657201	0.621599562047861	NA	0.0523186512760903	NA	NA	0.17835279648827	0.896532784652687	-0.40374470114799	-0.49277007252326	0.41494451940445	0.556323535980701	NA	-0.32798350129606	0.36574754805139	-0.25043942102307	1.0238294637834	0.868598092907268	NA	NA	-0.24856607225598	-0.0901336718906898	-0.33580812906643	-0.31988586072054	0.33043093531428	-0.48907201273479	-0.13585133618324	-0.3807986015843	NA	-0.19691678365121	-0.0414884724768099	-0.0562473992683099
FGFR2	NA	NA	0.14479755155876	NA	NA	-0.01061990738801	-0.85765283319525	-0.86201589164972	NA	NA	NA	1.4554671236156	0.612587829687487	NA	0.29632345853881	-0.40224367562629	NA	NA	NA	0.32371964356599	-0.37470477357866	0.610134020754578	0.0795756964926699	NA	NA	-0.42135237967264	-0.74615057104214	NA	-0.0874842408818799	0.17720324765951	-0.73553998035253	NA	NA	NA	NA	0.557730625047489	1.55240240810215	NA	0.0255759972746401	-0.87258583770693	NA	NA	NA	NA	NA	-0.56056420256327	0.00936203607826003	NA	-0.75706468634025
CD9	0.0152558726345648	-0.650473517336705	-0.995793957835356	0.0586496770482849	-0.127586276178965	0.085253627495695	-0.352734749253315	-0.676063636855825	-0.521848518404585	1.68906611002801	0.00171437240176497	-0.277664104618705	-0.974091734127117	-0.192258963916295	-0.520597178541915	2.01067241795587	0.614665242213655	0.685385185066445	0.947089609021185	-0.243567557662195	0.155764461618685	-0.651912544247835	-1.06963413379333	-0.138389549261365	-0.133723400707335	-0.426732791396285	-0.874453485701932	-0.0672987901390552	0.253949159009245	0.526711108984775	-1.06828606864903	0.453613486105535	-0.280691389851745	0.816589161597385	0.661463057064805	0.257118038220095	-1.47585885784781	-0.458440203142575	0.359004501723165	0.171192863201795	0.203656622660265	1.3944407097636	0.617396455438935	1.68003695997259	-0.852029175050911	-0.110927529474585	0.976903505409865	2.2454305428856	0.176588385139285
FUT4	-0.14433122032322	1.40980251457836	0.844258926637599	1.85629715900496	-0.68062817752195	1.12607274368027	-0.35382119132497	-0.32401113070993	0.55219592307586	NA	0.12925683300254	-0.17943561689932	-0.0266535589131101	-0.14261817808067	-0.0723001418726699	0.626910293953848	NA	0.912859705521392	0.38433526200883	0.46494033403632	0.777545231286354	NA	0.546834168927949	-0.86115682866548	-0.28930461034731	0.657895783926813	NA	0.226837830209	-0.38074618930199	1.20037729842973	0.04727929465091	-0.34806377276963	0.49767701408833	NA	-0.39582268707468	-0.47611279902081	-0.38419715773075	0.35048947116886	-0.0579358100530198	-0.20199155579041	0.674880395020164	NA	NA	NA	1.47184044342263	-0.06203325782144	0.521193576886249	NA	0.06620770733282
FGFR4	0.33562933479596	NA	-0.0731438930239601	NA	NA	NA	-0.0530399625476701	0.82352007424285	NA	NA	NA	0.90134873510275	NA	NA	NA	NA	NA	NA	0.29620953459721	NA	NA	NA	-0.71957029917547	-0.0282758474783797	NA	NA	0.11759870758882	NA	NA	NA	NA	NA	NA	NA	NA	-0.17056791385858	-0.28670815040364	-0.32336091189133	NA	NA	NA	NA	NA	NA	-0.13146292197357	NA	-0.44516233291181	NA	NA
FGFR3	0.781901764899995	NA	NA	NA	NA	NA	-0.386079742510775	NA	-0.389745300222691	NA	NA	1.61405864618022	-0.03923367814555	-1.14932847369623	0.641365949759274	NA	NA	NA	NA	NA	NA	0.321356517126986	-0.491060257621578	NA	NA	NA	1.40407276660767	NA	NA	0.489566447318332	NA	NA	NA	NA	NA	-0.437897385392244	-0.024874699772756	0.97003493887196	NA	-0.764680916196255	NA	NA	NA	NA	NA	-0.741223261347502	NA	NA	NA
MRC1	1.04727794935576	-0.811419582810645	-0.973199337728332	0.507797662260191	1.41971764433764	-0.0624678534990228	-0.261534666241323	0.493133073509728	0.33758945340152	-1.80561237609539	NA	0.532457498457457	-0.852457353036208	1.77022495424306	NA	-0.743093064301119	-0.362813352051807	0.386239341700127	0.231037389221498	NA	-0.493524196080765	-0.593597838064803	-1.05392676521252	-0.0024014571637671	-0.802193022701374	-0.545125313992676	0	0.156075770678615	0.728352486589296	-0.400368830963824	-0.818762888029685	1.63347323838426	-0.773500055685254	0.79360349023008	1.7715433901849	-0.726633912694645	-0.510547779795719	-0.312095195922462	-1.08175952888579	-0.867073303979421	-0.213360124632054	0.783626471208484	0.116912120599839	1.54177669262246	0.338788707783552	-0.813072694552855	1.22300117760796	1.05461774741964	0.515719340640588
ITGA6	0.33066938357675	-0.31499383897961	-0.632328363736636	1.45242818211536	0.65883773986518	-0.808848591310986	0.23162814166521	-0.48298304120592	0.46200178823887	-0.664352154649673	1.50446940139672	0.18818085776617	0.63856857412069	0.3497078957688	-0.32098952029007	0.63615624208843	0.39157482894657	0.51193313592366	0.13410625896714	-0.12591369741093	-0.778363709546338	-0.6667908365402	-0.153650225907	-0.803913233446541	-0.35631793756767	-0.852339074894096	0.69594998035235	0.58603521329157	0.86892669460059	-0.44902604547618	-0.19740409650493	1.04645343991051	1.4433148942887	0.0159364278002201	-0.48846515479283	0.15049514525688	-1.34912963596237	-0.33584181730264	-0.1712706962625	-0.961567689438287	0.6832258512355	1.11411772109715	0.08055121767117	-0.39176011504305	0.42302658885583	-0.846110817895585	0.49159409741482	1.61324156861151	0.19682729459734
FCAR	NA	-0.192149015849877	NA	-0.227666102266371	-0.765031327367208	NA	NA	0.867598324136313	NA	NA	-0.077510196778523	NA	NA	NA	NA	NA	NA	0.035680214068872	1.60552679898059	NA	NA	NA	NA	1.95331721679437	-1.04738409459569	-0.041443639266877	NA	0.117510899323735	-0.661440985039178	0.36559243405434	NA	NA	NA	NA	1.01402507233294	NA	NA	0.213582080081471	NA	NA	NA	NA	NA	NA	-0.960774483998688	0.077073576833884	-0.366626548826258	NA	NA
FAS	-0.495532544493485	-0.766131635247365	-1.21589891093414	0.89248174162108	0.991318549685547	-0.598987465001595	0.789579019225526	-0.658319441175955	NA	NA	0.544688236018935	-0.586453771785975	0.497485979100605	-0.307068142695555	0.427974185356895	1.31499385963039	0.601419968712876	NA	NA	-0.442496732419395	NA	NA	1.05334893641984	0.546360748039525	1.96618363611518	-0.265652922791745	0.121220467758635	0.746103216838659	1.44831185761706	-0.594961835789575	1.04158320364957	-0.0225519583517149	1.14681862947906	0.261763537031165	0.214822105297835	0.688765905723655	NA	0.580950005237575	0.526590565883275	-0.171387574847715	-1.23862377125977	NA	-0.681073840978075	-0.359847935698455	-0.596187404182955	-0.718094386362905	0.234648331869145	NA	0.901891757232341
CD40	0.281554435082607	-1.42964368409347	-1.01590057553839	0.696530067510946	1.00683307706313	0.182940019049666	-0.404168573739523	0.518793529586797	0.75883369053479	NA	-0.755069812723653	0.049697723279877	-0.332507675202113	1.6428538010944	-0.418187638247833	-1.16354388268581	-0.300351945543613	0.226868133310793	0.231444991470698	NA	-1.01706728050639	-1.03653086087299	-0.951556434895473	0.16343358698042	-0.225892878279213	0.824178412654494	0.384966693386741	0.12294482785887	-0.187213225602349	-0.960073740355423	0.436105125052896	-0.982245244699313	-0.455792484152693	-0.052580827635172	1.23471419542008	NA	-0.932362823938773	0.236310321789562	-0.907284965478533	-0.200177908690559	NA	-0.750481695239993	-1.37264955247267	0.206575595885827	0.797377522531086	-0.262708686124613	1.55289209662628	-0.417661992002983	-0.033322218747122
ITGA3	-1.3980404496607	0.0360933786757651	0.136513753963285	0.583628852512315	0.672033123192235	-1.00184750922404	-0.682110803726859	-0.462706267434765	2.37718235546748	-2.52692992918355	0.675870181368655	-2.07547311375777	0.603721371910245	1.24030653535762	-0.0334855715299249	0.223121488840005	-1.10208321885942	1.37459039423806	0.582752805757805	-0.123314726162675	-1.63048620768967	-1.36467336423965	-0.714162230089961	-0.626187906427738	1.15919214915737	-0.730571191058315	-0.975319966803694	0.927375022127585	0.737001502181225	-1.06032677936302	-1.38176195655009	2.26426943452421	2.20065072930219	1.69831433941876	0.655416026326375	2.06732555505753	-2.09064291668522	-1.61965416773613	0.0201400295939351	-1.04043567607997	0.816307141936385	2.47737848139564	1.78813839940585	0.554391851422175	1.21326678451092	-2.07083999830473	1.68955209882169	1.24763747544088	0.594676577757215
DPP4	-0.835266206355975	0.9602484757062	-2.05007627581158	1.75091394148602	-0.616193029541643	-0.812900694152115	0.646621897371797	0.608260911697499	-0.583679804283458	NA	1.59942234039747	2.37995621627403	-1.83377122465513	1.30554015780248	NA	2.50131106237266	0.39732541868676	0.00825638699172498	0.599546685592766	-0.907176667919569	-0.858220561599744	2.02112986970928	-1.24570527652498	-1.12489005062483	-0.878816165774373	-0.76931801825019	-0.695500023405723	0.72825250290404	3.17994209927984	-1.2502800283279	0.252015447362058	-0.909202727586325	2.41737566878829	0.256746848194326	0.329971607108561	3.3972838612275	-1.5192211412966	-1.10927671602798	-1.1808085573845	-1.7670112406813	2.81801018184498	1.51518292701143	1.15839237703667	0.84902737947594	-1.11311990284296	0.606084379491985	-0.174150655675432	-2.07569984380946	0.90002735687965
CD82	-0.26015753006375	-0.69282570372434	-0.47242557267678	1.8873415057472	0.231834468527201	0.0813083338973563	-1.13587484760618	-1.00324977079694	1.53422191034264	0.212349220883919	-0.070284273835186	0.286647050342163	-0.541595829819993	-0.248887093354486	-0.946139774967281	1.34546785184496	-0.865882192366806	0.462242167493285	-0.431720069261066	-0.264932680671174	0.482516407971615	1.51619712586667	-0.687001064158295	-0.52252672391871	-0.401007996981594	-0.212451488017297	-0.175305901954901	0.0705532197499806	0.265822665819821	-0.386672278974277	-0.69977696855468	0.148758682753265	0.879780925598805	1.70540355277881	0.0710964990925923	0.0914736312408969	NA	-0.016225428732909	-0.071504875825731	-0.104405212536427	-0.117087391558774	1.09236578200729	0.851688460442789	-0.242379636577427	0.839766018847428	-1.14816632447132	1.18350661085906	0.505126325041172	-0.531579045627381
CD34	0.397829589007793	NA	NA	NA	1.54484807697108	0.443727654081943	-0.345167884631602	NA	NA	NA	NA	NA	NA	NA	-0.619888614184561	NA	NA	NA	NA	NA	1.06570339077655	-0.0291543385978335	NA	NA	NA	-0.430714391163918	0.0291543385978335	NA	NA	0.209473201156596	NA	NA	NA	NA	-0.233893134799943	NA	-0.235618704545429	0.508581035644764	NA	NA	NA	NA	NA	1.04146866348325	NA	NA	-0.369857498789721	-1.56584164213631	0.171502455490706
CD38	0.13192541003074	NA	NA	-1.08802936724013	0.985401621124856	0.672288332562523	-1.44758512010325	0.634994948954226	0.910447715227556	0	NA	1.380946813407	-0.98387732424476	0.791429164178151	NA	-0.93623185775185	NA	0.890917209600447	0.369790901853944	NA	-0.71217429778118	NA	-0.33295654454115	-0.30275842772453	-0.13143888406488	-0.51749932843091	-0.53660179155834	0.712896967411941	-0.51741400577913	-0.45761596247628	0.435579443250612	-0.60778092866276	NA	-0.14518472333389	3.05739394750495	NA	NA	NA	NA	0.18369302576991	NA	NA	NA	0.280334761414483	0.586097873709667	NA	0.92882461283443	NA	NA
CEACAM8	-2.07822899205681	0.754547273122557	-0.785124699376688	0	-0.163942448090082	NA	-1.82396433289843	1.31917503068609	-0.874520026328808	NA	1.00237866124587	-1.05271830298627	0.269954909866197	0.683727718846578	NA	-1.94522934581733	0.141955776637215	1.87103646470003	2.49977528032179	-0.147780949662559	-1.06876914106462	NA	-1.96723448685146	2.96078427794749	0.165292216972061	1.05397143959784	-0.348635010539752	1.34409317701469	-0.364795589658523	1.35749059487048	0.641513436011876	1.11012208911404	NA	-1.61257190679266	2.36012787795857	NA	NA	0.825277862133009	-0.835076163023338	-0.966613930164208	NA	-0.538004983800528	-1.05118718568363	-0.708383021557478	-0.260156263851175	0.772745354320533	0.537065272073273	-2.48190346736398	-1.67216492404411
CCR1	NA	NA	NA	NA	-0.0977700459661501	-0.9543278592124	NA	-1.09647487862182	0.00251363403411009	NA	NA	NA	NA	NA	NA	NA	NA	-0.0995084056156701	NA	NA	NA	NA	NA	NA	0.653973970844	NA	NA	0.23173417137717	-1.0056071804594	NA	-1.13193824897892	NA	NA	NA	0.1045174602726	-1.53122174849788	NA	NA	-0.01275403399397	NA	NA	NA	NA	NA	0.99563406287477	NA	0	NA	NA
ICAM3	0.234817839340619	0.180892889896989	-0.651991423118471	-0.94388846565108	0.913027439335552	-0.505695850152448	-1.25896375690426	1.18571070241531	-0.08107078118445	-1.94198697625508	0.80515036526693	-0.215945230026297	-0.582082190629777	0.007151002927649	-1.68942670602	-1.06629784163822	0.0839494160874717	1.31172187326101	1.68721419091689	0.114933336976864	-0.411016150008936	-1.91860454368026	-0.727072239629328	1.15583772662615	0.262867333925008	1.18828557081742	0.214976486350262	2.00720917272359	0.0686312093655036	0.928986375043022	0.209267214537815	0.784734792930467	-1.29968703190874	-1.38416115000486	2.46368525116015	-2.00594037459574	-3.28080849767837	1.0431183040472	-0.591157719869657	0.768887483731503	-1.84654528373919	-1.17483349179697	-0.107624956355436	0.81068489672914	0.103609519078115	-0.858342690085656	0.645659587592166	-1.50849363063681	-0.655071860000683
CDH5	0.987726775753272	-0.944462195219628	-0.621450832394737	-0.628700973410426	0.863305577335698	1.16838885650977	-0.143364129483229	-0.120665155868492	-0.57029078553087	-0.528099565841229	-0.298349161017233	0.662840051291475	-0.356684509190478	-0.597326755179594	-0.353371191774116	0.108266511745693	-0.749319973216664	-0.755571558075088	-0.391747477639422	NA	0.670159937820646	0.235776149761279	-0.236791305385871	-0.897422678700193	-0.223789790495246	0.249190623028891	0.205811277572865	-0.0168174862848021	0.118619513471911	0.754757456131625	0.22951469480846	-0.771605757107931	NA	-0.293020916687759	0.15154997645331	-1.08311542010007	0.0126320329257741	0.548399028387385	-0.562522216435534	-0.363651822832697	-0.156514353272769	-0.189273457899635	-0.423663573179034	0.669692478954604	-0.668303163474183	-0.987480922416858	0.0737132498882058	NA	0.744796582352517
SDC2	1.32460875999043	-0.819855874963795	NA	-0.522605160936185	-0.266309396678925	0.863516556993105	-1.36465778845976	-0.237265670441975	NA	NA	NA	2.38248891049029	NA	NA	NA	0.378075069260735	NA	NA	NA	NA	0.696410400340075	1.86407004139784	-0.0121443850535252	-0.504022112603795	NA	-0.595366631861075	-0.871029738516955	NA	0.0121443850535248	0.213470218002695	-0.448455628418995	NA	0.375413941844785	NA	0.586136156450715	NA	0.254627671334775	0.325357092673155	0.0941107374395549	1.09732130408924	NA	-1.15563722220934	0.969421350392805	0.570997972046975	-0.925726630230965	0.354705896369465	0.431886447822125	-0.466034381403415	0.917557412829505
EVI2B	-1.37562448670141	0.290599229249905	-0.768119665589845	-0.873761084733265	0.495679625584025	-0.578276496613955	-1.44162570331868	0.736636023122115	-0.0670416184194749	-1.47514873766207	-0.0124738658385648	0.097263169781415	-0.506254761717895	-0.550630961638765	NA	-0.577492836668945	NA	0.625750230228305	0.788764103951395	0.0124738658385648	NA	NA	NA	1.02606609230114	0.491890477182075	0.557863082938225	-0.267525784781165	0.928361690952045	0.756175324505775	0.128237685143855	-0.421329390385975	0.227026919240765	NA	-0.959124988297025	1.95288143771976	NA	NA	0.378996343529655	0.178458112768305	0.049185692710715	-1.44072633389407	-0.938982534672905	-0.466178856852125	1.12552542124216	0.317918604224395	NA	1.33275325001634	-1.51674946085648	-1.08087204594813
BSG	-0.361536022962725	-0.039068883707285	0.0544570303081149	0.717883895644475	0.477182807001605	-0.367286011876205	0.0737315235770351	0.878448996812795	0.377759145508735	2.07573114676662	-0.174178235674395	-0.808385085126405	0.600974256170095	-0.333914544738985	-0.996917751698985	0.986791265097915	-0.275149807749685	-0.0457579826339152	0.574090167777085	-0.141852443328035	0.198228837797575	-0.442075170829585	-0.584501711856375	-0.741472051342955	0.0433799921540752	-0.717176343946885	-0.460606582950345	-0.387580097508755	0.00472390192133521	0.597627357364925	-0.330550024922245	-0.00472390192133521	0.204947508701995	0.675496630969065	0.303194706957775	-0.499608672304625	-2.00673792339935	-1.05825967686431	-0.0222087903978352	-0.403224956802995	0.327882453334525	0.772596461218085	0.184870992572045	0.328031990862985	-0.285149956545135	-0.196581150761445	-0.162670395282155	1.51636533837272	-0.258232157349975
IL6ST	0.06506816135931	NA	-0.24785327659864	-1.3673426016749	0.16979694892325	0.56799972231295	0.25673826404182	-0.0303859228507699	0.38073364552993	NA	-0.43394941195334	-0.4658502170928	0	NA	1.15896027105553	NA	-0.8929549623433	-0.65254388983055	0.0417902551312102	0.73924573336995	NA	-0.4843166489703	0.4808477428078	-0.56785687860573	-0.36691627499405	0.69757521721769	0.69570715695604	0.11228550818556	0.2126971189175	-0.15325474265399	0.0791336223938499	-0.60414011681975	-0.0852498083076703	-0.29488010152288	NA	-0.79933826589595	0.0285469863655998	0.87795225557289	-0.41429579737562	-0.72526950967305	NA	-0.63900472646996	0.46963158468862	NA	0.87498155840966	-1.08157182767243	0.0366366935068498	NA	-0.26953640364999
CEACAM6	-2.76016000689861	3.38787049426529	-0.8752536390012	3.26134757361171	0.567330930571205	NA	-1.53334984449452	-0.289331744274235	-0.992802418872057	NA	1.80871839114081	-1.44650589343801	0.0842833053102552	0.181892384554495	NA	-0.708243438650274	-0.300001921898345	2.43688996427398	1.09369633468524	-0.396211424133356	-1.34462637213767	-3.87275960460088	0.326320043947105	2.15938752257512	-0.641978971948089	-0.186829726053865	-1.32245514049652	1.55129504494084	0.152995760409035	0.320170245028395	-0.887049161329682	1.90293861573416	2.11828676529817	2.31103984104301	0.873307264775835	0.280207216176935	NA	-0.315934968793945	-0.837629657665572	-1.75428722732554	2.5532400612044	1.28498028225733	-0.159904223255205	-1.67762578680321	-1.07538663956099	-0.387547676780317	0.410130543906135	0.322584789529295	-2.24462339679257
MCAM	1.49159520586282	-0.718616561612537	0.152249975421534	-0.681099277858745	0.34343867155742	0.69057175179114	0.264024004200351	-0.19121004256484	-0.740551058569354	-0.719098101961237	1.9939593191893	0.475357375672951	0.696781328525041	-0.235665351085224	-0.0375332132033215	-0.0961500279960744	-0.569870576540353	-0.778739865044317	-0.675115215320735	0.0735549659865615	1.15497196414231	-0.0212776779674434	0.4034130260374	-0.122192557226023	0.806872554729311	-0.142199519907645	0.51088322183787	-0.593353754659192	0.27197487197573	0.646581908475351	1.26204980261132	-0.591755173025267	-0.782266480790758	-0.0256939539015004	0.550025850504481	0.0212776779674435	-0.655223404594623	2.76641405665801	0.236371554320161	-0.211151582708748	-0.903277318131131	-0.525722329759696	0.139602556896304	0.49630629981559	-0.0310546173706074	1.22472215541594	-0.0374160278657104	-0.904833739829575	0.499017006614281
CD151	-0.582495485129694	0.0240389886323351	-0.076119464768615	0.607973660752765	-0.391906472459178	-0.432501337584716	-0.206031835110405	0.00927858703339512	1.20337890095997	-1.00438047114248	0.510072362371095	-0.973194660595577	-0.608370759854738	0.380505183328625	-0.359754074836275	0.385378795257045	-0.236165940764655	0.449554934599955	0.042201072599245	0.104544538299005	-0.201145103879355	0.239701895059965	0.395737041158645	-0.660618672183321	-0.102349282806955	-0.226569997915365	-0.231974359783145	0.615707117635245	1.09597209172101	-0.482885444315689	-1.12219932433676	0.973490051384865	1.92374445542193	0.283626173374365	0.023099417339125	1.15111800363947	-0.718241848808899	0.0976536210222751	0.190386667027955	-0.842077206819782	0.123975929592115	0.529866402864505	0.979367922764575	-0.73482496403783	0.561262790653065	-1.12194642987476	0.446034276779515	-0.0092785870333949	0.031077349831615
ADGRE5	0.565784859804894	-0.521999974328532	-0.828061114894219	-0.269761399876193	-0.0428919020210715	-0.567258667408161	0.157439128127311	0.557080736013903	0.279108523664588	-1.73148630363853	0.359024967007874	1.21133355161283	-0.394571670869745	0.761824381000604	-0.970302024397331	0.193101589062746	0.252174920643761	0.278441505721834	0.48016300798019	-0.0415953092216405	-0.470836433855841	-1.70937167496549	-0.680662254892771	0.635497366446137	-0.278587805211051	0.246134590120605	-0.197847023274107	0.476329735089747	0.539206171168803	-0.0402640212970155	-0.0858393213563565	-0.0789308325324125	-0.24648885399166	-0.0808111044895835	1.46353737770956	-0.000515656226765498	-1.04244860330981	-0.0603881243436035	-0.0504462863254365	0.000515656226765498	-0.805018971657429	-0.632314016194418	0.453064531080774	0.507369956455163	1.52879678170931	-0.614587038045249	1.01259651560188	-0.292688972383967	-0.596118249857029
ENTPD1	0.45108854030273	-0.25210372642865	-0.425070636139209	-0.358857568995646	-0.0113725830623599	0.81582132619718	-0.538327890299411	-0.20176547232954	-0.0435016844573399	-1.62724257990882	0.36715459121339	0.30539575226976	0.0354192629927101	-0.0742346835994299	-0.9125751583865	-0.0145930401710599	0.60159001971061	-0.12305854250621	-0.3458818612048	-0.739747653758004	0.49091121215058	-1.12295149134471	-0.445435344348559	-0.0870407032296199	-0.0372588959742299	0.33311261245683	-0.376605321828504	0.27919225572039	0.26883150082629	-0.32119050139682	-0.32625710297867	0.0113725830623601	0.0800982901061602	-0.557696784137749	1.26306564737761	0.39513128308985	-0.958601290202717	-0.12701732736226	-0.600693306492364	-0.0232482286931299	-0.365452617431411	-0.845903055534902	0.0809675282266602	0.68959438245855	0.24483725934381	-0.831882829060251	0.61021821149118	-0.687343189335721	0.44519301767815
TNFSF10	NA	0.66112749421444	-0.52008920051438	0.57183957658339	NA	-1.55577099406386	NA	0.0581864138944901	0.55472978017387	NA	-1.23997021278795	0.0195014091118701	NA	0.911047404971718	0	1.57786481449127	-0.54773814114551	NA	-0.98881253225687	-1.31200539293623	NA	NA	0.19087967745591	-0.61996186298622	0.80819425178598	1.32662072845342	-0.7525848193284	1.12618433580662	0.37460254105509	-0.42284680891835	1.44493403278589	1.24929820028508	-0.7914816972231	-0.48444602691529	NA	NA	-1.23086223858638	-0.15371585025886	0.43534509896784	-0.68985458076214	0.61957136768682	NA	0.29014089499298	-1.2326365996335	2.24603265100949	-0.3090554141428	0.80819139469019	-0.95533548510202	0.2604183442646
BCAM	0.962856417563465	-1.0577061524693	-0.688051069152556	-2.16290890931268	-0.803830176016658	0.933741965119635	-0.530890726845514	-0.285934944740915	0.571326659938745	-0.989725788962212	-0.239330877410945	1.00640557266633	0.944542327722295	-1.25578268406223	0.948858318784485	-1.58031257725368	0.604875756166365	-1.3035981016197	0.352912068971135	-0.0975966076225849	0.241085513668435	1.32735293631533	0.936827868246395	-0.616534555047012	0.472726388259695	0.863546319716565	1.23738042784142	-0.312485545511425	-1.09148593183133	1.03951920911206	0.262706599159025	-0.961160723786597	1.42566047193516	0.0765203938295851	-1.95828032926259	1.15893906583972	0.438137654018535	0.428375174474655	0.889374868505655	-1.36092932884469	-0.866148212709157	-1.15181536970405	0.711276706250315	-0.799232394698875	-0.813821644427253	-1.75424596992964	0.312373536463445	-2.53114752047517	-0.00536563603295503
ATP1B3	-0.296889067779649	-0.981958347594464	0.126498567376523	0.362617485126675	0.113285210956294	-0.195124862948056	-0.944018143690167	-0.2077423926685	-0.044527756721472	1.49889449718959	-0.140034168172454	0.253183102402414	-0.317692350603048	-0.245469661187227	-0.932428302822924	1.58199345392068	-0.00298607067550599	-0.079453362695734	0.605069951565859	-0.423780426781604	-0.570570729275484	-1.17728719055474	0.484116738563849	-0.487382101581406	0.75553789453271	-0.492354513600329	-0.3492382558005	-0.00796086254631001	-0.109343536522758	0.569662331340364	0.253687644249942	-0.776268339282415	-1.09889930414944	-0.725523911540174	0.82318831376636	-0.382472474330562	-0.651444412581924	-0.067377043221162	0.231603106643334	-0.483277875922178	-0.120183746788278	-0.382971038098301	-0.054559974574753	0.557776642958514	0.275266943311184	-0.624916607638809	0.283762036253753	1.78701420793451	0.145378703963047
ITGA1	1.01854693926522	-0.64080965504681	-0.5867480664733	-0.41063474327765	0.32452961252217	0.69232213089231	-0.71453931999194	-0.43488584094352	-0.36607209599582	2.06778248631225	0.64820494809491	0.54346932191624	-0.44289586927781	-0.36561405448323	-1.64504929213453	0.35565383913648	0.77593463614738	-0.72071643064629	-0.94670126463124	-1.22579192330249	0.41172132544605	0.34871278601004	-0.73278261888086	-0.3169886648095	-0.2694252184383	0.0401731965368697	0.29036189569892	-0.10778079468341	0.0642767166274298	0.86675782728696	-0.61521030815213	0.1767285015722	0.34864767280589	0.30219521579898	0.75260666286633	0.28108503668987	-0.41920687104225	-0.2578138864333	-0.71773756466008	-0.33582937669384	-0.0401731965368701	-0.31221548352932	-0.0930405758704502	0.98663038087346	-0.52066361103319	-0.71456984896681	0.32443405982238	-1.57618999355074	0.55718183935127
CD81	0.627647603241944	-0.899569921658074	-0.533922963059517	-0.414375714928884	0.558347701060714	0.571602818507144	-0.503815451023067	-0.584107613027548	-0.08549596607511	0.011113121807485	-0.332411440548622	-0.627585096193194	-1.09062980029438	-0.693229790658988	-1.88964437841437	-0.047814574339899	1.01181993532614	-0.35036698344442	-0.928042799844866	-0.110946650904744	0.348323568174704	-0.113758600878388	-0.448601026618988	-0.341998731605962	0.333530872321234	0.0846279449441539	0.536367178147484	0.122438600189434	-0.357114464187996	0.366844945294824	0.181925694001384	-0.035894123381198	-0.133671484410121	0.701174417359794	0.717086478577474	-0.520956472634181	-0.300750249339441	-0.00407913186916697	-0.162226075247194	0.205382131324174	-0.906725928162965	-0.701013557588253	0.027122088366766	1.58179447968433	0.163625209444094	-0.553289497910806	1.23333404324751	-1.04438537393855	0.803744169454974
CXCR4	NA	NA	NA	-0.836107147178905	NA	NA	0.0218374133579551	-1.14701740306208	-0.247071854610835	NA	NA	NA	NA	NA	NA	NA	NA	-0.787929576039445	0.247308058763405	-0.175955793608055	NA	NA	0.189906776610625	0.253300423861655	-0.0105067921681248	0.0582575463258754	NA	-0.163752132231135	-0.641279809033425	NA	NA	0.334364666522115	NA	NA	0.0315555472509952	-0.0888823878505245	NA	-0.402138764782155	NA	-0.289503069505025	NA	NA	NA	NA	NA	NA	NA	0.874469117640655	NA
SIRPA	-0.593550148794369	0.025557555311898	0.259169599164728	-0.436608116837069	-0.150134423930512	-0.237980051125306	-0.199633922806346	0.579501174717069	-0.041573868803644	-1.98209750054274	0.33513589224052	0.343603387946348	-0.05787152878127	-0.296957462684063	-0.107319568709715	-0.503300095036529	-0.17627457470385	-0.0435995659334001	0.184222194681789	0.0546494896686659	-0.553181659568869	-0.490410309767629	0.547493074516838	0.689158316031104	0.499267287388521	0.194443440070943	0.32064056604447	0.502575096261349	0.132100281906813	-0.268744347922537	0.162112552316381	0.415163652125022	0.748707349359746	-0.174346237237021	0.543508840443724	-0.300506114803503	-0.0980475290467741	-0.204874963975552	0.482360222461018	0.622290675722935	-1.00704225435235	-0.601816594235859	0.422691887269568	-0.346587880186771	-0.066278747881766	-1.24055049748247	-0.105308070622389	-0.948361705573259	-0.974443149485789
JAG1	-0.0743057075839799	-0.48538411641843	-0.83691287892953	NA	-0.37929970744871	0.0974259625751799	0.698097855557223	0.579036885081162	NA	0	1.82363703276817	2.04156275694921	-0.15835099486387	NA	0.541483441862805	-0.15304655518226	-0.46701129530714	NA	NA	-0.24681562061948	0.11804184599612	0.605224588475351	0.472220737334476	-1.08007057545236	-1.05333206710762	0.0563180255884199	-0.50624071069793	-0.58404142541014	-0.69438846229711	1.08403021902027	0.0650638225178899	-0.64493920347631	0.602337491272063	NA	-0.0123917840035901	NA	-0.13322595393036	0.34280021183866	-0.18863344647081	0.31343299644663	NA	0.861929414455126	0.30917316279567	NA	0.07445066219154	-0.42871419154337	-0.36471039595532	1.08899687178379	0.07516104886146
ADAM17	-0.079474865778815	0.055203157976248	0.30289181062228	-0.14433461007277	-0.311003420108083	0.170688227151731	0.261850173061094	0.20274673333959	0.467841218238293	-0.015791975937048	0.354847356686179	-0.505372970179708	0.394559853462431	0.356314175448837	-0.434336664310287	-0.724707274563963	-0.288693092662628	-0.835079386273625	-1.12998919834789	0.278352405213269	0.179204567088171	-0.114089323482343	0.490620959060243	-0.128290576367392	0.562036121603177	0.193586204632508	-0.398628961670161	0.123746337754446	0.244277793447022	-0.931864209278675	-0.862393007243265	0.545757455383401	0.596909382719368	-0.577606525714694	0.08496066749742	0.164901004584035	-0.590660648560906	0.251609862789465	-0.109987267054704	0.213269122131241	-0.402208830499956	-0.494485892725615	0.831121176222388	-0.635557835487264	0.458708389776172	-1.97738844063858	0.332348377386151	0.502439616833194	0.00365979793341098
SLC7A5	0.214053493208547	-0.347433753844441	NA	0.0683793468048546	NA	NA	-0.8425739130438	0.654438091412374	-0.54962215564973	2.98151682419967	0.557344115580834	-0.0733430598602005	NA	0.346667391863348	-1.09539115269062	-0.67843368585167	NA	-0.430140097551331	1.24126947506781	0.125048391855072	NA	0.353424320426994	-0.409230064283141	NA	NA	-0.28652515790236	NA	-0.65843035052525	NA	NA	-0.53119629326406	NA	NA	0.294002148971002	0.203528263881386	NA	NA	NA	-0.361586313106411	0.398754617902171	-0.78672162773882	0.0384321459662306	-0.216681599973491	-0.543375932103771	NA	NA	-0.52391385705136	4.14152583238774	NA
PLAUR	-0.39670560208178	1.57808983191864	-0.2751626727246	1.70250465903563	0.726785219475292	-0.0260120735809999	-0.77586429045064	0.523535699863307	1.55733216944319	-0.8924755498109	-0.29493883236314	-0.57318166490458	-1.17786428655005	0.861367030899351	0.16922561846247	0.37652174996965	-0.84977106169724	1.0630146155707	1.09495940796295	-0.95308162790177	NA	NA	-0.867304773732	0.674175935320271	0.0912725700114401	0.04514155064102	-0.55538120272533	0.36897433986168	0.92941895853303	-0.2784864075875	-0.42705397654263	0.982188718606861	-0.65219356023594	0.20883704327888	1.45453549712531	0.978442235153087	NA	-0.52648359867157	0.29387454765102	-0.46923748031233	0.14007007328056	1.2557717748543	-0.17332704647875	-0.53570349883642	0.573790479351661	-0.68169849445809	0.44522455472579	-0.42457606493773	-0.89468409054719
MST1R	NA	0.920702128860757	0.646649066819661	1.45409803647827	0.898279115569934	NA	0.760972676199335	-0.789772372432185	0.704266561945061	-0.861446032555635	0.607795010320115	-1.88721960430598	0.197141630738485	-0.273287342221705	NA	-0.212566058352845	NA	1.35404997687396	-0.911169016712965	0.521112252816092	NA	-0.803395181966825	1.59345443059392	0.472543970269425	NA	-0.492118377422835	-0.702721212203675	0.605305918256181	0.072897800901075	-0.311937713382015	-0.0336408135618651	0.727668914148893	1.08893948605132	-1.06692822165776	0.407500313774377	1.7708839676247	-0.447724412374745	NA	-0.143868939924865	0.462428091813429	-0.0316863881027249	-0.566683279401865	0.052317962231605	-0.524876156431835	0.81575657804424	0.108072108992185	-0.112648358564895	NA	NA
ENPEP	1.59198898732944	-0.426116827274779	-0.770526817007535	-0.42138187971718	-0.647846653535665	0.870148622095005	-0.038952724699718	-0.859157567127585	-1.1389641008565	-1.0732702635458	0.221957584444771	1.48465164012741	-0.478671774137034	-0.731596175263385	-0.775559522765975	1.52699194731928	1.36716120181065	-0.48711825887728	-0.47376813193637	-1.06731506271808	0.814157075923701	-0.233780057663762	0.18317630670402	0.534174933554524	-0.312436340248535	0.058323931535129	0.756563297574642	-0.273484631476924	0.707038804517965	1.40861265970046	0.240116313704165	-0.529092089248124	-1.63541530105707	0.772608554554233	0	2.17202910242323	0.387991077637046	-0.134436591535194	-0.450751517785398	-0.329943715476752	-0.27323884298091	-1.10187807774531	0.093989859695417	0.792385802962332	-0.660375624761235	-0.848991038809905	-0.169140178989189	-1.93830643371126	0.574769521633436
LRP1	0.833298994215015	-0.284336926076415	-1.0216284611722	-0.177538015946075	1.15587606286312	0.519482058469965	-0.692417579003946	-0.419941870527695	-0.417298839737785	0.239680676858325	-0.107613306182705	0.426968771474715	-0.116754507499725	-0.238605527822035	-1.46408604429151	0.177746554901245	0.571764896142105	-0.284608364828415	-0.840287235567031	-0.749243843660731	-0.252475712021725	-0.659131904375711	-0.645215956068704	0.00622000474333495	-0.233166393764765	0.0996246955218349	0.292356078659255	-0.0880526148033751	-0.590598862218115	0.344158262395505	-0.0589610012648849	0.381053812052445	-0.196621950933905	0.400943698060185	0.699044778784245	0.0638409741134951	-0.402745735103365	-0.824431424672302	0.138521733592075	-0.723228700699201	0.549806454139875	-0.951498786796318	-0.00622000474333495	0.845236643584115	-1.30415195234453	0.181576289183325	0.0150639128011949	0.142418613296265	0.0922459590805149
DDR1	-0.382686266427579	0.845187958511914	0.775899682302188	0.185350263952429	-0.0727585074889006	0.287949093399765	0.229995622722563	-3.01443982411748	1.03016062665573	-2.00449934808401	0.709731499075662	-1.10268124215054	0.118094958478174	0.413876612185479	0.412156603013562	0.423246313938243	-1.27972380474353	0.763020763740391	-1.66077576891851	1.13575098400505	-0.259462975089904	-0.325011727497527	1.25963638257089	-0.743566231104728	-0.638359846315738	-0.311659872738846	-0.151327108484231	0.133551582112129	0.110235987261354	-0.812209333795798	-0.795579657959848	0.95931159413709	-0.439800804672015	-0.170872142610694	-1.19586661377469	0.744947499375003	NA	-0.00812962224275354	-1.18662875071826	-0.859622583971507	0.17297327458365	0.383710523354624	0.977108877640172	-1.31609133752144	1.00333168960415	-0.771877259677167	0.721302544782531	-0.00384180841020554	0.270132689466972
CD47	0.0223134795832549	-0.637895488438905	-0.280731937826895	0.511158439311725	0.550956679608495	-0.999134055919534	0.378404737091255	0.354022713251605	0.859862277576345	0.0252419910302848	-0.310532747385095	0.274910977709885	0.00958747945868477	0.911882283389415	-1.24626099402797	-0.556469474230075	-0.782015663519135	0.938770092122695	-0.899632948097978	-0.801444633617775	-0.413897622555105	-0.477914387566755	-0.761839650669825	0.127454545328745	0.143200599783135	0.780680111913185	0.614961812568875	0.574590160207385	1.57105615410349	-0.150425324225525	0.362188925673955	-0.0799668013751551	0.628244275300095	0.167545389041295	0.973984162174515	-1.54187982288036	-1.06296993351938	1.58124398374916	-0.122998268353305	-0.644234719959005	0.00869813893045479	0.382898452910545	-0.562423954644455	-0.540104698061735	2.37300124294888	-0.169782782216515	1.51868428068526	-0.561030832874175	-0.0849581167003051
BST1	0.755297685638632	0.168776212073642	-1.53187073408148	0.0391810428538855	1.22085426127884	0.592095888813911	-1.13844882957267	-0.340325170856905	-0.139541584171822	-2.22234272385225	0.0526741351467425	-0.0211065910391866	-0.817599671975603	-0.685359220567024	-3.41198599085145	0.929823255412962	1.05511825803754	1.25865425509223	1.63892882960397	-0.84940556621584	-0.294207797166888	-1.40472771152048	-1.94589924729566	0.704636476570242	-0.19287813306397	0.737046347958711	0.246734324997052	0.811410108940281	-0.471514853217874	0.652918994050302	0.367061701678371	0.0992619556935754	-1.25625901009579	-0.135103397928807	1.76091376814713	-0.97100820544152	-1.2238939870964	0.164690144266781	-0.324041086261531	-0.134300590135506	-0.0276477279379155	-0.649498609892941	-0.0727947492911986	1.12020198401372	-0.253612411117862	-0.153591928059405	0.299440031198311	-1.30177313422103	0.220939764157911
BST2	0.373674899540965	0.102843647734341	-0.990653079582455	-2.71157771341297	0.09818053168186	-0.388756755000197	-1.92091505046636	-0.0184553068632241	-0.995407819014592	-1.94510441709415	0.141147760771428	0.851043458108145	-1.8710380253001	-0.128816964859763	-3.39254793541942	-0.309186338878821	0.680375601138655	-1.03511569330029	-1.01428281059265	0.768552906612725	0.398734272490665	0.599644795502775	1.58667066878499	-0.569588416519663	-0.430840422013928	-0.349763150811997	0.795722847628275	0.134486632646361	-1.01180866281894	-1.0544916350121	1.268667184549	-1.03372376844162	-2.20956027946794	0.825598011946705	0.695209402519885	-0.698706599971434	-0.15017792402773	-1.67653224896217	-1.75568564515442	-0.698063708152292	-2.25097208848951	NA	-1.77509669760665	1.27648459260193	1.53812451392293	1.19434095588285	0.128785275199508	-1.15173188195529	0.508948487718535
PTPRJ	-0.248766009790522	0.535401163980928	0.00798600708637548	0.0357355082664795	-0.437978660387295	-0.279684271431641	-0.0410956608454985	0.451676934148697	-0.474982459647827	-0.643007423857781	0.268995822319165	0.395985823645689	-0.514879705676977	0.151775889486112	-1.21317718844079	0.535978672891517	-0.47150939141286	0.704862221603161	1.70528086779087	-0.148579044433615	-0.634026193606745	0.73276517492887	0.141665925636595	0.279761166695919	0.341788531177593	0.129630372772259	-0.415614426618334	0.453598544433481	0.370297277782582	-0.00798600708637548	-0.452310643692983	-0.0297079639867955	0.848668943706503	-0.406581329885531	0.683625457607214	-0.00865328250339448	-1.14573120444082	0.444585650163497	-0.485758508188436	-0.318345285664096	-0.539982443464799	0.186408128337725	-0.0180963464433155	-0.772444995796285	0.0845082687843875	-0.570626526240412	0.0829132510259155	-1.1079225682962	-0.347933639594778
ALCAM	-0.555048523999615	-0.144027980669435	2.14995791005955	0.167262385178965	-0.082895351294495	1.86708474388292	-0.341442800523195	-2.20532004760217	-0.314543823635585	1.24343091292815	1.057214910336	-0.894484967051148	0.778827585653975	-0.364827756518865	-0.146624423323515	-2.28881186565784	-0.576463066256525	-2.69419866737872	-2.43306758668909	0.784745274690545	1.83173493725717	0.267926063765185	2.89024062106501	-0.310688031992355	0.360530036929575	-1.13610912800918	1.12851485395908	1.03821771250939	0.934864316076485	1.71923012699011	0.242161746179245	-0.553332595001225	-0.627947465750952	0.311127914526625	-0.836883372846583	0.441433962207185	1.65399609557395	-0.234638254431845	1.69222897639772	1.88710150034933	-0.778093026842815	0.214688226912585	0.121383514663535	-0.819056989273221	-2.74044459156744	0.082895351294495	0.645809765363955	0.552075256508545	-1.0448354403597
NECTIN1	-0.11288552173845	-0.08989137563158	-0.00190372889567003	-0.00769640028014007	-0.2499852571525	0.14945363338479	0.424778848885398	NA	-1.73889052486137	0.2396887242458	0	NA	0.00619437804824985	-1.07397270597811	-0.84597776496629	0.356287722945452	-0.22084595549736	-0.32869615678445	0.418624083449852	0.315198330105489	-0.53178601383239	0.571728659292536	0.19825842419662	0.11263697078082	-0.07415119897509	0.618166306300387	0.17220746322533	-0.31734723656729	0.20603679382572	0.13165783120092	1.06212338293961	-0.40066229599805	-0.36496016424795	NA	0.16483241524017	0.03861423505596	0.402172124230359	-0.0479280795139101	0.0921510040007099	0.23310901040063	-0.63680577998395	-0.72384905656097	-0.79352964355293	0.06326907756282	-0.21296973339077	0.673789359171527	0.1687585763604	3.20056343445924	-0.74356819108572
CD276	0.559297479857194	0.029014897606241	0.735986433051407	-0.172302826727628	-0.232972321891963	0.916185332431722	0.133373589297366	-0.401596061198095	-0.301407737118346	-0.558905720024879	0.453027782170402	0.416993996799187	-0.267767448119686	0.246984587421798	-1.09614386695343	-0.421928140184224	0.0101411253782837	-0.456510615590897	-0.711276932328603	-0.673043347099344	0.523391116647913	-0.155133393926615	0.187963106138553	-0.304743552592222	0.334546271049823	0.232571282222301	-0.856018895483662	-0.191038667677856	-0.0474987528673326	0.530258646635515	-0.313131730200696	-0.264693683020313	0.613361055765845	-0.0837110972928796	0.750745291246722	0.385550869804698	-0.156163755622488	0.359571282526663	-0.13010910885128	0.464090595149527	-0.665265543043775	0.417032836544847	0.615999640830806	-0.322739754312584	0.116549892692228	-0.545017367511027	-0.668042787452572	-0.766783974899764	-0.398418983647877
CD109	0.76836119457064	-0.16290488157795	-0.22809540014276	-0.0515978893468001	0.27578701656722	0.8039793529093	1.63578125033671	1.86569593664647	0.0201237972249799	-0.53734435060263	-0.21707438698749	-0.41598701416988	-0.62857224138583	-0.6120232998056	NA	-0.41324814192996	0.11480838048421	-0.71352681583772	NA	-0.45635297819327	-0.0533502334425202	-0.52783611179228	-0.39334107874042	0.7418998449903	0.00731678365599997	0.11492374260911	-0.20349457511487	-0.12911243005342	-0.27152714349161	0.82854856209542	-0.37826173070912	-0.00731678365600019	-0.0563943543923102	0.38543373244984	1.40593156003267	-0.55490702617537	-0.29166242850265	-0.0698367324761602	0.13384955963655	-0.58038670086317	-0.0638847322423102	0.5243082022775	1.47678687768021	1.17856741503524	-0.34710830300502	-0.83861422392842	-0.12357634259921	4.2180292532248	0.31602434674172
CD163	0.996519432283783	-0.152145728125054	-0.76303990088645	0.0194321554610705	1.36030465058753	0.206626188199353	-0.0194321554610705	1.06139614695187	-0.19261845198004	0.256763974458023	-0.819029066143416	0.641613542696432	-1.03241593026744	1.14917330477729	-1.16364420890242	-0.836064519967276	-0.22760303260884	0.438889360259637	0.794751452067744	-1.14333911055713	-0.469768252685837	-1.15270963207076	-1.18814721174649	-0.236241922092865	0.505350706461856	0.151083834419643	0.0293821784413035	0.255177959721371	0.266332764016206	-0.0843071531739165	0.482341485719627	-0.612352472468622	-0.873158191682318	1.64638790255292	1.8407585821135	-1.21036878113093	-1.00336927491338	-0.470123255686937	-0.549526086915952	-0.664689196233575	-0.105460952866028	-0.483555415204776	-1.02295670664339	1.6185009987253	0.897631542291974	-0.545606485002608	0.630479194802576	0.391709020540894	-0.187370498077264
CD302	0.589650346673609	NA	NA	NA	NA	NA	NA	0	NA	NA	NA	0.62487729550252	NA	-0.148019592476	NA	NA	NA	NA	NA	NA	NA	0.358616293979606	NA	NA	NA	-0.028954323493412	NA	-0.614890541610619	NA	NA	-0.390035565723878	NA	NA	0.417883628725727	NA	NA	NA	NA	NA	NA	-0.080671197655468	NA	NA	0.993419287098344	NA	NA	0.13900561795832	NA	0.323282683430667
LILRB2	-0.46674623710285	-0.48911192554654	NA	NA	NA	NA	NA	-0.1144787776354	0.0652027218539901	NA	-0.29674927241574	NA	NA	0.15614104906017	NA	NA	NA	0.39891741642118	1.12826027825688	NA	NA	NA	NA	0.36750232644119	-0.34613360966941	0.66799763244911	NA	0.59694895954734	0.19432312245903	NA	-1.03566017515988	-0.40333764638423	NA	0.29447860030669	0.86430820858402	NA	NA	NA	NA	NA	NA	NA	NA	NA	-0.41549443873176	NA	-0.1392879652339	NA	NA
CD177	NA	-0.892381759996146	-0.78741318301571	0	NA	NA	NA	0.781812243405787	-1.0331159923081	NA	NA	0.00211446180078312	NA	0.261071950510578	NA	4.11894130645309	0.459552246781493	0.819632001316073	1.52791726073368	-0.827674092628714	-1.1365178043064	NA	NA	0.0299928192875782	-0.238608390174674	1.5022026565364	NA	0.408355468339984	-0.533450920208089	0.37826571390916	-0.124072481048078	-1.00158374396206	-1.4331169841785	NA	0.965175876438808	NA	NA	0.471960975648345	-0.29363496100583	-0.795713155125748	NA	-0.87369502297455	NA	NA	0.999348412167013	0.752028797497211	0.29333862415352	NA	NA
SLC44A1	0.305563471668651	-0.602505257847425	-0.517078511957204	1.39764492914013	0.68232468628459	0.341376245616856	-0.859250785805917	-0.298870675239766	-0.466953840116479	0.525106244392435	0.497023135059099	-0.0147051716583411	-0.866604544260961	-0.168941431923243	-0.896553551547961	1.5056512367307	0.656937446141589	0.31943678656997	1.96591727063975	-0.34668269100901	0.242072079291492	-0.344850863734551	0.365623457216894	-0.25130804620532	-0.414234441158711	0.637333556719569	-0.35315837990692	0.128849850000248	-1.03791062105184	0.0378331212421434	-0.487248062130706	0.495990066338312	0.0900338515831143	-0.122977087302002	0.871113008431501	-0.692780093659732	-0.66153028353343	-0.359627960291099	-0.487490467553788	0.0064174786390714	1.42951744439235	1.2368355583239	-0.184566077819125	0.238294289752159	0.83000535511719	-1.49834868582521	1.08880777614391	1.42992705062196	0.285450419305493
NECTIN2	-0.27536374232494	-0.733968823321037	-0.29279149412351	0.59407513555941	0.38807816982301	-0.500649203133834	1.09120311736174	-0.810585759600771	0.18645481196483	-1.15054580087752	-0.2388719372808	0.64663636228133	0.29851216451857	-0.36398374258399	0.07109742035424	-0.494979330605856	-0.713599841342947	-0.19542574680795	-0.23076513151541	0.51353783760306	-0.31157055983926	0.43730608716333	0.50437553460715	-0.576970204098707	0.17992446371282	0.3246449731994	0.68510762646186	-0.15605031325054	0.18030520735838	-0.0225935484173301	-0.0707279150790801	-0.839494724485563	0.29802058837658	0.16610883761231	-0.651261745909977	0.0980244351500601	0.39396236398145	-0.27081662187387	-0.0496620292054499	0.17150658614838	0.23799128908278	-0.578802079618858	0.14277419751678	-0.487665966240367	0.0383248831512999	-0.66632554450252	-0.327857983971599	-2.39566943139484	-0.376180344748592
INPP5D	0.155781027600052	-0.447728687118685	-0.63753306736766	1.34375949907929	0.880735361545643	0.185339503181246	-0.996998277457039	0.936977855799	0.645598168093454	-0.538328757982387	0.110309600867903	-0.0604761935089035	-0.974742402544559	-0.0497049477663945	-1.23323922386217	-1.03635097922713	-0.486373102584564	0.0579907143722655	0.50030642168156	-0.559418901376116	0.141945935771649	-2.27710295463128	-0.831838109502371	0.618185417587874	0.368280894989811	0.396897680893319	-0.256778643378867	0.756284853827465	-0.167807344644096	-0.0953954719537465	0.196986860725496	0.207285586677472	-1.26416342278045	0.136378489376526	1.50552189021153	-1.61963811133927	-1.76346743042077	-0.0717503566319055	-0.0392105690064045	0.213931916977392	-0.93146408087228	0.0048539661413055	-0.456349469646895	0.764146527538591	0.115253787782041	-0.478086747589921	1.08721859823392	1.08508959601434	0.0094774475886325
CD101	-0.706065361854665	NA	NA	NA	NA	NA	NA	0.0676161324488249	-0.348547519261195	NA	NA	NA	NA	0.862464623063931	NA	NA	NA	NA	NA	NA	NA	NA	NA	-0.717544938212475	NA	0.0876912685739051	NA	-0.125534068871305	-1.13459510776123	-0.124326420173145	NA	0.146157470748595	NA	NA	0.775901491620614	NA	NA	NA	NA	-1.0778786753532	NA	NA	-0.611045398641945	0.740992243457845	NA	NA	0.562911520935925	-0.532943693427285	NA
ART4	1.31687727669114	NA	NA	-1.68760104208842	0.33546727020517	-0.55188905141596	-0.7182982314723	-0.65906964391931	-1.33556891840896	NA	0.881142770546937	0.807462685484492	-0.0543155427083	NA	NA	0.333749892119819	1.32393069557364	-1.56160758244697	NA	-0.78753820468759	-1.19009918862108	NA	-1.10067998778589	-0.19414164627448	NA	-0.45754024583953	0.333943962548329	NA	-0.01656888461836	1.23651929533586	-0.01999301033125	0.62826527261849	1.61020286528207	-0.0897014764216701	0.805604882181454	1.25667436363943	-0.95410285962311	1.32386697000917	2.08434081649855	0.0599329448685599	0.13981673020321	-1.53082161241459	1.17478982970494	-0.0557079652499302	0.18919009847574	-0.96323040995388	-0.6011951393217	NA	0.293161073323848
IGSF8	0.424243714006604	0.062617848643574	-0.190869654218652	-0.432548381519787	-0.788592028373421	-0.000470516839288004	1.96801483842835	-0.702278552981931	-0.144948779498193	1.48557485050132	0.905526291336624	1.83076690707704	1.0231819842654	0.332548707373288	1.16166209760576	-0.33214477747376	-0.617149005571978	-0.779468924282511	-1.24489688970701	0.43567811464934	-0.367103998757322	2.26117785800635	0.092594388036364	1.03602295223098	-0.30420711402698	-0.021004540107549	0.908848543156969	-0.19227361647588	-0.162383034413228	-0.465189603311861	0.663769496077546	-0.62247218345677	1.20416383251522	0.63955494784758	-0.447438716034934	-0.880360304832281	0.182590489547785	0.000470516839288004	0.267433559286751	-0.766549537352361	-0.719966124075591	0.453552964827706	0.188369880400758	-0.211347742367645	-0.255626670577303	-0.089070570198384	1.46901784825583	-1.43410074098066	-0.316846882847463
CD180	-0.44045156207498	-0.58303934586735	-0.33151289630739	0.62155434977841	-0.28356339012615	0.28560401500435	-0.99852304071934	0.24624990343137	0.1827418010438	NA	-0.0406050885917801	NA	NA	0.28477796191148	-0.0231700354284101	-0.63147869912198	NA	NA	NA	NA	0.29432312426904	NA	NA	0.17910308853572	1.03764241725248	NA	NA	0.73870542107978	0	NA	NA	0.82398182470672	-0.44142890504301	0.65605290976623	0.91691617145546	NA	NA	-0.70779380325955	-0.12252069248882	0.20888560823569	0.0566698866501498	-0.28570710172126	NA	0.03134345616715	-0.93200991396022	NA	-0.01555643497402	-0.02735388106697	NA
SIGLEC1	NA	0.0202985087944152	-0.777888590822755	0.468006322168495	0.0390199078707352	0.262015237731775	0.107152078828415	0.641949669307395	0.801763882891601	NA	-1.35656000849527	0.331952925920565	-0.0709645132751549	0.934682257571632	NA	-0.693308043429305	NA	-0.359909675984255	-0.013802431275225	-0.156044720015245	NA	NA	-0.0397333541960949	-0.00838127149367485	-0.437692607895105	-0.594972357609865	-0.067156552469565	1.06747049700699	0.00838127149367507	-0.143120979959805	0.94849613237628	NA	-0.265708980104145	1.79920520000065	0.610627356634105	NA	-0.616449690026095	-0.306438817270295	-0.0161439781674948	-0.293947510244505	NA	-0.265302447340445	NA	-0.199245929853755	1.78191211195968	NA	0.450312197096615	-0.180227749435795	-0.357518853036045
CDCP1	NA	-0.23768475521882	-0.273980965017372	0.627848828748925	0.00859422980574398	-1.15703048581157	-0.0902162529735331	-2.03776913870347	0.129397055412617	1.49298817660617	0.29918498500751	0.0904551053810739	0.444380348101729	0.422636282362816	NA	-0.79330689110146	NA	1.07988859617282	1.18432140490985	-0.51068999981664	-0.97984546386004	0.383050857434165	-0.62852245154045	0.071653600994696	-0.180781013746208	0.201706593851468	-0.47824871960217	-0.076253714528652	0.396091008450303	-0.90618806909527	0.437432756097922	-0.46180905215279	0.19196778485133	-0.201026268208515	0.040713511931085	0.501532878026263	-0.56392977198957	-0.292894589148525	0.477202942121903	-0.42703998488303	0.502159884838013	1.60493541240231	-1.39310470503269	-1.20657107295307	1.66706685621745	-0.69133279039474	0.597659733369432	1.18167366131651	-0.32006958317383
CD248	1.25287670758933	-0.609918644394057	0.053134440578319	-0.852920993008068	1.80888419602485	1.6980437560058	-0.479981840908584	-0.604944245497405	0.685450738913651	-2.34869242423373	0.269127153248409	-0.128227353958929	-0.00725739372989398	-0.712094668991636	-1.36203111986341	-0.205235905893717	1.4191102999204	-0.879203689860368	-0.591599648565291	-0.803876550116225	1.13010148719017	-0.516196139233543	-0.103009515051534	-0.301923624506406	0.092618527674872	0.939699069762373	0.729962814854737	0.547494375057358	-0.39311771906474	0.596957279164709	0.051226806284079	0.569213144477537	0.904825251013943	-1.00059507202122	1.20510368608523	-0.213780293352803	0.176046030385402	-0.130484224189912	-0.295185840222343	-0.021161394165649	-0.328357782727631	-0.840943261892981	-0.043194219130184	0.509547877826646	-0.426705827727526	-1.49065786638569	0.340883427435402	-2.00282878017455	0.944048426198463
TNFRSF12A	NA	NA	0.04932949966024	NA	NA	NA	0.17370457394329	-0.32339969346711	NA	NA	0.577606962436321	NA	NA	NA	NA	NA	NA	NA	NA	NA	NA	-0.3855786257728	-0.14281532450464	NA	-0.07018489442596	NA	NA	NA	0.547416886382439	NA	NA	NA	NA	NA	NA	NA	NA	NA	NA	NA	NA	0.519678307018468	0.32819720495969	NA	NA	NA	0	NA	0.0408383078025301
CD93	0.7619767226081	-0.98586564480731	-0.58889902052096	-0.42792838386384	0.88997971853284	1.27078606176052	0.01576257821181	0.16430433039491	-0.53839014206722	-0.47615972876642	-0.24417509142313	0.79244597739743	-0.2694166203065	-1.04281280807831	-0.87582805022714	-0.00988310639483014	0.0343603486524398	0.0313084653775397	0.61290591423928	-0.60474916777573	1.1000344170407	0.56731338452268	-0.24609086222625	-0.00602756618699019	0.21637881338127	0.65730316229851	0.18939735567757	0.38443983513848	-0.31247570030399	0.60118217270713	0.56980908996435	-0.5902319779344	-1.15355666871802	-0.26535869201988	0.37069476388741	-0.76942621119558	-0.1540394475721	0.54028976449815	-0.47725272065816	-0.30224162019108	-0.4643939246958	-0.22849755469344	-0.53344901540568	0.4045035657441	-0.48685489721086	-0.20515277447051	0.02198519492475	-1.61973237647627	0.44174976755519
NECTIN3	NA	NA	NA	-0.00799297343423011	NA	NA	0.0563509623653298	NA	NA	NA	0.729683509514836	NA	0.537513778070569	NA	NA	NA	NA	NA	NA	-0.14281393051558	-0.30678902998321	NA	0.666996694523246	-0.0124630842944202	0.00799297343422989	NA	0.488000755646578	-0.62850579414704	-0.0918148310354601	NA	NA	NA	NA	NA	NA	0.544725627153069	-0.9737634053809	0.742540938014401	-0.31952600083816	-0.0603550757282201	NA	NA	-0.11724745147674	NA	-0.40284747788426	NA	NA	NA	NA
TLR8	-0.48165554539205	-0.43397837710776	NA	-0.57877692531359	NA	-0.84585277516372	NA	0.42635446171317	1.11181243048435	-1.61838143199762	-0.99689427717718	-0.40645412232547	NA	-0.6958739560729	NA	NA	NA	1.04390308943027	0.74356212134243	NA	0.37670523935899	NA	NA	0.51916037290014	-0.68323841703546	0.63691719302747	-0.84481244357378	-0.16825468131206	0.656412868242	-0.26998042473822	0.15997732282697	0.68217380720563	NA	NA	1.17258793035936	NA	NA	-0.6097179398596	-0.88935727030981	-1.1178361753506	NA	NA	-0.42903015812211	NA	0.33809039862504	NA	0.50461485356656	NA	NA
PTGFRN	0.124986415099472	0.201552389545295	0.208799941806431	-0.10775200522982	0.0718111199186295	-0.0462985898628514	0.560815760074135	0.334385002280265	-0.261463790243129	2.57184362210831	1.77072334976919	0.124334605579935	0.616890612672025	-0.0322450646094614	-0.881344556701802	0.0934159597435715	-0.145964318398969	-0.785393854461506	-0.960366717572365	-0.54594689787925	-0.334936550108897	-0.235787245081682	-0.129625005269745	0.397305454658772	0.984129810080915	0.0751902613049675	0.316047421101458	0.25384890911121	-0.578684492115415	-0.113190297156728	0.254152828911212	-0.886894518515911	-0.0118015784567624	0.118687387543726	0.492409303419345	-0.925938088379267	-1.05079680904104	-0.0857655024010424	0.384478723098396	0.581696380469195	-0.349508106776721	-0.394854562205845	0.126890140990143	0.205566543385836	-0.0362825304589455	-0.900257385623978	-0.227465077528537	0.227881164739185	-0.0392737050351404
MRC2	1.28079060106433	-0.380885180969312	-0.158972890334204	-0.468379029706694	0.843527448648016	1.02707173491261	-0.610436818982798	-0.330729853140632	-0.0861940564358655	-0.627024343026066	0.246600477226816	0.553459966760955	-1.01731090119568	-0.592367596880538	-1.35172135379422	-0.405858167387879	0.642431526401609	-0.133938899489916	-0.324430352015682	-1.24033485555195	0.623911390976793	-0.883864658987713	-1.00237643584385	-0.292171373092713	0.000671953023961502	0.749719770432886	0.581878300132618	-0.0699676060055385	-0.477230998833415	0.940315653397036	0.0137316741543065	0.272805209291955	0.33339943490974	-0.702595480742604	1.27671644603885	-0.441684006147073	-0.395990275499085	-0.410229398223495	-0.875486075151007	-0.24521673693538	-0.517706710733393	-0.767426051285564	0.316023064733506	1.09372549529937	-0.228469106579676	-0.979797289636682	0.32324098659539	-0.776172896319788	0.899560516832886
CD300A	-0.50247646314318	0.56481726875705	-0.14907331304246	0.49499932478487	0	0.55804751074693	-0.93105383935741	1.40516216367947	-0.25582214903248	NA	0.16458472322507	-0.59800094732891	-1.09217176788464	-0.41283418906458	-0.51608047606871	-0.24151454322588	NA	0.0293128760729	0.69450111091276	NA	-0.6363132360559	NA	-0.60579025272815	0.96935317588597	1.17316935867693	0.18053269574872	-1.13124409592138	0.68270008325053	-0.00245794857531978	-0.70504844641382	-0.0920319486110199	-0.20956084924101	-0.26881475336513	0.25477238385885	1.30582332600373	NA	NA	-0.23708253218376	0.77845892854036	-0.49029368484265	-0.97113662953161	0.60246152068856	-0.0124897776258899	NA	0.69162206358902	NA	-0.11625284858428	NA	NA
ADGRE2	0.4659134172441	-0.55796788569883	NA	NA	0.71816562874892	0.3375352861783	NA	0.0990504964993897	0.5054537810005	-1.43309509780681	-1.32427691740382	-0.16023156179295	NA	NA	NA	0.57238746579202	0.87622856769774	0.0863995614455297	-0.33873803384593	0.95696088420044	NA	NA	-1.86574303819619	-0.26966000225382	-0.32913732347206	0.32678561747758	-0.03142275460758	0.91225675292776	-1.41528841044808	-1.40089986489849	0.00793360429987988	NA	NA	-0.77384916551975	0.0689799370967097	NA	0.85115396763575	0.88686017555313	0.025948032664	0.55309630194926	NA	0.12187186588861	-0.52242512254129	-0.00793360429988033	0.1749588273564	NA	-0.65381615234389	-0.72966972944646	-0.62195362701346
CD84	-0.15447471033741	-0.39866667567295	-0.86523669172432	0.27680026782048	0.0337317328301101	0.33434279214617	-0.52210932180717	0.64888100259152	0.817273469806017	NA	-0.47892764822145	0.0622985970917802	-0.41055474915204	0.74935120540837	-0.46813714924722	-0.28602706303438	-0.28676703621037	0.13916378426417	0.47269557537136	-0.35932592325266	-0.4562352410365	-1.21203647522259	-1.4536613531332	0.0537361679321	0.52570287273033	0.2307775222566	-0.32888809890347	0.923077216586206	0.27990196635841	0.0503689731012	0.35433779667458	0.77113041762959	-0.66949225505423	0.54996903071575	1.37176287353923	-1.36216545488281	-0.75740833580188	-0.43239053220094	0.29672815535461	0.18127985707327	-0.16241515346835	0.01248591170115	-1.36396141295648	0.43971773223059	0.11633622209463	NA	0.790613199788025	-0.15125761814967	-0.34884069104076
CD207	NA	NA	NA	NA	NA	1.00865551669174	NA	-0.56530661261913	NA	NA	NA	NA	NA	0.805440313213188	NA	NA	0.619068326301734	NA	NA	NA	NA	NA	NA	-0.52555356264062	NA	-0.33479727661189	NA	NA	NA	NA	NA	1.61941338561204	-0.33233743798832	NA	1.47310601589495	NA	NA	-0.56539018622503	NA	-0.13464540546417	NA	0.404116550319713	0.942247514254807	NA	1.33488238090669	NA	1.2177054806679	-0.45033148905579	0.19265325417851
PROCR	0.998112424820053	-0.7933406259472	-2.11738750963654	1.28151535499916	0.743076138099643	0.594708772855233	-1.02825127031759	-0.177172831032158	-1.48916680456799	0.761995367406523	-0.292873642914972	-0.79653473114804	0.621242234507983	-0.718079460847206	-1.81058791307556	0.961114267622353	1.11095001727158	0.225242310422693	1.99571555206326	-2.43047306749855	-0.332400302838067	-1.13018949687564	-1.65487867574075	2.24051449665546	0.240219738721053	2.08111398859743	1.6905815050613	0.048629137949063	-1.21287776604926	0.581522962468223	1.90407694343174	1.68196950298203	-0.697495035751072	0.040905877896123	0.511476704931183	-1.28474245134614	-0.152060347091989	-0.750620627957969	-1.33932503049314	-0.490122504568663	-0.709848154306331	0.0760399996566331	-1.08805215281892	0.940230082667583	-1.33669619924868	-0.236654602836088	0.724448424266763	1.08944557466372	0.270845096565963
ABCG2	0.53823550199787	NA	NA	-0.10496012389799	-0.31750469673816	1.54780983471618	NA	-0.53290338204583	NA	-0.54349513868994	NA	-0.0556196014855601	NA	NA	NA	NA	NA	NA	NA	NA	NA	0.78910118793995	0.29253572283579	NA	NA	0.52458598588575	NA	NA	NA	NA	NA	NA	NA	0.75437247267016	NA	NA	NA	NA	NA	0.02629622792429	NA	2.6834032493284	-0.42267604379446	NA	-0.56584634548219	NA	-0.24300473535287	2.24984769686499	-0.0641083817252599
SIGLEC9	NA	NA	-0.204945419055605	NA	NA	NA	NA	0.434142872226195	NA	NA	NA	NA	NA	-0.0549695703878346	NA	NA	NA	0.215890684898565	NA	NA	NA	NA	NA	-0.0907745638078148	-0.184617493999025	0.703095116841365	NA	NA	NA	NA	NA	NA	NA	-0.143590406577795	NA	NA	NA	NA	-0.339954083293695	NA	NA	NA	NA	NA	-0.143392805875365	NA	0.350005095730655	NA	NA
F11R	-0.0767437177182551	-0.455289505521595	0.128220771792945	0.660764362708585	-0.490020236739375	-0.603093994462325	1.04434113212143	-1.05236966700064	-0.489346535124105	-0.314392742680225	-0.00873921492589513	0.747841262856945	0.222027884279855	0.170686534664435	0.533431583440545	0.039330356092135	-0.857830144324775	-0.375591623532235	0.545999379900185	0.399541007414525	-1.00712282862999	0.836769676819655	0.257178032701185	0.074487560934795	-0.0425121331858651	0.121275996112815	0.0487397722821949	-0.569135284672625	0.0821695679103649	-0.603279902536685	0.137380971638485	-0.565922723237575	0.528247340735355	-0.177713516566465	-1.40567293718921	0.753660039120055	0.333217755751535	0.0875407178154548	0.0763630545562748	-0.0208904611731651	0.285425218231435	0.731256821430835	-0.382880778360155	-0.859883911903265	-0.0642692219854151	-0.0812075047637251	0.632077517396725	0.749172400995775	-0.234255500608825
[truncated: 31 more columns]
