# Supplementary material for: Proteomic characterization of intrahepatic cholangiocarcinoma identifies risk-stratifying subgroups and EIF4A1 as a therapeutic target
Source: Nat Commun. 2026 Mar 23;17:2741. doi: 10.1038/s41467-026-70817-1 (PMC13013968; doi:10.1038/s41467-026-70817-1)
Supplement: Supplementary file 14 — Source Data [file 41467_2026_70817_MOESM14_ESM.zip › Source Data/SuppFig2C.csv]

	KB100	KB103	KB105	KB108	KB110	KB112	KB114	KB116	KB142	KB144	KB146	KB148	KB152	KB154	KB156	KB158	KB162	KB163	KB164	KB166	KB168	KB170	KB174	KB177	KB179	KB181	KB182	KB184	KB186	KB188	KB190	KB192	KB193	KB195	KB196	KB199	KB201	KB203	KB205	KB207	KB217	KB218	KB219	KB22	KB220	KB24	KB25	KB26	KB27
CD4	0.20817147028507	NA	-1.34184587058141	NA	-0.71056119987656	NA	NA	0.20534453626801	0.0856129758083199	NA	-0.58797088959836	NA	NA	0.07700106545517	NA	NA	NA	NA	NA	NA	NA	NA	NA	NA	-0.63387148735565	0.60072450540333	NA	0.20261606364873	-0.30559008061316	-0.71117072971609	-0.0560735777425201	0.23782702968023	NA	NA	1.50964173756079	NA	NA	NA	0.00730466962066001	-0.67891718523756	-1.03707533761039	NA	-0.99666042175591	0.59394294488827	-0.63584663391704	NA	0.813763879209021	NA	0.0876036556930599
CD8A	0.89709911242177	-0.77401010030095	NA	NA	1.4077379963292	0.1036565885601	NA	0.2926516798627	0.23259046885854	NA	0.47465668531224	-0.14300148709151	NA	NA	NA	NA	NA	NA	-0.52666796235162	NA	NA	NA	-0.1959093830064	NA	NA	NA	NA	-0.4150040349732	-1.01675509430176	NA	-0.6360248446772	NA	NA	NA	1.74320751877998	NA	NA	-0.73653424840117	NA	0	NA	NA	NA	0.76022490556952	NA	NA	0.0391654769768301	NA	-0.32926954441945
GYPC	0.0207931979737301	NA	NA	NA	0.25096573567401	-0.47627266736172	-0.67970597838529	0.80882764104959	-0.95606783975938	NA	-0.85034890488389	-0.63064274715273	1.13617158171507	NA	NA	0.04816027379972	0.74867332164861	-0.88065527176029	NA	NA	0.36984201589663	NA	-1.58038039957024	NA	1.0297613529215	0.17688012564161	0.15056723248854	-0.4318973287038	0.63956749102269	-0.45722115102025	0.06063631305482	NA	NA	0.38289892480946	0.80094378063935	-0.35635349261243	NA	0.52970451883402	0.14646712140207	NA	NA	NA	-0.40247379812138	NA	0.61646009177008	NA	-1.3528255437088	NA	NA
ITGB3	0.014869541482905	-0.311658142161865	0.081646423590455	0.202377151673755	0.103988596922625	0.414505079068875	-0.211963351131695	NA	NA	NA	-0.358141235252165	-0.0292387846994051	NA	-0.437855844562025	-0.314825605906535	-0.200967541597505	NA	-0.0754270806029751	0.024218642855055	NA	0.101066547811855	NA	NA	NA	-0.014869541482905	-0.534974909131105	NA	-0.891169538582485	NA	NA	NA	-1.06579397016868	-0.046275718592135	0.501705354191765	-0.245050349105035	NA	NA	0.089375556244125	-0.038732039384475	-0.348269628031805	1.21681341546631	1.00501181582948	-0.0480435835487951	0.702091928555115	-0.196484940577415	NA	-0.334218558635715	0.919658835753587	-0.174411428168235
CD3E	0.56699857753844	NA	NA	NA	0.369339009669985	NA	NA	-0.681274947996353	-0.308647007884965	NA	NA	0.0543184149456249	NA	NA	NA	NA	NA	NA	NA	NA	NA	NA	NA	NA	NA	-0.294805835838379	NA	-0.479012745607983	NA	-0.501955716710253	-0.309625239977445	NA	NA	NA	1.54138754316773	NA	NA	NA	-0.430591668601103	NA	NA	NA	NA	1.44766300292216	NA	NA	1.24853194142257	NA	-0.146518420047921
ITGA2B	-0.43254048401469	NA	NA	0.0038097818641698	0.36037644254857	NA	0.15775940166659	NA	NA	0.41925586723767	NA	NA	NA	0.07436058687659	NA	NA	NA	0.31199253947874	0.41061657666005	NA	NA	NA	NA	NA	NA	NA	NA	NA	NA	NA	NA	NA	NA	-0.0135386519859302	NA	-0.29585286973378	NA	NA	0.32546406882866	NA	-0.0323080767816202	1.90729949337559	NA	NA	NA	NA	NA	NA	NA
CD14	0.0364407159333344	-0.0485939073360256	-0.854511024856025	-0.366278355408913	0.791300410545927	0.0445561505004994	-0.412877851466911	0.939180891924907	0.0709848598505274	-0.969768206953668	0.185825997838727	0.310014720696137	-0.671733417082274	0.120723458249777	-0.967969573328794	-0.669144956910941	-0.238325178120636	-0.264372613116235	0.468403595351967	-0.646380245475928	-0.192812941929814	1.16127787526816	-0.940643348086887	-0.373894631033185	1.67766172038678	0.497845583517327	0.528281931435908	0.430180844062517	0.491728342829727	-0.409634506702135	0.539468698755487	-0.494821928812693	-0.58907419983654	1.36544196842343	1.41250504882018	-0.897890865256068	0.554345803199847	-0.650225364372521	0.446417814758358	-0.569416947334864	-0.599516936695759	-0.283891822106734	-0.384260721396979	0.640381207434767	0.881122338487157	-0.474233634614576	0.0630439726591874	-0.629686744396503	-0.657090521834709
NCAM1	NA	2.8419243363925	NA	NA	NA	1.49451534223429	NA	-0.450838729025782	-0.425838693398642	NA	NA	NA	NA	-0.555673333525862	0.173327233922587	NA	NA	NA	NA	0.14749545345906	NA	NA	3.15578258169741	NA	NA	-0.968976713944972	NA	-0.860474371152422	-0.891963840917042	NA	-0.620493302551342	-0.517735728459832	0.045749779463154	-0.653338104354002	NA	NA	NA	1.58988092352123	-0.586067587470732	0.109897236117336	-0.342890159011802	NA	NA	-0.169721553937778	-0.407021738130872	0.880995572008637	2.36807388018869	NA	1.13169888709765
ITGAX	-0.233695321429183	-0.146202145671516	-0.675995664520913	0.386741323228034	-0.520918208319024	0.51176077987903	-0.620551163569423	0.935839903508275	0.931168883145865	NA	0.347383326483074	-0.249115350071932	-0.706147661023058	1.12986064659589	-0.638122412155191	-0.600912185793433	-0.534624957640323	0.36861646364323	0.601841277842622	-1.02984263845042	-0.143106220198682	-1.57821856944385	-1.05129551943678	0.652247817124717	0.733329923940026	0.885161638784473	-0.551142254599453	0.815449660300557	0.720973514737022	0.532751324581543	0.471174561524199	0.849973293398932	-0.433540879726479	0.532568035130384	1.38001901000757	-0.620424296280724	-1.46068048950309	0.0203648784632048	0.2234904894712	0.0011987414796852	-0.105131298386604	0.405115033743858	-0.587623664184601	0.217019669039934	-0.0412636712153205	-1.38728695618963	1.14166320550058	-0.0850084344704349	0.202910171092565
CD34	0.397829589007793	NA	NA	NA	1.54484807697108	0.443727654081943	-0.345167884631602	NA	NA	NA	NA	NA	NA	NA	-0.619888614184561	NA	NA	NA	NA	NA	1.06570339077655	-0.0291543385978335	NA	NA	NA	-0.430714391163918	0.0291543385978335	NA	NA	0.209473201156596	NA	NA	NA	NA	-0.233893134799943	NA	-0.235618704545429	0.508581035644764	NA	NA	NA	NA	NA	1.04146866348325	NA	NA	-0.369857498789721	-1.56584164213631	0.171502455490706
CEACAM8	-2.07822899205681	0.754547273122557	-0.785124699376688	0	-0.163942448090082	NA	-1.82396433289843	1.31917503068609	-0.874520026328808	NA	1.00237866124587	-1.05271830298627	0.269954909866197	0.683727718846578	NA	-1.94522934581733	0.141955776637215	1.87103646470003	2.49977528032179	-0.147780949662559	-1.06876914106462	NA	-1.96723448685146	2.96078427794749	0.165292216972061	1.05397143959784	-0.348635010539752	1.34409317701469	-0.364795589658523	1.35749059487048	0.641513436011876	1.11012208911404	NA	-1.61257190679266	2.36012787795857	NA	NA	0.825277862133009	-0.835076163023338	-0.966613930164208	NA	-0.538004983800528	-1.05118718568363	-0.708383021557478	-0.260156263851175	0.772745354320533	0.537065272073273	-2.48190346736398	-1.67216492404411
MCAM	1.49159520586282	-0.718616561612537	0.152249975421534	-0.681099277858745	0.34343867155742	0.69057175179114	0.264024004200351	-0.19121004256484	-0.740551058569354	-0.719098101961237	1.9939593191893	0.475357375672951	0.696781328525041	-0.235665351085224	-0.0375332132033215	-0.0961500279960744	-0.569870576540353	-0.778739865044317	-0.675115215320735	0.0735549659865615	1.15497196414231	-0.0212776779674434	0.4034130260374	-0.122192557226023	0.806872554729311	-0.142199519907645	0.51088322183787	-0.593353754659192	0.27197487197573	0.646581908475351	1.26204980261132	-0.591755173025267	-0.782266480790758	-0.0256939539015004	0.550025850504481	0.0212776779674435	-0.655223404594623	2.76641405665801	0.236371554320161	-0.211151582708748	-0.903277318131131	-0.525722329759696	0.139602556896304	0.49630629981559	-0.0310546173706074	1.22472215541594	-0.0374160278657104	-0.904833739829575	0.499017006614281
[truncated: 31 more columns]
