# Supplementary material for: Proteomic characterization of intrahepatic cholangiocarcinoma identifies risk-stratifying subgroups and EIF4A1 as a therapeutic target
Source: Nat Commun. 2026 Mar 23;17:2741. doi: 10.1038/s41467-026-70817-1 (PMC13013968; doi:10.1038/s41467-026-70817-1)
Supplement: Supplementary file 14 — Source Data [file 41467_2026_70817_MOESM14_ESM.zip › Source Data/SuppFig5.csv]

	KB100	KB103	KB105	KB108	KB110	KB112	KB114	KB116	KB142	KB144	KB146	KB148	KB152	KB154	KB156	KB158	KB162	KB163	KB164	KB166	KB168	KB170	KB174	KB177	KB179	KB181	KB182	KB184	KB186	KB188	KB190	KB192	KB193	KB195	KB196	KB199	KB201	KB203	KB205	KB207	KB217	KB218	KB219	KB22	KB220	KB24	KB25	KB26	KB27
O00182	-0.0888020810108801	0.49984953499764	1.62106247469921	0.71341576095228	0	0.40636197464355	-0.3138602609919	0.92877865928981	1.72739743298389	-2.25841058707013	0.1643171680497	-0.37223312003149	0.0972984841070401	1.21778866801921	-2.31901498974382	-1.46434973669878	-1.18247699112454	-0.73744671161974	-1.37087245537458	-0.19469380976074	1.08681434699897	-2.09153699486963	1.06794885477077	-0.4934760932805	-0.23050673181324	-0.06578938139796	-0.11943060664751	1.27451657698479	0.74408737736385	-0.17830108662431	1.08183059890427	-0.16105575455508	-1.26825469543014	0.09857222869047	0.28902210024069	-1.37519238415194	-2.19796989567654	-0.2515608901533	0.65934966681514	0.0702175121591599	-1.23397219191069	-0.89709443641786	-0.39903272671714	-0.37008345963087	1.79264371519464	1.13303642763199	0.50961498913344	-1.02548696672127	-1.12047012730666
O00214	0.859663014015405	0.283325256560344	-0.539822332730461	-0.355890764866489	-0.663379814373266	-0.174229737988224	1.23783805788871	1.09484085403731	-0.681401509501851	-1.22123165472124	0.297105825979371	0.041551099543439	0.062758258621134	0.097852424396507	-0.868297841311694	-0.461703309138507	-0.728536052290371	-0.030742580038367	-0.685495436380149	0.377628861054584	0.053549865331762	-0.376563257316	-0.030001190119199	-0.321885499298936	-0.21702231432319	0.12244952391802	0.489858520373924	-0.188918609026505	-0.138106213222867	0.017861898885634	1.61596526601721	-0.288543723058336	-0.184972280327979	-0.478742365465786	-0.576522859137741	0.618335338229507	-0.560249152224207	0.518052467303479	0.274027659942036	-0.142780375766105	-0.568096517443761	0.470306901629131	0.112170362853654	-0.198347337326829	0	1.51388047990459	0.283067183692532	0.850288189154055	-0.0973017396515202
O00339	-0.182078597650863	0.798782233246529	NA	-0.744713160360825	3.02291344557526	-0.918411996729225	-1.21934091968249	-0.351595902079469	NA	0.569500196582668	0.824003890921167	1.90273620723229	-0.396344505911046	0.289548411865313	-0.676814217716415	1.18025631575658	1.62490460638167	NA	-1.54550091300331	-1.28419469470684	-0.161832957001247	-0.864727570703845	0.712296565746628	-0.453313604612545	-0.707155921468625	-0.640236618041205	-0.894724089766255	0.287928615197733	-0.733181521928605	-0.0331378544975309	-0.291722901332479	1.19033270015088	-0.142833360145172	-0.00766104404116297	0.644243083357724	0.452193927593992	0.028349858534101	0.418603845718909	0.329807879695488	0	0.044409851277676	-0.854320440310825	0.702951355979362	1.77472435779619	4.59805488530842	-0.177686709973951	0.283421657270869	0.427562857063666	0.172717890215896
O00468	0.58872044831117	-0.56294033498147	-0.14429243945679	-0.23396923160738	-0.54435171373722	0.38146413787095	0.11403101961734	0.11093723269265	-0.1514928597237	-2.62272998647402	0.32532723861517	-0.20964228241174	0.0875782819736299	-0.27571385901472	-0.93416503415591	-1.22498085271861	1.59873293940293	-2.01472831060618	-0.67480023179244	-0.30644101129674	0.03888412241339	0.45783603035062	1.33071273245211	-1.37936804015951	-0.18788058309777	-0.29046916650167	0.29457186864304	-0.42864352067727	0	0.27155062193687	-0.42895048976706	-0.2788656170852	0.90051037906028	-1.55676254297522	-0.59651617607709	0.45953448595239	-0.82504796476859	-0.2312906344191	0.64453842086699	0.16336198488534	-0.46412486485801	-0.72152743588322	0.7061201468184	0.15772134794675	0.18885182629066	-0.44321342912956	0.26460471537315	-0.62000925212194	0.40477726917938
O00469	0.170607943229788	0.212394103146671	-1.17199378128986	1.95662323783669	-0.168704221502012	-0.508941492339231	-0.242675191251588	0.666981112125995	0.855117396724405	1.46760307182113	0.045164177156609	0.651720977191385	-0.119228769701448	1.90633752959699	-2.83541820401441	-0.429633618957326	-0.901689587775052	0.871067681013785	-0.016846147548489	-0.693441249947562	-1.02474790584618	-0.422141865775521	-0.903661088342429	-1.67388914411507	-0.153349684765671	0.322186255594675	0.260783490940282	-0.233371202822088	0.885132363493435	0.641593641550255	-0.071559435451111	1.0199041694565	1.95402451086286	0.517818743493215	1.56997149215099	-0.0201506952284399	-1.1945277821709	-1.79247036253406	0.180026982251503	-0.589381706627233	1.30885586044264	0.451247824574245	0.008232782190294	1.21138626067051	1.43113161685342	-1.36458309988159	-0.72633275332597	0.241716134713081	-0.005886032080897
O00534	0.155054487305043	1.18089090354319	-2.74097505757449	1.72378613267525	1.89178636048548	-0.163438068257343	0.0597219055302545	-1.25500568016467	-0.554959380974851	-2.09609541339603	-0.411762950587596	-1.47215343062415	0.00470710341930147	-0.84797142125416	-1.25066229120449	-0.0112472570836605	-1.08963940280216	0.779131181893399	0.427619760898712	2.16120609209384	0.0916388827838865	-2.78724300924418	0.301443557416118	0.40631476755279	-1.49260003122262	0.152030125065946	-0.201088441471275	-0.913184413315838	0.735008532486729	-0.552299187610733	1.50702695583473	-0.00470710341930153	-1.3610340937077	0.377678508844477	0.471732898183937	-0.370689008771118	-1.92021622320588	0.0164520580542595	1.15338525921587	-0.676666318701951	0.439642198124406	-0.688625850439666	-0.00743249328415252	1.12386461997799	-1.21611228770775	0.551346108374063	0.838198203872079	-0.139181092089697	-0.241287357396808
O14672	-0.32245705614536	-0.34937342143165	-0.0307556934964901	-0.00737505588914011	0.25419822901445	-0.10639274526224	0.38039784873007	-0.785758084465903	0.41740139133529	-0.26982610645796	0.44231374433372	0.0179655673093599	0.46450145907114	-0.19628939222128	0.70734500318963	0.22224523322386	-0.759374255160716	-0.2600089731049	0.25655168835123	1.23702152995871	0.09564261267759	-0.61029022955561	0.34099071062154	0.33382395602779	-0.00268250359560018	0.44387376900126	0.54564690910674	-0.16098897049924	0.33043564503646	0.0455919372042799	0.18004970878583	0.48350782958999	0.67132656529981	-0.70306523364301	-0.6384470876863	0.92625101284865	0	0.16877448415417	-0.0363445736560601	0.00420881659776984	-0.54240084261093	-0.38589244076678	-0.03213947337665	-0.53172469383079	0.30997316782465	-0.36435386143183	0.60189678591777	-0.18676716544525	-0.19238460996033
O15031	0.31961330925805	-0.807869667249552	0.20237711587714	0.19403774717895	-0.12070400692031	0.24151269602742	-0.208651339358827	0.03453033591887	0.50690357144442	-1.09156556122062	-0.16536940492285	0.10578883960347	0.14482259023453	-0.254462794260759	0.42099902431629	0.16532472854941	-0.241765455636376	-0.228642843915701	0.03938752308472	-0.15705527639893	0.20874636499878	-0.00741248320478993	0.289509286201	-0.0246106396713299	0.43218522852833	0.21322416315018	0.20751107870032	0.16365056775653	0.21952395003271	-0.0273371043724699	-0.313405344474061	-0.202239737937804	0.0526077547444901	-0.252165418879981	-0.514756762542014	0.27853023215516	0.28810804131807	0.33873348723461	-0.0851633836149299	0.15067702905816	-0.0242884230731599	-0.525566144327204	-0.343506254559383	-0.393307808219348	0.0453857841798999	-0.430576342184121	0.51596258832157	0.04641108545354	-0.14935259459745
O15230	0.95865170178976	-0.52829339375054	-0.89424170707326	-1.6491690909002	-0.0471550207190798	0.2193723309519	0.16987033187577	0.49212184627636	-0.30521962116459	0.08429438973468	-0.13222381575962	0.0723777983130098	0.0363450499417399	-0.77762420653318	-0.79819986365219	-1.28036068784043	1.75150815946494	-1.27137727833492	-1.15151400873706	0	-0.06033707095271	0.38038518197375	1.23651849705261	-1.28300261192987	-0.143667838068	0.0611997640598001	0.49625107162045	0.0848296908654702	-0.07278063658958	0.27334770244063	0.04022317215215	0.22638555792001	0.38890706071074	-1.36451038501892	-1.37207447439061	0.33491089145656	-1.21484512699097	0.25377712938684	0.88425638082094	-1.28259467799278	-0.16730809629722	-0.3140528520765	0.75129778237675	-0.25934444050372	0.33087783264723	-1.08143512421441	0.0610480847002899	-1.04954545443513	0.37728056875324
O15460	-0.647277338571554	0.03359824880936	-0.022873367502795	0.95850383091575	-0.154915837005028	0.57151848241696	-0.218175801267103	-0.618608859501645	0.9926278808359	1.54858860806141	0.0535601683725799	0.01038408784094	-0.543544630225586	1.53444174747572	-1.02655356084487	-1.25572310252937	0.27761653348755	0.01127290132494	-0.674756102142361	-0.253101867841206	0.13799203524239	-0.56450394638439	-0.74921446349561	-0.82378483210241	-0.361045122279963	-0.452437276355337	-0.74462228136424	-0.256702807076426	0.56193382599322	0.27414089738418	-0.349373569903802	1.34213099725474	1.90849280451223	-0.568241263244516	0.51790748129767	0.13550224632971	-0.881694357898349	-0.354656463970839	-0.068065077311577	-0.717584515931303	-0.456916626639652	-0.196715038535762	-0.354492325335118	0.38278238276063	1.53584094574977	-0.999864468153284	0	-0.287918986193636	0.75901847820828
O43157	-0.34315339769576	-0.25592798157616	0.31948815094023	-0.18437866832968	0	0.12741651782844	0.00621089427345001	0.0957153107500002	0.36861331204273	0.16356830532555	0.25739707129399	0.40476052979971	-0.31180186372183	-0.52070798621351	-0.20245232498655	-0.29870517397263	NA	-0.54324539331686	-0.0542579311025	0.1665732045433	0.58857633778713	0.765997658532673	0.30802669986785	-0.15986315183871	0.0439242014227301	0.19323561735543	0.0636408231685002	NA	-0.14613816359656	0.31422536683895	-0.00278300530067987	-0.535863823471	-0.26342060348911	0.54798757570511	0.26986658069706	-0.44326662248765	-0.21324027425439	-0.0762155627852199	0.25553954304716	-0.47467557829626	0.09890237674688	-0.30328477504511	0.0822753815008401	-0.32902558285407	0.977314236740816	-0.0710349579679399	-0.55603651419442	-0.23703249629992	0.23066060906385
O60486	0.129140651353022	-0.72160384761004	-0.91399730188493	-0.49012163985855	0.0343563257825301	0.527773301336709	-0.53361600018828	0.82202364340633	0.569395388640594	2.00521202590269	0.514570236677129	0.187959742696001	-0.0127970914183499	0.05276204222325	-0.33567559755739	-1.10113598413775	-0.28944412994174	-0.11834769506072	-0.01353761818278	-0.41668445551306	0.10163037916804	-0.31929424146242	NA	0.744144381681154	0.724408881065828	0.869327119081842	0.01713435402131	0.705638348957298	0	0.338384661348436	0.300052985780574	0.524330454356355	NA	0.147187967563355	0.890987356011528	-0.60300947419313	-0.65603324980935	-0.17236820349282	0.430627639676557	-0.1649845699407	-0.53666415548014	-0.61638366993649	-0.40751029665246	0.627597296198226	0.0172061423684902	NA	0.79006908449701	-0.62738554024112	-0.10476043931156
O60568	0.00822947792461992	0.9855305450196	-0.48818420589249	1.07543376585566	-0.47628855831838	-0.42962007448312	1.06044510147792	0.42473357663417	-0.28837633451325	0.36724179209179	0.3927213500365	-0.0867141915214202	-0.41083072701937	0.83433363339781	0.45689174275186	-0.76357227815929	0.44584594157543	-0.14307866179766	-0.20702079286923	-0.14269558786934	-0.63620153728857	-0.96074544645983	-0.75277426750419	1.26799363063317	-0.16340507416833	0.50648211817324	-0.0663351774058003	-0.57137254929094	0.50064497744503	0.43187064192077	0.73420289160257	1.01921104974845	1.5919839381912	-0.61328848134129	-0.16761410800523	0.0605289513193998	-1.13077503556793	0.80919094115567	0.43908783376441	-0.23632044723075	-0.72983861448316	0.63466077574319	-0.61867450909051	-0.9514666504146	0.76104303867916	0.19257751603547	-0.68331691110751	-0.43279995700321	-0.15494144167908
O60687	0.157518697907338	1.42565436014526	1.37079176480676	-0.663758443260879	-0.976675588368286	-0.296719358328798	-0.943132728882988	-1.66700076760416	0.00507616153561652	-2.68568641204384	1.37460215242277	0.426606364944214	0.700123599850665	-0.440163977536272	-1.6079267523014	-0.0929472215545235	1.41908007551197	-0.0821658061339675	-1.72472237658346	1.04635857473162	-0.231651158746886	-0.477146633110622	1.15186555885694	-1.36580288116127	1.4080157540933	-0.607641404505748	-1.75108088834468	-1.08691422327167	1.23083757319458	1.24357756236127	-1.27633121846912	1.10132820652375	0.266498942198332	-0.997422588545174	2.64599780963595	0.610474632472395	-0.867587675395999	0.0798482727012195	0.0574945410839416	-0.612876712476007	-0.584452465626769	-1.40619365908214	0.396040257841907	1.31879530663246	1.78934549892977	-0.310352427951268	0.461222019818489	-0.305399239321208	1.23970162104237
O75063	0.542668785797291	0.177412954063216	-0.235273180325319	0.776043808664253	-0.33784130313932	-0.202223660470635	1.52798257781842	0.247487511928609	-0.45759152326637	0.275345473346735	0.483915958152783	0.426853179935555	0.0814072238726661	0.231294548926626	0.62186175015265	-0.0419036000686439	0.124756371819175	-0.71924789506724	0.275292626231562	0.609956533664327	-0.103667791065279	0.606053127108216	0.530808100098957	-0.92720439608492	0.00183662084872005	0.770609706780605	0.458049461469876	-0.0279027678366689	1.0160931094299	0.176384826901083	0.515546340700682	0.455647300981109	0.519615937838341	NA	-0.86524832422221	-1.07835629000212	-0.00183662084871994	1.18369273687285	-0.41527546676864	-0.47526583775046	0.426676405341806	1.36952753103668	-0.7124184025791	-0.82161874162506	-0.41822271964326	1.2286050714788	0.279466545254168	0.417744368200013	-0.0174268374703019
O75095	2.60625719749935	-0.514525747388366	-0.718560449785446	-1.231589555247	0.648462634128894	1.37262350117121	-1.34657781849298	NA	0.414111800120761	-1.32957455309489	0.772608069739882	0.0911122515820014	-0.608187284944276	-0.812213639054176	NA	1.28895209031436	1.71152562223207	NA	NA	-1.19346337800853	0.243855170640956	-0.405390971171176	-1.11157495031316	0.75703816465196	-0.701865154470326	0.371782325739672	1.03132231846336	0.688044376973193	-0.489860392756316	0.519168640241372	-0.422190485550965	0.77028029673557	-0.930558876001426	0.0234613595414934	1.16962018031244	-0.284708473542886	-0.609624797302926	-0.684613619174136	-0.539847812064196	-0.439292465059806	0.20945152136566	-0.769894680882456	-0.792048111248076	1.62614176750887	-0.415283914803986	-0.774537505202685	1.59548651081767	NA	0.656328498933441
O75487	0.666180846414719	0.129191602604225	-0.347554770586488	-1.05275045148477	-0.721545458738174	1.0395187896992	-1.289862548548	-1.59931700234407	-0.0500034693817071	-1.15816592152365	0.680584673778258	0.736184986232331	-0.312648933384606	NA	NA	0.844758500957935	1.45897809333943	-0.720621074818439	-1.65632358966524	-0.738254522004711	0.504242378534737	1.56948310398333	0.38859607048405	-0.0985709337935639	-0.0862005670307191	-0.38015833846638	-0.389993930389084	0.036581953341535	0.276002262945704	0.366789909401817	-1.14629844357337	0.23737340867161	0.358832867317101	-0.827262050835749	0.846305425055812	0.974880803600987	-0.692097702725793	-0.181423766598284	-0.261673554878675	-0.218597348949105	0.66300192146101	-0.94726366610575	0.056432085878207	0.483138745641179	0.790967879633015	-1.39013280023286	0.123794181587304	-1.68166921469072	0.186074829887278
O75636	0.06518350214086	-0.15679943667512	NA	0.900189459626207	0.78854874065558	-0.22986541418062	0.4959699959677	-0.51120824938343	-0.28552866830292	-0.58386204291589	0.46257403973516	-0.84139957253393	-0.46113166936813	0.20314140530443	0.49911804995237	-0.17567305724808	-0.54812294812756	-0.333093922945	0.38733630973074	NA	0.27795237421954	-0.53906127903463	NA	NA	0.27309269685917	-0.05437684634281	-0.57871284099345	-0.06892955393149	-0.20445123863784	NA	NA	-0.15832411475551	-0.31361211061739	0.70854740718209	0.38603271338899	-0.20422851168758	0.09454242983938	0.13251683135057	0.81421187541166	NA	0.0493726393492702	0	-0.09425586855854	0.34937494568617	0.15755190028911	NA	NA	-0.4238323638412	NA
O76027	-1.17799972725357	-3.26879165902175	1.49929559265536	-1.59546952964567	-1.37623533099887	0.12096633918325	-0.51258159718556	-2.01114051616511	1.44141793759425	NA	0.28225175848667	-1.06677801546091	2.09041665000454	-0.56160221348725	1.29423729308501	NA	0.62722955020016	-2.98885161721176	-1.43421075814697	0.8902563167472	0.55460228441901	0.0542924574243702	-0.04812909616447	-0.68485517725217	0.65946680389172	-1.38424323839481	0.90217490647615	0.26204129122402	1.36028074542566	0.51352964454499	0.04313450541901	0.25180467713089	1.59678377825456	-1.48496289830719	NA	1.15756018764298	-2.55434623885864	0.49083801739195	0.16243413621786	-0.37357505117985	-2.15164738426101	-1.86413173197318	0.30757012857287	-1.49843364883264	-3.02849368347291	0.85936543989846	0.87305278617959	-2.47391385981821	1.08791997211024
O94769	0.56345634287138	0.1957025918081	-0.61996272361368	-0.63533210579138	-0.16559433097484	-0.78622359417031	-0.32490746015375	NA	-0.0552670898830803	0.6618101610628	1.74933765683474	1.73512853030483	-0.31138434119484	-0.24265302866417	NA	0.62575973064429	2.38270072167555	-0.28613301719677	-0.75189007834268	-0.25035201929549	-0.20006270319177	0.970953284456134	-0.1112702431797	NA	0.65707955588002	-0.15019681151937	NA	0.0165449417320298	-0.16470030650733	1.69435215618562	NA	1.70507278089724	0.79756435283275	0.00548707314668984	2.80576426818808	-0.52527527416595	-0.82056532703031	0.0441868029017398	NA	-0.65364845563923	0.35386569015422	NA	0.84405138911367	0.21951200360495	1.61619265065917	-0.75502633762583	-0.00845812080561004	NA	0.12887084633083
O95428	1.58587358447998	-0.21567658537772	NA	NA	1.1602602870955	0.58855418520845	-0.61535914284904	0.7555708089636	-0.49546521582098	NA	-0.89649193817314	-0.31904501028904	-0.0187577695204899	NA	NA	-0.05371474619727	1.15832836597139	NA	-0.53134939666085	-0.14997446756767	0.1363208227045	NA	-0.48898591592952	-0.45870520743069	-0.77554741250163	1.15558628500216	0.53208178647312	0.81521906713242	0.16869114298981	0.16121442714835	0.64370249304775	0.54195244772035	-0.67137706206742	0.31480642058588	0.36894036893453	-0.53458291838673	-0.22850237974069	-0.41998113243626	1.06065477988731	-0.6259584614542	-0.2840405769006	-0.51425251642628	-0.0126074476033402	0.77510395559884	0.95434362993238	-0.84535357759064	0.63437039169508	-0.49136289843468	0.30142210383744
O95967	1.504190762839	-0.579603028040896	-1.00688862962231	-0.972949847799336	1.33961359880485	0.996984680680294	-0.912310341173434	-1.44765658064447	-0.041662553915628	-1.38648347482219	1.04159654741003	0.605584460680554	-0.522191086337633	-0.976520796370257	-2.45760473426585	0.434795522471026	1.59381144618841	-0.49848141352097	-0.980256345053678	-0.493044300749076	-0.251729139064567	-0.210400304999694	-1.071121728302	0.041191144906441	-0.809656062931461	0.477732914058374	0.359037677498027	0.056440275787506	-0.386689907742777	1.02315165077207	0.221158204908522	0.686652422580484	0.856967037459454	-0.041853500628668	1.46282103212603	-0.383600594752525	-0.856953143907	-1.00590513162228	-0.909306690705554	-1.196458668021	-0.543153396946255	-1.56998187319578	-0.255904160458847	1.89780095418541	-0.7811364811515	-1.02888651495833	0.654676589508704	-1.67475439861751	0.705865183541464
P00488	3.06561095004157	-0.958582114403956	NA	-0.795027728616979	3.23778024669543	0.267345027559108	-0.900532661949769	-0.641490066172428	-1.31277652459862	0.640330152148038	-0.366949000058365	1.75484117273345	-1.01005109883582	1.11287903355393	-1.88902328840163	-0.231451684717722	0.333035938387998	-2.14686401348896	-0.269092475307998	-0.443549420734852	-0.309407071994078	-0.786715206662195	-1.4903939462671	-0.479318871473195	0.261966213799668	-1.58658213380416	0.916844119324498	-0.30847419993823	-0.401761515670264	-1.18926781821997	0.010269246692017	0.793650685236388	0.488285124160828	2.63618307258597	3.56553360418684	-1.27890676923785	0.349935633347188	-1.35355645906563	-1.452325708544	-0.349287721903444	-1.60203908313257	-0.103794600751268	0.118960233171768	3.6700795675656	-0.010269246692017	-0.628693055477997	1.83502850839956	0.151942913603738	1.31845807009147
P00734	0.57107736776843	-0.59650902457146	-1.38705826879901	0.16302411700781	0.23480030641853	0.55959808842013	-0.44563037539284	-0.54823105412052	-0.13918252083215	0.02891179769388	0.6067223577891	0.0274894797768601	-0.955710207645061	-1.49337635663787	-0.72153713778489	0.10297490980898	0.2135280331236	-1.37035860077979	0.32987388002237	-1.2199811865206	0.00155790975230996	1.52491173295658	-0.92688407525445	-0.999973624706775	0.30606712623595	-0.43016556490126	0.0287097298951899	-0.20787434217416	-0.46075226271008	-0.30179938468495	-0.54141744903425	0.26279959080369	1.27111413951312	0.66006342495097	1.40427303978685	-0.55714752057173	0.37290781740044	-0.76629454061893	-0.65029276626569	-0.89258727713816	-0.15337965005669	0	0.10457879460805	0.85153352630517	-0.16846728891298	-1.18920040051815	-0.45633699115417	-2.19269486582058	0.38975751511543
P00740	0.86839586453731	-0.30305897053344	-1.58671328220094	-0.08137485026612	0.51308839784926	0.83138929300939	-0.73243039514925	-0.71081416091649	0.83573156405915	-0.7658776179815	-0.55253077864437	-0.49834406176871	0.12277512787602	-2.07322725994209	-0.15006507170053	-0.06718796737583	1.0139678198191	-2.30298322157769	-0.956908110692941	-0.00741731919035993	1.32355607821307	0	0.34618623996302	-1.62191504287486	0.9579605905921	-0.0791400943743399	1.22775170677968	0.11590504072655	-0.09179157677657	-0.67687095330941	-0.28266657022689	0.72625953107034	1.00542133609352	0.7691822231051	1.61311398462668	-1.57998026814243	0.58266478841743	-0.57801672478943	1.14582379112864	-0.69139474684332	-0.12120074090245	-0.0484814192393699	0.72523714705531	1.01927656024192	-0.63506679190023	-0.59365616982171	0.37293602562839	-1.31216879194173	0.44794471816323
P00742	0.810094844424894	0.039168025341725	-0.781899355977629	-0.717915938695559	-0.519638486102329	0.402994922730203	-0.211320571058639	-0.010267443445407	-0.733542875422979	NA	-0.936794116710799	0.217975699656351	-0.382644877179339	NA	NA	0.695005738811337	0.0279148314344621	NA	NA	-0.820737069726399	-0.0143668658579109	0.372674434291946	NA	-0.466280229550849	-0.409813890436019	0.185476373199886	0.434840930473463	NA	-0.491483614662339	-0.362093224078109	-0.210756891663739	0.0800676733992951	1.56518813943061	0	1.61671734278883	-0.549944221129549	1.63576228540944	NA	0.12302388949872	-1.21180401639233	-0.891098984112859	-0.156211566537007	-9.26659045896727e-06	0.484299307876863	NA	0.231121799956364	-0.821561789811049	NA	-0.452211038314689
P00747	1.03216713096025	-0.36616466376631	-1.05234076540346	0.38149286005239	0.44489448412205	0.72167885518619	-0.31942633327414	-0.3853218608228	0.24250150481496	-0.32400617144683	0.80229080588094	-0.19415351590702	-0.775900509322539	-0.777355185710833	-0.859079933832351	0.12435839140863	0.29895772834428	-1.14610020717089	0.66368684185675	-1.38700609901114	-0.0887838052101502	-0.0842342145027102	-0.71677457623023	-0.50152915265133	0.31100756598094	0.0344099614793099	0.14826257753022	-0.932751206569569	-0.10129049956587	-0.13176137963834	-0.34462006774406	0.49541934440898	1.7452231975184	0.67792135491981	2.03940928921218	-0.61045252867853	-0.44327809355613	-0.56803256437901	-0.11588729586893	-0.843867375852082	-0.18481609612922	-0.2489879449736	-0.0556096086943401	0.75076662398311	-0.0644953282634202	-1.11938101692391	-0.0500466665443402	-1.28332345057728	0.42891353527262
P00748	0.852678044173727	-0.295000808124446	-1.23666015687955	0.0922781338975271	0.766638424774447	0.878301201908917	-0.338231441397806	0.0377440562908771	-0.41758924459297	-1.6229455830102	0.117576089275487	0.528470281391937	-0.477925677478109	-1.65331191787305	-1.13793069857028	0.430128449369867	0.084036065833937	-1.30201688086722	-0.0188342356375629	-1.38415063298182	0.351449390060717	0.671261874429717	-1.55581617874491	-0.525897788620187	0.062890051071555	-0.0963401030573959	0.416293573815687	-0.861217026526881	-0.474551614042014	0.378683264787707	-0.44311213755109	0.892436518811767	0.238828195951057	0.527415172209407	0.895693207918147	-2.1054563953382	1.08551624927238	-0.294197776037092	0.0822134984076071	-0.629977611323089	0.046302463045492	0.115365684576087	0.288469711697917	0.973486965470237	-0.407501736053441	-0.46025050724265	0	-1.95598453420603	0.618101391505377
P01008	0.32376026983358	1.19797310532866	-1.31014079357052	1.04191906130056	1.08449703410993	0.35943263827135	-0.37941099788698	0.32896950329624	-0.48695394319631	-0.87565279586145	0.45156674854344	-1.79381140935487	-0.82592758858659	-1.63211893465389	-1.17470160786593	-0.21271108925229	0.52747182341693	-1.69507579053954	-0.75188333436604	-0.16783429534447	0.36947379577721	0.56194987779207	1.17412115457645	-1.18339244267624	0.49155283958285	-0.88109073357593	0.20790013938727	0.20289252175142	0.19248801473705	-0.4867445567581	-0.51683669911875	0.67494522939029	0.70426585483793	0.37763702215526	0.50709376752376	-1.42898692229002	-0.63908565538659	0.0572203822297102	-0.24000817455033	-0.62843425676092	1.03235747441583	0.29289317546222	0.38796392022495	1.06121464881995	0.12440135726102	-1.50290968749182	-0.28993646392213	-1.74434280894088	0.5622021025644
P01009	0.37646013456802	-0.83125546182937	-1.49715828970877	-0.0486601078771498	0.66380917409809	0.03954295190269	0.22894531171743	-0.32424628807282	0.52547852791518	-0.92601356637031	0.85724140743785	1.00880952440925	-0.50503361155883	0.18509322719741	0.00538255608895	-0.45603679378813	0.68469003958036	-0.87152537218261	-0.44482249736165	-0.77445687611071	-0.0257270892599504	1.80956733041645	-1.3700772785543	-0.32795701737584	-0.0251516461621302	-0.85898548161642	0.61675281973823	-0.00226654093626966	0.26674789863575	0.33051691801071	-0.18496486761614	0.41758912966185	0.94720539951233	0.46286752690193	1.19858839911413	-0.53580728978223	0.0623953324435398	-0.54339675681039	0.32969904411168	-0.19856718982565	0.15247011407676	-0.86190591462825	-0.28286836889964	1.33575164918022	0.54853858198232	-0.83434728817693	0.65020126242464	-0.47119952453657	0.26420251857602
P01011	0.73522166453817	-0.82050115746121	-1.89064986167094	-1.62786173018505	1.10134430556911	-0.77094884700288	1.77678349269645	-0.845894569101449	-1.66153876271559	-0.80624772593651	1.09862216109453	0.32782109040534	-1.95291252528402	-0.289418740267799	-1.50895918056505	-0.200988013238909	0.40982902513041	-0.47658257569781	0.301668914184001	-0.95279747895383	-0.2588120611681	0.88791647456643	-0.95431966660432	-0.488426467665199	0.0841653797436308	0.72430898296545	2.06818388789227	-0.62819918577877	0.0223687882934804	-0.913788731037239	0.3091070683236	0.956105593582221	0.0514009813903806	0.5590183282767	0	-2.89545975035949	-1.02586997131731	0.21729230435204	0.0677948488421301	0.72930162963259	-0.8695013876469	-0.0425798856962496	0.543807038792281	1.04199529058721	0.0914993238511004	-0.244414473279489	-1.36193008393247	-1.78788546012192	-1.14904175155234
P01019	0.0351376654401601	0.10887556986076	-0.45508022637572	-0.52397728449181	-0.80374981700502	-0.05402374502013	2.4627163605198	0.4665292883203	0.46322711384105	-1.24722687704623	0.69285699396333	1.154410048929	0.7494474758446	-0.33709998887404	0.25931912859814	-0.97742659483694	0.30799610200183	-1.1112483157972	-1.490241037859	-1.05649069373093	-0.77067171744398	2.33624721823941	-0.46471610708429	0.99555691664676	0.2143129976116	-0.0546755748338201	1.76472056348837	0	-0.64393392966674	1.14467470177074	2.58252821548298	0.0127699575403097	1.69391605776279	0.14714744099754	-0.11133038378405	-0.51674692890787	1.08366813525561	1.05627275652061	0.42549807976327	-0.93376362577872	-0.90494861328529	-1.19979282259618	-0.26442286898957	-0.0166723183852402	-1.23992874270351	3.24189257224522	0.43942509425718	-1.81275086048092	0.39900276035916
P01023	0.89237855175284	-0.56997186637939	-1.20827679534858	0.45604657443516	0.27240342951597	-0.2194857297485	-0.27087872944796	-0.41307067163138	0.31539055160824	-0.66486076614588	0.0697025872899499	1.19343337256285	-0.5479577824731	-0.78680670540968	0.0474076391329001	-0.32357624185437	-0.36346388572816	0.10662026460536	0.46729937236281	-1.15757697052269	-0.54071722068894	2.08903810549227	-0.51473008480469	0.0198137336792699	-0.57554541513382	0.26335752679803	-0.26266905759678	-0.63710423840604	-0.16427835222201	0.0579887444679001	-0.70112485894456	0.89214682532164	0.68770363577817	0.37889797349271	0.74236143747864	-0.98740683019222	-0.0900549307434302	-0.29622204757118	0.48249047312647	-0.35194587330122	0.10907102545851	-0.14508816090758	-1.09678722025156	1.23087681137383	-0.86477056169166	0.0641348398567301	0.18162212295701	0.12458616951498	-0.51460853556686
P01033	-0.23905862119401	-0.33497147277009	-0.58947352667611	0.70742685518187	1.0167845529616	-0.39668685034051	0.67585037671474	-1.44169301831188	-0.15895197744156	-0.69692900746392	0.0455738341983398	0.71186661066377	-1.25585666014363	0	-1.466030004976	0.1224414982703	1.42100513773981	0.6729085302737	0.50967379566713	-0.72005229873591	-0.6519348886532	1.38398208752166	-0.38472399525219	-0.77716586241854	-0.71003981929326	-0.0724548840803902	0.04994423066085	-0.13015671131314	0.2304755139112	0.79119986938322	-0.31035598607996	0.18488433893753	1.04770133590507	-0.38622932663191	1.0743480050332	-0.36611182430132	-1.4265680863671	-1.26154959575031	-0.18909064690535	-0.15439288629432	-0.0767851093701202	-0.12053135872736	0.23382171004104	1.4402582766285	-0.43415267084545	-1.04265389849904	-0.10532213780833	-1.21343346731614	-0.47565029804876
P01034	0.0765148716785899	-0.4651568052903	-0.771198900574884	0.60388316001155	1.01512623676622	-0.25918071192974	0.16164058949785	-0.25852676107951	0.56879297239106	1.56293744465461	0.0247767772162499	0.26966886368108	-0.835202427660601	0.2980048814848	-1.12243183753551	-0.52768968152067	-0.11292897678808	0.06808011138924	-0.37792779469657	-0.35753416903793	-0.771134708148633	-0.04530850640698	0.31752891006347	-0.666598173191639	0	0.28370436179117	-0.59480240716586	-0.27579358122761	-0.12269448378331	0.0452436038099899	-0.0974115370389002	-0.15668326839077	0.36745468965486	-0.05259177327616	0.0971662991423998	0.15681673379965	-0.994940434796792	0.0178781422946499	-0.16000250407857	-0.58736422601041	-0.33347904255939	0.64802441397752	-0.4002949602334	0.79122253710061	-0.48971482756999	-0.50041099630177	0.75122238620096	0.43907056220375	-0.56276610278357
P01040	-0.72859340578273	0	-1.24478346762958	-0.123048494901115	-0.029504158208097	-0.956192669863043	-1.11378216415143	0.589247364122648	0.872843863475668	-0.163285311955726	0.830451969210448	0.446320789184068	-1.1339634188961	0.466860646637568	-2.43137234546596	-1.05398429282285	-0.525433103727283	1.42786220790338	1.11638829480951	-0.744883715514453	-1.02575988226351	-1.03499663192477	-1.0368738114743	1.07680839086719	-0.106741233311675	0.835648074097528	-0.0813951236156091	0.528570719891278	0.109434653127463	0.535739118642528	0.071069257096033	0.280317273218635	-1.31116431663146	0.124194286986103	1.39491412071477	-0.186240024474753	-1.00732979304663	0.343610731301961	1.36474600850765	-0.083200542195995	-0.654107724281161	-0.18463703171086	-0.897736205371839	0.539544457270648	-0.202557367178384	1.8152820117022	1.06228810971947	3.13310549883008	0.396212421210888
P01042	0.64891195718464	-0.46003925832932	-1.48107660561877	0.39526039204755	0.9988542737426	0.48458136323158	-0.42871606297984	-0.55453806993692	-0.0620520822248003	-0.58364245300081	0.53821174283934	0.37077562716637	-0.87365389923854	-1.20129317363233	-0.79103127950116	0.0438149798932699	0.10813654840838	-1.06848969777814	-0.32887917355597	-1.13274993297681	0.20564034254323	1.2914407982868	-0.92868436320426	-0.61216033941804	0.34277975230978	-0.39092902836509	0.47769730200436	-0.11076601802722	-0.61469179967825	0.13135264840356	-0.0179183331632999	0.38243540134104	0.68392212321921	0.75220393998246	0.72482975223328	-1.07861192441244	1.33783119692914	-0.47479513842581	0.0488985103116497	-0.47470767077255	0.55737098346222	-0.10424400934856	-0.14324362867295	1.05643862237385	-0.43753210477996	-1.01071644177585	0.22003799501243	-1.37857317099604	0.57903639228965
P01137	1.2025368362681	0.104780515841605	0.520518578058504	-0.897617958533122	-0.00623289815496297	1.20217066186582	-1.1761809725938	0.094771882594853	0.826157923215114	-2.0264783566699	-0.524956108275636	-0.31637871426737	0.271547869400128	-0.123736652996714	0.164898570143266	-0.491552209007312	0.406842891714234	-0.898649981637706	-0.817521870513716	-0.148477832149411	0.220213028505293	1.01409721245372	-1.16997126002016	-0.455602955616092	-0.648820005811789	-0.144354343882427	-1.04564606325055	-0.235133517112928	0.049417638236075	0.443764381055466	-0.395114861884143	0.020583617727529	1.15147471729706	-0.739242294122354	0.697052975898574	0.576078457904924	-1.25568405524233	-0.56578754350444	1.09882170707422	-1.08847430997301	-1.213633696619	-1.00361710001238	0.650920530263364	0.263742756710033	0.458256888077595	-1.09273767344861	0.207259994193124	-0.990611868885019	0.484062650094464
P01344	0.740301109262361	0.180395909006808	-0.95661565723306	0.0603617153992584	-0.400094626884929	0.564095276321921	-0.76789041361626	-0.70919291119792	-0.55604032036568	0.5529348008625	0.440292196439475	3.46255324119758	-1.46190552617198	-0.91635725095989	-1.37677589428591	-0.49177065488978	0.48532732856237	-1.54281758306585	-0.44193542248665	-1.16437460731401	-0.10429177786452	0.5897474060985	0.169387934080603	-1.2420564354035	-0.00698956011012952	-0.934826255457819	-0.64732105440896	-0.739695187167499	-0.35131813130043	0.0231823217109994	-0.44424555248705	-0.250826353465599	4.16932789495105	0.227666575350406	2.80866160274639	2.44298892900682	2.23637208672051	-1.12904270595572	-0.8732450031076	-1.50815836050651	-0.14046821668653	-0.6840671138392	0.295378376648527	0.416707083226667	-0.97384288806845	-2.06580740878432	-1.03894923736976	-3.15910325301707	0.193393439606424
P02452	1.24508738416733	-0.342042396013081	-0.368942360381551	-1.22469445596376	1.08957872279009	0.92520232115567	-0.777549206261551	-1.44509343962762	-0.0613021950671406	-1.3900492256509	1.03261134661988	0.530490280542589	-0.240783919480901	-0.736205187504461	-1.66507509390428	0.343895453219719	1.81429232396803	-0.147123139033631	-1.15306726493974	-0.645478019511531	0.343527636940928	-0.264233480104991	-0.958141216020451	-0.0117587838109108	0.108070978645989	0.37721296928857	0.310063556176749	0.60123308899221	-0.40758445031631	0.702845997461798	0.0709074179680087	0.76913068669567	0.836251704601858	0.0551526955363286	1.83201033851701	0	0.14042083976527	-0.600326339088871	-0.42759227789653	-0.472205398604511	-0.80430768380092	-1.37063927348895	0.215235772164259	1.30075297282923	-0.150551497897741	-0.30219044191464	0.32938393092163	-2.16865019040301	0.944158064415229
P02461	2.13217561160184	-0.73204609569889	-0.44088503744509	-1.88905894326987	0.59705361264364	1.1760117005846	-0.8303234957253	-2.03749900868349	-0.00877563438405016	-1.9562763151077	1.16045337088796	0.73126074443882	-0.40129976762398	-1.09657033343808	-2.29169521492103	0.44562974256217	2.25418320032472	-0.4436438633882	-1.7809243969572	-1.0265421291976	0.51478581018375	-0.28682144978567	-0.9317331595255	0.20132319079215	0.32832864308212	0.64898461011153	0.88336709200047	1.02032930570831	-0.49995226314329	1.2297733844701	0.39121677882177	0.86109491182385	1.00021396706317	0.16234816696722	1.88459545760606	-0.0285895291937202	0.54036195820873	-0.35305303488944	-0.61130326650835	-0.36075164126618	-1.32694130753468	-2.08858231139674	0.26192733407851	2.05655191603596	-0.51496008727171	-0.133984215960059	1.2287523863806	-2.56911491666553	1.44661517731253
P02462	1.4714544512014	-0.58476939369377	-1.0005539437482	-0.42276325602914	0.602641585741	0.63338348177545	-0.27652464432023	-0.17402780727795	-0.31037082258326	-1.161638543288	-0.01223267988646	-0.19430974036671	0.20977261949326	-0.63365363452241	-1.43907917204591	0.61745825815972	1.87180338573456	-0.59613093388069	-0.86851407853973	-0.720696154711	0.601893680642	-0.36716596700571	-0.92069704463177	0.0201663653982198	0.0145064097830101	0.0286538651885198	0.14289595638578	-0.12007301416738	0.16531392682289	1.07534273239489	-0.31770035020731	0.64156759571409	0.7427389151875	-0.49910591839965	-0.17538481330464	1.0540878108559	-0.34678835324539	0.11528584877205	0.40858567885645	0.1245119763155	0.06641553506965	-1.03298251357848	0	0.97174222945349	-0.17450667847004	-0.35810352590486	0.46122297912562	-0.3988259862889	0.72512516305593
P02671	0.44982378888414	0	-1.91958413397131	0.37062773822992	1.45360436054222	-0.2939714354725	-0.84047700296598	0.60650939896756	0.56087649217728	-0.31770955541475	0.0514691987922902	-0.09172802155505	-0.70063269869535	-1.11990466779802	0.0739578519180899	0.31575050243462	0.34353731103802	-0.76530315626371	2.13606357658231	-1.78574450195347	-0.57121732826629	1.15823658247277	-0.95801367186715	-0.61575361063825	0.49399930026143	1.01799495312165	-0.65997304122089	-0.45426379556532	-0.34174082785189	0.19220789167252	-0.86289290524581	0.26605044311223	0.24691116776017	1.47359312423719	0.66882872540965	-1.94577763371593	-1.05542189467172	-0.81001746522637	0.35070918440802	-1.19988649961391	-0.14971031410978	0.74748446540699	-0.41995715092144	0.94623392803263	0.0490172256796297	0.36092404356558	0.0312061306125804	-0.67100537122495	-0.43009686038864
P02675	0.187415945869009	-0.0602941194261701	-1.84480203560429	0.84478745342067	1.40314594143934	-0.30544289215289	-0.46958840395716	0.45458374054565	0.83722313641725	-0.65898518178592	-0.0742380352524803	0.0951966898896801	-0.85065122426663	0	-0.0281224318983107	0.09577339185737	0.0079167760313501	-0.42518431940313	2.33834803510457	-1.99565639804156	-0.871810362143281	1.25499890631522	-1.15116666787705	-0.332733403032591	0.429944125320199	0.52894481949921	-0.97971461560435	-0.6348972573346	-0.3511172459622	-0.0203955066376906	-0.80201257451778	0.20751689748618	0.40539805196335	1.13002241353589	0.813356447631009	-1.73642993124476	-1.36667231403327	-0.72536254678302	0.32811810761352	-1.42694733823538	-0.07892576113613	0.81967016901179	-0.609462866955361	0.60130231718207	-0.11906135912866	-0.193694594434031	0.169764524897509	-0.0967775152427803	-0.49929102241024
P02679	0.190940675022151	-0.35099044393702	-2.0333171531438	0.698157191344211	1.23009708152411	-0.54086140460585	-0.70494607896801	0.47599363789553	0.55112719576985	-0.65009492253313	-0.11484994135593	-0.0148801174858493	-0.54198386648294	-0.122692541369189	0.0524772274507006	-0.0234186182368799	0.0629769208934103	-0.335898613368269	2.09888903936245	-1.98190195419479	-0.94016246190492	1.04854896657835	-1.2174916299285	-0.348888996307839	0.40134898560953	0.914504754241181	-0.403814087319329	-0.66278125318136	-0.42619615824903	0.29970407913132	-0.9015420478893	0.38571930581946	0.27015600883327	1.14773238628385	0.674181160249961	-1.82655094515723	-1.40474753162949	-0.82584696954583	0.45641158822853	-1.21167030186992	0	0.75634512111065	-0.573934006936999	0.518465164145071	0.0947443961891707	0.132246550269	0.53476557222436	-0.12778306253831	-0.280217608923399
P02745	-0.856929697611564	-0.71682256397453	-1.1931927007372	0.72932416475633	1.15408172792505	0.12371668012585	-0.16072731111703	0.70839769240545	0.60260947238769	-0.919722231857678	-0.53898309488927	0.0511711815853899	-1.07874298073169	0.70560723670856	-0.854988840406501	-0.20040730365466	0.83225041013824	-0.0763887617497601	0.48135833438556	-1.063999362338	-0.684447302221891	-0.519241513402401	-1.07505597764217	-0.772395107229711	0.38284170846236	0.47961634865344	-0.30862703131807	0.56254227430453	0	0.26418959439646	0.14076138061201	0.26271834115608	0.28514786822855	-0.0331528540006401	0.83824093229402	-1.09472424531178	-1.12143495805066	-1.2878494794884	0.0219560487930801	-0.683566839695184	-0.440856932458259	-0.313927705169428	-0.420833318395135	2.09834467677612	0.44571594121721	-0.740510058022329	0.21348825113488	0.62592400193961	-0.238879236370457
P02746	-0.29520105605007	-0.47493200240142	-1.28437250924459	0.78315313535344	1.23813253652827	0.29082056348872	-0.22502957148017	0.97368721437769	1.26020379123458	-1.02760944222108	-0.35529121277298	0.26003833286404	-1.14917009147754	0.49314541812102	-1.04656012862847	0.10297045211836	0.8639213701302	-0.00615373503245031	0.52790037207436	-1.18764252963476	-0.6901258318544	-0.53919744414518	-1.04305314230443	-0.61929188874476	0.36853493589763	0.69328233241051	-0.53031394987028	0.57023015226942	0.0869677272901996	-0.0738527376870004	-0.0445944797704203	0.27946638198289	0.39959540589157	0.54658837863418	1.17766149882116	-1.22371454414467	-1.10550585384269	-1.15845992392531	0.0218795995673	-0.96839864557275	-0.43870236144351	-0.39186709809027	-0.42877034232644	2.09454394105654	0.57447310123581	-1.04549832488601	0.2742072290797	0.62012901137182	-0.20186305368164
P02747	-0.54604030323778	-0.33947303133724	-1.3390175824044	0.65783438773202	0.98719834190951	0.1802378732788	-0.29052021894561	0.66929434458184	0.98779710182284	-1.25010106215814	-0.38447286734777	-0.07609915200038	-1.40752367484416	0.25384065195998	-1.1604565006867	-0.01097322736836	0.82036607801316	-0.20743983691827	0.42355184961407	-1.0107512058147	-0.81913619351949	-0.62416769845565	-1.0557913384207	-0.72566800604189	0.40659602597457	0.60636702157756	-0.5174789819867	0.56391622244134	-0.15005553596094	0.10847434337699	0.0390173588215297	0.44191355827178	0.45340649972009	0.2663642980167	1.09986865323796	-1.36829357185767	-1.1691519123866	-1.03935115869997	0.32499030719317	-0.90804181639677	-0.34275829280731	-0.4427250430507	-0.43812435425264	2.07973678455369	0.83109230828389	-0.96497803335327	0.4578323535212	0.76073659572403	-0.12061579004648
P02750	-0.11313395097462	-0.902228457966103	-1.26021211260385	0.28786685674064	0.89556890340735	0.49253845982381	0.43791582033503	0.2353227199824	0.25351726916162	-0.59052556244447	0.0375738793787901	0.53977090763913	-1.01116639145924	-0.740656675454369	0.0376977394154701	-0.0202020158645899	0.32401510138768	-0.53563425580019	0.1060981118909	-1.38935569670753	-0.16360791314964	1.34685927326407	-1.27285944884447	-0.1292945945313	0.65558697872718	-0.27485501568059	0.68506598074203	-0.5926548836502	-0.6318069381309	-0.23650140407797	-0.45826158947363	0.16944914362236	-0.01026185959131	0.29980426434634	0.76946316103127	-1.30280829666483	-0.71254433151838	-0.960640786748106	0.14370764594157	-1.31439539035727	0.10234830054254	-0.38753252228866	-0.10569177002981	0.48397480387906	0.0389953728187999	-1.06035311982406	0	0.23269351399329	-0.34156627483437
P02751	-1.07101568504354	2.3090492966929	-0.81596197901564	0.48990940181526	-1.37312534287424	-0.85161942361627	-0.639652997478099	1.32463215892114	0.217565691325071	-1.68566167307074	0.13787521937001	0.664251957643081	0.22472684304786	0.776556815201491	-0.8970596915314	-0.75884521229904	0.0180850434943807	-0.18199763689704	0.423422427780411	-1.59347700970153	-0.499887519690909	-0.0498616783388997	-1.35762332374253	-1.81769480851904	-0.29354937993851	-1.01963280203351	-1.93257716359479	-0.90920168652848	0.448483817722771	0.33777653922482	-1.41481678772416	0.120223193515571	1.96692888422569	-0.391770615816619	1.27144868419485	-0.12120030034276	-2.24150087710283	-0.21395569359788	0.45543700920179	0.05914222474716	0.107810566834971	0.0574516206186502	-0.220315408612279	1.27008284479885	0.3409993429188	0.0457418945987005	-0.480497903685199	-0.29398889684778	-0.633148814415859
P02760	0.93734934879843	-0.8057234296892	-1.43048692476144	0.0148905727369	0.83964868965622	0.59194588479214	1.81150064934913	-0.67428088969362	-0.11615555800049	-0.74499263978265	0.52093858686328	0.69613397397017	-1.03078837941755	-1.17777574447418	-0.96885585084581	-0.0942050251260902	0.65707245827599	-1.41052131187062	-0.44758950105373	-1.34167110391302	-0.0564406656391001	3.12213117944845	-1.03881989584936	0	0.31876134953991	-0.0200331692472302	0.60640596408656	-0.0297111178443701	0.72026101307833	0.43173193608901	0.0540052929808401	0.16428132567991	0.72887653471569	0.86593529718919	0.97527373894983	-0.34058568944499	2.23677706248088	-0.44807543321204	0.29138089426546	-0.94516299679153	-0.42596767587769	-0.57323582812869	-0.44084571045228	1.02110115926148	-1.51364990140025	-0.85674783198752	0.29470000478724	-1.55665304174678	-0.21558123621573
P02790	0.926670890565521	-0.55058128122654	-1.61958295784509	0.74533384809488	0.32766003326976	0.82667564723224	0.10740677002633	-0.12008734950183	0.4005700303302	-0.35738853290478	0.705035457694541	0.1636569821575	-0.90328559545789	-1.07805352209585	-0.21440049555911	0	0.43599652398958	-0.60360889988245	-0.337445758405019	-1.20951307528147	0.17071468376113	-0.0562203174356997	-1.15048379694165	-0.27434224641366	0.597205492964481	-0.41752311518607	0.48594792652053	-0.02634308204689	-0.62650301839966	0.40815209806273	0.0313737259646798	0.51941155286871	0.82396963903439	0.76001316728813	1.25403349720407	-0.6913790426011	-0.31559945312622	-0.5806267006518	-0.18816393437026	-0.72699004726928	-0.0275233456531501	-0.662154464196639	0.11645747403997	0.99411996313438	0.00627750717038023	-1.85513453250742	-0.34744568544863	-1.08652945467335	0.0956461458428199
P03973	2.02425663640574	-1.04518254217142	NA	1.2942734044661	1.09247161913086	-0.172863890344372	NA	0	1.23455323804237	NA	-0.101663190627963	0.393224370731941	NA	0.781433166543222	0.298745392508488	NA	1.40672380898619	2.1896387809544	-0.628275690952527	-0.956507029542937	-0.828571800073887	-1.03830019725434	-1.60818925734119	-0.171711952557052	0.0331172090610961	-0.548581305243157	-0.748580372390437	0.468508448501158	-0.697709243987457	-0.265480233117107	-0.621358260187937	-0.033906256426567	1.08478864178637	0.032259011414855	0.53978130528194	-1.16301943049986	-0.921313978438997	0.118344249357929	-1.09186157670858	-1.58649176708546	-1.20442100588082	-0.591337470278027	-0.782274878953497	-0.248607999683567	-0.985488370273137	0.633769320029087	1.19723332478571	0.189851094735046	0.438169512048729
P04004	1.71643241397015	-0.0971032685427797	-1.05439466153964	-0.68998311558211	0.65464656625347	0.27546467262138	0.95612671507437	-0.92147770820534	0.0159192794171101	-0.89533426618483	1.08309774728571	1.25379480459245	-0.39955211212573	-0.6072504819137	-1.19323223603938	-0.0110765893720099	0.93448329190533	-0.91564233007814	0	-1.33064884536943	-0.68608838139045	1.29627362009573	-0.79234783838891	-0.42480803924387	-0.78916245790889	0.87612076588056	0.8780939001491	-0.18264429758282	-0.0408986496086099	0.360532353810521	0.55352346240816	0.13746176174929	2.35807909472652	-0.0692386180322595	2.90807558851621	0.43029023822721	0.80662633564289	-0.95951023968914	-0.11715175559152	-1.02192677105231	-0.76676401784889	-0.62991059354442	-0.50637508428695	1.89519436450283	0.0150044593024603	-0.00854195114694978	-0.0410536440538296	-2.20725080656221	-0.284407332685499
P04080	-0.62755561027727	-0.0312403136012707	0.207979514078129	0.30118273176472	0.343434921441269	-0.116914203877251	0.30400195851157	-0.84032410060506	-0.282239778969981	-0.586064059363871	-0.59724093651755	0.0529483240994093	-0.0670709854256204	-0.81450856982186	0.81104014250654	-0.47108217819538	-0.482518945071321	0.35049371842614	1.93401964290775	0.0606066789209798	-0.31747239747198	0.3795278122439	-0.181001445692011	-0.182058546105701	0	-0.725906793217511	-0.145741135749891	-0.46097091087376	0.244921338223819	-0.441203564382341	0.35417961103582	0.70686948114533	0.130883466566529	0.0667366538763998	0.1410560859843	0.14580851456425	0.00951150118828981	0.50456432999321	0.303461698540939	-0.67600900775783	0.0801070417430001	0.77926686186731	-0.50001729778546	0.25374999366976	-0.92221292067256	-0.0377736208304906	0.79114543704552	0.00842039945047013	-0.141832357462881
P04083	0.23418573713986	-0.3983324063344	-1.03407300393052	0.43400059967289	0.95739135521633	-0.12480139680584	-1.18139056744362	0.67170029664478	-0.31458460167399	-0.17000129716542	0.0113855422329596	-0.43629655204298	-1.1108492127669	0.66519782132403	-2.34824802316749	-0.83236557374101	0.27060680877456	1.04472467030742	1.28379751144671	-1.140162363394	-0.36520778472693	-1.95925853360865	-1.41102331178419	0.73412162223131	-0.0533980251858601	0.46070558368601	-0.32447327668091	0.4541174628328	0.26741389499588	0.41930797221628	-0.17889737367448	0.53314113155353	-0.95762541036995	0.11449801388992	1.34203504976688	-1.29404651512463	-1.49813593330021	-0.03822257975171	-0.66672568653089	-0.27962945069735	0.16881289674941	1.51178901388237	-0.78371826753549	1.20370502866098	0.70994337006966	-0.36002402145218	0.70956398075637	1.95162430989214	-0.15596991270944
P04196	0.9039797347665	0.06718405020764	-1.05508248965404	0.49957430461406	0.38163218140422	0.79269369894302	-0.16674828259144	-0.22729539508715	-0.0359036606676604	-1.51220550365803	0.75608762230167	-0.2242251394676	-0.71888319298299	-1.50686430696901	-1.06788995782354	-0.31815141320854	0.20728033434374	-0.54111071826948	-0.11093777823309	-1.67690003340634	0.0290849435356999	0.70783752626363	-0.89460998059862	-0.64109556135921	0.20440407304062	-0.39948053228991	0.17390230833272	0.18265969872755	-0.09255740702134	0.89210628204028	-0.37473803303248	0.35441637059627	1.19438068664367	0.8279720515526	0.99708526299929	-1.42497267497926	0.000737416721529716	-1.11421986564535	-0.29545975206116	-0.25233376423415	0.8782732376545	0.45194802574658	-0.40499200027869	0.38989342916745	-0.46051910682774	-1.23061011065046	-0.00245170685946006	-1.5809929552907	0.14721506850075
P04275	0.148466420114976	-0.950469816257987	-0.541114780650118	-0.11491875105307	2.55489059822078	0.959220521455799	0.120726697721268	-1.46970112252508	-0.600017171637018	NA	0.0193297870358535	0.290005733274	-0.958630970525068	-0.0128254493977764	-0.617330775101937	-0.0519387680055744	-0.254576081083972	0.768670244663244	0.190614787830903	0.530671192924956	0.1921908219462	1.25152960301847	-0.472218798698417	-0.551500340541027	-0.230964957160575	1.4465251454247	-0.627854316453737	0.281508880856693	-1.14212996692009	0.0337593052209055	-0.584590349355137	0.306928186965796	-1.06046433833917	1.48122743681728	1.78054014069179	-0.547615478741587	0.355405030282606	0.00428763742390958	0.183521538039739	-0.399821292815157	-0.694693860204137	-0.0503497698120514	-0.651476095778827	2.82365832602961	-1.49051898580837	0.327163365708394	-0.00428763742390947	-0.779374036110597	0.0254906611649526
P05109	-2.07608871903994	1.10972782098724	-0.7654239534384	0.58090423655244	0.68614728480671	-4.46906116915805	-1.08877069949567	1.81016812031839	0.0231982801115	-2.12534828184987	0.73842256082528	-0.51243516549035	-0.20260878849998	0.38630734228134	-6.09612778781633	-3.04401695166784	0.62621733998934	1.88549808610823	2.34887444970842	-0.0621117489030203	-0.87891911972566	-3.16169751917183	-1.31044859719603	1.94373715923399	0.2814006499899	1.04929917604156	0.0532816296835597	1.47744444156764	0.3332535258136	1.39618507012277	0.72401324991516	1.01221424716912	-1.97855934445044	-1.29983883824984	2.21800720321263	-3.45586811321335	-6.02774743298702	1.42568163344623	-0.20727786183951	0	-1.75304580529378	-0.32916921070493	-0.69773691470516	0.37279657741568	0.44566375326728	0.44696366191182	1.4488076329749	-1.25618533798059	-0.43221975880561
P05121	-1.03765420257883	-0.390965901942625	-1.36034697039583	-0.186135261357649	-0.919437874279232	-0.481175731456802	-0.811186578556792	0.122152772627951	2.1388153335139	NA	-0.734345736662092	0.410479588030613	-0.144321387878758	0.60973364957327	1.17816449259224	NA	1.74796841352839	0.71580246692835	1.03153295164843	-1.35719696240706	NA	-0.222162532051579	NA	-0.786058590868502	2.05054993461704	-0.833446711980402	-1.13644630538197	NA	2.31513714406819	0.014277114441597	-0.605518924289262	-0.605167220764892	5.41979078540908	-0.196731249787025	1.60182207436062	0.12256830682564	-0.549335194479052	-0.632462387526502	1.04025256804697	-0.947151802886852	-0.491515308309912	0.430108903869042	0.897564287967333	0.930424399363069	1.72693087186613	0.016822341134942	0.144013702984303	0.550222269572824	0.689093458241917
P05154	1.65832917326372	-0.457740097782016	-2.6193297554765	-1.19145149560013	-0.201112562388528	0.707913119900351	0.666696923406564	-0.406241197775724	-1.08733973198628	-1.30921642640553	0.266852750191746	2.04929677583137	-0.491729583562399	-1.15525145153845	-2.23340996558327	-0.539138493427675	0.960479175294884	-1.78402247904017	-1.87572845632071	0.298341498139305	1.47139093287437	2.37637437079943	-1.35701372415358	-0.747867778274404	-0.0437195469632734	0.761131044221618	1.52955977218302	0.0886354196589203	1.16177618309032	0.498964614543337	1.2873657043111	-0.202634061920585	0.132665665493404	0.400441737792584	-0.44908519642874	-1.31105268500525	1.07349115266124	-0.182552033846892	0.453679848512773	-0.755461942868226	-1.20804685783446	-0.857020544256871	0.0684836556296923	1.46006069854953	-1.54434050019312	-0.339882278969067	-0.253040039597769	-3.25363201636159	-0.26031605268893
P05155	0.20487143086542	-0.6170698697615	-1.15415971230775	-0.0816250806078402	0.83381277669176	-0.18315469972812	1.74615854582941	-0.14499863395733	0.24295335634808	-0.59318428286864	-0.0297205797787101	0.57446620188815	1.0163946240318	-1.11448138346971	-1.01714080465825	-0.74783475960658	0.16807426526863	-0.82758640295296	-0.70372898158975	0.49183934956191	-0.52243549871215	-0.22965171399116	0.27199681213096	-0.62155325992578	0.33591077122896	-0.97060563332803	1.73049263541885	0.1883202093292	1.04160966794205	0.46283346802974	1.19682457518943	0.433958106542049	0.94000720010197	0.42359327582094	0.5785058878658	-0.62278230285673	0.08057916638306	0.14391098567116	0.0946877796132299	-0.97725437128314	-0.16585500801454	-0.98105406960362	-0.2336294156519	0.3484146465702	-0.60550134557966	-0.78573017832992	0.59661676198952	-1.38534231667621	0.62024676431813
P05452	0.81128871443677	-0.37173367543371	-1.2984409560543	-0.35125608320671	-0.0672012143607601	0.85165566211059	-0.51052483895729	-0.702193729878856	0.1838974451503	-1.37320593717408	-0.00269421879088005	0.64177634689932	-0.762695178034254	-0.685449277568174	-1.56388046804003	0.0472087854786398	0.70307848668419	-0.734197267550209	-0.857181834083385	-0.909826485138445	-0.28879312140926	1.32894770802343	-1.11923671952812	-0.586885155406358	0.57115202749507	0.06523936061852	0.48142408778693	-0.10090402352641	-0.34441560546859	0.8816134836329	0.44647428158691	0.49203826326397	0.26941699685858	-0.06115557544323	1.77740458478966	-0.694233377114837	0.73285719435243	-0.46205217043633	0.1744578135082	-0.0757885367103901	-0.42442918773468	-0.845076755152687	-0.576868746784869	1.96836435399748	-0.27448238277048	-0.93997363047778	0.37498074369836	-1.57406237479301	0.86082934857723
P05543	0.000575016530409922	-0.34005495598064	-1.76420552576075	0.428517223122715	0.606811049882591	0.540847780331236	0.0691600465991	-0.37847012860482	0.557721454816587	-0.4957582448736	0.707166014564937	2.5741920714564	-0.53884297386959	-0.11211680648451	-0.19627523382118	-0.28389485924494	-0.03244320154141	-0.88270219546759	-0.45794118630653	-1.10288423595973	-0.41979134235175	0.329719092277225	-0.80710134811423	0.11927170155016	0.696677459175401	-0.63001445872532	1.14542362534589	0.325387647216461	-0.63148246865739	0.309745764349797	0.15862748363024	0.596462561543705	0.537921337271955	0.819286009866662	0.824603034630778	-0.84850235957222	-0.62490761333063	-0.38566661026421	0	-0.3655428249602	0.66869299079162	-0.55999139035649	0.16343613723857	0.733216797401875	-0.41600471867199	-1.93227717663249	0.586914916864807	-0.82040023750574	0.503512170953796
P05546	0.55612442880121	-0.54909014149977	-1.89027576055047	0.51100336332754	0.22822466490174	0.63567522957665	-0.31572431365205	-0.67512961762788	-0.02635450555902	-0.12238619741307	0.59558977382886	0.94781266762191	-0.6295650841954	-1.11903736337104	-0.67694585701643	0.2115508723811	0.40668318651288	-0.71083974923307	-0.0837431198112599	-0.94220272259428	-0.2248543525239	1.28533040866254	-0.962882178597305	0	0.22950849214822	-0.13844955745499	0.40923588130811	0.58393458743751	-0.57208462390014	0.21933440359626	-0.21792238700188	0.80327379494207	0.65389043455378	1.25812643398908	1.13735457403487	-0.79716200342999	0.78192699030192	-0.35083387302756	0.162182183047	-0.45696633153128	0.15609181260515	-0.21867861823979	-0.05267268742315	0.93321473424874	0.03008786121579	-1.52464559344408	-0.15035234301799	-1.46964468455169	0.55282808802265
P05997	1.34354307257477	-0.832609727615533	-0.549470578999284	-1.10316742306615	-0.26265703481258	0.45538858455784	-0.691142215472308	-1.6966734043542	-0.4518860441405	-2.85980245838905	0.83949630004787	0.32111538958285	-0.16974846597905	-0.569495683161718	-1.77491582311655	0.36563996886152	1.67064647279687	-0.657435146059801	-1.15337674562148	-0.752363684926986	-0.14605271564693	-0.946020187520662	-1.39081662328631	-0.504326067385773	-0.0566658036249001	0.24005428611207	0.31907807272941	0.0532747618926999	-0.538688923553732	1.30306332046117	-0.414247536600974	1.23327891062612	0.77278875723781	-0.412827073826871	1.23391981076564	0.27228413792591	0	-1.00934096316025	-0.450276650018319	0.58795122322115	-0.576907466555039	-1.83775111201194	0.04452865893004	2.32139330430391	-0.33086354082802	0.47181613238579	1.27032748873155	-0.894058286612298	1.46589774881582
P06702	-1.74584391720052	1.05471598468017	-0.78293338683583	0.70326899718747	0.82626448622914	-4.10424449377279	-1.20115056219386	1.91568868414354	-0.08216570544145	-2.53749972849276	0.767925819805289	-0.27148923692847	0	0.89744225089365	-6.19629723270234	-2.9823373024116	0.63745272704941	1.84343867082648	2.51273686631151	-0.12588446071308	-0.88185643465623	-2.93354001703482	-1.36756197829676	2.22696351207986	0.24518970377884	1.32076660922641	0.114542116980259	1.50348303904415	0.23155167920811	1.44075008132272	0.80015316755844	1.26142374982494	-1.95892884650339	-1.17505973036578	2.48569109327178	-3.30627914182929	-5.79092224321293	1.32254298844106	-0.331788730054591	0.0340841615942598	-1.72774687850437	-0.66015059263769	-0.80119710218724	0.341197958543709	0.278017674215319	0.45886319278303	1.22331545602775	-1.51978349911751	-0.693549213018231
P06703	-1.6096373533084	0.89772082825689	-0.75678066400715	1.26586270487023	1.07464635652879	-1.78324470790406	1.20068123872869	0.188698373996909	0.88814264376977	-1.82277256074652	-0.0464815927774502	-2.94479895036902	0.0808900641071295	1.96104827142031	0.4487924495357	1.02602331847336	-1.02899897680048	0.82622570425539	1.36109148188316	0.25178755152933	-2.32324609849999	-3.87685508892291	-0.0977130989163104	0.89291255587465	-0.71378166567667	-0.9251340060991	-1.37821302341167	-0.0403676303570304	0.983922075065251	-0.88895045332829	0.56301792917896	0.85229515870703	1.40211310872445	-0.0984857434366697	-0.1577674157364	0.18565936670327	-3.33974077145353	-0.7586795644281	-0.62006630652278	-1.55331370472133	-0.44104468711142	0.56065053277921	0.18472096044756	1.18637508129169	-1.11214206134734	-0.08382130135334	0.52181768358693	-0.14846736400061	-0.66664258844932
P07093	1.82654730254049	2.14544488409999	-2.49695061920557	-1.43912010464534	1.414861667457	-0.267030879063985	0.583001522391389	1.26958205566153	-3.73908204508414	-2.23851523713535	1.73842129478287	0.823101910545112	-2.21631516536067	0.100604295846984	NA	-0.349250324305719	2.34180458223761	-2.99045404050676	-1.76691106464685	1.9026664395854	-0.393620810137549	-0.10559067788079	3.00008338639666	-0.278317917394054	0.865237411971442	-0.405659198847	-1.02471487068871	0.0999029987978146	2.35309216298431	0.0405417814467546	-0.532411641438109	1.19411635983666	3.34212902951791	-0.335546321364539	2.66408097897586	3.29325994219066	0.0640046152707836	-1.46010872224057	-0.365948017876179	1.12175193516296	1.52633200373076	0.779351757789229	2.18382928343235	2.29129448016473	-0.465146097483989	-1.52016790849506	-0.16008766848275	0.379795446265035	0.558141509331153
P07339	8.1061073800015e-06	-0.260012101062371	0.48378900605462	0.91173603793803	-0.45353683051951	0.95242243541459	-0.57083231665671	-0.0315092718011698	1.36544514595918	-1.8062645141897	-0.50598001757349	0.6007113508892	-0.42890417375822	0.51867723868754	0.10302319016867	-0.48162874356209	-0.676443038687371	0	-0.17803944032579	0.53054408341184	0.61744965194364	0.991036989885179	-0.81073502387604	-0.146563580952971	0.0988853116993598	0.45891645641112	-0.69043947577287	-0.18306609904739	0.20270105873184	0.37562949290464	-0.65922323749648	0.32961170313094	0.52999671997052	0.38126771167996	-0.0235911344758302	0.59563119157793	1.12569698828069	-0.45326377570828	0.99774039838399	0.13977091074446	-0.19386983310869	0.42474115696491	0.31093771750089	0.0288240161175901	0.28084256377847	-0.21682255970217	0.221441898069759	0.51823806714982	0.27593641588221
P07355	-0.32614068675025	-0.13816482203319	0.28700315909779	0.22763548745345	0.2622044273212	-0.43495464890095	0.0364161537375596	-0.38354837024434	0.61496049835499	-1.90711064721838	0.60390754444635	-0.85863712378551	0.0839323280380899	1.08876965864347	-0.74282950822696	-0.0675237619585998	-0.22952270518803	0.66247792129577	0.105237628056	0.62924732032867	-1.15416955424162	-1.75505526461614	-0.47846134394261	-0.30144156240078	-0.11346409927249	-0.2222665853931	-0.39816081148809	0.50587648538198	0.71466960464763	-0.89392333751747	0.0836556283035197	0.55636623192216	1.10625867388051	0.20227589208389	-0.19286226915499	-0.14250762762352	-1.39544840824635	0.12697805829211	-0.34251888413574	0.12222956320297	-0.21345114681038	0.70251132961086	0.68207067196597	0.0308975298241601	0.42303400454682	0	0.22465207685954	0.34066588301213	0.15253983186039
P07477	0.38249352190861	-0.0340247732253101	-0.88175641419045	0.54649127297587	0.64266779089204	0.40247666603921	0.26603490122437	0.16085554104884	1.28475133371052	0.81329120181442	0.61858511086951	0.84776529704994	-0.0329471201817197	-0.0424949462969	-0.28694851809946	0.43903779863641	0.68455283939859	0.90708050600743	0.39240665973893	0.24024296305028	0.32817379111466	0.45388238443853	-0.865615345345391	-0.0256295277641003	-0.44986671895409	-1.33068437589586	-0.33464059865869	-1.02014693483454	-1.07690097001059	-0.42375710856204	0.5654054245028	-0.36429581165489	-0.268811511899401	0.55006981242549	1.42120229508357	-0.68382828743538	-0.87882936042341	0.82135156917228	-0.87839682143977	-1.03323699360172	0.20851498611282	0.16908612448332	0.0335656531183695	1.6249701923182	-0.34644309650562	1.42742887285414	-0.25056598722146	0.83527672757454	0.86390268788532
P07585	1.87778331808428	-0.71760251296171	-0.84091579297567	-1.96218024098114	1.16510156630364	1.53031572714633	-1.2458085344516	-2.27571667364103	0.30199853749755	-1.96493743925024	1.71367160955353	-0.31674705199871	0.15379932696623	-1.72096707929707	-3.13656238154404	-0.19412774397758	2.32868584304033	-0.92049212306086	-2.38001771148613	-0.60283596402223	0.63720181357275	-1.75425870969627	-0.97421166048106	0	1.15870631845264	0.95438625885427	1.68644889847051	1.39157536559133	-0.0275820193899099	1.25069506250007	-0.0469304888218498	0.97664281396816	1.51617368635118	0.25590048930792	2.30001095676054	0.56571330427026	0.999554353305621	-0.20367558831035	-0.33261592391074	-0.45575911708677	-0.98490273471435	-2.03701467211845	0.32345293931124	2.59812315502723	-0.43932796828778	-0.57513543055799	1.49540797188051	-4.11674977711386	1.40836952425604
P07711	-0.16231880770813	-0.399696085620915	0.435863962393297	1.29488149923345	0	-0.268350701261225	-0.462906179535633	0.537124698299517	0.618414572414427	-0.507151710141054	-0.764215319114941	0.122431702767228	-0.822026303180029	0.838420223327147	-0.025364083485776	-1.11611515594562	-0.954843829649983	-0.173510527513713	0.400989887358227	-0.246707557740674	0.162656095652388	-0.00638116312374293	-0.76499069564764	0.241480752411773	-0.139951851865639	0.464749024202717	-0.660039220484096	-0.187968629554154	0.140869118153926	-0.323290905298721	-0.167140121799122	0.0691988450666731	-0.141613819145149	0.695089834112477	0.118753389170063	-0.797863809995139	0.357637192690317	-0.564044178278678	-0.440908680902044	-0.765499223809888	-0.43689288074269	0.469990793548587	-0.0943993008861169	-0.410675352245157	0.313270582727057	-1.08806861580316	1.59921418404185	1.38540967998227	0.231463789205861
P07858	-0.431959842279681	0.0239538998892295	-0.15166340248337	1.05481886554369	0.01869532771319	-0.379374006229431	-0.520534688677141	-0.468964156143991	0	0.5170022409716	-0.6907254304658	-0.9260492825544	0.59744519986279	0.143308894998079	0.190567752795579	-0.82517059254081	-0.5253734259225	0.0998426547106499	-0.0844561536638606	0.16959320927314	0.0297534766292795	-0.75514406950466	-0.08170255523848	0.0713598721096096	-0.28254412136092	-0.258614586873841	-1.31104279580802	-0.59219513250755	0.426252143695709	0.10764573389838	-1.13805815752442	-0.00698492383486027	0.0478513530263198	0.0381229637787097	0.0633672675836694	0.78979179744848	0.950335515486469	-0.69830371155591	1.03979772142851	0.41493609116706	-0.0238556347851802	-0.34892710118174	0.62225204901356	0.38137429345072	-1.44275755111975	-0.331589242291281	-0.37468490496318	0.560719637636129	-0.851060181550171
P07942	1.40971095817159	-0.62845768417658	-0.663315617015	-2.02692597329425	0.0568903350438603	0.2902211512532	0.04100670259559	-0.16675710523427	-0.49592479251547	-1.49574972599228	-0.0126520624646198	0.26144325305317	-0.13606701663543	-0.53995025357978	-1.04683102561376	-0.39864916969877	1.90553012593754	-0.92721600004324	-1.1131701626317	-0.3349723718793	0.0565093790190203	0.02576950234632	0.90405027788716	-0.63760811233247	-0.34136260878329	0.16570012337241	0.58233318221658	-0.21725333947446	0.0666819592578602	0.89384351390002	-0.83574712492105	-0.0191920290001799	0.32734932760434	-1.31846526010185	-0.44951613936815	1.06799576151682	-0.90244419738316	0.0767694417820599	0.57280836418981	0.5458718566588	-0.5730943914466	-0.70766337037844	0.69448274753432	0.1899056215381	0	-1.29696360399533	0.00266572711938995	-0.98889335340357	0.7918714383319
P07996	-0.72662959694393	1.28051975996405	-2.38217375497898	-0.08752874097922	-1.07554346694569	-0.81397005450228	-0.42865464817411	0.86035841884151	-0.36025065732888	-3.41699169913292	1.65721813623229	0.557047448233639	1.70273089544901	0.89929559620976	-3.13701672659702	-0.84645537750319	1.51726420246987	0.49787096174564	0.24851572587049	-0.96785735904971	-0.71992219696254	-0.106321645634281	-1.36754141609939	-2.04243291813257	4.40303680243945	-2.1817771806754	-1.56503188412185	0	0.40461570612104	0.51861410410274	-0.15499384133428	0.27444789087496	0.94604776077706	0.0124535518424302	3.63883208305893	-0.2491079613336	-1.95693610520687	-1.56282899022038	-0.64320778008187	-0.0815062586141604	0.40114141714011	-0.66111402318308	1.45738530082177	2.16716213932214	1.81045430634983	-0.43996925094889	-0.55546191322411	-1.02576310987409	0.374565028287
P08123	1.30619432016803	-0.8041137836878	-0.49942639503161	-1.3756383209065	1.38044404880672	0.83113964322259	-1.22674296261981	-1.77464641937586	-0.22006629701637	-1.69169450446544	1.07879924854548	0.3534218080123	-0.2707303565351	-1.27458810969341	-1.77665697219376	0.0538239237135105	1.7936926783206	0.0939367725086395	-1.2767206231683	-0.74603710200561	0.00675516020108091	-0.54775485112915	-1.09398261983764	0.100245106237761	0	0.28216901408689	0.20452333646706	0.71600858473416	-0.50995739761112	0.74381337503095	-0.221507485428299	0.672210969316501	0.4381222293901	0.0343325857137806	1.46607078492642	0.0496119074503696	0.0903236991855305	-0.64703184570747	-0.55734533345668	-0.92719255233485	-1.21448609481151	-1.6214288857624	0.0522259321520302	0.947181838292881	-0.38748959356137	-0.79408275353735	0.0367473042255302	-2.53579858575828	0.372493338597289
P08133	0.46370337180427	-0.3047917490216	-0.80721244800995	0.76178392507929	0.86176909585971	0.55710189855685	-0.27510329885828	0.16365152821107	-0.21142891291186	-1.39358861234637	-0.0781366135492201	0.12782265786051	0.2668672112771	-0.32057780851734	-1.54241424559709	-0.26785599640947	0.44690885172492	0.28396487165512	0.0901083775712799	-0.73460237146315	0.50042849588257	-0.98019718120724	-0.36003489179957	0.27073789120431	-0.57644006105623	-0.10928651168426	-0.17772763937417	0.12018942027343	-0.0979049039253796	0.6447628555834	0.4001651867538	-0.15747680340995	-0.50603726585928	0.90190918038161	1.66166222009797	-0.42029785502282	-0.99462864052692	-0.28874530384094	-0.31200669985941	0.26326964158752	-0.66616618996893	0.16127644566069	-0.29208687126707	0.88840186757637	0.12232551586869	-0.1932054388616	0.33231190915129	-1.45755083866795	-0.0598068221127601
P08185	0.154426504058506	-0.833814796150494	-1.09604938959525	0.310360299044791	0.573640608041689	0.122567997132627	0.467298357322736	-0.3102859398459	0.399981807752455	-0.663377261917537	0.770890573787344	0.628742643223089	-0.492879394375468	-0.894273478337823	-0.354418306609352	-0.0982996784612276	0.17559714987135	-0.790672206277208	-0.332181408204148	-0.364208883882995	-0.0114949805130032	1.31056760175564	-0.615795872833724	0.367926022093634	-0.0725228663811138	-0.799809431943889	1.26890446713548	-0.242519355039955	-0.199357556148501	0.22094040374939	0.389409248568334	0.396504264560482	0.746797819810842	0.569562882506	1.034086810627	-0.43352765725096	1.06466825691753	-0.492455745287039	0.301926123118685	-0.624631442853662	0.701164239956499	-0.328712097154386	-0.354201441597537	0.762825845032814	-0.425897715987386	-0.222408935389521	0.0795954834846293	-0.933189649102811	0.0273382270777663
P08246	-1.50827769770249	1.56001808235712	-0.712521198879446	1.08317576549522	0.662078694750995	-4.95768730512664	-0.628631995510096	2.20617963113961	0.130422728459784	-2.41603625794443	1.02193474310887	-0.245972438034905	0.0322324844146049	0.290038941067885	NA	-2.88194543455475	0.546229556547675	1.99191502792995	3.24040404926654	-0.0322324844146058	-0.558286702241845	-3.34800227461903	-1.4783541585847	2.82034059259988	0.582173697005144	1.41837132704797	0.729475973933095	1.70299692386481	0.222551010094194	2.0587913199159	1.3075612295953	1.10271717177415	-1.78909311671928	-1.3823533567783	2.6031740526221	-3.67164710362616	NA	1.99438831669669	-0.551715758877025	-0.0477709795592451	-1.77756767616534	-0.369507695539096	-0.428813481611626	-0.0765332205077653	-0.182722251304225	0.613045543692125	1.51990208704761	-1.74576708640145	-0.700763461119355
P08253	1.36897063446074	0.179552499531395	0.296340932503131	-1.53806304824446	2.10811423282501	1.21668351810467	-1.00462124924899	-1.1583588681638	0.567381763659272	-1.40648534770069	1.11423624155631	-0.145616020618702	-0.77950624596611	-0.477964788985464	-1.83567947207858	-0.77980764359834	0.516843653984256	0.422965099090497	-0.77564321689795	-0.159770486106457	0.778480921466983	0	-0.81379070127967	-0.472693533760911	0.44403341196277	0.334652265858539	-0.0704264542234889	0.430545175809126	-0.544593390955314	0.471781308628884	-0.461526838201833	0.420002178800489	0.966542406894509	-0.32360483098806	2.0123904052904	-0.44893073252474	-0.207424648574469	-0.559697676842943	-0.39865514747801	-0.020418132685695	-1.06545354368653	-1.651975081323	-0.517626924185177	1.8007018659974	-0.02280084919742	-1.06766925933769	0.780586936774693	NA	0.732689203712473
P08311	-1.13512347129659	1.20856825645559	-1.17303996639867	0.11003829117905	1.08677364964688	-2.93505714974597	-1.43689140767313	1.82770655197921	-0.18792831127097	-3.210724049356	0.86242201044041	-0.0857322243515002	0.0320750194476203	0.0996716681828804	-6.14698747260766	-2.99091051763545	0.72875246166089	2.07222608902353	2.8371735961032	-0.2449148238994	-0.820663777897209	-3.10869484720303	-2.00827097288119	2.24598600088574	0.41376477582247	1.37861842654743	-0.0072130495615701	1.49435547546616	0	1.32476121388937	0.52003121716862	0.54154792956112	-1.45845183860591	-1.45554756568653	2.2618465425579	-3.97112444198207	-4.2668246818922	1.1856778364086	-0.90265993472647	-0.20049644568759	-1.53121127050696	-0.43415893983906	-0.77651030737185	1.00127723399763	0.0743422489783203	1.10530783988089	0.81357536014724	-2.32078180421459	-0.8838676743524
P08493	1.99651992867191	-0.409938204640981	-1.33129170815798	-1.18580116013405	1.97122957241801	0.397838876831274	-1.24901990484802	NA	-0.79385757577742	0.0117853225374205	1.2110899824238	1.24812068548627	-0.95060128431588	NA	-1.15536036285709	1.0460000325595	2.75066522098748	-0.77052765929661	-0.8118941696867	NA	0.489461753393774	-1.2763824595209	-0.47550620725347	0.0651037015530416	-0.72275213769733	-0.18407158836775	-0.84923759612863	-0.0718581195200054	-0.273816055491281	1.42289707904713	-0.345015865345061	0.369426626454342	1.6520410407027	-0.374818638693351	2.05550772316564	0.0965430917082285	-0.691478304018321	-0.0117853225374205	-0.94144188970788	-0.73551789040917	0.768625586236069	NA	0.97274746926578	2.21019588225865	-0.688007326457931	0.337461553260399	-0.0637899935965425	NA	0.15857704002852
P08572	1.30108905054996	-0.40770378808074	-0.80341644007492	-0.268690952236461	0.56554471802159	0.59070751741731	-0.23232872675677	-0.0199614735749405	-0.1209980821971	-1.11382497736009	-0.00870064268007997	-0.14314415238439	0.29467925515326	-0.52842254096596	-1.41805331470749	0.39232757182468	1.92213113289504	-0.61896363007514	-0.5771203261676	-0.99693144987832	0.31447046250094	-0.51025575732724	-0.64687585461015	-0.0931574940554807	0.0168596329892097	0.14122469845141	0.16336390105795	-0.0952530291831506	0.10345845764138	1.0166428005333	-0.224378772783711	0.579221138344019	0.741410563701439	-0.20103138542189	-0.46205430136394	1.06452061821889	-0.34443333208772	-0.0700862071139303	0.46522336439302	0	0.0674988418750795	-0.83331596686678	0.10006065187887	0.31806504488627	0.1443781314305	-0.57446650754631	0.0696607650974599	-0.89219346603318	0.50572645025353
P08697	0.466374462402802	-0.58156372008216	-1.66311291113936	-0.393302411859688	0.127883855354458	0.0758035864711729	-0.87003756361875	-0.399878767740114	0.150985388398184	-0.548423967567663	0.190798200332868	0.179746489168716	-1.32752580276738	-1.34278526247883	-0.717212041467896	-0.0214643969367461	0.207316071698367	-1.38273147374688	0.257966771600165	-1.02431457584643	0.347844641317052	1.74794974744598	-0.844666816411854	-0.727160139694327	0.23298873546754	-0.218865023682772	0.605449318419252	-0.150665610675885	-0.574850006025636	0.0146753922730559	0.1729272047673	0.502482950732332	0.863167710059092	0.644562911480712	0.668443213520292	-1.40250799894365	0.341846561955122	-0.705150718253858	-0.079431172722078	-0.553349130552766	-0.358867645415611	-0.135420130620529	-0.030543591329358	1.15090171867266	-0.34833748750122	-1.23655275253265	0.0072002744026779	-1.51828465380494	0.425477066179222
P08758	0.41559786706392	-0.29262948103249	-0.0873426070595098	-0.45654018268286	0.551369143528111	-0.4491421520818	0.41013177513154	0.12123554927263	-0.0731959349624605	-0.81604951752801	0.613977549711989	-0.73835237130189	0.70049235967699	-0.30937782150104	-1.35527983492733	-0.79970426911088	0.54804856644552	-0.55458483411228	0.23800100645778	0.390276680373019	-1.68276811319366	-1.88031497551245	-0.0561934942039501	-0.30387684216515	-0.40184845402127	0.00442240634861957	0.9847125152211	-0.19886703472129	0.39354021802981	0.412171825908399	0.661466631042139	0.0578983142826504	0.16089014919198	-0.53049331139444	-0.0600003590421805	0.16128927734407	0.279429059166699	0.96271530728217	-0.21905846613147	-0.50216116749989	0.28854144665413	0.2269414168995	0.776118646449199	0.20180125204157	-0.11416499089193	0.485967074921381	0.19238875587068	-0.62775978330439	-0.0869060672025297
P09382	0.0542026449434596	-0.0943030392059798	1.32698369223185	-0.3157856724757	-0.10343956461566	0.25192760670944	1.22044817485924	0.0226377653193301	-0.40684955224574	-0.66736235068826	0.0825368569483995	-0.48608161673123	0.43164883981409	-0.56914435336408	-1.35540677051691	-0.792106840041	0.0276772912520302	-0.49946576297285	-0.20166694168472	-0.48546592526795	-0.19839126693434	-1.75404179775298	0.0999342741384401	0.45061074364306	-0.11373694567775	-0.0797545518484304	0.50210277237496	-0.4383926254562	0.85613183223895	0.41414343436169	0.124414486835549	-0.34226043148723	-0.38077001480817	-1.05922153426903	0.90137054171691	-0.0643202239453702	-0.64862789197067	0.20164343324029	-0.25248265743386	-0.69539141222644	-0.89024023494842	-1.0841349648485	-0.0817852795895098	0.80592387323471	0.10366187750272	0.7961140944936	0.1205459426168	-0.270998655111971	0.40987515988936
P09486	0.390541168151401	-0.333829863834715	-0.144464328148073	-0.251551637734645	0.584515368574211	0.804086590439091	0.155647991683781	-0.271964892549507	-0.215364080134986	-0.435012205657674	-0.084015950566124	0.685229959591341	-0.588218261859273	-0.099006617085214	-0.733341348607011	0.376146093028831	0.099186188776871	-0.224844346363378	-0.238460648678634	-0.848437677787879	0.785593201811141	0.362498594923051	-0.281739633556846	-0.676913581325308	-0.293442733108245	-0.205460358181083	-0.226499422103931	-0.614822522819478	-0.061343709524836	1.10169255507221	-0.210721885659639	-0.189934456644076	0.483525911152841	-0.686893768124577	0.941829270017711	0.207898807072941	-0.765138711324596	0.0804112330599711	-0.265288753567681	0.0749391706946809	-0.51300511915289	-0.746564228365562	0.794498532711741	0.297101917425701	-0.181958228465257	-1.16076633306511	-0.372646847219485	-0.776752310446158	0.653692470066451
P09525	-0.108369436322279	-0.73750141235769	0.75371740296647	0.0372574884698205	1.18060337053906	-0.56160136645998	-0.02899146549876	0.18812490329693	0	-2.71466214743197	0.06252117948757	-0.83834957478035	1.41430227844244	-0.84489015660079	0.88257974040115	0.05442748585088	0.257810718836541	-0.818957580814519	-0.19046974993019	0.39359648094579	0.56024479715937	-1.678033694892	0.38885054536934	0.58351209417099	0.67832616678605	0.411977794079871	1.06680548500557	0.16074395022074	0.85277190633772	0.83604321965829	0.348237406175961	1.30989847291301	0.90499299199901	-1.37836593852206	-2.27347165043687	1.12861393605595	0.79568060821738	-0.203496085235869	0.12164031671743	0.18401276289004	0.33784036059283	-1.02743939962388	0.188559868256331	-0.47872732745568	-0.430361319587909	0.13459754466594	-0.33045442399903	-2.19005287049027	-0.3828849312776
P09668	0.52657303161538	0.12248737308658	2.31201900986178	-0.577130613635014	-0.339726884802309	1.60957097140129	1.46307604964612	-1.10291949981327	-1.41977428914692	2.85683027221437	-0.932267202480873	0.23383981638149	2.16617849468031	-0.627134086958928	0	0.92591128505975	-0.901906430938028	-1.78180970196146	-1.9935105365977	-0.57963945950078	1.4662156807636	-0.272044784014135	0.47343113332043	0.52524949657976	1.00809713436512	0.86745121850875	0.0735670619103801	-0.06611996355539	-1.27970904676468	1.13335678477412	0.49060612926524	0.94642184471189	0.64527462559422	-1.05085964209705	-0.922744626731998	0.67541761491293	0.48755373815561	0.73767468202321	-0.219616665873333	-0.686290981372768	-1.74019657314618	-2.1518393037871	-0.02280432706608	0.33169279878047	-1.38252008144327	0.76354364209897	1.41233823460246	-0.419236080845208	0.0355393981735401
P10451	-0.13864109544249	2.47934564596648	0.22448555371875	-2.43777498876138	-2.60310842739634	NA	4.20209367569938	-0.71910647816382	0.10699710226827	NA	3.34449879029007	-1.94804515859064	1.08855273245974	-0.64253892157539	1.60886120579255	0.7622637755918	1.16488827860573	NA	-4.2082596345744	-0.10571394106686	-0.73036215090273	NA	0.72137637979636	0.7813886877834	-0.53118325450094	2.95436107258081	2.68533212955388	2.57186183126915	1.10368681103118	0.87663986511088	2.94545983433584	2.25196805369468	2.55836306636837	-0.95262109728897	-1.70057956647092	-0.76178679493539	-3.18411165885242	0.1485913358906	-0.24337397493992	-0.59547649493326	-1.11029706270996	-3.71454855631941	-0.87720472807053	-0.30247877211768	-0.68500825111415	-0.0414323451074798	-0.20069282361362	0.63520554035227	0.55593107727562
P10619	0.07748777573009	-0.69729470197769	0.2171242123997	-0.0986383333521799	-0.92001971147208	0.9949745856467	-0.75825268401897	-0.1229069212117	-0.29888348523775	-1.37001420389749	-0.29074213544636	0.87419662878177	0.05581893226524	0.21312965934602	-0.37405564989202	0.03029879552951	-0.74821161880893	-0.47834790473409	-0.50635144646159	0.31545366629389	0.78492276988956	0.75507124663866	0.30510689563735	0.72192587431245	0.18961438042213	0.50749665299947	-0.72759212396454	-0.15740797389284	-0.40010486258813	0.62669527336243	-0.78350532648857	-0.51466613107383	-0.30494936085406	-0.0533830809771101	-0.08601999241783	0.61063254591556	0.60911328288846	-0.7018740201778	0.70476411492311	0.5735039686943	-0.16507514286719	-0.27280392283796	0.1317696639061	-0.22721251140462	-0.23071740033019	0.32553715557374	0.40269485116868	-0.23509289620209	-0.0311050325831199
P11047	0.97319884779168	-0.66548681820307	-0.6247212941384	-1.74254867641842	0.16219882453221	0.33510595413269	0.25040475984212	-0.15785606003881	-0.52206963525477	0.87253562768056	0.21708995398324	0.32149835546303	-0.26583984950851	-0.75249445726143	-0.92506197142459	-0.34488451307237	1.3604419481772	-0.782851207894	-1.30946509332365	-0.36548023694035	0.15173002650079	0	0.79534751689517	-0.80357457250005	-0.43771462875346	0.38150579251425	0.48705069975259	-0.26148832418815	0.01593728966421	0.59110126380322	-0.0672322076600298	-0.14290731656675	0.13498203577601	-1.26929835313668	-0.61666784416232	0.74434749138645	-0.66727640155484	0.08507360071683	0.54894700418908	0.61935496617922	-0.55316347374563	-0.78604809227325	0.42422555949728	0.13597323561857	-0.0987761975746899	-0.38362326518301	-0.15154024632667	-1.23085811351008	0.34948119351765
P12107	0.603938676965564	-0.528215372536961	-0.290250040287434	0	NA	0.76379496076093	-1.13542824175529	NA	1.06639031171654	NA	1.38671332033383	-0.599007350371551	-1.04176614697781	-0.334127732126927	NA	0.782025469681436	2.49475549501697	1.2074937280921	-0.0468207983384571	0.390444000183989	0.234101076535478	-0.409365512745131	-1.68489648312573	0.014530516411014	-0.251921825381727	-0.00411322842464501	-1.5733582717249	-0.622857535659131	0.111777910981227	0.634390048386225	-0.183228158880922	2.36531379937355	0.489994048763254	-0.766993567957701	1.79917960744511	0.53921485648694	1.24303836545018	-1.6136815069941	0.416328510079323	-0.0120730328413731	-0.365454580292383	-1.31602442987213	0.19483483698642	-0.208002574253255	0.66200561915632	-0.812571684393381	0.719505349660715	-0.649568878457061	-0.309125588173753
P12109	1.63272681959386	-0.750354796508899	-1.84579668109534	-0.24625981375137	1.6988082813228	0.93012149140174	-0.0572564652315997	-0.518813941988079	-0.14493539790307	-1.04910690193518	-0.45021658611055	0.888588592504631	-0.71238153331782	-0.278632477685139	-0.94117563964143	-0.641083156040329	1.32645867840099	0.22782654745387	0	-1.25501926867012	0.16073881203257	0.4645994594738	-0.973982552499479	-0.54327439862837	0.79360668701974	0.78436901062426	1.00767617156877	-0.0197468002676997	-0.01071631606181	0.600588383768501	0.4990148853219	0.0574932885511306	-0.57053338457839	0.79867908134139	1.43023850987796	0.50256225172866	0.32642148944059	-0.94768676324431	-0.709052788968309	-0.25737592457382	0.0810118309702705	-0.527925923957469	0.36371012682782	1.36580174217601	0.0739773175472607	-1.10921154382773	-0.11966243779999	-0.925595474071759	0.35528942534364
P12110	1.64643488234491	-0.71471718617411	-1.89809467479139	-0.36726485203263	1.76227121362891	0.89628712157541	-0.0743074175747402	-0.50996825653125	-0.137592252000839	-1.15097037741459	-0.44959765573622	0.8778831905495	-0.66339901509368	-0.68816248391098	-0.84727842620817	-0.50182442512892	1.43062010429902	0.41967459376867	0	-1.1435261207388	0.25132624040487	0.497650826475351	-1.16191301786349	-0.50584316567579	0.73924447231122	0.87131631057269	1.04882392106906	0.13124144150328	-0.0593745276387301	0.61591503404223	0.48268013806748	0.20019412254173	-0.5673970649368	0.95584295627621	1.51548612177371	0.57233993160896	0.37630768170158	-0.85569563480293	-0.71020609875902	-0.14952028996644	0.17969262252528	-0.64431138146147	0.38181995181811	1.5649585736043	0.0567711425383903	-1.09579138228195	-0.46563835850663	-1.42216396061566	0.0738265852769198
P12111	1.66095614880617	-0.76763014400772	-1.86533431155407	-0.507298788678439	1.71086586570975	0.94882401461746	-0.0343758183928395	-0.520834137281709	-0.27484606430128	-1.17449014729309	-0.53127003228974	0.67350750726104	-0.79122473769427	-0.552541504868739	-0.93811838667476	-0.56890381500803	1.21596424577642	0.127299686046981	0	-1.28564541476032	0.102673577222911	0.456669511679061	-0.99443653873143	-0.56960613314362	0.77879124558797	0.876545485522731	1.03828338852685	0.00196455107408067	-0.103410445165069	0.60491544310911	0.41876671544182	-0.00875226777043991	-0.522417489864529	0.78390267060894	1.25851988201975	0.38489865369122	0.33682561670746	-0.929046120189709	-0.85945291405376	-0.116072911567779	0.121212551658	-0.572274198120599	0.361283710663661	1.58409901540416	0.0944009882208707	-0.764412987705329	-0.0616977183120992	-1.02808179998648	0.46314974986017
P12429	-0.48581696356149	0.14870525599844	0.142848103098119	0.11604329806836	0.239572623427639	-1.06411347706754	-0.195260246259361	0.62599103491875	0.459095025555629	-2.73901799753563	0.92051922652865	-1.8776435308545	0.0517273108603993	-0.0680703317124403	-2.34228568784854	-0.455832081464971	-1.16245413098108	0.631716198137179	1.99998779651505	0.465193327893459	-0.47657304481459	-4.25349975818946	-0.814077981472421	0.683231042394779	-0.162473452198181	-0.22575408109021	-0.5845924955874	0.70864604669246	0.95873722085985	0.40420124110256	-0.439978895354851	0.66652779019724	0.498354061713569	-0.41013898907478	0.31020912841125	0.323819424311639	-3.70238103892148	1.5104338156248	-0.55436304370738	-0.93601376129332	0.35065239072521	0.82285201436223	0.190993696304099	-0.84353767068339	0.39667672708133	-0.19626597556814	0.628507452594359	-2.14694189948581	0.306125041746039
P13611	1.28298640316751	-0.2988454505835	-1.06649852952054	-0.90516308408098	0.35216317844329	1.31041422036919	-1.06083301109475	-0.11715908566601	0.13521490042344	-3.01651871584234	0.78551760104918	-0.16285881621827	-0.96747956499743	-1.70933485279226	-2.40548272761763	0.49473733973981	0.90171468703757	-1.20141449656278	-1.85160084234832	-0.99763865448731	-0.0469029021831799	0.14446149354078	-1.19281640972368	-0.77463597461006	0.32442050941291	0.11930111965394	0.79142176207082	0.17082503703182	0.63329018571887	1.01572979567236	-0.44785091678263	0.8883554077505	0.0729552556880702	-1.6993924554068	0.87600499923108	-0.54869243120735	-0.57801368662589	-1.4324048736322	-0.56987612655556	0.30488327572862	-0.49962482733574	-1.74826680974799	-0.23363752141094	1.80863827406301	-1.88883540731452	-1.0769369352314	0.41274047060707	-2.09731825167159	0.63266584337347
P13674	-0.667588122374925	0	0.27452951257218	0.89153442892364	-0.20295219362106	-0.30432415060334	-0.564749892015406	-0.596061898663683	1.10945860706557	0.21733895949406	0.08922129539783	-0.452654904946014	-1.03444396609557	0.71134760057194	0.12217287883307	-0.666200807060704	-0.31282910610742	0.0866364856278301	0.0673688493951301	0.62461288684618	0.0525514011561201	-1.06210638789954	-0.387521555588663	-1.12660519036992	-0.23367126495806	-0.868800171465235	-0.92557236564253	-0.531752505189168	0.48545450859474	-0.377636212274993	-0.423566986746101	1.51615136425067	2.38384031306298	-0.26110347147759	0.29995175118099	0.55759545832974	-0.210410492966	-0.422494662795094	0.23563832146399	-0.661952627025027	-0.353703286029752	0.21106957711949	-0.28808166107525	0.14241849329929	1.365602630682	-1.55216178631504	-0.420637398950118	0.59762794588708	0.4886751377161
P14543	1.17749217995143	-0.76966151199753	-0.77436525993401	-1.41885110621575	0.31246360914154	0.47107951644037	0.36086288096024	-0.20644588362549	-0.57853161722141	0.27323863693853	0.0388591315490001	0.51864813143332	-0.0954304649614501	-0.90249084107359	-1.11203491766688	-0.0316684414590198	1.93605549604596	-0.89480779703169	-1.13037008896858	-0.81728877460412	0.31588642658525	0.13023059429792	0.63197951334122	-0.81382750486637	-0.65329057128751	0.0841757439838702	0.40484732768223	-0.43505674998184	0.00509595048290024	0.7619761784668	-0.15149048744932	-0.47082511591458	0.0520324972833102	-1.2448073350442	-0.56823532073341	0.80718131164096	-0.45170922784339	0.0318836360963499	0.40355196155063	0.61055746855183	-0.0582774590025501	-0.82521650728509	0.43865471432461	0.25575777779031	-0.1759768535308	-0.43633337185502	-0.11524342710901	-1.62705929031958	0.63762915627574
P14780	-1.79516762389278	0.99440441849867	-0.35700803814098	0.49295051593642	1.20673145776585	-5.02475860584432	-1.31383489830118	2.31219796301395	-0.0968695327641598	-2.31721039664449	1.34967952352218	-0.0369476540856799	0.0945484367345202	-0.37784041655909	-3.8047871494851	-2.66982329598714	0.83284651976619	2.22024141279446	3.0883891786031	0.67731576073586	-0.35858369120897	-2.58197855013071	-2.0095302996329	2.3533294326594	0.29010032001971	1.64737600632681	-0.42422849334693	1.83064339993762	0	1.5531794835224	0.62266552646746	0.73299421569326	-2.38857846391802	-1.09103412136805	1.90213654161464	-3.29790947495332	NA	1.90044547789263	-0.43389015154715	-0.33302843202657	-1.41616127472298	-0.16192850078138	-0.36716293330399	-0.22768049512046	0.33707564303492	0.95813893900661	1.18204138045443	-2.0847747162632	-1.11658593553211
P15502	2.97871505713625	-1.91730007847747	-2.56097127097031	-2.79505119422553	4.17583787138869	2.74162812754635	-2.6831609995012	-1.43667832947643	0.137821726839292	-2.85990507172277	0.720887878238285	0.079413947762662	-1.46329127684146	-1.81134769565496	-3.37628305140003	1.53539934551676	1.80148758648654	0.576079360721273	-1.31370823391594	-1.04244991306836	0.19769818285468	-0.7967938007756	-1.50701288152856	0.519376711668393	-0.891484252668983	1.64271912374214	0	0.984083192111781	-3.02064289777576	0.021866258305391	0.116855222930535	-0.67519337304595	1.3733570603207	0.862676405639391	1.8490668316643	-0.864026115063586	-1.16941248927756	-0.506888656943707	-0.901604387149325	-1.76040756730151	-1.24781034865529	-3.07632822316007	-1.69092838085141	2.57969187357506	-2.49387726864391	-1.33713666690434	1.03784814314786	NA	1.17845250553429
P16035	0.45352441839694	0.284889349923297	-0.38694422380457	0.18896335302549	0.474337168157018	0.0255999786021099	-0.41755447086465	0.860972013771582	1.42711213393467	-1.05734136428313	1.17499088805969	-0.19993360749062	0.0547184528434799	-0.29599515681473	-1.17049987304883	NA	NA	0.752021946022405	0.308865245185983	-0.38961582754162	-0.32315427448657	-0.39009149516714	-0.99273129114331	0.801233419915569	0.283870041419737	0.08122236078893	-0.31622377678341	0.393048404841572	0	0.23186971690258	-0.20900929447731	0.584853704494726	1.24154362027873	-0.1973018202043	1.19501767030671	-0.40150452769101	NA	-0.81155155110273	0.34050256889101	-0.42912157264437	-0.79133452348357	-0.52887034251661	0.2108474419354	1.09519678594845	-0.37382258490511	-0.30490693617107	0.892662166158344	-1.0133101392317	0.272447539946384
P17931	0.33610285186532	0.2113696580637	-0.30832494460786	1.07201090166172	0.92285465442719	0.23039781563877	1.36716736875688	-0.0871286300432699	0.81337897035902	-0.18516810215996	-0.163208076286001	-0.48995761085792	-0.79691640451146	-0.0143954398919401	0.2932950649264	0.361356381760889	0.263425932943679	1.0639999642548	0	-0.72793549343655	-0.0589156586974502	1.09218760657589	-1.9415385922148	0.21695346653373	-1.22580427793791	-0.15470511963694	-0.9552438984773	-0.33118557096137	0.756010943591209	0.18737654695455	-0.64553844559453	1.32092103470195	-0.23413523314818	0.01220839773889	-0.0174852794315106	-1.57240061182373	-1.18056559083268	-1.1266276082942	-0.13686653980323	-0.604031350662701	2.28787241179952	0.316428242913299	-0.40466329663146	0.36154056781344	0.52605544498679	-0.32236447691049	0.40149125001371	1.16298849166282	-0.25520762971629
P17936	0.220233378521034	0.891935754441107	-1.23899022146851	-0.118524837321363	-0.194966108310501	-0.021512610541925	-1.51924751841123	-0.237703598523442	1.30173529423559	-0.018921793795645	1.58691636277319	0.933316722744971	-0.920279265353894	0.667381107338319	1.84041347818246	0.336798814280531	1.18365642833779	-0.866960862800384	0.085582453117985	0.174891552762758	-1.54845123294282	0.171474589551965	-1.05914615011594	-0.935233337013354	-0.671945605081736	-0.250126513289963	-0.688401048937068	0.361590126751671	1.30942972015144	0.16498256166093	-0.910316405281934	2.17121812000715	3.29286933156508	0.473131377791204	1.65100006401493	-0.261724199364341	-0.44372079592785	-1.58406158978019	1.02432798593031	0.201257623976894	-0.257245470671517	0.707391174247528	0.482360742634106	0.840469805891747	0	-1.96793049998447	-0.329511247114346	-1.71772868604263	0.252839385160981
P18827	0.194105466530315	0.0842714582334354	-0.584325539353275	-0.476332564687165	0.227347039379805	-1.12150073160692	1.72452664650509	-0.353035397354965	-0.166718104537185	-0.948923642750935	0.166836245913795	0.565447037968035	1.15927941211527	-0.292207978844785	0.716282284978305	1.14164951840302	0.234781351515255	-1.92569101769257	-0.866960502374925	-0.165772723265125	0.176252428554725	1.83118394390088	0.486159241175035	-0.443785132570665	1.3846455258885	0.357392952314535	0.606206761982275	-0.835898810744505	0.560929460712815	0.00668933979528541	-0.307911688745395	0.312172586590275	0.536074473449515	1.10064259426235	-0.397993017377285	0.0186291604041151	0.404869891376085	0.525608553959775	0.175948030524065	0.584894195259565	-0.242288989014855	0.365528875676155	1.3609512461982	-0.619032711969025	-0.930082661098295	-0.638279465777775	-0.275805507034145	-0.630557238806165	-0.927003516376525
P19823	0.29884559117677	-0.20151467147039	-0.10740677150145	-0.51792461853748	-0.92968204602862	0.55815050507983	1.74705785309604	-0.80196976517735	-0.00690542175484987	-1.49059543276925	0.71183716204039	1.6702480895626	-0.3916759323473	-1.54728979279013	-0.21153774644298	-0.12731897736287	0.5623870543294	-1.64205770327826	-0.88551148995146	-0.0840432362179597	0.00671197458466022	2.75121673550154	0.0415516525331801	-0.34947134664801	0.49322521860665	0.364236054861121	0.16741891847456	0.52812432602593	0.56545328092761	0.52951039337598	-0.98609015297511	1.15791263925203	0.96257047258598	-0.45935022502275	1.49565408162028	0.52401580151693	0.299088566495521	-0.58795671313759	-0.0890599168779898	-0.26733735886274	-0.81193765401213	-0.97167777376923	0.42609259245769	0.427952849715	-1.21750069424144	-1.24154795726099	-0.65739852570719	-2.78492426557668	0.00240960997521
P19827	0.69844125129191	-0.40048125118291	-0.19821906910094	-0.70038624852596	-0.48826407839834	1.05665569842086	0.05956171457952	-0.32208688033851	0.16218085268263	-2.05918227276842	0.59672115649455	-1.75886338087534	0.329858215365741	-1.1572802366212	-0.70989997472681	0.2347613972582	0.65568866771181	-2.19336299921188	-1.04494995261706	-0.9003318794277	0.21388239947951	1.02442849159831	-0.1034560223333	-0.45211453882829	1.55538816053081	1.02224858390479	1.04460430446736	0.47466524591512	0.23540400404196	0.5118050579682	-0.99819137266764	1.62867981288118	0.60386730666052	-1.25733394402104	1.18608032333767	-0.66833809568774	-1.34556985933333	-0.33292174161546	0.36387170614576	-0.07263961637149	-0.93190489455907	-1.20697885555942	0.64701395333371	0.91094590411311	-1.89437538571067	-1.75425125418171	-0.13605322686265	-2.12449386356099	0.74914492031023
P20073	0.0991301995274703	-0.40885803869997	0.57101783026244	-0.0239585458193501	-0.0573275082187998	-0.25889408894626	0.45416894557283	-0.0153437322471	0.0464492231373601	-1.17385177514413	0.1273115836766	0.14005492682056	0.17838683274959	-0.16157741597455	0.0451083422241902	-0.55459041989312	-0.56733891316109	-0.36853442605145	-0.00708893994129012	0.98128291691499	0.0613032472231403	0.0910748998212902	-0.31294050353144	-0.01427208287814	-0.2017219104251	0.42721525710739	0.15891629098419	-0.21134067876351	0.20390678339988	0	0.0322470014024301	-0.12152332981342	0.0725678634600802	0.14390151913362	-0.05514440234976	-0.0679558531753699	-0.12095369770602	0.25077311279989	-0.0391640506411801	0.0730289321102502	-0.90855538908536	-0.54360149342678	-0.13923192781577	0.152418795787	0.50939669304228	0.4262483453368	0.38103195411534	-0.66088037095829	-0.12779518165306
P20774	2.94118745318949	-0.81080787287611	-1.2177778484214	-2.2518756273353	3.44243816494667	1.91809731521047	-0.83514586444007	-2.07072600406803	-0.0218373041006705	-1.39329068825821	0.1354874400345	1.89275279522855	0.13834969942225	-1.29350616484371	-1.59746945903526	1.02088829618462	2.56801564352119	-0.65149726065722	-1.36703963320585	-1.00411572490772	1.43297015874697	-0.731378068409	-1.51917820619507	-0.14225957100889	1.08407868912942	1.22562533564545	1.14850051138679	1.13835525701322	-0.98719780135352	1.64543770596849	0.89158863146326	-0.11603499107849	-0.0626740552439804	1.26222778973263	1.90605644963073	0.11580386412113	1.86069012532104	-0.46697397828123	0	-0.35106527046	-0.65280799332696	-1.11921107521668	0.000291643420619714	2.85189070879843	-0.6529339504173	0.0682651382772397	1.79661462546452	-1.94850756782631	1.70680940713502
P20908	1.4851570351004	-0.57108073080344	-0.74494155385704	-1.36283457854655	0.08459445782215	0.92127211549603	-0.79281898983102	-1.0441180901091	0.10885394572666	-1.76541333937029	1.15982243084538	0.70129729437243	0	-0.94906501342267	-1.53490684194416	0.32282069693868	1.5426720072305	-0.44076369334549	-1.07807688903861	-1.00796467395151	0.39795831336328	-0.5070304969285	-1.36852900560624	-0.13022563777315	-0.0944713619404496	0.43498585817991	0.0780599690367501	0.13185502238753	-0.42101977148582	1.08252580151266	-0.12802997041196	0.81433917472538	1.11995589477239	-0.0240984591289499	1.34935585803538	0.33343730725704	-0.00799756452827971	-0.90317197051547	-0.67332922036717	-0.64252001272123	-0.98201852946734	-1.74618676568278	0.24176369135856	1.71585369337284	-0.41893730070321	-0.94607267091332	0.53024345883415	-1.41714924198808	0.89876974476029
P21741	2.70261719168527	0.760174958402358	0.209189811483769	1.63484030747729	0.00471432396859051	-0.474155795502611	0.322758691699543	-1.19522355997829	0.571296754846035	0.169527632779719	0.91106445167777	1.26020487679599	0.14290898098729	-1.26776310458509	NA	-0.458869829157158	0.75239364059198	NA	-1.27755967890728	0.948880461188203	1.08487590718792	2.53469281639081	1.14980835228506	NA	-0.931240724847505	0.370386931954374	-0.204246660366636	-0.984670584029435	-0.988485539611756	0.322142198686287	0.325589235693938	-0.43746541864773	-0.894686024698706	-0.555150664901737	-0.404413179820361	-0.836104884776415	-0.213998781165167	-0.491760717989375	0.185290754007228	-0.699370640042865	0.306678982212448	1.30996958858496	1.93589201206831	0.281669331126568	-0.164088344562455	-0.808293568499425	-0.860236339845236	1.25162587854705	-0.978061867172975
P21810	1.79775283248123	-0.19758901423004	-0.33142628394633	-0.926030314292951	0.9196755682012	1.16600310865755	-0.7728409209383	-1.2513151657711	-0.0826070601838307	-2.48751866175437	1.05181946983867	-0.01082286776436	-0.29881369656026	-0.83231352685362	-1.44490879157618	0.6599838242747	2.06234391727501	-0.21329840036827	-0.99775209882463	-0.63340016696677	0.30708825945775	-0.311655992075121	-1.14080206484547	-0.179324573497341	-0.0673265952014006	0.42549231039583	0.19102295440321	0.40481957416177	0.0349647433354594	1.11062621702014	0	1.02469075664654	0.57389001589047	-0.1394880198938	1.73304519640912	0.11292378479335	-0.34049869059078	-0.83625363952916	-0.0508729563898607	0.4126715358523	-0.55450750185705	-1.45091284410336	0.25978335299614	1.74248121696392	0.11927164712311	-0.46936204270993	0.6117547868195	-2.30037494406348	1.12116466884893
P21980	-0.27426543626586	-0.14137839413457	-1.14052828478754	0.867679349464241	1.7232347108657	-1.83750304719894	-0.33756450924828	-0.13360070243732	2.02058911091729	-1.34330115691817	-0.73397644064039	-0.6156113426442	-1.23496434865512	2.04718945421267	0.93828291052206	-1.02562075580814	-0.24115277602792	-0.15796000802648	-0.20235705288599	0.55168078396352	-2.17529038942228	-1.75091788922644	-0.70583229614717	0.80174205140773	0.95821586896937	-0.30381477855239	-0.252669041400789	0.203950966818391	1.68839982433384	-2.16060832512057	-1.49477503639493	0.99497920715217	3.12655896650583	1.97223876225046	0.0293475632762901	-0.554098054867509	-2.34683887173829	2.54550280764144	1.89039740339887	0.0934727449802004	-0.30607842693849	2.25482491765702	0.14597818058236	-0.237351382881259	0.76333747221988	-1.51789244329968	2.36171712484899	-0.68548245056648	0.62543635474965
P22105	1.22476350350607	-0.0830592673557929	-1.67051241567168	-0.597496828265084	0.857620473153571	0.277472675628671	-0.133833843980511	-0.226370839163207	-0.882910964892023	0.988110151177671	-0.0863173846247139	0.833803566777241	0.481592736552121	-0.26816755835268	-2.10314701063655	-0.127221190074525	1.75524618055467	-1.20263974682721	-0.722476608594528	-0.921998211715113	-0.0593419380182579	0.554447467617761	-0.500696788075729	0.341357668356221	-0.374924182336411	-0.380656751186791	0.344672019210441	0.0675181242693911	-0.448876429187281	0.663074703989931	-0.029137755028634	-0.170387487027698	-0.789788317405161	1.99053581391045	1.54553838133914	0.517286340966891	-0.077444391113726	-0.150560831156444	0.020812095114744	0.220123987777381	0.643880860464461	-0.538368944034126	0.538015027331751	2.27301175448636	-0.508519181024392	0.180746446289121	0.746234270233201	-1.5956071928652	1.13021305123762
P22692	0.88484864422635	-0.20511930249701	NA	0.51177018017957	1.72499260798571	-0.1534711981345	NA	-0.4852657039691	-0.85570889906823	-0.0547505642042299	0.15259569977556	-0.0830072959058499	-0.61032583718484	NA	NA	-0.09117672558394	0.80847336824743	NA	NA	-1.29925993865252	-0.0307733710779399	0.31266212243389	NA	-0.0456807037478	0.34145011818126	-0.51828030455922	0.45435631523423	-0.71258353861649	-0.14442014778135	0.3439248205173	-0.18591393106068	0	-0.0131765405758402	-0.0856431882102902	1.5447286782313	NA	0.27402594561153	0.85246345857525	-0.01941335590337	NA	-0.83388815331321	-0.38433055502125	NA	1.07913061641623	-0.95954376438444	0.44556493871213	-0.25344853583979	1.32087205746896	-0.25940808891948
P22792	0.262398326009717	-0.171668639663872	NA	0.379845633000156	0.747525370857573	0.299553033528945	-0.136969103278736	-0.498470027302217	0.178991754796866	0.223289271975868	1.23762346142555	0.390345427491222	-0.625975875212127	-0.595500310437587	-0.09142604701102	0.908826125929941	-0.146697716791818	-0.614924148197837	0.754632063328867	NA	-0.248982349140678	0.200016526302755	-0.478858093424047	-0.627948585912117	-0.263864284859733	-0.245220415626519	-0.612988070872677	-0.296845919966697	-0.438297379020607	NA	NA	0.375904741626051	-0.306902328775987	1.73020118832011	1.08269238552243	-0.734817704859777	-0.391787730171037	-0.399951616592087	0.111151040142386	-0.391939842708537	0.390845078646243	0.591166773348834	-0.0311854168761669	1.2458160682466	0.031185416876167	-0.838364788254997	0.426555962313526	0.056671057765711	0.708528380260511
P22894	-2.27308209269112	1.18398425093916	-1.1717588782247	0.15281073789782	0.583857909033646	NA	-1.76931237980665	2.09594566206423	-0.110828322570285	-2.65957018367582	0.888936321544666	-0.490189163335167	-0.170379329176866	-1.08614992454934	NA	-3.75535290646017	0.482137167439976	1.68667086350573	2.79930901057591	0.258911540261876	-0.499518167985949	-3.54890490591367	-1.89296941162071	2.82543090445524	0.367141099097962	1.29231602774503	-0.148748319764859	1.88669390066914	0.0238262843185241	1.54627133399232	0.118726718668192	1.08115574244994	-1.80648167543081	-1.46802054967952	1.94093126972239	-2.90391893098331	NA	1.04387431336902	-1.08084575071209	-0.015559943436864	-1.65905218964005	-0.644902427385666	-0.970661879221149	-0.380748832395408	0.241735898375861	0.830600087282696	0.565976287422586	-2.87534290082553	-1.63171527539605
P23142	1.18187553068668	-0.61841037419167	-0.81023958511553	0.18353988978021	1.90128752011642	1.17098333676505	-0.09411809082654	0.53075390691406	-0.0888782130579302	-1.94308780101746	-0.0929614461155501	0.0701247914124199	-0.80389557935474	-0.7783130299061	-1.53974874887512	0.00909482457638999	-0.22753451575969	-0.33682664155674	0.51069538578387	-1.18192803827446	0.13038660709424	0.57025216519551	-1.16543673123503	-0.72647825515896	0.1164488197635	0.13992230805468	0.19985517638216	-0.43730414473077	-1.15881399571859	0.0931341239037602	0	0.27202215379688	-0.62603407735498	-0.0866450514895001	0.70122555669306	0.715381759272	-0.50814849218797	0.15614500790769	0.14674086638588	-0.30027441354423	0.25235242866849	-0.13722502833884	-0.79694062086394	0.81205661307667	-0.95030618434897	-0.1822708689655	-0.44105979509007	-0.42192521211572	0.0653790830035601
P24043	2.96720757895958	-1.36034273274295	-0.928993408623065	-2.14631400586768	-0.190717499986825	1.01604603661877	0.0466223246426349	-1.75964450426607	-1.36657768952516	2.36688739195486	0.772331475741475	1.2601791463722	0.397822860278885	-1.75101150414678	-1.88057922590407	0.641391871415005	2.96303489117149	-1.62158366884548	NA	-1.29958240725359	0.331067486026175	0.642795179513125	-0.0466223246426352	0.315451553772295	-0.500270205755895	0.616159610634235	1.34918636571348	-0.393684511015469	-0.264499897733345	1.68145688817945	-0.903496373182938	-0.7726654780849	0.743071057956675	-1.39741008923007	-0.78063195632349	2.05420091567495	0.305929996304355	0.0693085918137548	-0.317806220235465	0.165911552241485	-0.708722094609314	-1.7796279698525	0.555155392110095	0.860378294110985	-0.910799236680133	-0.246469037814175	0.104874623419445	NA	1.38887734062136
P24347	0.713024607160515	1.57885696857941	0.324305964656249	-0.883943472208715	NA	0.366388670998882	-0.685946035960275	-0.778977903189525	1.56260943625177	NA	1.57385043481909	-0.651373500288725	0.129368587275821	-0.573405518908095	NA	-0.106460492379435	0.676816663618308	-0.724548955533905	-0.912104737851835	1.22386806959626	0.297589336127111	-0.556242870834425	0.435737395593141	NA	-0.372077754373075	-0.310561738014885	-0.627235388197395	0.382671111866993	0.145951455830165	0.276306979749454	NA	0.890554384475918	0.253532500771762	NA	3.62135696139342	0.907877766330828	-0.604929403176615	-0.465781731583605	0.495242950261606	-0.0519052974728851	-0.702730542400815	NA	0.637399152457988	1.07267103199753	2.06142234853872	NA	0.0567690661353648	NA	-0.377133830006665
P24593	0.15701880365665	0.609703316754997	-0.910239938039952	-0.279036038200484	-0.291808906845153	0.408044512761064	-1.07993670951262	-0.41324682003788	0.220193808003922	1.31637325676461	0.537509187268775	0.239547658677076	-0.941590511945962	NA	-0.689446042927072	-0.82561285018051	1.04643232705086	-0.906809606909722	NA	-0.815739316487626	0.349544036198705	0.615668168002428	-0.266978130627462	-0.794148593406579	0.102904103603907	0.0029287903334068	-0.912504629630392	-0.236839904780495	0.503091547254572	0.354730930553588	-0.643283665947688	-0.308016863356322	1.6054874628715	-0.664093497721373	0.635513199048292	0.306732287813283	-0.732721162116345	-0.030669265605004	-0.697975674476522	-0.761461903944843	-0.848865618188979	-0.516071995048582	0.471827428955147	0.900357052853913	-0.239508867386464	NA	-0.026725640149829	NA	0.721110911870604
P24821	-3.71283605495373	1.36332248843396	-1.48689599975253	0.850225600187581	-3.12203160120735	-2.2495192393269	-0.00927856965970975	-0.0959870271341892	2.11805170897164	-2.13357216783743	1.50633955282878	0.57081195531586	-0.14212615156948	0.661464079575411	-1.11707203943392	-1.75943100724555	-0.0810820611065495	-0.30106220381053	-0.28900333397329	-1.96925105376387	-1.62193778036773	-1.08819180008841	1.39940346974435	-0.98712811834279	3.8193130018715	-0.5325159758833	-3.33936798931865	0.0616078611482003	2.68745532885541	0.0183730170614105	-0.0172079530229494	-0.30274916916583	1.96043270280867	0.21164275873694	2.12199369906033	-1.38899723211165	-3.11254692603232	1.64048099377933	-0.427514543169929	1.26512320163497	0.356373194320621	-0.0993286880248698	2.71672348641765	1.89920877533968	2.8373575636672	-0.96066158705545	2.16952169923809	-0.53914483184402	0.0164804381663908
P25774	0.30511428152668	-0.3344998476749	-0.47788895403134	1.78646298694325	-0.0787639308240899	0.00023496823826008	-0.838380933278566	0.76963362988218	0.95987696561372	-2.36102707209522	-0.17032664261959	0.69560623187489	-1.14612182324039	1.24482622633946	-1.8732730800235	-0.30616910330496	-1.61988154769393	0.15178192370623	0.21041299880944	-0.64603917296165	0.29895703514345	-1.50867200143409	-1.34437095981663	0.39905459127685	-0.3296777670602	0.46606875550081	-1.5608587695989	0.13580748134021	0.98649083638829	0.62363411289751	0.47827475415675	0.77764168063406	0.0543692538060101	-0.20166812179806	0.5843047696078	-0.74833580934755	-2.04241414124001	-0.31191894676169	-0.14702073288814	-0.27453296048207	0.12181112692096	-0.0279482334908299	-0.2582902498174	-0.19893577944367	0.2874982566296	0	1.25872805088694	0.08254748706922	-0.46968808891058
P25815	-2.41520509748633	0.53206427672312	-1.38290084289792	4.41960979683836	1.18350509518846	-2.18183927030328	-1.68366470712002	1.21011887765045	-0.4586515543605	-2.45877201743125	0.31937140526805	-0.91375845121055	-0.46573676640861	0.27341282572465	NA	0.2640086686695	-0.44456094973371	3.02852985981825	4.44233750078692	-0.56033675596094	-1.49156540377644	6.04593501752983	-1.81447977784836	1.87135915512829	-0.0079238746357797	2.11470820461465	-0.55173090542104	1.2682729867533	-0.0147147681406197	1.44234393501476	0.34160183670627	0.5346501317298	-1.99239275712656	3.29995128506165	2.00294629714139	-3.70457167253854	2.41576722051858	1.07385199812821	-0.68096421147272	-0.72895161678579	1.96185619296483	5.01408793976071	-1.02651371941046	-0.54563561569772	-0.71702507492333	-0.50934881456005	0.85608466771104	4.61026423412548	-1.94538460255542
P25940	0.948460510991185	0.0780165518258931	-0.166187646946661	0.259316587263428	1.10363166541171	0.618454982517415	-0.116781115636148	-0.843425575652136	-0.0315167183332249	-2.00978014533099	0.885749606171905	0.704180854073375	0.153075276587454	-0.396760664988513	0.428511921315972	-0.163075346472877	0.871942417483565	0.327290990833896	-0.31346477521332	0.0758004432266701	0.119510002695869	-0.385974368659787	-0.424954004435345	-1.17962369629895	0.216702727072105	0.141400350093554	-0.0105372440478469	-0.676353652173227	0.0105372440478471	0.333049029137864	-0.18361586717224	-0.226072804872243	-0.24410754923134	0.256068647538448	1.23195874362822	0.28639870120545	0.0693126228867801	-0.464943230039476	0.270524142440077	-0.597153763607271	-0.156175406994472	-0.458914353878046	-0.0167341721360279	-0.0281536811362869	0.756179871443125	-1.85252962396271	NA	-1.95033971515186	-0.960670275293474
P26447	0.31986642219284	0.23582152442182	-0.14277522081319	1.43878532107351	1.17074056479739	0.20847649461747	-1.23060107288902	0.57268760776587	0.4940841023249	-2.53740105443594	-0.24900554548006	-0.37894983604478	-0.95115620331011	0.78756905453587	-2.23661376204941	0.97221363095282	-0.14335952966968	3.42377584431279	2.57439292468521	-0.74101073715023	-0.37703244671658	-2.22112019425273	-1.2247976744904	1.10205055072458	-0.0542229875533904	0.45989702249344	-0.60565684940068	0.60553960219975	-0.16180903009836	-0.22049155676538	0.08055557896129	0.64093887089381	-0.98729635933337	-0.20710323823662	1.90842555578367	-1.45623663729414	-2.37938716386455	0	-0.0605855402583	0.0637742319786803	-1.00535067158678	-0.31029954715657	-0.0915937765797805	1.75857110650603	0.61572832952837	-0.90650310844499	0.88499063271299	-0.68211046079563	0.0278633775509896
P26927	0.729826687385712	-0.182834313689155	-0.96107950140557	-0.308932372190905	0.52892870245191	1.19613305699786	-0.339157448522972	0.445873670691602	0.738692582428772	-0.48240233427932	-0.450029452596283	0.358340415868219	-0.266836185007515	-0.822896873327002	NA	NA	-0.107650365204731	-1.01654736095503	-0.278066008101372	-0.687240132775451	0.091917938654921	2.05583554506067	-0.34558083269902	-0.1740018998687	-0.028519388491877	-0.213339726815676	0.634385457657752	0.271465133848355	-0.0103554588030449	0.803478762120392	0.287578372972221	0.558716349869872	0.35929214928889	0.852913228633402	1.24357624389239	-0.241006932966551	0.160074288482109	-0.775448145736322	0.092069735950438	-0.025783084410581	0.138383203199397	-0.516221424550166	-0.108838172009782	1.54260377749208	-0.427487252242619	NA	0.798469883842512	-0.99749152698735	1.07663974118879
P27216	0.0394057118742501	-0.23539522136051	-3.1129685105357	0.96307151432665	0	-1.21962242095437	1.97858150650697	-0.75270275096177	0.80572671097024	-4.56826796182	-0.95545267641438	-1.2247099349675	0.7068266155105	-0.0481449153900502	0.99877100549278	1.60895852228477	0.21023493935024	0.000799214597880127	-0.36957030193712	-3.19476752657263	-0.63661931516505	0.21727592983638	0.5822945140858	-1.21447981311716	0.15856374132061	0.1213241281746	0.23435293121589	0.68670644381563	2.40012420285182	0.29765534485221	-0.09537495056039	1.07790685006965	0.64729466096358	-2.2818461657381	-3.0571606473453	-0.12629449329566	0.6666525328375	1.25650194042975	0.5088262869337	1.33978431601885	-0.39893902914592	-4.06708562869215	1.46873417583365	-1.08248946757964	0.17998525527454	0.0322225949583999	-0.30689368234317	NA	-0.2258471585948
P27658	2.19987565072	-0.814819875596666	-2.53180152466757	-1.32989414818895	0.432059768029106	0.607488353867246	-1.02555879245673	-1.55744228931228	-0.702527247783954	0.150653206390009	0.938122705065456	1.2902726231429	-1.19160827060306	-1.83180255975078	-1.55040597741144	1.1307835871528	2.9507535302049	-0.768731207637876	-0.74442663304405	-1.24380037133794	0.356305758146656	-0.401612891307014	-1.20918729394962	0.523455008741566	-0.686124506362029	-0.0692222814571	-0.881194752561904	0.226445622983215	-0.658954766449069	1.853563853997	0.209389751402698	1.24926315222692	1.69900460484917	-0.716153952451922	2.57674867052181	1.05962132903183	-0.741063747327173	0.00532551288163108	0.183990632503071	-1.94365133684344	-0.399986811994161	-1.95146088559131	-0.138282986690758	1.35837955413902	0.389995553777486	0.174194761683445	0.597995790804986	-2.21878221039402	0.729244906406406
P29279	0.426195278224702	-0.61673255484839	-0.59568770622328	-0.13809059020939	0.749038954582024	0.220826359429232	1.04337813182479	0.439947525435569	-0.78484759255446	-0.6131714925879	-0.11412781620598	2.20173560527718	-1.20285686187835	-0.0200954946993102	-1.36614318686408	0.565659806130682	1.21928774362275	-0.46393061904804	-0.18668541688733	NA	-1.02559164642805	0.455901731533474	-1.312745173677	-0.74334259836035	0.434069517027787	0.385658701864374	-0.60714975086514	-0.63906000517131	-0.40240291584334	2.63600513961582	-0.44941543920752	-0.12025808547845	1.26104539380924	-0.82829330886374	1.92491363320713	-0.27979760571524	0.143131658605824	0	-0.49059829234335	NA	1.81246266408996	0.0390340286642699	0.05270715262371	0.771761103299925	0.677927524805765	NA	-0.56833982973505	-0.91056107121686	0.253130116978411
P29622	0.83972723733921	-0.76432179123949	-1.64996651624158	-0.23387225128984	0.42358281408879	0.65704322988698	-1.14111128616866	-1.2154903009274	0.06712355777422	-0.744659122336091	0.17841468162581	-0.241435739801	-0.809711663644174	-1.80878238470693	-1.51588538569812	0.49825158216245	0.50160025887142	-0.951633071463204	0.13776058506757	-0.47525960163385	-0.000459192624080007	0.68015314869595	-0.834946043857483	-0.58057447604318	-0.05729581354209	0.1884920633548	0.4654717787896	0.22538305026782	-0.16417600696396	0.17868681886056	-0.758251001234764	0.20027830072337	0.85325690730903	0.76148036609127	0.33395140109237	-1.30355028276975	0	-0.08062959939773	-0.34246900760407	-0.27889640953925	0.47749125428217	-0.5446759531673	-0.1036176915499	1.19242272179762	-0.601873083005256	-1.26997292298087	0.09092869071687	-2.21365611601472	0.64829212064325
P30740	-0.25048959190365	0.40043110831986	0.111268933809	-0.03362714808602	0.780685387258989	-0.11852928063821	-0.36048305054034	0.44567510938805	0.39717475096957	-1.20029757738053	0.0919451413625501	-0.6053872066835	-0.36564808856239	0.658525574249389	-0.74216763910248	0.47924104480955	-0.106106766312481	0.82820912669258	1.4928241537357	-0.29491996932267	-0.31443837204999	-0.42975154469324	-0.45027928667557	0.65514032406705	0.0241414873743899	0.27499134197933	-0.16047073039487	1.02874723773444	0.62571734201736	0.218588303338199	0.42551404470609	0.7087006247699	-0.47228418160992	0.40718160718626	0.80394154788152	-0.0636342471265898	-0.8357720733838	0.64546590336927	-0.24601502788186	-0.48677064648606	0.292910115460169	0.96613358183879	0.28536583553698	0.0337469804743602	0.14152938562248	-0.18388128845609	0.79181605187412	-0.0877872953374901	-0.0513587968535303
P31431	0.215390260649065	-0.967496958224087	0.356080563889125	-0.565857452372158	-0.453940302019187	-0.051816522644101	-0.010030730901599	-1.11784910514371	-0.44178576497628	-2.15405509524887	-0.381310393334393	1.42294982246951	0.683501759365142	-0.307219476342819	0.962679977137462	1.69768371258405	-0.337357293800398	-1.51310289449172	-1.22746290036711	1.18787839320526	0.53355234973345	0.298586895268383	1.57080586593681	0.694716481842212	-0.091029213742109	1.66854157087477	0.653162921821363	0.638515985311385	0	0.398706963953437	0.308088648233531	-0.559057731171831	0.659453253361323	0.177566756829205	-1.15781255648427	-1.17737105118749	1.461534419911	0.310847740466903	0.506881841786429	-0.15913023180945	0.190615029378002	-0.038376753294642	-0.030543131551253	-1.35373787752548	0.578455890924741	-0.579151620060242	0.441538934610963	-1.13931385751773	-0.167633240613092
P31949	-0.60510947156258	1.34925410706379	-0.72113290330539	0.96442835485985	0	-0.30685310888712	1.33971339206896	0.45412692263805	-0.10805792520478	-0.0983760413865902	-0.30832117395145	-2.03263692639174	0.25257951204419	0.49528765889952	0.22624352685774	-0.11236859871775	-0.0494201234221103	0.58811460153834	0.18719482845752	0.32790374142032	-0.55829737076553	-3.37524104792633	0.84161153385827	1.15853254557926	0.40223093291948	-0.243953429522501	-0.60722116652422	0.383931685343819	0.221211355665329	-0.80140885878112	0.71281863466534	0.99820974894363	0.64157441365332	-0.74011124191004	-0.14453741381784	0.0563222450663394	-3.18743711057596	0.46371357973358	-0.0512644733560803	-0.58080462715564	-0.103295304954671	1.01126033805561	0.300258917839979	-0.2387700423914	0.66542797387388	-0.38086764614016	0.35198821138496	-0.66956437743242	-1.17168350681273
P35052	0.71854424064987	-0.109509262736344	-1.1099122146911	-0.170727905741138	-0.049250504662625	0.734447637788296	-0.315327843297309	0.935782065223116	-0.504232867888302	-0.35550522344646	-0.157647109463665	0.957970555857204	0.170126626771701	-1.05548870893101	0.395776103116948	0.404484628712879	0.630233444007562	-1.24888429893406	0.79830118783597	-1.11486497111482	0.545490978215821	0.325904740685656	-0.605747827596298	0.091344488271723	-1.18181740041902	-0.154372511873923	0.327013132975354	-0.594014673703771	-0.00892427004295904	0.905814649888916	0.118544567743173	0.073419378604463	-0.074964621264197	-0.411520318968605	0.14770689465016	-0.418430178466153	-0.431179480151078	0.307315943837903	-0.280574145094745	-0.608543449797	-0.502441285783277	-0.450168473644661	0.498008558576258	0.582881755044762	0	-0.051389908548785	-0.116125261136277	1.8625943486559	-0.277358317886547
P35237	0.94499575172586	0.1884635735192	-0.0825366666734499	0.0238809785196001	0.79067935021486	0.07519435388443	0.22442420458286	-0.18007169842419	-0.36212154383988	0.27301951267774	-0.0157571527107199	-0.0300131411075597	0.0386128777495802	-0.0592058561554798	0.0204408560910001	-0.77067324992176	-0.0192188219468998	-0.9462943653733	-0.61183808347812	-0.22246992308001	-0.31054884830866	-0.65527984073156	-0.46667883756255	-0.15618182088864	-0.42510224006314	-0.12214479332722	0.65406489446528	-0.25195794105764	0.17062695826967	0.13325068229711	0.50641131544765	0.12500063456928	-0.25979664615649	0.0721342106599803	-0.13406531479822	-0.45684061751296	-0.16587079124501	0.51221051120699	-0.0897876927295398	-0.0812127684509001	1.02935157845544	0.60121596978306	0.57854944555156	0.282792133294981	0.00994336641835991	-0.74164472219537	0.16985696685987	-0.93692616691236	-0.24418927165046
P35442	0.934484105574885	0.461424751367575	-0.802967773296395	-0.0030465131168449	-1.89782105083426	-0.136973013832815	-0.191447898884895	-0.562444084237825	-0.00378899212805495	-2.22874768187163	1.71508977978917	0.812934838093205	-0.313530646877625	-0.637339855075845	-2.93155738847575	1.27608546219824	3.03286946228096	-0.304569312172175	-1.1627524010472	-0.992996280077695	-0.138109100966235	0.378009229456075	-1.30340137883066	-0.964116234000505	0.0030465131168449	-1.1228841750354	-0.998674754038115	0.611294307869225	0.887677530650185	2.06287634411633	-0.213727153420065	1.5838743666072	2.01828720119718	0.160923784805775	1.39005876987612	0.223761847305285	-1.10659827753514	-1.60273440161231	-0.292133503489005	-0.207258349593065	0.856082135453085	-1.2114380076684	1.28831205502644	-0.128650257608285	1.1600187758812	-1.56963070188271	-0.292942635032305	-1.97529539733274	1.05080694965004
P35555	2.51338531670777	-0.73186457509746	-1.05021826144397	-0.87161135888482	1.61503636907309	0.97785944259916	-0.74086478020876	-1.3830717820787	-0.0208332718821902	-2.94369102763402	0.99335092447431	0.690617592410359	-0.175535762615341	-1.0790700967851	-1.48005607480146	0.96178653589233	2.16076950669901	-0.57216879954197	-1.56887617245849	-0.94234228938371	0.06282293083542	-0.483405418411261	-1.11960782229526	0.33194373046715	-0.31533227148493	0	0.80507839907781	0.61633969657775	-0.16899798944905	1.49250121951565	0.48901978627067	0.798344096729339	0.22073177973975	0.29248243496005	1.80191218994167	0.35734815995425	-0.730619409282141	-0.910517855682261	-0.00646726232374029	-0.50608744782588	-0.466862458645671	-1.71551925433964	0.34379987148242	2.19708942052791	-0.31136202705436	-0.312686427736161	1.39158192110068	-2.303728277033	0.99883662453658
P35625	4.3106757024214	0.429077471531908	-0.637987062368684	-0.700241019603576	2.51975472167225	2.37898780424998	-0.62369628172185	-0.811119714297622	-0.718310265637765	NA	0.825378072107915	1.1155264780363	-1.34281979731302	-1.17034089423668	-1.16232530985742	1.03943180561637	2.08920295952764	0.892898367922125	-0.1615618960828	0.380744828340036	1.12901778181666	-0.410393565540265	-0.497881462077082	-0.776179058251018	-0.697081449380731	0.580132810150235	-0.732687756255684	0.749225503364525	-0.859979281085554	0.246514924669169	-0.160766755624433	0.35934625858864	2.63963028569832	-0.618919473683036	2.63400903023258	1.47780828229528	-1.07767106616946	1.04816984363771	-0.50199788830758	-0.587058912827214	-0.955977594772936	-0.215676719364311	-0.477806245249465	2.0016778613658	-0.00507913320467601	-1.27099339202549	0.248386100131947	-1.17725145807593	0.018577723460296
P35858	-0.226997693821586	-0.884606278315308	-1.38766292003239	0.775860480885314	0.307665909791867	0.479525127247366	0	-0.140066094075109	-0.531021776139523	0.033639325151402	0.511729848700338	0.49217135943899	-1.2583693567166	-1.2101453754787	-1.04650283610053	0.350987248720408	-0.014297828085425	-0.168845008362755	-0.00915339529264103	-1.17394043089081	-0.370611730735637	0.913073085133661	-1.2484425516662	-0.716293243188148	-0.673432102429538	-0.762349281286068	0.00103470521367999	-0.108270250171864	-0.718876565060018	-0.231945537971459	-0.048401256718286	0.193891660256457	0.269725878012136	0.821202990541075	0.596076772315471	-0.901412856945858	-0.057610746549219	-0.751795729772808	0.050257370427399	-1.37502036817141	0.219410049772863	0.00169630027533296	0.346954958927924	-0.129477823575703	0.396295985937315	-0.128734316362493	-1.36596763916357	-1.62456816227688	0.589757272491595
P36955	0.745795613837891	-0.48977626712255	-1.6208206579677	-0.8081703975594	0.68007414943031	0.32790978822648	-0.79168962295535	-1.45297052912491	-0.18499937807713	-1.39710869092532	0.522566098753801	1.03901925689181	-0.87665874397157	-0.58260225763373	-1.74093008610598	-0.0390323699256299	0.94687324776742	-0.71366130565743	-1.3412415833843	-1.03982636483857	-0.24101546371569	0.59584630502813	-1.40103911828175	-0.76959056073232	0.672134358285021	0.037189004399	0.51515966837068	-0.0217252655602	-0.46186345432731	0.720148566984121	0.92405827968881	0.49235955515615	0.83532813372347	0	1.20546141533375	-0.0966129462641701	0.57942020963543	-0.96490660800692	0.0463729088320903	-0.13553192524704	-0.59418703809853	-1.13746207850022	-0.41804440143647	1.23361537657468	-0.60053242860354	0.10781600065056	0.14217803297676	-1.1195637018127	0.30160479843019
P39059	1.74102192911176	-0.58853543742469	-1.51455635213687	-0.87366664194374	3.6667776063396	1.36120949469639	-0.333078967210408	-0.274732769272949	-1.66124263545708	0.25386304382497	-1.47630857604601	1.32123200974476	-0.670538625626628	-1.49638821611517	-0.297743445090254	0.0738514222089801	2.4206024382148	0.89824733041135	1.212446329492	-2.0984297661587	0.77357789763533	0.56335396941385	-1.27036853756995	0.42468540064678	-0.849518508933952	0.85923313215877	1.69122243779202	0.04858722719404	0.15802406669808	0.84010677063305	1.09876926425837	-0.322265753826417	-0.588149945166039	0.94031538484973	1.57557274440422	-0.331388704547988	1.27543489979138	-0.229908894646717	-0.519208947120267	-0.285087142684483	0.04554782950866	-1.06523630211959	-0.618562217165397	0.56425515696485	-0.00374271916996993	-0.577678396707547	-0.44087167531793	-0.523965855190803	0.6127466629947
P39060	0.771026615569	-0.30036356858618	-0.64185955746598	-0.39445785527389	0.56835411954768	0.0328731802570204	-0.32274520802893	0.84401569391141	-0.12595327671589	-0.4333203879698	-0.14532649901662	0.580421308574151	0.12558473686681	-0.91248390588805	-0.71143188247043	-0.12409881203588	1.14140883010408	-0.96034192650231	0.29531207478212	-0.5049388340236	0.38212380379823	0.46467001396782	0.12040226212282	-0.75868267897325	0.34767920142503	-0.13124308994593	-0.1697992651436	-0.9556984518507	0.22902362700862	0.58500384753974	-0.26902634297806	-0.35630872124527	0.30164669367905	0.28810167033568	-0.28495373444863	0.42439790162487	0.22929342567232	-0.0316471837736199	1.12375814185055	0.02578044236295	-0.0289559324240698	0.2524254069264	0.28024999461613	0.01741603494433	-0.37428398098913	-0.73526569621868	-0.46864450956314	-1.02748512877308	0.24786615646029
P48061	3.27692509163462	-0.44209388443855	NA	NA	1.75022423307527	1.42156904254493	-0.672323217509	-1.2419310043307	NA	-1.55354898029556	0.75017255706777	-0.13805871394354	-1.33631160569829	-1.57174776734374	NA	-0.82125331626717	0.56941408420742	-1.05419994014157	-1.02784016689945	-0.74323672271854	0.36509873535358	-0.46962103406262	-0.88031332961355	-1.94617783771431	-0.52478014128569	1.10050318390283	0.638708570542865	-0.28861470979505	NA	-0.40447135990775	-0.32924145780127	-0.0906956426332701	0.36164668314987	0	1.92713033605485	0.754572279256235	-0.8959020926151	0.842388435934388	0.26280489282289	0.0692726692996899	-1.11834278979943	NA	-0.53405209277112	3.11300942936516	-1.13782853927002	-0.65890009724496	0.31253142236372	NA	0.0561990041415099
P49257	-0.14527615702336	0.0255815496911098	-0.42515727235848	0.15639060062427	-0.10825923264492	0.00142634112693019	-0.68870035403489	0.0651638207323701	0.59883196909254	-0.0799004055325998	0.0586504642087	-0.2323844179512	-0.34395498208629	0.26434057129545	0.32778020005752	-1.00247438363523	-0.2516331777506	-0.61145071882151	0.30410008921592	0.40901865031254	0.0152156433934798	-0.48816348675297	-0.44592431865523	-0.62697397916079	-0.28882931709393	-0.58730637839917	0	0.65621862543554	0.45458034156086	-0.23576390087096	0.66911838749531	0.9493498738695	0.53014243766602	0.0543971722914898	0.25662383475373	0.99968354133307	0.56203686212418	0.30088385062179	-0.45976334055028	-0.0988653652560001	-1.08260363165096	0.75869479128452	-0.86013985720076	-0.11553803426338	0.47052313412696	1.0246718013274	-0.26461555157658	-1.03946013536484	0.07306667032914
P49746	0.431228339482959	0.375394381745398	NA	-0.54676696960277	0.180393701523884	0.198610620323695	-0.986785964867702	-1.4851209747906	-0.775851495243752	-0.811446193968776	0.826623333312505	1.01897173855583	NA	-1.08932466607001	NA	0.793228746947135	1.36218504529436	NA	NA	-0.649509459553791	-0.199685435853253	-0.417088204219845	-0.828702078958127	-1.30550125513245	NA	-0.458319263662367	NA	-0.392972615219268	-0.466572261615248	0.544768425588873	-0.662222967102446	0.797115337966595	-0.108481494062586	-0.481543807331076	0.966886503728765	NA	NA	NA	0.545709999686771	-0.724858663293459	-0.080562271359604	NA	1.24892237633066	0.484403431333614	0.637136988321279	-0.266970770018487	0.09713156142202	NA	0.083038430863767
P49747	-0.769775759579417	-0.032592204072218	-0.922031147162345	-2.08584599703583	0.2445518926692	-0.87893124340255	-1.28462476774786	-0.519943760066989	0.409666442553169	NA	2.78240092535416	-1.37534382335306	-0.795512094208043	-0.567737693686839	-1.50634370561585	0.172670151761847	2.92036479826137	-1.3928770097523	-1.6928723665779	0	1.72701709874232	-1.45604406479165	-0.169583568343566	0.911093621731048	-0.221519600646628	0.0666028196816857	-1.33544034858824	0.898377429357055	-1.37834670960203	1.29492356276318	-0.66240407372954	3.15536830932492	3.55739334981008	-0.409544166366413	1.67369127077832	0.68310549041159	-1.97128292921538	0.207387705248967	0.951890316978135	1.32660669278536	-0.852094194383002	-1.4531685789891	1.06296034646067	0.265239863209638	1.49968060850851	-0.439889773378488	0.504938687391824	-2.29828283392143	0.834135735564834
P50281	0.0366080429567401	0.30280077157035	0.43968637975285	-0.708050786688407	-0.22697233163559	0.59494164803222	-0.17948061820356	-0.506473959655416	-0.346533330501955	-0.402810956598935	0.24672660394301	0.0834363132385501	-0.556457244745488	-0.24288909252004	-0.934941322495554	-0.0554104713458499	-0.0493393135028399	0.10501058478152	-1.10817789947801	-1.08793600354039	0.12638688177482	-0.770720800908851	0.32132416519726	-0.337900309723192	-0.331446189845737	0.57219934127703	-1.01483237950108	0.19606144728457	0.26012828739362	0.05555561248893	-0.414905106901018	-0.11870560291199	0.49557978883905	-0.08870171000845	1.01662896312255	0.44950876030338	-0.0977682114247398	-0.29420932739043	0.15236609767097	0.24587287467605	-0.78104281627383	0.08227629308225	0.78300739353977	0.64445824268976	0.78865826743229	-0.944498667269183	-0.12032850429717	0.38348839946181	-0.29887802557826
P50452	-0.783511817631767	0.270713831704345	0.642670724190542	0.017472717216146	0.132482754469338	-0.706522495254918	0.396165842559682	-0.33328231631155	0.551328897753582	-1.1198983504086	-0.111226875538504	-0.67218263867724	0.170084930499593	0.906284054709692	0.642026208974872	-1.40247625013531	-0.25162428198619	-0.743518967255364	-0.25196365364587	0.426337334936432	-0.199048984288627	-0.354632685894261	0.983614048191542	-0.33881144425537	0.042941100398783	0.093701610966013	-0.586436343152046	0.371909341181688	1.88164457850409	-0.015423632139573	-0.17206228335221	0.400552302561162	1.67684418362409	0.541627894801122	0.352251142746429	0.696242539339012	-1.35624272379705	-0.184191457974391	-0.583592998900036	0	-0.809334883710736	0.136909802143617	-0.613788089421258	0.449431849521152	0.413046407207182	-0.589098588956027	1.11079986325347	-0.934761159833055	0.104261591490411
P50453	0.58996033483178	0.75297107247452	-1.01119289777901	-0.65944329599824	0.51157988632281	0.04293696255557	-1.16357884108843	0.65561079434545	-0.0269823483941503	1.37409598372432	-0.41336977814672	0.0952224171377498	-0.19490732512438	0.47363045454701	-1.11046736779553	-0.1220537650985	-0.38807837780665	0.0257648395084398	-0.0774183206292003	-0.63085208725403	0.0939456835364099	-1.15244074290358	-0.34303180176873	-0.66015833260643	-0.23028823360444	0.0489124139458097	-0.14388957489419	0.17475253655915	0.50212921548332	0.0792008757471501	0.78318017481535	-0.51894917301136	-1.27437168184893	0.27379997592731	1.50476773462431	-1.40189082934985	-0.85486146429019	-0.0891153321056	0.44436654012985	-0.12093524976031	0.56275584232549	0.51757920741607	-0.25646172183441	0.78023499680194	0	-0.95440410646	0.57290751599754	0.43926042841904	-0.2110337215458
P50454	0.42977646984282	0.00609688629505989	0.34510780260803	-0.32435839014899	0.45305367411192	0.836683825871	0.311361620663781	-0.42897804669427	0.17300948156656	0.60818853197498	0.28151848803737	0.98444154456368	-0.37142397132058	-0.39944322898032	-0.75713656950734	-0.549387425455	-0.14499989001476	0.0706098753303204	-0.38730901545385	-0.51050790528852	0.61562138293636	-0.35629983973059	0.0631488767712503	-0.32615997383322	0	0.0240247486075598	-0.0145063035602195	-0.58168744022438	-0.15868262975863	0.78545192148629	-0.0671383606937095	-0.0278032278263396	0.33017374997672	-0.52663091592512	0.88084556698611	-0.0611183205183998	-0.47732566726366	-0.0155716578006899	0.0837626976606298	0.52388632202904	-0.61744820433189	-0.0747365790069399	-0.0750990073250897	0.424290270214541	-0.60569105130116	-1.13666505145939	-0.47993090436404	-0.48510240641374	0.345077816363101
P50995	0.0218464047825506	-0.265956235086239	0.96740825515626	0.521832293967811	0.0925476337389606	-0.47853574950281	1.01170518087395	-0.75109470435194	0.62334830471796	-2.21700674437	0.46095035954505	-0.39229536604935	0.40823721380898	-0.46628012509267	0.76808777167065	0.0234397804325308	-0.952777932019619	0.220130066098861	0.0238100044896505	1.03638542558846	0.00298674127369036	-0.8351063593712	0.15881465891895	0.24850791383633	-0.5182501044065	0.17208854188886	0.10770630388151	0.0278427823943703	-0.0516608378112595	-0.01039244413729	-0.499940143731819	-0.423478618175789	0.0971041472773608	-0.598995426914239	-0.2551583627257	0.27157585300141	-0.107108875683269	0.3143043730296	-0.44693017919875	-0.00188465385352998	-0.56804028352935	-0.66053686283907	-0.363731955545199	-0.60308168982396	0.469017841850921	-0.0208256550741499	-0.131782035605419	-0.62819914656761	-0.36442755822162
P51610	0.35604001692072	-0.356213614393789	0.22701400490918	-0.772570481781055	0.03165612411351	0.0358325994620698	-0.00914919780483014	0.3828800992118	-0.0145167401423401	0.73441662449827	0.17683706486113	-0.0680169637152801	0.24048518380186	-0.426089512636803	-0.202678391637847	-0.264140885629337	-0.926794973565943	-0.172810352993151	-0.326667240228196	-0.08840260326426	-0.148986814021911	-0.226593547391095	0.58681554199772	-0.259509981874595	0.08287799383378	0.3852205565192	0.19986433078528	-0.06181046760582	0.0679627232970699	0.19124134850812	0.10480894287815	-0.583668543369588	-0.499644345325087	-0.639605464077145	0.0672850459572498	-0.530131946277133	0.0188780659360099	0.07733826410388	0.29815810962914	0.3123249927914	0.23779748030216	-0.489357769203543	0.16837628183686	0	-0.0289681462665001	-0.346808275548113	0.22440228700815	-0.05315961807091	0.15134284117682
P51884	1.76577718248364	-0.57500721192602	-0.920884668504041	-1.5582593225666	0.89316984745032	0.944848930062809	-1.19998527771819	-1.94152669462797	-0.0162679717475003	-2.64054003952806	1.41184537496993	0.53792143540748	-0.0363658602317001	-2.01791606958853	-1.90485734480533	0.3397206676961	2.43945189212392	-0.41681721370837	-1.44104140199079	-0.70070701332647	0.40154258454998	-0.522042687435881	-1.17667293669803	-0.0377457605341807	0.46811564124596	0.49801354702213	0.6844676884014	0.93279788248298	-0.28474607278577	1.15088603116552	0.0331936571723093	1.15089387993697	0.95004267691464	0.17138607015274	1.72555465585543	0.22543602268414	0.418713108417229	-0.722410888096911	-0.38500103146462	0.000481661330399952	-0.689505787351631	-1.83869873234405	0.3965330408194	1.74472977309948	-0.20196442274878	-0.60214582662077	0.421031211851259	-3.34052689069751	0.918490452817769
P51888	2.17539459561562	-0.162230830699539	-1.32082960635302	-1.51072881923009	0.52128758310685	0.90766150530922	-1.22374352594066	-2.45472043514764	-0.0641809161424103	-3.99711627654498	1.75863254835935	0.70865066195435	-0.13009798925865	-2.06462714524234	-2.35274593002745	1.40246569819484	3.15756519770876	-0.47102986571992	-2.99019785787655	-0.6097833356614	0.15214202390633	-0.97130223097078	-1.18572326012792	0.59055161105348	-0.74654306232597	0.34719546767372	0.30745741379456	1.03863720262547	-0.0703931330773697	1.08373910276979	0	0.81772754084975	0.60622510448193	-0.56996957236458	1.76986842307847	0.747972882844691	0.10301020470608	-1.00262220768006	0.0712330018116303	0.22338479640564	-0.93201316344191	-2.96271333482145	0.4296747398826	1.70020701468702	0.11020006847839	-0.17758666915402	0.77785376885306	-5.19964572635006	1.0461737488759
P53634	-0.6037039148822	2.43502210114782	-0.24849207421337	1.38269141920119	0.20306612222534	-0.72223806141898	0.41736613349854	1.55526413920661	1.96801318001043	-0.59430588686373	2.43339457988	-1.0485192220024	0.25103217847075	1.03151073767529	-1.52670632166399	-0.99151312568592	-0.12479105145039	0.627790739811549	-0.59428380606666	2.20595358754255	-0.67813111294304	-2.26882649780401	0.77503065206016	-0.6253355008061	-0.78690209439882	-0.87600603820928	-0.0715801512467702	1.27032549411665	1.50169910408747	2.53966397144642	-1.16336506948292	0.19360238834184	-0.0357292318181703	-0.0525971742804301	0.90397288081057	2.79775917687661	-2.75679088450724	-0.35962996377848	2.00778055641363	0.65467587289222	-0.31305243185094	-0.13638008536889	3.57602357664057	0	-0.13118395010141	-0.71814493382414	1.28613002184864	0.86840262189131	-0.36208344458751
P55001	2.38536678101067	-0.57795353955399	-1.0015443123096	-1.41791995000026	1.53849716838578	0.75979384799121	-1.24842956677219	-1.60738976254564	-0.38065699027804	-0.81772250993644	1.40837468681341	0.42377411532673	-0.22924154457849	-1.5872685007431	-2.66322965157493	0.56999161582827	1.85296006887404	-0.44864334474677	-2.20167951206697	-0.29276942634902	-0.0420699596010299	-1.03951576001208	-0.90971137256261	0.20427774687075	-0.62793637878325	0.17784051822765	0.2263269021938	0.93566875038856	-0.88034952046815	0.71172599479831	-0.63436376366983	1.0229058916646	0.30376680291276	-0.53858808362631	2.41836124426715	0.21639647233621	-0.98505692336907	-1.00666814698094	0.33275133327662	-1.16236188210928	-0.16503812304903	-2.43689671468945	0.92157963636298	1.97875658500486	0.24769591564757	-0.57516435461356	1.17249139431206	-3.17693849727449	0.88921633481402
P55081	0.377793361538585	-0.286138450802829	0.352412241343348	-0.365324377925873	-0.177587715715802	0.504577910757729	0.32138487081607	0.294460131096479	-0.045170403826416	0.459185297864723	-0.310384534655109	0.155439917598342	0.097217996748498	0.036485930686578	-0.203646546509855	0.272818416659975	-0.816540248846417	0.019707908669533	-0.197263732641202	-0.190194007561756	0.00501254997416295	0.149347090507531	0.143753342213442	-0.261095506314003	-0.00993879611972798	0.017669638710801	-0.094367826596494	-0.079581980825109	-0.340694434054315	0	0.302748817623154	-0.849327535306521	-0.337229469345569	-0.356723525047721	-0.690304141313135	-0.193474618918668	0.360806646743219	-0.24648362811371	0.061194808602791	0.478029800814522	-0.075022741251605	-0.149142207777459	0.179406407166276	-0.822120508400982	0.320673145891554	-0.414189855859748	-0.169985179469593	0.076550312847131	-0.124823843438021
P55083	3.10000181983905	-0.32003090229564	-2.75570032795725	-2.63184022543992	3.64670137247466	1.68917939544385	NA	-3.01383599846998	-0.701790920073879	NA	1.53240301440235	1.61085230240862	-1.84742401289225	NA	NA	1.97718199386468	2.57218857174322	-0.053016433435708	NA	-1.95726206826509	0.292187331323515	-0.578461627263421	-1.00862122981506	1.51029648079641	-0.971533916353167	1.72702917933861	1.71274564174027	1.47196761991269	-1.84956056735643	0.014048528023354	0.702509924019604	0.059826159859584	0.383574782061453	1.36079907183466	2.64586201309202	-0.809208112431016	-0.227608346956062	-1.24331055718734	-1.34056678773056	-0.235104001042769	-1.59871777102564	-3.1852742629606	-1.54345685740257	4.68108116289147	NA	-0.081586586334288	1.63429813875896	NA	1.82929322729691
P55103	2.36567939645396	0.898343556510982	NA	-1.94650434060337	0.526265722884655	0.467143440947215	NA	-1.30220569968612	0.00674439316857511	NA	0.652677066208135	-0.607318271542765	-1.06802210399755	NA	NA	-0.110868062349475	1.51984473276258	-0.592952264484825	NA	NA	-0.386443002424955	-1.36524714478857	-1.6567342533852	-0.818746142078365	-0.281878788756325	2.04609749226149	0.500511773530805	-0.00674439316857489	-1.045656545038	-1.1092674942421	-0.262289176837565	0.576030843106625	1.06796992739711	2.14034030665093	0.634848001803255	-0.495895597405735	1.37336334031036	-1.19547849108253	-0.816666622731945	-1.05976495373144	-0.706573516522635	NA	-0.678489977205085	3.60041871094066	-0.900689539051995	0.0176783011870552	-0.538789506635155	-1.56253662326847	-0.864484104260675
P55268	1.7000718510227	-1.36838423763262	-1.17723885203201	-0.83345711396029	0.32441099956376	1.07833597873786	0.3431281941991	-0.7974468346452	-1.01456921517106	3.03035826095399	0.48590887181904	1.06221429876157	0.26965211380658	-1.46005996471046	-0.30800260975987	0.67604753054286	1.10131423373454	-0.69586029731307	-1.95676361918919	-0.81385408157758	0.90713912968075	0.63517363737964	-0.17605867112631	-0.31532571850096	-1.18325578154711	1.04624375668519	0.89698395473282	-0.38983666431962	-0.76264981298558	0.31392349613165	1.27620958538255	-0.74376155529643	-0.6517578299211	-0.88144233867886	-0.66534138566175	0.43268649751429	0.30337804739756	0.41322763630336	-0.0849426548238701	1.24296308541047	-0.38402320904592	-1.25463464332622	-0.69103943107073	0.84064799480302	-1.00830520109785	1.23517121960754	0.0922140422395596	-1.87252244684879	0.44319266148281
P56470	0.26478248829923	0.372530686465169	0.882949704307549	1.18225547601907	1.12669238525057	-4.25519732966425	0.268995921608729	-3.25640884915287	-0.36509565861877	-6.38410800481587	-0.629254685187821	-2.259017493264	1.41707829571086	-2.4320397117039	-5.713270725112	1.70541165594399	-1.41066583505303	1.89175495678281	1.28391523967291	-0.1061690820895	-4.60314126656847	-4.63470237559997	0.620295943998889	0.56141960138268	-5.96422469370472	0.8710252070719	0.671826788046509	0.32163309910116	0.10185097549312	0.42182858429101	0.596096092393079	1.06790944364308	1.58769583207594	0.31952791248241	-2.72327541191815	1.11673245209593	1.97756370491674	-1.5608333480677	0.878973297612919	-1.36079252300033	1.71306305107826	-1.70741576391031	0.502255247001179	-0.37940810291011	-4.19819433435628	0.9459437270783	-1.8415177345064	-4.32583799809024	-5.71166690245881
P58166	3.46903579372483	1.17427696417924	-2.10972245877725	-3.23067561556223	-0.17855097347115	1.2272239716662	-1.52894783929428	-1.59288034650486	0.3569635940282	NA	0.70339534821631	1.03263688237212	-0.671330089405258	NA	-2.78168880326628	0.0471020898652299	2.47605892659652	0.0425017850945599	-1.24985793935596	-1.38270542044325	0.90289129172749	-1.94521334194116	-2.67957584580522	-1.15020350964712	0.0134448822229201	2.9149991375861	0.29750358998435	0.39697678396242	-1.791267870794	-0.812737342511483	-0.0213725976403201	-1.0142997658237	0.7850308628333	1.99850973452567	0.35215680566256	0.37592153035509	2.54682884601773	0.16316298416352	0.67402032783045	0.10445437740102	-1.17577075676846	-1.68135527752954	-1.36199527296116	3.33264938446612	-2.13532683557987	-0.33940656430496	0.02841332839954	-3.73050222443129	-1.45474586520675
P58397	1.3556634675907	NA	-0.25172469374225	-0.499030943231	NA	1.0322328008725	NA	-0.27062821760006	0.26297265036945	NA	0.968333246549333	-0.0495586573094997	0.453721356643347	NA	NA	NA	0.886397595581877	NA	-0.9338698608311	-0.47634130947542	0.61610640498619	-0.31262191842084	-0.61869108615713	-0.77646438013189	0.620259664285308	0.452439636981452	-0.51327832609034	-0.58633307703749	-0.30276975369005	0.871500531716835	-0.45591377730733	0.631588485525993	1.18447831852286	NA	NA	-0.47707315823291	-0.36022098911966	-0.75903356576192	-0.0839432244427298	-0.26896749378397	0.419396587484334	NA	0.16965350848674	0.0434253011385701	-0.0434253011385699	NA	0.391048144223966	-0.63121462886685	0.706888947623739
P60903	-1.22924077577285	0.0656805718222602	0.55813531564104	0.83055463006894	0.44984718571117	-1.00035979452148	0.68581955479416	0.0824884706512803	0.94516747792178	-1.64049830429127	0.12996864925062	-1.82440847670237	-0.826846235927539	1.15657226356239	-0.36763430129229	0.0756342736472604	0.133723227081711	0.406710685727471	0.139148721908311	-0.14139485032789	-2.04113859290403	-3.18639904076687	-0.607623698147109	-0.0383433312422596	-0.683899463951819	-0.28867512819193	-0.747111078386069	0.204382341029411	0.82840939429656	-0.818431199097399	0.42630780134177	0.788615261547241	1.89850795770215	-0.24983553377823	-0.129065379372379	0.17353887908399	-2.35350751611977	-1.87654834911203	-0.719579869979509	-1.58678443193202	0.39040230319536	0.66289906964153	0.547761045860811	0.711946054242421	-0.33498648006751	-0.44100948793138	1.34610583333138	1.0552868175013	0.92030149156011
P61812	1.06836268613455	1.17034064538296	-0.258805886208306	-1.50170623405126	-0.47854147884742	-0.834615996410099	NA	1.55596300065643	1.14897949555995	-0.928636712546894	-0.033730056977722	-0.723398716530376	1.07112979455133	1.14706743717149	-1.07986619497372	-1.5463405046612	-0.038462740675991	NA	NA	-0.196231678324347	-0.684943805057543	-1.33263520910461	0.41719676774645	-0.700442299471302	2.07135308729621	0.108817669336883	0.758365451105424	0.677167694879522	0.305316001901705	1.57126071024429	1.17407641030507	0.095662121061304	0.807882756638754	NA	-0.736941426283108	-1.48416975879044	NA	1.59938052595343	0.131415844401562	-0.79076669087857	-0.244376975972951	-0.403909472895148	-0.136895236472977	-0.5479725316145	0.574615513322435	1.1572514610884	0.938875037694464	-2.39310406198949	0.751869509056264
P78536	-0.083134663712226	0.051543360042837	0.299232012688869	-0.147994408006181	-0.314663218041494	0.16702842921832	0.258190375127683	0.199086935406179	0.464181420304882	-0.019451773870459	0.351187558752768	-0.509032768113119	0.39090005552902	0.352654377515426	-0.437996462243698	-0.728367072497374	-0.292352890596039	-0.838739184207036	-1.13364899628131	0.274692607279858	0.17554476915476	-0.117749121415754	0.486961161126832	-0.131950374300803	0.558376323669766	0.189926406699097	-0.402288759603572	0.120086539821035	0.240617995513611	-0.935524007212086	-0.866052805176676	0.54209765744999	0.593249584785957	-0.581266323648105	0.081300869564009	0.161241206650624	-0.594320446494317	0.247950064856054	-0.113647064988115	0.20960932419783	-0.405868628433367	-0.498145690659026	0.827461378288977	-0.639217633420675	0.455048591842761	-1.981048238572	0.32868857945274	0.498779818899783	0
P80511	-1.88439111219526	1.23569486407325	-0.74112032421672	0.7602040521209	1.15355343634898	NA	-1.06467512165651	2.38525749234874	-0.26817922631962	-2.85856924753946	0.60559617166731	-0.57711396921247	-0.49765192112501	-0.31208799419712	NA	-3.0209492531279	0.45201050720572	1.81105875953245	2.95223251068804	0.2208807200288	-0.64865102451003	-3.42961385631689	-1.41852312043452	2.82424926885994	0.64001638555212	1.2476740506211	0.49124118313585	2.21704763112707	0.0509032804665999	1.81147965656417	0.44678921689131	1.56542839774996	-1.98757111652096	-1.49004733981896	2.82950638498412	-3.21894300416126	NA	1.31899870731854	-0.46875024311646	0.2676325056979	-1.88667374327576	-0.36981122570707	-0.75233546730017	-0.091795713877	0.18660705008232	0.22927035793989	1.38710709663176	-1.87402470514962	-1.31405786844437
P83110	0.254579669153742	1.9468268070211	-0.090637821522533	0.317242432316265	-0.673388565146802	-0.545754347920429	-0.632571129606994	0.018424649378263	0.786453063271461	-0.937866659153975	1.72397767355495	0.281477194465049	-0.452185310162017	0.30262799610391	-1.51128337989443	-0.52717852061355	1.2058500595043	1.35969937781213	0.789855851532687	-0.227460624801342	0.00145871717197799	0	-0.00992928444292202	-0.889797720210025	-0.735106307776514	-0.077462093194072	-0.924847180006745	-0.258429739435453	0.95751749884486	0.894843724543339	-0.845571331664571	0.405338255286258	0.661015603662303	NA	2.45438894038291	0.0693630821412032	-1.06831289959218	0.072543168554656	0.346683130436345	0.454387699247261	-0.6546956182993	-0.456603213872322	-0.105870854822022	1.63550318429163	1.4841719088559	-0.626386568100559	-0.02223099748832	-0.228782157635784	-0.46905090773579
P98095	1.88824869901079	-1.5457537219021	-1.42600406062389	-0.00644471835131011	1.42123728009861	1.75785472335921	-0.0715331143076801	-0.0287281221170002	-1.40738058383125	-0.35792654859316	-0.18243228514572	0.76422980867426	-2.57828432642087	-0.786065256260597	-1.04340050340776	1.42548946628824	1.98729321265831	-0.09684506324553	0	-2.13431825374996	0.34869102158526	1.01022930986758	-1.79637840265876	0.73195659993252	-0.426362474542722	-0.14550742575974	-0.0792809736400102	-0.39229413279101	-0.32252077141583	2.2627288661007	0.91295229216372	0.35345687614933	0.89502149686105	-0.25719746281087	2.0212793978695	-1.56461190043328	-0.576722187640671	-0.21687974395622	-0.28636054664605	-0.521000775875588	-0.14470520258063	-0.36417568106509	-0.31712931697266	1.28106226975679	-0.88063619360196	0.28703184130254	0.34690733375799	-0.19451188177242	0.38556394980023
P98160	0.72313725520473	-0.73096989981887	-1.23942858778335	0.38772498185204	1.45746850445846	0.53302496974506	0.01358517168046	0.38279599120945	-0.26443990052957	-0.93360776898215	-0.35439690675446	0.31797143433861	-0.21379991028749	-0.46351770471896	-0.7559097518286	0	0.84513368785194	-0.49079886222224	-0.361962108401	-0.85497503879361	0.27625838127527	-0.0319046726363696	0.04420508797583	-0.68272897690842	0.13059913045629	0.11880132252888	0.25828841732963	-0.28664536624082	-0.27191377461605	0.32904703740787	-0.27707116321842	-0.43250331003579	1.00214254943418	-0.13991426621718	-0.000709901574100336	-0.0172072927239402	-0.41811480207261	-0.41564737513502	0.35081789595588	-0.02191705885636	0.21965112354998	-0.23490501477188	0.08435497734094	0.75875266404791	-0.71320758344384	-0.43846280064083	0.0564958586091402	-0.0943481820701599	0.66456177752818
Q02809	0.13506140903105	0.12812373857294	-0.358102273439477	0.45274805644076	0.21838797256997	0.38293418980203	-0.18251725682492	0.18750424720906	-0.06454691214607	0.85341114993726	-0.00285804754936003	0.13045856378974	-0.185574993191103	0.64675548572651	-1.01175458251404	-0.45436361944319	0.04912516885285	-0.01047368541039	0	-0.905076234170177	-0.07151133262737	-0.387981643087885	-0.666368096235594	-0.14356696175815	0.19508638708903	-0.0770003968894799	-0.25925346939567	-0.426489460607799	-0.12139160403321	0.24972528552481	-0.411086487291818	-0.15278229612102	1.27822630892764	0.13588828437466	1.46810139163816	-0.00792275782654994	-0.776034476167705	-0.14981344097572	0.21402850141119	-0.512083856582341	-0.16807866197845	0.0517658452669201	-0.18249604898998	0.36127000690682	1.8484496397171	-1.163562980176	-0.596123220478197	-0.05852406369191	0.19175000830338
Q03692	2.84966945573197	-1.25981970204558	-1.73853699658042	-2.12037041023749	0.1440805642614	1.98469265792941	-2.06634273196187	-2.51745741202449	0.75351303539818	NA	2.01500427868661	-1.70699493278655	-0.383813841423378	-1.36402594504517	NA	1.20009515513111	3.11189798713891	-0.703585383432786	-3.04909641828702	-0.663257169378485	-0.0231875236930501	-1.02853756282642	0.5135908520566	1.81246865068583	-0.793023969458363	0.96931994576602	1.28549643648527	1.75655664426131	-0.82771234532346	0.69143157181131	-0.998769514969973	0.73991445108573	1.59686145287629	-1.53325138631798	3.04732864345113	-0.182122767573756	-0.05151316230137	-0.992293189143115	-0.226053330799963	-0.407554418842676	-1.50225404282985	NA	-1.20283914726708	4.07509012960239	-0.862452902421619	0.74143324522354	3.39509478586401	NA	2.4358305466636
Q05707	2.39714447847043	-0.87985287736498	-1.55937224446494	-1.1795032766346	1.66236648226892	1.59739443023007	-0.386483318711901	-1.38786953825457	-0.453917283896811	-2.56246844518749	0.80595384980267	1.62869038864335	-0.865938304859	-0.15803198566242	-2.09472784386026	1.03870610608557	2.40876724168063	-0.72326755283853	-0.40910123817977	-1.48019832984938	-0.0352951647018003	-0.290653175637511	-1.71647445156068	0.32209975967067	-0.0665990384020603	1.0716426971224	1.1263901460707	1.20405938207712	-0.21351313984517	1.45698908968471	0.604578716642719	0.39329650065476	-0.28133356766694	1.59807678266287	1.742506356521	0.31585192297659	0.496422358190809	-1.33352951902055	-0.81504736410813	0.30661524778241	-0.472114249419881	-1.1816401248166	0.0574798148617601	2.17254974495589	-1.2679454542431	-0.29378006600895	0.781278594954769	-1.99817144185962	1.67584146252497
Q06033	0.39798239636729	-0.303742930465889	0.90958811701331	-0.710614543323354	-0.0233750851947498	0.84730089804356	0.45631154413265	-0.327399029507639	0.34048615980078	-1.89868663668518	1.17760777653379	0.29221374928591	0.36562000330474	-1.3374266848386	-0.295134568074176	0.15883407641601	0.57293776325547	-2.13927602884918	-0.235887737105213	-1.93394047153771	0.63712591811767	2.34381601658968	0.12406647002211	-0.249789767807357	1.00549960276725	0.25456641028006	1.50514946091583	0.76093990122783	-0.10151386943531	1.14527011531588	-2.06078918763534	1.89562392965764	0.73677567651653	-0.725948002644289	0.85629448389248	-0.693741219683622	-0.763116733722992	-0.68055068887197	0	-0.463330975152376	-0.865650395099731	-0.836355904650077	0.26342339288957	0.86651810849349	-1.27849071328193	-2.20800536363898	-0.344961064433406	-1.0779448128011	0.13735851627118
Q06828	1.26471558412124	0.1573485593129	-0.66314307427551	-1.0635220023295	0.58677767836164	0.21574312623801	0.93248037433704	-0.47588407842119	-0.0688095759180598	0.0624393936041199	0.72420175503034	0.67478117611697	-0.65751272618109	-1.35580052977328	-1.88046277230787	1.27667814388673	2.15146644097167	0.0290525049636301	-1.55335125265846	-0.67084051661045	-0.76603966747693	-1.16553591128001	-1.25160372421747	0.23434809753021	-1.50664690070091	0.19117209154135	-0.38695073238907	0.23354009814597	-0.0116211585092398	1.60837936911896	-0.63581731732386	0.64132337473181	1.13742348552146	-1.06624033245394	1.55731211529283	-0.32103777907743	-0.97988963816062	-0.61942180734371	-0.0128764001146	0.65508803986543	-0.82448121774785	-1.38362394431078	0.9827545334679	1.11917305924613	0.25836036002215	-0.36213995016108	-0.88691483931069	-3.02554976276012	0.48838463963118
Q07092	1.1218622090531	-0.38708026267377	-0.35242271212842	NA	2.10526806213112	0.995248180193559	-0.41964677476788	-0.53102230163609	-0.0996828685553299	-1.04368558312314	0.892755868771397	0.385827865892313	-0.15626381123114	0	NA	0.01979710945062	1.19492662448542	NA	-1.01462896321404	-0.48712655243599	0.12791063822961	-0.35938862479434	-0.82360012971361	-0.48725164829117	-0.05057071042821	0.04701641210704	-0.58480057804852	-0.20270754237834	-0.14288860067457	1.42962377515985	-0.68379341341147	0.812803683629887	1.10476239212976	0.0667844959447701	1.56234686655897	-0.0646397314958	-0.54391095712952	-0.28454028557336	-0.38187637261389	-0.64469977887257	-0.63356401175047	NA	0.465701797345158	2.27754155283874	-0.32572958550616	-0.45400386087269	-0.2009681834905	NA	1.10720274938063
Q07507	1.7882390680215	-0.89848502039966	-0.68411909658329	-2.77824841284756	0.54355227669978	0.79964677435731	-1.16540283805546	-2.57585715926587	-0.32901151361494	-2.75838436015925	1.42293929426604	0.24153322154105	0.0158134585646703	-2.0828318909852	-1.8325669459751	0.24627350130471	2.22372276003329	-0.41085690397599	-1.93998152313756	-1.29506155657096	0.219066800004	-1.5915154334725	-1.39101518370394	0.0643107226839303	0.51144176142605	0.58305287799429	0.55569517056465	0.76817580748865	-1.07463497953968	1.0876232115024	0	1.10268358579568	0.7584944937744	0.09491575798216	1.14702064090768	0.41148048250269	0.30488427810708	-0.79590874606633	-0.56649306918925	-0.47393030687947	-1.38337499631572	-2.07698061344344	0.153632669230301	0.33769735775989	-0.88719141962584	-0.68212780153826	-0.0211146602439198	-2.99472148335602	0.33872955233884
Q08397	1.69557161318923	1.00989186522626	-1.14527336654574	-0.799388145183215	1.7630592844721	1.0246673517048	-1.52292622694838	0.304681833281138	-0.764920291725665	NA	0.622970918268986	1.02510099401572	-1.06637019648414	NA	NA	0.610233942925482	1.86774792781203	-0.412548915895035	-1.11389561496715	-0.746406344252215	-0.594845411278215	-0.496377556672535	-0.950268378357245	-0.0770520066888252	-0.550007589740725	0.636455901508517	1.47975440072371	0.0166573690706049	-0.501491751781635	0.684483076354334	0.141028308621368	-0.425127093676725	-0.170869242810365	-0.157277693465745	0.610383995277586	1.50992465341439	0.516458351457453	2.50530791987916	0.340827403688841	-0.899097703679345	-0.835750497533735	-0.238448514585555	-0.760812531918765	2.22352765795153	-0.531882598072715	0.412125648724904	1.10590923999426	NA	-0.303801733175995
Q08431	1.21780081269814	0.262785902848313	-0.594003729467864	0.054739007017273	-0.0707720433026771	0	-0.410382915266346	-1.17892108348535	0.161635555517483	-0.374361218116434	1.7652935412087	0.684634914801943	0.010321347867653	-0.549984437643434	-1.36410071407002	0.508322269022773	2.47838926581224	0.506840242709483	-0.953166933838283	-0.0305113916024931	-0.403324801226438	-0.527971779757502	-0.275864392040232	-0.703588597287986	0.200937555761823	-0.560804931051393	-0.7204114004755	-0.226963043655408	-0.229558871972713	1.73216847039113	-0.127327938667955	1.29940864040428	1.18956798967893	-0.502639428177355	2.05661937953308	0.980294807971873	-0.643438563413515	-0.307128090539091	0.0829409431922629	-0.62244994869696	-0.233811142603859	-0.878256518676636	1.05927454861864	0.939978298499213	0.819910749234143	-0.36171334976585	0.504448646953223	-0.3675831201127	0.357735702806843
Q12805	1.95828184802825	-0.93766536033832	-1.83708308798161	-1.17739352689477	2.05373341542156	1.31429451772265	-1.06865592389297	2.71338206100563	-0.26521155202681	-2.88799354321779	1.18640675630623	0.87599453499477	-0.36572671900651	-1.71725879696112	-1.85949625846755	0.96674297647726	2.05199607943163	-1.05737889098022	-1.69406900043692	-2.21631785803511	-0.36279917580039	-0.16421084414105	-1.53462548256994	0.41079889069858	-0.66473119871828	0	0.54732400463676	-0.17731712816818	-0.62560789973345	0.90818655354165	0.39863122427206	0.33533123961991	0.25796477605795	0.10633187270352	1.45090195697203	-0.94341830632494	-0.41311859046999	-1.33661234335192	0.98290726030602	-0.76097693205445	-0.37233501610102	-1.72811676235294	-0.44803228881882	1.69875600576889	0.63631770569318	-0.5333516857111	1.13645188693248	-1.51376841948748	0.77733702055519
Q12841	-0.0163582610837099	0.25998671765948	-1.06034779860236	0.84863730729635	1.85757517014904	0.34843130158489	-0.55270212278898	-0.2613339719571	NA	-0.78838254495297	0.1487970432899	0.08578842774567	-0.93842435338302	0.47246381917373	-0.92586611590629	0.0625203410561301	0.861790412192213	-0.28040931725906	-0.0783458447918799	NA	0.00776017309796995	NA	-0.82613429809523	NA	-0.38532206414615	-0.66900820494789	-0.23093524291841	-0.40083104047543	NA	0.835032015558105	-0.53700396826328	-0.0513782910109399	0.65762652600872	-0.13818929900296	1.38895895821594	NA	NA	-0.53020092009898	-0.28540261708039	-0.39758058689808	1.03439765441508	-0.40621273450046	0.49952238831346	1.27157297401851	-0.45618771476489	NA	-0.22010024962918	-0.67492513595612	0.67292667946615
Q13361	3.35073092443498	-0.397945425187348	-1.67559682041828	-1.02819134337452	2.4078515488376	1.13146433026223	-0.614219780964156	-1.57065898058058	-0.073408515085285	NA	0.667183473635595	0.546225088393525	0.233736677683995	-1.44217764727065	-1.22133268697606	0.971567791801885	2.95460279632854	-0.830326400186086	-1.77430427842533	-1.80306181012086	-0.0928340809496661	-0.238368233696802	-1.78282672817297	1.02772160138085	0.168220635438485	0.408577946026925	0.951022741997395	1.17187949698404	-0.758985176378091	1.40798282995526	1.13370993670112	1.19824696115724	0.394211303348725	0.842804737525335	1.31739991383349	0.303185576990665	-0.234418912476767	-0.845936619340744	-0.200448463914625	-0.375712453842357	-1.22980043021948	-1.35735953392783	-0.100680395240346	2.14943014997684	-0.641325093101184	-0.593477345616534	2.12278329663094	-2.67938222475914	1.60967583748504
Q13443	-0.886843132757252	0.562808078250038	0.0889319109863515	0.55122704424668	-0.217524071505159	-0.129322925404257	1.04872915747786	-0.415621543280761	0.292136053962228	-0.873203947216253	0.285724403126936	-1.37457234936381	0.427437850743571	0.445812962902195	0.138848008238413	-0.143528016714902	-0.658756786010339	0.0293013927939985	0.0886790612661065	-0.0741009693838175	-1.07826749758881	-0.828915875336092	-0.199329955962444	-0.0636597870429115	0.0854001327169735	1.12571416927219	-0.849796939396842	-0.0276786763568425	0.743839570128718	-1.0778128207906	-0.669876054845176	0.190028030779921	0.0241611277776475	-0.704346066840442	-0.452969456084443	-0.443081706152082	-0.684424898474635	-0.790518057385892	-0.0190864098323615	0.0332437403237725	-0.0665316647814325	0.120299905679145	-0.561043045503515	-0.577614735758137	1.317653481231	-0.796235499510043	0.369919279873768	0.140211171773359	-0.20829683823229
Q13444	-0.36443084526329	-0.17844251847667	-0.00113814439498006	1.77322194026672	0.19371217450808	-0.52553214898017	0.81627606923907	0.80129224086418	0.0711747712392801	-0.6265449945018	0.40539302369496	0.65511741960707	0.07986309872631	0.73225060503275	-0.62856119995801	-0.76680819334804	-0.06190083526926	-0.50909842788828	-0.46583870428004	-0.77701743597806	-0.47159850713033	0.91228881973785	-0.38181283106908	1.00287703837286	0.16800098875401	0.11368020108373	0.23891888518739	0.11215733545159	0.00113814439498006	-0.47817212333647	-0.47753034573878	0.31606827050948	-0.33157106732837	0.27801917181016	0.68045390666627	-0.21441997627052	-0.913474925980452	0.37632886012932	-0.40178257697777	0.07943341374935	-0.17847711570825	1.39020847587992	-0.35955609105647	-0.62139410277732	-0.47049934974934	-0.49648140700286	-0.15780190353182	1.04876410026315	-0.41564425902994
Q13751	-1.36112258621742	1.29313830755257	-0.536613437333141	1.74141231949238	0.705955596107629	-0.583847110981049	0.404671662746154	NA	0.636985992744129	NA	2.26033263283635	NA	-0.746817368230015	1.89034133838107	-2.77038494201461	2.24717985931708	-1.18238571067751	0.888122616481119	-0.338597669823715	0.01112276114427	-2.29904506675693	NA	0.172162642828548	-1.39099970295191	-0.556182672964541	-0.577538304207081	-0.212999662844535	1.27993182265609	0.658131435754719	-1.96858378064649	-0.052198982660592	1.18415522094909	1.81661019966553	-0.01112276114427	1.21924700901413	-1.032989468178	NA	-1.99672199694049	-0.642123339774624	-2.26505871682046	-0.272824832586943	2.58770145086552	-1.87176706027333	0.310023714383192	1.70219585796587	0.972237585906039	1.38998454760072	1.58910549686352	0.548336197941269
Q13753	-0.865182996344778	1.26329934749829	-0.400323206167972	1.45312022085417	0.536067740978848	-0.484832458441076	-0.087540554498038	NA	0.566593127844188	-1.08746168239792	2.0457451894162	NA	-0.675896226095173	1.78443249443431	-1.72208357495948	2.03263217788789	-0.68607051101759	0.503884267948298	-0.490025943618562	-0.103001000339729	-2.08389085372258	NA	0	-1.52734313164901	-0.530199425156912	-0.145701803644015	0.0414956295139	1.32379962496904	0.675024046746308	-1.41689728834435	-0.143749462223833	0.871717138295148	1.81668782209386	-0.181016534805022	1.09864995289091	-0.8672400365489	NA	-1.2980699555325	-0.283776849597351	NA	-0.282081031883593	2.31060231666832	-1.64446081882706	0.375284969535408	1.57813196181122	0.649995088617498	1.46776924124155	1.17408294450643	0.307860471501958
Q14005	0.767459773805304	-0.426866768258515	-0.764087222524683	-1.12929096575125	0.912455474377233	0.191008461630137	-1.12162448209342	0.773942215460119	0.206436277167001	-2.04852732808548	0.02730602978186	0.143195510517165	-0.702625618283738	-0.0860207649018067	-1.54452631576322	-1.00055340842075	-0.026383398263703	0	0.48459822233648	-0.635027309199703	0.112730344226311	-1.86693801109306	-0.491381596198321	0.344596837891669	0.109634479600313	0.588290171015603	-0.140066876278739	1.08764273532423	-0.18316486758783	0.010776504866947	0.29985577410654	0.203849302582596	-1.11485703849679	-0.288821039096632	2.10900804226951	-1.52503588623146	-1.55167021227772	0.190115260299063	-0.177945372046366	0.756127031150916	-1.14574927488679	-0.810263343515345	-0.846133204767118	1.63289122650233	-0.192527105029586	-0.801988425824783	1.6114853639429	-1.656768066891	0.230831485398105
Q14112	1.21200294518118	-1.00013840043627	-0.86688395843799	-0.95357976456372	0.7627365246615	0.7202706093275	0.07484015119759	-0.37540891882881	-0.33854205317925	-0.25506325140526	-0.58442856190083	0.1426633670164	-0.38619538532033	-0.58062432639524	-0.96384371989677	-0.563038183512	1.0238926184852	-0.30252931384562	-0.54929156321255	-1.25599888796768	0.70251739927102	0.0602378355159097	-0.0604515204334501	-0.65151049837569	-0.15016184200925	0.5462315421828	0.78047097269473	-0.56753183495475	-0.0240237266691503	1.0365847187716	0.2420029128099	-0.17832264905149	-0.15510322984639	-0.65175846191021	-0.18195746016363	0.16023344786401	-0.40718230660169	0.0785299816178999	0.0286355870916597	-0.13122568690834	-0.39676677892912	-0.70693862102366	0.57154374811725	0.44510122722291	-0.61969389779146	-0.62411986753395	-0.0947565663497301	-1.08310247940892	0.74818098579925
Q14116	-2.50260694926274	2.4067717712075	-2.38587907186927	-0.719517088560185	0.0292396809187654	-1.61423320172218	-2.32122252056252	1.10063538367638	0.672742138735985	-2.58141574730765	1.31478689178449	1.25573773863262	2.23858878663472	-0.182741291147535	-2.87460848148578	0.239384504504175	-1.71194994814839	0.219580961503835	-0.834496711832735	-0.920608119475485	-1.66128073637473	-3.09112915816074	2.12666280842133	0.934498357146955	1.87688729545243	-1.05598783388477	1.59405910311775	1.93331539804702	1.99439033688548	1.50025228363184	3.17494872486553	1.89148591005728	1.65285410489206	-0.168614478082225	1.57517818234684	-3.27231807828579	NA	-1.05504147869274	-1.77554885481914	-0.737936613742385	0.0713830674170852	-0.155468593230065	-0.410225004830755	1.35509986841132	-1.72484700016222	2.89876710279959	-0.599215940534475	0.899400355803225	-0.784126222361155
Q14314	0.436892566284723	-0.825073514810798	-1.17908004984994	-0.758231234414719	0.156503308686306	0.225407166915002	-1.23513523288902	0.988577985226969	0.112920665855461	1.89857304231968	-0.113925973652174	0.994852821283079	-0.895628947648052	-0.143872740170303	-1.06231561344954	-0.447602538500572	1.26847558484776	0.002658338777142	0.403759359912075	-0.296427281543849	0.11032576113513	-0.212445983805574	-0.541858062265131	-0.249372163208251	-0.39652364330116	0.581676902333767	0.267819408745293	0.878685005949269	-0.351824199784992	0.253616560702066	0.405572574025556	0.607743995909109	-0.868320553466446	-0.13152053164837	1.2787570687033	-0.650588835938984	-0.582665050013696	-0.71418008338559	-0.403857231602648	0	-0.842906896840581	-1.0794473711275	0.273408251071978	1.12884797897979	0.930310054993849	-0.702637895391545	0.907059565998389	-1.02069300399874	0.125416651142942
Q14393	0.781821825902033	-0.82648579556033	-0.21095899296416	0.32009049626669	0.58768481179262	0.22321571286937	-0.84686497573619	0.39600956373453	-0.68070650147251	NA	-0.15471414656409	-0.1894365972979	-0.18451309613381	NA	0.0852845480079398	-0.27522199844033	0.67969411196821	-0.97113785542339	NA	NA	1.0476889897892	0.0148939127011298	NA	-0.31265146079186	-0.27047259360764	0.58047458342582	-0.16208534756651	0	-0.92841610383811	-0.58241771640895	-0.61709641076073	-0.0368878411076001	0.60705712999071	-0.78707033548109	0.45477837861595	-0.50404731380951	-0.94406083531602	NA	-0.17547407086421	-0.78382244423627	-0.32976851599862	NA	0.26852817524354	-0.0970430066947001	-0.85818916528844	NA	1.58968253473866	NA	0.28452999339954
Q14520	0.265274566465372	-0.632447012555742	0.622341107478212	-0.49221483707058	-0.348138604875767	0.272583967051712	-0.615816229932649	-1.08299093246032	0.571416171636982	-1.5103315185292	0.641770417888062	1.65700083176907	-0.183180659125405	-0.744892335844667	-0.430547161924622	0.0633287268064731	0.403535489981802	NA	-0.942210722118062	-0.531199551133349	-0.251355399436649	0.500974189723622	0.934374397223662	-1.07964019418215	-0.655659188792231	0.211300283697842	-0.83321532673383	0.194048189354292	0.756169031463622	0.331202665024562	-0.729399463758033	0.407821757522872	1.43220860818475	-0.414173983239068	0.467302878294832	0.679370863805272	0.728225422073132	-1.71530797484998	0.969561363818122	-0.597568705149177	-0.570995374739386	-0.76999319725056	0	0.459385854459642	-0.820767279621586	-0.512176407719804	-0.12467157268272	-2.7270385917452	-0.384952733163068
Q14624	0.65931273669634	-0.73425348251548	-1.48273379804022	0.44761482893263	1.05718678297506	0.52218996690843	-0.22842561157013	0.0171077210055999	0.44276096384261	0.39096374808379	0.40448089880721	0.28419527190177	-0.62656007294421	-0.95712993134207	-0.38751188012819	0.12928017055055	0.22127081091677	-0.84383189176321	0.0229381749626301	-1.51192862704734	-0.0912059736913702	1.4262375444085	-0.86005185415667	-0.12828163674256	0.69127266219956	-0.19843270014935	0.70501880569966	0.23934340720423	-0.44463401001271	0.32485671153692	0	0.42930187333795	0.6456663693067	1.03128772363266	1.46275591353422	-0.76769848535886	-0.00247864677994025	-0.29309358654933	0.12561921140154	-0.93488107105176	0.16626426243583	-0.25332031127851	-0.11609397182033	0.67174941846096	0.21283934131752	-1.2604518668118	-0.0513153403275801	-1.10357866892473	0.20114458384411
Q14766	1.56901399284819	-0.20453025535175	-1.18922705591706	-0.61370792414846	1.26405678212267	0.76021374932754	-0.95069614946779	-0.0568740955143401	-0.2336094267439	-2.61187965278402	0.9377624450621	-0.16753777165027	-0.69128078591603	-1.13093360321462	-1.37890967832673	1.09010137029393	2.12925676055476	-0.999402197391953	-1.12054379524797	-1.25392140819827	-0.27031287806798	-0.47926182292101	-0.44035810857005	0.18684418698075	-0.64628774418962	-0.51472346018809	-0.08690388343188	0.24396427360229	0.13057761299955	1.5364028185765	-0.0941425905394599	1.1762134904953	1.10910848074553	-0.13224005824973	1.36697701029673	0.12050397369653	-0.69557697832214	-1.13678075221493	0.37075585144581	-0.59466994389067	0.31088938375253	-1.21607780492809	1.56505021965736	1.10903980375603	0.35992288820163	-1.05964801535056	0.48097396776959	-1.82435030155152	0.34358767628097
Q14767	3.02807270257742	-0.60133276909616	-1.30549762162941	-1.07118396811638	2.18289720611894	1.23182738365045	-1.20848315051969	-1.26893147935869	-0.64173287996907	NA	1.65288978866541	0.00687205015885972	-0.67233953192385	-1.72729289438245	-2.0757822575459	0.90252102240757	2.45367944992986	-1.77750671572954	-1.72557638721887	-0.55579007062883	0.30393868207861	-0.49147072167356	-0.64898721582264	0.34946174367296	-0.68302349111692	0.20862802161145	0.60083465887634	0.86714258963784	0.26030514069171	1.49047024759284	-0.31631127714688	0.6858920950999	0.42059081836968	-0.76158441073021	1.55901359283772	-0.48523855116072	-0.62849232486932	-0.87010010796986	-0.18241346351047	-0.63658263164265	-0.19124959091545	-1.90325138068321	0.0162710361474798	1.24447571311383	0.20787687278375	-0.67565043005606	1.1367266242363	-2.55545237540465	0.80628265832925
Q15063	-0.585363127819431	-0.43752398550024	-0.392993778379861	-0.11587128039969	-2.30319919181083	0.64560423552474	-0.21080061684608	-0.82046210287383	-0.78666616063093	-3.59809717721602	-0.143116955335341	0.94015530619441	-1.65676375085788	-1.02049826170786	-0.80439159266733	-0.62826937788621	2.15595507675344	0.89974968705716	0	-1.00565218529374	0.58366014555946	0.86526730652175	-1.62701877840118	-0.3039586639607	0.505862337794659	1.11619685017962	-0.56641222377193	-0.14231989011224	0.97541248328663	2.38161772073711	-0.157850702805621	1.60528352686117	0.73933006026001	-3.87503135426391	1.74813869998856	-3.16581916811473	0.894604080025499	0.852707013566549	-0.83105803250456	-0.470993238238091	0.356946745781889	-1.09578219949211	0.53276170115238	1.10974874251275	0.4824773878213	-1.04449982748343	0.290247429155619	-1.61424253760501	1.35943353793086
Q15113	1.37563981228274	-0.982182885867667	-0.768865850049908	-1.24445155492355	1.48471800412281	1.20844703828589	-0.595133959947684	-1.57342280555672	-0.424416476237503	-0.567935091160226	0.868094410157198	0.529104341655928	-0.948041626138199	-1.15285500080988	-2.46771106721035	-0.183414646235578	1.08737437265117	-0.635698234096715	-0.85733357278211	-1.00141766751721	0.610494854008808	1.41878927665842	-1.35778459457297	0.0611920500386169	0.370992358306358	0.505957414158148	0.208572157092428	0.410153666894108	-0.642953332660362	1.19551242503035	0.354846095875218	0.536140699120618	1.65780322389743	0.357411368586008	2.18291942563649	-0.811402701303665	-0.100854988943201	-0.942502862534589	-0.936207617396823	-0.445889990831967	-0.833298473974681	-1.79836635717401	-0.768225138765082	1.17066768591211	-0.800462666815269	-1.11516126490159	0.0367185623345919	-2.03718879848859	0.433840764642308
Q15582	0.15342460305286	1.02405269033273	-0.16338481645501	-0.0155465184935801	-0.63794799761822	-1.12364633116365	-0.49654244225997	-0.0712882856821695	1.27078865442213	-1.03526100162341	1.53653976276549	1.1987144514091	0.86339316496989	-0.0820917747457495	-1.72401575819973	-1.00720007744683	1.89810422334324	-0.86345392697172	-0.84740540472977	-0.62427991636385	-0.49029862736925	-0.28182806988684	0.59046161046394	-1.32712834781162	2.41530880440038	-0.13370449036841	-0.68110723941514	0.62571482547609	0.504324102109361	-0.20313087435275	-0.0771014199927498	0.38173115397671	1.86820978539376	0.35691014273126	1.58895216656102	0.25517021463281	-0.13520607350279	-0.39509715313853	0.41705164390888	1.26410097875944	0.49489042814789	-0.83048664652496	2.4976026505611	1.58702977248391	1.83695145607216	-0.10666501042584	0.90495560931514	-0.41498692479157	0.6581286789239
Q16270	0.64282342493858	0.59766716624595	-0.75318021501149	-0.56014473822412	-0.00534521680077971	0.67544346989074	-0.98586937337505	-1.25764257896064	-0.71888312342293	-0.60069414451594	0.31885118624196	0.79883335405657	-1.02497910760327	-0.99909537484888	-1.49378551632915	0.79694742922345	1.5270721276801	-1.10347645533669	-1.09207737972108	2.06652770273129	0.0484030851169401	0	2.46498890240205	-0.5383394326213	-0.9395435346059	-0.0415942478089697	-0.37801932494098	-0.63189982067058	0.20042897513029	0.94016000756774	-0.52370545015125	0.36000203306522	0.43110285825767	-0.60056636283145	0.77965504249724	1.92928140799199	-0.70366489307273	-0.89757367145632	-0.72441083273977	0.46450464197155	-0.0452071346648499	-1.38845559401911	0.1738592769063	1.01501721155909	0.5847049431441	-1.05747163851656	0.0477325214655901	-2.29579146757412	0.83544986681541
Q16363	0.85682805169259	-0.98927110472055	-0.23346326327072	-0.976167681225666	0.81640826460077	0.7760319276475	0.06200091508259	-1.11528602968123	-0.523105465235492	-1.36209100294567	-0.38799744612341	0.65940180483806	-0.52146952691902	-0.479135719350301	-0.899373530724608	0.00615358663968002	0.8557703406074	0.18739127101227	-0.747893276716434	-1.16369136659673	0.99242286955693	0.01750669249333	-0.0440373919716199	-0.27332637261133	-0.843642038267409	0.47958356879617	0.20478859982598	-0.69688367326281	0.11167643868864	1.03779140873026	0.20193002820005	-0.20675927485525	-0.426446238972785	-0.61272053047341	0.32278250142673	0.67028609702744	-0.19748298379025	0.0665900218480999	-0.22399023449799	-0.26838345029855	-0.588505665333851	-0.479188715557581	-0.21770265300738	0.39690764756818	-1.13417731418847	-0.07717951754432	-0.11901391501998	-0.772314795498694	0.66739080391938
Q16610	0.141401331197454	0.409637316428994	-1.58049776728786	-0.026847563221308	-0.137638231903408	-0.297663063969907	-0.949229099362137	0.502077492404864	1.12288583360569	0.170242992373554	0.334982983497124	-0.0280121751308849	-0.490235826618614	-0.102916644134759	-1.27615759355686	-0.222944620872094	0.706323929200974	-1.02221617564396	0.223075690620924	-0.821279000124762	-0.336720630697423	-0.274424666509147	-0.554813379157434	-0.736902952002359	0.0438767524450939	-0.636848175211217	-0.215989393816582	0.257702745769004	0.574608049455284	-0.00631222180741497	-0.773877818202245	0.261916248983494	1.46153702266131	0.831515451324734	0.289412288219994	-0.636971664629736	-1.12113423555824	0.118072376592754	0.156245778831274	-0.462421315821617	-0.228393323723632	0.604880199120274	0.325146266874604	0.478272293720294	0.109538004074284	-1.0184605770713	0.451936654672334	-1.71019555321626	0
Q16787	-0.039126080567323	0.336087733848309	0.055624823001881	1.51239132024424	0.916072687112431	0.199883713968381	-0.930214638614477	-1.34480017049287	0.662438171243791	1.04094117609169	2.22758435432623	-1.21001609827327	-0.185521502599185	1.28481302191339	-1.47452367247585	2.41549715030063	-0.817041881352601	0.444295373592203	-0.746354654177717	0.311932528626574	-1.18815261988	NA	0.857504395422721	-0.353288839037292	-2.04051918492072	-0.449435712406823	1.19360847649476	1.3664121164837	-0.461874497898158	0.125251860165102	-0.459516964447831	0.591307718868762	-0.346281851165889	0	1.12927726692513	-0.68559898434928	-1.68907812726771	-0.969412481554429	0.885733189586491	-1.4216539307135	0.00145891502270401	1.1980607247269	NA	0.415278890379321	-0.188365992078145	1.60489173329582	1.41355331724723	1.34709255488228	0.588099470157832
Q32P28	0.18267792450347	0.06926737725925	0.0194467855779001	-0.0812799688483099	0.57092798841562	0.65884952302105	-0.0312409003846699	0.3795571249081	-0.14593438092957	0.63382660226416	-0.0840798333206501	0.42986446305064	-0.312886047873711	0.07465017674005	-1.15985891306081	-0.549863025233171	0.21314586331954	0.01347754785554	-0.06410414225518	-0.826684943439775	0.11722210860793	-0.534381562127211	-0.323221848220989	-0.489535322877601	0.09032113016726	0.20475252027192	0.17833420803162	-0.17194671097961	-0.0833699484964199	0.72971309607901	0.37591143387801	-0.236105722115806	0.45128339044924	-0.02561999423769	0.76068349283232	-0.13704972668406	-0.597069029547658	-0.346789351436233	-0.12476547388932	-0.326298745738374	-0.4975690174302	-0.274414196935647	-0.1467811051833	0.40834798936407	0.0809329420921501	-1.4136238670825	-0.779365397576509	-0.867019180619276	0
Q3ZCW2	0.812506827397336	-0.971872767959102	-0.170648063197115	0.23092260155876	-0.324069183738329	0.056622697568658	-0.413005354694789	0.610195965398079	-0.329467346432626	3.24718491805691	-0.214571264052274	0.099394856254202	1.03167761174588	0.05415884133652	0.80451068019077	0.366201842971501	0.5822804257984	-0.462405366616359	0.174985887734506	-0.842110931793622	0.459232022333202	0.733123648298427	-0.13028371160822	-0.29191373347729	-0.680040207853202	0.226717284943685	1.12797566823046	0.0682603901566129	1.19096513050453	0.404600877723583	0.914295813718857	0.433025089503877	0.963512809493862	-0.222901999402492	-0.757119938462942	0.312545137084579	0.726078177913689	-0.062005008417385	-0.612237627271452	-0.774221152416202	-0.03356261299818	1.43516555468455	0.032426338136546	-1.30117768357478	-0.392830267766	0	-0.648829326691672	-0.985429221608522	0.225383384711229
Q4ZHG4	0.776240443799716	0.641211729554299	-0.6262960996941	-0.492155518275	NA	0.475029729153445	-0.51772908427225	-0.65583505674975	-0.37371692183875	NA	-0.0939979907297999	1.19078619100442	-0.20443689481358	-0.48534253936368	-0.74828306611968	1.43413705897536	1.95955617858978	NA	-0.85600808700216	-1.27050587005992	0.337659292331218	-0.0623214706749098	-0.37249113263204	-0.4279524713064	0.164623204203548	-0.48230941257641	0.0785320332819581	-0.27956284844389	1.35975283238248	2.20293575196778	-0.4250699249354	0.258408380146656	0.797817715449871	-0.563465898843	0.0381388354886751	-0.26909650003944	-0.52690397643515	-0.5263207198719	0.0454916850893661	0.467122837300262	0.681054425008338	-0.74243303742114	1.31336635764076	-0.19530957331656	0.415958414169698	NA	-0.18036272749301	NA	1.39964363521774
Q6PCB0	1.3775138203633	-0.587070689321028	-1.19841705401967	-0.16058207903692	1.27189385744924	0.65879392666611	-0.25650512965232	-0.319421029872561	-1.00790184624226	-0.353296941244161	-0.499330737400789	0.75746122296808	-0.04139265498231	-1.31773327580358	0	-0.568906415996536	0.3324440564196	-0.70853822934246	0.0889929291378	-0.339858100938415	1.03741146376213	1.54993153647164	0.29584202738665	-0.863135893971166	-0.464400990908625	0.71122171949013	0.44038957828121	-0.28603378645693	0.11317697329421	0.62720911877608	-0.15022807248744	-0.647162131652139	-0.016563650316	0.40203771189584	0.40308928139966	0.21273059708069	0.28740851111972	0.51443968684611	0.00232549466841991	-0.356173885496534	-0.472521637112794	-0.352600950182336	-0.04530012443103	0.12503516648399	0.54282065964563	-0.19152702396682	-0.369487749950037	-3.33537389390635	-0.02625969590263
Q6UVK1	0.367782264083135	-0.744025881153768	1.12605972214363	NA	0.391464466082275	0.990627675931365	-0.137858807510041	-0.753366087001349	-1.11246980339179	-0.768358612837514	0.616256113370005	0.160407459279809	-0.304570296156714	-0.714386385780739	1.58893038339457	0.547981629039095	-0.893778906311454	-1.18181415425721	NA	-0.227449912496035	2.01472141901335	-0.446362669572703	1.13242060884394	-0.465696774083038	-0.498356941989733	0.488055260600255	-0.842166591955878	-0.215960403410162	-0.446851167760964	0.604336313087675	-0.248755142095551	-0.027188491599594	-0.017903475980785	-1.14635271071737	1.67110168655487	-0.277441109449033	-0.333465641686646	1.22333009457221	0.137715254422184	-0.164694573607128	NA	NA	0.0277764498300029	-0.253186730225125	-0.305884649703661	0.703736663100785	0.282672611977202	NA	0.275912643135649
Q6UX71	1.48574658401237	-0.705073818484842	-0.94282856307035	-0.683575587162518	0.947946732092208	1.13900847383065	-0.961373204770219	-0.460027314180375	-0.271836412336422	-1.5637962715565	0.3833050765363	1.00946376612963	-0.606846555622651	-0.785909532251646	-1.18558656255841	0.562124972124056	1.49980983862246	-1.0731077739867	-1.28454217393759	0.456626725468998	0.811800183844978	-1.01502876606927	-1.05314811710536	0.714345967299712	1.4303532928045	0.297927297223347	0.910228001211058	0.440783006731029	-0.72145123774809	0.57555894680072	-0.134596748367482	0.274615425174964	-0.134336251019765	-0.56174417252975	1.02323293012394	-0.717068366241673	-0.23794691955323	-0.765136727838785	-0.537598879199579	0.542037071337881	-0.146493827774235	-1.16538354050187	0.430047034207587	1.11101492219916	-1.41630950107096	-1.2845903444445	0.575170525106507	-0.919877284951554	0.487810991592338
Q6UXH1	0.17723866425976	0.157242907810445	-0.860563149149615	0.590117193881242	0.676434540987695	-0.100107572498685	-0.0032812398242752	0.248617420711232	0.683780920892365	0.537227479207396	0.129333660431545	0.942398074226932	-0.979905867508295	0.00419047177805498	-0.940797083115375	-0.787509696399865	NA	0.248668151561867	-0.300882124004135	-0.510252891146235	-0.989644367555785	0.555067463947538	-0.579077420738915	-0.595267076182155	-0.113538670141145	-0.378997702218315	0.148349964159555	-0.301697206510025	-0.437236576849765	0.00328123982427497	0.497186510525594	-0.140610035922985	-0.497652644939155	-0.172100970505025	0.712312825498594	-0.653884796843375	-0.126806168715255	-0.362366238018335	-0.123790684635455	-0.593416142743775	0.324387564649903	0.406347269488257	-1.30440691378744	-0.013487810057315	-0.544310599615865	0.360021145188527	0.129267569758115	0.479845167950914	-0.602252175179345
Q6UXI9	1.27569665328445	1.25402255500931	0.42127329521008	-2.91417513841873	1.67755716847849	0.69697785604623	-0.06084938172634	-2.35670881030119	-0.28548637425615	-0.812873008716798	1.69143296754752	-1.26091209813788	-0.65842338829919	-1.84487582680365	-0.64933352476629	0.33920756106771	1.93324430653824	-0.970173137247933	NA	0.58273650797824	-0.369245101078054	-1.94896250659855	0.64176759998186	-1.24674865949488	-1.48661986524039	-0.468775375490216	0.30579362408238	1.18681290331882	-0.465699915481132	-0.95466795377257	-1.1003575781057	0.80142460306611	1.21615603239064	-0.256533331005	0.69653829586326	2.34863538261651	-2.38393857072452	-0.0815675615945901	-1.08427825627147	-1.42148231998254	0.0810811772161499	-1.50148298023178	-0.599546051939985	1.44732423207828	0	-0.945608552120334	1.29442664521484	-2.52713550523512	0.73578154529404
Q6UY14	2.83347723440735	-0.307580885875235	NA	-0.341868978523565	1.09731839550618	-0.217756422323146	-1.20907653142028	-0.980181009374696	0.0165638832543975	NA	-0.802294292707656	0.215213644881518	-1.10882582504062	-0.0104103931184375	NA	-0.430050007037316	1.21208742216214	-0.224357972486665	0.718960276516929	-0.103973522613895	-1.92290315721956	0.175633360425395	0.831123312203768	-0.695013087258496	-0.458191591202285	-0.412500250930205	1.23695860668493	-0.429241419051486	0.0104103931184375	-0.361386050729706	0.808594191695957	0.720241116397181	-0.104570866436705	1.80426308469722	0.432333375104418	-0.640192341818535	-0.528688458098406	-0.619902171758336	3.48135243300289	0.700420226548906	0.10826946721632	0.259326978705896	0.67160060832106	0.682691484442285	0.48666204282949	-1.0841403303723	-0.197520128131416	-1.13350429206305	-0.808171875438406
Q6YHK3	0.77567797822664	-0.15558809792195	-0.22077861648676	-0.0442811056907999	0.28310380022322	0.8112961365653	1.64309803399271	1.87301272030247	0.0274405808809801	-0.53002756694663	-0.20975760333149	-0.40867023051388	-0.62125545772983	-0.6047065161496	NA	-0.40593135827396	0.12212516414021	-0.70621003218172	NA	-0.44903619453727	-0.04603344978652	-0.52051932813628	-0.38602429508442	0.7492166286463	0.0146335673120002	0.12224052626511	-0.19617779145887	-0.12179564639742	-0.26421035983561	0.83586534575142	-0.37094494705312	0	-0.04907757073631	0.39275051610584	1.41324834368867	-0.54759024251937	-0.28434564484665	-0.06251994882016	0.14116634329255	-0.57306991720717	-0.05656794858631	0.5316249859335	1.48410366133621	1.18588419869124	-0.33979151934902	-0.83129744027242	-0.11625955894321	4.2253460368808	0.32334113039772
Q6ZMP0	1.44826107574356	-1.6918898034636	0.0671674322076599	-0.890730537046509	0.83193416104929	-0.930664922516942	-0.294872007863662	-1.5153109241516	0.5367428530342	-2.57035106352257	0.73776359324634	-1.3746600674334	0.22849647320621	-1.89590068656259	-1.2173091604231	-1.39694617602202	1.92306781245329	-2.42893308609988	-2.92989430814257	1.33630731549888	1.48907699645188	-2.85488631833295	1.58365271728006	-0.821345463319422	0.53068757206746	-0.643814942738552	1.30819274778718	0.50998868079216	0.38564002626457	1.77148234088556	-0.0247081197837501	0.00217316808941292	-0.461016569978647	-1.24963908517169	-0.415975217157814	0.40481310536925	-0.362317190719637	0.74047816431833	0.15808730554706	0.94621606839703	-0.487073113750692	-2.53246244412217	1.89202978593768	0.67156654322846	-0.230138692343028	-0.814607295911281	2.08677963306865	-3.15932418722921	0.015854991098512
Q7Z5L7	2.01997309428903	-0.222261746494278	-1.58094193786054	-0.94673772696374	1.55698887454604	1.22548383678609	-0.783229571410103	-1.89924868313859	-0.771943054322284	-2.91314778322423	1.19285157994797	0.477996529437562	-0.207276087933061	-1.58386544783487	-3.04674138969606	0.807437806865702	2.24213408781652	-0.252805603398194	-1.12322167797792	-0.6286512796623	0.0692141557280235	-0.0807670896066675	-1.38227815703646	-0.111964365425127	-0.584173587542125	0.779383649100303	1.05216077346972	0.671162932172902	-0.138888380945185	1.40892756419922	-0.0399309871608055	0.619874973907578	-0.481385550937203	0.0468255455864575	1.34337164952625	-0.214626503537073	0.181093276830121	-1.10414787355891	-0.798935340654819	-0.482886400248102	0.285847564766543	-1.7207866396696	0.333002118896564	1.89741200889444	-0.185468664739341	-1.04107097049121	0.330582984514425	NA	1.31712235673396
Q86UX2	0.38110775542231	0.46417747737824	-0.78504798220148	NA	-1.39892873424633	-1.50153410612694	-2.11431398042357	1.60713868745786	1.08671827518045	NA	2.35583978875481	-0.88550789384102	1.36972450741702	-0.41443462324212	-0.27290839869742	-3.92498771180634	-0.07262100864794	-2.66028631446263	NA	2.88023779087204	0.0953385494800201	-2.42712984567903	1.22206404162911	0.87323884235883	-1.07531379161408	-1.78600309988812	1.14725603270174	0.61452764113194	0.47751190039664	-0.25854259868922	-1.3070696809756	-0.25025238751281	0.40458613137894	NA	-1.12054258898584	0.0469768363113201	-0.68084080812047	0.56249049158403	-1.02374390431446	1.96219487849282	NA	NA	2.60262700513736	-0.20279494877402	1.17532790148234	0.43260182646689	0.84226556949155	-3.67353968377093	0.11344739341553
Q86XX4	-0.12836043653811	-0.19181880496741	-1.10652881717746	NA	1.59351606492849	0.0242369722229898	-0.44695185115089	0.832130660825673	-0.70762140470096	-1.01171787705741	1.57924623340227	-0.10657897627439	0.441983832658751	-0.80058162314437	-1.32153909599695	1.34683711464313	0.611939643297317	NA	NA	1.56612927256642	-0.22931643974905	NA	1.55223027243697	-0.0829024979251201	0.272093696374789	0.271669349210921	0.820360370509738	0.17210647592251	-0.79161641351022	0.44289814510446	0.595797606192615	1.52311858996457	0.276337231284872	NA	NA	1.32101538414141	0	-0.43991382868548	-0.00318576939591009	-1.06626792120402	1.67611807153672	-0.66123865494559	1.45993660325312	-0.50275051452551	-1.00534584221291	-0.64218818749115	-0.75710362463235	-0.73992491096268	0.884827524438356
Q86YZ3	0.697137593082031	-0.13624446823353	-0.89513749539971	0.16710915041156	-0.08737618455586	-0.95426684859639	NA	0.23611304108464	0.02735667311268	-0.27994071704638	0.810780984231257	0.20719268961537	-0.95293098193451	-0.22633336688679	-0.45583413318537	0.966842386292285	0	-0.40125031668285	-0.14499324931697	-0.32001996894835	-0.29612384508486	-0.25122617848351	-0.94960770034318	-0.19554575140059	NA	1.01206585931671	0.45412750537322	-0.15127936428454	-0.73768618029242	NA	0.40553754565817	-1.21308267809115	NA	NA	0.729259566949624	-0.45536827611541	-0.84489055039213	NA	-0.88326812462157	NA	-0.02194532766824	-0.89716520276077	NA	-0.13113090496991	-0.30508548087025	0.843050266717279	0.29153672927292	0.526492451516873	1.1184596658838
Q8IUI8	0.0239496688633301	0.184104163391352	-0.16714173348341	0.10332732499352	0.0696893384800301	-0.25543051234661	-0.39709719812962	0.871385571577456	0.184863326327092	0.0111013813115102	-0.3960433064277	-0.0657585709623298	-0.47265132538498	0.29633233466684	-0.64655427995568	-0.13785929333818	-0.96102651642453	0.256668996816876	0.752128086239355	-0.52978035856472	-0.11532093129694	-0.74263170058066	-0.19215199542387	0.552322096124798	0.269215937666348	0.20370124791463	-0.41131029608633	0.235524730308408	0.211402349384814	-0.01110138131151	0.35452375052414	-0.43509020165096	-0.08566249945523	-0.15811693854831	1.168924982314	-2.14087115684656	NA	-0.04679741159288	-0.30876754075555	-0.21961124650118	0.0517504803639102	0.271515945871482	-0.53094996943165	0.426034546220059	0.349983669234107	-0.53879225449283	0.704703024179639	1.05435398906304	-0.18454480039647
Q8IUX7	0.76403373912682	0.22535316932448	-0.38622134476793	-0.47729080772299	-1.43455164751468	0.51353531939083	-1.25661019503145	-1.32057263486601	0.33970229066776	-3.25613692286794	1.73373589068713	-0.62083834122101	0.31762032055361	-1.40620169442557	-1.20618468177407	0.86516949003105	1.96001529090871	-0.87277407314265	-0.64445636432797	-0.58242075783868	0.0835069423471397	-1.49503514915657	-0.9750071680547	-0.36947213855563	-0.0878328403038102	-0.11988812899653	-0.15444899257561	0.13244970360236	-0.0474068806307102	1.52965451044834	-0.65688072165419	1.79404270537591	1.02962374889237	-0.63383941285228	0.72548684181246	0.53617412624502	-0.50567346559123	-0.80453853422677	0.35317366369949	-0.10249153586798	-0.3150541131696	-1.35409413732192	0.85660790946501	0.72943065224803	0.61693508463823	-0.93381681818798	0.46502227285824	-2.68688469774616	0.90630475993501
Q8IVL6	0.828353954023371	0	-0.1602081287225	-0.11819475886875	1.07708602144709	1.51045988573777	-0.3505898111599	-0.4580009626261	-0.0178551685858301	-0.02287026970836	0.20811025935429	0.759378485696765	-0.64183458547722	-0.69780209443124	-0.82993527104317	-0.02956650640183	0.879946692114612	-0.18316671302121	-0.13100398519384	-0.90760635149951	-0.4208067027722	-0.11026505748998	NA	-0.49175958321816	-0.16691381413223	0.13939944629639	0.56030240299551	-0.68111967941306	-0.48002385197647	1.36477416678755	0.2204414582018	0.10158604408607	0.653538172797565	-0.43614458855783	1.1363936485068	-0.0941721301609599	-0.18781788406983	-0.30055374421689	-0.63863769732714	-0.48095142560128	-0.11583718742622	-0.55087525432007	0.10691367727027	-0.37863618431564	0.27230724092518	NA	-0.64238492355636	NA	0.455301902004728
Q8IWU6	0.322726567922272	0.290207395766497	0.433989243388287	-0.324523731738012	0.937184593176594	0.361930259525882	-0.930670794732875	NA	0.0796925918538865	-0.720667668016685	0.238857689726225	0.158619939891491	-1.0368640728123	NA	-0.128927707386854	-0.966859449593924	0.264671611307021	0.576179650098932	0.133424885918787	NA	-0.0532678548941426	-0.2730202756673	-0.282034627380679	NA	NA	NA	-0.776302126638486	-0.798425953193182	0.294066500936706	0.794800097237352	-0.680510546391892	-0.819461347721591	0.227613633241095	NA	1.55364651212589	-0.149109175076229	-1.27591416029894	-0.894682655497031	0.117978902272753	-0.672532647905822	NA	-0.927207267040521	-0.0941131893535606	0.0271330226707072	0.0070166941888825	NA	-0.283073133675553	-1.03827079240861	-0.233925590778631
Q8N2S1	1.32890328900806	-0.59809714266507	-1.4804813818919	-0.932432162187031	2.10530977312061	0.90824192757798	-0.757796905756503	-0.92954472411411	0.0546515274142001	-1.64801334509242	0.75094854075888	0.45628161467596	0.0148052104271301	-1.02188481458696	-1.34313732034791	1.24591580014854	1.33030949589628	-1.41548536133719	-1.21130309478708	-1.41768376581952	0.16553591652495	-0.12181697784018	-0.13986696058782	0.2900101234426	-0.697587464047772	0.30295799535436	0.0244016647039702	-0.06840888178215	0.59529831579749	1.14700737836348	0.26681917481864	0.55983871191949	0.92737165831584	0.83813390714609	0.46519801368839	0.20711625363091	-1.04455688199778	-0.689719493726078	-0.38030335949837	-0.991749540628233	-0.16614886507849	-1.2455324246532	0.0288474349988701	0.86470142730348	-1.08131406175486	-0.776865610090384	0.40506566750665	-1.43475303001874	0.86473727716957
Q8N543	-0.0823153295167069	-0.990393914944016	0.44015900289145	0.0284675984459161	-0.464794129927366	0.424756684001593	0.382036400817279	0.364253450133164	0.72027134159776	0.146937566450781	-0.458515568855766	-0.0605641543381999	0.137833311413091	0.628807814459176	0.788764301941644	0.073571178301176	-0.129247173979226	0.582936274221462	0.855581895108775	-0.084250832715814	-0.200800811845566	-0.0309159027238359	-0.0749641765513259	0.308169353818061	0.752459584137714	-0.938852265066526	-0.310070325550906	0.303251815869064	0.263679605582185	-0.162633496860406	-0.0301449283002789	-0.988582027137586	0.459537688959367	-0.328828388679776	-0.515041502328146	0.363445522509936	-1.09422879517557	0.194681788953281	0.519155394960855	0.763020385184637	-0.448124641943506	-0.035141484909916	-0.028467598445916	NA	0.314477355511924	-0.677077428062346	0.038964403951285	0.618716620618752	0.406469394142235
Q8NI99	3.00245286128079	1.15057704905362	NA	-0.99676707694902	-0.33373150740562	1.02170330846323	NA	-0.88712613252345	0.2218481107483	-0.47583587880528	-0.0202411476732001	-1.94737109599774	-1.96970130239515	NA	NA	0.15766225808178	0.81141771713144	-0.32470186634761	-0.18832901648251	-0.84815570645844	-0.39167263831529	-0.91142871904438	NA	-0.33088492393391	-0.4730292609944	2.60091383771363	2.00743979894489	-0.71853941328756	-0.22627316840224	-0.40509549594932	0.2428259648154	-0.73289301916133	0.962602793829691	3.69199125459144	-0.45280266408595	0	0.14221388702416	-1.22843241393422	-1.34136686947356	0.31972092877066	0.22635413442799	0.00437071451114002	NA	2.91686599850031	-0.67830576979308	NA	-1.3340082137832	NA	-0.16448683458066
Q92626	0.5024427956431	0.52289996520599	-0.71587886068051	-1.2616575402843	-0.88255525488005	0.36910067171313	0.59641618101627	0.0657539263029998	-0.946631862905158	-1.48071452545202	-0.21751431476675	-0.58981004779683	0.29278583397185	-1.09645371099144	-1.01027887484414	-0.77056880233606	0.14906311731412	-1.03073309802605	-1.05104198710634	0.82088847109843	1.36264651793069	0.11334608531224	1.0464232729064	-0.981826314492712	0.0813317582726598	0.5818574561271	1.1163422270136	-0.79893316776027	-0.27434182668706	0.99324997322786	1.08377257296022	-0.20024025825198	0.80613122092122	-0.4175469528571	1.00441077548588	1.44158645109054	-0.3628786125006	0.39750924922381	-0.51627743487963	0.8453736564457	-0.5615742339308	-0.969454572505481	0.62455432476151	0.15051181954725	-0.12315193724405	-1.16836326321668	-0.5532026975406	-1.51461305067442	0.13401841218203
Q92743	1.6937336579157	0.273442089929373	-1.02011280014982	-1.34375238933227	0.0557185951302891	0.0330356320876071	-0.8169515750249	-1.55128720245219	0.390073752602073	-3.33954924539323	0.717489848230953	1.96934488688379	-0.942039916796396	0.338351271431283	-0.496637364862572	-0.068796363772241	1.66722023121129	-0.933448020058392	-1.88649639635359	0.141483737797103	-0.525506524857737	2.03006943739909	-0.931489820747396	-1.34646804589767	-0.101992047640477	-0.176001176389432	-1.26309907830551	-0.387352888659205	0.832458444536443	0	-1.36209256317597	-0.171354215239214	2.55298597841905	-1.63309481358253	4.15339100783458	-0.293052335491566	-0.582382782232057	0.0709722695702161	0.322512984848693	-0.901426522170364	-1.50742305540634	-1.37044633910598	1.2612874518348	1.49648586279506	0.458657923003773	-0.445552466047395	1.45298879864204	-3.46139614570784	0.589858436790943
Q96CG8	0.10254188924011	-0.0569059453629501	-0.20684463771711	-0.00987933998819002	0.12322905794255	0.21455964798579	-0.25162153692123	0.040271038932	-0.141330372717	1.89298294024134	1.27972130921769	1.01184321279471	0.0484341151008099	-0.38673289631271	-1.98156099024011	-0.07931058793109	1.44803887917204	0.48551797360757	-0.471484157493244	-0.0615058461668501	0.16341457014656	-0.19719694318232	-1.13130518102153	-0.876099716546455	-0.671132283254365	0.67045705620909	-0.609515581582916	-0.12730620288651	0.91434714089115	1.06593133852904	0.42355894150866	1.56690649067458	0.87321618526741	-0.33877395134309	2.55321214445904	0.1024006205836	-0.25593167761984	-0.506973704130798	0.62998975732266	-0.715045293431971	-0.0192830360745	0.39022828261843	0.76905443831997	1.66213319675743	0.72633262162562	-0.931773982811211	-0.16699507607351	-0.956221841999494	-0.0744317049946501
Q96FE7	0.0635767883450251	-0.785807038695725	-1.24226024091057	-1.27053917663976	0.478424656170325	0.650076591143645	NA	NA	-0.597276343198555	-0.336442478804655	NA	0.082243040122925	NA	NA	NA	0.823772748850295	0.469545547047785	NA	-0.951525417427755	-0.0660436837270049	-0.317133284826985	-0.527790678093335	NA	-0.00877562020855471	-0.478299290355965	1.30564310104265	0.504854112339565	-0.684221962118965	-0.463544347724295	0.285967327346895	1.27635374930451	-0.742345632184005	-1.29222979369866	-0.625126375702925	0.217964031731615	-0.859873567853685	1.00681099349865	NA	-0.259197458443775	NA	0.0520159696221349	-0.433021230250875	0.078763599258425	NA	-0.331711777129115	NA	-0.270231983070865	-0.293407904295525	0.324718063104835
Q96FQ6	0.44559477280128	0.54648152968756	-3.30984739850383	1.09717357582981	0.0264868839013002	-2.030136244603	2.29914093649674	-0.553727968279992	0.47272880977883	-1.05236714475733	0.96042697722619	-0.15001431584171	0.89563685156035	1.5267666669316	NA	-1.28772910599591	0.34617056186695	0.73365598752757	-0.840600071525028	0.41843007737797	-2.6450228853916	0.89122093024035	-0.16079649719054	1.55846807036825	-0.648834674843157	0.32004863480826	0.93338608416189	-1.53415353205474	1.30059423038093	-0.429947281550652	0.94895227659694	0.35178511963951	1.51883260987767	0.69366880999278	0.00453392702482014	1.62457486345008	-2.07842199540381	-0.611783457776037	-0.28656861798647	-1.34634328949558	-0.46956849973806	0.42540554522744	0.48617353733049	-0.04595345488115	-1.02129094431171	-0.00453392702481992	0.0953921025640201	0.56567421195918	-0.731724056761451
Q96HD1	-0.37531658374771	-0.0132523965206701	-0.0175774699211164	-0.153647368063647	0.866517414354755	0.0425142696733119	-0.0722647179351288	-1.44642238587521	0.147036309925841	1.63391028845665	-0.148684391417332	-0.271838275488055	-0.158857928511937	0.0219542073414374	-0.538558810860547	-0.600792712133679	-1.07738230480322	-0.278134867469257	-0.356450804950058	0.618762674873231	-0.0583718268446809	0.200863475484059	0.628945310103432	0.189671409066635	-0.093540438381714	0.0814201278534039	-0.106152536377749	-0.286622019335159	-0.166106890414558	0.409935724269013	0.831750362681337	0.164328384647387	0.596578129399615	0.223164846606028	-0.256432295712406	0.399814124499963	0.894832856207333	-0.0996360126407331	0.263533489579229	0.00258752357925118	0.0452938040819504	-0.619086832248426	0.0765270929522562	-0.0949024820970478	0.275684912582757	0.0919926489474463	-0.515954332171552	-0.8888807101372	-0.767381986718588
Q96IV0	-0.18916579792899	-0.54463433380564	-0.35618045552791	0.854689930597646	0.605069472328157	-0.14471234488009	-0.39862013023457	0.0254215253521	-0.0423437480896101	1.62584702823904	-0.4904481714251	-0.12556522026107	-0.19952103909831	-0.27954372810961	0.06713214958071	-0.18403546112718	-0.48290798129342	-0.5001794847545	0.15979165042402	-0.00365924037153009	-0.20483441730727	NA	-0.24519007481504	0.76163528501036	-0.0158182782867602	0.859704719010232	0.0132540941958499	-0.0728503550454001	0.00891297505932998	-0.20541296147332	0.41173089076574	-0.44584599742915	0.12883695064426	0.0961612293284799	0.33066114281546	0.00365924037152987	0.22159116606449	-0.17003903930477	0.16918938049849	-0.23114406284261	-0.47108919405695	0.00760991723732984	-0.21037123803117	-0.03676372672119	0.927866044326731	-0.72635180127139	-0.23024318384136	1.03357980074289	0.0740500562679098
Q96JB6	0.392030663086146	0.151172344956311	0.793886674091648	-0.792728158487722	NA	NA	-0.643225726133842	0.962234682192264	-0.172476143123982	0.173164024166531	0.168088746262794	1.76826526203571	0.513595919606611	0.481904206713094	-0.513412539789472	NA	-0.786342460312882	-0.958619803523052	NA	-0.374645828305072	-0.102118172049155	NA	-0.259393355215802	-0.760020394612002	-0.308018653618212	-0.234575194442302	-0.479977683967512	0.482272989777735	-0.055767947493234	0.66499254983773	-0.830037860546702	-0.094702850071864	1.59668100390029	-0.553793447599862	0.536561188523428	-0.210945862763522	0.76247576219186	0.930141135803166	1.99866961226994	-0.726793502014772	-0.988480692321182	-0.501396788951522	1.29465428477967	-0.606732046871132	0.275242052460646	-0.125741279533957	0.52048733531979	-0.627676709583222	0.325871479140314
Q96JP5	-0.00375579202320198	0.000917212612209006	0.163469465509083	0.0224666561053251	-0.682637030413973	0.17003996505866	0.36633438383193	0.670534846442174	0.172266243536788	0.669615785629516	-0.033579517571153	-0.0831816197327129	0.155356272215146	0.0524895859254311	-0.385095686054273	-1.07511101726329	-0.800847537664743	-0.675406204474663	0.074332489419162	-0.159629417983563	0.495625122649532	0.488196657762363	0.083724226248736	0.00808545578737707	0.517398922218661	-0.459024415752243	0.32768116379131	0.077461456958295	0.262831191695959	0.052890884872431	0.165306145492787	-0.659044551307273	-0.120095048355053	-0.441087551939433	-0.707462913130213	-0.0478263348334069	-0.00323106109367499	0.194988242808451	0.071158155830532	-0.078760501225873	0.448208267293741	0.254924759226137	0.691313177097721	-1.13666880504082	-0.013860286410929	-0.123655603388593	0.310116095751467	0.454234938362447	0.459581336731575
Q96P44	2.66032692761079	-1.16169930665682	NA	NA	3.10647092075022	0.541351828912534	-0.786642302443479	NA	NA	-2.44560425677525	0.711455118087347	2.37571146255625	0.227201405801866	-1.12200747706081	1.2509872106854	-0.47893487603966	2.06699569117247	-0.827879786483607	NA	-2.31979948028567	1.74494792348269	0.680944220284908	0.173445108242989	0.612005371831536	-1.3390293480143	-0.458219934861768	1.10538851363607	1.06899074393682	-1.22432384993016	0.790205874943357	0.12881676477555	-0.962285455899381	-0.431037886892885	0.153128669322733	1.52423753709017	-0.758060909499325	-0.487116601150376	-1.0169703142689	NA	-1.47143484724603	-1.68745185230184	NA	-0.551605373568583	2.6595869440549	0.28180746703852	1.5974055463973	0.835054764665894	NA	1.80127850868402
Q96RW7	1.91882798026447	-0.933075106558846	-0.982103639043655	-0.846500207674395	-0.0613314537250685	1.33425761337342	-1.22331155649212	-0.844713469980326	0.0470368943087715	0.717002326753483	0.578231526032791	-0.439992783789652	-0.0470368943087715	-1.1150347100705	-1.21149848625721	0.895114404580639	1.39782709819727	NA	-1.2752509834387	-1.0764401118376	-0.0948520739338395	-0.460896219936579	-0.59352575082972	0.169103114149455	-0.374088185334122	0.674131928046019	0.842563590848312	0.461920235883617	-0.301522691741295	1.42629544680621	-0.705151407540411	0.764605228763803	0.7556612138399	-0.573395436270453	0.430107573033401	0.565236966542813	-0.869733097563915	-0.985105221091596	-0.408976639178699	0.272128397763583	0.871113836341018	-1.36265126248004	0.524099729119194	0.474009870148521	-0.871863722580966	-1.3896902299048	1.19387764366359	NA	0.709449899046184
Q96S86	1.15112392456739	-1.00956152140113	-0.245240062840285	-1.29631691169325	0.347979759067018	0.769761361913885	-2.21538509444327	-0.0131215591168252	0.888303577288403	1.26274228788707	0.719702332266204	0.103826075241155	-0.852433992103235	-0.889589036313255	NA	-0.419464527766835	0.802041745514632	-1.12280447192645	-0.630614437629835	-0.869492649844655	-0.0543489503681152	-0.379490897201865	-0.324995247651765	-0.743858681586455	-0.173361168510595	-0.0363583865090953	0.0155510052461147	0.124996971617977	0.591584539140412	0.543564198819059	0.3641947332838	1.1327908038024	-0.803755966541945	NA	2.34045247817484	NA	NA	-0.638677334257525	-0.306084153688675	7.04778197748723e-05	-0.298250377749905	NA	0.442152027942436	0.68508799838609	-0.503490516852445	NA	1.31378159550079	-0.807222765682305	0.0722499536503949
Q96SY0	0.196159416399225	-0.969977216254678	0.0016266259375915	-0.223392679702669	-0.0650710462866055	-0.449637169178442	0.486771704212615	-0.174452383329203	-0.20930115649455	0.926464466107584	0.165881711452953	-0.0715578131803924	0.304715029399443	0.124706711396674	-0.225199996157776	0.460457198237464	-0.897170220292828	0.0583298976300435	0.271191873321784	-0.0486859735191075	-0.0550217676559425	-0.142682128904007	-0.0304658470186265	-0.236649503674934	0.116768231390251	0.0663164161467395	0.318897520353369	0.144545398301939	-0.280901920081426	-0.474698320696163	0.532086581066279	-0.747288325740308	-0.992512027718839	-0.933632692454649	-0.646393513209758	-0.380194002386652	-0.117032747250456	-0.0016266259375915	-0.0942054153618285	0.5748256906939	-0.0105080876417685	0.403708014298559	0.103756817225268	-0.0131589246872785	0.703747308635797	-0.347695956254056	0.379041909507899	1.24821715256863	0.0220883695082095
Q99584	0.2056572787985	-0.61608406602519	-2.57685759333263	-0.13610014694358	0.20062647954958	-1.07264996208438	2.53668135576522	-0.73787903203296	0.47196060598401	-0.44149195335869	-0.0177279153796501	-0.38482762754232	0.73835067007672	1.05584782293127	-0.27309539615529	-0.73328020051345	0.56356165056802	-0.49907355540748	-0.39578583030393	0.36096831650514	-1.46872560618685	-1.71232313809561	-0.00131013259898038	1.12997009073493	-0.41967103120774	-0.0352210941649402	1.06293408678359	-0.41585547085372	-0.0467430179603303	0.0514966905679799	0.62996237126195	0.1138309158078	0.39866053431517	0.22467018955318	0.22747354895822	0.39920757210942	-2.14471264029593	-0.54755506847394	-0.16516131646582	-0.84676657981228	0.18470748436531	0.0391413862374397	1.26365915110951	0.51936039923757	-0.26755218917871	0.47300406699488	0.31159714687089	-0.18601695037688	-0.39113886689777
Q99715	-0.0741837039943101	0.94459327344533	0.36629139752965	-0.43936565581655	-1.73706651481002	-0.59842575771223	-0.0838116799034196	-0.92882965036159	0.143775128033	-1.45451766251362	1.8728293505948	-0.2852951058665	1.09313704513742	-0.0191606401564197	-1.05087440691375	-0.07521753154934	1.0427716599915	0.42755174758232	-0.94331024675292	0.02214887187814	-0.56154965091068	-0.7935669109377	-0.74370058206143	-1.15307002261887	1.58234183158802	-0.33895483554384	-1.33390575886605	-0.13730603317266	1.27201749305623	1.65184267972952	-1.18218986489236	1.76319655905963	1.31885972947114	0	2.83358793175966	1.48812887358151	-0.77404476699409	-0.38169886033874	0.3215909715952	-0.35842551745484	0.7766292451536	-1.54766907735607	2.15446152863624	2.12910162229172	1.62424380760367	-1.44806613095509	-0.22172007499987	-1.62032852054393	0.30746559515749
Q9BWP8	1.52799612663533	NA	NA	NA	0.0280115157196847	0.442549397544693	-0.157521952866519	-0.959203292776651	NA	0.385454139028303	0.959088611296861	-0.594374820689485	-0.933628867373661	NA	-2.07426129491668	-0.313707246703166	1.78556383222997	NA	NA	NA	0.845074254775191	-0.228603935099509	-0.448611288843733	-0.394239386927575	-0.221162737603651	-0.292769876927288	1.09421530776015	0	-0.527833255267181	1.43195533904941	-0.612869323427694	-0.671360243759488	0.459017830111094	0.305878005256167	1.27329901768683	-0.267776999714308	-0.540080166851233	-1.03333059004364	-1.08932353321082	-0.35173330576288	-0.474311688724196	NA	0.179178869673142	1.73599922679168	-1.15235574173489	-0.162931616332525	0.506496897876827	NA	0.974893791571039
Q9BXJ0	-0.167132813956465	-0.059269189161764	-0.443130126850603	-0.537215914595095	-0.145534378430989	0.135310267340325	-0.700943270489756	-0.931414443577221	0.374292836171776	-0.724407447528421	1.08680678374747	1.01811775217506	0.05465426005993	-0.786798752735381	-1.10496401124084	0.164135149208333	1.61716610439117	-0.170206332531354	-1.75296668052292	-0.174550042223592	0.796049116452858	0.921986046791838	-0.487608525802301	-0.772817603959068	0.718105831807898	-0.859121377455836	-1.27015366133918	-0.056842472102883	-0.600679431602687	1.08888206525242	-0.737501131132687	1.3077308968754	0.741545499531668	-1.49942891319735	2.95453438816321	0.382165519319669	0.438847844828354	0.458392875120813	0.214085988213993	-0.470596313446229	-0.377528415557269	-1.66791792467237	-0.148104792366105	1.23164515580856	1.42836851444057	0.491780447911228	0.282760679288003	NA	0.326830284616939
Q9BXN1	2.7749241355777	-0.61702358636418	-0.69723439004202	-2.53555680717866	0.30735150259165	-0.11681687823118	-0.33138914658492	-2.5940595891879	-1.13863056673207	-3.4285616847654	1.15934578573483	1.96368002552866	-0.3612808773113	-1.10731594940748	-1.71528222005303	1.02739114350947	2.86268804663674	-0.42993689212675	-3.39549830981186	-2.00407884693358	0.134696045277209	-1.31473100928845	-0.87712338540387	0.52414486191947	0.22796883916659	0.48720064068183	-0.40458031491638	0.721860481717099	-0.24615154000633	1.58526908992369	0.68298088967957	0.70098390965428	-0.3404590910783	-0.73674335562504	0.94798960251386	0.26728683331951	0.80372144982407	0.22894841507202	-0.58657306560634	-0.43367798112163	-1.77311360673301	-2.576079113865	0.4763662247897	1.4091122574676	0.0957532806640202	0.29179890281314	0.79616482535617	-4.14173622161841	1.43248997548088
Q9BXX0	0.524133374651801	0.865543807086071	-1.0278295437494	-0.440400920523956	0.035704113652212	-0.322226619757172	-1.0825152441075	0.565151154822861	1.45978791506944	-1.90094583210859	0.438811229012411	-1.09038616579137	-0.426221360372821	-0.697549659463186	-2.75957122891559	-0.53164676622203	0.957522093942771	-0.579568400548371	0.172574621002483	-0.994121475687267	-1.2737303480255	-1.30036271122441	-0.993471501350949	-0.551407507255087	0.457686607238631	0.090129566814884	-0.440057903267176	0.769667982762381	0.271560059040101	-0.413596144912753	-0.034113504420904	0.983108968932081	0.516013900980171	0.579808890123171	1.5914169418154	-1.26423922581743	-1.57793359605854	-1.15068935419049	0.889002676018541	0	0.398834312155221	0.0830728154670021	0.440890549552231	0.833749989318931	1.21626878808163	-1.16412225519834	0.567271497686581	-1.3395291198724	-0.450613603742875
Q9GZM7	0.74620903324402	-0.73543901947912	-0.82445260940081	-0.12885854240148	1.27787068733372	0.22347328044687	-0.83059717128352	-1.40025876206277	1.08454470977723	-0.53546112447601	0.38625560041348	-0.61972704115374	0.0960002192418599	-0.0964028775913901	-0.6454613492675	-0.934899281013902	0.91813852295344	-2.23686383736323	-2.28878238921711	0.48185437664402	0.93808288195991	-1.42219367427497	0.20959126054865	-1.86909732869182	0.38360973254984	-1.57547698588422	0.22873941999526	-0.15041401931199	0.28854031212025	-0.82605776365044	-1.22563554932389	0.32147564169225	0.7494243142417	-1.10377653178469	-0.974136221111518	0.09604430532196	-0.49050941866567	-1.33374889831349	0.9311550408068	-0.0845690330275701	-0.0911432120520401	-0.70864875229323	0.47519866928814	-0.20727121282953	-1.51669006919789	-0.880140613777113	0.72857127404743	1.24465313064597	0.26230904585607
Q9GZT9	0.377713205449873	0.540505121284633	0.43849512038321	-0.419287377212735	-0.923933348020703	-0.140145021357	1.58713793162122	0.14657780715574	-0.0967724873828218	-0.35865311175735	0.451191048562145	-0.077549607548173	0.677393396362586	-0.0284474395459569	0.629131440206627	-1.06368660832972	-0.837073641739369	0.19321436270915	-1.2440428591404	1.44007376548964	-0.02712948935309	-0.200244024813854	0.774188869165588	0.267226085823822	-0.490930541796181	0.30280988925491	0.11162145124956	0.282203110442949	0.0933296616127915	-0.464905178916085	1.08625185007727	-0.752653933298509	0.201097830216489	-0.700888454938992	-1.04043146933716	0.499073335637161	0.493282419953094	1.02364369166011	0.796121822602293	-0.150271136602425	-0.951834106139219	-0.9294834539403	-0.326438964579031	-0.923654429231402	-0.250131121103176	1.17911643028017	0.411563584547251	-0.84426134379545	-0.627806230004992
Q9H8L6	1.34495142932152	-0.511537613601066	-0.557299870557039	-0.513278782228614	1.07410404443719	1.43619722609669	0.025889855753771	-0.173091804900777	-0.416012564151491	-0.799545569311173	-0.827681925500223	0.649371520951543	-0.039070167979908	-0.519210585072019	-0.284916013840052	-0.019859684031927	-0.878379646220706	-0.817747437194736	0.594453954645246	-0.998180095715886	1.15714564535087	0.746267492220724	-0.183511552615588	0	0.028594783510437	0.99475667803571	0.475628710151529	0.155422733799465	0.106896995682785	0.594437753833313	0.234144472608019	-0.633923831011323	-1.11651459358927	0.302043492841605	0.021714139237307	-0.773607107717505	0.572114448500643	0.566199761307198	-0.461900837086868	-0.036770082419896	0.0948235424043735	-0.006225630903792	-0.653012507180048	-0.047110090946275	-0.371475244545121	-0.215614152759605	0.255564590582333	-1.05339592454327	0.542789502462826
Q9HCY8	0.38944614992217	0.73012041158269	NA	1.04265980378113	-1.10135660596149	-4.37192524656602	2.03862016453778	-4.04369048831562	0.0208509596127398	NA	1.57098937646139	-0.35576725295998	0.20871670352067	1.67012316763878	NA	-2.75387846801834	-0.33489509981375	1.48722527574395	-1.48783656148155	-0.83627107428805	-3.2880980012101	1.78541833263476	-3.89457677951597	1.19351990434275	-2.44952929113908	0.624301338172	0.65676015099481	NA	1.78178885345992	-1.06784764680539	0.96089903734812	-0.383112027471	1.93975355044778	0.35986051742053	-0.00619509057667011	1.74193121489882	-1.84353925744527	-1.15456079142423	-0.95901931591878	NA	-1.80534786665083	0.64878626744486	-2.28037449180179	-0.41734715057028	-2.41746985072132	0.0192888099234598	0.21870351791556	1.16052721159819	-0.31902127764294
Q9NPR2	0.238163818386786	-0.324243041217728	0.561527172095762	1.07716084090742	0.830361988089154	-0.894367321494367	-0.655326943933627	-0.956285743410497	0.077363067837525	-1.95700335703706	0.206047420466672	0.0545976862678921	0.470170196760276	-0.105135558387241	-0.0275958021853909	0.908145161332389	0.108817335986882	-0.0899535157460279	1.19560466545703	-0.478997330908767	0	0.115795687589449	0.5938657609137	0.148645931433489	0.179063327980286	0.287978707154249	0.599088314580181	-0.14524627649952	0.479418458864882	-0.705428350099777	-0.234118492292504	-0.00720649053497602	0.990492547886456	0.0942452091529561	-0.655616596774827	-0.278952103876587	0.576702748849421	NA	-0.603237901047417	-0.947970520207107	1.05900310892934	0.853675881053496	0.318614037244564	-0.423936624243287	0.10381607446044	-1.0860163324063	-0.20312424774502	2.43378037469872	-0.262330367695193
Q9NR99	0.979103263113771	0.17783715548199	-0.444449387238438	-0.315930143769591	0.625859681771991	0.0755007293417035	-0.487175766865347	-1.2676083117643	0.146133071009417	NA	0.927252131258802	-0.0528079896818365	-0.576539621165737	-1.21991107476129	-1.27732674323642	0.0167187925158285	0.811837092709288	0.497236868516626	-0.751524679523984	-0.53448190611076	0.413705357265449	-0.530958242224105	-0.815927217209842	-0.563114985192267	-0.425599287706395	-0.0451018083225275	-0.388211032829849	-0.137674360162018	-0.271598836721482	1.64724760813985	-0.188426954328934	0.607805276211697	1.52167777570361	-0.678423500407604	2.34815436255267	-0.275259895524349	-0.90542472244639	0.150517845348269	-0.22480839850328	-0.777029286188712	0.892491798629202	-1.23276883058497	-0.169310216895347	0.742380101579839	0.434508657923263	-0.545324241695968	0.123128277496046	-1.12837998918482	0.201239503957067
Q9NS15	1.41816891809179	0.0019324109476529	-0.732595072092776	-1.05757689068121	0.385210852619128	0.754876497769832	-0.878553212764988	0.195175426452291	0.870614373551243	-1.72762561670438	0.540642570705762	-0.0842152913592592	0.75611170008412	-0.582922761866895	-1.40620721784777	-0.45023913075507	0.800111194721874	-1.43991672160438	-1.63726922042686	-0.660039502442348	-0.357464312159884	0.551642479769161	-0.181448321442243	-0.861833734326646	0.979373977719393	-0.339578283283188	0.35848107051198	0.0273003335081246	0.511301733958206	1.08589694391688	0.133062396530978	0.133698330260925	0.820781204589617	-0.403011284297552	0.710377739628211	-0.344752279810397	-1.32651412580345	-0.11372131613823	0.805204494360492	-1.16441456556439	-0.899434286142766	-1.36354339341385	0.779940503328385	0	0.650715030708684	-0.755928684201247	0.547471922882379	-0.818116753584959	0.718313415176638
Q9NXG6	-0.5326550732818	0.33219262019977	1.49750001603274	-0.0574089150814399	-0.33988701750161	-0.67012072792032	-0.0132777143587799	-1.17527200456402	0.3540286601161	0.529024920667342	0.00501098027485014	0.46538424467351	-0.12734634170401	0.807774147035694	0.18350622484298	-0.77251401216532	0.28919087014186	-0.31615722322017	-0.66640218843868	0.29783771712516	-0.36820551028299	-0.03179893766291	0.825779962049353	-0.61793665023701	0.28017927436375	-0.24702620220641	0.1829073758912	0.29228577598016	-0.60784232012267	-0.55648391683279	0.41121945507131	0.43497776461181	0.30671880650206	-0.64263065655641	-1.08387059638464	0.643161766267158	0.45980530954661	-0.82955182122494	0.936798003004356	0.557021544046929	-0.17185469263	-0.83824320659759	0.0431973680778401	-1.09464827212255	1.27534676801642	-0.01387806694729	-0.13612384372877	-0.29442051104487	0.13825084820685
Q9UBR2	-0.24346063516178	-0.61168314861578	0.0475658333902702	1.01867409569999	-0.28895161181182	0.35608710245989	-0.638966360356	0.17633306782938	0	2.85312491077973	-0.79052933289254	0.03656808633834	0.11150822716665	0.41990691802514	-1.29213550849929	-0.79022047807731	-0.93833544350567	0.0358361701919301	-0.35799138200518	-0.64328374799931	0.0088249391189601	0.59839002572911	-0.74068544648676	0.00925297029151029	-0.000827939409279832	0.15984163759789	-0.61986415791771	-0.26666625340436	-0.19694161594722	0.32744765026503	-0.24896674397132	-0.37733262699942	-0.27016223813543	0.1069821474145	0.89538326904682	-0.15238635350291	0.39540760168268	-0.64709638647347	0.92340728224463	-0.18181727425045	-0.46626993680318	0.0551499103721502	0.8759207647985	0.57526036874665	-1.18437378515555	-1.02758824793105	0.22842511544706	-0.54512166732702	-0.19309389088078
Q9UBX5	2.46704676416113	-1.21998482437206	-1.88572896690889	-1.64588570261459	3.06355454754827	2.05367784649333	-1.56318615928931	-1.19172700706348	0.18564317672158	-2.34757874278137	1.53732488591728	1.7529880737917	-0.4832511574577	-1.67693500521522	-2.15779427326879	1.95373785647322	2.48156016007742	-0.63405647817542	-1.35623857948641	-1.87763610582771	0.35848820490821	0.58320079127772	-1.58791329962402	1.40208030796578	-0.76631165558388	1.33396297022308	1.01962114566334	0.67107969341433	-1.52282632920289	1.12443745038759	0.98860042105046	-0.00589892136971004	0.46071805240277	1.77230803826843	1.97452169961543	-0.23459551010597	0.4724219465396	-0.8127896286544	-0.219027952959	-0.84348272527486	-0.34712324503112	-1.73777699938886	-0.6957896102231	2.82919971310658	-1.09934727454176	-0.23217509912101	1.42848708969453	-2.62727872692647	1.80337171956117
Q9UHF1	3.89039138889711	-0.393312454111246	-0.427737792524396	-0.493008000396826	-0.654381675642056	0.49106345945849	-0.177104791555571	-0.050439015934843	0.202929018858163	NA	NA	-0.066002012114373	-0.039809084060673	NA	0.643856963449185	0.358109690510913	2.02436975553131	-0.422074805549156	-0.434973480956956	-1.28910704597912	-0.314902274621497	-0.288786087156536	-0.464666608149366	-0.00250450836684402	-0.889997959033876	0.778028065947894	0.839099616629303	-0.453437747689706	0.075565701075322	1.14093204156414	0.126259826646013	-0.851699019815026	0.387708454110977	1.03117373897439	0.0397348435063311	0	0.344718657352239	0.842708226350745	-0.648587748083226	-0.574757332581676	0.121124405344421	-0.754500069537986	0.758885737350124	0.665043970484321	1.29340460808684	NA	1.44602976767743	0.071722784380466	0.348774285013365
Q9UIW2	0.07783665459911	-0.57081071552649	0.18280259452624	-0.10220028215629	-0.42598641853058	0.5686899386188	-0.67200482459987	-0.0261943176336099	0.24149079129132	-1.18961893721081	-0.55348835859865	-0.0473496320564599	0.2416068297368	-0.67181572255851	-0.77105121217614	-0.57828809531894	-0.57291888124712	-0.20220585772853	-0.07842832878057	-0.16857037510398	0.06950046649981	-0.97220980847792	0.51608371577509	-0.15448785562981	0.40589560835816	0.0927751191861301	0.43039541985677	-0.17334832445988	-0.15623067065904	0.4135671022838	-0.75800194368127	-0.0861112414887499	-0.0732016255654	0.0428189609604201	0.69629962510048	-0.61881856664942	-1.09096917391409	0.43930562706519	0.44968096350771	-0.17819983422767	-0.00976987676171004	1.04701138888968	0.856634223295018	-0.52097411478216	0.70863991886091	-1.14087192093324	0.932778407175535	0.810068330554044	-0.33264090087447
Q9UK55	0.506952625319182	0.0456463130443725	NA	0.0664285156784905	0.0661651371611475	0.839677445050917	-0.460993892007476	-0.246403916061925	-0.340937247050486	NA	NA	0.765830676845379	-0.673608454226076	NA	-0.839677643588476	0.523287026938334	-0.115458185271225	-0.615665287782445	-0.0266053716062995	NA	-0.0284043797978305	1.56669043810823	-0.635795148717916	-0.791875525096235	-0.0997562752418445	0.0033305744402965	0.386834740082975	-0.796271610706755	-0.765883797324696	-0.215474252264065	-0.12358089297152	0.0302431439256415	0.919160382690439	0.527505730542356	1.09107300704831	NA	1.28683057095279	-0.791406812926856	0.178149278699624	-1.02165076682592	NA	-0.215907615761655	-0.565609956538225	-0.859110393476186	NA	NA	-0.759870145025855	NA	-0.0033305744402965
Q9UKU9	1.25105467273953	0.237354785282616	-0.660189366277619	-0.921519742688829	0.931613706103754	0.570225774178804	-0.73111404709554	-0.933255542643183	-0.147444475432307	-0.506021537340505	1.89843217138314	0.985730451393447	0.228965527405231	-0.92343623716093	-1.52853492244217	0.556939976836114	1.11098601630853	-0.348352413999878	-0.769397022572859	-0.0285763179823011	-0.0806009591799592	0.674528207382293	-0.422424964392128	-0.83693016519704	-0.179519871307635	0.159541254531291	-0.4537891932835	-0.215296794947933	-0.272150993383178	1.00934332235018	-0.494723002374492	1.25529880029523	0.157971072216672	0.229960915998856	1.2031887285264	0.066602729056779	-0.361060071786573	-0.623670570912544	0.0811129373211496	-0.453070301242606	-0.590711374661698	-0.884770976523288	-0.015232996634941	1.66681260561171	0.403745391820227	0.0028132446221551	0.152958848483014	NA	0.0057933987746636
Q9Y240	2.07312627551496	-0.426974632585752	-0.48763354152471	-1.29528386274726	-0.961809324602872	0.38325916598621	-0.877233649987468	-1.805338556325	-0.664892903820998	0	1.06019495011418	0.49684786774452	0.1001199405183	-1.43735420375082	-2.53750895257911	1.05151177428892	2.50563704485162	-0.970100814439943	-2.25126097552404	-0.687779823893544	0.97717758494522	-0.512684853790217	-0.286116713293631	0.27852908553398	-0.226601648435899	-0.618187102796481	-0.307426859262877	0.16367686787367	-0.541651416871656	1.66477524968663	-0.576748734954529	1.16257075251223	1.82998731709164	-1.78360158542899	1.08866767181628	1.52339798737324	-0.452890827958743	-0.37776893960326	0.15372041758479	0.30755616910302	0.67323152873302	-2.19721861536274	1.39763303394756	-0.08385286633308	0.61565161882633	-0.140829680852506	-0.12645829363567	-2.41671948165672	0.82881209450377
Q9Y4D7	-0.14167536310448	-0.77671159356611	0.30843160595053	0.605165946057618	0.37729580201529	0.449257444206923	NA	0.0622110665926501	-0.2434247534934	-0.84593370964656	NA	0.05374808649524	-0.29087569356185	-0.16528496914335	-0.51838269100126	-0.75370766998501	NA	NA	0.90536757996291	-0.33747967886641	0.39436249852835	-0.0804674953034099	-0.03287396827819	-0.47365873850867	0.0227433068823402	0.2841408065465	-0.58625596893768	-0.0547353404379198	-0.31151263545111	0.40107897291704	-0.17450709829137	-1.14522118305432	NA	-0.04416514728441	0.640199670203993	NA	-0.29946730281518	0.33003118081307	1.1643469293034	NA	-0.70954343623596	0.4009762546694	0.0799192787074401	0.03840865158664	0.05648326724611	NA	-0.26107786896224	NA	0.0784798377979101
Q9Y4K0	-0.0485391310601599	0.966411095352264	0.11080320414499	0.276481560968522	-0.75547146009485	-0.64429575908392	-0.44614910958431	-0.25620643677123	0.0918584915851299	-1.22333522400269	0.74286826291188	-0.28240594152415	-0.19408912300314	0.23203066638763	-1.16057120597004	-0.33592267854106	0.558084059531937	-0.53205203395923	0.420298799190048	-0.311123129382	-0.67827780417619	-0.67987754010499	-0.34406015514258	NA	-0.48881816834829	-0.48889206113894	NA	NA	0.48069970896617	0.482528249461772	-0.57556083048322	0.20458845091276	1.90484184254382	-0.69043063717091	1.0609857660194	0.929034128713596	-0.99777420704311	-0.70445628900752	0.17580715337751	-0.36917943323019	0.02332300668839	0.405656723089915	0.523644747429111	0	0.67753395215049	-1.05100728805693	-0.53940447835008	-0.12166686299724	-0.0294807389209699
Q9Y5Y6	-0.683036015786156	0.154429907754913	0.00525385276530804	1.61958473573523	0.490634292711304	0.175621817275613	0.026937298641914	-1.41272142666903	0.75868361499625	1.44440947556282	0.559297052980875	-0.420086081300554	-0.223393417642833	-0.0694311434060549	0.518007058549796	-0.488841548538647	-0.745204549007536	-0.329646913239188	-0.380969385086642	0.296945382974895	0.471870785829985	0.713866829022128	0.269592532855606	-0.440203229451033	-0.097635631169981	-0.053481915565849	-0.09863369699726	0.049183628544398	0.471616163414038	-0.933186934327876	-0.005532854217773	-0.000280415865205996	1.73854755655132	-0.007348595721411	-0.335007812686325	0.55191806648772	0.288587706401038	0	-0.173312542742096	-0.445513465059566	0.472967813769075	0.245134245131589	-1.47890863936649	-0.50083116655209	-0.056326586606164	-0.05380704700229	0.986311967244251	1.01024161750392	0.589413071305118
Q9Y625	0.648038773698797	NA	-1.98669026569597	-0.61318958399657	1.28122853022918	0.0436279074945905	-0.581882227495681	-0.127087536304843	-1.26571868790308	-1.15887697553761	-0.358644270734444	0.821765828390193	NA	-0.913703750088991	-0.739500089925921	0.630058257736225	1.38753756143263	-0.359138038323727	-0.93453105701673	-0.770560745916121	-0.53103977123769	0.528878142715936	NA	-0.531622302886281	0.0930591749336415	-0.734240424187591	0.678325659189217	-2.01700809354934	-0.391098563052704	0.274078789868767	0.167525186493354	-0.843435032778361	0.835085743793399	0.39189050403248	0.693971028127891	0.602904447521189	0.409263488883941	1.02217900612005	-0.361794792903885	-0.264245201404086	-0.766766817512661	-0.555806328116831	0.813207039492776	0.997185233831134	-0.76925333652586	-1.81964504519976	0.280943542166861	-0.918597217054671	0.798914351495611
Q9Y6C2	2.089089880793	-0.98365849391262	-1.74851385601149	-1.27451855448378	1.66326885103946	1.08846591079584	-0.85390095391918	-1.60211569233743	-0.40190642452552	-1.70501438834331	0.30429217014719	0.99954272104858	-0.84263909566432	-1.67898924815061	-3.53177670959343	0.76490710825952	1.69888820306694	-0.42596378965367	-0.45711760413523	-1.77345827975749	0.12414489712056	-0.22831288255766	-1.50412122897059	0.14015414386401	-0.54347321980387	1.10045881322968	1.22148613979091	0.39917602038004	0.00541234868645013	1.07119808769079	0.73147691401989	0.105743725259881	0.12061786501467	0.90551333277694	1.74363388586911	-0.55540984239099	-0.28087345785193	-0.86775417203547	-1.34133242769744	-0.80776962405591	-0.20894945453008	-1.06818946369369	-0.61172342606858	2.08792400748196	-0.79680650343269	-0.91348715536158	0.24987654689764	-2.39698492490769	0.646704713722781
Q9Y6N6	3.73795211127258	-1.74291394527535	-1.13860199929071	NA	-2.69602214044532	1.36724988091761	0.375767522826115	-2.05885950331872	NA	-1.12524398867163	1.05767324886402	1.1841396689644	0.556437406567655	-2.21402501747606	-1.93101643481525	1.12956773115944	3.68973137766007	-2.5269869834491	NA	-1.49159848758541	0.567951847776275	1.08680234662931	0.103516957975475	0.235861487254215	-0.428381685596461	0.671604834909265	1.58700839086043	-0.540364372214206	-1.09646565213304	1.99171515628146	-1.01021329274301	-1.08023193737646	0.649125054725095	-1.84010159775182	-1.22940582813285	2.19554185718201	0.549626118966745	0.470287284356625	-0.322920049717825	0.798629276875185	-0.151958898985315	-2.26765210534497	1.0739688192025	0.399584945938405	-0.736232289119909	0.394668660074925	-0.150636795012245	NA	1.85818726233816
[truncated: 31 more columns]
