# Supplementary material for: Proteomic characterization of intrahepatic cholangiocarcinoma identifies risk-stratifying subgroups and EIF4A1 as a therapeutic target
Source: Nat Commun. 2026 Mar 23;17:2741. doi: 10.1038/s41467-026-70817-1 (PMC13013968; doi:10.1038/s41467-026-70817-1)
Supplement: Supplementary file 14 — Source Data [file 41467_2026_70817_MOESM14_ESM.zip › Source Data/SuppFig5annot2.csv]

	detect	Division	Category	Gene Symbol	Gene Name	Synonyms	HGNC_IDs	HGNC_IDs Links	UniProt_IDs.1	UniProt_IDs.2	UniProt_IDs.3	UniProt_IDs.4	UniProt_IDs.5	UniProt_IDs.6	UniProt_IDs.7	UniProt_IDs.8	UniProt_IDs.9	UniProt_IDs.10	UniProt_IDs.11	UniProt_IDs.12	UniProt_IDs.13	UniProt_IDs.14	UniProt_IDs.15	UniProt_IDs.16	UniProt_IDs.17	UniProt_IDs.18	UniProt_IDs.19	UniProt_IDs.20	UniProt_IDs.21	UniProt_IDs.22	UniProt_IDs.23	Refseq_IDs	Orthology	Notes
1	O00182	Matrisome-associated	ECM-affiliated Proteins	LGALS9	lectin, galactoside-binding, soluble, 9	HUAT|LGALS9A|MGC117375|MGC125973|MGC125974	6570	6570	B4DWP7	F8W9W4	J3KS82	J3KSA0	J3QKK6	J3QS92	K7EPS0	O00182	Q8WYQ7															NP_002299.2:NP_033665.1:XP_006721955.1:XP_006721957.1	Mouse:Lgals9|	Galectin
2	O00214	Matrisome-associated	ECM-affiliated Proteins	LGALS8	lectin, galactoside-binding, soluble, 8	Gal-8|PCTA-1|PCTA1|Po66-CBP	6569	6569	B1ANM0	E9PJ77	E9PN19	E9PNC2	E9PPL1	E9PPM4	E9PRN3	F6V2D4	H7BXD8	O00214	Q5T3P9													NP_006490.3:NP_963837.1:NP_963838.1:NP_963839.1	Mouse:Lgals8|	Galectin
3	O00339	Core matrisome	ECM Glycoproteins	MATN2	matrilin 2	-	6908	6908	E5RJM4	H0YBD5	H0YBF2	H0YBJ4	H0YBM3	H0YBN2	H0YBU5	H0YBV5	J3KN08	O00339														NP_002371.3:NP_085072.2	Mouse:Matn2|	NA
4	O00468	Core matrisome	ECM Glycoproteins	AGRN	agrin	FLJ45064	329	329	H0Y5U1	O00468																						NP_940978.2:XP_005244806.1:XP_006710696.1	Mouse:Agrn|	NA
5	O00469	Matrisome-associated	ECM Regulators	PLOD2	procollagen-lysine, 2-oxoglutarate 5-dioxygenase 2	LH2|TLH	9082	9082	B3KWS3	C9JXZ0	E7ETU9	F8WEW3	O00469																			NP_000926.2:NP_891988.1	Mouse:Plod2|	NA
6	O00534	Core matrisome	ECM Glycoproteins	VWA5A	von Willebrand factor A domain containing 5A	BCSC-1|BCSC1|LOH11CR2A	6658	6658	B4DHS6	O00534																						NP_001123614.1:NP_055437.2:NP_938057.1	Mouse:AW551984|Mouse:Vwa5a|	NA
7	O14672	Matrisome-associated	ECM Regulators	ADAM10	ADAM metallopeptidase domain 10	AD10|CD156c|HsT18717|MADM|kuz	188	188	B4DU28	B5MC71	C9J9B4	H0YK32	H0YK87	H0YNC5	H3BS53	O14672																NP_001101.1	Mouse:Adam10|	NA
8	O15031	Matrisome-associated	ECM-affiliated Proteins	PLXNB2	plexin B2	KIAA0315|MM1|Nbla00445|PLEXB2|dJ402G11.3	9104	9104	A6QRG9	A6QRH1	E2PU09	H0Y6J7	H0Y7X5	O15031																		NP_036533.2:XP_005261966.1:XP_005261967.1:XP_005261968.1:XP_006724476.1	Mouse:Plxnb2|	Plexin
9	O15230	Core matrisome	ECM Glycoproteins	LAMA5	laminin, alpha 5	KIAA1907	6485	6485	E2QRK0	F2Z2S4	H7C5J6	O15230	Q5JTP4																			NP_005551.3	Mouse:Lama5|	Laminin, Basement Membrane
10	O15460	Matrisome-associated	ECM Regulators	P4HA2	prolyl 4-hydroxylase, alpha polypeptide II	-	8547	8547	A8MXE0	C9JCP0	C9JFJ1	C9JIG4	C9JN43	C9JX45	E7ENX0	E7EPI9	E7ERI1	O15460														NP_001017973.1:NP_001017974.1:NP_001136070.1:NP_001136071.1:NP_004190.1:XP_005272173.1:XP_005272174.1:XP_005272175.1:XP_005272176.1:XP_005272177.1:XP_006714791.1:XP_006714792.1:XP_006714793.1	Mouse:P4ha2|	NA
11	O43157	Matrisome-associated	ECM-affiliated Proteins	PLXNB1	plexin B1	KIAA0407|MGC149167|PLEXIN-B1|PLXN5|SEP	9103	9103	G8JLJ7	O43157																						NP_001123554.1:NP_002664.2	Mouse:Plxnb1|	Plexin
12	O60486	Matrisome-associated	ECM-affiliated Proteins	PLXNC1	plexin C1	CD232|PLXN-C1|VESPR	9106	9106	B4DHQ7	F5H3A2	F8VUW4	F8W095	F8W1K6	O60486																		NP_005752.1	Mouse:Plxnc1|	Plexin
13	O60568	Matrisome-associated	ECM Regulators	PLOD3	procollagen-lysine, 2-oxoglutarate 5-dioxygenase 3	LH3	9083	9083	C9JIX5	C9JU11	H7C0B8	H7C2A8	H7C2S8	H7C2V1	O60568																	NP_001075.1	Mouse:Plod3|	NA
14	O60687	Core matrisome	ECM Glycoproteins	SRPX2	sushi-repeat-containing protein, X-linked 2	BPP|CBPS|PMGX|RESDX|SRPUL	30668	30668	O60687																							NP_055282.1:XP_005262178.1	Mouse:Srpx2|	NA
15	O75063	Matrisome-associated	ECM Regulators	FAM20B	family with sequence similarity 20, member B	"glycosaminoglycan xylosylkinase", GXK1, KIAA0475	23017	23017	O75063	X6RH03																						NP_055679.1	Mouse:Fam20b|	NA
16	O75095	Matrisome-associated	Secreted Factors	MEGF6	multiple EGF-like-domains 6	EGFL3|KIAA0815	3232	3232	H7C557	H7C5N9	O75095																					NP_001400.3	Mouse:Megf6|	NA
17	O75487	Matrisome-associated	ECM-affiliated Proteins	GPC4	glypican 4	K-glypican	4452	4452	B4E2C0	O75487																						NP_001439.2	Mouse:Gpc4|	Glypican
18	O75636	Matrisome-associated	ECM-affiliated Proteins	FCN3	ficolin (collagen/fibrinogen domain containing) 3 (Hakata antigen)	FCNH|HAKA1|MGC22543	3625	3625	O75636	Q5SSB9																						NP_003656.2:NP_775628.1	NA	NA
19	O76027	Matrisome-associated	ECM-affiliated Proteins	ANXA9	annexin A9	ANX31	547	547	O76027																							NP_003559.2	Mouse:Anxa9|	Annexin
20	O94769	Core matrisome	ECM Glycoproteins	ECM2	extracellular matrix protein 2, female organ and adipocyte specific	MGC126355|MGC126356	3154	3154	O94769	Q5T9F3	Q5T9F4																					NP_001184224.1:NP_001184225.1:NP_001384.1	Mouse:Ecm2|	NA
21	O95428	Core matrisome	ECM Glycoproteins	PAPLN	papilin, proteoglycan-like sulfated glycoprotein	DKFZp434F053|MGC50452	19262	19262	B5MDP7	G3V5P6	H0YJA1	H0YMM2	O95428																			NP_775733.3	Mouse:Papln|	NA
22	O95967	Core matrisome	ECM Glycoproteins	EFEMP2	EGF-containing fibulin-like extracellular matrix protein 2	FBLN4|MBP1|UPH1	3219	3219	E9PI47	E9PKA3	E9PNB8	E9PRQ8	E9PRU1	E9PSC1	H0YCB5	H0YCR9	H0YET5	H0YEU0	O95967													NP_058634.4	Mouse:Efemp2|	Fibulin
23	P00488	Matrisome-associated	ECM Regulators	F13A1	coagulation factor XIII, A1 polypeptide	F13A	3531	3531	A6PVK5	H0Y4W5	H0Y796	P00488	Q9NQP5																			NP_000120.2:XP_006715073.1	Mouse:F13a1|	NA
24	P00734	Matrisome-associated	ECM Regulators	F2	coagulation factor II (thrombin)	PT	3535	3535	C9JV37	E9PIT3	P00734																					NP_000497.1	Mouse:F2|	NA
25	P00740	Matrisome-associated	ECM Regulators	F9	coagulation factor IX	FIX|HEMB|MGC129641|MGC129642|PTC	3551	3551	P00740																							NP_000124.1	Mouse:F9|	NA
26	P00742	Matrisome-associated	ECM Regulators	F10	coagulation factor X	FX|FXA	3528	3528	B7ZBK1	F8WBM7	P00742	Q5JVE8																				NP_000495.1:XP_005268355.1	Mouse:F10|	NA
27	P00747	Matrisome-associated	ECM Regulators	PLG	plasminogen	DKFZp779M0222	9071	9071	A6PVI2	P00747	Q5TEH5																					NP_000292.1:NP_001161810.1	Mouse:Plg|	NA
28	P00748	Matrisome-associated	ECM Regulators	F12	coagulation factor XII (Hageman factor)	HAE3|HAEX|HAF	3530	3530	P00748																							NP_000496.2	Mouse:F12|	NA
29	P01008	Matrisome-associated	ECM Regulators	SERPINC1	serpin peptidase inhibitor, clade C (antithrombin), member 1	AT3|ATIII|MGC22579	775	775	P01008																							NP_000479.1	Mouse:Serpinc1|	NA
30	P01009	Matrisome-associated	ECM Regulators	SERPINA1	serpin peptidase inhibitor, clade A (alpha-1 antiproteinase, antitrypsin), member 1	A1A|A1AT|AAT|MGC23330|MGC9222|PI|PI1|PRO2275	8941	8941	G3V2B9	G3V387	G3V4I7	G3V544	G3V5R8	P01009																		NP_000286.3:NP_001002235.1:NP_001002236.1:NP_001121172.1:NP_001121173.1:NP_001121174.1:NP_001121175.1:NP_001121176.1:NP_001121177.1:NP_001121178.1:NP_001121179.1	Mouse:Serpina1a|Mouse:Serpina1b|Mouse:Serpina1c|Mouse:Serpina1d|Mouse:Serpina1e|Mouse:Serpina1f|	NA
31	P01011	Matrisome-associated	ECM Regulators	SERPINA3	serpin peptidase inhibitor, clade A (alpha-1 antiproteinase, antitrypsin), member 3	AACT|ACT|GIG24|GIG25|MGC88254	16	16	G3V3A0	G3V595	P01011																					NP_001076.2	Mouse:Serpina3a|Mouse:Serpina3b|Mouse:Serpina3c|Mouse:Serpina3f|Mouse:Serpina3g|Mouse:Serpina3h|Mouse:Serpina3k|Mouse:Serpina3m|Mouse:Serpina3n|	NA
32	P01019	Matrisome-associated	ECM Regulators	AGT	angiotensinogen (serpin peptidase inhibitor, clade A, member 8)	ANHU|FLJ92595|FLJ97926|SERPINA8	333	333	P01019																							NP_000020.1	Mouse:Agt|	NA
33	P01023	Matrisome-associated	ECM Regulators	A2M	alpha-2-macroglobulin	CPAMD5|DKFZp779B086|FWP007|S863-7	7	7	F5H1E8	F8W7L3	H0YFH1	H0YGH6	P01023																			NP_000005.2	Mouse:A2m|	NA
34	P01033	Matrisome-associated	ECM Regulators	TIMP1	TIMP metallopeptidase inhibitor 1	CLGI|EPA|EPO|FLJ90373|HCI|TIMP	11820	11820	B4DJK3	H0Y789	P01033	Q5H9A7	Q5H9B4	Q5H9B5																		NP_003245.1:XP_005272702.1	Mouse:Timp1|	NA
35	P01034	Matrisome-associated	ECM Regulators	CST3	cystatin C	ARMD11|MGC117328	2475	2475	P01034																							NP_000090.1:NP_001275543.1	Mouse:Cst3|	Cystatin
36	P01040	Matrisome-associated	ECM Regulators	CSTA	cystatin A (stefin A)	STF1|STFA	2481	2481	C9J0E4	P01040																						NP_005204.1	Mouse:2010005H15Rik|Mouse:BC100530|Mouse:BC117090|Mouse:Csta1|Mouse:Gm4758|Mouse:Gm5416|Mouse:Gm5483|Mouse:Stfa1|Mouse:Stfa2|Mouse:Stfa2l1|Mouse:Stfa3|	Cystatin
37	P01042	Matrisome-associated	ECM Regulators	KNG1	kininogen 1	BDK|KNG	6383	6383	P01042																							NP_000884.1:NP_001095886.1:NP_001159923.1	Mouse:Kng1|Mouse:Kng2|	NA
38	P01137	Matrisome-associated	Secreted Factors	TGFB1	transforming growth factor, beta 1	CED|DPD1|LAP|TGFB|TGFbeta	11766	11766	M0R2S0	P01137																						NP_000651.3	Mouse:Tgfb1|	NA
39	P01344	Matrisome-associated	Secreted Factors	IGF2	insulin-like growth factor 2 (somatomedin A)	C11orf43|FLJ22066|FLJ44734|INSIGF|pp9974	5466	5466	P01344																							NP_000603.1:NP_001007140.2:NP_001121070.1:NP_001278790.1:NP_001278791.1	Mouse:Igf2|	NA
40	P02452	Core matrisome	Collagens	COL1A1	collagen, type I, alpha 1	OI4	2197	2197	I3L3H7	P02452																						NP_000079.2	Mouse:Col1a1|	NA
41	P02461	Core matrisome	Collagens	COL3A1	collagen, type III, alpha 1	EDS4A|FLJ34534	2201	2201	E7ENY8	H7C435	P02461																					NP_000081.1	Mouse:Col3a1|	NA
42	P02462	Core matrisome	Collagens	COL4A1	collagen, type IV, alpha 1	arresten	2202	2202	F5H5K0	P02462																						NP_001836.2	Mouse:Col4a1|	Basement Membrane
43	P02671	Core matrisome	ECM Glycoproteins	FGA	fibrinogen alpha chain	Fib2|MGC119422|MGC119423|MGC119425	3661	3661	P02671																							NP_000499.1:NP_068657.1	Mouse:Fga|	Hemostasis
44	P02675	Core matrisome	ECM Glycoproteins	FGB	fibrinogen beta chain	MGC104327|MGC120405	3662	3662	D6REL8	F8W6P4	P02675																					NP_001171670.1:NP_005132.2	Mouse:Fgb|	Hemostasis
45	P02679	Core matrisome	ECM Glycoproteins	FGG	fibrinogen gamma chain	-	3694	3694	C9JC84	C9JEU5	C9JPQ9	C9JU00	P02679																			NP_000500.2:NP_068656.2	Mouse:Fgg|	Hemostasis
46	P02745	Matrisome-associated	ECM-affiliated Proteins	C1QA	complement component 1, q subcomponent, A chain	-	1241	1241	P02745	X6RLJ0																						NP_057075.1	Mouse:C1qa|	NA
47	P02746	Matrisome-associated	ECM-affiliated Proteins	C1QB	complement component 1, q subcomponent, B chain	-	1242	1242	D6R934	D6RGJ1	P02746																					NP_000482.3:XP_005246039.1	Mouse:C1qb|	NA
48	P02747	Matrisome-associated	ECM-affiliated Proteins	C1QC	complement component 1, q subcomponent, C chain	C1Q-C|C1QG|FLJ27103	1245	1245	P02747																							NP_001107573.1:NP_758957.2	Mouse:C1qc|	NA
49	P02750	Core matrisome	ECM Glycoproteins	LRG1	leucine-rich alpha-2-glycoprotein 1	HMFT1766|LRG	29480	29480	P02750																							NP_443204.1	Mouse:Lrg1|	NA
50	P02751	Core matrisome	ECM Glycoproteins	FN1	fibronectin 1	CIG|DKFZp686F10164|DKFZp686H0342|DKFZp686I1370|DKF	3778	3778	F8W7G7	H0Y4K8	H0Y7Z1	P02751																				NP_002017.1:NP_473375.2:NP_997639.1:NP_997641.1:NP_997643.1:NP_997647.1:XP_005246457.1:XP_005246463.1:XP_005246470.1:XP_005246472.1:XP_005246474.1	Mouse:Fn1|	NA
51	P02760	Matrisome-associated	ECM Regulators	AMBP	alpha-1-microglobulin/bikunin precursor	A1M|EDC1|HCP|HI30|IATIL|ITI|ITIL|ITILC|UTI	453	453	P02760	S4R3Y4	S4R471																					NP_001624.1	Mouse:Ambp|	NA
52	P02790	Matrisome-associated	ECM-affiliated Proteins	HPX	hemopexin	FLJ56652|HX	5171	5171	P02790																							NP_000604.1:XP_005252940.1	Mouse:Hpx|	NA
53	P03973	Matrisome-associated	ECM Regulators	SLPI	secretory leukocyte peptidase inhibitor	ALK1|ALP|BLPI|HUSI|HUSI-I|MPI|WAP4|WFDC4	11092	11092	P03973																							NP_003055.1	Mouse:Slpi|	NA
54	P04004	Core matrisome	ECM Glycoproteins	VTN	vitronectin	V75|VN|VNT	12724	12724	P04004																							NP_000629.3	Mouse:Vtn|	Hemostasis
55	P04080	Matrisome-associated	ECM Regulators	CSTB	cystatin B (stefin B)	CST6|EPM1|PME|STFB	2482	2482	P04080																							NP_000091.1	Mouse:Cstb|	Cystatin
56	P04083	Matrisome-associated	ECM-affiliated Proteins	ANXA1	annexin A1	ANX1|LPC1	533	533	P04083	Q5T3N0	Q5T3N1																					NP_000691.1	Mouse:Anxa1|	Annexin
57	P04196	Matrisome-associated	ECM Regulators	HRG	histidine-rich glycoprotein	DKFZp779H1622|HPRG|HRGP	5181	5181	P04196																							NP_000403.1	Mouse:Hrg|	NA
58	P04275	Core matrisome	ECM Glycoproteins	VWF	von Willebrand factor	F8VWF|VWD	12726	12726	I3L4K4	P04275	Q8TCE8																					NP_000543.2	Mouse:Vwf|	Hemostasis
59	P05109	Matrisome-associated	Secreted Factors	S100A8	S100 calcium binding protein A8	60B8AG|CAGA|CFAG|CGLA|CP-10|L1Ag|MA387|MIF|MRP8|NI	10498	10498	P05109																							NP_002955.2	Mouse:S100a8|	NA
60	P05121	Matrisome-associated	ECM Regulators	SERPINE1	serpin peptidase inhibitor, clade E (nexin, plasminogen activator inhibitor type 1), member 1	PAI|PAI-1|PAI1|PLANH1	8583	8583	P05121																							NP_000593.1	Mouse:Serpine1|	NA
61	P05154	Matrisome-associated	ECM Regulators	SERPINA5	serpin peptidase inhibitor, clade A (alpha-1 antiproteinase, antitrypsin), member 5	PAI3|PCI|PLANH3|PROCI	8723	8723	G3V264	G3V265	G3V2M1	G3V3F5	G3V3Y3	G3V482	G3V4B4	G3V5Q9	P05154															NP_000615.3	Mouse:Serpina5|	NA
62	P05155	Matrisome-associated	ECM Regulators	SERPING1	serpin peptidase inhibitor, clade G (C1 inhibitor), member 1	C1IN|C1INH|C1NH|HAE1|HAE2	1228	1228	B4E1F0	B4E1H2	B5MCB9	C9JZJ9	E9PGN7	E9PK97	H0YCA1	H9KV48	P05155															NP_000053.2:NP_001027466.1	Mouse:Serping1|	NA
63	P05452	Matrisome-associated	ECM-affiliated Proteins	CLEC3B	C-type lectin domain family 3, member B	DKFZp686H17246|TN|TNA	11891	11891	E9PHK0	P05452																						NP_003269.2:XP_005265483.1	Mouse:Clec3b|	NA
64	P05543	Matrisome-associated	ECM Regulators	SERPINA7	serpin peptidase inhibitor, clade A (alpha-1 antiproteinase, antitrypsin), member 7	TBG	11583	11583	P05543																							NP_000345.2	Mouse:Serpina7|	NA
65	P05546	Matrisome-associated	ECM Regulators	SERPIND1	serpin peptidase inhibitor, clade D (heparin cofactor), member 1	D22S673|HC2|HCF2|HCII|HLS2|LS2	4838	4838	P05546																							NP_000176.2:XP_005261654.1	Mouse:Serpind1|	NA
66	P05997	Core matrisome	Collagens	COL5A2	collagen, type V, alpha 2	MGC105115	2210	2210	P05997																							NP_000384.2	Mouse:Col5a2|	NA
67	P06702	Matrisome-associated	Secreted Factors	S100A9	S100 calcium binding protein A9	60B8AG|CAGB|CFAG|CGLB|L1AG|LIAG|MAC387|MIF|MRP14|N	10499	10499	P06702																							NP_002956.1	Mouse:S100a9|	NA
68	P06703	Matrisome-associated	Secreted Factors	S100A6	S100 calcium binding protein A6	2A9|5B10|CABP|CACY|PRA	10496	10496	P06703	R4GN98																						NP_055439.1	Mouse:S100a6|	NA
69	P07093	Matrisome-associated	ECM Regulators	SERPINE2	serpin peptidase inhibitor, clade E (nexin, plasminogen activator inhibitor type 1), member 2	GDN|PI7|PN1|PNI	8951	8951	C9JN98	C9JRK5	C9K031	P07093																				NP_001130000.1:NP_001130002.1:NP_006207.1:XP_005246699.1	Mouse:Serpine2|	NA
70	P07339	Matrisome-associated	ECM Regulators	CTSD	cathepsin D	CLN10|CPSD|MGC2311	2529	2529	C9JH19	F8W787	F8WD96	H7C1V0	P07339																			NP_001900.1	Mouse:Ctsd|	Cathepsin
71	P07355	Matrisome-associated	ECM-affiliated Proteins	ANXA2	annexin A2	ANX2|ANX2L4|CAL1H|LIP2|LPC2|LPC2D|P36|PAP-IV	537	537	H0YKL9	H0YKN4	H0YKS4	H0YKV8	H0YKX9	H0YKZ7	H0YL33	H0YLE2	H0YLV6	H0YM50	H0YMD0	H0YMD9	H0YMM1	H0YMT9	H0YMU9	H0YMW4	H0YN28	H0YN42	H0YN52	H0YNA0	H0YNB8	H0YNP5	P07355	NP_001002857.1:NP_001002858.1:NP_001129487.1:NP_004030.1	Mouse:Anxa2|	Annexin
72	P07477	Matrisome-associated	ECM Regulators	PRSS1	protease, serine, 1 (trypsin 1)	TRP1|TRY1|TRY4|TRYP1	9475	9475	E7EQ64	H0Y8D1	P07477																					NP_002760.1	Mouse:Gm10334|Mouse:Gm5409|Mouse:Gm5771|Mouse:Prss1|Mouse:Prss2|Mouse:Prss3|Mouse:Try10|Mouse:Try4|Mouse:Try5|	NA
73	P07585	Core matrisome	Proteoglycans	DCN	decorin	CSCD|DSPG2|PG40|PGII|PGS2|SLRR1B	2705	2705	F8VNV6	F8VNW0	F8VSI3	F8VU58	F8VUF6	F8VWU0	F8VX58	F8VXZ8	H0YI87	H0YIH3	P07585													NP_001911.1:NP_598010.1:NP_598011.1:NP_598012.1:NP_598013.1:NP_598014.1:XP_005268750.1:XP_006719333.1	Mouse:Dcn|	NA
74	P07711	Matrisome-associated	ECM Regulators	CTSL	cathepsin L1	CATL|CTSL|FLJ31037|MEP|CTSL1	2537	2537	P07711	Q5T8F0																						NP_001244900.1:NP_001244901.1:NP_001903.1:NP_666023.1:XP_005251773.1	NA	Cathepsin
75	P07858	Matrisome-associated	ECM Regulators	CTSB	cathepsin B	APPS|CPSB	2527	2527	E9PCB3	E9PHZ5	E9PID0	E9PIS1	E9PJ67	E9PKQ7	E9PKX0	E9PL32	E9PLY3	E9PNL5	E9PQM1	E9PR00	E9PR54	E9PS78	E9PSG5	P07858	R4GMQ5							NP_001899.1:NP_680090.1:NP_680091.1:NP_680092.1:NP_680093.1:XP_006716307.1:XP_006716308.1	Mouse:Ctsb|	Cathepsin
76	P07942	Core matrisome	ECM Glycoproteins	LAMB1	laminin, beta 1	CLM|MGC142015	6486	6486	C9J296	E7EPA6	E9PCS6	G3XAI2	P07942																			NP_002282.2	Mouse:Lamb1|	Laminin, Basement Membrane
77	P07996	Core matrisome	ECM Glycoproteins	THBS1	thrombospondin 1	THBS|THBS-1|TSP|TSP-1|TSP1	11785	11785	A8MZG1	P07996																						NP_003237.2	Mouse:Thbs1|	NA
78	P08123	Core matrisome	Collagens	COL1A2	collagen, type I, alpha 2	OI4	2198	2198	P08123																							NP_000080.2	Mouse:Col1a2|	NA
79	P08133	Matrisome-associated	ECM-affiliated Proteins	ANXA6	annexin A6	ANX6|CBP68	544	544	A6NN80	E5RFF0	E5RI05	E5RIU8	E5RJF5	E5RJR0	E5RK63	E5RK69	E7EMC6	H0YC77	P08133													NP_001146.2:NP_001180473.1:XP_005268489.1	Mouse:Anxa6|	Annexin
80	P08185	Matrisome-associated	ECM Regulators	SERPINA6	serpin peptidase inhibitor, clade A (alpha-1 antiproteinase, antitrypsin), member 6	CBG	1540	1540	G3V350	G3V4V7	P08185																					NP_001747.2	Mouse:Serpina6|	NA
81	P08246	Matrisome-associated	ECM Regulators	ELANE	elastase, neutrophil expressed	ELA2|GE|HLE|HNE|NE|PMN-E|SCN1	3309	3309	P08246																							NP_001963.1:XP_005259574.1:XP_006725460.1	Mouse:Elane|	NA
82	P08253	Matrisome-associated	ECM Regulators	MMP2	matrix metallopeptidase 2 (gelatinase A, 72kDa gelatinase, 72kDa type IV collagenase)	CLG4|CLG4A|MMP-II|MONA|TBE-1	7166	7166	H3BR66	H3BS34	H3BV48	J3KRB7	P08253																			NP_001121363.1:NP_004521.1	Mouse:Mmp2|	NA
83	P08311	Matrisome-associated	ECM Regulators	CTSG	cathepsin G	CG|MGC23078	2532	2532	P08311																							NP_001902.1	Mouse:Ctsg|	Cathepsin
84	P08493	Core matrisome	ECM Glycoproteins	MGP	matrix Gla protein	GIG36|MGLAP|NTI	7060	7060	H0YGZ6	P08493																						NP_000891.2:NP_001177768.1	Mouse:Mgp|	NA
85	P08572	Core matrisome	Collagens	COL4A2	collagen, type IV, alpha 2	DKFZp686I14213|FLJ22259	2203	2203	A2A352	P08572																						NP_001837.2	Mouse:Col4a2|	Basement Membrane
86	P08697	Matrisome-associated	ECM Regulators	SERPINF2	serpin peptidase inhibitor, clade F (alpha-2 antiplasmin, pigment epithelium derived factor), member 2	A2AP|AAP|ALPHA-2-PI|API|PLI	9075	9075	C9JMH6	C9JPV4	P08697																					NP_000925.2:NP_001159392.1:NP_001159393.1:XP_005256758.1	Mouse:Serpinf2|	NA
87	P08758	Matrisome-associated	ECM-affiliated Proteins	ANXA5	annexin A5	ANX5|ENX2|PP4	543	543	D6RBE9	D6RBL5	D6RCN3	E9PHT9	P08758																			NP_001145.1	Mouse:Anxa5|	Annexin
88	P09382	Matrisome-associated	ECM-affiliated Proteins	LGALS1	lectin, galactoside-binding, soluble, 1	DKFZp686E23103|GAL1|GBP	6561	6561	F8WCQ5	F8WEI7	P09382																					NP_002296.1	Mouse:Lgals1|	Galectin
89	P09486	Core matrisome	ECM Glycoproteins	SPARC	secreted protein, acidic, cysteine-rich (osteonectin)	ON	11219	11219	E5RJA5	E5RK62	F5GY03	F5H4E2	P09486																			NP_003109.1	Mouse:Sparc|	NA
90	P09525	Matrisome-associated	ECM-affiliated Proteins	ANXA4	annexin A4	ANX4|DKFZp686H02120|MGC75105|PIG28|ZAP36	542	542	B4DDF9	P09525	Q6P452																					NP_001144.1	Mouse:Anxa4|	Annexin
91	P09668	Matrisome-associated	ECM Regulators	CTSH	cathepsin H	ACC-4|ACC-5|CPSB|DKFZp686B24257|MGC1519|minichain	2535	2535	E9PKT6	E9PN60	E9PN84	P09668																				NP_004381.2	Mouse:Ctsh|	Cathepsin
92	P10451	Core matrisome	ECM Glycoproteins	SPP1	secreted phosphoprotein 1	BNSP|BSPI|ETA-1|MGC110940|OPN	11255	11255	D6R9C5	P10451																						NP_000573.1:NP_001035147.1:NP_001035149.1:NP_001238758.1:NP_001238759.1	Mouse:Spp1|	NA
93	P10619	Matrisome-associated	ECM Regulators	CTSA	cathepsin A	GLB2|GSL|NGBE|PPCA|PPGB	9251	9251	P10619	Q5JZG9	Q5JZH0	U3KQ41	U3KQF1	U3KQU6	X6R5C5	X6R8A1																NP_000299.2:NP_000299.2:NP_001121167.1:NP_001161066.1:NP_001161066.1	Mouse:Ctsa|	Cathepsin
94	P11047	Core matrisome	ECM Glycoproteins	LAMC1	laminin, gamma 1 (formerly LAMB2)	LAMB2|MGC87297	6492	6492	P11047	R4GNC7																						NP_002284.3	Mouse:Lamc1|	Laminin, Basement Membrane
95	P12107	Core matrisome	Collagens	COL11A1	collagen, type XI, alpha 1	CO11A1|COLL6|STL2	2186	2186	C9JMN2	H7C381	P12107																					NP_001177638.1:NP_001845.3:NP_542196.2:NP_542197.3	Mouse:Col11a1|	NA
96	P12109	Core matrisome	Collagens	COL6A1	collagen, type VI, alpha 1	OPLL	2211	2211	P12109																							NP_001839.2	Mouse:Col6a1|	NA
97	P12110	Core matrisome	Collagens	COL6A2	collagen, type VI, alpha 2	DKFZp586E1322|FLJ46862|PP3610	2212	2212	C9JH44	H7C0M5	P12110																					NP_001840.3:NP_478054.2:NP_478055.2	Mouse:Col6a2|	NA
98	P12111	Core matrisome	Collagens	COL6A3	collagen, type VI, alpha 3	DKFZp686D23123|DKFZp686K04147|DKFZp686N0262|FLJ347	2213	2213	C9JNG9	E7ENL6	E9PCV6	I3L392	P12111																			NP_004360.2:NP_476505.3:NP_476506.3:NP_476507.3:NP_476508.2:XP_005246122.1	Mouse:Col6a3|	NA
99	P12429	Matrisome-associated	ECM-affiliated Proteins	ANXA3	annexin A3	ANX3	541	541	D6RA82	D6RAZ8	D6RCA8	D6RFG5	D6RFJ9	P12429																		NP_005130.1:XP_005263030.1	Mouse:Anxa3|	Annexin
100	P13611	Core matrisome	Proteoglycans	VCAN	versican	CSPG2|DKFZp686K06110|ERVR|GHAP|PG-M|WGN|WGN1	2464	2464	D6RGZ6	E9PF17	P13611	Q86W61																				NP_001119808.1:NP_001119808.1:NP_001157569.1:NP_001157570.1:NP_004376.2	Mouse:Vcan|	NA
101	P13674	Matrisome-associated	ECM Regulators	P4HA1	prolyl 4-hydroxylase, alpha polypeptide I	P4HA	8546	8546	P13674																							NP_000908.2:NP_001017962.1:NP_001136067.1:NP_001136068.1	Mouse:P4ha1|	NA
102	P14543	Core matrisome	ECM Glycoproteins	NID1	nidogen 1	NID	7821	7821	P14543																							NP_002499.2	Mouse:Nid1|	Basement Membrane
103	P14780	Matrisome-associated	ECM Regulators	MMP9	matrix metallopeptidase 9 (gelatinase B, 92kDa gelatinase, 92kDa type IV collagenase)	CLG4B|GELB|MANDP2|MMP-9	7176	7176	P14780																							NP_004985.2	Mouse:Mmp9|	NA
104	P15502	Core matrisome	ECM Glycoproteins	ELN	elastin	FLJ38671|FLJ43523|SVAS|WBS|WS	3327	3327	E7EN51	E7EN65	E7ENM0	E7ENW7	E7EP82	E7EQH8	E7ETP7	E7EWS8	E9PGX4	F8WAH6	G3V0G6	G5E950	H7C3K0	P15502										NP_000492.2:NP_001075221.1:NP_001075222.1:NP_001075223.1:NP_001075224.1:NP_001265844.1:NP_001265845.1:NP_001265841.1:NP_001265842.1:NP_001265843.1:NP_001265846.1	Mouse:Eln|	NA
105	P16035	Matrisome-associated	ECM Regulators	TIMP2	TIMP metallopeptidase inhibitor 2	CSC-21K	11821	11821	B4DFW2	K7EIX4	P16035																					NP_003246.1	Mouse:Timp2|	NA
106	P17931	Matrisome-associated	ECM-affiliated Proteins	LGALS3	lectin, galactoside-binding, soluble, 3	CBP35|GAL3|GALBP|GALIG|LGALS2|MAC2	6563	6563	G3V3R6	G3V407	P17931																					NP_002297.2	Mouse:Lgals3|	Galectin
107	P17936	Core matrisome	ECM Glycoproteins	IGFBP3	insulin-like growth factor binding protein 3	BP-53|IBP3	5472	5472	B3KWK7	C9JMX4	H0Y485	H0Y5K2	P17936																			NP_000589.2:NP_001013416.1	Mouse:Igfbp3|	Growth Factor-binding
108	P18827	Matrisome-associated	ECM-affiliated Proteins	SDC1	syndecan 1	CD138|SDC|SYND1|syndecan	10658	10658	E9PHH3	F8WCX9	H7C1K4	P18827																				NP_001006947.1:NP_002988.3	Mouse:Sdc1|	Syndecan
109	P19823	Matrisome-associated	ECM Regulators	ITIH2	inter-alpha (globulin) inhibitor H2	H2P|SHAP	6167	6167	P19823	Q5T985	Q5T987																					NP_002207.2	Mouse:Itih2|	NA
110	P19827	Matrisome-associated	ECM Regulators	ITIH1	inter-alpha (globulin) inhibitor H1	H1P|IATIH|IGHEP1|ITIH|MGC126415|SHAP	6166	6166	B5MCP1	F5H7E1	F8WAS2	H7C0N0	H7C5I0	P19827																		NP_001159906.1:NP_001159907.1:NP_002206.2	Mouse:Itih1|	NA
111	P20073	Matrisome-associated	ECM-affiliated Proteins	ANXA7	annexin A7	ANX7|SNX|SYNEXIN	545	545	B4DT77	B9ZVT2	P20073																					NP_001147.1:NP_004025.1	Mouse:Anxa7|	Annexin
112	P20774	Core matrisome	Proteoglycans	OGN	osteoglycin	DKFZp586P2421|OG|OIF|SLRR3A	8126	8126	P20774	Q5TBF5																						NP_054776.1:NP_148935.1	Mouse:Ogn|	NA
113	P20908	Core matrisome	Collagens	COL5A1	collagen, type V, alpha 1	-	2209	2209	H7BY82	P20908																						NP_000084.3	Mouse:Col5a1|	NA
114	P21741	Matrisome-associated	Secreted Factors	MDK	midkine (neurite growth-promoting factor 2)	FLJ27379|MK|NEGF2	6972	6972	C9JHA4	E9PLM6	E9PPJ5	P21741																				NP_001012333.1:NP_001012334.1:NP_001257479.1:NP_001257480.1:NP_001257481.1:NP_002382.1	Mouse:Mdk|	NA
115	P21810	Core matrisome	Proteoglycans	BGN	biglycan	DSPG1|PG-S1|PGI|SLRR1A	1044	1044	C9JKG1	P21810																						NP_001702.1	Mouse:Bgn|	NA
116	P21980	Matrisome-associated	ECM Regulators	TGM2	transglutaminase 2 (C polypeptide, protein-glutamine-gamma-glutamyltransferase)	G-ALPHA-h|GNAH|TG2|TGC	11778	11778	A2A299	A2A2A0	B4DIT7	F5H6P0	P21980																			NP_004604.2:NP_945189.1	Mouse:Tgm2|	NA
117	P22105	Core matrisome	ECM Glycoproteins	TNXB	tenascin XB	HXBL|TENX|TNX|TNXB1|TNXB2|TNXBS|XB|XBS	11976	11976	C9J7W4	E7EPZ9	P22105																					NP_061978.6:NP_115859.2	Mouse:Tnxb|	NA
118	P22692	Core matrisome	ECM Glycoproteins	IGFBP4	insulin-like growth factor binding protein 4	BP-4|HT29-IGFBP|IBP4|IGFBP-4	5473	5473	B4E351	P22692																						NP_001543.2	Mouse:Igfbp4|	Growth Factor-binding
119	P22792	Matrisome-associated	ECM Regulators	CPN2	carboxypeptidase N, polypeptide 2	ACBP	2313	2313	P22792																							XP_005269337.1	Mouse:Cpn2|	NA
120	P22894	Matrisome-associated	ECM Regulators	MMP8	matrix metallopeptidase 8 (neutrophil collagenase)	CLG1|HNC|PMNL-CL	7175	7175	E9PIY7	E9PJB3	E9PL87	H7C1M3	P22894																			NP_002415.1	Mouse:Mmp8|	NA
121	P23142	Core matrisome	ECM Glycoproteins	FBLN1	fibulin 1	FBLN|FIBL1	3600	3600	B1AHL2	B1AHM4	B1AHM5	B1AHM6	B1AHM7	B1AHM8	B1AHM9	B1AHN3	F8W7M9	H7C1M6	P23142													NP_001987.2:NP_006476.2:NP_006477.2:NP_006478.2	Mouse:Fbln1|	Fibulin
122	P24043	Core matrisome	ECM Glycoproteins	LAMA2	laminin, alpha 2	LAMM	6482	6482	P24043																							NP_000417.2:NP_001073291.1	Mouse:Lama2|	Laminin, Basement Membrane
123	P24347	Matrisome-associated	ECM Regulators	MMP11	matrix metallopeptidase 11 (stromelysin 3)	SL-3|ST3|STMY3	7157	7157	E9PED7	F8WDI7	H7C3I7	P24347																				NP_005931.2	Mouse:Mmp11|	NA
124	P24593	Core matrisome	ECM Glycoproteins	IGFBP5	insulin-like growth factor binding protein 5	IBP5	5474	5474	C9JXX4	P24593																						NP_000590.1	Mouse:Igfbp5|	Growth Factor-binding
125	P24821	Core matrisome	ECM Glycoproteins	TNC	tenascin C	150-225|GMEM|GP|HXB|JI|MGC167029|TN	5318	5318	E9PC84	F5H5D6	F5H7V9	H0YGZ3	J3QSU6	P24821																		NP_002151.2:XP_005252029.1:XP_005252031.1:XP_005252032.1:XP_006717161.1:XP_006717163.1	Mouse:Tnc|	NA
126	P25774	Matrisome-associated	ECM Regulators	CTSS	cathepsin S	MGC3886	2545	2545	P25774	U3KPS4	U3KQE7																					NP_001186668.1:NP_004070.3	Mouse:Ctss|	Cathepsin
127	P25815	Matrisome-associated	Secreted Factors	S100P	S100 calcium binding protein P	MIG9	10504	10504	P25815																							NP_005971.1	NA	NA
128	P25940	Core matrisome	Collagens	COL5A3	collagen, type V, alpha 3	-	14864	14864	P25940																							NP_056534.2	Mouse:Col5a3|	NA
129	P26447	Matrisome-associated	Secreted Factors	S100A4	S100 calcium binding protein A4	18A2|42A|CAPL|FSP1|MTS1|P9KA|PEL98	10494	10494	P26447																							NP_002952.1:NP_062427.1	Mouse:S100a4|	NA
130	P26927	Matrisome-associated	Secreted Factors	MST1	macrophage stimulating 1 (hepatocyte growth factor-like)	D3F15S2|DNF15S2|HGFL|MSP|NF15S2	7380	7380	F5H6L8	G3XAK1	H7C0F8	P26927																				NP_066278.3	Mouse:Mst1|	NA
131	P27216	Matrisome-associated	ECM-affiliated Proteins	ANXA13	annexin A13	ANX13|ISA|MGC150460	536	536	E5RIN3	P27216																						NP_001003954.1:NP_004297.2	Mouse:Anxa13|	Annexin
132	P27658	Core matrisome	Collagens	COL8A1	collagen, type VIII, alpha 1	C3orf7|MGC9568	2215	2215	C9JTN9	P27658																						NP_001841.2:NP_065084.2	Mouse:Col8a1|	NA
133	P29279	Core matrisome	ECM Glycoproteins	CTGF	connective tissue growth factor	CCN2|HCS24|IGFBP8|MGC102839|NOV2	2500	2500	P29279																							NP_001892.1	Mouse:Ctgf|	CCN Family
134	P29622	Matrisome-associated	ECM Regulators	SERPINA4	serpin peptidase inhibitor, clade A (alpha-1 antiproteinase, antitrypsin), member 4	KAL|KLST|KST|PI4|kallistatin	8948	8948	P29622																							NP_001275961.1:NP_001275962.1:NP_006206.2	Mouse:Serpina4-ps1|	NA
135	P30740	Matrisome-associated	ECM Regulators	SERPINB1	serpin peptidase inhibitor, clade B (ovalbumin), member 1	EI|ELANH2|LEI|M/NEI|MNEI|PI2	3311	3311	B4DNT0	P30740																						NP_109591.1:XP_006715071.1	Mouse:Serpinb1a|Mouse:Serpinb1b|Mouse:Serpinb1c|	NA
136	P31431	Matrisome-associated	ECM-affiliated Proteins	SDC4	syndecan 4	MGC22217|SYND4	10661	10661	B4E1S6	P31431																						NP_002990.2	Mouse:Sdc4|	Syndecan
137	P31949	Matrisome-associated	Secreted Factors	S100A11	S100 calcium binding protein A11	MLN70|S100C	10488	10488	P31949																							NP_005611.1	Mouse:S100a11|	NA
138	P35052	Matrisome-associated	ECM-affiliated Proteins	GPC1	glypican 1	FLJ38078|glypican	4449	4449	C9J4Y6	H7BZE9	H7BZL4	H7C024	H7C410	P35052																		NP_002072.2	Mouse:Gpc1|	Glypican
139	P35237	Matrisome-associated	ECM Regulators	SERPINB6	serpin peptidase inhibitor, clade B (ovalbumin), member 6	CAP|DKFZp686I04222|MGC111370|MSTP057|PI6|PTI|SPI3	8950	8950	P35237																							NP_001182220.2:NP_001258751.1:NP_001258752.1:NP_001258753.1:NP_001258754.1:NP_004559.4	Mouse:Serpinb6a|Mouse:Serpinb6b|Mouse:Serpinb6c|Mouse:Serpinb6d|	NA
140	P35442	Core matrisome	ECM Glycoproteins	THBS2	thrombospondin 2	TSP2	11786	11786	P35442	Q5RI53																						NP_003238.2	Mouse:Thbs2|	NA
141	P35555	Core matrisome	ECM Glycoproteins	FBN1	fibrillin 1	FBN|MASS|MFS1|OCTD|SGS|WMS	3603	3603	F6U495	H0YN80	H0YND0	P35555																				NP_000129.3	Mouse:Fbn1|	NA
142	P35625	Matrisome-associated	ECM Regulators	TIMP3	TIMP metallopeptidase inhibitor 3	HSMRK222|K222|K222TA2|SFD	11822	11822	P35625																							NP_000353.1	Mouse:Timp3|	NA
143	P35858	Core matrisome	ECM Glycoproteins	IGFALS	insulin-like growth factor binding protein, acid labile subunit	ALS	5468	5468	H3BSX8	P35858																						NP_001139478.1:NP_004961.1	Mouse:Igfals|	Growth Factor-binding
144	P36955	Matrisome-associated	ECM Regulators	SERPINF1	serpin peptidase inhibitor, clade F (alpha-2 antiplasmin, pigment epithelium derived factor), member 1	EPC-1|PEDF|PIG35	8824	8824	I3L107	I3L1U4	I3L2R7	I3L3Z3	I3L425	I3L4F9	I3L4N7	I3L4Z0	P36955															NP_002606.3	Mouse:Serpinf1|	NA
145	P39059	Core matrisome	Collagens	COL15A1	collagen, type XV, alpha 1	FLJ38566	2192	2192	P39059																							NP_001846.3	Mouse:Col15a1|	Basement Membrane
146	P39060	Core matrisome	Collagens	COL18A1	collagen, type XVIII, alpha 1	FLJ27325|FLJ34914|KNO|KNO1|MGC74745	2195	2195	H7BXV5	H7C457	P39060																					NP_085059.2:NP_569712.2	Mouse:Col18a1|	Basement Membrane
147	P48061	Matrisome-associated	Secreted Factors	CXCL12	chemokine (C-X-C motif) ligand 12 (stromal cell-derived factor 1)	PBSF|SCYB12|SDF-1a|SDF-1b|SDF1|SDF1A|SDF1B|TLSF-a|	10672	10672	P48061																							NP_000600.1:NP_001029058.1:NP_001171605.1:NP_001264919.1:NP_954637.1	Mouse:Cxcl12|	NA
148	P49257	Matrisome-associated	ECM-affiliated Proteins	LMAN1	lectin, mannose-binding, 1	ERGIC-53|ERGIC53|F5F8D|FMFD1|MCFD1|MR60|gp58	6631	6631	P49257																							NP_005561.1	Mouse:Lman1|	NA
149	P49746	Core matrisome	ECM Glycoproteins	THBS3	thrombospondin 3	MGC119564|MGC119565|TSP3	11787	11787	B4DQH6	F5H4Z8	P49746	Q2HIZ1																				NP_001239536.1:NP_001239537.1:NP_009043.1	Mouse:Thbs3|	NA
150	P49747	Core matrisome	ECM Glycoproteins	COMP	cartilage oligomeric matrix protein	EDM1|EPD1|MED|MGC131819|MGC149768|PSACH|THBS5	2227	2227	B4DKJ3	G3XAP6	P49747																					NP_000086.2	Mouse:Comp|	NA
151	P50281	Matrisome-associated	ECM Regulators	MMP14	matrix metallopeptidase 14 (membrane-inserted)	MMP-X1|MT1-MMP|MTMMP1	7160	7160	F8VP90	F8W1B7	P50281																					NP_004986.1	Mouse:Mmp14|	NA
152	P50452	Matrisome-associated	ECM Regulators	SERPINB8	serpin peptidase inhibitor, clade B (ovalbumin), member 8	CAP2|PI8	8952	8952	C9JTJ8	C9JVA8	H7BXK7	P50452																				NP_001027018.1:NP_001263419.1:NP_002631.3:NP_942130.1	Mouse:Serpinb8|	NA
153	P50453	Matrisome-associated	ECM Regulators	SERPINB9	serpin peptidase inhibitor, clade B (ovalbumin), member 9	CAP-3|CAP3|PI9	8955	8955	P50453																							NP_004146.1:XP_005249241.1	Mouse:Serpinb9|Mouse:Serpinb9b|Mouse:Serpinb9c|Mouse:Serpinb9d|Mouse:Serpinb9e|Mouse:Serpinb9f|Mouse:Serpinb9g|	NA
154	P50454	Matrisome-associated	ECM Regulators	SERPINH1	serpin peptidase inhibitor, clade H (heat shock protein 47), member 1, (collagen binding protein 1)	AsTP3|CBP1|CBP2|HSP47|PIG14|PPROM|RA-A47|SERPINH2|	1546	1546	E9PIG2	E9PJH8	E9PK86	E9PKH2	E9PLA6	E9PMI5	E9PNX1	E9PPV6	E9PQ34	E9PR70	E9PRS3	H0YEP8	P50454											NP_001193943.1:NP_001226.2:XP_006718790.1:XP_006718791.1:XP_006718792.1	Mouse:Serpinh1|	NA
155	P50995	Matrisome-associated	ECM-affiliated Proteins	ANXA11	annexin A11	ANX11|CAP50	535	535	H0Y6E1	P50995	Q5T0G7	Q5T0G9																				NP_001148.1:NP_001265336.1:NP_001265337.1:NP_001265338.1:NP_665875.1:NP_665876.1	Mouse:Anxa11|	Annexin
156	P51610	Matrisome-associated	Secreted Factors	HCFC1	host cell factor C1 (VP16-accessory protein)	CFF|HCF-1|HCF1|HFC1|MGC70925|VCAF	4839	4839	A6NEM2	H7C1C4	P51610																					NP_005325.2:XP_006724879.1:XP_006724878.1	Mouse:Hcfc1|	NA
157	P51884	Core matrisome	Proteoglycans	LUM	lumican	LDC|SLRR2D	6724	6724	P51884																							NP_002336.1	Mouse:Lum|	NA
158	P51888	Core matrisome	Proteoglycans	PRELP	proline/arginine-rich end leucine-rich repeat protein	MGC45323|MST161|MSTP161|SLRR2A	9357	9357	P51888																							NP_002716.1:NP_958505.1	Mouse:Prelp|	NA
159	P53634	Matrisome-associated	ECM Regulators	CTSC	cathepsin C	CPPI|DPP1|DPPI|HMS|JP|JPD|PALS|PLS	2528	2528	H0YCY8	H0YDA2	P53634																					NP_001107645.1:NP_001805.3:NP_680475.1	Mouse:Ctsc|	Cathepsin
160	P55001	Core matrisome	ECM Glycoproteins	MFAP2	microfibrillar-associated protein 2	FLJ50901|MAGP|MAGP-1|MAGP1	7033	7033	P55001																							NP_001128719.1:NP_001128720.1:NP_002394.1:NP_059453.1	Mouse:Mfap2|	NA
161	P55081	Core matrisome	ECM Glycoproteins	MFAP1	microfibrillar-associated protein 1	-	7032	7032	P55081																							NP_005917.2	Mouse:Mfap1a|Mouse:Mfap1b|	NA
162	P55083	Core matrisome	ECM Glycoproteins	MFAP4	microfibrillar-associated protein 4	-	7035	7035	K7ES70	P55083																						NP_001185624.1:NP_002395.1	Mouse:Mfap4|	NA
163	P55103	Matrisome-associated	Secreted Factors	INHBC	inhibin, beta C	IHBC	6068	6068	P55103																							NP_005529.1	Mouse:Inhbc|	NA
164	P55268	Core matrisome	ECM Glycoproteins	LAMB2	laminin, beta 2 (laminin S)	LAMS	6487	6487	F5H520	P55268																						NP_002283.3:XP_005265184.1	Mouse:Lamb2|	Laminin, Basement Membrane
165	P56470	Matrisome-associated	ECM-affiliated Proteins	LGALS4	lectin, galactoside-binding, soluble, 4	GAL4|L36LBP	6565	6565	M0QZ93	M0R1B2	M0R349	P56470																				NP_006140.1	Mouse:Lgals4|	Galectin
166	P58166	Matrisome-associated	Secreted Factors	INHBE	inhibin, beta E	MGC4638	24029	24029	F8VNP4	P58166																						NP_113667.1	Mouse:Inhbe|	NA
167	P58397	Matrisome-associated	ECM Regulators	ADAMTS12	ADAM metallopeptidase with thrombospondin type 1 motif, 12	PRO4389	14605	14605	D6REX0	P58397																						NP_112217.2	Mouse:Adamts12|	NA
168	P60903	Matrisome-associated	Secreted Factors	S100A10	S100 calcium binding protein A10	42C|ANX2L|ANX2LG|CAL1L|CLP11|Ca[1]|GP11|MGC111133|	10487	10487	P60903																							NP_002957.1	Mouse:S100a10|	NA
169	P61812	Matrisome-associated	Secreted Factors	TGFB2	transforming growth factor, beta 2	MGC116892|TGF-beta2	11768	11768	P61812																							NP_001129071.1:NP_003229.1	Mouse:Tgfb2|	NA
170	P78536	Matrisome-associated	ECM Regulators	ADAM17	ADAM metallopeptidase domain 17	ADAM18|CD156B|CSVP|MGC71942|TACE	195	195	E7EUI5	P78536																						NP_003174.3	Mouse:Adam17|	NA
171	P80511	Matrisome-associated	Secreted Factors	S100A12	S100 calcium binding protein A12	CAAF1|CAGC|CGRP|ENRAGE|MRP6|p6	10489	10489	P80511																							NP_005612.1	Mouse:Gm5849|	NA
172	P83110	Matrisome-associated	ECM Regulators	HTRA3	HtrA serine peptidase 3	Prsp|Tasp	30406	30406	P83110																							NP_444272.1:XP_005248097.1	Mouse:Htra3|	NA
173	P98095	Core matrisome	ECM Glycoproteins	FBLN2	fibulin 2	-	3601	3601	C9JQS6	F5H1F3	H7BXL0	H7C1A3	P98095																			NP_001004019.1:NP_001158507.1:NP_001989.2	Mouse:Fbln2|	Fibulin
174	P98160	Core matrisome	Proteoglycans	HSPG2	heparan sulfate proteoglycan 2	PLC|PRCAN|SJA|SJS|SJS1	5273	5273	H0Y5A9	H7BYA5	H7C4A6	P98160	Q5SZI5	Q5SZI9	Q5SZJ1	Q5SZJ2																NP_001278789.1:NP_005520.4	Mouse:Hspg2|	Basement Membrane
175	Q02809	Matrisome-associated	ECM Regulators	PLOD1	procollagen-lysine 1, 2-oxoglutarate 5-dioxygenase 1	FLJ42041|LH|LH1|LLH|PLOD	9081	9081	B4DR87	Q02809	Q5JXB7	Q5JXB8	Q5JXB9																			NP_000293.2	Mouse:Plod1|	NA
176	Q03692	Core matrisome	Collagens	COL10A1	collagen, type X, alpha 1	-	2185	2185	Q03692	Q5QPC7	Q5QPC8																					NP_000484.2:XP_006715395.1:XP_006715396.1	Mouse:Col10a1|	NA
177	Q05707	Core matrisome	Collagens	COL14A1	collagen, type XIV, alpha 1	UND	2191	2191	H0YBB2	J3QT75	J3QT83	Q05707	Q4G0W3																			NP_066933.1:XP_005251116.1:XP_006716714.1	Mouse:Col14a1|	FACIT
178	Q06033	Matrisome-associated	ECM Regulators	ITIH3	inter-alpha (globulin) inhibitor H3	H3P	6168	6168	E7ET33	Q06033																						NP_002208.3	Mouse:Itih3|	NA
179	Q06828	Core matrisome	Proteoglycans	FMOD	fibromodulin	SLRR2E	3774	3774	Q06828																							NP_002014.2	Mouse:Fmod|	NA
180	Q07092	Core matrisome	Collagens	COL16A1	collagen, type XVI, alpha 1	447AA|FP1572	2193	2193	A6NCT7	A6NDR9	H7BY97	H7BZL8	H7C3F0	Q07092																		NP_001847.3	Mouse:Col16a1|	FACIT
181	Q07507	Core matrisome	ECM Glycoproteins	DPT	dermatopontin	TRAMP	3011	3011	Q07507																							NP_001928.2	Mouse:Dpt|	NA
182	Q08397	Matrisome-associated	ECM Regulators	LOXL1	lysyl oxidase-like 1	LOL|LOXL	6665	6665	H3BUV8	Q08397																						NP_005567.2	Mouse:Loxl1|	NA
183	Q08431	Core matrisome	ECM Glycoproteins	MFGE8	milk fat globule-EGF factor 8 protein	BA46|EDIL1|HsT19888|MFG-E8|OAcGD3S|SED1|SPAG10|hP4	7036	7036	F5GZN3	F5H7N9	H0YKB5	H0YKS8	Q08431	X6R3G6																		NP_001108086.1:NP_001108086.1:NP_005919.2	Mouse:Mfge8|	NA
184	Q12805	Core matrisome	ECM Glycoproteins	EFEMP1	EGF-containing fibulin-like extracellular matrix protein 1	DHRD|DRAD|FBLN3|FBNL|FLJ35535|MGC111353|MLVT|MTLV|	3218	3218	C9J4H7	C9J4J8	C9J8S9	C9JPZ9	C9JQX7	C9JUM4	Q12805	Q580Q6																NP_001034437.1:NP_001034438.1	Mouse:Efemp1|	Fibulin
185	Q12841	Matrisome-associated	Secreted Factors	FSTL1	follistatin-like 1	FLJ50214|FLJ52277|FRP|FSL1	3972	3972	C9J5G4	H7C4W4	Q12841																					NP_009016.1	Mouse:Fstl1|	NA
186	Q13361	Core matrisome	ECM Glycoproteins	MFAP5	microfibrillar associated protein 5	MAGP2|MP25	29673	29673	B3KW70	F5GYX4	F5H1C0	F5H2W4	F5H413	F5H7Z2	H0YG03	H0YGS3	Q13361	Q7Z490														NP_003471.1:XP_005253542.1	Mouse:Mfap5|	NA
187	Q13443	Matrisome-associated	ECM Regulators	ADAM9	ADAM metallopeptidase domain 9 (meltrin gamma)	CORD9|KIAA0021|MCMP|MDC9|Mltng	216	216	A0AVL1	C9J6H5	C9JPM3	F8WC54	Q13443																			NP_003807.1	Mouse:Adam9|	NA
188	Q13444	Matrisome-associated	ECM Regulators	ADAM15	ADAM metallopeptidase domain 15	MDC15	193	193	A6NG98	Q13444																						NP_001248393.1:NP_001248394.1:NP_003806.3:NP_997074.1:NP_997077.1:NP_997078.1:NP_997079.1:NP_997080.1	Mouse:Adam15|	NA
189	Q13751	Core matrisome	ECM Glycoproteins	LAMB3	laminin, beta 3	BM600-125KDA|FLJ99565|LAM5|LAMNB1	6490	6490	Q13751	Q5THA1	X1WI29																					NP_000219.2:NP_001017402.1:NP_001121113.1:XP_005273181.1	Mouse:Lamb3|	Laminin, Basement Membrane
190	Q13753	Core matrisome	ECM Glycoproteins	LAMC2	laminin, gamma 2	B2T|BM600|CSF|EBR2|EBR2A|LAMB2T|LAMNB2|MGC138491|M	6493	6493	Q13753																							NP_005553.2:NP_061486.2	Mouse:Lamc2|	Laminin, Basement Membrane
191	Q14005	Matrisome-associated	Secreted Factors	IL16	interleukin 16 (lymphocyte chemoattractant factor)	FLJ16806|FLJ42735|FLJ44234|LCF|NIL16|PRIL16|prIL-1	5980	5980	H0YKB7	H0YLB1	H0YLH9	H0YLL1	H3BN12	H3BT15	H3BVH5	Q14005																NP_001165599.1:NP_004504.3:NP_757366.2:XP_005254403.1	Mouse:Il16|	NA
192	Q14112	Core matrisome	ECM Glycoproteins	NID2	nidogen 2 (osteonidogen)	-	13389	13389	H0YJV3	Q14112																						NP_031387.3	Mouse:Nid2|	Basement Membrane
193	Q14116	Matrisome-associated	Secreted Factors	IL18	interleukin 18 (interferon-gamma-inducing factor)	IGIF|IL-18|IL-1g|IL1F4|MGC12320	5986	5986	Q14116																							NP_001230140.1:NP_001553.1	Mouse:Il18|	NA
194	Q14314	Core matrisome	ECM Glycoproteins	FGL2	fibrinogen-like 2	T49|pT49	3696	3696	Q14314																							NP_006673.1	Mouse:Fgl2|	NA
195	Q14393	Core matrisome	ECM Glycoproteins	GAS6	growth arrest-specific 6	AXLLG|AXSF|DKFZp666G247|FLJ34709	4168	4168	J3KP07	Q14393																						NP_000811.1:NP_001137417.1:NP_001137418.1	Mouse:Gas6|	NA
196	Q14520	Matrisome-associated	ECM Regulators	HABP2	hyaluronan binding protein 2	FSAP|HABP|HGFAL|PHBP	4798	4798	B7Z8Q5	F5H475	Q14520																					NP_001171131.1:NP_004123.1	Mouse:Habp2|	NA
197	Q14624	Matrisome-associated	ECM Regulators	ITIH4	inter-alpha (globulin) inhibitor H4 (plasma Kallikrein-sensitive glycoprotein)	DKFZp686G21125|H4P|IHRP|ITIHL1|PK120	6169	6169	B7ZKJ8	F5GXQ1	H7C0L5	Q14624																				NP_001159921.1:NP_002209.2	Mouse:Itih4|	NA
198	Q14766	Core matrisome	ECM Glycoproteins	LTBP1	latent transforming growth factor beta binding protein 1	MGC163161	6714	6714	C9JD84	C9JDW2	E7EUU6	E7EV71	H7BZ76	H7C0I7	H7C2H7	H7C4L5	Q14766															NP_000618.3:NP_001159736.1:NP_001159737.1:NP_001159738.1:NP_996826.2	Mouse:Ltbp1|	Growth Factor-binding
199	Q14767	Core matrisome	ECM Glycoproteins	LTBP2	latent transforming growth factor beta binding protein 2	C14orf141|GLC3D|LTBP3|MSTP031	6715	6715	G3V254	G3V3X5	G3V511	H0YJ20	Q14767																			NP_000419.1	Mouse:Ltbp2|	Growth Factor-binding
200	Q15063	Core matrisome	ECM Glycoproteins	POSTN	periostin, osteoblast specific factor	MGC119510|MGC119511|OSF-2|OSF2|PDLPOSTN|PN|RP11-41	16953	16953	B1ALD9	Q15063																						NP_001129406.1:NP_001129407.1:NP_001129408.1:NP_001273594.1:NP_001273595.1:NP_001273596.1:NP_006466.2:XP_005266288.1	Mouse:Postn|	NA
201	Q15113	Core matrisome	ECM Glycoproteins	PCOLCE	procollagen C-endopeptidase enhancer	PCPE|PCPE1	8738	8738	Q15113																							NP_002584.2	Mouse:Pcolce|	NA
202	Q15582	Core matrisome	ECM Glycoproteins	TGFBI	transforming growth factor, beta-induced, 68kDa	BIGH3|CDB1|CDG2|CDGG1|CSD|CSD1|CSD2|CSD3|EBMD|LCD1	11771	11771	D6RBX4	G8JLA8	H0Y8L3	H0Y8M8	H0Y9D7	H0YAB8	H0YAH8	Q15582	S4R3C6															NP_000349.1	Mouse:Tgfbi|	NA
203	Q16270	Core matrisome	ECM Glycoproteins	IGFBP7	insulin-like growth factor binding protein 7	FSTL2|IGFBP-7|IGFBP-7v|IGFBPRP1|MAC25|PSF	5476	5476	Q16270																							NP_001240764.1:NP_001544.1	Mouse:Igfbp7|	Growth Factor-binding
204	Q16363	Core matrisome	ECM Glycoproteins	LAMA4	laminin, alpha 4	DKFZp686D23145|LAMA3|LAMA4*-1	6484	6484	E5RFD7	E5RFQ2	E5RHF3	E5RK79	H0Y351	H0YAP9	H0YAQ5	Q16363	Q6LET9															NP_001098676.2:NP_001098677.2:NP_001098678.1:NP_001098679.1:NP_002281.3	Mouse:Lama4|	Laminin, Basement Membrane
205	Q16610	Core matrisome	ECM Glycoproteins	ECM1	extracellular matrix protein 1	-	3153	3153	Q16610																							NP_001189787.1:NP_004416.2:NP_073155.2	Mouse:Ecm1|	NA
206	Q16787	Core matrisome	ECM Glycoproteins	LAMA3	laminin, alpha 3	BM600|E170|LAMNA|LOCS|lama3a	6483	6483	K7EIP4	K7EMU9	K7EPP3	K7EQ42	K7ERM0	Q16787																		NP_000218.2:NP_001121189.1:NP_001121190.1:NP_937762.1	Mouse:Lama3|	Laminin, Basement Membrane
207	Q32P28	Matrisome-associated	ECM Regulators	LEPRE1	leucine proline-enriched proteoglycan (leprecan) 1	GROS1|MGC117314|OI8|P3H1	19316	19316	E2QRI1	H7C0D1	H7C2W6	Q32P28																				NP_001139761.1:NP_001230175.1:NP_071751.3	Mouse:Lepre1|	NA
208	Q3ZCW2	Matrisome-associated	ECM-affiliated Proteins	HSPC159	galectin-related protein	GRP|MGC33751|MGC71953	25012	25012	B9A055	F8WF17	Q3ZCW2	U3KQ88	U3KQU5																			NP_054900.2	Mouse:Lgalsl|	NA
209	Q4ZHG4	Core matrisome	ECM Glycoproteins	FNDC1	fibronectin type III domain containing 1	AGS8|FNDC2|KIAA1866|MEL4B3|bA243O10.1|dJ322A24.1	21184	21184	J3KNQ2	Q4ZHG4																						NP_115921.2	Mouse:Fndc1|	NA
210	Q6PCB0	Core matrisome	ECM Glycoproteins	VWA1	von Willebrand factor A domain containing 1	DKFZp761O051|FLJ22215|WARP	30910	30910	J3QLP3	J3QRR0	Q6PCB0																					NP_073745.2:NP_954572.2	Mouse:Vwa1|	NA
211	Q6UVK1	Matrisome-associated	ECM-affiliated Proteins	CSPG4	chondroitin sulfate proteoglycan 4	HMW-MAA|MCSP|MCSPG|MEL-CSPG|MSK16|NG2	2466	2466	Q6UVK1																							NP_001888.2	Mouse:Cspg4|	NA
212	Q6UX71	Matrisome-associated	ECM-affiliated Proteins	PLXDC2	plexin domain containing 2	FLJ14623|TEM7R	21013	21013	Q6UX71																							NP_001269665.1:NP_116201.7	Mouse:Plxdc2|	NA
213	Q6UXH1	Core matrisome	ECM Glycoproteins	CRELD2	cysteine-rich with EGF-like domains 2	DKFZp667O055|MGC11256	28150	28150	A6PWM2	Q6UXH1																						NP_001128573.1:NP_001271246.1:NP_001271247.1:NP_077300.3:XP_005261795.1	Mouse:Creld2|	NA
214	Q6UXI9	Core matrisome	ECM Glycoproteins	NPNT	nephronectin	EGFL6L|POEM	27405	27405	D6RE63	D6RH31	H0Y8M1	H0YA60	H0YAK9	Q6UXI9																		NP_001028219.1:NP_001171619.1:NP_001171620.1:NP_001171621.1:NP_001171622.1	Mouse:Npnt|	NA
215	Q6UY14	Matrisome-associated	ECM Regulators	ADAMTSL4	ADAMTS-like 4	TSRC1	19706	19706	F8WAD0	Q6UY14																						NP_001275536.1:NP_001275537.1:NP_061905.2:NP_079284.2:NP_001275537.1	Mouse:Adamtsl4|	NA
216	Q6YHK3	Matrisome-associated	ECM Regulators	CD109	CD109 molecule	CPAMD7|DKFZp762L1111|FLJ38569|FLJ41966|RP11-525G3.	21685	21685	Q6YHK3																							NP_001153059.1:NP_001153060.1:NP_598000.2:XP_005248716.1	Mouse:Cd109|	NA
217	Q6ZMP0	Core matrisome	ECM Glycoproteins	THSD4	thrombospondin, type I, domain containing 4	ADAMTSL6|FLJ13710|FVSY9334|PRO34005	25835	25835	Q6ZMP0																							NP_001273358.1:NP_079093.2:XP_006720755.1	Mouse:Thsd4|	NA
218	Q7Z5L7	Core matrisome	Proteoglycans	PODN	podocan	MGC24995|PCAN|SLRR5A	23174	23174	Q7Z5L7																							NP_001186009.1:NP_001186010.1:NP_001186011.1:NP_714914.2:XP_005270514.1	Mouse:Podn|	NA
219	Q86UX2	Matrisome-associated	ECM Regulators	ITIH5	inter-alpha (globulin) inhibitor H5	DKFZp686F0145|MGC10848|pp14776	21449	21449	C9J2H1	G5E9D8	H7C5A6	J3KQ60	Q86UX2																			NP_001001851.1:NP_001001851.1:NP_085046.5	Mouse:Itih5|	NA
220	Q86XX4	Core matrisome	ECM Glycoproteins	FRAS1	Fraser syndrome 1	DKFZp686I05113|DKFZp686P08111|FLJ14927|FLJ22031|KI	19185	19185	D6RCP6	H0Y8V2	H0Y930	H0Y9A6	H0Y9C9	Q86XX4																		NP_001159605.1:NP_079350.5	Mouse:Fras1|	NA
221	Q86YZ3	Matrisome-associated	Secreted Factors	HRNR	hornerin	S100A16|S100a18	20846	20846	Q86YZ3																							NP_001009931.1	Mouse:Hrnr|	NA
222	Q8IUI8	Matrisome-associated	Secreted Factors	CRLF3	cytokine receptor-like factor 3	CREME9|CYTOR4|FRWS|MGC20661	17177	17177	B4DJU5	J3KST8	J3QLS9	Q8IUI8																				NP_057070.3	Mouse:Crlf3|	NA
223	Q8IUX7	Core matrisome	ECM Glycoproteins	AEBP1	AE binding protein 1	ACLP; FLJ33612	303	303	C9JLQ8	H7C0W8	H7C1J5	H7C391	H7C3D7	H7C4B5	Q8IUX7																	NP_001120.3	Mouse:Aebp1|	NA
224	Q8IVL6	Matrisome-associated	ECM Regulators	LEPREL2	leprecan-like 2	GRCB|HSU47926|P3H3	19318	19318	G8JLI6	Q8IVL6																						NP_055077.2	Mouse:Leprel2|	NA
225	Q8IWU6	Matrisome-associated	ECM Regulators	SULF1	sulfatase 1	FLJ30905|FLJ38022|FLJ41750|HSULF-1|KIAA1077|SULF-1	20391	20391	E9PI06	E9PJL8	E9PLS5	E9PPQ3	E9PS14	H0YDR1	Q8IWU6																	NP_001121676.1:NP_001121677.1:NP_001121678.1:NP_055985.2	Mouse:Sulf1|	NA
226	Q8N2S1	Core matrisome	ECM Glycoproteins	LTBP4	latent transforming growth factor beta binding protein 4	FLJ46318|FLJ90018|LTBP-4|LTBP4L|LTBP4S	6717	6717	E7ENG9	E7EUU1	F5GXC9	F8WAA0	M0QXV3	M0QYE9	M0QZX0	M0R351	Q8N2S1															NP_001036009.1:NP_001036010.1:NP_003564.2	Mouse:Ltbp4|	Growth Factor-binding
227	Q8N543	Matrisome-associated	ECM Regulators	OGFOD1	2-oxoglutarate and iron-dependent oxygenase domain containing 1	FLJ10826|KIAA1612|TPA1	25585	25585	H3BP48	H3BR02	H3BR79	H3BUA6	J3KNR5	Q8N543																		NP_060703.3	Mouse:Ogfod1|	NA
228	Q8NI99	Matrisome-associated	Secreted Factors	ANGPTL6	angiopoietin-like 6	AGF|ARP5	23140	23140	K7EKF6	Q8NI99																						NP_114123.2	Mouse:Angptl6|	NA
229	Q92626	Core matrisome	ECM Glycoproteins	PXDN	peroxidasin homolog (Drosophila)	D2S448|D2S448E|KIAA0230|MG50|PRG2|PXN|VPO	14966	14966	C9J4I9	H7C1W1	H7C300	H7C3W2	Q92626																			NP_036425.1	Mouse:Pxdn|	NA
230	Q92743	Matrisome-associated	ECM Regulators	HTRA1	HtrA serine peptidase 1	ARMD7|HtrA|L56|ORF480|PRSS11	9476	9476	H0Y7G9	Q92743																						NP_002766.1	Mouse:Htra1|	NA
231	Q96CG8	Core matrisome	ECM Glycoproteins	CTHRC1	collagen triple helix repeat containing 1	-	18831	18831	E5RK99	E7EVQ5	Q96CG8																					NP_001243028.1:NP_612464.1	Mouse:Cthrc1|	NA
232	Q96FE7	Matrisome-associated	Secreted Factors	PIK3IP1	phosphoinositide-3-kinase interacting protein 1	HGFL|MGC17330|hHGFL(S)	24942	24942	C9JMK5	Q96FE7																						NP_001129383.1:NP_443112.2	Mouse:Pik3ip1|	NA
233	Q96FQ6	Matrisome-associated	Secreted Factors	S100A16	S100 calcium binding protein A16	AAG13|DT1P1A7|MGC17528|S100F	20441	20441	Q96FQ6																							NP_525127.1:XP_005244962.1:XP_005244963.1	Mouse:S100a16|	NA
234	Q96HD1	Core matrisome	ECM Glycoproteins	CRELD1	cysteine-rich with EGF-like domains 1	AVSD2|CIRRIN|DKFZp566D213	14630	14630	F8WBY3	H7C2L3	Q96HD1																					NP_001026887.1:NP_001070883.1:NP_056328.2:XP_006713391.1	Mouse:Creld1|	NA
235	Q96IV0	Matrisome-associated	ECM Regulators	NGLY1	N-glycanase 1	FLJ11005|FLJ12409|PNG1|PNGase	17646	17646	C9JU75	H0Y2P2	Q96IV0	Q9NV10																				NP_001138765.1:NP_001138766.1:NP_001138767.1:NP_060767.2	Mouse:Ngly1|	NA
236	Q96JB6	Matrisome-associated	ECM Regulators	LOXL4	lysyl oxidase-like 4	FLJ21889|LOXC	17171	17171	Q96JB6																							NP_115587.6	Mouse:Loxl4|	NA
237	Q96JP5	Matrisome-associated	Secreted Factors	ZFP91	zinc finger protein 91 homolog (mouse)	FKSG11|PZF|ZNF757	14983	14983	Q96JP5																							NP_001183980.1:NP_444251.1	Mouse:Zfp91-Cntf|	NA
238	Q96P44	Core matrisome	Collagens	COL21A1	collagen, type XXI, alpha 1	COLA1L|DKFZp564B052|FLJ39125|FLJ44623|FP633|MGC266	17025	17025	A6PVD9	F5GZK2	H0Y4C9	H0YDH6	Q96P44																			NP_110447.2	NA	FACIT
239	Q96RW7	Core matrisome	ECM Glycoproteins	HMCN1	hemicentin 1	ARMD1|FBLN6|FIBL-6|FIBL6	19194	19194	Q5TCP6	Q96RW7																						NP_114141.2	Mouse:Hmcn1|	Fibulin
240	Q96S86	Core matrisome	Proteoglycans	HAPLN3	hyaluronan and proteoglycan link protein 3	EXLD1|HsT19883	21446	21446	H3BRY4	H3BT26	H3BTH8	Q96S86																				NP_839946.1	Mouse:Hapln3|	NA
241	Q96SY0	Core matrisome	ECM Glycoproteins	VWA9	chromosome 15 open reading frame 44	DKFZp564O1664|C15orf44	25372	25372	B4DJL6	B4DVT3	H3BMK7	H3BN95	H3BNR6	H3BP17	H3BRY6	H3BT02	H3BV25	Q96SY0														NP_001193987.1:NP_001193988.1:XP_006720772.1:XP_006720773.1:XP_006720774.1	Mouse:Vwa9|	NA
242	Q99584	Matrisome-associated	Secreted Factors	S100A13	S100 calcium binding protein A13	-	10490	10490	Q99584																							NP_001019381.1:NP_001019382.1:NP_001019383.1:NP_001019384.1:NP_005970.1:XP_005245491.1	Mouse:S100a13|	NA
243	Q99715	Core matrisome	Collagens	COL12A1	collagen, type XII, alpha 1	BA209D8.1|COL12A1L|DJ234P15.1	2188	2188	D6RGG3	H0Y4P7	H0Y5N9	H0Y991	Q99715																			NP_004361.3:NP_542376.2	Mouse:Col12a1|	FACIT
244	Q9BWP8	Matrisome-associated	ECM-affiliated Proteins	COLEC11	collectin sub-family member 11	CL-K1-I|CL-K1-II|CL-K1-IIa|CL-K1-IIb|CLK1|DKFZp686	17213	17213	C9JWT5	F8WB29	Q9BWP8																					NP_001242911.1:NP_001242912.1:NP_001242913.1:NP_001242914.1:NP_001242915.1:NP_001242916.1:NP_001242917.1:NP_001242918.1:NP_076932.1:NP_954705.1	Mouse:Colec11|	NA
245	Q9BXJ0	Matrisome-associated	ECM-affiliated Proteins	C1QTNF5	C1q and tumor necrosis factor related protein 5	CTRP5|DKFZp586B0621|FLJ30570|LORD	14344	14344	Q9BXJ0																							NP_001265360.1:NP_056460.1	Mouse:C1qtnf5|	NA
246	Q9BXN1	Core matrisome	Proteoglycans	ASPN	asporin	FLJ20129|OS3|PLAP1|SLRR1C	14872	14872	C9JGC9	Q05CQ6	Q5TBF2	Q9BXN1																				NP_001180264.1:NP_060150.4	Mouse:Aspn|	NA
247	Q9BXX0	Core matrisome	ECM Glycoproteins	EMILIN2	elastin microfibril interfacer 2	EMILIN-2|FLJ33200|FOAP-10	19881	19881	Q9BXX0																							NP_114437.2	Mouse:Emilin2|	NA
248	Q9GZM7	Core matrisome	ECM Glycoproteins	TINAGL1	tubulointerstitial nephritis antigen-like 1	ARG1|LCN7|LIECG3|TINAGRP	19168	19168	B4DNS5	E7EUP2	Q9GZM7																					NP_001191343.1:NP_001191344.1:NP_071447.1	Mouse:Tinagl1|	NA
249	Q9GZT9	Matrisome-associated	ECM Regulators	EGLN1	egl nine homolog 1 (C. elegans)	C1orf12|DKFZp761F179|ECYT3|HIFPH2|HPH2|PHD2|SM20|Z	1232	1232	Q9GZT9																							NP_071334.1	Mouse:Egln1|	NA
250	Q9H8L6	Core matrisome	ECM Glycoproteins	MMRN2	multimerin 2	EMILIN3|EndoGlyx-1|FLJ13465	19888	19888	Q9H8L6	R4GMY6	V9GY37	V9GY43	V9GYS9																			NP_079032.2	Mouse:Mmrn2|	NA
251	Q9HCY8	Matrisome-associated	Secreted Factors	S100A14	S100 calcium binding protein A14	BCMP84|S100A15	18901	18901	Q9HCY8																							NP_065723.1:XP_005245419.1:XP_006711531.1	Mouse:S100a14|	NA
252	Q9NPR2	Matrisome-associated	ECM-affiliated Proteins	SEMA4B	sema domain, immunoglobulin domain (Ig), transmembrane domain (TM) and short cytoplasmic domain, (semaphorin) 4B	KIAA1745|MGC131831|SEMAC|SemC	10730	10730	H0YKP2	H0YKV7	H0YLN3	H0YM68	H0YMD6	H0YMR1	H0YMZ3	H0YN49	H0YNC4	H0YNM2	J3KNP4	Q9NPR2												NP_064595.2:NP_945119.1	Mouse:Sema4b|	Semaphorin
253	Q9NR99	Core matrisome	ECM Glycoproteins	MXRA5	matrix-remodelling associated 5	DKFZp564I1922	7539	7539	Q9NR99																							NP_056234.2	NA	NA
254	Q9NS15	Core matrisome	ECM Glycoproteins	LTBP3	latent transforming growth factor beta binding protein 3	DKFZp586M2123|FLJ33431|FLJ39893|FLJ42533|FLJ44138|	6716	6716	E9PJR2	E9PKW1	E9PPT7	E9PQR0	E9PR75	E9PR84	E9PRF2	F5GWC4	H0YC99	H0YCQ2	H0YCX6	H0YE75	Q9NS15											NP_001123616.1:NP_001157738.1:NP_066548.2	Mouse:Ltbp3|	Growth Factor-binding
255	Q9NXG6	Matrisome-associated	ECM Regulators	P4HTM	prolyl 4-hydroxylase, transmembrane (endoplasmic reticulum)	EGLN4|HIFPH4|P4H-TM|PH-4|PH4|PHD4	28858	28858	H7C153	Q9NXG6	V9GY20	V9GYK5																				NP_808807.2:NP_808808.1	Mouse:P4htm|	NA
256	Q9UBR2	Matrisome-associated	ECM Regulators	CTSZ	cathepsin Z	CTSX|FLJ17088	2547	2547	Q9UBR2																							NP_001327.2	Mouse:Ctsz|	Cathepsin
257	Q9UBX5	Core matrisome	ECM Glycoproteins	FBLN5	fibulin 5	ARMD3|DANCE|EVEC|FIBL-5|FLJ90059|UP50	3602	3602	G3V2P8	G3V329	G3V3Y2	G3V4U0	G3XA98	H0YJ31	Q9UBX5																	NP_006320.2	Mouse:Fbln5|	Fibulin
258	Q9UHF1	Matrisome-associated	Secreted Factors	EGFL7	EGF-like-domain, multiple 7	MGC111117|RP11-251M1.2|VE-STATIN|ZNEU1	20594	20594	Q9UHF1	R4GMT3																						NP_057299.1:NP_958854.1	Mouse:Egfl7|	NA
259	Q9UIW2	Matrisome-associated	ECM-affiliated Proteins	PLXNA1	plexin A1	DKFZp761P19121|NOV|NOVP|PLEXIN-A1|PLXN1	9099	9099	F8VSZ4	Q9UIW2																						NP_115618.3	Mouse:Plxna1|	Plexin
260	Q9UK55	Matrisome-associated	ECM Regulators	SERPINA10	serpin peptidase inhibitor, clade A (alpha-1 antiproteinase, antitrypsin), member 10	PZI|ZPI	15996	15996	G3V2W1	Q9UK55																						NP_001094077.1:NP_057270.1:XP_005267790.1:XP_006725227.1:XP_006720222.1:XP_006725226.1	Mouse:Serpina10|	NA
261	Q9UKU9	Matrisome-associated	Secreted Factors	ANGPTL2	angiopoietin-like 2	ARP2|HARP|MGC8889	490	490	Q8NCH7	Q9UKU9																						NP_036230.1	Mouse:Angptl2|	NA
262	Q9Y240	Matrisome-associated	ECM-affiliated Proteins	CLEC11A	C-type lectin domain family 11, member A	CLECSF3|LSLCL|P47|SCGF	10576	10576	M0R081	Q9Y240																						NP_002966.1	Mouse:Clec11a|	NA
263	Q9Y4D7	Matrisome-associated	ECM-affiliated Proteins	PLXND1	plexin D1	KIAA0620|MGC75353|PLEXD1	9107	9107	D6RH25	H0Y9D1	H0YA64	H0YAB2	H0YAM9	Q9Y4D7																		NP_055918.2	Mouse:Plxnd1|	Plexin
264	Q9Y4K0	Matrisome-associated	ECM Regulators	LOXL2	lysyl oxidase-like 2	LOR2|WS9-14	6666	6666	E5RFE2	E5RFY0	E5RHH3	E5RI22	E5RJL2	H0YAP6	H0YAR1	Q9Y4K0	R4GMS2															NP_002309.1	Mouse:Loxl2|	NA
265	Q9Y5Y6	Matrisome-associated	ECM Regulators	ST14	suppression of tumorigenicity 14 (colon carcinoma)	HAI|MT-SP1|MTSP1|PRSS14|SNC19|TADG15	11344	11344	Q9Y5Y6																							NP_068813.1	Mouse:St14|	NA
266	Q9Y625	Matrisome-associated	ECM-affiliated Proteins	GPC6	glypican 6	MGC126288|OMIMD1	4454	4454	Q9Y625																							NP_005699.1	Mouse:Gpc6|	NA
267	Q9Y6C2	Core matrisome	ECM Glycoproteins	EMILIN1	elastin microfibril interfacer 1	DKFZp586M121|EMI|EMILIN|gp115	19880	19880	H0Y7A0	Q9Y6C2																						NP_008977.1	Mouse:Emilin1|	NA
268	Q9Y6N6	Core matrisome	ECM Glycoproteins	LAMC3	laminin, gamma 3	DKFZp434E202	6494	6494	H7BY04	Q5JTC4	Q9Y6N6																					NP_006050.3	Mouse:Lamc3|	Laminin, Basement Membrane
