# Supplementary material for: Proteomic characterization of intrahepatic cholangiocarcinoma identifies risk-stratifying subgroups and EIF4A1 as a therapeutic target
Source: Nat Commun. 2026 Mar 23;17:2741. doi: 10.1038/s41467-026-70817-1 (PMC13013968; doi:10.1038/s41467-026-70817-1)
Supplement: Supplementary file 14 — Source Data [file 41467_2026_70817_MOESM14_ESM.zip › Source Data/SuppFig7D.csv]

	Cluster	ID	Description	setSize	enrichmentScore	NES	pvalue	p.adjust	qvalue	rank	leading_edge	core_enrichment
1	high risk	GO:0051603	proteolysis involved in protein catabolic process	278	0.497534392849828	1.5178801638693	1e-10	2.83e-08	2.20526315789474e-08	829	tags=39%, list=21%, signal=33%	P62191/Q13200/O00231/P62195/Q9UNM6/P43686/Q99460/Q15650/Q15008/Q5T4S7/Q99816/P51665/P62333/P28066/P35998/P48729/P20618/Q9Y4E8/P48556/O43242/Q9BY43/Q14790/P49721/Q14669/P61289/P17980/P25788/Q8N3C0/Q9UKM7/Q9H1I8/Q9UK41/Q04323/P82094/Q9Y3E7/P15374/Q5VTR2/P19784/P25786/Q93009/P48730/Q9BZK7/P25789/Q05086/Q13619/Q9H2J4/P49720/P60900/O75150/Q8WW12/Q9BV68/Q9ULT8/Q9H1A4/P30260/O00487/Q13616/Q9H9H4/Q86YT6/…
2	high risk	GO:0030163	protein catabolic process	341	0.484376660068643	1.48922263613992	1e-10	2.83e-08	2.20526315789474e-08	830	tags=37%, list=21%, signal=32%	P62191/Q13200/P51149/O00231/P62195/Q9UNM6/P43686/Q96RL7/Q99460/Q15650/Q15008/Q5T4S7/Q99816/P51665/P62333/P28066/P35998/P48729/P20618/Q9Y4E8/P48556/O43242/Q9BY43/Q14790/P49721/Q14669/P61289/P17980/P25788/Q8N3C0/Q04206/Q9UKM7/Q9H1I8/Q9UK41/Q04323/P82094/Q9Y3E7/P15374/Q5VTR2/P19784/P25786/Q15393/Q93009/P48730/Q9BZK7/P25789/Q05086/P15311/Q9H1Y0/Q13619/Q9H2J4/P49720/P60900/O75150/Q8WW12/Q9BV68/Q9ULT8/…
3	high risk	GO:0010498	proteasomal protein catabolic process	184	0.520022838232976	1.56726686476002	1.42379367035542e-09	2.01466804355291e-07	1.56991986283926e-07	823	tags=41%, list=21%, signal=34%	P62191/Q13200/P62195/P43686/Q99460/Q15650/Q15008/P51665/P62333/P28066/P35998/P48729/P20618/P48556/P49721/Q14669/P61289/P17980/P25788/Q8N3C0/Q9UKM7/Q9H1I8/Q04323/P82094/P25786/Q93009/P48730/Q9BZK7/P25789/Q13619/P49720/P60900/O75150/Q8WW12/Q9BV68/Q9ULT8/Q9H1A4/P30260/O00487/Q13616/Q96A33/O15372/Q9UJX3/Q13617/P54578/Q6ZT12/P28070/P61086/Q8TEB1/Q14997/P62256/Q16531/Q9H000/O14818/O75113/Q96J02/Q6NTF9/…
4	high risk	GO:0044265	cellular macromolecule catabolic process	433	0.456250006008901	1.40843666574414	1.36016111114401e-09	2.01466804355291e-07	1.56991986283926e-07	1199	tags=44%, list=31%, signal=34%	P62191/Q13200/P51149/O00231/P62195/Q9UNM6/P43686/Q96RL7/Q99460/Q15650/Q15008/Q5T4S7/Q99816/Q9H2U1/P51665/P62333/P28066/P35998/P48729/P20618/Q9Y4E8/P48556/O43242/Q9BY43/Q14790/P49721/Q14669/P61289/P17980/P25788/Q7Z2W4/Q8N3C0/Q9Y580/Q9UKM7/Q9H1I8/Q9UK41/Q04323/P15170/P82094/A5YKK6/Q9Y3E7/P15374/Q5VTR2/P19784/Q9BRX2/P25786/Q93009/P48730/Q9BZK7/P25789/Q05086/P15311/O75116/Q5JVF3/Q13619/Q9H2J4/P49720/…
5	high risk	GO:0006511	ubiquitin-dependent protein catabolic process	226	0.497292740110058	1.50907646146687	4.20926174253527e-09	3.97073691045827e-07	3.09417661424961e-07	829	tags=39%, list=21%, signal=33%	P62191/Q13200/O00231/P62195/Q9UNM6/P43686/Q99460/Q15650/Q15008/Q5T4S7/Q99816/P51665/P62333/P35998/P48729/Q9Y4E8/P48556/O43242/Q9BY43/Q14669/P17980/Q8N3C0/Q9UKM7/Q9H1I8/Q9UK41/Q04323/Q9Y3E7/P15374/Q5VTR2/P19784/Q93009/P48730/Q9BZK7/Q05086/Q13619/Q9H2J4/O75150/Q8WW12/Q9BV68/Q9ULT8/Q9H1A4/P30260/O00487/Q13616/Q9H9H4/Q86YT6/Q96A33/O15372/Q9UJX3/Q13617/P54578/Q13107/Q6ZT12/P61086/Q9HD42/Q93008/P68036/…
6	high risk	GO:0009057	macromolecule catabolic process	492	0.443321404182051	1.37075802185131	3.82368838061746e-09	3.97073691045827e-07	3.09417661424961e-07	1199	tags=42%, list=31%, signal=34%	P62191/Q13200/P51149/O00231/P62195/Q9UNM6/P43686/Q96RL7/Q99460/Q15650/Q15008/Q5T4S7/Q99816/Q9H2U1/P51665/P62333/P28066/P35998/P48729/P20618/Q9Y4E8/P48556/O43242/Q9BY43/Q14790/P49721/Q14669/P61289/P17980/P15735/P25788/Q7Z2W4/Q8N3C0/Q04206/Q9Y580/Q9UKM7/Q9H1I8/Q9UK41/Q04323/P15170/P82094/A5YKK6/Q9Y3E7/P15374/Q5VTR2/P19784/Q9BRX2/P25786/Q15393/Q93009/P48730/Q9BZK7/P25789/Q05086/P15311/O75116/Q9H1Y0/…
7	high risk	GO:0043632	modification-dependent macromolecule catabolic process	238	0.49338023558931	1.50022568860411	7.16850508096548e-09	5.07171734478307e-07	3.9521100380586e-07	829	tags=39%, list=21%, signal=33%	P62191/Q13200/O00231/P62195/Q9UNM6/P43686/Q99460/Q15650/Q15008/Q5T4S7/Q99816/P51665/P62333/P35998/P48729/Q9Y4E8/P48556/O43242/Q9BY43/Q14669/P17980/Q8N3C0/Q9UKM7/Q9H1I8/Q9UK41/Q04323/Q9Y3E7/P15374/Q5VTR2/P19784/Q93009/P48730/Q9BZK7/Q05086/Q13619/Q9H2J4/O75150/Q8WW12/Q9BV68/Q9ULT8/Q9H1A4/P30260/O00487/Q13616/Q9H9H4/Q86YT6/Q96A33/O15372/Q5VYS8/Q9UJX3/Q15024/Q13617/P54578/Q13107/Q6ZT12/P61086/Q9HD42/…
8	high risk	GO:0019941	modification-dependent protein catabolic process	228	0.49351132231404	1.49885884816421	6.45844949543106e-09	5.07171734478307e-07	3.9521100380586e-07	829	tags=39%, list=21%, signal=33%	P62191/Q13200/O00231/P62195/Q9UNM6/P43686/Q99460/Q15650/Q15008/Q5T4S7/Q99816/P51665/P62333/P35998/P48729/Q9Y4E8/P48556/O43242/Q9BY43/Q14669/P17980/Q8N3C0/Q9UKM7/Q9H1I8/Q9UK41/Q04323/Q9Y3E7/P15374/Q5VTR2/P19784/Q93009/P48730/Q9BZK7/Q05086/Q13619/Q9H2J4/O75150/Q8WW12/Q9BV68/Q9ULT8/Q9H1A4/P30260/O00487/Q13616/Q9H9H4/Q86YT6/Q96A33/O15372/Q9UJX3/Q13617/P54578/Q13107/Q6ZT12/P61086/Q9HD42/Q93008/P68036/…
9	high risk	GO:0016071	mRNA metabolic process	363	0.446123080576595	1.37299506971884	3.57960915621596e-07	2.25117642490915e-05	1.7542178204146e-05	1437	tags=54%, list=37%, signal=38%	Q9H2U1/Q9UKF6/Q9Y3F4/Q9NY27/Q7KZ85/O95365/Q69YN4/Q7Z2W4/Q14562/Q9BRD0/Q9Y580/Q75N03/Q92797/O43719/Q15029/O75533/P15170/P49756/O75400/Q9H307/Q8NI27/A5YKK6/Q5VTR2/O43172/Q9BRX2/Q15393/Q12874/Q96FV9/O43290/O75643/Q6P2Q9/Q01081/O75116/O00422/Q13769/Q9UKV3/Q9NP77/Q5JVF3/Q5T200/Q10570/Q53GS9/Q96SB4/Q5T8P6/O95758/Q9Y2W2/P09661/O75312/O75150/O75534/Q9Y388/P08579/Q09161/Q99836/Q96DI7/O14744/Q9P2I0/Q14671/…
10	high risk	GO:0009894	regulation of catabolic process	359	0.439730816300638	1.35266466242139	1.01820938301051e-06	5.76306510783947e-05	4.4908392787516e-05	1129	tags=41%, list=29%, signal=32%	P62191/Q13200/P51149/P62195/P43686/Q99460/Q04637/Q9H2U1/P62333/P35998/P48729/O43242/Q9BY43/Q8NEB9/O95365/P61289/P17980/P15735/Q7Z2W4/Q04206/O15269/Q9UK41/Q04323/P04406/P82094/A5YKK6/P19784/Q15393/Q93009/P48730/Q05086/P15311/O75116/Q9H1Y0/Q9UI12/P78344/Q14457/Q5JVF3/Q9H2J4/Q676U5/Q9Y2X7/P08581/O75150/O75534/Q9UHD2/Q9ULT8/O00487/Q99836/Q14671/O00443/P61421/O15372/Q5VYS8/Q15024/P42858/P40763/Q15042/…
11	high risk	GO:0042176	regulation of protein catabolic process	139	0.511019659887676	1.52172521376969	1.41179495336135e-06	7.26432676002295e-05	5.6606898129991e-05	830	tags=39%, list=21%, signal=32%	P62191/Q13200/P51149/P62195/P43686/Q99460/P62333/P35998/P48729/O43242/P61289/P17980/Q04206/Q9UK41/Q04323/P82094/P19784/Q15393/Q93009/P48730/Q05086/P15311/Q9H2J4/O75150/Q9ULT8/O00487/O15372/P54578/P61086/Q96QK1/Q16531/Q9H000/O75113/Q96J02/O14964/Q9Y5X1/O14980/P31749/O94966/P07355/Q13257/P84022/O43847/P08238/Q9UL15/P63244/Q13464/Q92990/P23610/P07900/Q9UL46/Q06323/P49768/Q16850
12	high risk	GO:0006397	mRNA processing	267	0.452016061212975	1.37672002638043	2.76874536233148e-06	0.000120546913467663	9.39355714021773e-05	1302	tags=51%, list=34%, signal=37%	Q9H2U1/Q9UKF6/Q9Y3F4/Q9NY27/Q7KZ85/O95365/Q69YN4/Q14562/Q9BRD0/Q9Y580/Q92797/O43719/Q15029/O75533/P49756/O75400/Q9H307/Q8NI27/Q5VTR2/O43172/Q15393/Q12874/Q96FV9/O43290/O75643/Q6P2Q9/Q01081/O00422/Q13769/Q9UKV3/Q9NP77/Q5T200/Q10570/Q53GS9/Q96SB4/Q5T8P6/O95758/Q9Y2W2/P09661/O75312/O75150/Q9Y388/P08579/Q09161/Q96DI7/O14744/Q9P2I0/Q8WVC0/Q9H6T0/Q8WWY3/O43447/O60341/P52298/O60231/Q9H6E5/P62314/Q9BUQ8/…
13	high risk	GO:1901565	organonitrogen compound catabolic process	432	0.422775862634079	1.30504156382273	2.6999575534908e-06	0.000120546913467663	9.39355714021773e-05	830	tags=30%, list=21%, signal=27%	P62191/Q13200/P51149/O00231/P62195/Q9UNM6/P43686/Q96RL7/Q99460/Q15650/Q15008/Q5T4S7/Q99816/P51665/P62333/P28066/P35998/P48729/P20618/Q9Y4E8/P48556/O43242/Q9BY43/Q14790/P49721/Q14669/P61289/P17980/P25788/Q8N3C0/Q04206/Q9UKM7/Q9H1I8/Q9UK41/Q04323/P82094/Q9Y3E7/P15374/Q5VTR2/P19784/P25786/Q15393/Q93009/P48730/Q9BZK7/P25789/Q05086/P15311/Q9H1Y0/Q13619/Q9H2J4/P49720/P60900/P36639/O75150/Q8WW12/Q9BV68/…
14	high risk	GO:0031329	regulation of cellular catabolic process	317	0.437925580762202	1.34243558990902	3.45662444348628e-06	0.000139746388215231	0.000108896664798553	1129	tags=42%, list=29%, signal=32%	P62191/P62195/P43686/Q04637/Q9H2U1/P62333/P35998/P48729/Q9BY43/Q8NEB9/P61289/P17980/P15735/Q7Z2W4/O15269/Q04323/P04406/P82094/A5YKK6/P19784/Q93009/P48730/Q05086/P15311/O75116/Q9H1Y0/Q9UI12/P78344/Q14457/Q5JVF3/Q9H2J4/Q676U5/P08581/O75150/O75534/Q9UHD2/Q9ULT8/O00487/Q99836/Q14671/O00443/P61421/O15372/Q5VYS8/Q15024/P42858/P40763/Q15042/P54578/P61086/Q96LT7/Q6Y7W6/Q96QK1/Q96A65/Q08379/P78356/O15270/…
15	high risk	GO:1903047	mitotic cell cycle process	227	0.455382641158296	1.38238609655293	4.251415668083e-06	0.000160420084542332	0.000125006537889598	1536	tags=58%, list=40%, signal=37%	Q04637/Q9UKF6/Q00610/Q9BY43/P61289/Q9NYL9/Q9GZZ1/Q14204/Q9Y266/P43487/P41227/P15170/Q9Y3E7/Q08209/O75116/P37198/Q9NTJ3/Q14457/Q5JVF3/Q13619/Q96ST3/O75312/Q9H1A4/P30260/O14744/Q13616/P06400/P12004/P06730/Q14974/O95630/Q9Y295/Q9BPX3/Q8WUM4/O75179/Q9UJX3/P23258/Q15021/Q13617/P42858/O95347/Q9NRG9/Q9UBP0/Q9HD42/P60953/Q6Y7W6/O00743/Q08379/Q16531/P46013/Q68DK2/Q9H2K8/Q14008/Q9Y3I1/Q16763/Q9Y5X1/Q6P1J9/…
16	high risk	GO:0034504	protein localization to nucleus	120	0.508805046662359	1.5023742701214	4.87356122671145e-06	0.000172402228394918	0.000134343562762638	1027	tags=48%, list=26%, signal=37%	P50991/P78371/P48643/Q99832/P50990/P17987/O00629/O95365/P49368/Q7Z3B4/O00505/P10599/Q8N1F7/P57740/P12931/P52294/Q99653/Q08209/O95071/O60684/P37198/P40227/P55735/Q96ST3/O75312/Q9BVL2/O95373/Q14974/O75694/Q9BW27/Q92973/P40763/Q5SRE5/O14657/O15397/P14923/P21359/P20749/O14980/O14656/P31749/O00410/O95602/P84022/P08238/Q9Y5K6/Q9NVM9/O15379/Q8TEX9/P49768/P55060/Q8WUM0/P23497/Q9UKT5/P06493/Q8N7H5/P63165/…
17	high risk	GO:0043161	proteasome-mediated ubiquitin-dependent protein catabolic process	149	0.490822859970161	1.46772208141056	5.21919826397773e-06	0.0001737686010242	0.000135408301709391	823	tags=39%, list=21%, signal=32%	P62191/Q13200/P62195/P43686/Q99460/Q15650/Q15008/P51665/P62333/P35998/P48729/P48556/Q14669/P17980/Q8N3C0/Q9UKM7/Q9H1I8/Q04323/Q93009/P48730/Q9BZK7/Q13619/Q8WW12/Q9BV68/Q9ULT8/Q9H1A4/P30260/O00487/Q13616/Q96A33/O15372/Q9UJX3/Q13617/P54578/Q6ZT12/P61086/Q8TEB1/P62256/Q16531/Q9H000/O75113/Q96J02/Q6NTF9/Q16763/O14980/P31749/O94966/Q9UJX5/Q86UK7/P08238/Q9BZQ6/Q9UL15/P63244/Q92990/Q9Y5K6/Q13042/P49768/…
18	high risk	GO:0007049	cell cycle	489	0.410841529648009	1.27005847482505	1.09067557495137e-05	0.000342956875234709	0.000267247406961769	1429	tags=48%, list=37%, signal=35%	Q9UNM6/Q04637/Q99816/Q9UKF6/P48729/Q12768/Q00610/Q9BY43/Q8NEB9/P61289/Q9NYL9/P0C1Z6/Q9GZZ1/Q14204/Q9Y580/Q9Y266/P43487/Q9BSJ2/P41227/P15170/O75400/Q9Y3E7/O75909/O14976/Q9Y3P9/P19784/Q9BRX2/P12931/P48730/Q96CW5/Q96FV9/P17275/Q08209/P15311/O75116/Q13769/P37198/P11274/Q9Y265/Q9NTJ3/P78344/Q14457/Q5JVF3/Q13619/Q53GS9/Q9Y2X7/Q16543/Q96ST3/O75312/Q8WW12/O96019/O95373/Q9P2K8/Q9H1A4/P46940/P30260/Q8NFH4/…
19	high risk	GO:0033044	regulation of chromosome organization	89	0.525898821742645	1.52452756088549	1.71740300959495e-05	0.000511605317595127	0.000398665850980767	1488	tags=67%, list=38%, signal=43%	Q9H2U1/P50991/P78371/P48643/Q99832/P50990/P17987/P0C1Z6/P49368/P41227/P12931/Q93009/P40227/Q9Y265/Q9NTJ3/Q14457/Q5JVF3/Q96ST3/O96019/Q9H1A4/P30260/P06400/Q9Y6R4/Q9Y230/Q9BPX3/Q9UJX3/Q15021/O95347/Q9UK61/P11388/P49750/Q9UJX5/Q13257/Q8IY18/O43684/Q969U7/Q13042/Q9Y6G9/P51948/Q9UKT5/Q9H0A0/O95453/O43670/P50748/O60216/Q96Q15/Q01780/P49736/Q96QC0/Q9Y6D9/P26358/Q6P4R8/Q13618/O60264/Q7Z5K2/Q9UJX2/Q15645/…
20	high risk	GO:0000280	nuclear division	117	0.500409529698463	1.47557012192298	2.08042398797509e-05	0.000588759988596951	0.000458788237348191	1072	tags=51%, list=28%, signal=38%	Q9UNM6/Q12768/Q9BY43/Q9GZZ1/Q9Y266/P43487/P41227/Q9Y3E7/P37198/Q9NTJ3/Q14457/Q5JVF3/Q9H1A4/P30260/O14744/P06400/Q14974/Q9Y295/Q9BPX3/Q9UJX3/P23258/Q15021/O95347/Q9NRG9/Q9UBP0/Q9HD42/P60953/Q08379/P46013/Q16763/P11388/Q12929/Q9UJX5/Q9H444/Q13257/Q96EE3/Q8IY18/O43684/O75674/Q9UQN3/Q29RF7/Q969U7/O00139/Q13042/P40692/Q8N3U4/Q9Y6G9/Q9BTX1/P61160/Q9UQE7/Q86XL3/Q9Y2S7/Q6KC79/O43670/Q9NXR1/Q9P287/Q9NTI5/…
21	high risk	GO:0060341	regulation of cellular localization	263	0.439202935118366	1.3372470576302	2.33174680585178e-05	0.000628461281958147	0.000489725268998445	879	tags=34%, list=23%, signal=28%	P51149/Q99816/Q9H2U1/P50991/P78371/Q00610/P48643/Q99832/P04626/Q7KZ85/P50990/P17987/Q14204/P49368/P41743/Q9BV40/Q9UK41/O60610/Q9BUL8/Q7Z3B4/Q9Y3E7/P10599/P53367/P19784/P12931/Q93009/Q99653/P15311/O95071/O75116/Q8IWJ2/P37198/Q9H1Y0/P40227/Q14457/Q9C0E2/Q53HC9/Q96ST3/O75312/Q9BVL2/Q9ULT8/P06400/P52298/Q8WUM4/P62330/P42858/Q9NRG9/Q9NV96/P11279/P60953/Q96QK1/P14923/P68036/O15258/Q8N5M9/P31689/P98194/…
22	high risk	GO:0048285	organelle fission	135	0.484559394463033	1.44077070481407	2.77854367835028e-05	0.000714843509975571	0.000557038182406108	1072	tags=49%, list=28%, signal=37%	Q9UNM6/Q12768/Q9BY43/Q9GZZ1/Q9Y266/P43487/P41227/Q9Y3E7/O60313/P37198/Q9NTJ3/Q14457/Q5JVF3/Q9H1A4/P30260/O14744/P06400/P11233/Q14974/Q27J81/Q9Y295/Q9BPX3/Q9UJX3/P23258/Q15021/O95347/Q9NRG9/Q9UBP0/Q9HD42/P60953/Q96QK1/Q08379/P46013/Q16763/P11388/Q12929/Q9UJX5/Q9H444/Q13257/Q96EE3/Q8IY18/O43684/O75674/Q8NE86/Q9UQN3/Q29RF7/Q969U7/O00139/Q13042/P40692/Q8N3U4/Q9Y6G9/Q9BTX1/P61160/Q9UQE7/Q86XL3/Q9Y2S7/…
23	high risk	GO:0022402	cell cycle process	335	0.425401954996483	1.30675593737287	3.00276779217528e-05	0.000738941987117916	0.000575816798591048	1225	tags=44%, list=32%, signal=33%	Q9UNM6/Q04637/Q9UKF6/Q12768/Q00610/Q9BY43/Q8NEB9/P61289/Q9NYL9/Q9GZZ1/Q14204/Q9Y266/P43487/Q9BSJ2/P41227/P15170/O75400/Q9Y3E7/P19784/P48730/Q96CW5/Q96FV9/Q08209/P15311/O75116/Q13769/P37198/Q9NTJ3/Q14457/Q5JVF3/Q13619/Q9Y2X7/Q96ST3/O75312/Q9P2K8/Q9H1A4/P30260/O14744/Q13616/P06400/P12004/P06730/Q14974/Q96DE0/O95630/Q9Y295/Q9BPX3/Q8WUM4/O75179/Q9UJX3/P23258/Q15149/Q15021/Q13617/P42858/O95347/Q9NRG9/…
24	high risk	GO:1903050	regulation of proteolysis involved in protein catabolic process	83	0.523759062826611	1.51101084908517	5.0232748282662e-05	0.00118465564699945	0.000923136909229622	821	tags=41%, list=21%, signal=33%	P62191/P62195/P43686/P62333/P35998/P48729/P61289/P17980/Q04323/P82094/P19784/Q93009/P48730/Q05086/Q9H2J4/O75150/Q9ULT8/O00487/O15372/P54578/P61086/Q9H000/O75113/O14980/P31749/O94966/P08238/Q9UL15/P63244/Q92990/P23610/Q9UL46/Q06323/P49768
25	high risk	GO:0140014	mitotic nuclear division	101	0.510176016304972	1.49257357708632	6.03519176872149e-05	0.0013138148234986	0.00102378354295316	1536	tags=67%, list=40%, signal=42%	Q9BY43/Q9GZZ1/Q9Y266/P43487/P41227/Q9Y3E7/P37198/Q9NTJ3/Q14457/Q5JVF3/Q9H1A4/P30260/O14744/P06400/Q14974/Q9Y295/Q9BPX3/Q9UJX3/P23258/Q15021/O95347/Q9NRG9/Q9UBP0/Q9HD42/P60953/Q08379/P46013/Q16763/Q12929/Q9UJX5/Q9H444/Q13257/Q96EE3/Q8IY18/O43684/O75674/Q9UQN3/Q29RF7/Q969U7/O00139/Q13042/Q8N3U4/Q9Y6G9/Q9UQE7/Q86XL3/Q9Y2S7/Q6KC79/O43670/Q9NXR1/Q9P287/Q9NTI5/P50748/Q9UN37/O60216/O43633/Q8TEP8/Q9Y6D9/…
26	high risk	GO:0033365	protein localization to organelle	329	0.423495355348034	1.30046923642535	5.92238776115174e-05	0.0013138148234986	0.00102378354295316	1313	tags=46%, list=34%, signal=33%	P51149/Q96RL7/Q99816/P50991/P78371/P48643/Q99832/Q9BY43/P50990/P17987/O00629/O95365/Q9P0I2/P49368/O43402/Q9UK41/O60610/Q7Z3B4/Q14789/O00505/Q8N766/P10599/O14976/Q8N1F7/P57740/P19784/O15027/P12931/P48730/P52294/Q99653/Q08209/P15311/O95071/O60684/O75116/Q8IWJ2/P37198/P40227/P55735/Q15006/Q96ST3/O75312/Q9BVL2/O95373/O00189/P06400/Q9H9H4/Q9Y230/P11233/Q14974/O75694/Q96A33/Q9BW27/O75381/Q92973/P62330/…
27	high risk	GO:0000278	mitotic cell cycle	264	0.430882880463715	1.3121091670008	6.93762578782546e-05	0.00145433192441082	0.00113328078171496	1660	tags=58%, list=43%, signal=35%	Q04637/Q9UKF6/Q00610/Q9BY43/P61289/Q9NYL9/Q9GZZ1/Q14204/Q9Y266/P43487/Q9BSJ2/P41227/P15170/Q9Y3E7/Q96CW5/Q08209/O75116/P37198/Q9NTJ3/Q14457/Q5JVF3/Q13619/Q96ST3/O75312/Q9H1A4/P46940/P30260/O14744/Q13616/P06400/P12004/P06730/Q9Y2Z0/Q14974/O95630/Q9Y295/Q9BPX3/Q8WUM4/O75179/Q9UJX3/P23258/Q15021/Q13617/P42858/O95347/Q9NRG9/Q9UBP0/Q9HD42/P60953/Q6Y7W6/O00743/Q08379/Q16531/P46013/Q68DK2/Q9H2K8/Q14008/…
28	high risk	GO:0008380	RNA splicing	230	0.437108428620788	1.32785124570838	9.53213564380694e-05	0.0019268531337124	0.00150149053938162	1469	tags=54%, list=38%, signal=36%	Q9Y3F4/Q9NY27/Q7KZ85/O95365/Q69YN4/Q14562/Q9BRD0/Q9Y580/O43719/Q15029/O75533/P49756/O75400/Q9H307/Q8NI27/O43172/Q15393/Q12874/Q96FV9/O43290/O75643/Q6P2Q9/Q01081/O00422/Q13769/Q9UKV3/Q5T200/Q53GS9/Q96SB4/O95758/Q9Y2W2/P09661/O75312/Q9Y388/P08579/Q09161/Q96DI7/O14744/Q9H6T0/Q8WWY3/O43447/O60341/P52298/O60231/P62314/Q9BUQ8/P09012/Q13573/Q8WVV9/Q8IYB3/Q13427/Q9HCG8/Q13107/Q8WUQ7/Q2TAY7/P62316/Q92879/…
29	high risk	GO:0006508	proteolysis	491	0.399768199576861	1.23604965471708	0.000100961609401092	0.00197049210072477	0.00153549598326888	829	tags=29%, list=21%, signal=26%	P62191/Q13200/O00231/P62195/Q9UNM6/P43686/Q99460/Q15650/Q15008/Q5T4S7/Q99816/P51665/P62333/P28066/P35998/P48729/P20618/Q9Y4E8/P48556/O43242/Q9BY43/Q14790/P49721/Q14669/Q8NEB9/P61289/P17980/Q13547/P25788/Q8N3C0/Q9UKM7/Q9H1I8/Q9UK41/Q04323/O00303/P04406/P82094/Q9Y3E7/P15374/Q5VTR2/P19784/P25786/P12931/Q15393/Q93009/P48730/Q9BZK7/P25789/Q05086/Q6P2Q9/O75116/P29144/Q5JVF3/Q13619/Q9H2J4/P49720/Q53GS9/…
30	high risk	GO:0051301	cell division	191	0.446325563005628	1.34600852094367	0.000134903237690998	0.0024262026186805	0.00189060609489888	1121	tags=47%, list=29%, signal=35%	Q99816/P48729/Q12768/Q00610/Q9BY43/Q8NEB9/Q14204/Q9Y266/O75400/Q9Y3E7/O75909/Q9BRX2/O75116/P37198/Q9Y265/Q9NTJ3/Q14457/Q53GS9/Q9Y2X7/Q9H1A4/P30260/Q8NFH4/Q96N67/P06400/P11233/O95630/Q9BPX3/Q8WUM4/P62330/Q9UJX3/Q15149/Q15021/O95347/Q9UBP0/Q9HD42/P60953/Q93008/Q08379/Q68DK2/Q99570/Q14008/Q9UJX6/P53990/Q08J23/Q16763/Q9Y5X1/P11388/P49757/Q00534/Q9UJX5/Q16513/Q9H444/O75794/Q13257/Q96EE3/Q8IY18/O43684/…
31	high risk	GO:0072594	establishment of protein localization to organelle	191	0.446162895253631	1.3455179548672	0.000137170466073809	0.0024262026186805	0.00189060609489888	1301	tags=48%, list=33%, signal=34%	P51149/Q96RL7/Q99816/P50991/P78371/P48643/Q99832/Q9BY43/P50990/P17987/O00629/P49368/Q9UK41/Q7Z3B4/O00505/Q8N1F7/P57740/P19784/P52294/Q99653/Q08209/O95071/O60684/Q8IWJ2/P37198/P40227/P55735/O75312/Q9BVL2/O95373/O00189/Q9H9H4/Q9Y230/P11233/Q14974/O75694/Q9BW27/O75381/Q92973/P40763/Q15042/Q5SRE5/Q92968/P11279/O15397/P14923/P68036/Q99570/P31689/Q9Y3I1/P21359/O14964/P20749/P31749/O00410/Q9UHB9/P20645/…
32	high risk	GO:0051726	regulation of cell cycle	279	0.424465706331797	1.29499033166791	0.000137170466073809	0.0024262026186805	0.00189060609489888	1536	tags=53%, list=40%, signal=35%	Q04637/Q99816/Q9UKF6/Q00610/Q9BY43/Q8NEB9/P61289/Q9NYL9/P0C1Z6/Q14204/P43487/P41227/O75400/Q9Y3E7/O75909/P19784/P12931/Q96FV9/P17275/O75116/Q13769/P37198/P11274/Q9Y265/P78344/Q14457/Q5JVF3/Q13619/Q9Y2X7/Q16543/Q96ST3/O96019/O95373/Q9P2K8/Q9H1A4/P46940/P30260/O14744/Q14671/O00299/P06400/P06730/Q8N7R7/Q9Y230/Q96DE0/Q9Y295/Q8WUM4/O75179/Q9UJX3/P40763/Q9UBP0/Q9HD42/P60953/Q6Y7W6/P98170/Q16531/P46013/…
33	high risk	GO:0006403	RNA localization	116	0.482517816241097	1.42239675685933	0.000150773852941339	0.00258600002317569	0.00201512741251742	1236	tags=50%, list=32%, signal=35%	Q9H2U1/P50991/P78371/P48643/Q99832/Q7KZ85/P50990/P17987/Q9UN86/P49368/Q7Z3B4/Q8NI27/Q8N1F7/P57740/Q92621/Q96FV9/Q13769/P37198/P40227/Q9Y265/Q5JVF3/P55735/Q9BVL2/P52594/Q8NFH4/Q09161/Q9Y230/Q14974/O75694/Q9BW27/P52298/Q9NRG9/Q5SRE5/Q14008/Q08J23/Q12769/O14980/Q96EE3/Q96ST2/Q6I9Y2/O94906/Q9BTX1/Q99729/Q8WUM0/O95453/Q9NWS0/Q9HAV4/Q9H6R4/P05455/Q86W42/Q9BY77/Q96Q15/P52948/Q01780/P42704/Q96J01/Q8TD16/…
34	high risk	GO:0051656	establishment of organelle localization	150	0.459845035735429	1.37561091717349	0.000243797767997561	0.00405851578490058	0.00316257785730583	885	tags=35%, list=23%, signal=28%	P51149/P61221/Q99816/Q9BY43/Q14204/O43707/Q9Y266/Q9BV40/Q9BUL8/Q92734/Q9Y3E7/O60313/Q9UM54/O15027/Q9Y678/P48730/Q9H089/P15311/P37198/Q7Z3E2/Q14457/Q96N67/Q14974/O75381/Q63HQ0/Q8WUM4/P42858/Q9UBP0/O15498/Q9HD42/P11279/P60953/O00743/Q9BQS8/O95219/Q92538/Q86U38/O14964/O14980/O14656/O75340/O75506/Q9H444/Q13257/Q96EE3/Q9UQN3/P23610/P49768/P40692/O95772/P61160/Q15833/Q8N6H7
35	high risk	GO:0019953	sexual reproduction	138	0.467745520480976	1.39317892025399	0.000325821097939234	0.00526899261238876	0.0041058357905726	854	tags=36%, list=22%, signal=29%	Q9H2U1/P50991/P78371/Q12768/P48643/Q99832/P50990/P17987/P20042/P49368/P82094/P19784/P12931/Q96CW5/P41212/Q8NHU6/Q05086/Q9BQA1/Q99417/Q9Y265/Q96SB4/P09661/Q15056/P52594/Q14671/P06400/Q8N7R7/Q5VYS8/P40763/O95248/Q9C0J8/Q9NRG9/Q93008/Q14997/P04075/Q92879/Q08J23/Q5GLZ8/P11388/P31749/P23443/P52701/Q9NVM9/Q15633/P40692/Q08378/Q9Y5A9/P07686/Q9BTX1
36	high risk	GO:0051640	organelle localization	196	0.438110926010565	1.32175478886108	0.000353162300127238	0.00547213649569926	0.00426413463213314	885	tags=34%, list=23%, signal=28%	P51149/P61221/Q99816/Q9BY43/Q14204/O43707/Q9Y266/Q9BV40/Q9BUL8/Q92734/O43752/Q9Y3E7/O60313/Q9UM54/O15027/Q9Y678/P48730/Q9H089/P15311/P37198/Q7Z3E2/Q99996/Q14457/P48444/Q86T03/Q96N67/Q14974/O75381/Q63HQ0/Q8WUM4/P42858/Q9UBP0/Q86YV9/O15498/O60271/Q9HD42/Q92968/P11279/P60953/O00743/Q9H267/Q9BQS8/O95219/Q92538/Q86U38/O14964/O14980/Q96GC9/O14656/Q9NUM4/O75340/O75506/Q9H444/Q13257/Q96EE3/P61026/Q9UQN3/…
37	high risk	GO:0033043	regulation of organelle organization	373	0.402039617952159	1.23744931854133	0.000357719170213556	0.00547213649569926	0.00426413463213314	1182	tags=38%, list=30%, signal=30%	P51149/Q99816/Q9H2U1/Q13045/P50991/P78371/Q12768/Q00610/P48643/Q99832/Q9BY43/Q9Y2A7/P50990/P17987/Q5VU43/Q9NYL9/P0C1Z6/Q9UN86/Q14204/P49368/O60610/Q9BUL8/P41227/A5YKK6/Q9Y3E7/O60313/P53367/P19784/P12931/Q93009/P15311/O75116/P37198/Q9H1Y0/Q99996/P40227/Q9Y265/Q9NTJ3/Q14457/Q5JVF3/Q9BPX5/Q9Y2X7/P08581/Q96ST3/O96019/P53365/Q9H1A4/P46940/P30260/O14744/P06400/Q9Y6R4/Q9Y230/P11233/Q27J81/P59998/Q9Y295/…
38	high risk	GO:0006412	translation	271	0.413309309775078	1.25965708932071	0.000654860097235212	0.00975396881671395	0.0076007307684641	860	tags=32%, list=22%, signal=27%	Q15650/P61221/Q04637/Q9H2U1/Q7L2H7/P55884/Q7L1Q6/Q8WU90/P04626/O60841/P20042/Q8N3C0/P05198/Q9H1I8/Q92616/O00303/P04406/Q9Y450/Q14152/P15170/A5YKK6/Q9BRX2/O75116/P78344/P14618/P05387/O15371/O75534/Q14444/Q15056/Q13347/Q9NWS8/Q9P2K8/Q92600/Q09161/O75821/Q14671/P26641/P06730/P25398/P62341/Q9Y295/O15372/P52298/Q5VYS8/Q15024/Q9UBQ5/Q9Y6E2/Q6Y7W6/Q92879/P60228/P41091/P57772/Q9NQT4/P20749/P51114/Q96RP9/…
39	high risk	GO:0000003	reproduction	246	0.418487209603456	1.27219057809726	0.000700653787589093	0.0101684626609084	0.00792372299594683	1491	tags=48%, list=38%, signal=32%	Q9UNM6/Q96RL7/Q9H2U1/P50991/P78371/Q12768/P48643/Q99832/Q14790/P50990/P17987/P0C1Z6/P20042/P49368/Q9Y580/Q9BSJ2/P82094/P57740/P19784/P12931/P16144/Q96CW5/P41212/P17275/Q8NHU6/Q05086/O60684/Q9BQA1/Q99417/Q9Y265/Q9NTJ3/P36639/Q96SB4/P09661/O75534/Q15056/P52594/Q92600/Q9ULT8/P11172/Q14671/P06400/P12004/Q8N7R7/Q9Y6R4/Q5VYS8/P23258/Q15021/P40763/O95347/O95248/Q9C0J8/Q9NRG9/Q9Y618/Q93008/Q08379/Q14997/…
40	high risk	GO:0051130	positive regulation of cellular component organization	305	0.406031760758308	1.24313527754667	0.00094803053059884	0.0134146320079736	0.0104532840084451	1079	tags=36%, list=28%, signal=29%	P62195/Q04637/Q99816/Q9H2U1/P62333/P50991/P78371/Q13439/P48643/Q99832/Q9Y2A7/P50990/P17987/Q9UN86/Q14204/P49368/P41743/Q75N03/Q9UK41/P23229/A5YKK6/P12931/Q08209/O75116/P37198/Q99996/P40227/Q9Y6E0/Q9NTJ3/P78344/Q14457/Q9Y2X7/P08581/Q96ST3/Q14444/P30260/Q99836/P06400/P48509/Q9Y6R4/Q8TDM6/Q86YT6/P11233/Q9Y295/O60341/Q9BPX3/Q8WUM4/P62330/Q9UJX3/Q15021/P42858/Q15042/O95347/Q9UBP0/Q9NV96/P60953/Q96QK1/…
41	high risk	GO:0098813	nuclear chromosome segregation	89	0.477650977759603	1.38466193490497	0.00104006956604479	0.0140161755805083	0.0109220337887911	1536	tags=65%, list=40%, signal=40%	Q9BY43/Q9GZZ1/Q14204/Q9Y266/P41227/Q9Y3E7/P37198/Q9NTJ3/Q14457/Q5JVF3/Q9H1A4/P30260/P06400/Q14974/Q9BPX3/Q9UJX3/P23258/Q15021/O95347/Q9HD42/P60953/P11388/Q9UJX5/Q9H444/Q13257/Q96EE3/Q8IY18/O43684/Q9UQN3/Q29RF7/Q969U7/Q13042/P40692/Q8N3U4/Q9Y6G9/Q9BTX1/P61160/Q9UQE7/Q6KC79/O43670/Q9NTI5/P50748/Q9UN37/O60216/O43633/Q9Y6D9/Q13618/Q9HC35/O60264/Q7Z5K2/Q9UJX2/Q9BTE3/Q15645/Q14683/Q13123/O43264/P12270/…
42	high risk	GO:0010564	regulation of cell cycle process	190	0.436152740679496	1.3150229208024	0.00102166173996351	0.0140161755805083	0.0109220337887911	1536	tags=54%, list=40%, signal=34%	Q04637/Q9UKF6/Q00610/Q9BY43/Q8NEB9/P61289/Q9NYL9/Q14204/P43487/P41227/O75400/Q9Y3E7/P19784/Q96FV9/O75116/Q13769/P37198/Q14457/Q5JVF3/Q13619/Q9Y2X7/Q96ST3/Q9P2K8/Q9H1A4/P30260/O14744/P06400/Q96DE0/Q9Y295/Q8WUM4/O75179/Q9UJX3/Q9UBP0/Q9HD42/P60953/Q6Y7W6/Q16531/P46013/Q68DK2/Q9H2K8/Q99570/Q9Y3I1/O95785/Q08J23/Q6P1J9/O14980/P31749/O94966/Q9UJX5/Q16513/Q9H444/Q13257/Q8IY18/O43684/O75674/Q9UQN3/Q969U7/…
43	high risk	GO:0051276	chromosome organization	326	0.400933823947298	1.23016496046669	0.00109529309360562	0.0144171137437391	0.0112344628205815	1536	tags=52%, list=40%, signal=34%	Q9H2U1/P50991/P78371/P48643/Q99832/Q9BY43/Q7KZ85/P50990/P17987/O95365/P0C1Z6/Q13547/Q9GZZ1/P49368/Q8N3C0/Q04206/Q9Y266/Q99543/P41227/Q9Y3E7/Q5VTR2/P57740/Q9BRX2/P12931/Q93009/Q9BZK7/P54198/P37198/P40227/Q9UKV3/Q9Y265/Q9NTJ3/Q14457/Q5JVF3/Q96SB4/Q9UKL0/Q96ST3/O75150/O96019/Q9H1A4/P30260/O14744/P06400/P12004/Q9Y6R4/Q9Y230/Q14974/O75694/O60341/Q9BPX3/Q9UJX3/P23258/Q15021/O95347/O14646/Q86YP4/Q9HD42/…
44	high risk	GO:0006457	protein folding	97	0.473974617093652	1.3840653597444	0.00113210881573487	0.0145201921407653	0.0113147861390751	1000	tags=41%, list=26%, signal=31%	P50991/P78371/Q0VDF9/P48643/Q99832/P50990/P17987/P49368/Q9Y266/Q99543/O14976/O14530/O95433/Q99615/P40227/Q9H2J4/Q16543/O15212/Q9Y230/O43447/Q96A33/Q13427/P61758/O14657/P31689/Q9UHV9/O14656/P08238/Q9UL15/Q92598/P07900/Q9Y2G5/Q9NXW2/Q9H3U1/Q9NQP4/Q99471/P08621/Q6ZRP7/Q9BTW9/Q9NZL4
45	high risk	GO:0070201	regulation of establishment of protein localization	163	0.440291332238936	1.3208294586387	0.00120574033677733	0.0145201921407653	0.0113147861390751	830	tags=34%, list=21%, signal=28%	Q99816/P50991/P78371/P48643/Q99832/P04626/P50990/P17987/Q8NEB9/P49368/Q9UK41/Q9BUL8/Q7Z3B4/P10599/P53367/P19784/P12931/Q99653/Q08209/P15311/O95071/Q8IWJ2/P40227/Q9C0E2/Q53HC9/O75312/Q9BVL2/P62330/Q9NV96/P60953/Q96QK1/P14923/P68036/Q8N5M9/P31689/P98194/P21359/Q9HD26/O14980/Q6PJF5/O00410/Q05D32/P30626/P84022/P08238/P63244/Q8NE86/Q9Y5K6/Q9Y4C2/Q9Y282/O15379/Q8TD43/P49768/Q9HCM4/O00233/Q16850
46	high risk	GO:0010256	endomembrane system organization	197	0.422052220408848	1.27333782212169	0.00118733244766263	0.0145201921407653	0.0113147861390751	954	tags=36%, list=25%, signal=28%	P51149/Q99816/P48729/Q12768/Q9BY43/Q8NEB9/Q5VU43/Q9P0I2/O43402/Q9UK41/Q9BUL8/Q14789/Q2M389/O43752/P82094/Q8N766/Q9Y3E7/O14976/Q8N1F7/O15027/P48730/Q8IWJ2/Q99996/Q15006/O14744/Q8NHH9/Q9H9H4/O75694/Q96A33/Q8WUM4/Q9NP79/Q15149/O94979/P42858/Q15042/Q9UBP0/O14657/Q9HD42/P60953/Q9NZM1/Q9H267/Q08379/Q8N5M9/P53990/Q92538/Q5J8M3/O14964/Q9Y5X1/P83436/Q9H082/Q96GC9/O14656/P31749/Q7Z392/Q9H444/P51790/Q9UL15/…
47	high risk	GO:0022414	reproductive process	244	0.415195993283327	1.26213458211671	0.00116892456426477	0.0145201921407653	0.0113147861390751	1491	tags=48%, list=38%, signal=31%	Q9UNM6/Q96RL7/Q9H2U1/P50991/P78371/Q12768/P48643/Q99832/Q14790/P50990/P17987/P0C1Z6/P20042/P49368/Q9Y580/Q9BSJ2/P82094/P57740/P19784/P12931/P16144/Q96CW5/P41212/P17275/Q8NHU6/Q05086/O60684/Q9BQA1/Q99417/Q9Y265/Q9NTJ3/P36639/Q96SB4/P09661/O75534/P52594/Q92600/Q9ULT8/P11172/Q14671/P06400/P12004/Q8N7R7/Q9Y6R4/Q5VYS8/P23258/Q15021/O95347/O95248/Q9C0J8/Q9NRG9/Q9Y618/Q93008/Q08379/Q14997/P04075/Q92879/…
48	high risk	GO:0016050	vesicle organization	111	0.462135974953099	1.36036389720733	0.00131618777808824	0.0155200475499572	0.0120939183995389	781	tags=34%, list=20%, signal=28%	P51149/Q99816/Q12768/Q9BY43/Q8NEB9/P41743/Q9BV40/Q9UK41/Q92734/Q2M389/O43752/P82094/Q9Y3E7/O15027/P48730/P55735/Q9H9H4/O43747/Q8WUM4/Q9NP79/O94979/Q9HD42/O00743/Q9H267/P78356/O14653/P53990/Q92538/O14964/Q9NX57/O75340/P07355/Q9H444/P51790/Q9UQN3/O95487/Q6IAA8/Q9Y5K6
49	high risk	GO:1903311	regulation of mRNA metabolic process	145	0.44598724689218	1.33128721451057	0.00146345126385606	0.0169043554151537	0.0131726332879847	1504	tags=58%, list=39%, signal=37%	Q9H2U1/Q7KZ85/O95365/Q69YN4/Q7Z2W4/Q9Y580/P49756/A5YKK6/Q5VTR2/O75116/O00422/Q5JVF3/Q96SB4/O75150/O75534/Q09161/Q99836/Q14671/Q8WVC0/P52298/Q5VYS8/P09012/Q15024/Q13573/Q8IYB3/Q9HCG8/Q6Y7W6/Q2TAY7/Q92879/P61978/Q9NQT4/Q6P1J9/P51114/Q9NPI6/P31749/Q92615/Q13868/O00267/Q6PJT7/Q9NWH9/P38919/P26368/Q96B26/Q96ST2/Q06265/Q13464/Q86TB9/P40692/Q9Y5A9/Q6PD62/Q99729/Q15007/Q12933/O95453/P08621/Q8N7H5/Q9Y5S9/…
50	high risk	GO:0043043	peptide biosynthetic process	274	0.408435923083238	1.24553001658402	0.00155549104624117	0.0176081586434501	0.0137210683868432	860	tags=32%, list=22%, signal=27%	Q15650/P61221/Q04637/Q9H2U1/Q7L2H7/P55884/Q7L1Q6/Q8WU90/P04626/O60841/P20042/Q8N3C0/P05198/Q9H1I8/Q92616/O00303/P04406/Q9Y450/Q14152/P15170/A5YKK6/Q9BRX2/O75116/P78344/P14618/P05387/O15371/O75534/Q14444/Q15056/Q13347/Q9NWS8/Q9P2K8/Q92600/Q09161/O75821/Q14671/P26641/P06730/P25398/P62341/Q9Y295/O15372/P52298/Q5VYS8/Q15024/Q9UBQ5/Q9Y6E2/Q6Y7W6/Q92879/P60228/P41091/P57772/Q9NQT4/P20749/P51114/Q96RP9/…
51	high risk	GO:0010608	post-transcriptional regulation of gene expression	227	0.412465401336223	1.2521040210624	0.00185001873154842	0.0205315804324786	0.0159991300003878	1556	tags=54%, list=40%, signal=34%	P61221/Q04637/Q9H2U1/P55884/Q7L1Q6/P04626/O60841/P05198/Q92616/P04406/Q9Y450/P15170/A5YKK6/Q9BRX2/Q8NHU6/Q08209/O75116/P78344/Q5JVF3/P14618/O15371/Q16543/O75534/Q14444/Q15056/Q9NWS8/Q9P2K8/Q92600/Q09161/Q99836/Q14671/P06730/P62341/O15372/P52298/Q5VYS8/Q15024/P40763/Q9UBQ5/Q9Y6E2/Q9Y618/Q6Y7W6/Q92879/P60228/P41091/P57772/Q08J23/Q9NQT4/P20749/P51114/Q9NPI6/P31749/Q92615/Q13868/O75794/Q6PJT7/Q86UK7/…
52	high risk	GO:0031331	positive regulation of cellular catabolic process	171	0.432257860101244	1.29797846379212	0.00205341370035767	0.0223506183538931	0.017416606081981	1055	tags=38%, list=27%, signal=29%	P62191/P62195/P43686/Q9H2U1/P62333/P35998/P48729/P17980/P15735/Q7Z2W4/O15269/A5YKK6/P48730/P15311/O75116/Q14457/Q676U5/O75150/O75534/Q9UHD2/Q9ULT8/Q14671/O00443/Q5VYS8/Q15024/P42858/Q15042/Q96LT7/Q6Y7W6/Q96QK1/P78356/O15270/Q9H000/Q9BQS8/Q92879/Q9Y3I1/Q96J02/O95219/Q9Y5X1/Q9NQT4/Q9NPI6/P31749/Q13868/O00267/O43847/P63244/Q9P0V3/Q96B26/Q06265/Q13464/P07900/P11234/Q86TB9/P49768/P40692/Q9Y5A9/Q9UNH6/…
53	high risk	GO:0006913	nucleocytoplasmic transport	153	0.444498831270309	1.33109859500619	0.00216440610994993	0.0226861825598455	0.0176780927888698	1316	tags=50%, list=34%, signal=34%	P61221/Q7KZ85/O00629/Q7Z3B4/Q2M389/O00505/Q8NI27/P10599/Q8N1F7/P57740/Q92621/P52294/Q9H089/Q96FV9/Q99653/Q08209/O95071/O60684/Q13769/P37198/Q5JVF3/P55735/Q9C0E2/O75312/Q9BVL2/O95373/P52594/Q09161/Q14974/O75694/Q9BW27/P52298/Q92973/P40763/Q9NRG9/Q5SRE5/O15397/P14923/P21359/Q86U38/Q08J23/Q12769/P20749/O14980/P31749/O00410/Q05D32/P84022/P08238/Q96ST2/Q6I9Y2/O15379/Q8TEX9/P49768/P55060/Q8WUM0/P23497/…
54	high risk	GO:0051169	nuclear transport	153	0.444498831270309	1.33109859500619	0.00216440610994993	0.0226861825598455	0.0176780927888698	1316	tags=50%, list=34%, signal=34%	P61221/Q7KZ85/O00629/Q7Z3B4/Q2M389/O00505/Q8NI27/P10599/Q8N1F7/P57740/Q92621/P52294/Q9H089/Q96FV9/Q99653/Q08209/O95071/O60684/Q13769/P37198/Q5JVF3/P55735/Q9C0E2/O75312/Q9BVL2/O95373/P52594/Q09161/Q14974/O75694/Q9BW27/P52298/Q92973/P40763/Q9NRG9/Q5SRE5/O15397/P14923/P21359/Q86U38/Q08J23/Q12769/P20749/O14980/P31749/O00410/Q05D32/P84022/P08238/Q96ST2/Q6I9Y2/O15379/Q8TEX9/P49768/P55060/Q8WUM0/P23497/…
55	high risk	GO:0000226	microtubule cytoskeleton organization	157	0.430909010289439	1.29120939540683	0.00238639132654291	0.024558136196787	0.0191368031736168	1225	tags=46%, list=32%, signal=33%	Q12768/Q00610/Q9BY43/Q14204/Q9Y266/P43487/Q9BSJ2/P04406/Q9Y3E7/O14530/P48730/Q96CW5/Q99653/P15311/O75116/Q8IWJ2/P37198/Q99996/Q9Y2X7/P08581/O75312/Q96N67/O95684/Q14974/Q9Y295/O75381/Q8WUM4/P23258/P42858/Q9NRG9/Q9UBP0/Q9HD42/Q08379/Q14008/Q14244/O14980/O43237/Q9H444/Q13257/Q9BV86/Q9UQN3/Q13464/Q9NVM9/O15379/O00139/P40692/Q8N3U4/Q9Y6G9/Q9H2G2/Q9UQE7/Q9Y2S7/Q12873/P68371/Q9H0A0/P06493/O43670/Q9NXR1/…
56	high risk	GO:1904951	positive regulation of establishment of protein localization	111	0.454349531915719	1.33744337907024	0.00271936990167501	0.0268983455458968	0.0209603994490065	829	tags=36%, list=21%, signal=29%	Q99816/P50991/P78371/P48643/Q99832/P04626/P50990/P17987/P49368/Q9UK41/Q9BUL8/P19784/P12931/Q99653/P15311/O95071/P40227/Q9C0E2/O75312/P62330/Q9NV96/P60953/Q96QK1/P14923/P68036/P98194/O00410/Q05D32/P30626/P84022/P08238/P63244/Q8NE86/Q9Y5K6/Q9Y4C2/Q9Y282/O15379/Q8TD43/P49768/O00233
57	high risk	GO:0007017	microtubule-based process	216	0.41249757016482	1.2509010407785	0.00271936990167501	0.0268983455458968	0.0209603994490065	1254	tags=44%, list=32%, signal=31%	Q96RL7/Q12768/Q00610/Q9BY43/P04626/Q14204/Q9Y266/P43487/Q9BSJ2/O60610/P04406/P82094/Q9Y3E7/O60313/O14530/Q9Y678/P48730/Q96CW5/Q99653/P15311/O75116/Q8IWJ2/P37198/Q99996/Q9Y2X7/P08581/O75312/Q13409/Q96N67/O95684/Q8N7R7/Q14974/Q9Y295/O75381/Q8WUM4/P23258/P42858/Q9NRG9/Q9UBP0/P61758/Q9HD42/Q92968/P11279/P60953/Q08379/Q9BQS8/Q14008/Q14244/O14980/O43237/O75506/Q9H444/Q13257/Q9BV86/Q9UQN3/Q13464/Q9NVM9/…
58	high risk	GO:0051247	positive regulation of protein metabolic process	401	0.383646262947944	1.18173268981446	0.00275636756477388	0.0268983455458968	0.0209603994490065	1589	tags=48%, list=41%, signal=32%	P62191/P51149/P62195/P43686/Q04637/Q9H4A3/Q9H2U1/P62333/P35998/P48729/Q14790/P04626/Q9Y376/P61289/P17980/Q04206/Q9UK41/Q92797/Q9BUL8/P10599/O75909/Q5VTR2/P07947/P12931/P48730/Q99653/Q05086/P15311/O75116/Q99996/P78344/Q15435/P14618/O15371/O75150/O75534/Q9UHD2/Q9NWS8/Q9P2K8/Q92600/Q9ULT8/P46940/O00487/Q96N67/Q9BXI6/Q9UHR5/Q8N7R7/Q9Y6R4/Q9Y230/O60341/Q16342/Q13573/P40763/Q15042/Q13177/P61086/Q96QK1/…
59	high risk	GO:0000375	RNA splicing, via transesterification reactions	173	0.430561795097017	1.29272009980078	0.00290435828888476	0.0278621490086233	0.0217114384128941	1469	tags=55%, list=38%, signal=36%	Q9Y3F4/O95365/Q14562/Q9BRD0/Q9Y580/O43719/Q15029/O75533/P49756/O75400/Q9H307/O43172/Q15393/Q12874/O43290/O75643/Q6P2Q9/Q01081/O00422/Q53GS9/Q96SB4/Q9Y2W2/P09661/Q9Y388/P08579/Q09161/Q96DI7/O14744/Q9H6T0/Q8WWY3/O43447/O60341/P52298/O60231/P62314/Q9BUQ8/P09012/Q13573/Q8IYB3/Q9HCG8/Q13107/Q8WUQ7/Q2TAY7/P62316/Q92879/Q96I25/P61978/P51114/O60508/O43395/Q9HCS7/P38919/Q9BWJ5/P26368/Q15459/Q8NAV1/O60306/…
60	high risk	GO:0000377	RNA splicing, via transesterification reactions with bulged adenosine as nucleophile	170	0.431496410552652	1.29569491870636	0.00357031762893869	0.0331278652127754	0.0258147210789527	1302	tags=50%, list=34%, signal=35%	Q9Y3F4/O95365/Q14562/Q9BRD0/Q9Y580/O43719/Q15029/O75533/P49756/O75400/Q9H307/O43172/Q15393/Q12874/O43290/O75643/Q6P2Q9/Q01081/O00422/Q53GS9/Q96SB4/Q9Y2W2/P09661/Q9Y388/P08579/Q09161/Q96DI7/O14744/Q9H6T0/Q8WWY3/O43447/O60341/P52298/O60231/P62314/Q9BUQ8/P09012/Q13573/Q8IYB3/Q9HCG8/Q13107/Q8WUQ7/Q2TAY7/P62316/Q92879/Q96I25/P61978/P51114/O60508/O43395/Q9HCS7/P38919/Q9BWJ5/P26368/Q15459/Q8NAV1/O60306/…
61	high risk	GO:0000398	mRNA splicing, via spliceosome	170	0.431496410552652	1.29569491870636	0.00357031762893869	0.0331278652127754	0.0258147210789527	1302	tags=50%, list=34%, signal=35%	Q9Y3F4/O95365/Q14562/Q9BRD0/Q9Y580/O43719/Q15029/O75533/P49756/O75400/Q9H307/O43172/Q15393/Q12874/O43290/O75643/Q6P2Q9/Q01081/O00422/Q53GS9/Q96SB4/Q9Y2W2/P09661/Q9Y388/P08579/Q09161/Q96DI7/O14744/Q9H6T0/Q8WWY3/O43447/O60341/P52298/O60231/P62314/Q9BUQ8/P09012/Q13573/Q8IYB3/Q9HCG8/Q13107/Q8WUQ7/Q2TAY7/P62316/Q92879/Q96I25/P61978/P51114/O60508/O43395/Q9HCS7/P38919/Q9BWJ5/P26368/Q15459/Q8NAV1/O60306/…
62	high risk	GO:0045935	positive regulation of nucleobase-containing compound metabolic process	492	0.378562126865147	1.17052113269135	0.00390402681091231	0.0356399866931672	0.0277722790114135	1528	tags=46%, list=39%, signal=32%	P62195/Q15650/Q99816/Q9H2U1/P62333/P50991/P78371/Q8WUH1/P48643/Q99832/Q86TU7/P04626/Q7KZ85/P50990/P17987/P0C1Z6/P17980/Q13547/O43707/Q7Z2W4/P49368/Q04206/Q9BXJ9/Q99543/Q92616/P23229/O75533/P82094/A5YKK6/O75909/Q5VTR2/P07947/Q9UM54/P63098/P12931/Q93009/Q96FV9/P41212/Q9BZK7/P17275/Q05086/Q08209/O60684/O75116/Q9BQA1/Q13769/P37198/Q99417/P40227/Q9Y265/Q5JVF3/Q15653/Q01804/P08581/Q96ST3/O75312/O75534/…
63	high risk	GO:0010638	positive regulation of organelle organization	178	0.423746414928223	1.27546405674927	0.00405274722825956	0.0364103957332526	0.0283726163515582	1182	tags=42%, list=30%, signal=31%	Q9H2U1/P50991/P78371/P48643/Q99832/Q9Y2A7/P50990/P17987/Q9UN86/Q14204/P49368/A5YKK6/P12931/O75116/P37198/Q99996/P40227/Q9NTJ3/Q14457/Q9Y2X7/P08581/Q96ST3/P30260/P06400/Q9Y6R4/P11233/Q9Y295/Q9BPX3/Q8WUM4/P62330/Q9UJX3/Q15021/P42858/Q15042/O95347/Q9UBP0/P60953/Q96QK1/P78356/Q6R327/Q9BQS8/Q14008/Q9Y3I1/O95219/Q9UK61/Q9Y5X1/Q9UHV9/O15144/Q9UJX5/P07355/Q8IY18/P84022/Q8NE86/P50552/P11234/Q13042/P49023/…
64	high risk	GO:0045787	positive regulation of cell cycle	94	0.463631919083449	1.35168094407912	0.00412710749544871	0.0364991069128745	0.0284417440887008	995	tags=43%, list=26%, signal=32%	Q04637/Q9UKF6/Q9NYL9/Q14204/P43487/O75909/P12931/Q96FV9/O75116/Q13769/P37198/Q14457/Q5JVF3/Q13619/Q96ST3/P30260/P06400/P06730/Q8N7R7/Q96DE0/O75179/Q9UJX3/Q9UBP0/P60953/O95785/Q6P1J9/P31749/O94966/Q9UJX5/Q16513/Q13257/Q8IY18/P23443/Q13042/Q9Y6G9/P51948/Q9Y2S7/P06493/Q8ND76/Q8N7H5
65	high risk	GO:0016482	cytosolic transport	80	0.479944650474207	1.38100400558681	0.00420146779888697	0.036585088833385	0.0285087450645124	586	tags=32%, list=15%, signal=28%	P51149/Q96RL7/Q00610/Q8NEB9/O43752/Q9UBQ0/Q9Y3E7/O14976/P53367/P12931/Q93009/P15311/Q8IWJ2/Q14457/Q53HC9/Q9BV68/O00189/Q9BXI6/O43747/Q63HQ0/O15498/O60271/P11279/Q96QK1/Q99570/Q92538
66	high risk	GO:0007059	chromosome segregation	115	0.441743389763663	1.30118612275515	0.00494507246726243	0.0423894783436641	0.0330317861744379	1669	tags=64%, list=43%, signal=38%	Q9BY43/Q9GZZ1/Q14204/Q9Y266/P41227/Q9Y3E7/P19784/P37198/Q9NTJ3/Q14457/Q5JVF3/Q96SB4/Q9H1A4/P30260/Q8NFH4/Q14671/P06400/Q14974/Q9BPX3/Q9UJX3/P23258/Q15021/O95347/Q9HD42/P60953/Q93008/P46013/P11388/Q9UJX5/Q9H444/Q13257/Q96EE3/Q8IY18/O43684/Q9BV86/Q9UQN3/Q29RF7/Q969U7/Q13042/P40692/Q8N3U4/Q9Y6G9/Q9BTX1/P61160/Q9UQE7/Q6KC79/O43670/Q9NXR1/Q9H5X1/Q9NTI5/P50748/Q9UN37/O60216/O43633/P05141/Q9Y6D9/Q13618/…
67	high risk	GO:0044089	positive regulation of cellular component biogenesis	154	0.427074947062559	1.27903643744899	0.00516815433041816	0.0423894783436641	0.0330317861744379	1200	tags=42%, list=31%, signal=30%	P51149/P62195/Q04637/Q99816/P62333/Q9Y2A7/Q9UN86/Q14204/A5YKK6/P12931/O75116/P37198/Q99996/Q14457/Q9Y2X7/P08581/Q96ST3/Q99836/Q8TDM6/P11233/Q9Y295/Q8WUM4/P62330/P42858/Q15042/P60953/Q9UQ16/P78356/Q6R327/Q14008/O95219/Q9UK61/O14964/Q9Y5X1/O15144/Q12929/P84022/P63244/P50552/Q13464/P07900/P11234/Q9HCM4/P49023/P61160/Q9BRT3/Q9UNH6/Q9Y2S7/Q9UHR4/Q9NWS0/Q9UNN5/P55957/Q14247/P63165/Q9P270/Q9NZN8/Q9UN37/…
68	high risk	GO:0009896	positive regulation of catabolic process	191	0.413935290145578	1.24832739559713	0.00524251498949909	0.0423894783436641	0.0330317861744379	1055	tags=36%, list=27%, signal=27%	P62191/P51149/P62195/P43686/Q9H2U1/P62333/P35998/P48729/P17980/P15735/Q7Z2W4/O15269/Q9UK41/A5YKK6/P48730/P15311/O75116/Q14457/Q676U5/O75150/O75534/Q9UHD2/Q9ULT8/Q14671/O00443/Q5VYS8/Q15024/P42858/Q15042/Q96LT7/Q6Y7W6/Q96QK1/P78356/Q16531/O15270/Q9H000/Q9BQS8/Q92879/Q9Y3I1/Q96J02/O95219/Q9Y5X1/Q9NQT4/Q9NPI6/P31749/Q13868/O00267/O43847/P63244/Q9P0V3/Q96B26/Q06265/Q13464/P07900/P11234/Q86TB9/P49768/…
69	high risk	GO:0043604	amide biosynthetic process	305	0.393935642782675	1.2061009555301	0.00524251498949909	0.0423894783436641	0.0330317861744379	860	tags=30%, list=22%, signal=26%	Q15650/P61221/Q04637/Q9H2U1/Q7L2H7/P55884/Q7L1Q6/Q8WU90/P04626/O60841/P20042/Q8N3C0/P05198/O15269/Q9H1I8/Q92616/O00303/P04406/Q9Y450/Q14152/P15170/A5YKK6/Q9BRX2/Q9NYP7/O75116/P78344/P14618/P05387/O15371/O75534/Q14444/Q15056/Q13347/Q9NWS8/Q9P2K8/Q92600/Q09161/O75821/Q14671/P26641/P06730/P25398/P62341/Q9Y295/O15372/P52298/Q5VYS8/Q15024/Q9UBQ5/Q9Y6E2/Q6Y7W6/O15270/Q92879/P60228/Q6ZMG9/P41091/P57772/…
70	high risk	GO:0006396	RNA processing	491	0.378569063860393	1.17050370981607	0.00524251498949909	0.0423894783436641	0.0330317861744379	1562	tags=50%, list=40%, signal=34%	Q9H2U1/Q9UKF6/Q9Y3F4/Q9NY27/Q7KZ85/O95365/Q69YN4/Q14562/Q9BRD0/Q9Y580/Q92797/O43719/Q15029/O75533/P49756/O75400/Q9H307/Q8NI27/Q5VTR2/O43172/Q15393/Q12874/Q96FV9/Q9H9T3/O43290/Q08209/O75643/Q6P2Q9/Q01081/O00422/Q13769/O95163/Q9UKV3/Q9NP77/Q5T200/Q10570/Q53GS9/Q96SB4/Q5T8P6/O95758/Q9Y2W2/P09661/O75312/O75150/Q9Y388/P08579/Q09161/Q96DI7/O14744/Q9P2I0/Q14671/Q8WVC0/Q96EK9/Q9H6T0/Q8WWY3/O43447/Q96DE0/…
71	high risk	GO:0006417	regulation of translation	179	0.416854866030282	1.25464044105358	0.00546559706996485	0.0435708160788747	0.0339523376177209	1395	tags=49%, list=36%, signal=33%	P61221/Q04637/Q9H2U1/P55884/Q7L1Q6/P04626/O60841/P05198/Q92616/P04406/Q9Y450/P15170/A5YKK6/Q9BRX2/O75116/P78344/P14618/O15371/O75534/Q14444/Q15056/Q9NWS8/Q9P2K8/Q92600/Q09161/Q14671/P06730/P62341/O15372/P52298/Q5VYS8/Q15024/Q9UBQ5/Q9Y6E2/Q6Y7W6/Q92879/P60228/P41091/P57772/Q9NQT4/P20749/P51114/Q9NPI6/P31749/Q92615/Q13868/O75794/Q86UK7/P38919/P23443/P63244/Q96B26/Q06265/Q9BY44/Q13464/P13639/Q71RC2/…
72	high risk	GO:1905114	cell surface receptor signaling pathway involved in cell-cell signaling	106	0.446282537324391	1.3098089473728	0.00591176163697776	0.044001887057721	0.0342882474933701	1119	tags=42%, list=29%, signal=30%	Q9H4A3/P48729/Q13547/P19784/P12931/P48730/P52294/Q9BZK7/Q9Y608/O43815/Q08209/O95071/Q9Y265/Q8WVC0/P25398/Q8N7R7/Q5VTB9/Q9Y230/Q15042/P60953/Q96QK1/P98170/P14923/Q16531/Q70CQ2/Q6P1J9/P31749/P38919/P84022/P63244/Q8TD43/P49768/Q6PD62/P26006/O60716/Q99471/P67775/Q8ND76/Q8N7H5/Q13614/Q9P0R6/P62136/P40818/P49840
73	high risk	GO:0044772	mitotic cell cycle phase transition	125	0.436833088127869	1.29396175853178	0.00591176163697776	0.044001887057721	0.0342882474933701	1530	tags=56%, list=39%, signal=35%	Q04637/Q9UKF6/P61289/Q9NYL9/P15170/Q08209/Q5JVF3/Q13619/Q96ST3/O75312/Q9H1A4/P30260/Q13616/P06400/P06730/O75179/Q9UJX3/Q13617/Q9UBP0/Q6Y7W6/O00743/Q16531/Q9H2K8/Q9Y3I1/Q16763/Q6P1J9/P31749/Q12929/Q00534/Q9UJX5/Q9H444/Q13257/Q8IY18/O43684/P23443/Q969U7/Q9UL46/Q06323/Q13042/Q9Y6G9/O95905/Q96K21/P51948/P06493/O43670/P67775/Q8ND76/P55957/P50613/P50748/Q9UN37/O60216/Q16254/Q7L7X3/O43633/P31350/Q9Y6D9/…
74	high risk	GO:0034248	regulation of cellular amide metabolic process	191	0.412708512489726	1.2446277348227	0.00576304005991317	0.044001887057721	0.0342882474933701	1556	tags=53%, list=40%, signal=34%	P61221/Q04637/Q9H2U1/P55884/Q7L1Q6/P04626/O60841/Q04206/P05198/Q92616/P04406/Q9Y450/P15170/A5YKK6/Q9BRX2/O75116/P78344/P14618/O15371/O75534/Q14444/Q15056/Q9NWS8/Q9P2K8/Q92600/Q09161/Q14671/P06730/P62341/O15372/P52298/Q5VYS8/Q15024/Q9UBQ5/Q9Y6E2/Q6Y7W6/Q92879/P60228/P41091/P57772/Q9NQT4/P20749/P51114/P18669/Q9NPI6/P31749/Q92615/Q13868/O75794/Q86UK7/P38919/P23443/P63244/Q96B26/Q06265/Q9BY44/Q13464/…
75	high risk	GO:2000112	regulation of cellular macromolecule biosynthetic process	203	0.410025137995367	1.23922861483614	0.00583740084204028	0.044001887057721	0.0342882474933701	1664	tags=56%, list=43%, signal=34%	P61221/Q04637/Q9H2U1/P55884/Q7L1Q6/P04626/O60841/P05198/Q92616/P04406/Q9Y450/P15170/A5YKK6/Q9BRX2/Q99653/O75116/P78344/P14618/O15371/O75534/Q14444/Q15056/Q9NWS8/Q9P2K8/Q92600/Q09161/Q14671/P06730/P62341/O15372/P52298/Q5VYS8/Q15024/Q15042/Q9UBQ5/Q9Y6E2/Q6Y7W6/Q08379/Q92879/P60228/Q99805/P41091/P57772/P07108/Q9NQT4/P20749/P51114/Q9NPI6/P31749/Q92615/Q13868/O75794/Q86UK7/P38919/P23443/P63244/Q96B26/…
76	high risk	GO:0070647	protein modification by small protein conjugation or removal	284	0.397581515007114	1.21363622841361	0.00598612244424827	0.044001887057721	0.0342882474933701	1479	tags=49%, list=38%, signal=33%	Q5T4S7/Q99816/Q9Y4E8/Q14669/Q04206/Q75N03/Q9P0J7/Q9UK41/Q04323/O00303/P15374/Q5VTR2/Q15393/Q93009/Q99653/Q05086/O95071/P29144/Q9H1Y0/Q13619/Q53GS9/Q01804/Q53HC9/O75150/Q8WW12/Q9BV68/Q9ULT8/Q9H1A4/P30260/O00487/Q13616/Q8WVC0/Q9H2C0/Q5VTB9/Q86YT6/O95630/O60341/Q8WWI1/Q9UJX3/Q13617/P54578/Q13107/Q6ZT12/P61086/P60953/P98170/Q93008/P68036/Q8TEB1/P62256/Q16531/Q9BRZ2/Q9H000/O75113/P31689/Q70CQ2/Q9UJX6/…
77	high risk	GO:0031399	regulation of protein modification process	385	0.38188677087121	1.17608438743785	0.00576304005991317	0.044001887057721	0.0342882474933701	1578	tags=48%, list=41%, signal=31%	Q04637/P60510/Q9H4A3/Q99816/Q9NY27/P04626/Q7KZ85/Q9Y376/Q14669/Q04206/Q9UK41/Q04323/Q92797/Q8WUA2/Q9BUL8/P10599/O75909/Q5VTR2/P07947/P12931/P48730/Q99653/Q05086/O95071/O75116/P37198/Q9H1Y0/Q99996/Q15435/P41236/Q9H2J4/Q01804/Q16543/Q96ST3/O75150/Q9UHD2/O95373/Q9P2K8/Q92600/P46940/Q8IVT5/Q96N67/O95684/P06400/Q9UHR5/Q8N7R7/Q9Y6R4/Q9Y230/O60341/Q15149/Q96B36/Q13573/P42858/Q15042/Q13107/Q13177/O60271/…
78	high risk	GO:0016055	Wnt signaling pathway	94	0.455631471408259	1.328356293162	0.00665537019646392	0.0470867441399822	0.0366921067410314	1356	tags=48%, list=35%, signal=32%	Q9H4A3/P48729/Q13547/P19784/P12931/P48730/P52294/Q9BZK7/Q9Y608/O43815/O95071/Q9Y265/Q8WVC0/P25398/Q8N7R7/Q5VTB9/Q9Y230/P60953/Q96QK1/P98170/P14923/Q16531/Q70CQ2/Q6P1J9/P84022/P63244/Q8TD43/P49768/Q6PD62/P26006/O60716/Q99471/P67775/Q8ND76/Q8N7H5/Q9P0R6/P62136/P40818/P49840/Q13283/P62877/Q8NBM4/Q96BN8/Q13618/P19838
79	high risk	GO:0198738	cell-cell signaling by wnt	94	0.455631471408259	1.328356293162	0.00665537019646392	0.0470867441399822	0.0366921067410314	1356	tags=48%, list=35%, signal=32%	Q9H4A3/P48729/Q13547/P19784/P12931/P48730/P52294/Q9BZK7/Q9Y608/O43815/O95071/Q9Y265/Q8WVC0/P25398/Q8N7R7/Q5VTB9/Q9Y230/P60953/Q96QK1/P98170/P14923/Q16531/Q70CQ2/Q6P1J9/P84022/P63244/Q8TD43/P49768/Q6PD62/P26006/O60716/Q99471/P67775/Q8ND76/Q8N7H5/Q9P0R6/P62136/P40818/P49840/Q13283/P62877/Q8NBM4/Q96BN8/Q13618/P19838
80	high risk	GO:0051168	nuclear export	86	0.455637719354271	1.31791525267846	0.00650664840495035	0.0470867441399822	0.0366921067410314	1096	tags=43%, list=28%, signal=32%	P61221/Q7KZ85/Q2M389/Q8NI27/P10599/Q8N1F7/P57740/Q9H089/Q96FV9/Q99653/Q13769/P37198/Q5JVF3/Q9C0E2/P52594/Q09161/O75694/Q9BW27/P52298/Q5SRE5/Q86U38/Q08J23/Q12769/O14980/Q05D32/Q96ST2/Q6I9Y2/P55060/Q8WUM0/P23497/O60524/Q9HAV4/Q9H6R4/P05455/Q86W42/Q9BY77/Q96Q15
81	low risk	GO:0070727	cellular macromolecule localization	337	0.491238599727954	1.45211616827039	3.72149078110399e-10	1.56302612806368e-07	1.30839781146183e-07	812	tags=46%, list=31%, signal=36%	Q15276/O60749/O75367/Q6QNY1/Q9H269/Q9UJ41/Q6ZMZ3/Q9Y5X3/O43615/Q9H1H9/Q16181/O15075/Q9H6Z4/Q9H6U6/Q9H270/Q9HD20/Q96JC1/Q99719/P31150/P27694/Q13445/Q8N668/Q14118/P49069/O00258/Q8WUH2/P50402/O14907/O00203/Q92599/Q9P253/Q6VY07/Q13561/Q9Y2I7/P04216/Q9H081/O60518/Q9BXS5/Q9UNL2/O00159/O43464/Q9Y664/P58004/Q8NC56/P11532/P38646/Q9BXC9/P62258/Q8N129/Q86VS8/P27986/Q96AC1/P04156/Q14141/Q9Y484/Q9UH99/Q15019/…
82	low risk	GO:0008104	protein localization	463	0.453225704216876	1.35128891340452	6.86883736915036e-08	1.44245584752158e-05	1.20746930594538e-05	815	tags=42%, list=31%, signal=35%	Q15276/O60749/O75367/Q6QNY1/Q9H269/Q9UJ41/P49593/Q6ZMZ3/Q9Y5X3/Q9BRT2/O43615/Q9H1H9/Q96FZ7/P47224/Q16181/O15075/Q9H6Z4/Q9H6U6/Q9H270/Q9HD20/Q96JC1/Q99719/P31150/P27694/Q13445/Q8N668/Q14118/P49069/P51608/O00258/Q8WUH2/P50402/O14907/O00203/Q92599/Q9P253/Q6VY07/Q13561/Q9Y2I7/P04216/Q9H081/O60518/Q9BXS5/O60831/Q9UNL2/Q9C0H9/O00159/O43464/Q9Y664/Q96BM9/P02753/P58004/P43034/Q8NC56/O75382/P11532/P38646/…
83	low risk	GO:0051649	establishment of localization in cell	382	0.456319868903727	1.35254184933549	3.96086506771825e-07	5.54521109480555e-05	4.64185590392244e-05	775	tags=40%, list=30%, signal=33%	Q9P2R3/Q562E7/O60749/Q6QNY1/Q00577/Q9H269/Q9UJ41/Q6ZMZ3/Q9Y5X3/P78537/Q96IG2/O43615/Q9H1H9/Q96FZ7/O15075/Q66K74/Q9H6Z4/Q9H6U6/A4D1P6/Q9H270/Q96JC1/Q99719/P31150/P28482/Q8TDH9/Q13445/Q92905/Q8IXI2/O43896/Q8WUH2/Q15075/Q9UMX3/O43426/P50402/O00203/Q9P253/Q9H1K1/Q13561/Q9Y2I7/P04216/Q9H081/O75379/O60518/Q9BXS5/Q9UNL2/O00159/O43464/Q96BM9/P43034/Q9NQ89/P11532/P38646/Q9BXC9/Q9H8T0/P62258/Q86VS8/P27986/…
84	low risk	GO:0046907	intracellular transport	316	0.461413079494114	1.36134136632885	1.24067053193001e-06	0.000130270405852651	0.000109048409911743	775	tags=41%, list=30%, signal=32%	Q9P2R3/Q562E7/O60749/Q6QNY1/Q00577/Q9H269/Q9UJ41/Q6ZMZ3/Q9Y5X3/P78537/O43615/Q9H1H9/Q96FZ7/O15075/Q66K74/Q9H6Z4/Q9H6U6/A4D1P6/Q9H270/Q96JC1/P31150/P28482/Q8TDH9/Q13445/Q8IXI2/O43896/Q8WUH2/Q15075/Q9UMX3/P50402/O00203/Q9P253/Q9Y2I7/O75379/O60518/Q9BXS5/Q9UNL2/O00159/O43464/Q96BM9/P43034/P38646/Q9H8T0/P62258/Q86VS8/P27986/P04156/Q9UH99/Q9BZL1/O95613/P61006/Q9Y584/P49754/Q969Q5/P01019/P46934/P07437/…
85	low risk	GO:0007017	microtubule-based process	120	0.518996108844439	1.47601412393951	1.11846311659623e-05	0.000939509017940831	0.000786456170406611	769	tags=48%, list=29%, signal=35%	Q6QNY1/Q00577/P78537/Q9H1H9/Q96FZ7/O75935/Q9NQC7/Q66K74/Q9H6U6/Q8TDH9/Q14118/P51608/Q8IXI2/O43896/O00423/O00203/O75970/P46527/Q13561/O75379/Q96BM9/P43034/Q9BXC9/Q9Y3E1/Q86VS8/P63167/Q9UH99/O95613/Q96FJ2/Q5TZA2/Q8TDX7/P33151/Q86UU1/P07437/Q96EV8/O43236/Q08AD1/Q9UPY8/P16591/Q9Y496/Q14194/Q6P597/Q9BVA0/P36404/Q15018/Q969J3/Q9P1Y5/P07205/Q92974/Q9NUP1/O15066/Q00535/Q96JI7/Q13885/Q8TEW8/Q9P2K6/P02545
86	low risk	GO:0006886	intracellular protein transport	182	0.472725107909301	1.37011244308229	2.66684438984356e-05	0.00186679107289049	0.00156267723896096	832	tags=45%, list=32%, signal=33%	O60749/Q6QNY1/Q9H269/Q9UJ41/Q9Y5X3/O43615/Q9H1H9/Q9H6Z4/Q9H6U6/Q9H270/Q96JC1/P31150/Q13445/Q8WUH2/P50402/O00203/Q9P253/Q9Y2I7/O60518/Q9BXS5/Q9UNL2/O00159/O43464/P38646/P62258/P27986/P04156/Q9BZL1/O95613/P61006/Q9Y584/P49754/Q969Q5/P01019/P46934/Q9BVK6/Q9HCU5/P56377/P60033/Q9UNK0/Q5EBL4/Q9Y5J7/Q9Y3D7/O43681/P49755/O95714/Q9BVA0/Q96L92/Q14393/Q9UL26/Q86TM6/Q8TAT6/Q92930/P62072/P34931/O60499/P10909/…
87	low risk	GO:0032879	regulation of localization	455	0.421950783022222	1.25785486338839	6.48640838088012e-05	0.00389184502852807	0.00325783518678791	769	tags=38%, list=29%, signal=32%	Q9P2R3/O75367/Q9UJ41/P49593/Q9Y5X3/Q96IG2/Q07021/Q9BRT2/O15075/Q9H6U6/Q7Z7A4/Q9H270/Q99719/P31150/P00742/P28482/Q8N668/Q14118/P07737/P51608/Q9BX97/Q8IYU2/Q9UMX3/Q14678/O43426/P50402/O14907/P01024/Q9P253/Q9H1K1/P46527/P04216/O75379/Q9P266/Q9C0H9/O00159/O43464/P14174/P02753/P58004/P46108/Q96P48/Q99969/Q9NQ89/P11532/Q9BXC9/P62258/Q8N129/P27986/Q9NX24/Q86YV5/Q4KMQ2/Q13586/Q96AC1/P04156/Q9UH99/O60486/…
88	low risk	GO:0033365	protein localization to organelle	161	0.471844485086848	1.35865256010159	0.00016437726312275	0.00809415662940352	0.00677555968476385	718	tags=42%, list=27%, signal=33%	Q15276/O75367/O43615/O15075/Q9H270/P27694/Q14118/P49069/O00258/O00203/Q6VY07/Q13561/Q9Y2I7/Q9H081/O60518/Q9UNL2/O43464/Q9Y664/P58004/Q8NC56/Q9BXC9/P62258/Q86VS8/P27986/Q96AC1/Q9UH99/Q9BZL1/P61006/Q5TZA2/Q9Y584/P49754/P55854/P01019/P46934/Q96EV8/Q13526/P60033/P35240/Q96EZ8/Q9UPY8/Q9Y5J7/Q9Y3D7/P35241/O43681/Q8NFG4/P49755/Q5JTV8/P36404/Q92499/Q92930/P62072/P34931/O60832/P10909/Q96JB5/Q5JRX3/P00734/…
89	low risk	GO:0061024	membrane organization	183	0.458856829056995	1.33045469914049	0.000173446213487218	0.00809415662940352	0.00677555968476385	554	tags=32%, list=21%, signal=27%	Q9P2R3/Q15276/Q6QNY1/P17152/Q96FZ7/P47224/Q9H270/Q96JC1/P49069/O00258/Q8IXI2/Q8IYU2/Q8WUH2/Q15075/Q9UMX3/O43426/P50402/P01024/O00203/Q92599/Q9Y2I7/O75379/P43034/Q8NC56/P38646/P05154/Q4KMQ2/Q9UH99/P61006/O75531/Q8NCW5/Q9Y584/P49754/P12236/Q9BVK6/Q8N9M5/Q9HCU5/P84095/Q9UNK0/Q5EBL4/Q9Y5J7/O43681/Q96NA2/Q8IXJ6/P49755/O95477/Q5JTV8/O75396/P02652/Q9NRY6/Q14393/Q9ULH1/Q01968/Q00765/Q92930/P62072/O60499/…
90	low risk	GO:0016192	vesicle-mediated transport	325	0.431576475359458	1.27448836078327	0.000230127274912064	0.00878667776936971	0.00735526409766788	742	tags=36%, list=28%, signal=29%	Q9P2R3/Q15276/Q562E7/O60749/Q6QNY1/Q9H269/Q9UJ41/Q9Y5X3/P78537/Q96IG2/Q9H1H9/Q96FZ7/P47224/Q9NPY3/O15075/A4D1P6/Q9H270/Q96JC1/Q99719/P31150/P28482/Q13445/Q8N668/P49069/Q92905/O43896/Q8WUH2/Q15075/O43426/P01024/O00203/Q92599/Q9P253/Q9Y2I7/O75379/Q9BXS5/P61163/Q9C0H9/P05156/Q9NQ89/Q9BXC9/Q9H8T0/Q86VS8/Q4KMQ2/Q15019/Q9BSU1/P61006/Q8N4L2/P41240/P48454/P49754/P55290/O00291/P46934/Q96EV8/P0C0L4/O43236/…
91	low risk	GO:0045184	establishment of protein localization	328	0.430190897875318	1.27085572037924	0.000227860029549989	0.00878667776936971	0.00735526409766788	815	tags=40%, list=31%, signal=31%	Q15276/O60749/O75367/Q6QNY1/Q9H269/Q9UJ41/P49593/Q6ZMZ3/Q9Y5X3/Q9BRT2/O43615/Q9H1H9/Q96FZ7/P47224/Q9H6Z4/Q9H6U6/Q9H270/Q9HD20/Q96JC1/P31150/Q13445/Q8N668/P49069/O00258/Q8WUH2/P50402/O00203/Q9P253/Q9Y2I7/O60518/Q9BXS5/O60831/Q9UNL2/Q9C0H9/O00159/O43464/Q96BM9/P02753/P43034/O75382/P38646/Q9BXC9/Q9H8T0/P62258/Q86VS8/P27986/P04156/Q9BZL1/Q9BSU1/O95613/P61006/Q9Y584/P41240/P49754/Q969Q5/P01019/O00291/…
92	low risk	GO:0051656	establishment of organelle localization	85	0.50899610530666	1.42226464208531	0.000316707371763528	0.0105265277795753	0.00881167989568455	501	tags=35%, list=19%, signal=29%	Q6QNY1/Q9UJ41/Q6ZMZ3/P78537/Q9H1H9/Q96FZ7/Q66K74/Q99719/Q8TDH9/Q92905/Q8IXI2/O43896/O43426/O00203/Q13561/Q9H081/O00159/P43034/Q9NQ89/Q9BXC9/Q86VS8/Q9UH99/Q5TZA2/Q96EV8/Q9BVK6/Q9HCU5/P49755/P16591/Q9Y496/Q9BVA0
93	low risk	GO:0033043	regulation of organelle organization	212	0.449535067443525	1.30876999908929	0.000325821097939234	0.0105265277795753	0.00881167989568455	779	tags=43%, list=30%, signal=33%	O75367/P49593/Q96FZ7/Q16181/Q9NQC7/Q8N3V7/Q66K74/Q9H6U6/Q9H270/O60504/P28482/P07737/P51608/Q8IXI2/Q9UMX3/Q14678/O43426/O75970/P46527/Q9Y2I7/Q99536/O43464/Q00587/P43034/P46108/Q96P48/Q9Y3E1/P27986/Q96AC1/P45984/Q9Y484/Q96F07/Q96GD0/Q5TZA2/Q8TDX7/P33151/Q6ZW31/Q86UU1/Q13615/Q9H0Q0/P49959/P12236/Q9BVK6/Q8N9M5/Q96RR4/Q9HCU5/Q9UHG0/P09619/Q13526/Q08AD1/P08697/P35240/P84095/P36507/Q96EZ8/Q9UPY8/Q9UPR3/…
94	low risk	GO:0051493	regulation of cytoskeleton organization	111	0.48322117822163	1.36930511693585	0.00048084467974758	0.0144253403924274	0.0120753475966686	655	tags=41%, list=25%, signal=32%	P49593/Q96FZ7/Q9NQC7/Q8N3V7/Q66K74/Q9H6U6/O60504/P28482/P07737/P51608/Q14678/O75970/P46527/Q00587/P43034/P46108/Q96P48/Q9Y3E1/P27986/Q96AC1/Q96F07/Q96GD0/P33151/Q6ZW31/Q86UU1/Q9H0Q0/P09619/Q08AD1/P08697/P35240/P84095/Q9UPY8/P35241/P16591/Q9BVA0/P36404/Q9P2A4/Q96J84/Q9Y696/P63313/Q13485/Q9P1Y5/Q9UI08/Q92974/O94868
95	low risk	GO:0051640	organelle localization	112	0.481663900589756	1.36511291882459	0.000563272886661975	0.0147859132748768	0.0123771805358618	775	tags=43%, list=30%, signal=32%	Q6QNY1/Q9UJ41/Q6ZMZ3/P78537/Q9H1H9/Q96FZ7/Q66K74/Q9H270/Q99719/Q8TDH9/Q92905/Q8IXI2/O43896/O43426/O00203/Q9P253/Q13561/Q9H081/O00159/P43034/Q9NQ89/Q9BXC9/Q86VS8/Q9UH99/P61006/Q5TZA2/Q96EV8/Q9BVK6/Q9HCU5/Q9NVT9/Q9UNK0/Q8NFG4/P49755/P16591/Q9Y496/Q9BVA0/Q92930/O60499/Q969J3/O15530/Q9NUP1/O15066/P13612/Q00535/Q96JI7/Q8TEW8/P02545/Q15363
96	low risk	GO:0015031	protein transport	312	0.428533153309719	1.26364460071633	0.000554114181380259	0.0147859132748768	0.0123771805358618	832	tags=40%, list=32%, signal=31%	Q15276/O60749/Q6QNY1/Q9H269/Q9UJ41/P49593/Q9Y5X3/Q9BRT2/O43615/Q9H1H9/Q96FZ7/P47224/Q9H6Z4/Q9H6U6/Q9H270/Q9HD20/Q96JC1/P31150/Q13445/Q8N668/Q8WUH2/P50402/O00203/Q9P253/Q9Y2I7/O60518/Q9BXS5/O60831/Q9UNL2/Q9C0H9/O00159/O43464/Q96BM9/P02753/P43034/O75382/P38646/Q9BXC9/Q9H8T0/P62258/Q86VS8/P27986/P04156/Q9BZL1/Q9BSU1/O95613/P61006/Q9Y584/P41240/P49754/Q969Q5/P01019/O00291/P46934/Q9BVK6/Q9HCU5/P56377/…
97	low risk	GO:0120036	plasma membrane bounded cell projection organization	233	0.437211394315135	1.27895782165928	0.000609066459329393	0.0150475242893144	0.0125961732146141	745	tags=39%, list=28%, signal=31%	O60749/Q6QNY1/P78537/Q16181/Q9NQC7/O15075/Q9ULP9/Q66K74/Q9H6U6/P08670/P31150/P51116/Q8TDH9/Q14118/P07737/P51608/Q14678/Q86X55/P04216/Q6NUS6/Q15751/Q9C0H9/Q00587/P43034/P46108/Q96P48/Q9BXC9/Q9Y3E1/P27986/Q86YV5/P55287/Q4KMQ2/P04156/Q14141/P63167/Q96F07/O60486/Q15019/O95613/Q96FJ2/P61006/P23470/Q5TZA2/Q15052/P07942/O43251/P01019/P55290/P46934/P20827/O15230/Q96EV8/P24043/Q5JSL3/Q9UHG0/Q08AD1/Q9ULJ8/…
98	low risk	GO:0030030	cell projection organization	236	0.437997186201561	1.28161893729446	0.000645701365101155	0.0150663651856936	0.0126119447920342	745	tags=39%, list=28%, signal=31%	O60749/Q6QNY1/P78537/Q16181/Q9NQC7/O15075/Q9ULP9/Q66K74/Q9H6U6/P08670/P31150/P51116/Q8TDH9/Q14118/P07737/P51608/Q14678/Q86X55/P04216/Q6NUS6/Q15751/Q9C0H9/Q00587/P43034/P46108/Q96P48/Q9BXC9/Q9Y3E1/P27986/Q86YV5/P55287/Q4KMQ2/P04156/Q14141/P63167/Q96F07/O60486/Q15019/O95613/Q96FJ2/P61006/P23470/Q5TZA2/Q15052/P07942/O43251/P01019/P55290/P46934/P20827/O15230/Q96EV8/P24043/Q5JSL3/Q9UHG0/Q08AD1/Q9ULJ8/…
99	low risk	GO:0031344	regulation of cell projection organization	106	0.480949147456648	1.3605369565328	0.000984846115224339	0.0217702825470643	0.0182237452900238	552	tags=35%, list=21%, signal=29%	Q16181/Q9NQC7/Q9H6U6/P08670/P31150/P51116/P07737/Q14678/Q86X55/P04216/Q9C0H9/Q00587/P43034/P46108/Q96P48/P27986/Q86YV5/P04156/O60486/P23470/Q5TZA2/P01019/P46934/P20827/Q96EV8/Q5JSL3/Q9UHG0/Q08AD1/P84095/O75781/P35241/P16591/Q14194/Q9BVA0/O14641/Q92930/Q9P2A4
100	low risk	GO:0051128	regulation of cellular component organization	404	0.410146094190413	1.21781694901808	0.00116892456426477	0.0245474158495603	0.020548463392865	740	tags=36%, list=28%, signal=31%	Q9P2R3/O75367/Q9UJ41/P49593/Q96FZ7/Q16181/Q9NQC7/Q8N3V7/Q66K74/Q9H6U6/Q9H270/P08670/P31150/O60504/P51116/P28482/Q14118/P07737/P51608/Q8IXI2/Q9UMX3/Q14678/Q86X55/O43426/P01024/O75970/Q92599/P18433/P46527/Q9Y2I7/P04216/Q99536/O75379/Q9C0H9/O00159/O43464/P49427/Q00587/P58004/P43034/P46108/Q96P48/Q9Y3E1/P27986/Q9UPX8/Q86YV5/Q4KMQ2/Q96AC1/P04156/P45984/Q9Y484/Q96F07/Q96GD0/O60486/Q5U651/P23470/Q5TZA2/…
101	low risk	GO:0120035	regulation of plasma membrane bounded cell projection organization	104	0.479039057442332	1.3536605420041	0.00133459570078322	0.0266919140156643	0.0223436072211326	501	tags=33%, list=19%, signal=28%	Q16181/Q9NQC7/Q9H6U6/P08670/P31150/P51116/P07737/Q14678/Q86X55/P04216/Q9C0H9/Q00587/P43034/P46108/Q96P48/P27986/Q86YV5/P04156/O60486/P23470/Q5TZA2/P01019/P46934/P20827/Q96EV8/Q5JSL3/Q9UHG0/Q08AD1/P84095/O75781/P35241/P16591/Q14194/Q9BVA0
102	low risk	GO:0032880	regulation of protein localization	145	0.454172318394692	1.30284206526217	0.00148185921466055	0.0282900395526106	0.0236813864926615	769	tags=43%, list=29%, signal=32%	O75367/P49593/Q9BRT2/O15075/Q9H6U6/Q9H270/P31150/Q8N668/Q14118/P50402/O14907/Q9C0H9/O00159/O43464/P02753/P58004/P62258/Q8N129/P27986/Q96AC1/P04156/Q9BZL1/O95613/P35052/P61006/Q5TZA2/P41240/P55854/Q13526/P60033/P16284/O43491/P35240/P84095/Q9UNK0/Q96EZ8/P35241/Q8NFG4/P49755/Q14393/P34931/O60499/O60832/Q9P2A4/Q96JB5/P03950/Q8N183/P49674/P00734/O15530/O14966/Q96KC8/Q9UKG1/Q8IZ07/Q9NVN8/P98082/P17612/…
103	low risk	GO:0060341	regulation of cellular localization	149	0.451466767112533	1.29605428571752	0.00170275482641135	0.031093783786642	0.0260283804128782	769	tags=42%, list=29%, signal=32%	O75367/Q9UJ41/O15075/Q9H6U6/Q9H270/P31150/P28482/Q8N668/Q14118/P50402/O14907/Q9H1K1/P04216/O00159/O43464/P58004/Q9NQ89/P11532/P62258/Q8N129/P27986/Q96AC1/P04156/Q9BZL1/O95613/P35052/Q5TZA2/P41240/P55854/P46934/Q9HCU5/Q13526/P60033/O43491/P35240/P84095/P36507/Q9UNK0/Q96EZ8/P35241/Q8NFG4/P16591/Q14393/Q00765/P34931/O60832/Q9P2A4/Q96JB5/Q8N183/Q969J3/P00734/O15530/O14966/Q9UKG1/Q8IZ07/Q9NVN8/P98082/…
104	low risk	GO:0010256	endomembrane system organization	126	0.460579545296146	1.31257160755419	0.00190542407897014	0.0333449213819775	0.0279127913322819	635	tags=37%, list=24%, signal=30%	Q15771/Q6QNY1/P78537/Q96FZ7/Q9H6U6/Q9H270/P28482/Q13445/P49069/O00258/Q8IYU2/Q15075/O43426/P50402/Q9P253/O75379/P43034/Q8NC56/Q9H8T0/Q86VS8/P05154/Q4KMQ2/Q9UH99/O75531/Q96EV8/Q9BVK6/Q08AD1/P36507/O43681/Q96NA2/Q8IXJ6/P49755/O95477/Q5JTV8/O75396/Q9NRY6/Q9UL26/Q9ULH1/Q00765/Q8TAT6/Q6ICL3/P10909/Q96RF0/Q9P1Y5/Q9NZN3/O14966/O43759
105	low risk	GO:0006914	autophagy	106	0.467566789645359	1.3226801634309	0.00223840112813716	0.0340257027061546	0.0284826684307159	777	tags=42%, list=30%, signal=31%	Q562E7/Q9H269/Q9Y5X3/Q96FZ7/Q66K74/Q9H6U6/Q9H270/Q96JC1/Q8WUH2/Q9UMX3/Q9P253/Q9Y2I7/Q15751/O43464/Q9BWH2/P58004/Q9Y484/Q5U651/P61006/Q96S15/Q9Y4P8/P49754/Q969Q5/Q9Y3C8/P46934/Q13615/Q96RR4/Q96DT6/Q8IXJ6/Q8NFG4/Q86WG5/O75396/O94964/P10909/Q9NSY0/Q96RF0/Q9H7Z6/Q9BZV1/P10619/P49815/P17612/Q99497/Q00535/Q9BUL5/Q96CV9
106	low risk	GO:0061919	process utilizing autophagic mechanism	106	0.467566789645359	1.3226801634309	0.00223840112813716	0.0340257027061546	0.0284826684307159	777	tags=42%, list=30%, signal=31%	Q562E7/Q9H269/Q9Y5X3/Q96FZ7/Q66K74/Q9H6U6/Q9H270/Q96JC1/Q8WUH2/Q9UMX3/Q9P253/Q9Y2I7/Q15751/O43464/Q9BWH2/P58004/Q9Y484/Q5U651/P61006/Q96S15/Q9Y4P8/P49754/Q969Q5/Q9Y3C8/P46934/Q13615/Q96RR4/Q96DT6/Q8IXJ6/Q8NFG4/Q86WG5/O75396/O94964/P10909/Q9NSY0/Q96RF0/Q9H7Z6/Q9BZV1/P10619/P49815/P17612/Q99497/Q00535/Q9BUL5/Q96CV9
107	low risk	GO:0022008	neurogenesis	223	0.426436035537658	1.24372241118454	0.00231239620206287	0.0340257027061546	0.0284826684307159	822	tags=41%, list=31%, signal=31%	Q6QNY1/P78537/O15075/Q9ULP9/Q66K74/P08670/P31150/P28482/Q8TDH9/Q14118/P51608/O00423/Q9UMX3/Q14678/Q86X55/O43426/P01024/P04216/Q15751/P40425/Q9C0H9/O43464/P43034/P46108/Q8NC56/P11532/Q9Y3E1/P62258/Q86VS8/Q86YV5/P55287/Q96F07/O60486/P35052/P61006/P23470/Q96Q05/P41240/P07942/O43251/P01019/P46934/P20827/O15230/Q96EV8/P24043/Q8NBN7/O43236/Q9UHG0/Q13526/Q08AD1/Q9ULJ8/Q16394/P35240/P84095/Q8IXJ6/Q14194/…
108	low risk	GO:0048585	negative regulation of response to stimulus	257	0.422898053826843	1.24098528439647	0.00234939375828211	0.0340257027061546	0.0284826684307159	777	tags=40%, list=30%, signal=31%	Q9UJ41/Q9Y5X3/Q07021/Q96FZ7/Q9NQC7/Q9UMX5/Q9H270/Q63HR2/Q14118/Q63ZY3/Q9UMX3/Q14678/P50402/O14907/Q9P253/P04216/P02760/Q6UUV7/O43464/P49427/Q9Y664/O75881/P14174/Q9NPR9/P58004/P43034/P46108/Q9NZC7/Q8NC56/Q8NCN4/Q9BXC9/Q9UPX8/P04156/P35052/Q14314/Q5U651/O75531/Q9UGP4/P30086/A6NDB9/P33151/P24593/P41240/Q9H8L6/P01019/Q96FE7/P46934/P20827/Q15326/P12236/Q9Y2G2/Q13526/Q15121/P08697/P35240/Q8TB24/O75781/…
109	low risk	GO:0051049	regulation of transport	276	0.415542209536101	1.22233029146758	0.002201403611725	0.0340257027061546	0.0284826684307159	766	tags=37%, list=29%, signal=30%	Q9P2R3/Q9UJ41/P49593/Q9Y5X3/Q96IG2/Q9BRT2/Q9H6U6/Q7Z7A4/Q9H270/Q99719/P31150/P28482/Q8N668/Q9UMX3/O43426/P50402/P01024/Q9P253/Q9H1K1/P04216/O75379/Q9C0H9/O00159/O43464/P14174/P02753/Q9NQ89/P11532/P62258/P27986/Q4KMQ2/Q13586/P04156/Q15019/Q9BVC6/Q9BZL1/O95613/P61006/Q8N4L2/Q8NCW5/P41240/P48454/P01019/P55290/O00291/P46934/Q96EV8/P0C0L4/P12236/O43236/Q8N9M5/Q9HCU5/P09619/Q8WXA3/P60033/Q15121/P36507/…
110	low risk	GO:0000226	microtubule cytoskeleton organization	81	0.490583929871775	1.36806649755077	0.00294135598648835	0.0398506294943583	0.0333586723085606	769	tags=46%, list=29%, signal=33%	Q96FZ7/Q9NQC7/Q66K74/Q9H6U6/Q14118/P51608/O00423/O75970/P46527/Q13561/O75379/P43034/Q9BXC9/Q9Y3E1/Q86VS8/Q9UH99/O95613/Q5TZA2/Q8TDX7/P33151/Q86UU1/P07437/Q08AD1/Q9UPY8/P16591/Q9Y496/Q14194/Q9BVA0/P36404/Q15018/Q9P1Y5/Q92974/O15066/Q00535/Q13885/Q8TEW8/P02545
111	low risk	GO:0010638	positive regulation of organelle organization	88	0.481203973362435	1.3461925434775	0.00290435828888476	0.0398506294943583	0.0333586723085606	582	tags=40%, list=22%, signal=32%	O75367/P49593/Q16181/Q8N3V7/Q9H6U6/O60504/P28482/P07737/P51608/Q9UMX3/O43426/P46527/O43464/Q00587/Q96AC1/P45984/Q9Y484/Q96GD0/Q5TZA2/Q8TDX7/P49959/Q9BVK6/Q96RR4/P09619/P08697/P35240/Q8IXJ6/P16591/Q9BVA0/P36404/Q9ULH1/O14733/O60832/Q96J84/Q96RF0
112	low risk	GO:0120031	plasma membrane bounded cell projection assembly	90	0.479120331043595	1.34320250886816	0.00375530656505255	0.0486329667391147	0.0407103029846224	552	tags=41%, list=21%, signal=34%	Q16181/Q9NQC7/Q9H6U6/P51116/P07737/Q14678/Q6NUS6/Q00587/Q96P48/Q9BXC9/P27986/Q4KMQ2/Q14141/P63167/Q15019/O95613/Q96FJ2/P61006/Q5TZA2/Q15052/P55290/O15230/Q96EV8/Q5JSL3/Q9UHG0/P84095/Q5EBL4/O75781/P35241/Q96NA2/P16591/Q6H8Q1/Q9Y496/Q6P597/Q9ULH1/Q01968/Q9P2A4
113	low risk	GO:0030031	cell projection assembly	91	0.47691355799702	1.33775927132873	0.00397838699935175	0.0486329667391147	0.0407103029846224	552	tags=41%, list=21%, signal=33%	Q16181/Q9NQC7/Q9H6U6/P51116/P07737/Q14678/Q6NUS6/Q00587/Q96P48/Q9BXC9/P27986/Q4KMQ2/Q14141/P63167/Q15019/O95613/Q96FJ2/P61006/Q5TZA2/Q15052/P55290/O15230/Q96EV8/Q5JSL3/Q9UHG0/P84095/Q5EBL4/O75781/P35241/Q96NA2/P16591/Q6H8Q1/Q9Y496/Q6P597/Q9ULH1/Q01968/Q9P2A4
114	low risk	GO:0051668	localization within membrane	145	0.442915776656116	1.27055146653473	0.00405274722825956	0.0486329667391147	0.0407103029846224	959	tags=49%, list=37%, signal=33%	Q15276/Q9UJ41/Q6ZMZ3/Q9H1H9/Q9HD20/Q96JC1/P31150/Q8N668/Q14118/P49069/O00258/O00203/Q6VY07/Q9Y2I7/P04216/Q9UNL2/O00159/Q9BXC9/Q8N129/P27986/Q96AC1/P04156/Q9BSU1/P35052/P61006/Q8NCW5/Q9Y584/P41240/P55290/O15230/Q96EV8/P60033/P84095/Q9UNK0/Q5EBL4/Q9Y5J7/O75781/P35241/O43681/Q96L92/Q14393/Q92930/P62072/Q9P2A4/O15530/Q9H173/Q9NZN3/O14966/Q9Y276/Q9UKG1/P13612/P98082/Q15286/Q00535/Q15363/Q96CV9/Q9BYI3/…
115	low risk	GO:0071702	organic substance transport	412	0.397215495699688	1.18008329380719	0.00390402681091231	0.0486329667391147	0.0407103029846224	833	tags=37%, list=32%, signal=30%	Q15276/O60749/Q6QNY1/Q9H269/Q9UJ41/P49593/Q9Y5X3/Q9BRT2/O43615/Q9H1H9/Q96FZ7/P47224/Q9H6Z4/Q9H6U6/Q9H270/Q9HD20/Q96JC1/P31150/Q13445/Q8N668/Q8WUH2/P50402/P01024/O00203/Q9P253/Q9Y2I7/O60518/Q9BXS5/O60831/Q9UNL2/Q9C0H9/O00159/O43464/Q02978/P14174/Q96BM9/P02753/P58004/P43034/O75382/P38646/Q9BXC9/Q9H8T0/P62258/Q86VS8/P05154/P27986/Q4KMQ2/P04156/Q9BZL1/Q9BSU1/O95613/P61006/Q8NCW5/Q9Y584/P41240/P49754/…
