# Supplementary material for: Proteomic characterization of intrahepatic cholangiocarcinoma identifies risk-stratifying subgroups and EIF4A1 as a therapeutic target
Source: Nat Commun. 2026 Mar 23;17:2741. doi: 10.1038/s41467-026-70817-1 (PMC13013968; doi:10.1038/s41467-026-70817-1)
Supplement: Supplementary file 14 — Source Data [file 41467_2026_70817_MOESM14_ESM.zip › Source Data/SuppFig8E.csv]

	FusionName	LeftBreakpoint	RightBreakpoint	LeftGene	RightGene	Sample	pred_clust	FGFRfusion
1	FGFR2--PHLDB2	chr10:123243212:-	chr3:111658322:+	FGFR2	PHLDB2	137_Fudan	cluster1	FGFR-fusion
2	FGFR2--WAC	chr10:123243212:-	chr10:28906586:+	FGFR2	WAC	185_Fudan	cluster1	FGFR-fusion
3	FGFR2--NRAP	chr10:123243212:-	chr10:115372190:-	FGFR2	NRAP	215_Fudan	cluster1	FGFR-fusion
4	FGFR2--BICC1	chr10:123243212:-	chr10:60461834:+	FGFR2	BICC1	257_Fudan	cluster1	FGFR-fusion
5	FGFR2--KIAA1598	chr10:123243212:-	chr10:118713721:-	FGFR2	KIAA1598	265_Fudan	cluster2	FGFR-fusion
6	FGFR2--TFPT	chr10:123243212:-	chr19:54613504:-	FGFR2	TFPT	317_Fudan	cluster2	FGFR-fusion
7	FGFR2--ETV6	chr10:123243212:-	chr12:11905384:+	FGFR2	ETV6	323_Fudan	cluster2	FGFR-fusion
8	FGFR2--BICC1	chr10:123243212:-	chr10:60573590:+	FGFR2	BICC1	411_Fudan	cluster2	FGFR-fusion
9	FGFR2--BICC1	chr10:123243212:-	chr10:60573590:+	FGFR2	BICC1	445_Fudan	cluster2	FGFR-fusion
10	FGFR2--CCDC6	chr10:123243212:-	chr10:61612460:-	FGFR2	CCDC6	535_Fudan	cluster1	FGFR-fusion
11	FGFR2--AHCYL1	chr10:123243212:-	chr1:110551656:+	FGFR2	AHCYL1	541_Fudan	cluster2	FGFR-fusion
12	FGFR2--INA	chr10:123243212:-	chr10:105046792:+	FGFR2	INA	573_Fudan	cluster1	FGFR-fusion
13	FGFR2--ETV6	chr10:123243212:-	chr12:11905384:+	FGFR2	ETV6	585_Fudan	cluster2	FGFR-fusion
14	FGFR2--BICC1	chr10:123243212:-	chr10:60461834:+	FGFR2	BICC1	625_Fudan	cluster2	FGFR-fusion
15	FGFR2--AHCYL1	chr10:123243212:-	chr1:110551656:+	FGFR2	AHCYL1	631_Fudan	cluster2	FGFR-fusion
16	FGFR2--BICC1	chr10:123243212:-	chr10:60461834:+	FGFR2	BICC1	843_Fudan	cluster1	FGFR-fusion
17	FGFR2--BICC1	chr10:123243212:-	chr10:60556100:+	FGFR2	BICC1	847_Fudan	cluster2	FGFR-fusion
18	FGFR2--BICC1	chr10:123243212:-	chr10:60573590:+	FGFR2	BICC1	923_Fudan	cluster2	FGFR-fusion
19	FGFR2--RRM2B	chr10:123243212:-	chr8:103244532:-	FGFR2	RRM2B	925_Fudan	cluster1	FGFR-fusion
20	FGFR2--BICC1	chr10:123243212:-	chr10:60566344:+	FGFR2	BICC1	927_Fudan	cluster1	FGFR-fusion
21	FGFR2--BICC1	chr10:123243212:-	chr10:60573590:+	FGFR2	BICC1	951_Fudan	cluster2	FGFR-fusion
22	FGFR2--FRK	chr10:123263304:-	chr6:116325161:-	FGFR2	FRK	983_Fudan	cluster2	FGFR-fusion
23	MAP3K15--RN7SL2	chrX:19378561:-	chr14:50329491:-	MAP3K15	RN7SL2	327_Fudan	cluster2	other fusion
24	PRRG4--HIPK3	chr11:32852178:+	chr11:33307959:+	PRRG4	HIPK3	521_Fudan	cluster2	other fusion
25	FGFR3--TACC3	chr4:1808855:+	chr4:1739335:+	FGFR3	TACC3	613_Fudan	cluster2	FGFR-fusion
26	RASSF8--TLK1	chr12:26148063:+	chr2:171974367:-	RASSF8	TLK1	625_Fudan	cluster2	other fusion
27	CTTNBP2--MET	chr7:117432187:-	chr7:116414935:+	CTTNBP2	MET	647_Fudan	cluster2	other fusion
28	STK35--THAP1	chr20:2084011:+	chr8:42694524:-	STK35	THAP1	687_Fudan	cluster1	other fusion
29	STRN3--MET	chr14:31404369:-	chr7:116414935:+	STRN3	MET	833_Fudan	cluster2	other fusion
