# Supplementary material for: Proteomic characterization of intrahepatic cholangiocarcinoma identifies risk-stratifying subgroups and EIF4A1 as a therapeutic target
Source: Nat Commun. 2026 Mar 23;17:2741. doi: 10.1038/s41467-026-70817-1 (PMC13013968; doi:10.1038/s41467-026-70817-1)
Supplement: Supplementary file 14 — Source Data [file 41467_2026_70817_MOESM14_ESM.zip › Source Data/SuppFig8F.csv]

	Gene	OddsRatio	pvalue	cluster1	cluster2	adj.pvalue
1	ZNF536	0	0.0430684171967795	0	7	1
2	THSD7B	0	0.0430684171967795	0	7	1
3	SDK2	0	0.0430684171967795	0	7	1
4	RPS3	0	0.0439856777281776	0	6	1
5	RB1	0	0.0439856777281776	0	6	1
6	PXDNL	0	0.0439856777281776	0	6	1
7	PLEC	0	0.0439856777281776	0	6	1
8	PDZRN3	0	0.0439856777281776	0	6	1
9	PDE4DIP	0	0.0430684171967795	0	7	1
10	NRXN1	0	0.0430684171967795	0	7	1
11	DOCK2	0	0.0430684171967795	0	7	1
12	TTN	0.374316734029494	0.00593596714079909	13	40	1
13	TP53	0.244991012208309	0.000651147494141357	7	33	1
14	PTPRZ1	Inf	0.0274478043080749	4	0	1
15	MUC19	0.134228177883594	0.0289635191780506	1	10	1
16	LPIN2	Inf	0.0274478043080749	4	0	1
17	HMCN1	0.262566417235131	0.0426059903165897	3	15	1
18	ALMS1	0.121012253663921	0.0169210573592347	1	11	1
