# Supplementary material for: Proteomic characterization of intrahepatic cholangiocarcinoma identifies risk-stratifying subgroups and EIF4A1 as a therapeutic target
Source: Nat Commun. 2026 Mar 23;17:2741. doi: 10.1038/s41467-026-70817-1 (PMC13013968; doi:10.1038/s41467-026-70817-1)
Supplement: Supplementary file 14 — Source Data [file 41467_2026_70817_MOESM14_ESM.zip › Source Data/SuppFig9a.tsv]

Sample	IDnumber	Samples	Group	MS_batch	measurement_order	digestion_batch
TW537	5048	1	TANM	1	1	1
TW538	5594	2	Tumor	1	2	1
TW539	4768	3	TANM	2	9	1
TW540	5901	4	Tumor	2	10	1
TW541	3577	5	TANM	17	119	1
TW542	4286	6	Tumor	17	120	1
TW543	4402	7	TANM	17	121	1
TW544	5270	8	Tumor	17	122	1
TW545	3906	9	TANM	4	23	1
TW546	5580	10	Tumor	4	24	1
TW547	3798	11	TANM	5	31	1
TW548	4940	12	Tumor	5	32	1
TW549	3975	13	TANM	6	123	1
TW550	4418	14	Tumor	6	124	1
TW551	2778	15	TANM	6	39	1
TW552	3872	16	Tumor	6	40	1
TW553	3769	17	TANM	7	47	1
TW554	5460	18	Tumor	7	48	1
TW555	3655	19	TANM	9	57	1
TW556	5008	20	Tumor	9	58	1
TW557	4421	21	TANM	10	63	1
TW558	5343	22	Tumor	10	64	1
TW559	3895	23	TANM	11	71	1
TW560	5034	24	Tumor	11	72	1
TW561	3829	25	TANM	11	73	1
TW562	4506	26	Tumor	11	74	1
TW563	3605	27	TANM	12	79	1
TW564	5464	28	Tumor	12	80	1
TW565	3725	29	TANM	13	87	1
TW566	5187	30	Tumor	13	88	1
TW567	3735	31	TANM	14	95	1
TW568	5454	32	Tumor	14	96	1
TW569	3814	33	TANM	15	103	1
TW570	4984	34	Tumor	15	104	1
TW571	4404	35	TANM	1	3	1
TW572	5389	36	Tumor	1	4	1
TW573	4324	37	TANM	2	11	1
TW574	4892	38	Tumor	2	12	1
TW575	4253	39	TANM	2	15	1
TW576	5478	40	Tumor	2	16	1
TW577	4584	41	TANM	3	17	1
TW578	5599	42	Tumor	3	18	1
TW579	3646	43	TANM	4	25	1
TW580	5496	44	Tumor	4	26	1
TW581	3793	45	TANM	5	33	1
TW582	3869	46	Tumor	5	34	1
TW583	4065	47	TANM	17	125	2
TW584	4370	48	Tumor	17	126	2
TW585	3266	49	TANM	17	127	2
TW586	4772	50	Tumor	17	128	2
TW587	4262	51	TANM	8	51	2
TW588	3376	52	Tumor	8	52	2
TW589	4005	53	TANM	9	59	2
TW590	5209	54	Tumor	9	60	2
TW591	3345	55	TANM	10	65	2
TW592	4726	56	Tumor	10	66	2
TW593	4000	57	TANM	17	131	2
TW594	5637	58	Tumor	17	132	2
TW597	3709	59	TANM	13	89	2
TW598	4960	60	Tumor	13	90	2
TW599	4241	61	TANM	14	97	2
TW600	5033	62	Tumor	14	98	2
TW601	3556	63	TANM	15	105	2
TW602	5232	64	Tumor	15	106	2
TW603	3965	65	TANM	16	111	2
TW604	5395	66	Tumor	16	112	2
TW605	4127	67	TANM	1	5	2
TW606	5459	68	Tumor	1	6	2
TW607	4126	69	TANM	16	113	2
TW608	5223	70	Tumor	16	114	2
TW609	4729	71	TANM	3	19	2
TW610	4522	72	Tumor	3	20	2
TW611	4650	73	TANM	4	27	2
TW612	5858	74	Tumor	4	28	2
TW613	3848	75	TANM	5	35	2
TW614	5004	76	Tumor	5	36	2
TW615	4139	77	TANM	17	129	2
TW616	5377	78	Tumor	17	130	2
TW617	2689	79	TANM	6	41	2
TW618	4173	80	Tumor	6	42	2
TW619	4179	81	TANM	7	45	2
TW620	5449	82	Tumor	7	46	2
TW621	3719	83	TANM	8	53	2
TW622	4800	84	Tumor	8	54	2
TW625	3932	85	TANM	10	67	2
TW626	4938	86	Tumor	10	68	2
TW627	3692	87	TANM	11	75	2
TW628	4505	88	Tumor	11	76	2
TW629	4430	89	TANM	12	83	3
TW630	5095	90	Tumor	12	84	3
TW631	3958	91	TANM	13	91	3
TW632	5391	92	Tumor	13	92	3
TW633	3856	93	TANM	14	99	3
TW634	5012	94	Tumor	14	100	3
TW635	4345	95	TANM	15	107	3
TW636	5347	96	Tumor	15	108	3
TW637	3646	97	TANM	16	115	3
TW638	5124	98	Tumor	16	116	3
TW641	4686	99	TANM	1	7	3
TW642	5581	100	Tumor	1	8	3
TW643	4017	101	TANM	2	13	3
TW644	5692	102	Tumor	2	14	3
TW645	4315	103	TANM	3	21	3
TW646	5631	104	Tumor	3	22	3
TW647	4689	105	TANM	4	29	3
TW648	5768	106	Tumor	4	30	3
TW653	3082	107	TANM	6	43	3
TW654	4399	108	Tumor	6	44	3
TW655	3853	109	TANM	7	49	3
TW656	5059	110	Tumor	7	50	3
TW657	3614	111	TANM	8	55	3
TW658	5852	112	Tumor	8	56	3
TW659	4118	113	TANM	9	61	3
TW660	5101	114	Tumor	9	62	3
TW661	4509	115	TANM	10	69	3
TW662	5625	116	Tumor	10	70	3
TW663	3886	117	TANM	11	77	3
TW664	4877	118	Tumor	11	78	3
TW668	5398	119	Tumor	13	94	3
TW669	3740	120	TANM	14	101	3
TW670	5448	121	Tumor	14	102	3
TW671	3804	122	TANM	15	109	3
TW672	4954	123	Tumor	15	110	3
