# Supplementary material for: Proteomic characterization of intrahepatic cholangiocarcinoma identifies risk-stratifying subgroups and EIF4A1 as a therapeutic target
Source: Nat Commun. 2026 Mar 23;17:2741. doi: 10.1038/s41467-026-70817-1 (PMC13013968; doi:10.1038/s41467-026-70817-1)
Supplement: Supplementary file 14 — Source Data [file 41467_2026_70817_MOESM14_ESM.zip › Source Data/SuppFig9b.csv]

	logFC	AveExpr	t	P.Value	adj.P.Val	B	Protein	Contrast	Differentially_expressed	Entry.name.1	Entry.name.2	Status	Protein.names	Gene.names	Organism	Keywords	Gene.ontology..GO.
1	-4.003904512	3.661939593	-33.4338753	1.24E-65	3.80E-62	139.3143886	P33121	Tumor - TANM	TRUE	ACSL1	HUMAN	reviewed	Long-chain-fatty-acid--CoA ligase 1 (EC 6.2.1.3) (Acyl-CoA synthetase 1) (ACS1) (Arachidonate--CoA ligase) (EC 6.2.1.15) (Long-chain acyl-CoA synthetase 1) (LACS 1) (Long-chain acyl-CoA synthetase 2) (LACS 2) (Long-chain fatty acid-CoA ligase 2) (Palmitoyl-CoA ligase 1) (Palmitoyl-CoA ligase 2) (Phytanate--CoA ligase) (EC 6.2.1.24)	ACSL1 FACL1 FACL2 LACS LACS1 LACS2	Homo sapiens (Human)	ATP-binding;Acetylation;Alternative splicing;Direct protein sequencing;Endoplasmic reticulum;Fatty acid metabolism;Glycoprotein;Ligase;Lipid metabolism;Magnesium;Membrane;Microsome;Mitochondrion;Mitochondrion outer membrane;Nitration;Nucleotide-binding;Peroxisome;Phosphoprotein;Reference proteome;Signal-anchor;Transmembrane;Transmembrane helix	endoplasmic reticulum [GO:0005783]; endoplasmic reticulum membrane [GO:0005789]; integral component of membrane [GO:0016021]; membrane [GO:0016020]; mitochondrial outer membrane [GO:0005741]; mitochondrion [GO:0005739]; peroxisomal membrane [GO:0005778]; plasma membrane [GO:0005886]; arachidonate-CoA ligase activity [GO:0047676]; ATP binding [GO:0005524]; long-chain fatty acid-CoA ligase activity…
2	-4.376529375	4.537404409	-31.94537541	3.36E-62	5.14E-59	131.4640362	O95954	Tumor - TANM	TRUE	FTCD	HUMAN	reviewed	Formimidoyltransferase-cyclodeaminase (Formiminotransferase-cyclodeaminase) (FTCD) (LCHC1) [Includes: Glutamate formimidoyltransferase (EC 2.1.2.5) (Glutamate formiminotransferase) (Glutamate formyltransferase); Formimidoyltetrahydrofolate cyclodeaminase (EC 4.3.1.4) (Formiminotetrahydrofolate cyclodeaminase)]	FTCD	Homo sapiens (Human)	Alternative splicing;Cytoplasm;Cytoskeleton;Disease variant;Folate-binding;Golgi apparatus;Histidine metabolism;Lyase;Multifunctional enzyme;Phosphoprotein;Reference proteome;Transferase	centriole [GO:0005814]; cytoplasm [GO:0005737]; cytosol [GO:0005829]; endoplasmic reticulum [GO:0005783]; endoplasmic reticulum-Golgi intermediate compartment [GO:0005793]; extracellular exosome [GO:0070062]; Golgi apparatus [GO:0005794]; Golgi membrane [GO:0000139]; plasma membrane [GO:0005886]; smooth endoplasmic reticulum membrane [GO:0030868]; folic acid binding [GO:0005542]; formimidoyltetra…
3	-4.230557424	3.395292865	-31.59480794	6.01E-62	6.13E-59	130.88402	Q06520	Tumor - TANM	TRUE	ST2A1	HUMAN	reviewed	Sulfotransferase 2A1 (ST2A1) (EC 2.8.2.2) (Bile salt sulfotransferase) (EC 2.8.2.14) (Dehydroepiandrosterone sulfotransferase) (DHEA-ST) (DHEA-ST8) (Hydroxysteroid Sulfotransferase) (HST) (ST2) (SULT2A3)	SULT2A1 HST STD	Homo sapiens (Human)	3D-structure;Bile acid catabolism;Cytoplasm;Direct protein sequencing;Lipid degradation;Lipid metabolism;Phosphoprotein;Reference proteome;Steroid metabolism;Transferase	cytoplasm [GO:0005737]; cytosol [GO:0005829]; 3'-phosphoadenosine 5'-phosphosulfate binding [GO:0050656]; alcohol sulfotransferase activity [GO:0004027]; bile-salt sulfotransferase activity [GO:0047704]; steroid sulfotransferase activity [GO:0050294]; sulfotransferase activity [GO:0008146]; 3'-phosphoadenosine 5'-phosphosulfate metabolic process [GO:0050427]; bile acid catabolic process [GO:00305…
4	-3.025583829	4.964248128	-30.82100093	1.48E-61	1.13E-58	129.9809353	P04040	Tumor - TANM	TRUE	CATA	HUMAN	reviewed	Catalase (EC 1.11.1.6)	CAT	Homo sapiens (Human)	3D-structure;Acetylation;Direct protein sequencing;Heme;Hydrogen peroxide;Iron;Metal-binding;Mitogen;NADP;Oxidoreductase;Peroxidase;Peroxisome;Phosphoprotein;Reference proteome	cytoplasm [GO:0005737]; cytosol [GO:0005829]; endoplasmic reticulum [GO:0005783]; extracellular exosome [GO:0070062]; extracellular region [GO:0005576]; ficolin-1-rich granule lumen [GO:1904813]; focal adhesion [GO:0005925]; Golgi apparatus [GO:0005794]; intracellular membrane-bounded organelle [GO:0043231]; lysosome [GO:0005764]; membrane [GO:0016020]; mitochondrial intermembrane space [GO:00057…
5	-5.131388684	5.130435465	-30.53856987	4.23E-61	2.59E-58	128.9350092	Q7Z4W1	Tumor - TANM	TRUE	DCXR	HUMAN	reviewed	L-xylulose reductase (XR) (EC 1.1.1.10) (Carbonyl reductase II) (Dicarbonyl/L-xylulose reductase) (Kidney dicarbonyl reductase) (kiDCR) (Short chain dehydrogenase/reductase family 20C member 1) (Sperm surface protein P34H)	DCXR SDR20C1	Homo sapiens (Human)	3D-structure;Acetylation;Carbohydrate metabolism;Direct protein sequencing;Glucose metabolism;Membrane;Methylation;NADP;Oxidoreductase;Phosphoprotein;Reference proteome;Xylose metabolism	brush border [GO:0005903]; cytoplasmic microtubule [GO:0005881]; extracellular exosome [GO:0070062]; microvillus [GO:0005902]; nucleus [GO:0005634]; plasma membrane [GO:0005886]; carbonyl reductase (NADPH) activity [GO:0004090]; identical protein binding [GO:0042802]; L-xylulose reductase (NAD+) activity [GO:0044105]; L-xylulose reductase (NADP+) activity [GO:0050038]; oxidoreductase activity, ac…
6	-3.766109758	3.974869513	-29.92571482	1.42E-59	7.25E-57	125.4446086	P31513	Tumor - TANM	TRUE	FMO3	HUMAN	reviewed	Dimethylaniline monooxygenase [N-oxide-forming] 3 (EC 1.14.13.8) (EC 1.14.14.73) (Dimethylaniline oxidase 3) (FMO II) (FMO form 2) (Hepatic flavin-containing monooxygenase 3) (FMO 3) (Trimethylamine monooxygenase) (EC 1.14.13.148)	FMO3	Homo sapiens (Human)	Direct protein sequencing;Disease variant;Endoplasmic reticulum;FAD;Flavoprotein;Membrane;Microsome;Monooxygenase;NADP;Oxidoreductase;Phosphoprotein;Reference proteome;Transmembrane;Transmembrane helix	endoplasmic reticulum membrane [GO:0005789]; integral component of membrane [GO:0016021]; intracellular membrane-bounded organelle [GO:0043231]; flavin adenine dinucleotide binding [GO:0050660]; monooxygenase activity [GO:0004497]; N,N-dimethylaniline monooxygenase activity [GO:0004499]; NADP binding [GO:0050661]; trimethylamine monooxygenase activity [GO:0034899]
7	-5.792823703	5.103408436	-29.13164321	8.89E-59	3.89E-56	123.6109531	P31327	Tumor - TANM	TRUE	CPSM	HUMAN	reviewed	Carbamoyl-phosphate synthase [ammonia], mitochondrial (EC 6.3.4.16) (Carbamoyl-phosphate synthetase I) (CPSase I)	CPS1	Homo sapiens (Human)	3D-structure;ATP-binding;Acetylation;Allosteric enzyme;Alternative splicing;Disease variant;Glycoprotein;Ligase;Mitochondrion;Nucleotide-binding;Nucleus;Phosphoprotein;Reference proteome;Repeat;Transit peptide;Urea cycle	cytoplasm [GO:0005737]; mitochondrial inner membrane [GO:0005743]; mitochondrial matrix [GO:0005759]; mitochondrial nucleoid [GO:0042645]; nucleolus [GO:0005730]; protein-containing complex [GO:0032991]; ATP binding [GO:0005524]; calcium ion binding [GO:0005509]; carbamoyl-phosphate synthase (ammonia) activity [GO:0004087]; carbamoyl-phosphate synthase (glutamine-hydrolyzing) activity [GO:0004088…
8	-3.429280577	3.097308032	-29.38668345	1.18E-57	4.53E-55	121.0535854	Q14117	Tumor - TANM	TRUE	DPYS	HUMAN	reviewed	Dihydropyrimidinase (DHP) (DHPase) (EC 3.5.2.2) (Dihydropyrimidine amidohydrolase) (Hydantoinase)	DPYS	Homo sapiens (Human)	3D-structure;Disease variant;Hydrolase;Metal-binding;Phosphoprotein;Reference proteome;Zinc	cytosol [GO:0005829]; extracellular exosome [GO:0070062]; protein-containing complex [GO:0032991]; amino acid binding [GO:0016597]; dihydropyrimidinase activity [GO:0004157]; identical protein binding [GO:0042802]; phosphoprotein binding [GO:0051219]; thymine binding [GO:0002059]; uracil binding [GO:0002058]; zinc ion binding [GO:0008270]; beta-alanine metabolic process [GO:0019482]; pyrimidine n…
9	-3.655150926	3.08536997	-28.49316599	1.04E-56	3.55E-54	118.8788554	P17516	Tumor - TANM	TRUE	AK1C4	HUMAN	reviewed	Aldo-keto reductase family 1 member C4 (EC 1.1.1.-) (EC 1.1.1.209) (EC 1.1.1.210) (EC 1.1.1.51) (EC 1.1.1.53) (EC 1.1.1.62) (3-alpha-hydroxysteroid dehydrogenase type I) (3-alpha-HSD1) (EC 1.1.1.357) (3alpha-hydroxysteroid 3-dehydrogenase) (Chlordecone reductase) (CDR) (EC 1.1.1.225) (Dihydrodiol dehydrogenase 4) (DD-4) (DD4) (HAKRA)	AKR1C4 CHDR	Homo sapiens (Human)	3D-structure;Cytoplasm;Direct protein sequencing;Lipid metabolism;NADP;Oxidoreductase;Reference proteome	cytoplasm [GO:0005737]; cytosol [GO:0005829]; extracellular exosome [GO:0070062]; 17-beta-hydroxysteroid dehydrogenase (NAD+) activity [GO:0044594]; 17-beta-hydroxysteroid dehydrogenase (NADP+) activity [GO:0072582]; 5alpha-androstane-3beta,17beta-diol dehydrogenase activity [GO:0047024]; alditol:NADP+ 1-oxidoreductase activity [GO:0004032]; aldo-keto reductase (NADP) activity [GO:0004033]; andro…
10	-5.011524208	3.446393878	-28.84832181	1.58E-56	4.84E-54	118.4775223	Q00266	Tumor - TANM	TRUE	METK1	HUMAN	reviewed	S-adenosylmethionine synthase isoform type-1 (AdoMet synthase 1) (EC 2.5.1.6) (Methionine adenosyltransferase 1) (MAT 1) (Methionine adenosyltransferase I/III) (MAT-I/III)	MAT1A AMS1 MATA1	Homo sapiens (Human)	3D-structure;ATP-binding;Disease variant;Disulfide bond;Magnesium;Metal-binding;Nucleotide-binding;One-carbon metabolism;Potassium;Reference proteome;S-nitrosylation;Transferase	cytosol [GO:0005829]; ATP binding [GO:0005524]; identical protein binding [GO:0042802]; metal ion binding [GO:0046872]; methionine adenosyltransferase activity [GO:0004478]; methionine catabolic process [GO:0009087]; one-carbon metabolic process [GO:0006730]; protein homotetramerization [GO:0051289]; S-adenosylmethionine biosynthetic process [GO:0006556]
11	-4.584132314	4.402918556	-27.69349578	4.42E-56	1.23E-53	117.4277095	P21549	Tumor - TANM	TRUE	SPYA	HUMAN	reviewed	Serine--pyruvate aminotransferase (SPT) (EC 2.6.1.51) (Alanine--glyoxylate aminotransferase) (AGT) (EC 2.6.1.44)	AGXT AGT1 SPAT	Homo sapiens (Human)	3D-structure;Acetylation;Aminotransferase;Disease variant;Mitochondrion;Peroxisome;Phosphoprotein;Pyridoxal phosphate;Reference proteome;Transferase	cytosol [GO:0005829]; intracellular membrane-bounded organelle [GO:0043231]; mitochondrial matrix [GO:0005759]; peroxisomal matrix [GO:0005782]; peroxisome [GO:0005777]; alanine-glyoxylate transaminase activity [GO:0008453]; amino acid binding [GO:0016597]; identical protein binding [GO:0042802]; protein homodimerization activity [GO:0042803]; protein self-association [GO:0043621]; pyridoxal phos…
12	-4.128926861	4.621837628	-27.53458892	4.87E-56	1.24E-53	117.3279969	P00167	Tumor - TANM	TRUE	CYB5	HUMAN	reviewed	Cytochrome b5 (Microsomal cytochrome b5 type A) (MCB5)	CYB5A CYB5	Homo sapiens (Human)	3D-structure;Acetylation;Alternative splicing;Cytoplasm;Direct protein sequencing;Disease variant;Electron transport;Endoplasmic reticulum;Heme;Iron;Membrane;Metal-binding;Microsome;Reference proteome;Transmembrane;Transmembrane helix;Transport	cytosol [GO:0005829]; endoplasmic reticulum membrane [GO:0005789]; integral component of membrane [GO:0016021]; intracellular membrane-bounded organelle [GO:0043231]; membrane [GO:0016020]; mitochondrial outer membrane [GO:0005741]; cytochrome-c oxidase activity [GO:0004129]; electron transfer activity [GO:0009055]; enzyme binding [GO:0019899]; heme binding [GO:0020037]; metal ion binding [GO:004…
13	-3.769936332	4.975456244	-27.35699114	9.97E-56	2.35E-53	116.6129535	Q00796	Tumor - TANM	TRUE	DHSO	HUMAN	reviewed	Sorbitol dehydrogenase (SDH) (EC 1.1.1.-) ((R,R)-butanediol dehydrogenase) (EC 1.1.1.4) (L-iditol 2-dehydrogenase) (EC 1.1.1.14) (Polyol dehydrogenase) (Ribitol dehydrogenase) (RDH) (EC 1.1.1.56) (Xylitol dehydrogenase) (XDH) (EC 1.1.1.9)	SORD	Homo sapiens (Human)	3D-structure;Acetylation;Alternative splicing;Cell projection;Cilium;Direct protein sequencing;Disease variant;Flagellum;Membrane;Metal-binding;Mitochondrion;NAD;Neuropathy;Oxidoreductase;Phosphoprotein;Reference proteome;Zinc	cytosol [GO:0005829]; extracellular exosome [GO:0070062]; extracellular space [GO:0005615]; membrane [GO:0016020]; mitochondrial membrane [GO:0031966]; motile cilium [GO:0031514]; (R,R)-butanediol dehydrogenase activity [GO:0000721]; carbohydrate binding [GO:0030246]; D-xylulose reductase activity [GO:0046526]; identical protein binding [GO:0042802]; L-iditol 2-dehydrogenase activity [GO:0003939]…
14	-4.265674685	2.997642963	-27.25894434	1.48E-55	3.25E-53	116.2167633	Q08426	Tumor - TANM	TRUE	ECHP	HUMAN	reviewed	Peroxisomal bifunctional enzyme (PBE) (PBFE) (L-bifunctional protein) (LBP) (Multifunctional enzyme 1) (MFE1) [Includes: Enoyl-CoA hydratase/3,2-trans-enoyl-CoA isomerase (EC 4.2.1.17) (EC 5.3.3.8); 3-hydroxyacyl-CoA dehydrogenase (EC 1.1.1.35)]	EHHADH ECHD	Homo sapiens (Human)	Acetylation;Alternative splicing;Disease variant;Fatty acid metabolism;Isomerase;Lipid metabolism;Lyase;Multifunctional enzyme;NAD;Oxidoreductase;Peroxisome;Phosphoprotein;Reference proteome	cytosol [GO:0005829]; peroxisomal matrix [GO:0005782]; peroxisome [GO:0005777]; 3-hydroxyacyl-CoA dehydrogenase activity [GO:0003857]; dodecenoyl-CoA delta-isomerase activity [GO:0004165]; enoyl-CoA hydratase activity [GO:0004300]; enzyme binding [GO:0019899]; intramolecular oxidoreductase activity, transposing C=C bonds [GO:0016863]; long-chain-3-hydroxyacyl-CoA dehydrogenase activity [GO:001650…
15	-3.385495486	3.037022317	-27.0372991	3.66E-55	7.47E-53	115.3173494	Q4G0N4	Tumor - TANM	TRUE	NAKD2	HUMAN	reviewed	NAD kinase 2, mitochondrial (EC 2.7.1.23) (Mitochondrial NAD kinase) (NAD kinase domain-containing protein 1, mitochondrial)	NADK2 C5orf33 MNADK NADKD1	Homo sapiens (Human)	ATP-binding;Acetylation;Alternative splicing;Kinase;Mitochondrion;NAD;NADP;Nucleotide-binding;Phosphoprotein;Reference proteome;Transferase;Transit peptide	mitochondrial matrix [GO:0005759]; mitochondrion [GO:0005739]; ATP binding [GO:0005524]; NAD+ kinase activity [GO:0003951]; protein homodimerization activity [GO:0042803]; NAD metabolic process [GO:0019674]; NADP biosynthetic process [GO:0006741]
16	-3.044563719	4.460404294	-26.95689517	5.08E-55	9.19E-53	114.9897754	Q9UBQ7	Tumor - TANM	TRUE	GRHPR	HUMAN	reviewed	Glyoxylate reductase/hydroxypyruvate reductase (EC 1.1.1.79) (EC 1.1.1.81)	GRHPR GLXR MSTP035	Homo sapiens (Human)	3D-structure;Alternative splicing;NADP;Oxidoreductase;Phosphoprotein;Reference proteome	catalytic complex [GO:1902494]; cytoplasm [GO:0005737]; cytosol [GO:0005829]; extracellular exosome [GO:0070062]; peroxisomal matrix [GO:0005782]; carboxylic acid binding [GO:0031406]; glycerate dehydrogenase activity [GO:0008465]; glyoxylate reductase (NADP+) activity [GO:0030267]; hydroxypyruvate reductase activity [GO:0016618]; NAD binding [GO:0051287]; NADPH binding [GO:0070402]; protein homo…
17	3.378672859	6.009039941	26.95578399	5.10E-55	9.19E-53	114.9852434	P14618	Tumor - TANM	TRUE	KPYM	HUMAN	reviewed	Pyruvate kinase PKM (EC 2.7.1.40) (Cytosolic thyroid hormone-binding protein) (CTHBP) (Opa-interacting protein 3) (OIP-3) (Pyruvate kinase 2/3) (Pyruvate kinase muscle isozyme) (Thyroid hormone-binding protein 1) (THBP1) (Tumor M2-PK) (p58)	PKM OIP3 PK2 PK3 PKM2	Homo sapiens (Human)	3D-structure;ATP-binding;Acetylation;Allosteric enzyme;Alternative splicing;Cytoplasm;Direct protein sequencing;Glycolysis;Hydroxylation;Isopeptide bond;Kinase;Magnesium;Metal-binding;Methylation;Nucleotide-binding;Nucleus;Phosphoprotein;Potassium;Pyruvate;Reference proteome;Transferase;Translation regulation;Ubl conjugation	cilium [GO:0005929]; collagen-containing extracellular matrix [GO:0062023]; cytoplasm [GO:0005737]; cytosol [GO:0005829]; extracellular exosome [GO:0070062]; extracellular region [GO:0005576]; extracellular vesicle [GO:1903561]; ficolin-1-rich granule lumen [GO:1904813]; mitochondrion [GO:0005739]; nucleus [GO:0005634]; rough endoplasmic reticulum [GO:0005791]; secretory granule lumen [GO:0034774…
18	-3.114022136	2.68026166	-26.63279279	1.92E-54	3.27E-52	113.662263	Q9Y2S2	Tumor - TANM	TRUE	CRYL1	HUMAN	reviewed	Lambda-crystallin homolog (EC 1.1.1.45) (L-gulonate 3-dehydrogenase) (Gul3DH)	CRYL1 CRY	Homo sapiens (Human)	3D-structure;Acetylation;Alternative splicing;Cytoplasm;NAD;Oxidoreductase;Phosphoprotein;Reference proteome	cytosol [GO:0005829]; extracellular exosome [GO:0070062]; L-gulonate 3-dehydrogenase activity [GO:0050104]; NAD+ binding [GO:0070403]; oxidoreductase activity, acting on the CH-OH group of donors, NAD or NADP as acceptor [GO:0016616]; protein homodimerization activity [GO:0042803]; fatty acid metabolic process [GO:0006631]
19	-4.24704282	3.996552094	-26.59158403	2.28E-54	3.67E-52	113.4926554	Q16822	Tumor - TANM	TRUE	PCKGM	HUMAN	reviewed	Phosphoenolpyruvate carboxykinase [GTP], mitochondrial (PEPCK-M) (EC 4.1.1.32)	PCK2 PEPCK2	Homo sapiens (Human)	Acetylation;Alternative splicing;Decarboxylase;GTP-binding;Gluconeogenesis;Lyase;Manganese;Metal-binding;Mitochondrion;Nucleotide-binding;Phosphoprotein;Reference proteome;Transit peptide	cytosol [GO:0005829]; mitochondrial matrix [GO:0005759]; mitochondrion [GO:0005739]; GTP binding [GO:0005525]; manganese ion binding [GO:0030145]; phosphoenolpyruvate carboxykinase (GTP) activity [GO:0004613]; phosphoenolpyruvate carboxykinase activity [GO:0004611]; cellular response to dexamethasone stimulus [GO:0071549]; cellular response to glucose stimulus [GO:0071333]; cellular response to i…
20	-4.05601134	2.941626518	-26.94792217	2.56E-54	3.92E-52	113.3930458	O75891	Tumor - TANM	TRUE	AL1L1	HUMAN	reviewed	Cytosolic 10-formyltetrahydrofolate dehydrogenase (10-FTHFDH) (FDH) (EC 1.5.1.6) (Aldehyde dehydrogenase family 1 member L1)	ALDH1L1 FTHFD	Homo sapiens (Human)	3D-structure;Acetylation;Alternative splicing;Cytoplasm;NADP;One-carbon metabolism;Oxidoreductase;Phosphopantetheine;Phosphoprotein;Reference proteome	cytosol [GO:0005829]; extracellular exosome [GO:0070062]; aldehyde dehydrogenase (NAD+) activity [GO:0004029]; catalytic activity [GO:0003824]; formyltetrahydrofolate dehydrogenase activity [GO:0016155]; hydroxymethyl-, formyl- and related transferase activity [GO:0016742]; 10-formyltetrahydrofolate catabolic process [GO:0009258]; biosynthetic process [GO:0009058]; one-carbon metabolic process [G…
21	-4.883557554	3.097596864	-27.87684051	6.05E-54	8.43E-52	112.5694532	Q3SY69	Tumor - TANM	TRUE	AL1L2	HUMAN	reviewed	Mitochondrial 10-formyltetrahydrofolate dehydrogenase (Mitochondrial 10-FTHFDH) (mtFDH) (EC 1.5.1.6) (Aldehyde dehydrogenase family 1 member L2)	ALDH1L2	Homo sapiens (Human)	Acetylation;Alternative splicing;Mitochondrion;NADP;One-carbon metabolism;Oxidoreductase;Phosphopantetheine;Phosphoprotein;Reference proteome;Transit peptide	extracellular exosome [GO:0070062]; mitochondrial matrix [GO:0005759]; mitochondrion [GO:0005739]; nucleoplasm [GO:0005654]; aldehyde dehydrogenase (NAD+) activity [GO:0004029]; formyltetrahydrofolate dehydrogenase activity [GO:0016155]; hydroxymethyl-, formyl- and related transferase activity [GO:0016742]; 10-formyltetrahydrofolate catabolic process [GO:0009258]; biosynthetic process [GO:0009058…
22	-3.51329737	4.181568936	-26.36641154	5.79E-54	8.43E-52	112.5626068	P34896	Tumor - TANM	TRUE	GLYC	HUMAN	reviewed	Serine hydroxymethyltransferase, cytosolic (SHMT) (EC 2.1.2.1) (Glycine hydroxymethyltransferase) (Serine methylase)	SHMT1	Homo sapiens (Human)	3D-structure;Acetylation;Alternative splicing;Cytoplasm;One-carbon metabolism;Pyridoxal phosphate;Reference proteome;Transferase	cytoplasm [GO:0005737]; cytosol [GO:0005829]; extracellular exosome [GO:0070062]; nucleoplasm [GO:0005654]; nucleus [GO:0005634]; cobalt ion binding [GO:0050897]; glycine hydroxymethyltransferase activity [GO:0004372]; identical protein binding [GO:0042802]; L-allo-threonine aldolase activity [GO:0008732]; mRNA 5'-UTR binding [GO:0048027]; protein homodimerization activity [GO:0042803]; pyridoxal…
23	-4.946013309	4.62359337	-26.87548193	9.90E-54	1.32E-51	112.0527017	P05089	Tumor - TANM	TRUE	ARGI1	HUMAN	reviewed	Arginase-1 (EC 3.5.3.1) (Liver-type arginase) (Type I arginase)	ARG1	Homo sapiens (Human)	3D-structure;Adaptive immunity;Alternative splicing;Arginine metabolism;Cytoplasm;Disease variant;Hydrolase;Immunity;Innate immunity;Manganese;Metal-binding;Phosphoprotein;Reference proteome;Urea cycle	azurophil granule lumen [GO:0035578]; cytoplasm [GO:0005737]; cytosol [GO:0005829]; extracellular region [GO:0005576]; extracellular space [GO:0005615]; mitochondrial outer membrane [GO:0005741]; neuron projection [GO:0043005]; neuronal cell body [GO:0043025]; nucleus [GO:0005634]; specific granule lumen [GO:0035580]; arginase activity [GO:0004053]; identical protein binding [GO:0042802]; mangane…
24	-4.622920136	3.886084187	-26.19851585	1.93E-53	2.46E-51	111.368624	P80404	Tumor - TANM	TRUE	GABT	HUMAN	reviewed	4-aminobutyrate aminotransferase, mitochondrial (EC 2.6.1.19) ((S)-3-amino-2-methylpropionate transaminase) (EC 2.6.1.22) (GABA aminotransferase) (GABA-AT) (Gamma-amino-N-butyrate transaminase) (GABA transaminase) (GABA-T) (L-AIBAT)	ABAT GABAT	Homo sapiens (Human)	Acetylation;Aminotransferase;Direct protein sequencing;Disease variant;Disulfide bond;Iron;Iron-sulfur;Metal-binding;Mitochondrion;Neurotransmitter degradation;Pyridoxal phosphate;Reference proteome;Transferase;Transit peptide	4-aminobutyrate transaminase complex [GO:0032144]; mitochondrial matrix [GO:0005759]; mitochondrion [GO:0005739]; neuron projection [GO:0043005]; (S)-3-amino-2-methylpropionate transaminase activity [GO:0047298]; 4-aminobutyrate:2-oxoglutarate transaminase activity [GO:0034386]; identical protein binding [GO:0042802]; iron-sulfur cluster binding [GO:0051536]; metal ion binding [GO:0046872]; pyrid…
25	-4.61190412	5.94849317	-26.04703328	3.61E-53	4.43E-51	110.741131	P00325	Tumor - TANM	TRUE	ADH1B	HUMAN	reviewed	All-trans-retinol dehydrogenase [NAD(+)] ADH1B (EC 1.1.1.105) (Alcohol dehydrogenase 1B) (Alcohol dehydrogenase subunit beta)	ADH1B ADH2	Homo sapiens (Human)	3D-structure;Acetylation;Alternative splicing;Cytoplasm;Direct protein sequencing;Lipid metabolism;Metal-binding;NAD;Oxidoreductase;Phosphoprotein;Reference proteome;Zinc	cytosol [GO:0005829]; nucleoplasm [GO:0005654]; plasma membrane [GO:0005886]; alcohol dehydrogenase activity, zinc-dependent [GO:0004024]; NAD-retinol dehydrogenase activity [GO:0004745]; zinc ion binding [GO:0008270]; ethanol oxidation [GO:0006069]; retinoic acid metabolic process [GO:0042573]; retinoid metabolic process [GO:0001523]; retinol metabolic process [GO:0042572]
26	-3.998396621	3.034370036	-27.62241147	4.93E-53	5.81E-51	110.4884056	Q86YB7	Tumor - TANM	TRUE	ECHD2	HUMAN	reviewed	Enoyl-CoA hydratase domain-containing protein 2, mitochondrial	ECHDC2	Homo sapiens (Human)	Acetylation;Alternative splicing;Fatty acid metabolism;Lipid metabolism;Lyase;Mitochondrion;Reference proteome;Transit peptide	mitochondrion [GO:0005739]; enoyl-CoA hydratase activity [GO:0004300]; fatty acid beta-oxidation [GO:0006635]
27	-3.228804291	3.175708331	-25.57739972	1.59E-52	1.80E-50	109.2593867	P09110	Tumor - TANM	TRUE	THIK	HUMAN	reviewed	3-ketoacyl-CoA thiolase, peroxisomal (EC 2.3.1.16) (Acetyl-CoA C-myristoyltransferase) (EC 2.3.1.155) (Acetyl-CoA acyltransferase) (EC 2.3.1.9) (Beta-ketothiolase) (Peroxisomal 3-oxoacyl-CoA thiolase)	ACAA1 ACAA PTHIO	Homo sapiens (Human)	3D-structure;Acyltransferase;Alternative splicing;Fatty acid metabolism;Lipid metabolism;Peroxisome;Phosphoprotein;Reference proteome;Transferase;Transit peptide	cytosol [GO:0005829]; extracellular region [GO:0005576]; membrane [GO:0016020]; peroxisomal matrix [GO:0005782]; peroxisome [GO:0005777]; specific granule lumen [GO:0035580]; acetate CoA-transferase activity [GO:0008775]; acetyl-CoA C-acetyltransferase activity [GO:0003985]; acetyl-CoA C-acyltransferase activity [GO:0003988]; acetyl-CoA C-myristoyltransferase activity [GO:0050633]; palmitoyl-CoA …
28	-3.238428942	2.618427522	-25.54518216	1.82E-52	1.99E-50	109.1230251	P35573	Tumor - TANM	TRUE	GDE	HUMAN	reviewed	Glycogen debranching enzyme (Glycogen debrancher) [Includes: 4-alpha-glucanotransferase (EC 2.4.1.25) (Oligo-1,4-1,4-glucantransferase); Amylo-alpha-1,6-glucosidase (Amylo-1,6-glucosidase) (EC 3.2.1.33) (Dextrin 6-alpha-D-glucosidase)]	AGL GDE	Homo sapiens (Human)	Alternative splicing;Cytoplasm;Direct protein sequencing;Disease variant;Glycogen biosynthesis;Glycogen storage disease;Glycosidase;Glycosyltransferase;Hydrolase;Multifunctional enzyme;Phosphoprotein;Reference proteome;Transferase;Ubl conjugation	cytoplasm [GO:0005737]; cytosol [GO:0005829]; extracellular region [GO:0005576]; ficolin-1-rich granule lumen [GO:1904813]; inclusion body [GO:0016234]; isoamylase complex [GO:0043033]; nucleus [GO:0005634]; sarcoplasmic reticulum [GO:0016529]; secretory granule lumen [GO:0034774]; 4-alpha-glucanotransferase activity [GO:0004134]; amylo-alpha-1,6-glucosidase activity [GO:0004135]; beta-maltose 4-…
29	-3.436184185	2.929579745	-26.6403397	3.68E-52	3.75E-50	108.4751019	P55157	Tumor - TANM	TRUE	MTP	HUMAN	reviewed	Microsomal triglyceride transfer protein large subunit	MTTP MTP	Homo sapiens (Human)	Alternative splicing;Disease variant;Disulfide bond;Endoplasmic reticulum;Golgi apparatus;Lipid transport;Lipid-binding;Reference proteome;Signal;Transport	basolateral plasma membrane [GO:0016323]; brush border membrane [GO:0031526]; endoplasmic reticulum [GO:0005783]; endoplasmic reticulum lumen [GO:0005788]; Golgi apparatus [GO:0005794]; microvillus membrane [GO:0031528]; receptor complex [GO:0043235]; rough endoplasmic reticulum [GO:0005791]; vesicle [GO:0031982]; apolipoprotein binding [GO:0034185]; ceramide 1-phosphate transfer activity [GO:190…
30	-4.045537846	4.83926357	-25.61954007	3.53E-52	3.73E-50	108.4728142	Q93088	Tumor - TANM	TRUE	BHMT1	HUMAN	reviewed	Betaine--homocysteine S-methyltransferase 1 (EC 2.1.1.5)	BHMT	Homo sapiens (Human)	3D-structure;Cytoplasm;Metal-binding;Methyltransferase;Phosphoprotein;Reference proteome;Transferase;Zinc	cytosol [GO:0005829]; extracellular exosome [GO:0070062]; betaine-homocysteine S-methyltransferase activity [GO:0047150]; zinc ion binding [GO:0008270]; amino-acid betaine catabolic process [GO:0006579]; amino-acid betaine metabolic process [GO:0006577]; L-methionine salvage [GO:0071267]; protein methylation [GO:0006479]; regulation of homocysteine metabolic process [GO:0050666]
31	-4.397153888	4.266976998	-27.92767399	5.85E-52	5.78E-50	108.0461077	P11712	Tumor - TANM	TRUE	CP2C9	HUMAN	reviewed	Cytochrome P450 2C9 (EC 1.14.14.1) ((R)-limonene 6-monooxygenase) (EC 1.14.14.53) ((S)-limonene 6-monooxygenase) (EC 1.14.14.51) ((S)-limonene 7-monooxygenase) (EC 1.14.14.52) (CYPIIC9) (Cholesterol 25-hydroxylase) (Cytochrome P-450MP) (Cytochrome P450 MP-4) (Cytochrome P450 MP-8) (Cytochrome P450 PB-1) (S-mephenytoin 4-hydroxylase)	CYP2C9 CYP2C10	Homo sapiens (Human)	3D-structure;Alternative splicing;Direct protein sequencing;Endoplasmic reticulum;Heme;Iron;Lipid metabolism;Membrane;Metal-binding;Microsome;Monooxygenase;Oxidoreductase;Reference proteome;Steroid metabolism;Sterol metabolism	cytoplasm [GO:0005737]; endoplasmic reticulum membrane [GO:0005789]; intracellular membrane-bounded organelle [GO:0043231]; (R)-limonene 6-monooxygenase activity [GO:0052741]; (S)-limonene 6-monooxygenase activity [GO:0018675]; (S)-limonene 7-monooxygenase activity [GO:0018676]; arachidonic acid 11,12-epoxygenase activity [GO:0008405]; arachidonic acid 14,15-epoxygenase activity [GO:0008404]; ara…
32	-3.384551752	2.758494263	-25.36899902	1.01E-51	9.67E-50	107.4243077	P46952	Tumor - TANM	TRUE	3HAO	HUMAN	reviewed	3-hydroxyanthranilate 3,4-dioxygenase (EC 1.13.11.6) (3-hydroxyanthranilate oxygenase) (3-HAO) (h3HAO) (3-hydroxyanthranilic acid dioxygenase) (HAD)	HAAO	Homo sapiens (Human)	3D-structure;Alternative splicing;Cytoplasm;Dioxygenase;Disease variant;Iron;Metal-binding;Oxidoreductase;Pyridine nucleotide biosynthesis;Reference proteome	cytoplasm [GO:0005737]; cytosol [GO:0005829]; 3-hydroxyanthranilate 3,4-dioxygenase activity [GO:0000334]; electron transfer activity [GO:0009055]; ferrous iron binding [GO:0008198]; 'de novo' NAD biosynthetic process from tryptophan [GO:0034354]; anthranilate metabolic process [GO:0043420]; NAD biosynthetic process [GO:0009435]; neuron cellular homeostasis [GO:0070050]; quinolinate biosynthetic …
33	-3.21916019	3.388207823	-25.13964763	1.65E-51	1.53E-49	106.9287214	O43772	Tumor - TANM	TRUE	MCAT	HUMAN	reviewed	Mitochondrial carnitine/acylcarnitine carrier protein (Carnitine/acylcarnitine translocase) (CAC) (Solute carrier family 25 member 20)	SLC25A20 CAC CACT	Homo sapiens (Human)	Acetylation;Disease variant;Lipid transport;Membrane;Mitochondrion;Mitochondrion inner membrane;Reference proteome;Repeat;Transmembrane;Transmembrane helix;Transport	cytosol [GO:0005829]; integral component of membrane [GO:0016021]; mitochondrial inner membrane [GO:0005743]; mitochondrion [GO:0005739]; acyl carnitine transmembrane transporter activity [GO:0015227]; carnitine shuttle [GO:0006853]; carnitine transmembrane transport [GO:1902603]; in utero embryonic development [GO:0001701]
34	-3.16521427	2.92706503	-26.26424768	7.91E-51	7.13E-49	105.4316852	P50053	Tumor - TANM	TRUE	KHK	HUMAN	reviewed	Ketohexokinase (EC 2.7.1.3) (Hepatic fructokinase)	KHK	Homo sapiens (Human)	3D-structure;ATP-binding;Alternative splicing;Carbohydrate metabolism;Disease variant;Kinase;Nucleotide-binding;Reference proteome;Transferase	cytoplasm [GO:0005737]; cytosol [GO:0005829]; extracellular exosome [GO:0070062]; ATP binding [GO:0005524]; ketohexokinase activity [GO:0004454]; fructose metabolic process [GO:0006000]; regulation of glycogen metabolic process [GO:0070873]; response to fructose [GO:0009750]; response to glucose [GO:0009749]; response to insulin [GO:0032868]; response to sucrose [GO:0009744]; response to zinc ion…
35	-2.856532124	4.542201276	-24.45564523	1.98E-50	1.73E-48	104.4416528	P30084	Tumor - TANM	TRUE	ECHM	HUMAN	reviewed	Enoyl-CoA hydratase, mitochondrial (EC 4.2.1.17) (Enoyl-CoA hydratase 1) (Short-chain enoyl-CoA hydratase) (SCEH)	ECHS1	Homo sapiens (Human)	3D-structure;Acetylation;Direct protein sequencing;Disease variant;Fatty acid metabolism;Lipid metabolism;Lyase;Mitochondrion;Neurodegeneration;Phosphoprotein;Reference proteome;Transit peptide	mitochondrial matrix [GO:0005759]; mitochondrion [GO:0005739]; 3-hydroxypropionyl-CoA dehydratase activity [GO:0043956]; crotonyl-CoA hydratase activity [GO:0120092]; enoyl-CoA hydratase activity [GO:0004300]; branched-chain amino acid catabolic process [GO:0009083]; fatty acid beta-oxidation [GO:0006635]
36	2.6675006	4.824149331	24.44656339	2.06E-50	1.75E-48	104.402054	P04075	Tumor - TANM	TRUE	ALDOA	HUMAN	reviewed	Fructose-bisphosphate aldolase A (EC 4.1.2.13) (Lung cancer antigen NY-LU-1) (Muscle-type aldolase)	ALDOA ALDA	Homo sapiens (Human)	3D-structure;Acetylation;Alternative splicing;Cytoplasm;Direct protein sequencing;Disease variant;Glycogen storage disease;Glycolysis;Hereditary hemolytic anemia;Hydroxylation;Isopeptide bond;Lyase;Phosphoprotein;Reference proteome;Schiff base;Ubl conjugation	actin cytoskeleton [GO:0015629]; cytosol [GO:0005829]; extracellular exosome [GO:0070062]; extracellular region [GO:0005576]; extracellular space [GO:0005615]; ficolin-1-rich granule lumen [GO:1904813]; I band [GO:0031674]; M band [GO:0031430]; membrane [GO:0016020]; nucleus [GO:0005634]; platelet alpha granule lumen [GO:0031093]; secretory granule lumen [GO:0034774]; sperm head [GO:0061827]; ter…
37	-3.460494308	5.553766572	-24.42137448	2.30E-50	1.91E-48	104.2921743	P05091	Tumor - TANM	TRUE	ALDH2	HUMAN	reviewed	Aldehyde dehydrogenase, mitochondrial (EC 1.2.1.3) (ALDH class 2) (ALDH-E2) (ALDHI)	ALDH2 ALDM	Homo sapiens (Human)	3D-structure;Acetylation;Alternative splicing;Direct protein sequencing;Mitochondrion;NAD;Oxidoreductase;Reference proteome;Transit peptide	extracellular exosome [GO:0070062]; mitochondrial matrix [GO:0005759]; aldehyde dehydrogenase (NAD+) activity [GO:0004029]; aldehyde dehydrogenase [NAD(P)+] activity [GO:0004030]; electron transfer activity [GO:0009055]; glyceraldehyde-3-phosphate dehydrogenase (NAD+) (non-phosphorylating) activity [GO:0043878]; NAD binding [GO:0051287]; alcohol metabolic process [GO:0006066]; carbohydrate metabo…
38	-6.222411226	5.532258322	-24.36435498	4.65E-50	3.75E-48	103.596915	P05062	Tumor - TANM	TRUE	ALDOB	HUMAN	reviewed	Fructose-bisphosphate aldolase B (EC 4.1.2.13) (Liver-type aldolase)	ALDOB ALDB	Homo sapiens (Human)	3D-structure;Acetylation;Cytoplasm;Cytoskeleton;Direct protein sequencing;Disease variant;Glycolysis;Lyase;Phosphoprotein;Reference proteome;Schiff base	centriolar satellite [GO:0034451]; cytosol [GO:0005829]; extracellular exosome [GO:0070062]; microtubule organizing center [GO:0005815]; ATPase binding [GO:0051117]; cytoskeletal protein binding [GO:0008092]; fructose binding [GO:0070061]; fructose-1-phosphate aldolase activity [GO:0061609]; fructose-bisphosphate aldolase activity [GO:0004332]; identical protein binding [GO:0042802]; fructose 1,6…
39	-3.545970406	1.97262995	-26.58447698	6.80E-50	5.35E-48	103.3143958	Q9NR77	Tumor - TANM	TRUE	PXMP2	HUMAN	reviewed	Peroxisomal membrane protein 2 (22 kDa peroxisomal membrane protein)	PXMP2 PMP22	Homo sapiens (Human)	Membrane;Peroxisome;Reference proteome;Transmembrane;Transmembrane helix	cytoplasm [GO:0005737]; cytosol [GO:0005829]; integral component of membrane [GO:0016021]; membrane [GO:0016020]; mitochondrion [GO:0005739]; peroxisomal membrane [GO:0005778]; protein-containing complex [GO:0032991]
40	-3.566359757	2.89938157	-25.85157007	1.91E-49	1.45E-47	102.271377	Q14032	Tumor - TANM	TRUE	BAAT	HUMAN	reviewed	Bile acid-CoA:amino acid N-acyltransferase (BACAT) (BAT) (EC 2.3.1.65) (Bile acid-CoA thioesterase) (Choloyl-CoA hydrolase) (EC 3.1.2.27) (Glycine N-choloyltransferase) (Long-chain fatty-acyl-CoA hydrolase) (EC 3.1.2.2)	BAAT	Homo sapiens (Human)	Acyltransferase;Cytoplasm;Direct protein sequencing;Disease variant;Fatty acid metabolism;Hydrolase;Lipid metabolism;Peroxisome;Phosphoprotein;Reference proteome;Serine esterase;Transferase	cytosol [GO:0005829]; peroxisomal matrix [GO:0005782]; peroxisome [GO:0005777]; acyl-CoA hydrolase activity [GO:0047617]; acyltransferase activity [GO:0016746]; carboxylic ester hydrolase activity [GO:0052689]; choloyl-CoA hydrolase activity [GO:0033882]; glycine N-choloyltransferase activity [GO:0047963]; long-chain acyl-CoA hydrolase activity [GO:0052816]; medium-chain acyl-CoA hydrolase activi…
41	-3.709063279	3.938213551	-23.93731008	1.94E-49	1.45E-47	102.1660799	Q02252	Tumor - TANM	TRUE	MMSA	HUMAN	reviewed	Methylmalonate-semialdehyde dehydrogenase [acylating], mitochondrial (MMSDH) (Malonate-semialdehyde dehydrogenase [acylating]) (EC 1.2.1.18) (EC 1.2.1.27) (Aldehyde dehydrogenase family 6 member A1)	ALDH6A1 MMSDH	Homo sapiens (Human)	Acetylation;Alternative splicing;Disease variant;Mitochondrion;NAD;Oxidoreductase;Phosphoprotein;Reference proteome;Transit peptide	mitochondrial matrix [GO:0005759]; mitochondrion [GO:0005739]; nucleoplasm [GO:0005654]; fatty-acyl-CoA binding [GO:0000062]; malonate-semialdehyde dehydrogenase (acetylating) activity [GO:0018478]; malonate-semialdehyde dehydrogenase (acetylating, NAD+) activity [GO:0102662]; methylmalonate-semialdehyde dehydrogenase (acylating) activity [GO:0004491]; RNA binding [GO:0003723]; branched-chain ami…
42	-4.073845681	5.128457595	-24.09076963	2.40E-49	1.75E-47	101.9632996	P08319	Tumor - TANM	TRUE	ADH4	HUMAN	reviewed	All-trans-retinol dehydrogenase [NAD(+)] ADH4 (EC 1.1.1.105) (Alcohol dehydrogenase 4) (Alcohol dehydrogenase class II pi chain)	ADH4	Homo sapiens (Human)	3D-structure;Alternative splicing;Cytoplasm;Direct protein sequencing;Lipid metabolism;Metal-binding;NAD;Oxidoreductase;Phosphoprotein;Reference proteome;Zinc	cytosol [GO:0005829]; nucleoplasm [GO:0005654]; alcohol dehydrogenase (NAD+) activity [GO:0004022]; alcohol dehydrogenase activity, zinc-dependent [GO:0004024]; alditol:NADP+ 1-oxidoreductase activity [GO:0004032]; all-trans retinal binding [GO:0005503]; benzaldehyde dehydrogenase [NAD(P)+] activity [GO:0019115]; ethanol binding [GO:0035276]; NAD binding [GO:0051287]; NAD-retinol dehydrogenase ac…
43	-2.389973091	5.583773729	-23.57508628	9.70E-49	6.91E-47	100.5569534	P00505	Tumor - TANM	TRUE	AATM	HUMAN	reviewed	Aspartate aminotransferase, mitochondrial (mAspAT) (EC 2.6.1.1) (EC 2.6.1.7) (Fatty acid-binding protein) (FABP-1) (Glutamate oxaloacetate transaminase 2) (Kynurenine aminotransferase 4) (Kynurenine aminotransferase IV) (Kynurenine--oxoglutarate transaminase 4) (Kynurenine--oxoglutarate transaminase IV) (Plasma membrane-associated fatty acid-binding protein) (FABPpm) (Transaminase A)	GOT2 KYAT4	Homo sapiens (Human)	3D-structure;Acetylation;Alternative splicing;Aminotransferase;Cell membrane;Direct protein sequencing;Disease variant;Epilepsy;Lipid transport;Membrane;Methylation;Mitochondrion;Nitration;Phosphoprotein;Pyridoxal phosphate;Reference proteome;Transferase;Transit peptide;Transport	cell surface [GO:0009986]; extracellular exosome [GO:0070062]; mitochondrial inner membrane [GO:0005743]; mitochondrial matrix [GO:0005759]; mitochondrion [GO:0005739]; perikaryon [GO:0043204]; plasma membrane [GO:0005886]; protein-containing complex [GO:0032991]; T-tubule [GO:0030315]; amino acid binding [GO:0016597]; carboxylic acid binding [GO:0031406]; enzyme binding [GO:0019899]; identical p…
44	-2.576736709	4.820732467	-23.28753063	3.53E-48	2.45E-46	99.26833436	Q16851	Tumor - TANM	TRUE	UGPA	HUMAN	reviewed	UTP--glucose-1-phosphate uridylyltransferase (EC 2.7.7.9) (UDP-glucose pyrophosphorylase) (UDPGP) (UGPase)	UGP2 UGP1	Homo sapiens (Human)	3D-structure;Acetylation;Alternative splicing;Cytoplasm;Disease variant;Epilepsy;Magnesium;Metal-binding;Nucleotidyltransferase;Phosphoprotein;Reference proteome;Transferase	cytoplasm [GO:0005737]; cytosol [GO:0005829]; extracellular exosome [GO:0070062]; nucleus [GO:0005634]; glucose binding [GO:0005536]; identical protein binding [GO:0042802]; metal ion binding [GO:0046872]; pyrimidine ribonucleotide binding [GO:0032557]; UTP:glucose-1-phosphate uridylyltransferase activity [GO:0003983]; brain development [GO:0007420]; glucose 1-phosphate metabolic process [GO:0019…
45	-3.359554722	4.079852613	-23.28035898	3.64E-48	2.48E-46	99.23606877	P16930	Tumor - TANM	TRUE	FAAA	HUMAN	reviewed	Fumarylacetoacetase (FAA) (EC 3.7.1.2) (Beta-diketonase) (Fumarylacetoacetate hydrolase)	FAH	Homo sapiens (Human)	Acetylation;Alternative splicing;Calcium;Direct protein sequencing;Disease variant;Hydrolase;Lipid metabolism;Magnesium;Metal-binding;Phenylalanine catabolism;Phosphoprotein;Reference proteome;Tyrosine catabolism	cytosol [GO:0005829]; extracellular exosome [GO:0070062]; fumarylacetoacetase activity [GO:0004334]; metal ion binding [GO:0046872]; arginine catabolic process [GO:0006527]; homogentisate catabolic process [GO:1902000]; L-phenylalanine catabolic process [GO:0006559]; tyrosine catabolic process [GO:0006572]
46	-2.818544663	1.920760079	-23.17591471	8.88E-48	5.91E-46	98.35258057	Q96GK7	Tumor - TANM	TRUE	FAH2A	HUMAN	reviewed	Fumarylacetoacetate hydrolase domain-containing protein 2A (EC 3.-.-.-)	FAHD2A CGI-105	Homo sapiens (Human)	Calcium;Hydrolase;Magnesium;Metal-binding;Reference proteome	hydro-lyase activity [GO:0016836]; hydrolase activity [GO:0016787]; metal ion binding [GO:0046872]
47	-3.328858599	2.816957119	-23.25561251	9.50E-48	6.19E-46	98.2919126	P34913	Tumor - TANM	TRUE	HYES	HUMAN	reviewed	Bifunctional epoxide hydrolase 2 [Includes: Cytosolic epoxide hydrolase 2 (CEH) (EC 3.3.2.10) (Epoxide hydratase) (Soluble epoxide hydrolase) (SEH); Lipid-phosphate phosphatase (EC 3.1.3.76)]	EPHX2	Homo sapiens (Human)	3D-structure;Acetylation;Alternative splicing;Aromatic hydrocarbons catabolism;Cytoplasm;Detoxification;Direct protein sequencing;Hydrolase;Lipid metabolism;Lipoprotein;Magnesium;Metal-binding;Multifunctional enzyme;Peroxisome;Phosphoprotein;Reference proteome	cytosol [GO:0005829]; extracellular exosome [GO:0070062]; peroxisomal matrix [GO:0005782]; peroxisome [GO:0005777]; 10-hydroxy-9-(phosphonooxy)octadecanoate phosphatase activity [GO:0033885]; epoxide hydrolase activity [GO:0004301]; hydrolase activity [GO:0016787]; lipid phosphatase activity [GO:0042577]; lysophosphatidic acid phosphatase activity [GO:0052642]; magnesium ion binding [GO:0000287];…
48	2.920663104	2.627687006	22.83012578	2.80E-47	1.79E-45	97.19796072	Q14764	Tumor - TANM	TRUE	MVP	HUMAN	reviewed	Major vault protein (MVP) (Lung resistance-related protein)	MVP LRP	Homo sapiens (Human)	3D-structure;Acetylation;Cytoplasm;Direct protein sequencing;Isopeptide bond;Nuclear pore complex;Nucleus;Phosphoprotein;Protein transport;Reference proteome;Repeat;Ribonucleoprotein;Translocation;Transport;Ubl conjugation;mRNA transport	cytoplasm [GO:0005737]; cytoskeleton [GO:0005856]; cytosol [GO:0005829]; extracellular exosome [GO:0070062]; extracellular region [GO:0005576]; ficolin-1-rich granule lumen [GO:1904813]; membrane [GO:0016020]; nuclear pore [GO:0005643]; nucleus [GO:0005634]; perinuclear region of cytoplasm [GO:0048471]; secretory granule lumen [GO:0034774]; identical protein binding [GO:0042802]; protein kinase b…
49	-3.493156364	1.888174282	-23.81032805	3.06E-47	1.91E-45	97.17770376	O76054	Tumor - TANM	TRUE	S14L2	HUMAN	reviewed	SEC14-like protein 2 (Alpha-tocopherol-associated protein) (TAP) (hTAP) (Squalene transfer protein) (Supernatant protein factor) (SPF)	SEC14L2 C22orf6 KIAA1186 KIAA1658	Homo sapiens (Human)	3D-structure;Activator;Alternative splicing;Cytoplasm;Lipid-binding;Nucleus;Reference proteome;Transcription;Transcription regulation;Transport	cytoplasm [GO:0005737]; cytosol [GO:0005829]; extracellular exosome [GO:0070062]; nucleoplasm [GO:0005654]; nucleus [GO:0005634]; phospholipid binding [GO:0005543]; vitamin E binding [GO:0008431]; positive regulation of transcription, DNA-templated [GO:0045893]; regulation of cholesterol biosynthetic process [GO:0045540]
50	3.360009638	-0.955829366	23.31363791	4.15E-47	2.54E-45	96.84705365	Q14728	Tumor - TANM	TRUE	MFS10	HUMAN	reviewed	Major facilitator superfamily domain-containing protein 10 (Tetracycline transporter-like protein)	MFSD10 TETRAN	Homo sapiens (Human)	3D-structure;Apoptosis;Membrane;Nucleus;Reference proteome;Transmembrane;Transmembrane helix;Transport	brush border membrane [GO:0031526]; cytoplasmic vesicle membrane [GO:0030659]; integral component of membrane [GO:0016021]; nuclear inner membrane [GO:0005637]; organic anion transmembrane transporter activity [GO:0008514]; tetracycline transmembrane transporter activity [GO:0008493]; apoptotic process [GO:0006915]; sodium-independent organic anion transport [GO:0043252]
51	2.277160129	4.093704319	22.63292865	6.90E-47	4.15E-45	96.29750915	O00299	Tumor - TANM	TRUE	CLIC1	HUMAN	reviewed	Chloride intracellular channel protein 1 (Chloride channel ABP) (Nuclear chloride ion channel 27) (NCC27) (Regulatory nuclear chloride ion channel protein) (hRNCC)	CLIC1 G6 NCC27	Homo sapiens (Human)	3D-structure;Acetylation;Cell membrane;Chloride;Chloride channel;Cytoplasm;Direct protein sequencing;Disulfide bond;Glutathionylation;Ion channel;Ion transport;Membrane;Nucleus;Phosphoprotein;Reference proteome;Transmembrane;Transmembrane helix;Transport;Voltage-gated channel	blood microparticle [GO:0072562]; brush border [GO:0005903]; chloride channel complex [GO:0034707]; cytoplasm [GO:0005737]; extracellular exosome [GO:0070062]; extracellular space [GO:0005615]; membrane [GO:0016020]; mitochondrion [GO:0005739]; nuclear envelope [GO:0005635]; nuclear membrane [GO:0031965]; nucleus [GO:0005634]; perinuclear region of cytoplasm [GO:0048471]; plasma membrane [GO:0005…
52	-2.549160818	3.895457156	-22.57466618	9.02E-47	5.31E-45	96.03055575	P11586	Tumor - TANM	TRUE	C1TC	HUMAN	reviewed	C-1-tetrahydrofolate synthase, cytoplasmic (C1-THF synthase) (Epididymis secretory sperm binding protein) [Cleaved into: C-1-tetrahydrofolate synthase, cytoplasmic, N-terminally processed] [Includes: Methylenetetrahydrofolate dehydrogenase (EC 1.5.1.5); Methenyltetrahydrofolate cyclohydrolase (EC 3.5.4.9); Formyltetrahydrofolate synthetase (EC 6.3.4.3)]	MTHFD1 MTHFC MTHFD	Homo sapiens (Human)	3D-structure;ATP-binding;Acetylation;Amino-acid biosynthesis;Cytoplasm;Direct protein sequencing;Disease variant;Histidine biosynthesis;Hydrolase;Ligase;Methionine biosynthesis;Multifunctional enzyme;NADP;Nucleotide-binding;One-carbon metabolism;Oxidoreductase;Phosphoprotein;Purine biosynthesis;Reference proteome	cytosol [GO:0005829]; extracellular exosome [GO:0070062]; membrane [GO:0016020]; mitochondrion [GO:0005739]; ATP binding [GO:0005524]; formate-tetrahydrofolate ligase activity [GO:0004329]; methenyltetrahydrofolate cyclohydrolase activity [GO:0004477]; methylenetetrahydrofolate dehydrogenase (NAD+) activity [GO:0004487]; methylenetetrahydrofolate dehydrogenase (NADP+) activity [GO:0004488]; methy…
53	-2.804057651	5.515760099	-22.51476465	1.19E-46	6.86E-45	95.75565743	P00367	Tumor - TANM	TRUE	DHE3	HUMAN	reviewed	Glutamate dehydrogenase 1, mitochondrial (GDH 1) (EC 1.4.1.3)	GLUD1 GLUD	Homo sapiens (Human)	3D-structure;ADP-ribosylation;ATP-binding;Acetylation;Alternative splicing;Direct protein sequencing;Disease variant;Endoplasmic reticulum;GTP-binding;Mitochondrion;NADP;Nucleotide-binding;Oxidoreductase;Phosphoprotein;Reference proteome;Transit peptide	cytoplasm [GO:0005737]; endoplasmic reticulum [GO:0005783]; mitochondrial matrix [GO:0005759]; mitochondrion [GO:0005739]; ADP binding [GO:0043531]; ATP binding [GO:0005524]; glutamate dehydrogenase (NAD+) activity [GO:0004352]; glutamate dehydrogenase (NADP+) activity [GO:0004354]; glutamate dehydrogenase [NAD(P)+] activity [GO:0004353]; GTP binding [GO:0005525]; identical protein binding [GO:00…
54	1.950654986	1.559288267	22.44943904	1.60E-46	9.10E-45	95.45536381	Q9Y230	Tumor - TANM	TRUE	RUVB2	HUMAN	reviewed	RuvB-like 2 (EC 3.6.4.12) (48 kDa TATA box-binding protein-interacting protein) (48 kDa TBP-interacting protein) (51 kDa erythrocyte cytosolic protein) (ECP-51) (INO80 complex subunit J) (Repressing pontin 52) (Reptin 52) (TIP49b) (TIP60-associated protein 54-beta) (TAP54-beta)	RUVBL2 INO80J TIP48 TIP49B CGI-46	Homo sapiens (Human)	3D-structure;ATP-binding;Acetylation;Activator;Alternative splicing;Chromatin regulator;Cytoplasm;DNA damage;DNA recombination;DNA repair;Direct protein sequencing;Growth regulation;Helicase;Hydrolase;Isopeptide bond;Membrane;Nucleotide-binding;Nucleus;Phosphoprotein;Reference proteome;Transcription;Transcription regulation;Ubl conjugation	centrosome [GO:0005813]; cytoplasm [GO:0005737]; cytosol [GO:0005829]; dynein axonemal particle [GO:0120293]; euchromatin [GO:0000791]; extracellular exosome [GO:0070062]; Ino80 complex [GO:0031011]; membrane [GO:0016020]; MLL1 complex [GO:0071339]; NuA4 histone acetyltransferase complex [GO:0035267]; nuclear matrix [GO:0016363]; nucleoplasm [GO:0005654]; nucleus [GO:0005634]; R2TP complex [GO:00…
55	-3.671667396	2.331442932	-24.18692991	3.16E-46	1.76E-44	94.90059243	P30039	Tumor - TANM	TRUE	PBLD	HUMAN	reviewed	Phenazine biosynthesis-like domain-containing protein (EC 5.1.-.-) (MAWD-binding protein) (MAWDBP) (Unknown protein 32 from 2D-page of liver tissue)	PBLD MAWBP	Homo sapiens (Human)	Alternative splicing;Direct protein sequencing;Isomerase;Reference proteome	cytoplasm [GO:0005737]; extracellular exosome [GO:0070062]; identical protein binding [GO:0042802]; isomerase activity [GO:0016853]; biosynthetic process [GO:0009058]; maintenance of gastrointestinal epithelium [GO:0030277]; negative regulation of SMAD protein signal transduction [GO:0060392]; negative regulation of transforming growth factor beta receptor signaling pathway [GO:0030512]
56	-4.983414592	4.850448891	-22.24417145	4.14E-46	2.26E-44	94.50834907	P23141	Tumor - TANM	TRUE	EST1	HUMAN	reviewed	Liver carboxylesterase 1 (Acyl-coenzyme A:cholesterol acyltransferase) (ACAT) (Brain carboxylesterase hBr1) (Carboxylesterase 1) (CE-1) (hCE-1) (EC 3.1.1.1) (Cholesteryl ester hydrolase) (CEH) (EC 3.1.1.13) (Cocaine carboxylesterase) (Egasyn) (HMSE) (Methylumbelliferyl-acetate deacetylase 1) (EC 3.1.1.56) (Monocyte/macrophage serine esterase) (Retinyl ester hydrolase) (REH) (Serine esterase 1) (T…	CES1 CES2 SES1	Homo sapiens (Human)	3D-structure;Alternative splicing;Cytoplasm;Direct protein sequencing;Disulfide bond;Endoplasmic reticulum;Glycoprotein;Hydrolase;Lipid droplet;Lipid metabolism;Phosphoprotein;Reference proteome;Serine esterase;Signal	cytoplasm [GO:0005737]; cytosol [GO:0005829]; endoplasmic reticulum [GO:0005783]; endoplasmic reticulum lumen [GO:0005788]; lipid droplet [GO:0005811]; carboxylic ester hydrolase activity [GO:0052689]; methyl indole-3-acetate esterase activity [GO:0080030]; methylumbelliferyl-acetate deacetylase activity [GO:0047374]; sterol esterase activity [GO:0004771]; cellular response to cholesterol [GO:007…
57	-2.769868903	2.367366509	-22.45302885	7.92E-46	4.26E-44	93.88757033	Q9BY49	Tumor - TANM	TRUE	PECR	HUMAN	reviewed	Peroxisomal trans-2-enoyl-CoA reductase (TERP) (EC 1.3.1.38) (2,4-dienoyl-CoA reductase-related protein) (DCR-RP) (HPDHase) (Short chain dehydrogenase/reductase family 29C member 1) (pVI-ARL)	PECR SDR29C1 PRO1004	Homo sapiens (Human)	3D-structure;Alternative splicing;Fatty acid biosynthesis;Fatty acid metabolism;Lipid biosynthesis;Lipid metabolism;NADP;Oxidoreductase;Peroxisome;Phosphoprotein;Reference proteome	cytosol [GO:0005829]; mitochondrion [GO:0005739]; peroxisomal membrane [GO:0005778]; peroxisome [GO:0005777]; signaling receptor binding [GO:0005102]; trans-2-enoyl-CoA reductase (NADPH) activity [GO:0019166]; fatty acid biosynthetic process [GO:0006633]; phytol metabolic process [GO:0033306]
58	-4.564483119	6.173908573	-22.07196629	9.20E-46	4.86E-44	93.70984889	P07148	Tumor - TANM	TRUE	FABPL	HUMAN	reviewed	Fatty acid-binding protein, liver (Fatty acid-binding protein 1) (Liver-type fatty acid-binding protein) (L-FABP)	FABP1 FABPL	Homo sapiens (Human)	3D-structure;Acetylation;Cytoplasm;Lipid-binding;Phosphoprotein;Reference proteome;Transport	apical cortex [GO:0045179]; cytosol [GO:0005829]; extracellular exosome [GO:0070062]; nucleoplasm [GO:0005654]; peroxisomal matrix [GO:0005782]; protein-containing complex [GO:0032991]; antioxidant activity [GO:0016209]; bile acid binding [GO:0032052]; chromatin binding [GO:0003682]; fatty acid binding [GO:0005504]; long-chain fatty acid transporter activity [GO:0005324]; phospholipid binding [GO…
59	1.817287044	0.292361037	22.11495757	1.11E-45	5.78E-44	93.5267935	O15498	Tumor - TANM	TRUE	YKT6	HUMAN	reviewed	Synaptobrevin homolog YKT6 (EC 2.3.1.-)	YKT6	Homo sapiens (Human)	3D-structure;Alternative splicing;Coiled coil;Cytoplasm;Cytoplasmic vesicle;ER-Golgi transport;Golgi apparatus;Lipoprotein;Membrane;Methylation;Palmitate;Phosphoprotein;Prenylation;Protein transport;Reference proteome;Transferase;Transport	apical dendrite [GO:0097440]; basal dendrite [GO:0097441]; cytoplasm [GO:0005737]; cytoplasmic vesicle membrane [GO:0030659]; cytosol [GO:0005829]; endoplasmic reticulum [GO:0005783]; endoplasmic reticulum-Golgi intermediate compartment membrane [GO:0033116]; endosome [GO:0005768]; Golgi apparatus [GO:0005794]; Golgi membrane [GO:0000139]; integral component of plasma membrane [GO:0005887]; mitoc…
60	2.18442034	1.423936736	22.00958298	2.68E-45	1.37E-43	92.65780222	Q15691	Tumor - TANM	TRUE	MARE1	HUMAN	reviewed	Microtubule-associated protein RP/EB family member 1 (APC-binding protein EB1) (End-binding protein 1) (EB1)	MAPRE1	Homo sapiens (Human)	3D-structure;Acetylation;Cell cycle;Cell division;Cytoplasm;Cytoskeleton;Direct protein sequencing;Golgi apparatus;Microtubule;Mitosis;Phosphoprotein;Reference proteome	cell projection membrane [GO:0031253]; centrosome [GO:0005813]; ciliary basal body [GO:0036064]; cortical microtubule cytoskeleton [GO:0030981]; cytoplasmic microtubule [GO:0005881]; cytosol [GO:0005829]; focal adhesion [GO:0005925]; Golgi apparatus [GO:0005794]; microtubule [GO:0005874]; microtubule organizing center [GO:0005815]; microtubule plus-end [GO:0035371]; mitotic spindle astral microtu…
61	-3.51984576	3.037822034	-21.83150986	2.83E-45	1.42E-43	92.58871029	Q03154	Tumor - TANM	TRUE	ACY1	HUMAN	reviewed	Aminoacylase-1 (ACY-1) (EC 3.5.1.14) (N-acyl-L-amino-acid amidohydrolase)	ACY1	Homo sapiens (Human)	3D-structure;Alternative splicing;Cytoplasm;Disease variant;Hydrolase;Metal-binding;Reference proteome;Zinc	cytosol [GO:0005829]; extracellular exosome [GO:0070062]; aminoacylase activity [GO:0004046]; identical protein binding [GO:0042802]; metal ion binding [GO:0046872]; cellular amino acid metabolic process [GO:0006520]
62	-5.927032339	3.162067007	-23.35237814	3.27E-45	1.62E-43	92.55517557	P07327	Tumor - TANM	TRUE	ADH1A	HUMAN	reviewed	Alcohol dehydrogenase 1A (EC 1.1.1.1) (Alcohol dehydrogenase subunit alpha)	ADH1A ADH1	Homo sapiens (Human)	3D-structure;Acetylation;Cytoplasm;Direct protein sequencing;Metal-binding;NAD;Oxidoreductase;Phosphoprotein;Reference proteome;Zinc	cytosol [GO:0005829]; nucleoplasm [GO:0005654]; plasma membrane [GO:0005886]; alcohol dehydrogenase activity, zinc-dependent [GO:0004024]; NAD-retinol dehydrogenase activity [GO:0004745]; zinc ion binding [GO:0008270]; alcohol metabolic process [GO:0006066]; ethanol oxidation [GO:0006069]; retinoic acid metabolic process [GO:0042573]; retinol metabolic process [GO:0042572]
63	2.011911789	2.591224196	21.71166336	4.96E-45	2.41E-43	92.02722972	P50995	Tumor - TANM	TRUE	ANX11	HUMAN	reviewed	Annexin A11 (56 kDa autoantigen) (Annexin XI) (Annexin-11) (Calcyclin-associated annexin 50) (CAP-50)	ANXA11 ANX11	Homo sapiens (Human)	Acetylation;Alternative splicing;Amyotrophic lateral sclerosis;Annexin;Calcium;Calcium/phospholipid-binding;Cell cycle;Cell division;Cytoplasm;Cytoskeleton;Disease variant;Neurodegeneration;Nucleus;Reference proteome;Repeat	azurophil granule [GO:0042582]; collagen-containing extracellular matrix [GO:0062023]; cytoplasm [GO:0005737]; cytosol [GO:0005829]; extracellular exosome [GO:0070062]; melanosome [GO:0042470]; membrane [GO:0016020]; midbody [GO:0030496]; nuclear envelope [GO:0005635]; nucleoplasm [GO:0005654]; phagocytic vesicle [GO:0045335]; specific granule [GO:0042581]; spindle [GO:0005819]; calcium ion bindi…
64	-4.743244396	3.437972937	-23.46811353	8.57E-45	4.04E-43	91.61534017	P28332	Tumor - TANM	TRUE	ADH6	HUMAN	reviewed	Alcohol dehydrogenase 6 (EC 1.1.1.1)	ADH6	Homo sapiens (Human)	Alternative splicing;Cytoplasm;Metal-binding;NAD;Oxidoreductase;Phosphoprotein;Reference proteome;Zinc	cytosol [GO:0005829]; extracellular exosome [GO:0070062]; alcohol dehydrogenase (NAD+) activity [GO:0004022]; alcohol dehydrogenase activity, zinc-dependent [GO:0004024]; NAD-retinol dehydrogenase activity [GO:0004745]; zinc ion binding [GO:0008270]; ethanol oxidation [GO:0006069]; response to ethanol [GO:0045471]; retinoic acid metabolic process [GO:0042573]; retinol metabolic process [GO:004257…
65	-3.78005895	5.255500712	-21.61685894	7.74E-45	3.71E-43	91.58179962	P07099	Tumor - TANM	TRUE	HYEP	HUMAN	reviewed	Epoxide hydrolase 1 (EC 3.3.2.9) (Epoxide hydratase) (Microsomal epoxide hydrolase) (mEH)	EPHX1 EPHX EPOX	Homo sapiens (Human)	Aromatic hydrocarbons catabolism;Detoxification;Direct protein sequencing;Endoplasmic reticulum;Hydrolase;Lipid metabolism;Membrane;Methylation;Microsome;Reference proteome;Transmembrane;Transmembrane helix	endoplasmic reticulum membrane [GO:0005789]; integral component of membrane [GO:0016021]; cis-stilbene-oxide hydrolase activity [GO:0033961]; epoxide hydrolase activity [GO:0004301]; arachidonic acid metabolic process [GO:0019369]; aromatic compound catabolic process [GO:0019439]; epoxide metabolic process [GO:0097176]; response to organic cyclic compound [GO:0014070]; response to toxic substance…
66	-2.717833905	1.649816021	-22.03384524	1.17E-44	5.43E-43	91.21334861	Q96LJ7	Tumor - TANM	TRUE	DHRS1	HUMAN	reviewed	Dehydrogenase/reductase SDR family member 1 (EC 1.1.-.-) (Short chain dehydrogenase/reductase family 19C member 1)	DHRS1 SDR19C1	Homo sapiens (Human)	3D-structure;Acetylation;Methylation;Oxidoreductase;Reference proteome	endoplasmic reticulum [GO:0005783]; oxidoreductase activity [GO:0016491]
67	-3.237896599	2.469690919	-23.75199566	2.05E-44	9.09E-43	90.77259682	P24298	Tumor - TANM	TRUE	ALAT1	HUMAN	reviewed	Alanine aminotransferase 1 (ALT1) (EC 2.6.1.2) (Glutamate pyruvate transaminase 1) (GPT 1) (Glutamic--alanine transaminase 1) (Glutamic--pyruvic transaminase 1)	GPT AAT1 GPT1	Homo sapiens (Human)	Acetylation;Aminotransferase;Cytoplasm;Direct protein sequencing;Phosphoprotein;Pyridoxal phosphate;Reference proteome;Transferase	cytosol [GO:0005829]; extracellular exosome [GO:0070062]; L-alanine:2-oxoglutarate aminotransferase activity [GO:0004021]; pyridoxal phosphate binding [GO:0030170]; biosynthetic process [GO:0009058]; cellular response to insulin stimulus [GO:0032869]; L-alanine catabolic process [GO:0042853]; positive regulation of gluconeogenesis [GO:0045722]; response to starvation [GO:0042594]
68	-2.898498831	2.671732871	-21.44028724	1.78E-44	8.15E-43	90.74919243	Q9BWD1	Tumor - TANM	TRUE	THIC	HUMAN	reviewed	Acetyl-CoA acetyltransferase, cytosolic (EC 2.3.1.9) (Acetyl-CoA transferase-like protein) (Cytosolic acetoacetyl-CoA thiolase)	ACAT2 ACTL	Homo sapiens (Human)	3D-structure;Acetylation;Acyltransferase;Alternative splicing;Cytoplasm;Direct protein sequencing;Reference proteome;Transferase	cytoplasm [GO:0005737]; cytosol [GO:0005829]; extracellular exosome [GO:0070062]; mitochondrion [GO:0005739]; acetyl-CoA C-acetyltransferase activity [GO:0003985]; fatty acid beta-oxidation [GO:0006635]; lipid metabolic process [GO:0006629]
69	-3.016762937	2.157151614	-21.43265763	1.85E-44	8.32E-43	90.71312759	Q92947	Tumor - TANM	TRUE	GCDH	HUMAN	reviewed	Glutaryl-CoA dehydrogenase, mitochondrial (GCD) (EC 1.3.8.6)	GCDH	Homo sapiens (Human)	3D-structure;Acetylation;Alternative splicing;Disease variant;FAD;Flavoprotein;Glutaricaciduria;Mitochondrion;Oxidoreductase;Reference proteome;Transit peptide	mitochondrial matrix [GO:0005759]; mitochondrion [GO:0005739]; fatty-acyl-CoA binding [GO:0000062]; flavin adenine dinucleotide binding [GO:0050660]; glutaryl-CoA dehydrogenase activity [GO:0004361]; fatty acid beta-oxidation using acyl-CoA dehydrogenase [GO:0033539]; fatty-acyl-CoA biosynthetic process [GO:0046949]; tryptophan metabolic process [GO:0006568]
70	2.102423131	1.706359561	21.30866235	3.32E-44	1.45E-42	90.12598181	Q9Y265	Tumor - TANM	TRUE	RUVB1	HUMAN	reviewed	RuvB-like 1 (EC 3.6.4.12) (49 kDa TATA box-binding protein-interacting protein) (49 kDa TBP-interacting protein) (54 kDa erythrocyte cytosolic protein) (ECP-54) (INO80 complex subunit H) (Nuclear matrix protein 238) (NMP 238) (Pontin 52) (TIP49a) (TIP60-associated protein 54-alpha) (TAP54-alpha)	RUVBL1 INO80H NMP238 TIP49 TIP49A	Homo sapiens (Human)	3D-structure;ATP-binding;Acetylation;Activator;Alternative splicing;Cell cycle;Cell division;Chromatin regulator;Cytoplasm;Cytoskeleton;DNA damage;DNA recombination;DNA repair;Direct protein sequencing;Growth regulation;Helicase;Hydrolase;Isopeptide bond;Membrane;Mitosis;Nucleotide-binding;Nucleus;Reference proteome;Transcription;Transcription regulation;Ubl conjugation	cytosol [GO:0005829]; dynein axonemal particle [GO:0120293]; extracellular exosome [GO:0070062]; Ino80 complex [GO:0031011]; membrane [GO:0016020]; microtubule organizing center [GO:0005815]; MLL1 complex [GO:0071339]; NuA4 histone acetyltransferase complex [GO:0035267]; nuclear matrix [GO:0016363]; nucleoplasm [GO:0005654]; nucleus [GO:0005634]; R2TP complex [GO:0097255]; ribonucleoprotein compl…
71	-4.00905563	5.479646327	-21.53111035	3.58E-44	1.55E-42	90.07252218	P54868	Tumor - TANM	TRUE	HMCS2	HUMAN	reviewed	Hydroxymethylglutaryl-CoA synthase, mitochondrial (HMG-CoA synthase) (EC 2.3.3.10) (3-hydroxy-3-methylglutaryl coenzyme A synthase)	HMGCS2	Homo sapiens (Human)	3D-structure;Acetylation;Alternative splicing;Cholesterol biosynthesis;Cholesterol metabolism;Disease variant;Lipid biosynthesis;Lipid metabolism;Mitochondrion;Phosphoprotein;Reference proteome;Steroid biosynthesis;Steroid metabolism;Sterol biosynthesis;Sterol metabolism;Transferase;Transit peptide	mitochondrial matrix [GO:0005759]; mitochondrion [GO:0005739]; hydroxymethylglutaryl-CoA synthase activity [GO:0004421]; identical protein binding [GO:0042802]; acetyl-CoA metabolic process [GO:0006084]; cholesterol biosynthetic process [GO:0006695]; farnesyl diphosphate biosynthetic process, mevalonate pathway [GO:0010142]; ketone body biosynthetic process [GO:0046951]
72	-3.048778905	2.328486289	-21.24604104	4.48E-44	1.90E-42	89.82872089	Q16134	Tumor - TANM	TRUE	ETFD	HUMAN	reviewed	Electron transfer flavoprotein-ubiquinone oxidoreductase, mitochondrial (ETF-QO) (ETF-ubiquinone oxidoreductase) (EC 1.5.5.1) (Electron-transferring-flavoprotein dehydrogenase) (ETF dehydrogenase)	ETFDH	Homo sapiens (Human)	4Fe-4S;Acetylation;Alternative splicing;Disease variant;Electron transport;FAD;Flavoprotein;Glutaricaciduria;Iron;Iron-sulfur;Membrane;Metal-binding;Mitochondrion;Mitochondrion inner membrane;Oxidoreductase;Phosphoprotein;Reference proteome;Transit peptide;Transport;Ubiquinone	integral component of mitochondrial inner membrane [GO:0031305]; mitochondrial matrix [GO:0005759]; mitochondrial membrane [GO:0031966]; 4 iron, 4 sulfur cluster binding [GO:0051539]; electron transfer activity [GO:0009055]; electron-transferring-flavoprotein dehydrogenase activity [GO:0004174]; flavin adenine dinucleotide binding [GO:0050660]; metal ion binding [GO:0046872]; oxidoreductase activ…
73	2.667561771	0.804033858	22.06113415	5.29E-44	2.22E-42	89.73637594	Q9UGI8	Tumor - TANM	TRUE	TES	HUMAN	reviewed	Testin (TESS)	TES	Homo sapiens (Human)	3D-structure;Alternative splicing;Cell junction;Cytoplasm;LIM domain;Metal-binding;Reference proteome;Repeat;Zinc	cell junction [GO:0030054]; cytosol [GO:0005829]; focal adhesion [GO:0005925]; nucleus [GO:0005634]; plasma membrane [GO:0005886]; protein-containing complex [GO:0032991]; cadherin binding [GO:0045296]; RNA binding [GO:0003723]; zinc ion binding [GO:0008270]; negative regulation of cell population proliferation [GO:0008285]
74	-3.726992772	3.694331753	-21.46383677	7.15E-44	2.96E-42	89.38955177	P45954	Tumor - TANM	TRUE	ACDSB	HUMAN	reviewed	Short/branched chain specific acyl-CoA dehydrogenase, mitochondrial (SBCAD) (EC 1.3.8.5) (2-methyl branched chain acyl-CoA dehydrogenase) (2-MEBCAD) (2-methylbutyryl-coenzyme A dehydrogenase) (2-methylbutyryl-CoA dehydrogenase)	ACADSB	Homo sapiens (Human)	3D-structure;Acetylation;Alternative splicing;Disease variant;FAD;Fatty acid metabolism;Flavoprotein;Lipid metabolism;Mitochondrion;Oxidoreductase;Phosphoprotein;Reference proteome;Transit peptide	mitochondrial matrix [GO:0005759]; mitochondrion [GO:0005739]; 2-methylacyl-CoA dehydrogenase activity [GO:0003853]; flavin adenine dinucleotide binding [GO:0050660]; identical protein binding [GO:0042802]; isobutyryl-CoA:FAD oxidoreductase activity [GO:0102035]; short-branched-chain-acyl-CoA dehydrogenase activity [GO:0016937]; fatty acid metabolic process [GO:0006631]; isoleucine catabolic proc…
75	2.115820499	5.134680168	21.09760363	9.08E-44	3.69E-42	89.12212127	P63104	Tumor - TANM	TRUE	1433Z	HUMAN	reviewed	14-3-3 protein zeta/delta (Protein kinase C inhibitor protein 1) (KCIP-1)	YWHAZ	Homo sapiens (Human)	3D-structure;Acetylation;Alternative splicing;Cytoplasm;Direct protein sequencing;Disease variant;Phosphoprotein;Reference proteome	blood microparticle [GO:0072562]; cytoplasm [GO:0005737]; cytosol [GO:0005829]; extracellular exosome [GO:0070062]; extracellular space [GO:0005615]; focal adhesion [GO:0005925]; glutamatergic synapse [GO:0098978]; hippocampal mossy fiber to CA3 synapse [GO:0098686]; melanosome [GO:0042470]; nucleoplasm [GO:0005654]; nucleus [GO:0005634]; vesicle [GO:0031982]; cadherin binding [GO:0045296]; DNA-b…
76	-3.678900421	4.106547133	-21.09598938	9.15E-44	3.69E-42	89.11442178	P09467	Tumor - TANM	TRUE	F16P1	HUMAN	reviewed	Fructose-1,6-bisphosphatase 1 (FBPase 1) (EC 3.1.3.11) (D-fructose-1,6-bisphosphate 1-phosphohydrolase 1) (Liver FBPase)	FBP1 FBP	Homo sapiens (Human)	3D-structure;Acetylation;Allosteric enzyme;Carbohydrate metabolism;Direct protein sequencing;Disease variant;Gluconeogenesis;Hydrolase;Magnesium;Metal-binding;Phosphoprotein;Reference proteome	cytoplasm [GO:0005737]; cytosol [GO:0005829]; extracellular exosome [GO:0070062]; nucleus [GO:0005634]; AMP binding [GO:0016208]; fructose 1,6-bisphosphate 1-phosphatase activity [GO:0042132]; identical protein binding [GO:0042802]; metal ion binding [GO:0046872]; monosaccharide binding [GO:0048029]; RNA polymerase II-specific DNA-binding transcription factor binding [GO:0061629]; cellular respon…
77	-3.811971642	4.309122847	-20.8123483	3.56E-43	1.42E-41	87.75642575	P52758	Tumor - TANM	TRUE	RIDA	HUMAN	reviewed	2-iminobutanoate/2-iminopropanoate deaminase (EC 3.5.99.10) (14.5 kDa translational inhibitor protein) (hp14.5) (p14.5) (Heat-responsive protein 12) (Reactive intermediate imine deaminase A homolog) (Translation inhibitor L-PSP ribonuclease) (UK114 antigen homolog)	RIDA HRSP12	Homo sapiens (Human)	3D-structure;Acetylation;Cytoplasm;Direct protein sequencing;Hydrolase;Lipid metabolism;Mitochondrion;Nucleus;Peroxisome;Phosphoprotein;RNA-binding;Reference proteome	cytoplasm [GO:0005737]; cytosol [GO:0005829]; extracellular exosome [GO:0070062]; mitochondrial matrix [GO:0005759]; mitochondrion [GO:0005739]; nucleus [GO:0005634]; peroxisome [GO:0005777]; 2-iminobutanoate deaminase activity [GO:0120242]; 2-iminopropanoate deaminase activity [GO:0120243]; deaminase activity [GO:0019239]; endoribonuclease activity, producing 3'-phosphomonoesters [GO:0016892]; i…
78	-2.494733656	3.424154609	-20.72828827	5.34E-43	2.10E-41	87.3520145	P09417	Tumor - TANM	TRUE	DHPR	HUMAN	reviewed	Dihydropteridine reductase (EC 1.5.1.34) (HDHPR) (Quinoid dihydropteridine reductase) (Short chain dehydrogenase/reductase family 33C member 1)	QDPR DHPR SDR33C1	Homo sapiens (Human)	3D-structure;Acetylation;Alternative splicing;Direct protein sequencing;Disease variant;NADP;Oxidoreductase;Phenylketonuria;Reference proteome;Tetrahydrobiopterin biosynthesis	cytoplasm [GO:0005737]; cytosol [GO:0005829]; extracellular exosome [GO:0070062]; neuron projection [GO:0043005]; 6,7-dihydropteridine reductase activity [GO:0004155]; electron transfer activity [GO:0009055]; identical protein binding [GO:0042802]; NADH binding [GO:0070404]; NADPH binding [GO:0070402]; cellular amino acid metabolic process [GO:0006520]; cellular response to drug [GO:0035690]; dih…
79	3.202323813	1.839566235	21.15246749	6.39E-43	2.45E-41	87.21713672	Q04941	Tumor - TANM	TRUE	PLP2	HUMAN	reviewed	Proteolipid protein 2 (Differentiation-dependent protein A4) (Intestinal membrane A4 protein)	PLP2 A4	Homo sapiens (Human)	Alternative splicing;Glycoprotein;Membrane;Reference proteome;Transmembrane;Transmembrane helix	endoplasmic reticulum [GO:0005783]; endoplasmic reticulum membrane [GO:0005789]; integral component of membrane [GO:0016021]; membrane [GO:0016020]; plasma membrane [GO:0005886]; chemokine binding [GO:0019956]; ion transmembrane transporter activity [GO:0015075]; chemotaxis [GO:0006935]; cytokine-mediated signaling pathway [GO:0019221]; ion transport [GO:0006811]
80	-2.491679853	2.054440226	-20.84335684	6.24E-43	2.42E-41	87.21023474	O75521	Tumor - TANM	TRUE	ECI2	HUMAN	reviewed	Enoyl-CoA delta isomerase 2 (EC 5.3.3.8) (DRS-1) (Delta(3),delta(2)-enoyl-CoA isomerase) (D3,D2-enoyl-CoA isomerase) (Diazepam-binding inhibitor-related protein 1) (DBI-related protein 1) (Dodecenoyl-CoA isomerase) (Hepatocellular carcinoma-associated antigen 88) (Peroxisomal 3,2-trans-enoyl-CoA isomerase) (pECI) (Renal carcinoma antigen NY-REN-1)	ECI2 DRS1 HCA88 PECI	Homo sapiens (Human)	3D-structure;Acetylation;Alternative splicing;Isomerase;Mitochondrion;Peroxisome;Phosphoprotein;Reference proteome;Transit peptide	cytosol [GO:0005829]; intracellular membrane-bounded organelle [GO:0043231]; membrane [GO:0016020]; mitochondrion [GO:0005739]; peroxisomal matrix [GO:0005782]; peroxisome [GO:0005777]; dodecenoyl-CoA delta-isomerase activity [GO:0004165]; fatty-acyl-CoA binding [GO:0000062]; fatty acid beta-oxidation [GO:0006635]; fatty acid catabolic process [GO:0009062]
81	-3.861146095	3.196819642	-22.33643729	7.93E-43	3.00E-41	87.09929689	Q06278	Tumor - TANM	TRUE	AOXA	HUMAN	reviewed	Aldehyde oxidase (EC 1.2.3.1) (Aldehyde oxidase 1) (Azaheterocycle hydroxylase) (EC 1.17.3.-)	AOX1 AO	Homo sapiens (Human)	2Fe-2S;3D-structure;Cytoplasm;FAD;Flavoprotein;Iron;Iron-sulfur;Lipid metabolism;Metal-binding;Molybdenum;Oxidoreductase;Phosphoprotein;Reference proteome	cytosol [GO:0005829]; extracellular exosome [GO:0070062]; 2 iron, 2 sulfur cluster binding [GO:0051537]; aldehyde oxidase activity [GO:0004031]; FAD binding [GO:0071949]; flavin adenine dinucleotide binding [GO:0050660]; geranial:oxygen oxidoreductase activity [GO:0102797]; heptaldehyde:oxygen oxidoreductase activity [GO:0102798]; identical protein binding [GO:0042802]; iron ion binding [GO:00055…
82	2.711268026	0.414053684	20.74859488	9.79E-43	3.63E-41	86.76019496	Q9P258	Tumor - TANM	TRUE	RCC2	HUMAN	reviewed	Protein RCC2 (RCC1-like protein TD-60) (Telophase disk protein of 60 kDa)	RCC2 KIAA1470 TD60	Homo sapiens (Human)	3D-structure;Acetylation;Cell cycle;Cell division;Cell membrane;Centromere;Chromosome;Cytoplasm;Cytoskeleton;Guanine-nucleotide releasing factor;Membrane;Microtubule;Mitosis;Nucleus;Phosphoprotein;Reference proteome;Repeat	chromosome, centromeric core domain [GO:0034506]; cytosol [GO:0005829]; early endosome membrane [GO:0031901]; microtubule [GO:0005874]; midbody [GO:0030496]; mitotic spindle midzone [GO:1990023]; nucleolus [GO:0005730]; plasma membrane [GO:0005886]; guanyl-nucleotide exchange factor activity [GO:0005085]; microtubule binding [GO:0008017]; protein domain specific binding [GO:0019904]; protein kina…
83	-3.167139109	2.759154238	-20.60164876	9.83E-43	3.63E-41	86.74106371	P16219	Tumor - TANM	TRUE	ACADS	HUMAN	reviewed	Short-chain specific acyl-CoA dehydrogenase, mitochondrial (SCAD) (EC 1.3.8.1) (Butyryl-CoA dehydrogenase)	ACADS	Homo sapiens (Human)	3D-structure;Acetylation;Direct protein sequencing;Disease variant;FAD;Fatty acid metabolism;Flavoprotein;Lipid metabolism;Mitochondrion;Oxidoreductase;Phosphoprotein;Reference proteome;Transit peptide	centrosome [GO:0005813]; mitochondrial matrix [GO:0005759]; mitochondrion [GO:0005739]; nucleoplasm [GO:0005654]; nucleus [GO:0005634]; acyl-CoA dehydrogenase activity [GO:0003995]; butyryl-CoA dehydrogenase activity [GO:0004085]; flavin adenine dinucleotide binding [GO:0050660]; butyrate catabolic process [GO:0046359]; fatty acid beta-oxidation [GO:0006635]; fatty acid beta-oxidation using acyl-…
84	-3.255857418	5.103177756	-20.5745463	1.12E-42	4.09E-41	86.6100483	P24752	Tumor - TANM	TRUE	THIL	HUMAN	reviewed	Acetyl-CoA acetyltransferase, mitochondrial (EC 2.3.1.9) (Acetoacetyl-CoA thiolase) (T2)	ACAT1 ACAT MAT	Homo sapiens (Human)	3D-structure;Acetylation;Acyltransferase;Alternative splicing;Direct protein sequencing;Disease variant;Fatty acid metabolism;Lipid metabolism;Metal-binding;Mitochondrion;Potassium;Reference proteome;Transferase;Transit peptide	extracellular exosome [GO:0070062]; mitochondrial matrix [GO:0005759]; mitochondrion [GO:0005739]; acetyl-CoA C-acetyltransferase activity [GO:0003985]; C-acetyltransferase activity [GO:0016453]; coenzyme A binding [GO:0120225]; enzyme binding [GO:0019899]; identical protein binding [GO:0042802]; potassium ion binding [GO:0030955]; acetyl-CoA biosynthetic process [GO:0006085]; acetyl-CoA cataboli…
85	-2.982059325	1.946122499	-20.88285579	1.53E-42	5.53E-41	86.33413526	Q02318	Tumor - TANM	TRUE	CP27A	HUMAN	reviewed	Sterol 26-hydroxylase, mitochondrial (EC 1.14.15.15) (5-beta-cholestane-3-alpha,7-alpha,12-alpha-triol 26-hydroxylase) (Cytochrome P-450C27/25) (Cytochrome P450 27) (Sterol 27-hydroxylase) (Vitamin D(3) 25-hydroxylase)	CYP27A1 CYP27	Homo sapiens (Human)	3D-structure;Acetylation;Cataract;Cholesterol metabolism;Disease variant;Heme;Iron;Lipid biosynthesis;Lipid metabolism;Membrane;Metal-binding;Mitochondrion;Mitochondrion inner membrane;Monooxygenase;Oxidoreductase;Reference proteome;Steroid biosynthesis;Steroid metabolism;Sterol metabolism;Transit peptide	mitochondrial inner membrane [GO:0005743]; mitochondrial matrix [GO:0005759]; mitochondrion [GO:0005739]; cholestanetetraol 26-dehydrogenase activity [GO:0047748]; cholestanetriol 26-monooxygenase activity [GO:0047749]; cholesterol 26-hydroxylase activity [GO:0031073]; heme binding [GO:0020037]; iron ion binding [GO:0005506]; steroid hydroxylase activity [GO:0008395]; vitamin D3 25-hydroxylase ac…
86	1.954074072	1.666792173	20.46472447	1.91E-42	6.80E-41	86.07820698	O43399	Tumor - TANM	TRUE	TPD54	HUMAN	reviewed	Tumor protein D54 (hD54) (Tumor protein D52-like 2)	TPD52L2	Homo sapiens (Human)	Acetylation;Alternative splicing;Coiled coil;Phosphoprotein;Reference proteome	cytoplasm [GO:0005737]; perinuclear region of cytoplasm [GO:0048471]; protein homodimerization activity [GO:0042803]; RNA binding [GO:0003723]; carbohydrate metabolic process [GO:0005975]; regulation of cell population proliferation [GO:0042127]
87	2.84165549	1.640597516	20.41978537	2.37E-42	8.36E-41	85.86013601	Q6NUK1	Tumor - TANM	TRUE	SCMC1	HUMAN	reviewed	Calcium-binding mitochondrial carrier protein SCaMC-1 (Mitochondrial ATP-Mg/Pi carrier protein 1) (Mitochondrial Ca(2+)-dependent solute carrier protein 1) (Small calcium-binding mitochondrial carrier protein 1) (Solute carrier family 25 member 24)	SLC25A24 APC1 MCSC1 SCAMC1	Homo sapiens (Human)	3D-structure;Acetylation;Alternative splicing;Calcium;Disease variant;Membrane;Metal-binding;Mitochondrion;Mitochondrion inner membrane;Reference proteome;Repeat;Transmembrane;Transmembrane helix;Transport	integral component of membrane [GO:0016021]; mitochondrial inner membrane [GO:0005743]; mitochondrion [GO:0005739]; ATP transmembrane transporter activity [GO:0005347]; calcium ion binding [GO:0005509]; ATP transport [GO:0015867]; cellular response to calcium ion [GO:0071277]; cellular response to oxidative stress [GO:0034599]; mitochondrial transport [GO:0006839]; regulation of cell death [GO:00…
88	1.857820429	2.237557203	20.37956821	2.89E-42	1.00E-40	85.66476114	Q9UHD8	Tumor - TANM	TRUE	9-Sep	HUMAN	reviewed	Septin-9 (MLL septin-like fusion protein MSF-A) (MLL septin-like fusion protein) (Ovarian/Breast septin) (Ov/Br septin) (Septin D1)	SEPTIN9 KIAA0991 MSF SEPT9	Homo sapiens (Human)	3D-structure;Acetylation;Alternative splicing;Cell cycle;Cell division;Chromosomal rearrangement;Cytoplasm;Cytoskeleton;Disease variant;GTP-binding;Nucleotide-binding;Phosphoprotein;Reference proteome	actin cytoskeleton [GO:0015629]; axoneme [GO:0005930]; cell division site [GO:0032153]; cytoplasm [GO:0005737]; microtubule [GO:0005874]; microtubule cytoskeleton [GO:0015630]; non-motile cilium [GO:0097730]; perinuclear region of cytoplasm [GO:0048471]; septin complex [GO:0031105]; septin ring [GO:0005940]; stress fiber [GO:0001725]; cadherin binding [GO:0045296]; GTP binding [GO:0005525]; GTPas…
89	1.94174767	1.558048199	20.35962412	3.18E-42	1.09E-40	85.56779656	P63279	Tumor - TANM	TRUE	UBC9	HUMAN	reviewed	SUMO-conjugating enzyme UBC9 (EC 2.3.2.-) (RING-type E3 SUMO transferase UBC9) (SUMO-protein ligase) (Ubiquitin carrier protein 9) (Ubiquitin carrier protein I) (Ubiquitin-conjugating enzyme E2 I) (Ubiquitin-protein ligase I) (p18)	UBE2I UBC9 UBCE9	Homo sapiens (Human)	3D-structure;ATP-binding;Acetylation;Cell cycle;Cell division;Chromosome partition;Cytoplasm;Host-virus interaction;Isopeptide bond;Mitosis;Nucleotide-binding;Nucleus;Phosphoprotein;Reference proteome;Transferase;Ubl conjugation;Ubl conjugation pathway	cytoplasm [GO:0005737]; cytosol [GO:0005829]; nuclear envelope [GO:0005635]; nucleoplasm [GO:0005654]; nucleus [GO:0005634]; PML body [GO:0016605]; sumoylated E2 ligase complex [GO:1990356]; synaptonemal complex [GO:0000795]; transferase complex [GO:1990234]; ATP binding [GO:0005524]; enzyme binding [GO:0019899]; HLH domain binding [GO:0043398]; RING-like zinc finger domain binding [GO:0071535]; …
90	2.364563723	4.711546167	20.32080354	3.84E-42	1.31E-40	85.37891296	P37802	Tumor - TANM	TRUE	TAGL2	HUMAN	reviewed	Transgelin-2 (Epididymis tissue protein Li 7e) (SM22-alpha homolog)	TAGLN2 KIAA0120 CDABP0035	Homo sapiens (Human)	3D-structure;Acetylation;Alternative splicing;Direct protein sequencing;Isopeptide bond;Methylation;Phosphoprotein;Reference proteome;Ubl conjugation	cytosol [GO:0005829]; extracellular exosome [GO:0070062]; extracellular region [GO:0005576]; vesicle [GO:0031982]; cadherin binding [GO:0045296]; epithelial cell differentiation [GO:0030855]
91	-2.505009852	3.192747406	-20.30305513	4.19E-42	1.41E-40	85.2924933	P13716	Tumor - TANM	TRUE	HEM2	HUMAN	reviewed	Delta-aminolevulinic acid dehydratase (ALADH) (EC 4.2.1.24) (Porphobilinogen synthase)	ALAD	Homo sapiens (Human)	3D-structure;Allosteric enzyme;Alternative splicing;Direct protein sequencing;Disease variant;Heme biosynthesis;Lyase;Metal-binding;Phosphoprotein;Porphyrin biosynthesis;Reference proteome;Zinc	cytosol [GO:0005829]; extracellular exosome [GO:0070062]; extracellular region [GO:0005576]; ficolin-1-rich granule lumen [GO:1904813]; nucleus [GO:0005634]; secretory granule lumen [GO:0034774]; catalytic activity [GO:0003824]; identical protein binding [GO:0042802]; porphobilinogen synthase activity [GO:0004655]; proteasome core complex binding [GO:1904854]; zinc ion binding [GO:0008270]; cellu…
92	-4.104469713	3.279518892	-21.04078799	4.84E-42	1.61E-40	85.22384625	Q02338	Tumor - TANM	TRUE	BDH	HUMAN	reviewed	D-beta-hydroxybutyrate dehydrogenase, mitochondrial (EC 1.1.1.30) (3-hydroxybutyrate dehydrogenase) (BDH) (Short chain dehydrogenase/reductase family 9C member 1)	BDH1 BDH SDR9C1	Homo sapiens (Human)	Acetylation;Allosteric enzyme;Glycoprotein;Lipid metabolism;Membrane;Mitochondrion;Mitochondrion inner membrane;NAD;Oxidoreductase;Phosphoprotein;Reference proteome;Transit peptide	matrix side of mitochondrial inner membrane [GO:0099617]; mitochondrial matrix [GO:0005759]; mitochondrion [GO:0005739]; 3-hydroxybutyrate dehydrogenase activity [GO:0003858]; metabolic process [GO:0008152]
93	2.770145938	0.966795675	20.38274623	5.63E-42	1.86E-40	85.01164929	Q9BWM7	Tumor - TANM	TRUE	SFXN3	HUMAN	reviewed	Sideroflexin-3	SFXN3	Homo sapiens (Human)	Acetylation;Amino-acid transport;Membrane;Mitochondrion;One-carbon metabolism;Reference proteome;Transmembrane;Transmembrane helix;Transport	integral component of mitochondrial inner membrane [GO:0031305]; mitochondrion [GO:0005739]; serine transmembrane transporter activity [GO:0022889]; transmembrane transporter activity [GO:0022857]; mitochondrial transmembrane transport [GO:1990542]; one-carbon metabolic process [GO:0006730]; serine import into mitochondrion [GO:0140300]
94	-2.823109106	2.504065269	-21.44834931	8.83E-42	2.88E-40	84.67167624	O43708	Tumor - TANM	TRUE	MAAI	HUMAN	reviewed	Maleylacetoacetate isomerase (MAAI) (EC 5.2.1.2) (GSTZ1-1) (Glutathione S-transferase zeta 1) (EC 2.5.1.18)	GSTZ1 MAAI	Homo sapiens (Human)	3D-structure;Acetylation;Alternative splicing;Cytoplasm;Disease variant;Isomerase;Multifunctional enzyme;Phenylalanine catabolism;Phosphoprotein;Reference proteome;Transferase;Tyrosine catabolism	cytosol [GO:0005829]; mitochondrial matrix [GO:0005759]; mitochondrion [GO:0005739]; glutathione peroxidase activity [GO:0004602]; glutathione transferase activity [GO:0004364]; identical protein binding [GO:0042802]; maleylacetoacetate isomerase activity [GO:0016034]; protein homodimerization activity [GO:0042803]; glutathione metabolic process [GO:0006749]; L-phenylalanine catabolic process [GO…
95	-2.971888226	3.486871722	-20.09262856	1.17E-41	3.78E-40	84.26484221	Q3LXA3	Tumor - TANM	TRUE	TKFC	HUMAN	reviewed	Triokinase/FMN cyclase (Bifunctional ATP-dependent dihydroxyacetone kinase/FAD-AMP lyase (cyclizing)) [Includes: ATP-dependent dihydroxyacetone kinase (DHA kinase) (EC 2.7.1.28) (EC 2.7.1.29) (Glycerone kinase) (Triokinase) (Triose kinase); FAD-AMP lyase (cyclizing) (EC 4.6.1.15) (FAD-AMP lyase (cyclic FMN forming)) (FMN cyclase)]	TKFC DAK	Homo sapiens (Human)	ATP-binding;Alternative splicing;Cataract;Cobalt;FAD;Flavoprotein;Kinase;Lyase;Magnesium;Manganese;Metal-binding;Multifunctional enzyme;Nucleotide-binding;Phosphoprotein;Reference proteome;Transferase	cytosol [GO:0005829]; extracellular exosome [GO:0070062]; nucleus [GO:0005634]; ATP binding [GO:0005524]; FAD-AMP lyase (cyclizing) activity [GO:0034012]; glycerone kinase activity [GO:0004371]; metal ion binding [GO:0046872]; triokinase activity [GO:0050354]; carbohydrate phosphorylation [GO:0046835]; cellular carbohydrate metabolic process [GO:0044262]; glycerol catabolic process [GO:0019563]; …
96	-2.111829343	3.061506976	-20.0868354	1.20E-41	3.85E-40	84.23647075	P16435	Tumor - TANM	TRUE	NCPR	HUMAN	reviewed	NADPH--cytochrome P450 reductase (CPR) (P450R) (EC 1.6.2.4)	POR CYPOR	Homo sapiens (Human)	3D-structure;Acetylation;Congenital adrenal hyperplasia;Craniosynostosis;Direct protein sequencing;Disease variant;Endoplasmic reticulum;FAD;FMN;Flavoprotein;Membrane;NADP;Oxidoreductase;Phosphoprotein;Reference proteome;Transmembrane;Transmembrane helix	cytosol [GO:0005829]; endoplasmic reticulum membrane [GO:0005789]; integral component of membrane [GO:0016021]; intracellular membrane-bounded organelle [GO:0043231]; membrane [GO:0016020]; mitochondrion [GO:0005739]; cytochrome-b5 reductase activity, acting on NAD(P)H [GO:0004128]; electron transfer activity [GO:0009055]; enzyme binding [GO:0019899]; flavin adenine dinucleotide binding [GO:00506…
97	1.758227546	0.372389558	20.10790785	1.52E-41	4.79E-40	84.01436945	O00203	Tumor - TANM	TRUE	AP3B1	HUMAN	reviewed	AP-3 complex subunit beta-1 (Adaptor protein complex AP-3 subunit beta-1) (Adaptor-related protein complex 3 subunit beta-1) (Beta-3A-adaptin) (Clathrin assembly protein complex 3 beta-1 large chain)	AP3B1 ADTB3A	Homo sapiens (Human)	Albinism;Alternative splicing;Cytoplasmic vesicle;Disease variant;Golgi apparatus;Hermansky-Pudlak syndrome;Membrane;Phosphoprotein;Protein transport;Reference proteome;Transport	AP-3 adaptor complex [GO:0030123]; axon cytoplasm [GO:1904115]; clathrin adaptor complex [GO:0030131]; clathrin-coated vesicle membrane [GO:0030665]; Golgi apparatus [GO:0005794]; lysosomal membrane [GO:0005765]; membrane [GO:0016020]; mitochondrion [GO:0005739]; synapse [GO:0045202]; GTP-dependent protein binding [GO:0030742]; protein phosphatase binding [GO:0019903]; anterograde axonal transpor…
98	1.892149293	0.677217407	20.05779227	1.94E-41	6.05E-40	83.77032832	Q8WXF1	Tumor - TANM	TRUE	PSPC1	HUMAN	reviewed	Paraspeckle component 1 (Paraspeckle protein 1)	PSPC1 PSP1	Homo sapiens (Human)	3D-structure;Acetylation;Activator;Alternative splicing;Biological rhythms;Coiled coil;Cytoplasm;Direct protein sequencing;Immunity;Innate immunity;Methylation;Nucleus;Phosphoprotein;RNA-binding;Reference proteome;Repeat;Repressor;Transcription;Transcription regulation	cytoplasm [GO:0005737]; fibrillar center [GO:0001650]; nuclear matrix [GO:0016363]; nuclear speck [GO:0016607]; nucleoplasm [GO:0005654]; nucleus [GO:0005634]; nucleic acid binding [GO:0003676]; RNA binding [GO:0003723]; transcription cis-regulatory region binding [GO:0000976]; activation of innate immune response [GO:0002218]; innate immune response [GO:0045087]; mRNA splicing, via spliceosome […
99	-2.901177805	5.559222647	-19.96721066	2.17E-41	6.71E-40	83.64966459	P42765	Tumor - TANM	TRUE	THIM	HUMAN	reviewed	3-ketoacyl-CoA thiolase, mitochondrial (EC 2.3.1.16) (Acetyl-CoA acetyltransferase) (EC 2.3.1.9) (Acetyl-CoA acyltransferase) (Acyl-CoA hydrolase, mitochondrial) (EC 3.1.2.-) (EC 3.1.2.1) (EC 3.1.2.2) (Beta-ketothiolase) (Mitochondrial 3-oxoacyl-CoA thiolase) (T1)	ACAA2	Homo sapiens (Human)	3D-structure;Acetylation;Acyltransferase;Direct protein sequencing;Fatty acid metabolism;Hydrolase;Lipid metabolism;Mitochondrion;Phosphoprotein;Reference proteome;Transferase;Transit peptide	mitochondrial matrix [GO:0005759]; mitochondrion [GO:0005739]; acetyl-CoA C-acetyltransferase activity [GO:0003985]; acetyl-CoA C-acyltransferase activity [GO:0003988]; acetyl-CoA hydrolase activity [GO:0003986]; acyl-CoA hydrolase activity [GO:0047617]; myristoyl-CoA hydrolase activity [GO:0102991]; palmitoyl-CoA hydrolase activity [GO:0016290]; RNA binding [GO:0003723]; cellular response to hyp…
100	1.913679466	0.353938638	19.95556628	2.29E-41	7.03E-40	83.59244706	P30520	Tumor - TANM	TRUE	PURA2	HUMAN	reviewed	Adenylosuccinate synthetase isozyme 2 (AMPSase 2) (AdSS 2) (EC 6.3.4.4) (Adenylosuccinate synthetase, acidic isozyme) (Adenylosuccinate synthetase, liver isozyme) (L-type adenylosuccinate synthetase) (IMP--aspartate ligase 2)	ADSS2 ADSS	Homo sapiens (Human)	3D-structure;Cytoplasm;GTP-binding;Ligase;Magnesium;Metal-binding;Mitochondrion;Nucleotide-binding;Purine biosynthesis;Reference proteome	cytoplasm [GO:0005737]; cytosol [GO:0005829]; extracellular exosome [GO:0070062]; mitochondrion [GO:0005739]; adenylosuccinate synthase activity [GO:0004019]; GTP binding [GO:0005525]; magnesium ion binding [GO:0000287]; phosphate ion binding [GO:0042301]; 'de novo' AMP biosynthetic process [GO:0044208]; AMP biosynthetic process [GO:0006167]; aspartate metabolic process [GO:0006531]; cellular res…
101	-3.837208713	1.92270664	-21.09946695	2.64E-41	7.92E-40	83.57095398	P28845	Tumor - TANM	TRUE	DHI1	HUMAN	reviewed	Corticosteroid 11-beta-dehydrogenase isozyme 1 (EC 1.1.1.146) (11-beta-hydroxysteroid dehydrogenase 1) (11-DH) (11-beta-HSD1) (Short chain dehydrogenase/reductase family 26C member 1)	HSD11B1 HSD11 HSD11L SDR26C1	Homo sapiens (Human)	3D-structure;Endoplasmic reticulum;Glycoprotein;Lipid metabolism;Membrane;NADP;Oxidoreductase;Reference proteome;Signal-anchor;Steroid metabolism;Transmembrane;Transmembrane helix	endoplasmic reticulum membrane [GO:0005789]; integral component of endoplasmic reticulum membrane [GO:0030176]; membrane [GO:0016020]; 11-beta-hydroxysteroid dehydrogenase (NADP+) activity [GO:0070524]; 11-beta-hydroxysteroid dehydrogenase [NAD(P)] activity [GO:0003845]; NADP binding [GO:0050661]; protein homodimerization activity [GO:0042803]; steroid binding [GO:0005496]; lung development [GO:0…
102	1.519985802	2.498701674	19.9503184	2.35E-41	7.14E-40	83.56665469	P28482	Tumor - TANM	TRUE	MK01	HUMAN	reviewed	Mitogen-activated protein kinase 1 (MAP kinase 1) (MAPK 1) (EC 2.7.11.24) (ERT1) (Extracellular signal-regulated kinase 2) (ERK-2) (MAP kinase isoform p42) (p42-MAPK) (Mitogen-activated protein kinase 2) (MAP kinase 2) (MAPK 2)	MAPK1 ERK2 PRKM1 PRKM2	Homo sapiens (Human)	3D-structure;ATP-binding;Acetylation;Alternative splicing;Apoptosis;Cell cycle;Cell junction;Cytoplasm;Cytoskeleton;DNA-binding;Direct protein sequencing;Disease variant;Host-virus interaction;Kinase;Membrane;Nucleotide-binding;Nucleus;Phosphoprotein;Reference proteome;Repressor;Serine/threonine-protein kinase;Transcription;Transcription regulation;Transferase;Ubl conjugation	axon [GO:0030424]; azurophil granule lumen [GO:0035578]; caveola [GO:0005901]; cytoplasm [GO:0005737]; cytoskeleton [GO:0005856]; cytosol [GO:0005829]; dendrite cytoplasm [GO:0032839]; early endosome [GO:0005769]; endoplasmic reticulum lumen [GO:0005788]; extracellular region [GO:0005576]; ficolin-1-rich granule lumen [GO:1904813]; focal adhesion [GO:0005925]; Golgi apparatus [GO:0005794]; late e…
103	1.864612936	0.461438607	20.01301762	3.36E-41	9.99E-40	83.22729926	Q9Y371	Tumor - TANM	TRUE	SHLB1	HUMAN	reviewed	Endophilin-B1 (Bax-interacting factor 1) (Bif-1) (SH3 domain-containing GRB2-like protein B1)	SH3GLB1 KIAA0491 CGI-61	Homo sapiens (Human)	3D-structure;Acetylation;Alternative splicing;Apoptosis;Autophagy;Coiled coil;Cytoplasm;Cytoplasmic vesicle;Golgi apparatus;Lipid-binding;Membrane;Mitochondrion;Mitochondrion outer membrane;Phosphoprotein;Reference proteome;SH3 domain	autophagosome membrane [GO:0000421]; cytoplasm [GO:0005737]; cytoplasmic vesicle [GO:0031410]; cytosol [GO:0005829]; Golgi membrane [GO:0000139]; midbody [GO:0030496]; mitochondrial outer membrane [GO:0005741]; protein-containing complex [GO:0032991]; cadherin binding [GO:0045296]; identical protein binding [GO:0042802]; lipid binding [GO:0008289]; protein homodimerization activity [GO:0042803]; …
104	1.973657486	-0.07419951	20.19289911	3.92E-41	1.16E-39	83.09445969	P53367	Tumor - TANM	TRUE	ARFP1	HUMAN	reviewed	Arfaptin-1 (ADP-ribosylation factor-interacting protein 1)	ARFIP1	Homo sapiens (Human)	Acetylation;Alternative splicing;Golgi apparatus;Membrane;Phosphoprotein;Reference proteome	cytosol [GO:0005829]; Golgi membrane [GO:0000139]; trans-Golgi network membrane [GO:0032588]; phosphatidylinositol-4-phosphate binding [GO:0070273]; phospholipid binding [GO:0005543]; protein domain specific binding [GO:0019904]; intracellular protein transport [GO:0006886]; negative regulation of retrograde transport, endosome to Golgi [GO:1905280]; regulation of Arp2/3 complex-mediated actin nu…
105	1.6759523	1.70226032	19.82115496	4.45E-41	1.30E-39	82.93073418	P55786	Tumor - TANM	TRUE	PSA	HUMAN	reviewed	Puromycin-sensitive aminopeptidase (PSA) (EC 3.4.11.14) (Cytosol alanyl aminopeptidase) (AAP-S)	NPEPPS PSA	Homo sapiens (Human)	Alternative splicing;Aminopeptidase;Cytoplasm;Direct protein sequencing;Hydrolase;Metal-binding;Metalloprotease;Nitration;Nucleus;Protease;Reference proteome;Zinc	cytoplasm [GO:0005737]; cytosol [GO:0005829]; extracellular exosome [GO:0070062]; nucleus [GO:0005634]; aminopeptidase activity [GO:0004177]; metalloaminopeptidase activity [GO:0070006]; peptide binding [GO:0042277]; zinc ion binding [GO:0008270]; cellular response to hypoxia [GO:0071456]; peptide catabolic process [GO:0043171]; positive regulation of protein targeting to mitochondrion [GO:190395…
106	1.887680556	1.523221116	19.81296137	4.63E-41	1.34E-39	82.89032241	O43143	Tumor - TANM	TRUE	DHX15	HUMAN	reviewed	Pre-mRNA-splicing factor ATP-dependent RNA helicase DHX15 (EC 3.6.4.13) (ATP-dependent RNA helicase #46) (DEAH box protein 15)	DHX15 DBP1 DDX15	Homo sapiens (Human)	3D-structure;ATP-binding;Acetylation;Helicase;Hydrolase;Isopeptide bond;Nucleotide-binding;Nucleus;Phosphoprotein;Reference proteome;Ubl conjugation;mRNA processing;mRNA splicing	nuclear speck [GO:0016607]; nucleolus [GO:0005730]; nucleoplasm [GO:0005654]; nucleus [GO:0005634]; spliceosomal complex [GO:0005681]; U12-type spliceosomal complex [GO:0005689]; ATP binding [GO:0005524]; ATP hydrolysis activity [GO:0140603]; double-stranded RNA binding [GO:0003725]; RNA binding [GO:0003723]; RNA helicase activity [GO:0003724]; mRNA processing [GO:0006397]; response to alkaloid […
107	-3.065967838	4.369501432	-19.79806053	4.99E-41	1.43E-39	82.81680769	P30038	Tumor - TANM	TRUE	AL4A1	HUMAN	reviewed	Delta-1-pyrroline-5-carboxylate dehydrogenase, mitochondrial (P5C dehydrogenase) (EC 1.2.1.88) (Aldehyde dehydrogenase family 4 member A1) (L-glutamate gamma-semialdehyde dehydrogenase)	ALDH4A1 ALDH4 P5CDH	Homo sapiens (Human)	3D-structure;Acetylation;Alternative splicing;Direct protein sequencing;Disease variant;Mitochondrion;NAD;Oxidoreductase;Phosphoprotein;Proline metabolism;Reference proteome;Transit peptide	cytosol [GO:0005829]; mitochondrial matrix [GO:0005759]; mitochondrion [GO:0005739]; 1-pyrroline-5-carboxylate dehydrogenase activity [GO:0003842]; aldehyde dehydrogenase (NAD+) activity [GO:0004029]; electron transfer activity [GO:0009055]; identical protein binding [GO:0042802]; 4-hydroxyproline catabolic process [GO:0019470]; proline catabolic process [GO:0006562]; proline catabolic process to…
108	-2.292985025	4.071848338	-19.76545738	5.86E-41	1.66E-39	82.65585837	P36871	Tumor - TANM	TRUE	PGM1	HUMAN	reviewed	Phosphoglucomutase-1 (PGM 1) (EC 5.4.2.2) (Glucose phosphomutase 1)	PGM1	Homo sapiens (Human)	3D-structure;Acetylation;Alternative splicing;Carbohydrate metabolism;Congenital disorder of glycosylation;Cytoplasm;Disease variant;Glucose metabolism;Glycogen storage disease;Isomerase;Magnesium;Metal-binding;Phosphoprotein;Reference proteome	cytoplasm [GO:0005737]; cytosol [GO:0005829]; extracellular exosome [GO:0070062]; extracellular region [GO:0005576]; ficolin-1-rich granule lumen [GO:1904813]; tertiary granule lumen [GO:1904724]; magnesium ion binding [GO:0000287]; phosphoglucomutase activity [GO:0004614]; carbohydrate metabolic process [GO:0005975]; gluconeogenesis [GO:0006094]; glucose metabolic process [GO:0006006]; glycolyti…
109	-3.241172528	2.008876558	-20.44778519	1.02E-40	2.88E-39	82.18347523	P27169	Tumor - TANM	TRUE	PON1	HUMAN	reviewed	Serum paraoxonase/arylesterase 1 (PON 1) (EC 3.1.1.2) (EC 3.1.1.81) (EC 3.1.8.1) (Aromatic esterase 1) (A-esterase 1) (K-45) (Serum aryldialkylphosphatase 1)	PON1 PON	Homo sapiens (Human)	3D-structure;Calcium;Direct protein sequencing;Disulfide bond;Glycoprotein;HDL;Hydrolase;Metal-binding;Reference proteome;Secreted;Signal	blood microparticle [GO:0072562]; extracellular exosome [GO:0070062]; extracellular region [GO:0005576]; extracellular space [GO:0005615]; high-density lipoprotein particle [GO:0034364]; intracellular membrane-bounded organelle [GO:0043231]; spherical high-density lipoprotein particle [GO:0034366]; acyl-L-homoserine-lactone lactonohydrolase activity [GO:0102007]; aryldialkylphosphatase activity […
110	-3.529450491	1.839483553	-21.33081156	1.16E-40	3.24E-39	82.13715882	Q9Y617	Tumor - TANM	TRUE	SERC	HUMAN	reviewed	Phosphoserine aminotransferase (EC 2.6.1.52) (Phosphohydroxythreonine aminotransferase) (PSAT)	PSAT1 PSA	Homo sapiens (Human)	3D-structure;Acetylation;Alternative splicing;Amino-acid biosynthesis;Aminotransferase;Disease variant;Phosphoprotein;Pyridoxal phosphate;Reference proteome;Serine biosynthesis;Transferase	cytoplasm [GO:0005737]; cytosol [GO:0005829]; extracellular exosome [GO:0070062]; identical protein binding [GO:0042802]; O-phospho-L-serine:2-oxoglutarate aminotransferase activity [GO:0004648]; pyridoxal phosphate binding [GO:0030170]; L-serine biosynthetic process [GO:0006564]; pyridoxine biosynthetic process [GO:0008615]
111	2.96877127	2.661781506	19.61841056	1.21E-40	3.35E-39	81.92826231	P31949	Tumor - TANM	TRUE	S10AB	HUMAN	reviewed	Protein S100-A11 (Calgizzarin) (Metastatic lymph node gene 70 protein) (MLN 70) (Protein S100-C) (S100 calcium-binding protein A11) [Cleaved into: Protein S100-A11, N-terminally processed]	S100A11 MLN70 S100C	Homo sapiens (Human)	3D-structure;Acetylation;Calcium;Cytoplasm;Direct protein sequencing;Disulfide bond;Metal-binding;Nucleus;Phosphoprotein;Reference proteome;Repeat	adherens junction [GO:0005912]; cytoplasm [GO:0005737]; extracellular exosome [GO:0070062]; extracellular region [GO:0005576]; extracellular space [GO:0005615]; nucleus [GO:0005634]; ruffle [GO:0001726]; secretory granule lumen [GO:0034774]; cadherin binding involved in cell-cell adhesion [GO:0098641]; calcium ion binding [GO:0005509]; calcium-dependent protein binding [GO:0048306]; protein homod…
112	-2.129221309	6.563947146	-19.58891893	1.40E-40	3.84E-39	81.7820045	P30086	Tumor - TANM	TRUE	PEBP1	HUMAN	reviewed	Phosphatidylethanolamine-binding protein 1 (PEBP-1) (HCNPpp) (Neuropolypeptide h3) (Prostatic-binding protein) (Raf kinase inhibitor protein) (RKIP) [Cleaved into: Hippocampal cholinergic neurostimulating peptide (HCNP)]	PEBP1 PBP PEBP	Homo sapiens (Human)	3D-structure;ATP-binding;Cytoplasm;Direct protein sequencing;Disulfide bond;Lipid-binding;Nucleotide-binding;Phosphoprotein;Protease inhibitor;Reference proteome;Serine protease inhibitor	cytosol [GO:0005829]; extracellular exosome [GO:0070062]; nucleus [GO:0005634]; ATP binding [GO:0005524]; enzyme binding [GO:0019899]; phosphatidylethanolamine binding [GO:0008429]; protein kinase binding [GO:0019901]; RNA binding [GO:0003723]; serine-type endopeptidase inhibitor activity [GO:0004867]; negative regulation of MAPK cascade [GO:0043409]
113	1.493067093	2.117634503	19.51866758	1.99E-40	5.40E-39	81.43316104	O75436	Tumor - TANM	TRUE	VP26A	HUMAN	reviewed	Vacuolar protein sorting-associated protein 26A (Vesicle protein sorting 26A) (hVPS26)	VPS26A VPS26	Homo sapiens (Human)	3D-structure;Alternative splicing;Cytoplasm;Endosome;Membrane;Phosphoprotein;Protein transport;Reference proteome;Transport	cytosol [GO:0005829]; early endosome [GO:0005769]; endosome [GO:0005768]; endosome membrane [GO:0010008]; lysosome [GO:0005764]; retromer complex [GO:0030904]; retromer, cargo-selective complex [GO:0030906]; tubular endosome [GO:0097422]; vesicle [GO:0031982]; endocytic recycling [GO:0032456]; intracellular protein transport [GO:0006886]; regulation of macroautophagy [GO:0016241]; retrograde tran…
114	-2.009105738	2.240099003	-19.49652857	2.22E-40	5.97E-39	81.32309632	Q16775	Tumor - TANM	TRUE	GLO2	HUMAN	reviewed	Hydroxyacylglutathione hydrolase, mitochondrial (EC 3.1.2.6) (Glyoxalase II) (Glx II)	HAGH GLO2 HAGH1	Homo sapiens (Human)	3D-structure;Acetylation;Alternative initiation;Alternative splicing;Cytoplasm;Hydrolase;Metal-binding;Mitochondrion;Reference proteome;Transit peptide;Zinc	cytoplasm [GO:0005737]; cytosol [GO:0005829]; mitochondrial matrix [GO:0005759]; hydroxyacylglutathione hydrolase activity [GO:0004416]; metal ion binding [GO:0046872]; glutathione biosynthetic process [GO:0006750]; methylglyoxal catabolic process to D-lactate via S-lactoyl-glutathione [GO:0019243]
115	-3.142755941	3.234528955	-19.43595795	3.00E-40	8.00E-39	81.02164882	P06737	Tumor - TANM	TRUE	PYGL	HUMAN	reviewed	Glycogen phosphorylase, liver form (EC 2.4.1.1)	PYGL	Homo sapiens (Human)	3D-structure;Acetylation;Allosteric enzyme;Alternative splicing;Carbohydrate metabolism;Cytoplasm;Disease variant;Glycogen metabolism;Glycogen storage disease;Glycosyltransferase;Nucleotide-binding;Phosphoprotein;Pyridoxal phosphate;Reference proteome;Transferase	cytoplasm [GO:0005737]; cytosol [GO:0005829]; extracellular exosome [GO:0070062]; extracellular region [GO:0005576]; ficolin-1-rich granule lumen [GO:1904813]; secretory granule lumen [GO:0034774]; AMP binding [GO:0016208]; ATP binding [GO:0005524]; bile acid binding [GO:0032052]; glucose binding [GO:0005536]; glycogen phosphorylase activity [GO:0008184]; identical protein binding [GO:0042802]; l…
116	-2.889130223	5.529918812	-19.41062113	3.41E-40	9.00E-39	80.89541413	P00966	Tumor - TANM	TRUE	ASSY	HUMAN	reviewed	Argininosuccinate synthase (EC 6.3.4.5) (Citrulline--aspartate ligase)	ASS1 ASS	Homo sapiens (Human)	3D-structure;ATP-binding;Acetylation;Amino-acid biosynthesis;Arginine biosynthesis;Cytoplasm;Direct protein sequencing;Disease variant;Ligase;Nucleotide-binding;Phosphoprotein;Reference proteome;Urea cycle	cell body fiber [GO:0070852]; cytoplasm [GO:0005737]; cytosol [GO:0005829]; endoplasmic reticulum [GO:0005783]; extracellular exosome [GO:0070062]; lysosome [GO:0005764]; mitochondrial outer membrane [GO:0005741]; nucleus [GO:0005634]; perikaryon [GO:0043204]; amino acid binding [GO:0016597]; argininosuccinate synthase activity [GO:0004055]; ATP binding [GO:0005524]; identical protein binding [GO…
117	-4.035708113	2.524478614	-21.21767956	4.32E-40	1.12E-38	80.84375801	O00748	Tumor - TANM	TRUE	EST2	HUMAN	reviewed	Cocaine esterase (EC 3.1.1.84) (Carboxylesterase 2) (CE-2) (hCE-2) (EC 3.1.1.1) (Methylumbelliferyl-acetate deacetylase 2) (EC 3.1.1.56)	CES2 ICE	Homo sapiens (Human)	Alternative initiation;Alternative splicing;Direct protein sequencing;Disulfide bond;Endoplasmic reticulum;Glycoprotein;Hydrolase;Lipid metabolism;Pyrrolidone carboxylic acid;Reference proteome;Serine esterase;Signal	endoplasmic reticulum [GO:0005783]; endoplasmic reticulum lumen [GO:0005788]; intracellular membrane-bounded organelle [GO:0043231]; carboxylic ester hydrolase activity [GO:0052689]; methyl indole-3-acetate esterase activity [GO:0080030]; methylumbelliferyl-acetate deacetylase activity [GO:0047374]; catabolic process [GO:0009056]; prostaglandin metabolic process [GO:0006693]
118	1.820863465	2.268187783	19.39509701	3.68E-40	9.64E-39	80.81802855	Q07960	Tumor - TANM	TRUE	RHG01	HUMAN	reviewed	Rho GTPase-activating protein 1 (CDC42 GTPase-activating protein) (GTPase-activating protein rhoGAP) (Rho-related small GTPase protein activator) (Rho-type GTPase-activating protein 1) (p50-RhoGAP)	ARHGAP1 CDC42GAP RHOGAP1	Homo sapiens (Human)	3D-structure;Acetylation;Cytoplasm;Direct protein sequencing;GTPase activation;Phosphoprotein;Reference proteome;SH3-binding	cytoplasm [GO:0005737]; cytosol [GO:0005829]; endosome membrane [GO:0010008]; extracellular exosome [GO:0070062]; perinuclear region of cytoplasm [GO:0048471]; cadherin binding [GO:0045296]; GTPase activator activity [GO:0005096]; SH3 domain binding [GO:0017124]; small GTPase binding [GO:0031267]; endosomal transport [GO:0016197]; negative regulation of endocytic recycling [GO:2001136]; regulatio…
119	2.222957559	2.64169784	19.31881432	5.39E-40	1.39E-38	80.43732427	P35637	Tumor - TANM	TRUE	FUS	HUMAN	reviewed	RNA-binding protein FUS (75 kDa DNA-pairing protein) (Oncogene FUS) (Oncogene TLS) (POMp75) (Translocated in liposarcoma protein)	FUS TLS	Homo sapiens (Human)	3D-structure;Alternative splicing;Amyotrophic lateral sclerosis;Chromosomal rearrangement;DNA-binding;Direct protein sequencing;Disease variant;Isopeptide bond;Metal-binding;Methylation;Neurodegeneration;Nucleus;Phosphoprotein;Proto-oncogene;RNA-binding;Reference proteome;Repeat;Ubl conjugation;Zinc;Zinc-finger	dendritic spine head [GO:0044327]; nucleoplasm [GO:0005654]; nucleus [GO:0005634]; perikaryon [GO:0043204]; perinuclear region of cytoplasm [GO:0048471]; polysome [GO:0005844]; chromatin binding [GO:0003682]; DNA binding [GO:0003677]; estrogen receptor binding [GO:0030331]; identical protein binding [GO:0042802]; ionotropic glutamate receptor binding [GO:0035255]; metal ion binding [GO:0046872]; …
120	2.392458754	3.955032549	19.31067796	5.61E-40	1.43E-38	80.39667444	P06396	Tumor - TANM	TRUE	GELS	HUMAN	reviewed	Gelsolin (AGEL) (Actin-depolymerizing factor) (ADF) (Brevin)	GSN	Homo sapiens (Human)	3D-structure;Acetylation;Actin capping;Actin-binding;Alternative initiation;Alternative splicing;Amyloid;Amyloidosis;Calcium;Cilium biogenesis/degradation;Corneal dystrophy;Cytoplasm;Cytoskeleton;Direct protein sequencing;Disease variant;Disulfide bond;Metal-binding;Phosphoprotein;Reference proteome;Repeat;Secreted;Signal	actin cap [GO:0030478]; actin cytoskeleton [GO:0015629]; blood microparticle [GO:0072562]; cortical actin cytoskeleton [GO:0030864]; cytoplasm [GO:0005737]; cytosol [GO:0005829]; extracellular exosome [GO:0070062]; extracellular region [GO:0005576]; extracellular space [GO:0005615]; ficolin-1-rich granule lumen [GO:1904813]; focal adhesion [GO:0005925]; plasma membrane [GO:0005886]; podosome [GO:…
121	-2.283736569	0.976939129	-19.3656016	5.83E-40	1.48E-38	80.36688723	P48449	Tumor - TANM	TRUE	LSS	HUMAN	reviewed	Lanosterol synthase (EC 5.4.99.7) (2,3-epoxysqualene--lanosterol cyclase) (Oxidosqualene--lanosterol cyclase) (OSC) (hOSC)	LSS OSC	Homo sapiens (Human)	3D-structure;Acetylation;Alternative splicing;Cataract;Direct protein sequencing;Disease variant;Endoplasmic reticulum;Hypotrichosis;Isomerase;Lipid biosynthesis;Lipid metabolism;Membrane;Mental retardation;Reference proteome;Repeat;Steroid biosynthesis	endoplasmic reticulum membrane [GO:0005789]; lipid droplet [GO:0005811]; membrane [GO:0016020]; beta-amyrin synthase activity [GO:0042300]; lanosterol synthase activity [GO:0000250]; cholesterol biosynthetic process [GO:0006695]; regulation of protein stability [GO:0031647]; steroid biosynthetic process [GO:0006694]; triterpenoid biosynthetic process [GO:0016104]
122	-2.488711905	1.927885459	-20.44932294	9.71E-40	2.44E-38	79.98535423	P51687	Tumor - TANM	TRUE	SUOX	HUMAN	reviewed	Sulfite oxidase, mitochondrial (EC 1.8.3.1)	SUOX	Homo sapiens (Human)	3D-structure;Disease variant;Epilepsy;Heme;Iron;Mental retardation;Metal-binding;Mitochondrion;Molybdenum;Oxidoreductase;Phosphoprotein;Reference proteome;Transit peptide	mitochondrial intermembrane space [GO:0005758]; mitochondrial matrix [GO:0005759]; mitochondrion [GO:0005739]; heme binding [GO:0020037]; molybdenum ion binding [GO:0030151]; molybdopterin cofactor binding [GO:0043546]; sulfite oxidase activity [GO:0008482]; sulfur compound metabolic process [GO:0006790]
123	2.410580105	3.359336001	19.72745875	9.90E-40	2.47E-38	79.89201405	O43760	Tumor - TANM	TRUE	SNG2	HUMAN	reviewed	Synaptogyrin-2 (Cellugyrin)	SYNGR2 UNQ352/PRO615	Homo sapiens (Human)	Acetylation;Alternative splicing;Cell junction;Cytoplasmic vesicle;Direct protein sequencing;Host-virus interaction;Lipid droplet;Membrane;Phosphoprotein;Reference proteome;Synapse;Transmembrane;Transmembrane helix	extracellular exosome [GO:0070062]; integral component of membrane [GO:0016021]; lipid droplet [GO:0005811]; neuromuscular junction [GO:0031594]; synaptic vesicle membrane [GO:0030672]; regulated exocytosis [GO:0045055]; synaptic vesicle membrane organization [GO:0048499]
124	-1.838531971	3.157422035	-19.15843667	1.20E-39	2.97E-38	79.63451314	Q9Y6B6	Tumor - TANM	TRUE	SAR1B	HUMAN	reviewed	GTP-binding protein SAR1b (GTP-binding protein B) (GTBPB)	SAR1B SARA2 SARB	Homo sapiens (Human)	Disease variant;ER-Golgi transport;Endoplasmic reticulum;GTP-binding;Golgi apparatus;Magnesium;Membrane;Metal-binding;Nucleotide-binding;Phosphoprotein;Protein transport;Reference proteome;Transport	COPII vesicle coat [GO:0030127]; cytosol [GO:0005829]; endoplasmic reticulum exit site [GO:0070971]; endoplasmic reticulum membrane [GO:0005789]; ER to Golgi transport vesicle membrane [GO:0012507]; Golgi cisterna membrane [GO:0032580]; GTP binding [GO:0005525]; GTPase activity [GO:0003924]; metal ion binding [GO:0046872]; antigen processing and presentation of peptide antigen via MHC class I [GO…
125	-2.3697155	2.069919306	-19.2100832	1.72E-39	4.22E-38	79.29219793	Q9UN36	Tumor - TANM	TRUE	NDRG2	HUMAN	reviewed	Protein NDRG2 (N-myc downstream-regulated gene 2 protein) (Protein Syld709613)	NDRG2 KIAA1248 SYLD	Homo sapiens (Human)	3D-structure;Acetylation;Alternative splicing;Cell projection;Cytoplasm;Developmental protein;Differentiation;Neurogenesis;Phosphoprotein;Reference proteome;Tumor suppressor;Wnt signaling pathway	cytoplasm [GO:0005737]; cytosol [GO:0005829]; extracellular exosome [GO:0070062]; Golgi apparatus [GO:0005794]; growth cone [GO:0030426]; nucleus [GO:0005634]; perinuclear region of cytoplasm [GO:0048471]; cell differentiation [GO:0030154]; negative regulation of cytokine production [GO:0001818]; negative regulation of ERK1 and ERK2 cascade [GO:0070373]; negative regulation of smooth muscle cell …
126	-2.718341877	1.565265267	-19.11079704	2.07E-39	5.04E-38	79.09869574	O95210	Tumor - TANM	TRUE	STBD1	HUMAN	reviewed	Starch-binding domain-containing protein 1 (Genethonin-1) (Glycophagy cargo receptor STBD1)	STBD1 GENX-3414	Homo sapiens (Human)	Autophagy;Carbohydrate metabolism;Cell membrane;Endoplasmic reticulum;Glycogen metabolism;Membrane;Phosphoprotein;Reference proteome;Signal-anchor;Transmembrane;Transmembrane helix;Ubl conjugation	endoplasmic reticulum [GO:0005783]; endoplasmic reticulum membrane [GO:0005789]; ficolin-1-rich granule membrane [GO:0101003]; integral component of plasma membrane [GO:0005887]; membrane [GO:0016020]; perinuclear region of cytoplasm [GO:0048471]; phagophore assembly site membrane [GO:0034045]; plasma membrane [GO:0005886]; T-tubule [GO:0030315]; tertiary granule membrane [GO:0070821]; enzyme bin…
127	-2.331094442	2.660469538	-19.90150326	2.52E-39	6.09E-38	78.99765011	Q15125	Tumor - TANM	TRUE	EBP	HUMAN	reviewed	3-beta-hydroxysteroid-Delta(8),Delta(7)-isomerase (EC 5.3.3.5) (Cholestenol Delta-isomerase) (Delta(8)-Delta(7) sterol isomerase) (D8-D7 sterol isomerase) (Emopamil-binding protein)	EBP	Homo sapiens (Human)	3D-structure;Acetylation;Cataract;Cholesterol biosynthesis;Cholesterol metabolism;Cytoplasmic vesicle;Disease variant;Dwarfism;Endoplasmic reticulum;Ichthyosis;Isomerase;Lipid biosynthesis;Lipid metabolism;Membrane;Nucleus;Reference proteome;Steroid biosynthesis;Steroid metabolism;Sterol biosynthesis;Sterol metabolism;Transmembrane;Transmembrane helix	cytoplasmic vesicle [GO:0031410]; endoplasmic reticulum [GO:0005783]; endoplasmic reticulum membrane [GO:0005789]; integral component of plasma membrane [GO:0005887]; nuclear envelope [GO:0005635]; C-8 sterol isomerase activity [GO:0000247]; cholestenol delta-isomerase activity [GO:0047750]; identical protein binding [GO:0042802]; steroid delta-isomerase activity [GO:0004769]; transmembrane signa…
128	3.031881742	3.629433427	19.11046472	2.82E-39	6.75E-38	78.79839908	P17931	Tumor - TANM	TRUE	LEG3	HUMAN	reviewed	Galectin-3 (Gal-3) (35 kDa lectin) (Carbohydrate-binding protein 35) (CBP 35) (Galactose-specific lectin 3) (Galactoside-binding protein) (GALBP) (IgE-binding protein) (L-31) (Laminin-binding protein) (Lectin L-29) (Mac-2 antigen)	LGALS3 MAC2	Homo sapiens (Human)	3D-structure;Acetylation;Cytoplasm;Differentiation;Disulfide bond;IgE-binding protein;Immunity;Innate immunity;Lectin;Nucleus;Phosphoprotein;Reference proteome;Repeat;Secreted;Spliceosome;mRNA processing;mRNA splicing	cell surface [GO:0009986]; collagen-containing extracellular matrix [GO:0062023]; cytoplasm [GO:0005737]; extracellular exosome [GO:0070062]; extracellular region [GO:0005576]; extracellular space [GO:0005615]; ficolin-1-rich granule membrane [GO:0101003]; immunological synapse [GO:0001772]; membrane [GO:0016020]; mitochondrial inner membrane [GO:0005743]; nucleus [GO:0005634]; plasma membrane [G…
129	2.060513734	3.360425983	18.96570201	3.17E-39	7.53E-38	78.66540634	O75367	Tumor - TANM	TRUE	H2AY	HUMAN	reviewed	Core histone macro-H2A.1 (Histone macroH2A1) (mH2A1) (Histone H2A.y) (H2A/y) (Medulloblastoma antigen MU-MB-50.205)	MACROH2A1 H2AFY	Homo sapiens (Human)	3D-structure;Acetylation;Alternative splicing;Chromatin regulator;Chromosome;DNA-binding;Isopeptide bond;Methylation;Nucleosome core;Nucleus;Phosphoprotein;Reference proteome;Ubl conjugation	Barr body [GO:0001740]; chromatin [GO:0000785]; chromosome, telomeric region [GO:0000781]; condensed chromosome [GO:0000793]; extracellular exosome [GO:0070062]; nuclear chromosome [GO:0000228]; nucleolus [GO:0005730]; nucleoplasm [GO:0005654]; nucleosome [GO:0000786]; nucleus [GO:0005634]; pericentric heterochromatin [GO:0005721]; sex chromatin [GO:0001739]; chromatin DNA binding [GO:0031490]; D…
130	1.807052722	1.360977193	19.10431214	3.96E-39	9.33E-38	78.46724111	Q99873	Tumor - TANM	TRUE	ANM1	HUMAN	reviewed	Protein arginine N-methyltransferase 1 (EC 2.1.1.319) (Histone-arginine N-methyltransferase PRMT1) (Interferon receptor 1-bound protein 4)	PRMT1 HMT2 HRMT1L2 IR1B4	Homo sapiens (Human)	3D-structure;Acetylation;Alternative splicing;Cytoplasm;Isopeptide bond;Methyltransferase;Nucleus;Phosphoprotein;Reference proteome;S-adenosyl-L-methionine;Transferase;Ubl conjugation	cytoplasm [GO:0005737]; cytosol [GO:0005829]; methylosome [GO:0034709]; nucleoplasm [GO:0005654]; nucleus [GO:0005634]; enzyme binding [GO:0019899]; histone methyltransferase activity [GO:0042054]; histone methyltransferase activity (H4-R3 specific) [GO:0044020]; identical protein binding [GO:0042802]; methyl-CpG binding [GO:0008327]; methyltransferase activity [GO:0008168]; mitogen-activated pro…
131	-2.249099941	1.991466382	-18.90137754	4.39E-39	1.03E-37	78.34092116	O95479	Tumor - TANM	TRUE	G6PE	HUMAN	reviewed	GDH/6PGL endoplasmic bifunctional protein [Includes: Hexose-6-phosphate dehydrogenase (Glucose 1-dehydrogenase) (GDH) (EC 1.1.1.47) (Glucose-6-phosphate dehydrogenase) (EC 1.1.1.363); 6-phosphogluconolactonase (6PGL) (EC 3.1.1.31)]	H6PD GDH	Homo sapiens (Human)	Alternative splicing;Carbohydrate metabolism;Disease variant;Endoplasmic reticulum;Glucose metabolism;Glycoprotein;Hydrolase;Multifunctional enzyme;NAD;NADP;Oxidoreductase;Pyrrolidone carboxylic acid;Reference proteome;Signal	endoplasmic reticulum lumen [GO:0005788]; mitochondrion [GO:0005739]; 6-phosphogluconolactonase activity [GO:0017057]; carbohydrate binding [GO:0030246]; glucose 1-dehydrogenase (NAD+) activity [GO:0047934]; glucose 1-dehydrogenase (NADP+) activity [GO:0047935]; glucose-6-phosphate dehydrogenase activity [GO:0004345]; NADP binding [GO:0050661]; glucose metabolic process [GO:0006006]; pentose-phos…
132	-3.742219062	3.340039446	-19.25427015	4.90E-39	1.14E-37	78.27793149	P11498	Tumor - TANM	TRUE	PYC	HUMAN	reviewed	Pyruvate carboxylase, mitochondrial (EC 6.4.1.1) (Pyruvic carboxylase) (PCB)	PC	Homo sapiens (Human)	3D-structure;ATP-binding;Acetylation;Alternative splicing;Biotin;Disease variant;Gluconeogenesis;Ligase;Lipid biosynthesis;Lipid metabolism;Manganese;Metal-binding;Mitochondrion;Multifunctional enzyme;Nucleotide-binding;Phosphoprotein;Pyruvate;Reference proteome;Transit peptide	cytoplasm [GO:0005737]; cytosol [GO:0005829]; mitochondrial matrix [GO:0005759]; mitochondrion [GO:0005739]; ATP binding [GO:0005524]; biotin binding [GO:0009374]; identical protein binding [GO:0042802]; metal ion binding [GO:0046872]; pyruvate carboxylase activity [GO:0004736]; gluconeogenesis [GO:0006094]; lipid metabolic process [GO:0006629]; negative regulation of gene expression [GO:0010629]…
133	2.119273057	0.716064456	19.05414062	5.07E-39	1.17E-37	78.21941485	Q9H3K6	Tumor - TANM	TRUE	BOLA2	HUMAN	reviewed	BolA-like protein 2	BOLA2 BOLA2A My016; BOLA2B	Homo sapiens (Human)	Acetylation;Alternative splicing;Cytoplasm;Direct protein sequencing;Nucleus;Reference proteome	cytoplasm [GO:0005737]; cytosol [GO:0005829]; nucleus [GO:0005634]; iron-sulfur cluster binding [GO:0051536]; [2Fe-2S] cluster assembly [GO:0044571]; cellular iron ion homeostasis [GO:0006879]; protein maturation by iron-sulfur cluster transfer [GO:0097428]
134	2.116481978	0.864386536	18.8514258	5.65E-39	1.29E-37	78.08857733	P55209	Tumor - TANM	TRUE	NP1L1	HUMAN	reviewed	Nucleosome assembly protein 1-like 1 (NAP-1-related protein) (hNRP)	NAP1L1 NRP	Homo sapiens (Human)	3D-structure;Acetylation;Alternative splicing;Cytoplasm;Lipoprotein;Methylation;Neurogenesis;Nucleus;Phosphoprotein;Prenylation;Reference proteome	chromatin [GO:0000785]; cytoplasm [GO:0005737]; melanosome [GO:0042470]; membrane [GO:0016020]; nucleus [GO:0005634]; chromatin binding [GO:0003682]; histone binding [GO:0042393]; RNA binding [GO:0003723]; DNA replication [GO:0006260]; nucleosome assembly [GO:0006334]; positive regulation of cell population proliferation [GO:0008284]; positive regulation of neural precursor cell proliferation [GO…
135	1.502193386	-0.902743416	19.47965069	6.24E-39	1.42E-37	78.06888117	P78318	Tumor - TANM	TRUE	IGBP1	HUMAN	reviewed	Immunoglobulin-binding protein 1 (B-cell signal transduction molecule alpha 4) (Protein alpha-4) (CD79a-binding protein 1) (Protein phosphatase 2/4/6 regulatory subunit) (Renal carcinoma antigen NY-REN-16)	IGBP1 IBP1	Homo sapiens (Human)	3D-structure;Acetylation;B-cell activation;Chaperone;Cytoplasm;Mental retardation;Phosphoprotein;Reference proteome;Ubl conjugation	cytoplasm [GO:0005737]; cytosol [GO:0005829]; protein phosphatase 2A binding [GO:0051721]; protein phosphatase regulator activity [GO:0019888]; B cell activation [GO:0042113]; negative regulation of cysteine-type endopeptidase activity involved in apoptotic process [GO:0043154]; negative regulation of stress-activated MAPK cascade [GO:0032873]; negative regulation of transcription by RNA polymera…
136	-2.844849737	3.361803025	-18.79918366	7.36E-39	1.66E-37	77.82432468	P04424	Tumor - TANM	TRUE	ARLY	HUMAN	reviewed	Argininosuccinate lyase (ASAL) (EC 4.3.2.1) (Arginosuccinase)	ASL	Homo sapiens (Human)	3D-structure;Acetylation;Alternative splicing;Amino-acid biosynthesis;Arginine biosynthesis;Disease variant;Lyase;Reference proteome;Urea cycle	cytoplasm [GO:0005737]; cytosol [GO:0005829]; extracellular exosome [GO:0070062]; argininosuccinate lyase activity [GO:0004056]; identical protein binding [GO:0042802]; arginine biosynthetic process via ornithine [GO:0042450]; urea cycle [GO:0000050]
137	1.806391034	0.242749613	18.79424577	7.54E-39	1.69E-37	77.7993298	Q92542	Tumor - TANM	TRUE	NICA	HUMAN	reviewed	Nicastrin	NCSTN KIAA0253 UNQ1874/PRO4317	Homo sapiens (Human)	3D-structure;Alternative splicing;Cytoplasmic vesicle;Disease variant;Disulfide bond;Glycoprotein;Membrane;Notch signaling pathway;Reference proteome;Signal;Transmembrane;Transmembrane helix	azurophil granule membrane [GO:0035577]; early endosome [GO:0005769]; endoplasmic reticulum [GO:0005783]; endosome membrane [GO:0010008]; extracellular exosome [GO:0070062]; focal adhesion [GO:0005925]; gamma-secretase complex [GO:0070765]; Golgi apparatus [GO:0005794]; integral component of membrane [GO:0016021]; integral component of plasma membrane [GO:0005887]; integral component of presynapt…
138	2.153818142	0.816564796	18.75913503	9.01E-39	2.00E-37	77.62151547	Q96TA1	Tumor - TANM	TRUE	NIBA2	HUMAN	reviewed	Protein Niban 2 (Meg-3) (Melanoma invasion by ERK) (MINERVA) (Niban-like protein 1) (Protein FAM129B)	NIBAN2 C9orf88 FAM129B	Homo sapiens (Human)	3D-structure;Alternative splicing;Cell junction;Cytoplasm;Direct protein sequencing;Lipoprotein;Membrane;Myristate;Phosphoprotein;Reference proteome	adherens junction [GO:0005912]; cytoplasm [GO:0005737]; cytosol [GO:0005829]; extracellular exosome [GO:0070062]; nucleoplasm [GO:0005654]; nucleus [GO:0005634]; plasma membrane [GO:0005886]; cadherin binding [GO:0045296]; transcription coactivator activity [GO:0003713]; axon guidance [GO:0007411]; cell differentiation [GO:0030154]; gonadotropin secretion [GO:0032274]; hypomethylation of CpG isla…
139	-2.493574344	1.286350322	-18.97831175	1.00E-38	2.20E-37	77.54477785	Q96EY8	Tumor - TANM	TRUE	MMAB	HUMAN	reviewed	Corrinoid adenosyltransferase (EC 2.5.1.17) (Cob(II)alamin adenosyltransferase) (Cob(II)yrinic acid a,c-diamide adenosyltransferase) (Cobinamide/cobalamin adenosyltransferase) (Methylmalonic aciduria type B protein)	MMAB	Homo sapiens (Human)	3D-structure;ATP-binding;Acetylation;Disease variant;Mitochondrion;Nucleotide-binding;Phosphoprotein;Reference proteome;Transferase;Transit peptide	mitochondrial matrix [GO:0005759]; ATP binding [GO:0005524]; cob(I)yrinic acid a,c-diamide adenosyltransferase activity [GO:0008817]; cobalamin binding [GO:0031419]; cobalamin metabolic process [GO:0009235]
140	1.853915601	0.799726285	18.74038667	9.91E-39	2.18E-37	77.52650264	P26196	Tumor - TANM	TRUE	DDX6	HUMAN	reviewed	Probable ATP-dependent RNA helicase DDX6 (EC 3.6.4.13) (ATP-dependent RNA helicase p54) (DEAD box protein 6) (Oncogene RCK)	DDX6 HLR2 RCK	Homo sapiens (Human)	3D-structure;ATP-binding;Chromosomal rearrangement;Cytoplasm;Disease variant;Helicase;Hydrolase;Mental retardation;Nucleotide-binding;Nucleus;Phosphoprotein;Proto-oncogene;RNA-binding;Reference proteome;Ubl conjugation	adherens junction [GO:0005912]; chromatoid body [GO:0033391]; concave side of sperm head [GO:0061830]; cytoplasm [GO:0005737]; cytoplasmic ribonucleoprotein granule [GO:0036464]; cytoplasmic stress granule [GO:0010494]; cytosol [GO:0005829]; heterochromatin [GO:0000792]; membrane [GO:0016020]; mitochondrion [GO:0005739]; nucleolus [GO:0005730]; nucleus [GO:0005634]; outer dense fiber [GO:0001520]…
141	1.56087624	1.200318226	18.7269641	1.06E-38	2.31E-37	77.4584525	Q9BUL8	Tumor - TANM	TRUE	PDC10	HUMAN	reviewed	Programmed cell death protein 10 (Cerebral cavernous malformations 3 protein) (TF-1 cell apoptosis-related protein 15)	PDCD10 CCM3 TFAR15	Homo sapiens (Human)	3D-structure;Acetylation;Angiogenesis;Apoptosis;Cell membrane;Cytoplasm;Direct protein sequencing;Golgi apparatus;Isopeptide bond;Membrane;Reference proteome;Ubl conjugation	cytoplasm [GO:0005737]; cytosol [GO:0005829]; extracellular exosome [GO:0070062]; FAR/SIN/STRIPAK complex [GO:0090443]; Golgi apparatus [GO:0005794]; Golgi membrane [GO:0000139]; plasma membrane [GO:0005886]; protein homodimerization activity [GO:0042803]; protein kinase binding [GO:0019901]; protein N-terminus binding [GO:0047485]; angiogenesis [GO:0001525]; cellular response to leukemia inhibit…
142	3.065073181	2.425969066	18.71509902	1.13E-38	2.43E-37	77.39827955	P40121	Tumor - TANM	TRUE	CAPG	HUMAN	reviewed	Macrophage-capping protein (Actin regulatory protein CAP-G)	CAPG AFCP MCP	Homo sapiens (Human)	3D-structure;Acetylation;Actin capping;Actin-binding;Alternative splicing;Cell projection;Cytoplasm;Direct protein sequencing;Nucleus;Phosphoprotein;Reference proteome;Repeat	actin cytoskeleton [GO:0015629]; centriole [GO:0005814]; cytoplasm [GO:0005737]; extracellular exosome [GO:0070062]; extracellular space [GO:0005615]; F-actin capping protein complex [GO:0008290]; Flemming body [GO:0090543]; lamellipodium [GO:0030027]; melanosome [GO:0042470]; mitotic spindle [GO:0072686]; nucleolus [GO:0005730]; nucleoplasm [GO:0005654]; nucleus [GO:0005634]; ruffle [GO:0001726]…
143	-2.069159752	3.447364283	-18.64390073	1.62E-38	3.47E-37	77.03682838	Q9UJS0	Tumor - TANM	TRUE	CMC2	HUMAN	reviewed	Calcium-binding mitochondrial carrier protein Aralar2 (Citrin) (Mitochondrial aspartate glutamate carrier 2) (Solute carrier family 25 member 13)	SLC25A13 ARALAR2	Homo sapiens (Human)	3D-structure;Acetylation;Alternative splicing;Calcium;Disease variant;Intrahepatic cholestasis;Membrane;Metal-binding;Methylation;Mitochondrion;Mitochondrion inner membrane;Phosphoprotein;Reference proteome;Repeat;Transmembrane;Transmembrane helix;Transport	integral component of plasma membrane [GO:0005887]; mitochondrial inner membrane [GO:0005743]; mitochondrion [GO:0005739]; acidic amino acid transmembrane transporter activity [GO:0015172]; calcium ion binding [GO:0005509]; identical protein binding [GO:0042802]; L-aspartate transmembrane transporter activity [GO:0015183]; L-glutamate transmembrane transporter activity [GO:0005313]; transmembrane…
144	-2.618770822	1.610143191	-19.30361999	2.78E-38	5.92E-37	76.59106676	Q9BTZ2	Tumor - TANM	TRUE	DHRS4	HUMAN	reviewed	Dehydrogenase/reductase SDR family member 4 (EC 1.1.1.184) (NADPH-dependent carbonyl reductase/NADP-retinol dehydrogenase) (CR) (PHCR) (NADPH-dependent retinol dehydrogenase/reductase) (NRDR) (humNRDR) (Peroxisomal short-chain alcohol dehydrogenase) (PSCD) (SCAD-SRL) (Short chain dehydrogenase/reductase family 25C member 2) (Short-chain dehydrogenase/reductase family member 4)	DHRS4 SDR25C2 UNQ851/PRO1800	Homo sapiens (Human)	3D-structure;Acetylation;Alternative splicing;NADP;Nucleus;Oxidoreductase;Peroxisome;Phosphoprotein;Reference proteome	cytosol [GO:0005829]; endoplasmic reticulum membrane [GO:0005789]; mitochondrion [GO:0005739]; nucleus [GO:0005634]; peroxisomal matrix [GO:0005782]; peroxisomal membrane [GO:0005778]; peroxisome [GO:0005777]; 3-keto sterol reductase activity [GO:0000253]; alcohol dehydrogenase [NAD(P)+] activity [GO:0018455]; carbonyl reductase (NADPH) activity [GO:0004090]; identical protein binding [GO:0042802…
145	-2.27207089	1.562741229	-18.64362415	2.90E-38	6.14E-37	76.46676425	P07902	Tumor - TANM	TRUE	GALT	HUMAN	reviewed	Galactose-1-phosphate uridylyltransferase (Gal-1-P uridylyltransferase) (EC 2.7.7.12) (UDP-glucose--hexose-1-phosphate uridylyltransferase)	GALT	Homo sapiens (Human)	3D-structure;Alternative splicing;Carbohydrate metabolism;Cataract;Disease variant;Galactose metabolism;Metal-binding;Nucleotidyltransferase;Reference proteome;Transferase;Zinc	cytoplasm [GO:0005737]; cytosol [GO:0005829]; Golgi apparatus [GO:0005794]; UDP-glucose:hexose-1-phosphate uridylyltransferase activity [GO:0008108]; zinc ion binding [GO:0008270]; galactose catabolic process [GO:0019388]; galactose catabolic process via UDP-galactose [GO:0033499]; galactose metabolic process [GO:0006012]; UDP-glucose catabolic process [GO:0006258]; UDP-glucose metabolic process …
146	2.554156136	2.25387762	18.52082108	3.03E-38	6.35E-37	76.41048129	P19367	Tumor - TANM	TRUE	HXK1	HUMAN	reviewed	Hexokinase-1 (EC 2.7.1.1) (Brain form hexokinase) (Hexokinase type I) (HK I) (Hexokinase-A)	HK1	Homo sapiens (Human)	3D-structure;ATP-binding;Acetylation;Allosteric enzyme;Alternative splicing;Charcot-Marie-Tooth disease;Cytoplasm;Direct protein sequencing;Disease variant;Glycolysis;Immunity;Inflammatory response;Innate immunity;Kinase;Membrane;Mental retardation;Mitochondrion;Mitochondrion outer membrane;Neurodegeneration;Neuropathy;Nucleotide-binding;Phosphoprotein;Reference proteome;Repeat;Retinitis pigmento…	cytosol [GO:0005829]; membrane raft [GO:0045121]; mitochondrial outer membrane [GO:0005741]; mitochondrion [GO:0005739]; ATP binding [GO:0005524]; fructokinase activity [GO:0008865]; glucokinase activity [GO:0004340]; glucosamine kinase activity [GO:0047931]; glucose binding [GO:0005536]; hexokinase activity [GO:0004396]; mannokinase activity [GO:0019158]; peptidoglycan binding [GO:0042834]; cano…
147	1.729619298	2.76617458	18.50080985	3.35E-38	6.98E-37	76.30846428	Q12906	Tumor - TANM	TRUE	ILF3	HUMAN	reviewed	Interleukin enhancer-binding factor 3 (Double-stranded RNA-binding protein 76) (DRBP76) (M-phase phosphoprotein 4) (MPP4) (Nuclear factor associated with dsRNA) (NFAR) (Nuclear factor of activated T-cells 90 kDa) (NF-AT-90) (Translational control protein 80) (TCP80)	ILF3 DRBF MPHOSPH4 NF90	Homo sapiens (Human)	3D-structure;Acetylation;Alternative splicing;Antiviral defense;Cytoplasm;DNA-binding;Direct protein sequencing;Isopeptide bond;Methylation;Nucleus;Phosphoprotein;RNA-binding;Reference proteome;Repeat;Transcription;Transcription regulation;Ubl conjugation	cytoplasm [GO:0005737]; extracellular region [GO:0005576]; membrane [GO:0016020]; mitochondrion [GO:0005739]; nucleolus [GO:0005730]; nucleoplasm [GO:0005654]; nucleus [GO:0005634]; ribonucleoprotein complex [GO:1990904]; DNA binding [GO:0003677]; double-stranded RNA binding [GO:0003725]; mRNA 3'-UTR AU-rich region binding [GO:0035925]; RNA binding [GO:0003723]; single-stranded RNA binding [GO:00…
148	1.538196249	0.917574081	18.58170913	3.97E-38	8.21E-37	76.15560968	Q9UHV9	Tumor - TANM	TRUE	PFD2	HUMAN	reviewed	Prefoldin subunit 2	PFDN2 PFD2 HSPC231	Homo sapiens (Human)	3D-structure;Chaperone;Cytoplasm;Mitochondrion;Nucleus;Reference proteome	cytoplasm [GO:0005737]; cytosol [GO:0005829]; mitochondrion [GO:0005739]; nucleus [GO:0005634]; prefoldin complex [GO:0016272]; amyloid-beta binding [GO:0001540]; protein folding chaperone [GO:0044183]; unfolded protein binding [GO:0051082]; negative regulation of amyloid fibril formation [GO:1905907]; positive regulation of cytoskeleton organization [GO:0051495]; protein folding [GO:0006457]
149	2.161121971	-1.58804875	18.6740607	4.52E-38	9.18E-37	76.04135785	Q8WX92	Tumor - TANM	TRUE	NELFB	HUMAN	reviewed	Negative elongation factor B (NELF-B) (Cofactor of BRCA1)	NELFB COBRA1 KIAA1182	Homo sapiens (Human)	3D-structure;Acetylation;Alternative initiation;Direct protein sequencing;Nucleus;Phosphoprotein;RNA-binding;Reference proteome;Repressor;Transcription;Transcription regulation	cytoplasm [GO:0005737]; NELF complex [GO:0032021]; nucleoplasm [GO:0005654]; RNA binding [GO:0003723]; cell population proliferation [GO:0008283]; negative regulation of stem cell differentiation [GO:2000737]; negative regulation of transcription elongation from RNA polymerase II promoter [GO:0034244]; stem cell differentiation [GO:0048863]
150	5.07941593	4.306596506	18.44631978	4.43E-38	9.10E-37	76.03041872	P08727	Tumor - TANM	TRUE	K1C19	HUMAN	reviewed	Keratin, type I cytoskeletal 19 (Cytokeratin-19) (CK-19) (Keratin-19) (K19)	KRT19	Homo sapiens (Human)	Coiled coil;Direct protein sequencing;Host-virus interaction;Intermediate filament;Keratin;Methylation;Phosphoprotein;Reference proteome	apicolateral plasma membrane [GO:0016327]; cell periphery [GO:0071944]; costamere [GO:0043034]; cytosol [GO:0005829]; dystrophin-associated glycoprotein complex [GO:0016010]; extracellular exosome [GO:0070062]; intermediate filament [GO:0005882]; plasma membrane [GO:0005886]; sarcolemma [GO:0042383]; terminal web [GO:1990357]; Z disc [GO:0030018]; protein-containing complex binding [GO:0044877]; …
151	2.060150368	-0.050941287	18.49818684	4.52E-38	9.18E-37	76.015993	P27708	Tumor - TANM	TRUE	PYR1	HUMAN	reviewed	CAD protein [Includes: Glutamine-dependent carbamoyl-phosphate synthase (EC 6.3.5.5); Aspartate carbamoyltransferase (EC 2.1.3.2); Dihydroorotase (EC 3.5.2.3)]	CAD	Homo sapiens (Human)	3D-structure;ATP-binding;Acetylation;Allosteric enzyme;Congenital disorder of glycosylation;Cytoplasm;Direct protein sequencing;Disease variant;Epilepsy;Hydrolase;Ligase;Magnesium;Manganese;Metal-binding;Multifunctional enzyme;Nucleotide-binding;Nucleus;Phosphoprotein;Pyrimidine biosynthesis;Reference proteome;Repeat;Transferase;Zinc	cell projection [GO:0042995]; cytoplasm [GO:0005737]; cytosol [GO:0005829]; extracellular exosome [GO:0070062]; membrane [GO:0016020]; neuronal cell body [GO:0043025]; nuclear matrix [GO:0016363]; nucleoplasm [GO:0005654]; nucleus [GO:0005634]; protein-containing complex [GO:0032991]; terminal bouton [GO:0043195]; aspartate binding [GO:0070335]; aspartate carbamoyltransferase activity [GO:0004070…
152	-2.155849131	2.150056487	-18.43683797	4.65E-38	9.36E-37	75.98199782	Q8WW59	Tumor - TANM	TRUE	SPRY4	HUMAN	reviewed	SPRY domain-containing protein 4	SPRYD4	Homo sapiens (Human)	Acetylation;Reference proteome	nucleus [GO:0005634]
153	1.905220086	0.146125007	18.79262154	6.29E-38	1.24E-36	75.73509164	P61289	Tumor - TANM	TRUE	PSME3	HUMAN	reviewed	Proteasome activator complex subunit 3 (11S regulator complex subunit gamma) (REG-gamma) (Activator of multicatalytic protease subunit 3) (Ki nuclear autoantigen) (Proteasome activator 28 subunit gamma) (PA28g) (PA28gamma)	PSME3	Homo sapiens (Human)	Acetylation;Alternative splicing;Apoptosis;Cell cycle;Cytoplasm;Direct protein sequencing;Host-virus interaction;Nucleus;Phosphoprotein;Proteasome;Reference proteome	cytoplasm [GO:0005737]; cytosol [GO:0005829]; membrane [GO:0016020]; nucleoplasm [GO:0005654]; nucleus [GO:0005634]; proteasome activator complex [GO:0008537]; proteasome complex [GO:0000502]; endopeptidase activator activity [GO:0061133]; identical protein binding [GO:0042802]; MDM2/MDM4 family protein binding [GO:0097371]; p53 binding [GO:0002039]; apoptotic process [GO:0006915]; cell cycle [GO…
154	-2.268763479	3.173818568	-18.38845376	5.95E-38	1.19E-36	75.73473719	P22307	Tumor - TANM	TRUE	SCP2	HUMAN	reviewed	Sterol carrier protein 2 (SCP-2) (Acetyl-CoA C-myristoyltransferase) (EC 2.3.1.155) (Non-specific lipid-transfer protein) (NSL-TP) (Propanoyl-CoA C-acyltransferase) (EC 2.3.1.176) (SCP-2/3-oxoacyl-CoA thiolase) (SCP-2/thiolase) (EC 2.3.1.16) (SCP-chi) (SCPX) (Sterol carrier protein X) (SCP-X) (Straight-chain acyl-CoA oxidase) (SCOX)	SCP2	Homo sapiens (Human)	3D-structure;Acetylation;Acyltransferase;Alternative promoter usage;Alternative splicing;Cytoplasm;Direct protein sequencing;Endoplasmic reticulum;Lipid metabolism;Lipid transport;Lipid-binding;Mitochondrion;Peroxisome;Phosphoprotein;Reference proteome;Transferase;Transport	cytoplasm [GO:0005737]; cytosol [GO:0005829]; endoplasmic reticulum [GO:0005783]; intracellular membrane-bounded organelle [GO:0043231]; membrane [GO:0016020]; mitochondrion [GO:0005739]; nucleoplasm [GO:0005654]; peroxisomal matrix [GO:0005782]; peroxisome [GO:0005777]; protein-containing complex [GO:0032991]; acetyl-CoA C-acyltransferase activity [GO:0003988]; acetyl-CoA C-myristoyltransferase …
155	-2.147267741	3.447791087	-18.38574879	6.03E-38	1.20E-36	75.72090512	P49419	Tumor - TANM	TRUE	AL7A1	HUMAN	reviewed	Alpha-aminoadipic semialdehyde dehydrogenase (Alpha-AASA dehydrogenase) (EC 1.2.1.31) (Aldehyde dehydrogenase family 7 member A1) (EC 1.2.1.3) (Antiquitin-1) (Betaine aldehyde dehydrogenase) (EC 1.2.1.8) (Delta1-piperideine-6-carboxylate dehydrogenase) (P6c dehydrogenase)	ALDH7A1 ATQ1	Homo sapiens (Human)	3D-structure;Acetylation;Alternative splicing;Cytoplasm;Disease variant;Epilepsy;Mitochondrion;NAD;Nucleus;Oxidoreductase;Reference proteome;Transit peptide	cytosol [GO:0005829]; extracellular exosome [GO:0070062]; mitochondrial matrix [GO:0005759]; mitochondrion [GO:0005739]; nucleus [GO:0005634]; aldehyde dehydrogenase (NAD+) activity [GO:0004029]; betaine-aldehyde dehydrogenase activity [GO:0008802]; glyceraldehyde-3-phosphate dehydrogenase (NAD+) (non-phosphorylating) activity [GO:0043878]; identical protein binding [GO:0042802]; L-aminoadipate-s…
156	1.80802234	-0.92213625	18.60664358	8.51E-38	1.67E-36	75.41620215	Q05519	Tumor - TANM	TRUE	SRS11	HUMAN	reviewed	Serine/arginine-rich splicing factor 11 (Arginine-rich 54 kDa nuclear protein) (p54) (Splicing factor, arginine/serine-rich 11)	SRSF11 SFRS11	Homo sapiens (Human)	Acetylation;Alternative splicing;Isopeptide bond;Nucleus;Phosphoprotein;RNA-binding;Reference proteome;Repeat;Ubl conjugation;mRNA processing;mRNA splicing	nuclear speck [GO:0016607]; nucleoplasm [GO:0005654]; nucleus [GO:0005634]; identical protein binding [GO:0042802]; RNA binding [GO:0003723]; mRNA processing [GO:0006397]; RNA splicing [GO:0008380]
157	1.862205429	1.911977417	18.29594422	9.55E-38	1.86E-36	75.26116045	Q1KMD3	Tumor - TANM	TRUE	HNRL2	HUMAN	reviewed	Heterogeneous nuclear ribonucleoprotein U-like protein 2 (Scaffold-attachment factor A2) (SAF-A2)	HNRNPUL2 HNRPUL2	Homo sapiens (Human)	Direct protein sequencing;Methylation;Nucleus;Phosphoprotein;Reference proteome	membrane [GO:0016020]; nucleoplasm [GO:0005654]; nucleus [GO:0005634]; RNA binding [GO:0003723]
158	1.797110041	2.788589466	18.26178446	1.14E-37	2.21E-36	75.08601724	Q9UKM9	Tumor - TANM	TRUE	RALY	HUMAN	reviewed	RNA-binding protein Raly (Autoantigen p542) (Heterogeneous nuclear ribonucleoprotein C-like 2) (hnRNP core protein C-like 2) (hnRNP associated with lethal yellow protein homolog)	RALY HNRPCL2 P542	Homo sapiens (Human)	3D-structure;Acetylation;Alternative splicing;Coiled coil;Direct protein sequencing;Isopeptide bond;Nucleus;Phosphoprotein;RNA-binding;Reference proteome;Ribonucleoprotein;Spliceosome;Transcription;Transcription regulation;Ubl conjugation;mRNA processing;mRNA splicing	catalytic step 2 spliceosome [GO:0071013]; nucleus [GO:0005634]; RNA binding [GO:0003723]; transcription coregulator activity [GO:0003712]; cholesterol homeostasis [GO:0042632]; mRNA splicing, via spliceosome [GO:0000398]; regulation of nucleic acid-templated transcription [GO:1903506]
159	2.15369278	1.302346592	18.31520199	1.15E-37	2.21E-36	75.08597104	Q15102	Tumor - TANM	TRUE	PA1B3	HUMAN	reviewed	Platelet-activating factor acetylhydrolase IB subunit alpha1 (EC 3.1.1.47) (PAF acetylhydrolase 29 kDa subunit) (PAF-AH 29 kDa subunit) (PAF-AH subunit gamma) (PAFAH subunit gamma)	PAFAH1B3 PAFAHG	Homo sapiens (Human)	Acetylation;Cytoplasm;Direct protein sequencing;Hydrolase;Lipid degradation;Lipid metabolism;Phosphoprotein;Reference proteome	1-alkyl-2-acetylglycerophosphocholine esterase complex [GO:0008247]; cytoplasm [GO:0005737]; cytosol [GO:0005829]; membrane [GO:0016020]; 1-alkyl-2-acetylglycerophosphocholine esterase activity [GO:0003847]; identical protein binding [GO:0042802]; platelet-activating factor acetyltransferase activity [GO:0047179]; protein heterodimerization activity [GO:0046982]; protein homodimerization activity…
160	1.832399004	0.435201132	18.21102755	1.48E-37	2.83E-36	74.82550703	Q8NC56	Tumor - TANM	TRUE	LEMD2	HUMAN	reviewed	LEM domain-containing protein 2 (hLEM2)	LEMD2	Homo sapiens (Human)	Acetylation;Alternative splicing;Cataract;Disease variant;Membrane;Nucleus;Phosphoprotein;Reference proteome;Transmembrane;Transmembrane helix	integral component of membrane [GO:0016021]; integral component of nuclear inner membrane [GO:0005639]; membrane [GO:0016020]; nuclear envelope [GO:0005635]; nuclear inner membrane [GO:0005637]; nuclear membrane [GO:0031965]; chromatin DNA binding [GO:0031490]; heart formation [GO:0060914]; negative regulation of BMP signaling pathway [GO:0030514]; negative regulation of MAPK cascade [GO:0043409]…
161	1.885527718	2.185365859	18.16313067	1.89E-37	3.60E-36	74.57937962	O14979	Tumor - TANM	TRUE	HNRDL	HUMAN	reviewed	Heterogeneous nuclear ribonucleoprotein D-like (hnRNP D-like) (hnRNP DL) (AU-rich element RNA-binding factor) (JKT41-binding protein) (Protein laAUF1)	HNRNPDL HNRPDL JKTBP	Homo sapiens (Human)	Acetylation;Activator;Alternative splicing;Cytoplasm;DNA-binding;Direct protein sequencing;Disease variant;Isopeptide bond;Limb-girdle muscular dystrophy;Methylation;Nucleus;Phosphoprotein;RNA-binding;Reference proteome;Repeat;Repressor;Transcription;Transcription regulation;Ubl conjugation	cytosol [GO:0005829]; nucleoplasm [GO:0005654]; nucleus [GO:0005634]; spliceosomal complex [GO:0005681]; DNA binding [GO:0003677]; double-stranded DNA binding [GO:0003690]; poly(A) binding [GO:0008143]; poly(G) binding [GO:0034046]; RNA binding [GO:0003723]; single-stranded DNA binding [GO:0003697]; regulation of gene expression [GO:0010468]; RNA processing [GO:0006396]
162	1.727577327	-0.088943249	18.25990987	2.02E-37	3.81E-36	74.52988136	P51610	Tumor - TANM	TRUE	HCFC1	HUMAN	reviewed	Host cell factor 1 (HCF) (HCF-1) (C1 factor) (CFF) (VCAF) (VP16 accessory protein) [Cleaved into: HCF N-terminal chain 1; HCF N-terminal chain 2; HCF N-terminal chain 3; HCF N-terminal chain 4; HCF N-terminal chain 5; HCF N-terminal chain 6; HCF C-terminal chain 1; HCF C-terminal chain 2; HCF C-terminal chain 3; HCF C-terminal chain 4; HCF C-terminal chain 5; HCF C-terminal chain 6]	HCFC1 HCF1 HFC1	Homo sapiens (Human)	3D-structure;Acetylation;Alternative splicing;Autocatalytic cleavage;Cell cycle;Chromatin regulator;Cytoplasm;Direct protein sequencing;Disease variant;Glycoprotein;Host-virus interaction;Isopeptide bond;Kelch repeat;Mental retardation;Methylation;Nucleus;Phosphoprotein;Reference proteome;Repeat;Ubl conjugation	axon [GO:0030424]; cytoplasm [GO:0005737]; dendrite [GO:0030425]; histone acetyltransferase complex [GO:0000123]; histone methyltransferase complex [GO:0035097]; membrane [GO:0016020]; MLL1 complex [GO:0071339]; neuronal cell body [GO:0043025]; nucleoplasm [GO:0005654]; nucleus [GO:0005634]; protein-containing complex [GO:0032991]; Set1C/COMPASS complex [GO:0048188]; cadherin binding [GO:0045296]…
163	2.030209344	0.059562285	18.54444635	2.11E-37	3.96E-36	74.52526389	Q9UBE0	Tumor - TANM	TRUE	SAE1	HUMAN	reviewed	SUMO-activating enzyme subunit 1 (Ubiquitin-like 1-activating enzyme E1A) [Cleaved into: SUMO-activating enzyme subunit 1, N-terminally processed]	SAE1 AOS1 SUA1 UBLE1A	Homo sapiens (Human)	3D-structure;Acetylation;Alternative splicing;Direct protein sequencing;Ligase;Nucleus;Phosphoprotein;Reference proteome;Ubl conjugation pathway	cytoplasm [GO:0005737]; nucleoplasm [GO:0005654]; nucleus [GO:0005634]; SUMO activating enzyme complex [GO:0031510]; ATP-dependent protein binding [GO:0043008]; enzyme activator activity [GO:0008047]; protein C-terminus binding [GO:0008022]; protein heterodimerization activity [GO:0046982]; small protein activating enzyme binding [GO:0044388]; ubiquitin activating enzyme activity [GO:0004839]; po…
164	2.012415306	-1.169512279	18.37483605	2.69E-37	5.02E-36	74.26732526	Q3YEC7	Tumor - TANM	TRUE	RABL6	HUMAN	reviewed	Rab-like protein 6 (GTP-binding protein Parf) (Partner of ARF) (Rab-like protein 1) (RBEL1)	RABL6 C9orf86 PARF	Homo sapiens (Human)	Acetylation;Alternative splicing;Cytoplasm;GTP-binding;Glycoprotein;Nucleotide-binding;Nucleus;Phosphoprotein;Reference proteome	centrosome [GO:0005813]; cytoplasm [GO:0005737]; cytosol [GO:0005829]; nucleus [GO:0005634]; GTP binding [GO:0005525]
165	2.228440645	1.344812448	18.0733609	3.00E-37	5.53E-36	74.1173067	Q13263	Tumor - TANM	TRUE	TIF1B	HUMAN	reviewed	Transcription intermediary factor 1-beta (TIF1-beta) (E3 SUMO-protein ligase TRIM28) (EC 2.3.2.27) (KRAB-associated protein 1) (KAP-1) (KRAB-interacting protein 1) (KRIP-1) (Nuclear corepressor KAP-1) (RING finger protein 96) (RING-type E3 ubiquitin transferase TIF1-beta) (Tripartite motif-containing protein 28)	TRIM28 KAP1 RNF96 TIF1B	Homo sapiens (Human)	3D-structure;Acetylation;Alternative splicing;Chromatin regulator;Citrullination;Coiled coil;Direct protein sequencing;Host-virus interaction;Isopeptide bond;Metal-binding;Nucleus;Phosphoprotein;Reference proteome;Repeat;Repressor;Transcription;Transcription regulation;Transferase;Ubl conjugation;Ubl conjugation pathway;Zinc;Zinc-finger	chromatin [GO:0000785]; euchromatin [GO:0000791]; heterochromatin [GO:0000792]; nucleoplasm [GO:0005654]; nucleus [GO:0005634]; protein-containing complex [GO:0032991]; RNA polymerase II transcription regulator complex [GO:0090575]; chromatin binding [GO:0003682]; chromo shadow domain binding [GO:0070087]; DNA binding [GO:0003677]; Krueppel-associated box domain binding [GO:0035851]; promoter-spe…
166	1.881115712	2.149912379	18.07245271	3.01E-37	5.53E-36	74.11262684	Q96AE4	Tumor - TANM	TRUE	FUBP1	HUMAN	reviewed	Far upstream element-binding protein 1 (FBP) (FUSE-binding protein 1) (DNA helicase V) (hDH V)	FUBP1	Homo sapiens (Human)	3D-structure;Acetylation;Alternative splicing;DNA-binding;Direct protein sequencing;Methylation;Nucleus;Phosphoprotein;Reference proteome;Repeat;Transcription;Transcription regulation;Ubl conjugation	cytoplasm [GO:0005737]; nucleoplasm [GO:0005654]; nucleus [GO:0005634]; mRNA binding [GO:0003729]; RNA binding [GO:0003723]; single-stranded DNA binding [GO:0003697]; positive regulation of gene expression [GO:0010628]; regulation of gene expression [GO:0010468]
167	2.301877718	5.485107134	18.07242316	3.01E-37	5.53E-36	74.11247456	P07355	Tumor - TANM	TRUE	ANXA2	HUMAN	reviewed	Annexin A2 (Annexin II) (Annexin-2) (Calpactin I heavy chain) (Calpactin-1 heavy chain) (Chromobindin-8) (Lipocortin II) (Placental anticoagulant protein IV) (PAP-IV) (Protein I) (p36)	ANXA2 ANX2 ANX2L4 CAL1H LPC2D	Homo sapiens (Human)	3D-structure;Acetylation;Alternative splicing;Annexin;Basement membrane;Calcium;Calcium/phospholipid-binding;Direct protein sequencing;Extracellular matrix;Host-virus interaction;Isopeptide bond;Phosphoprotein;RNA-binding;Reference proteome;Repeat;Secreted;Ubl conjugation	adherens junction [GO:0005912]; AnxA2-p11 complex [GO:1990665]; azurophil granule lumen [GO:0035578]; basement membrane [GO:0005604]; basolateral plasma membrane [GO:0016323]; cell cortex [GO:0005938]; cell surface [GO:0009986]; collagen-containing extracellular matrix [GO:0062023]; cytoplasm [GO:0005737]; cytosol [GO:0005829]; early endosome [GO:0005769]; endosome [GO:0005768]; extracellular exo…
168	-2.07888515	2.612816893	-18.04378449	3.49E-37	6.37E-36	73.96484706	P35914	Tumor - TANM	TRUE	HMGCL	HUMAN	reviewed	Hydroxymethylglutaryl-CoA lyase, mitochondrial (HL) (HMG-CoA lyase) (EC 4.1.3.4) (3-hydroxy-3-methylglutarate-CoA lyase)	HMGCL	Homo sapiens (Human)	3D-structure;Acetylation;Alternative splicing;Disease variant;Disulfide bond;Lipid metabolism;Lyase;Metal-binding;Mitochondrion;Peroxisome;Reference proteome;Transit peptide	cytosol [GO:0005829]; mitochondrial matrix [GO:0005759]; mitochondrion [GO:0005739]; peroxisomal matrix [GO:0005782]; peroxisome [GO:0005777]; protein-containing complex [GO:0032991]; carboxylic acid binding [GO:0031406]; fatty-acyl-CoA binding [GO:0000062]; hydroxymethylglutaryl-CoA lyase activity [GO:0004419]; magnesium ion binding [GO:0000287]; manganese ion binding [GO:0030145]; metal ion bin…
169	1.641792694	-0.444837115	18.08881197	3.65E-37	6.61E-36	73.92951179	Q16539	Tumor - TANM	TRUE	MK14	HUMAN	reviewed	Mitogen-activated protein kinase 14 (MAP kinase 14) (MAPK 14) (EC 2.7.11.24) (Cytokine suppressive anti-inflammatory drug-binding protein) (CSAID-binding protein) (CSBP) (MAP kinase MXI2) (MAX-interacting protein 2) (Mitogen-activated protein kinase p38 alpha) (MAP kinase p38 alpha) (Stress-activated protein kinase 2a) (SAPK2a)	MAPK14 CSBP CSBP1 CSBP2 CSPB1 MXI2 SAPK2A	Homo sapiens (Human)	3D-structure;ATP-binding;Acetylation;Alternative splicing;Apoptosis;Cytoplasm;Direct protein sequencing;Kinase;Nucleotide-binding;Nucleus;Phosphoprotein;Reference proteome;Serine/threonine-protein kinase;Stress response;Transcription;Transcription regulation;Transferase;Ubl conjugation	cytoplasm [GO:0005737]; cytosol [GO:0005829]; extracellular region [GO:0005576]; ficolin-1-rich granule lumen [GO:1904813]; glutamatergic synapse [GO:0098978]; mitochondrion [GO:0005739]; nuclear speck [GO:0016607]; nucleoplasm [GO:0005654]; nucleus [GO:0005634]; secretory granule lumen [GO:0034774]; spindle pole [GO:0000922]; ATP binding [GO:0005524]; enzyme binding [GO:0019899]; MAP kinase acti…
170	1.53971928	3.097515466	17.99381504	4.52E-37	8.15E-36	73.70701775	Q12905	Tumor - TANM	TRUE	ILF2	HUMAN	reviewed	Interleukin enhancer-binding factor 2 (Nuclear factor of activated T-cells 45 kDa)	ILF2 NF45 PRO3063	Homo sapiens (Human)	Activator;Cytoplasm;DNA-binding;Direct protein sequencing;Isopeptide bond;Methylation;Nucleus;Phosphoprotein;Reference proteome;Transcription;Transcription regulation;Ubl conjugation	extracellular region [GO:0005576]; ficolin-1-rich granule lumen [GO:1904813]; membrane [GO:0016020]; nucleolus [GO:0005730]; nucleoplasm [GO:0005654]; nucleus [GO:0005634]; ribonucleoprotein complex [GO:1990904]; specific granule lumen [GO:0035580]; tertiary granule lumen [GO:1904724]; DNA binding [GO:0003677]; double-stranded RNA binding [GO:0003725]; RNA binding [GO:0003723]; positive regulatio…
171	1.942688789	-0.508572356	18.3267695	6.14E-37	1.10E-35	73.45766542	Q9BV38	Tumor - TANM	TRUE	WDR18	HUMAN	reviewed	WD repeat-containing protein 18	WDR18	Homo sapiens (Human)	Cytoplasm;Developmental protein;Nucleus;Reference proteome;Repeat;WD repeat	dynein axonemal particle [GO:0120293]; nuclear pre-replicative complex [GO:0005656]; nucleolus [GO:0005730]; nucleoplasm [GO:0005654]; Rix1 complex [GO:0097344]; regulation of DNA-dependent DNA replication initiation [GO:0030174]; rRNA processing [GO:0006364]
172	1.525891825	1.622218286	17.89398048	7.58E-37	1.35E-35	73.19096525	O43684	Tumor - TANM	TRUE	BUB3	HUMAN	reviewed	Mitotic checkpoint protein BUB3	BUB3	Homo sapiens (Human)	ADP-ribosylation;Acetylation;Alternative splicing;Cell cycle;Cell division;Centromere;Chromosome;Chromosome partition;Isopeptide bond;Kinetochore;Meiosis;Mitosis;Nucleus;Phosphoprotein;Reference proteome;Repeat;Ubl conjugation;WD repeat	bub1-bub3 complex [GO:1990298]; cytosol [GO:0005829]; kinetochore [GO:0000776]; mitotic checkpoint complex [GO:0033597]; nucleoplasm [GO:0005654]; ubiquitin binding [GO:0043130]; attachment of spindle microtubules to kinetochore [GO:0008608]; cell division [GO:0051301]; meiotic cell cycle [GO:0051321]; mitotic sister chromatid segregation [GO:0000070]; mitotic spindle assembly checkpoint signalin…
173	1.756644569	-0.045587422	17.88045805	1.06E-36	1.88E-35	72.85951252	Q12874	Tumor - TANM	TRUE	SF3A3	HUMAN	reviewed	Splicing factor 3A subunit 3 (SF3a60) (Spliceosome-associated protein 61) (SAP 61)	SF3A3 SAP61	Homo sapiens (Human)	3D-structure;Acetylation;Direct protein sequencing;Metal-binding;Nucleus;Phosphoprotein;Reference proteome;Spliceosome;Zinc;Zinc-finger;mRNA processing;mRNA splicing	catalytic step 2 spliceosome [GO:0071013]; nuclear speck [GO:0016607]; nucleoplasm [GO:0005654]; nucleus [GO:0005634]; spliceosomal complex [GO:0005681]; U2 snRNP [GO:0005686]; U2-type precatalytic spliceosome [GO:0071005]; RNA binding [GO:0003723]; zinc ion binding [GO:0008270]; mRNA 3'-splice site recognition [GO:0000389]; mRNA processing [GO:0006397]; mRNA splicing, via spliceosome [GO:0000398…
174	-2.377609519	1.307753295	-18.22181467	1.38E-36	2.43E-35	72.65480812	P10109	Tumor - TANM	TRUE	ADX	HUMAN	reviewed	Adrenodoxin, mitochondrial (Adrenal ferredoxin) (Ferredoxin-1) (Hepatoredoxin)	FDX1 ADX	Homo sapiens (Human)	2Fe-2S;3D-structure;Acetylation;Cholesterol metabolism;Electron transport;Iron;Iron-sulfur;Lipid metabolism;Metal-binding;Mitochondrion;Phosphoprotein;Reference proteome;Steroid metabolism;Steroidogenesis;Sterol metabolism;Transit peptide;Transport	mitochondrial matrix [GO:0005759]; mitochondrion [GO:0005739]; 2 iron, 2 sulfur cluster binding [GO:0051537]; electron transfer activity [GO:0009055]; iron ion binding [GO:0005506]; cellular response to cAMP [GO:0071320]; cellular response to forskolin [GO:1904322]; cholesterol metabolic process [GO:0008203]; hormone biosynthetic process [GO:0042446]; steroid biosynthetic process [GO:0006694]
175	1.584874087	2.615273555	17.77315259	1.42E-36	2.48E-35	72.56473894	Q07955	Tumor - TANM	TRUE	SRSF1	HUMAN	reviewed	Serine/arginine-rich splicing factor 1 (Alternative-splicing factor 1) (ASF-1) (Splicing factor, arginine/serine-rich 1) (pre-mRNA-splicing factor SF2, P33 subunit)	SRSF1 ASF SF2 SF2P33 SFRS1 OK/SW-cl.3	Homo sapiens (Human)	3D-structure;Acetylation;Alternative splicing;Cytoplasm;Direct protein sequencing;Isopeptide bond;Methylation;Nucleus;Phosphoprotein;RNA-binding;Reference proteome;Repeat;Spliceosome;Transport;Ubl conjugation;mRNA processing;mRNA splicing;mRNA transport	catalytic step 2 spliceosome [GO:0071013]; cytoplasm [GO:0005737]; nuclear speck [GO:0016607]; nucleoplasm [GO:0005654]; nucleus [GO:0005634]; DNA topoisomerase binding [GO:0044547]; mRNA binding [GO:0003729]; protein kinase B binding [GO:0043422]; RNA binding [GO:0003723]; alternative mRNA splicing, via spliceosome [GO:0000380]; liver regeneration [GO:0097421]; mRNA 5'-splice site recognition [G…
176	1.413523316	2.774091393	17.76251646	1.50E-36	2.61E-35	72.50952731	Q15019	Tumor - TANM	TRUE	2-Sep	HUMAN	reviewed	Septin-2 (Neural precursor cell expressed developmentally down-regulated protein 5) (NEDD-5)	SEPTIN2 DIFF6 KIAA0158 NEDD5 SEPT2	Homo sapiens (Human)	3D-structure;Acetylation;Alternative splicing;Cell cycle;Cell division;Cell membrane;Cell projection;Centromere;Chromosome;Cilium;Cytoplasm;Cytoskeleton;Differentiation;Direct protein sequencing;Flagellum;GTP-binding;Kinetochore;Membrane;Mitosis;Nucleotide-binding;Phosphoprotein;Reference proteome;Spermatogenesis	actin cytoskeleton [GO:0015629]; axoneme [GO:0005930]; cell division site [GO:0032153]; ciliary membrane [GO:0060170]; cleavage furrow [GO:0032154]; cytoplasm [GO:0005737]; exocyst [GO:0000145]; extracellular exosome [GO:0070062]; intercellular bridge [GO:0045171]; kinetochore [GO:0000776]; microtubule cytoskeleton [GO:0015630]; midbody [GO:0030496]; non-motile cilium [GO:0097730]; nucleoplasm [G…
177	1.526576181	-0.905573959	17.80766595	1.55E-36	2.68E-35	72.48441306	Q9NRW7	Tumor - TANM	TRUE	VPS45	HUMAN	reviewed	Vacuolar protein sorting-associated protein 45 (h-VPS45) (hlVps45)	VPS45 VPS45A VPS45B	Homo sapiens (Human)	Alternative splicing;Disease variant;Endosome;Golgi apparatus;Membrane;Phosphoprotein;Protein transport;Reference proteome;Transport	endosome membrane [GO:0010008]; Golgi apparatus [GO:0005794]; Golgi membrane [GO:0000139]; integral component of membrane [GO:0016021]; synaptic vesicle [GO:0008021]; intracellular protein transport [GO:0006886]; vesicle-mediated transport [GO:0016192]
178	1.41419991	0.976374895	17.78865859	1.71E-36	2.94E-35	72.3863591	P61081	Tumor - TANM	TRUE	UBC12	HUMAN	reviewed	NEDD8-conjugating enzyme Ubc12 (EC 2.3.2.34) (NEDD8 carrier protein) (Ubiquitin-conjugating enzyme E2 M)	UBE2M UBC12	Homo sapiens (Human)	3D-structure;ATP-binding;Acetylation;Methylation;Nucleotide-binding;Phosphoprotein;Reference proteome;Transferase;Ubl conjugation pathway	cytosol [GO:0005829]; nucleoplasm [GO:0005654]; nucleus [GO:0005634]; ATP binding [GO:0005524]; NEDD8 transferase activity [GO:0019788]; ubiquitin-protein transferase activity [GO:0004842]; cellular protein modification process [GO:0006464]; positive regulation of neuron apoptotic process [GO:0043525]; post-translational protein modification [GO:0043687]; protein neddylation [GO:0045116]
179	1.740867433	0.915553316	17.73354844	1.74E-36	2.98E-35	72.35908465	P50552	Tumor - TANM	TRUE	VASP	HUMAN	reviewed	Vasodilator-stimulated phosphoprotein (VASP)	VASP	Homo sapiens (Human)	3D-structure;Acetylation;Actin-binding;Cell junction;Cell membrane;Cell projection;Coiled coil;Cytoplasm;Cytoskeleton;Direct protein sequencing;Membrane;Phosphoprotein;Reference proteome;Repeat;SH3-binding;Tight junction	actin cytoskeleton [GO:0015629]; bicellular tight junction [GO:0005923]; cytosol [GO:0005829]; extracellular exosome [GO:0070062]; filopodium membrane [GO:0031527]; focal adhesion [GO:0005925]; lamellipodium membrane [GO:0031258]; plasma membrane [GO:0005886]; actin binding [GO:0003779]; cadherin binding [GO:0045296]; profilin binding [GO:0005522]; SH3 domain binding [GO:0017124]; actin cytoskele…
180	2.164451716	0.914302885	17.77045189	1.88E-36	3.19E-35	72.29239351	O14828	Tumor - TANM	TRUE	SCAM3	HUMAN	reviewed	Secretory carrier-associated membrane protein 3 (Secretory carrier membrane protein 3)	SCAMP3 C1orf3 PROPIN1	Homo sapiens (Human)	Alternative splicing;Isopeptide bond;Membrane;Phosphoprotein;Protein transport;Reference proteome;Transmembrane;Transmembrane helix;Transport;Ubl conjugation	extracellular exosome [GO:0070062]; integral component of membrane [GO:0016021]; intracellular membrane-bounded organelle [GO:0043231]; recycling endosome membrane [GO:0055038]; trans-Golgi network membrane [GO:0032588]; ubiquitin protein ligase binding [GO:0031625]; post-Golgi vesicle-mediated transport [GO:0006892]; protein transport [GO:0015031]
181	1.489209205	-1.411130147	18.08650641	2.01E-36	3.40E-35	72.27231441	Q7Z3B4	Tumor - TANM	TRUE	NUP54	HUMAN	reviewed	Nucleoporin p54 (54 kDa nucleoporin)	NUP54	Homo sapiens (Human)	3D-structure;Alternative splicing;Glycoprotein;Membrane;Nuclear pore complex;Nucleus;Protein transport;Reference proteome;Repeat;Translocation;Transport;mRNA transport	nuclear envelope [GO:0005635]; nuclear membrane [GO:0031965]; nuclear pore central transport channel [GO:0044613]; identical protein binding [GO:0042802]; protein-containing complex binding [GO:0044877]; structural constituent of nuclear pore [GO:0017056]; mRNA transport [GO:0051028]; NLS-bearing protein import into nucleus [GO:0006607]; nuclear pore organization [GO:0006999]; protein localizatio…
182	2.135127602	2.077938415	17.7050285	2.02E-36	3.40E-35	72.21086757	P17655	Tumor - TANM	TRUE	CAN2	HUMAN	reviewed	Calpain-2 catalytic subunit (EC 3.4.22.53) (Calcium-activated neutral proteinase 2) (CANP 2) (Calpain M-type) (Calpain large polypeptide L2) (Calpain-2 large subunit) (Millimolar-calpain) (M-calpain)	CAPN2 CANPL2	Homo sapiens (Human)	3D-structure;Acetylation;Alternative splicing;Calcium;Cell membrane;Cytoplasm;Direct protein sequencing;Hydrolase;Membrane;Metal-binding;Protease;Reference proteome;Repeat;Thiol protease	chromatin [GO:0000785]; cortical actin cytoskeleton [GO:0030864]; cytoplasm [GO:0005737]; cytosol [GO:0005829]; dendrite [GO:0030425]; endoplasmic reticulum [GO:0005783]; external side of plasma membrane [GO:0009897]; extracellular exosome [GO:0070062]; focal adhesion [GO:0005925]; Golgi apparatus [GO:0005794]; lysosome [GO:0005764]; membrane raft [GO:0045121]; mitochondrial intermembrane space […
183	-1.929734677	3.035410007	-17.70343728	2.04E-36	3.41E-35	72.20259514	Q9NVS9	Tumor - TANM	TRUE	PNPO	HUMAN	reviewed	Pyridoxine-5'-phosphate oxidase (EC 1.4.3.5) (Pyridoxamine-phosphate oxidase)	PNPO	Homo sapiens (Human)	3D-structure;Alternative splicing;Direct protein sequencing;Disease variant;Epilepsy;FMN;Flavoprotein;Oxidoreductase;Phosphoprotein;Pyridoxal phosphate;Pyridoxine biosynthesis;Reference proteome	cytosol [GO:0005829]; FMN binding [GO:0010181]; protein homodimerization activity [GO:0042803]; pyridoxal phosphate binding [GO:0030170]; pyridoxamine-phosphate oxidase activity [GO:0004733]; pyridoxal phosphate biosynthetic process [GO:0042823]; pyridoxine biosynthetic process [GO:0008615]
184	1.795870294	-0.524309155	17.7649001	2.52E-36	4.20E-35	72.00367385	Q14157	Tumor - TANM	TRUE	UBP2L	HUMAN	reviewed	Ubiquitin-associated protein 2-like (Protein NICE-4)	UBAP2L KIAA0144 NICE4	Homo sapiens (Human)	Acetylation;Alternative splicing;Cytoplasm;Methylation;Phosphoprotein;Reference proteome	cytoplasm [GO:0005737]; cytoplasmic stress granule [GO:0010494]; nucleus [GO:0005634]; PcG protein complex [GO:0031519]; RNA binding [GO:0003723]; binding of sperm to zona pellucida [GO:0007339]; hematopoietic stem cell homeostasis [GO:0061484]; stress granule assembly [GO:0034063]
185	1.904677922	0.921221415	17.64529813	2.75E-36	4.56E-35	71.90012528	Q9NUQ9	Tumor - TANM	TRUE	CYRIB	HUMAN	reviewed	CYFIP-related Rac1 interactor B (L1)	CYRIB CYRI FAM49B BM-009	Homo sapiens (Human)	3D-structure;Alternative splicing;Isopeptide bond;Lipoprotein;Membrane;Mitochondrion;Myristate;Reference proteome;Ubl conjugation	cilium [GO:0005929]; extracellular exosome [GO:0070062]; extracellular region [GO:0005576]; membrane [GO:0016020]; mitochondrion [GO:0005739]; platelet alpha granule lumen [GO:0031093]; MHC class Ib protein binding, via antigen binding groove [GO:0023030]; small GTPase binding [GO:0031267]; cellular response to molecule of bacterial origin [GO:0071219]; negative regulation of actin filament polym…
186	1.641371048	0.465165302	17.62901556	3.00E-36	4.94E-35	71.81534012	Q9UHX1	Tumor - TANM	TRUE	PUF60	HUMAN	reviewed	Poly(U)-binding-splicing factor PUF60 (60 kDa poly(U)-binding-splicing factor) (FUSE-binding protein-interacting repressor) (FBP-interacting repressor) (Ro-binding protein 1) (RoBP1) (Siah-binding protein 1) (Siah-BP1)	PUF60 FIR ROBPI SIAHBP1	Homo sapiens (Human)	3D-structure;Acetylation;Alternative splicing;Apoptosis;DNA-binding;Direct protein sequencing;Disease variant;Isopeptide bond;Nucleus;Phosphoprotein;RNA-binding;Reference proteome;Repeat;Repressor;Ribonucleoprotein;Transcription;Transcription regulation;Ubl conjugation;mRNA processing;mRNA splicing	cell junction [GO:0030054]; nucleoplasm [GO:0005654]; cadherin binding [GO:0045296]; DNA binding [GO:0003677]; identical protein binding [GO:0042802]; RNA binding [GO:0003723]; alternative mRNA splicing, via spliceosome [GO:0000380]; apoptotic process [GO:0006915]; mRNA splice site selection [GO:0006376]; regulation of alternative mRNA splicing, via spliceosome [GO:0000381]
187	1.540407573	2.150236951	17.62449967	3.07E-36	5.03E-35	71.79181962	P08621	Tumor - TANM	TRUE	RU17	HUMAN	reviewed	U1 small nuclear ribonucleoprotein 70 kDa (U1 snRNP 70 kDa) (U1-70K) (snRNP70)	SNRNP70 RNPU1Z RPU1 SNRP70 U1AP1	Homo sapiens (Human)	3D-structure;Acetylation;Alternative splicing;Direct protein sequencing;Isopeptide bond;Nucleus;Phosphoprotein;RNA-binding;Reference proteome;Ribonucleoprotein;Ubl conjugation;mRNA processing	nuclear speck [GO:0016607]; nucleoplasm [GO:0005654]; nucleus [GO:0005634]; spliceosomal complex [GO:0005681]; U1 snRNP [GO:0005685]; U2-type prespliceosome [GO:0071004]; mRNA binding [GO:0003729]; RNA binding [GO:0003723]; snRNA binding [GO:0017069]; U1 snRNA binding [GO:0030619]; mRNA splicing, via spliceosome [GO:0000398]; negative regulation of chaperone-mediated autophagy [GO:1904715]; negat…
188	1.613524808	-0.06250968	17.66808701	3.18E-36	5.19E-35	71.76331777	O43237	Tumor - TANM	TRUE	DC1L2	HUMAN	reviewed	Cytoplasmic dynein 1 light intermediate chain 2 (Dynein light intermediate chain 2, cytosolic) (LIC-2) (LIC53/55)	DYNC1LI2 DNCLI2 LIC2	Homo sapiens (Human)	3D-structure;ATP-binding;Alternative splicing;Cytoplasm;Cytoskeleton;Dynein;Methylation;Microtubule;Motor protein;Nucleotide-binding;Phosphoprotein;Reference proteome;Transport	centrosome [GO:0005813]; cytoplasmic dynein complex [GO:0005868]; cytosol [GO:0005829]; kinetochore [GO:0000776]; late endosome [GO:0005770]; lysosome [GO:0005764]; membrane [GO:0016020]; microtubule [GO:0005874]; ATP binding [GO:0005524]; dynein heavy chain binding [GO:0045504]; identical protein binding [GO:0042802]; cellular response to nerve growth factor stimulus [GO:1990090]; centrosome loc…
189	-3.306664071	3.146180668	-18.87036109	6.09E-36	9.82E-35	71.29745312	P06133	Tumor - TANM	TRUE	UD2B4	HUMAN	reviewed	UDP-glucuronosyltransferase 2B4 (UDPGT 2B4) (UGT2B4) (EC 2.4.1.17) (HLUG25) (Hyodeoxycholic acid-specific UDPGT) (UDPGTh-1)	UGT2B4 UGT2B11	Homo sapiens (Human)	Alternative splicing;Endoplasmic reticulum;Glycoprotein;Glycosyltransferase;Lipid metabolism;Membrane;Reference proteome;Signal;Transferase;Transmembrane;Transmembrane helix	endoplasmic reticulum membrane [GO:0005789]; integral component of membrane [GO:0016021]; intracellular membrane-bounded organelle [GO:0043231]; glucuronosyltransferase activity [GO:0015020]; cellular glucuronidation [GO:0052695]; estrogen metabolic process [GO:0008210]
190	-2.344239125	2.114538436	-17.54877795	5.91E-36	9.58E-35	71.14495274	Q92506	Tumor - TANM	TRUE	DHB8	HUMAN	reviewed	(3R)-3-hydroxyacyl-CoA dehydrogenase (EC 1.1.1.n12) (17-beta-hydroxysteroid dehydrogenase 8) (17-beta-HSD 8) (HSD17B8) (3-ketoacyl-[acyl-carrier-protein] reductase alpha subunit) (KAR alpha subunit) (3-oxoacyl-[acyl-carrier-protein] reductase) (Estradiol 17-beta-dehydrogenase 8) (EC 1.1.1.62) (Protein Ke6) (Ke6) (Short chain dehydrogenase/reductase family 30C member 1) (Testosterone 17-beta-dehyd…	HSD17B8 FABGL HKE6 RING2 SDR30C1	Homo sapiens (Human)	3D-structure;Fatty acid biosynthesis;Fatty acid metabolism;Lipid biosynthesis;Lipid metabolism;Mitochondrion;NAD;Oxidoreductase;Phosphoprotein;Reference proteome;Steroid biosynthesis	mitochondrial envelope [GO:0005740]; mitochondrial matrix [GO:0005759]; oxidoreductase complex [GO:1990204]; plasma membrane [GO:0005886]; 17-beta-hydroxysteroid dehydrogenase (NAD+) activity [GO:0044594]; 3-hydroxyacyl-CoA dehydrogenase activity [GO:0003857]; 3-oxoacyl-[acyl-carrier-protein] reductase (NADH) activity [GO:0047025]; estradiol 17-beta-dehydrogenase activity [GO:0004303]; NADH bindi…
191	1.736323225	-0.570805306	17.58865155	6.25E-36	1.00E-34	71.09683417	Q9NR46	Tumor - TANM	TRUE	SHLB2	HUMAN	reviewed	Endophilin-B2 (SH3 domain-containing GRB2-like protein B2)	SH3GLB2 KIAA1848 PP578	Homo sapiens (Human)	Acetylation;Alternative splicing;Coiled coil;Cytoplasm;Phosphoprotein;Reference proteome;SH3 domain	cytoplasm [GO:0005737]; cytosol [GO:0005829]; nucleoplasm [GO:0005654]; cadherin binding [GO:0045296]; identical protein binding [GO:0042802]
192	-3.331010113	4.47336377	-17.56862092	6.93E-36	1.11E-34	70.99337493	P10620	Tumor - TANM	TRUE	MGST1	HUMAN	reviewed	Microsomal glutathione S-transferase 1 (Microsomal GST-1) (EC 2.5.1.18) (Microsomal GST-I)	MGST1 GST12 MGST	Homo sapiens (Human)	Acetylation;Alternative splicing;Endoplasmic reticulum;Membrane;Microsome;Mitochondrion;Mitochondrion outer membrane;Nitration;Reference proteome;Transferase;Transmembrane;Transmembrane helix	apical part of cell [GO:0045177]; azurophil granule membrane [GO:0035577]; endoplasmic reticulum [GO:0005783]; endoplasmic reticulum membrane [GO:0005789]; integral component of membrane [GO:0016021]; mitochondrial outer membrane [GO:0005741]; mitochondrion [GO:0005739]; nucleus [GO:0005634]; peroxisomal membrane [GO:0005778]; plasma membrane [GO:0005886]; glutathione binding [GO:0043295]; glutat…
193	1.638269314	0.684123082	17.45477776	7.45E-36	1.18E-34	70.90602112	Q16630	Tumor - TANM	TRUE	CPSF6	HUMAN	reviewed	Cleavage and polyadenylation specificity factor subunit 6 (Cleavage and polyadenylation specificity factor 68 kDa subunit) (CPSF 68 kDa subunit) (Cleavage factor Im complex 68 kDa subunit) (CFIm68) (Pre-mRNA cleavage factor Im 68 kDa subunit) (Protein HPBRII-4/7)	CPSF6 CFIM68	Homo sapiens (Human)	3D-structure;Alternative splicing;Cytoplasm;Direct protein sequencing;Methylation;Nucleus;Phosphoprotein;RNA-binding;Reference proteome;mRNA processing	cytoplasm [GO:0005737]; interchromatin granule [GO:0035061]; membrane [GO:0016020]; mRNA cleavage and polyadenylation specificity factor complex [GO:0005847]; mRNA cleavage factor complex [GO:0005849]; nuclear speck [GO:0016607]; nucleoplasm [GO:0005654]; nucleus [GO:0005634]; paraspeckles [GO:0042382]; perichromatin fibrils [GO:0005726]; ribonucleoprotein complex [GO:1990904]; exon-exon junction…
194	1.765145451	1.469897278	17.50140307	7.56E-36	1.19E-34	70.89903306	Q9H444	Tumor - TANM	TRUE	CHM4B	HUMAN	reviewed	Charged multivesicular body protein 4b (Chromatin-modifying protein 4b) (CHMP4b) (SNF7 homolog associated with Alix 1) (SNF7-2) (hSnf7-2) (Vacuolar protein sorting-associated protein 32-2) (Vps32-2) (hVps32-2)	CHMP4B C20orf178 SHAX1	Homo sapiens (Human)	3D-structure;Acetylation;Cataract;Coiled coil;Cytoplasm;Direct protein sequencing;Disease variant;Endosome;Host-virus interaction;Membrane;Nucleus;Phosphoprotein;Protein transport;Reference proteome;Transport;Ubl conjugation	cytoplasm [GO:0005737]; cytoplasmic side of plasma membrane [GO:0009898]; cytosol [GO:0005829]; endosome [GO:0005768]; ESCRT III complex [GO:0000815]; extracellular exosome [GO:0070062]; late endosome membrane [GO:0031902]; membrane coat [GO:0030117]; midbody [GO:0030496]; multivesicular body [GO:0005771]; nuclear envelope [GO:0005635]; nucleus [GO:0005634]; vesicle [GO:0031982]; cadherin binding…
195	-2.035408516	4.229070808	-17.42978578	8.49E-36	1.33E-34	70.77528633	P51659	Tumor - TANM	TRUE	DHB4	HUMAN	reviewed	Peroxisomal multifunctional enzyme type 2 (MFE-2) (17-beta-hydroxysteroid dehydrogenase 4) (17-beta-HSD 4) (D-bifunctional protein) (DBP) (Multifunctional protein 2) (MFP-2) (Short chain dehydrogenase/reductase family 8C member 1) [Cleaved into: (3R)-hydroxyacyl-CoA dehydrogenase (EC 1.1.1.n12); Enoyl-CoA hydratase 2 (EC 4.2.1.107) (EC 4.2.1.119) (3-alpha,7-alpha,12-alpha-trihydroxy-5-beta-choles…	HSD17B4 EDH17B4 SDR8C1	Homo sapiens (Human)	3D-structure;Acetylation;Alternative splicing;Deafness;Direct protein sequencing;Disease variant;Fatty acid metabolism;Isomerase;Lipid metabolism;Lyase;NAD;Oxidoreductase;Peroxisome;Phosphoprotein;Reference proteome	cytosol [GO:0005829]; membrane [GO:0016020]; peroxisomal matrix [GO:0005782]; peroxisomal membrane [GO:0005778]; peroxisome [GO:0005777]; 17-beta-hydroxysteroid dehydrogenase (NAD+) activity [GO:0044594]; 3-hydroxyacyl-CoA dehydrogenase activity [GO:0003857]; 3alpha,7alpha,12alpha-trihydroxy-5beta-cholest-24-enoyl-CoA hydratase activity [GO:0033989]; enoyl-CoA hydratase activity [GO:0004300]; iso…
196	1.56564646	2.85352209	17.42496337	8.70E-36	1.36E-34	70.75005115	P60981	Tumor - TANM	TRUE	DEST	HUMAN	reviewed	Destrin (Actin-depolymerizing factor) (ADF)	DSTN ACTDP DSN	Homo sapiens (Human)	Acetylation;Actin-binding;Alternative splicing;Direct protein sequencing;Phosphoprotein;Reference proteome;Ubl conjugation	actin cytoskeleton [GO:0015629]; cortical actin cytoskeleton [GO:0030864]; cytoplasm [GO:0005737]; extracellular exosome [GO:0070062]; actin filament binding [GO:0051015]; actin filament depolymerization [GO:0030042]; actin filament fragmentation [GO:0030043]; actin filament severing [GO:0051014]; actin polymerization or depolymerization [GO:0008154]; cell motility [GO:0048870]; positive regulati…
197	1.741505626	0.444631909	17.51512024	9.13E-36	1.42E-34	70.71736054	P27361	Tumor - TANM	TRUE	MK03	HUMAN	reviewed	Mitogen-activated protein kinase 3 (MAP kinase 3) (MAPK 3) (EC 2.7.11.24) (ERT2) (Extracellular signal-regulated kinase 1) (ERK-1) (Insulin-stimulated MAP2 kinase) (MAP kinase isoform p44) (p44-MAPK) (Microtubule-associated protein 2 kinase) (p44-ERK1)	MAPK3 ERK1 PRKM3	Homo sapiens (Human)	3D-structure;ATP-binding;Acetylation;Alternative splicing;Apoptosis;Cell cycle;Cell junction;Cytoplasm;Direct protein sequencing;Host-virus interaction;Kinase;Membrane;Nucleotide-binding;Nucleus;Phosphoprotein;Reference proteome;Serine/threonine-protein kinase;Transferase	caveola [GO:0005901]; cytoplasm [GO:0005737]; cytoskeleton [GO:0005856]; cytosol [GO:0005829]; early endosome [GO:0005769]; endoplasmic reticulum lumen [GO:0005788]; focal adhesion [GO:0005925]; Golgi apparatus [GO:0005794]; late endosome [GO:0005770]; mitochondrion [GO:0005739]; nuclear envelope [GO:0005635]; nucleoplasm [GO:0005654]; nucleus [GO:0005634]; plasma membrane [GO:0005886]; protein-c…
198	1.853554519	0.428465175	17.44988234	9.88E-36	1.53E-34	70.63119637	P33176	Tumor - TANM	TRUE	KINH	HUMAN	reviewed	Kinesin-1 heavy chain (Conventional kinesin heavy chain) (Ubiquitous kinesin heavy chain) (UKHC)	KIF5B KNS KNS1	Homo sapiens (Human)	3D-structure;ATP-binding;Acetylation;Coiled coil;Cytoplasm;Cytoskeleton;Isopeptide bond;Lysosome;Membrane;Methylation;Microtubule;Motor protein;Nucleotide-binding;Phosphoprotein;Reference proteome;Ubl conjugation	axon cytoplasm [GO:1904115]; axonal growth cone [GO:0044295]; centriolar satellite [GO:0034451]; ciliary rootlet [GO:0035253]; cytosol [GO:0005829]; dendrite cytoplasm [GO:0032839]; kinesin complex [GO:0005871]; lysosomal membrane [GO:0005765]; membrane [GO:0016020]; microtubule [GO:0005874]; perinuclear region of cytoplasm [GO:0048471]; phagocytic vesicle [GO:0045335]; vesicle [GO:0031982]; ATP …
199	-3.189394461	4.411363441	-17.42710171	1.11E-35	1.71E-34	70.51258768	P50440	Tumor - TANM	TRUE	GATM	HUMAN	reviewed	Glycine amidinotransferase, mitochondrial (EC 2.1.4.1) (L-arginine:glycine amidinotransferase) (Transamidinase)	GATM AGAT	Homo sapiens (Human)	3D-structure;Acetylation;Alternative splicing;Cytoplasm;Disease variant;Membrane;Mitochondrion;Mitochondrion inner membrane;Phosphoprotein;Reference proteome;Transferase;Transit peptide	extracellular exosome [GO:0070062]; mitochondrial inner membrane [GO:0005743]; mitochondrial intermembrane space [GO:0005758]; mitochondrion [GO:0005739]; amidinotransferase activity [GO:0015067]; glycine amidinotransferase activity [GO:0015068]; creatine biosynthetic process [GO:0006601]; creatine metabolic process [GO:0006600]; learning or memory [GO:0007611]; multicellular organism development…
200	2.64231849	2.690640711	17.35939012	1.23E-35	1.88E-34	70.40663072	P50454	Tumor - TANM	TRUE	SERPH	HUMAN	reviewed	Serpin H1 (47 kDa heat shock protein) (Arsenic-transactivated protein 3) (AsTP3) (Cell proliferation-inducing gene 14 protein) (Collagen-binding protein) (Colligin) (Rheumatoid arthritis-related antigen RA-A47)	SERPINH1 CBP1 CBP2 HSP47 SERPINH2 PIG14	Homo sapiens (Human)	Acetylation;Chaperone;Endoplasmic reticulum;Glycoprotein;Osteogenesis imperfecta;Phosphoprotein;Reference proteome;Signal;Stress response	collagen-containing extracellular matrix [GO:0062023]; endoplasmic reticulum [GO:0005783]; endoplasmic reticulum lumen [GO:0005788]; endoplasmic reticulum-Golgi intermediate compartment [GO:0005793]; extracellular space [GO:0005615]; membrane raft [GO:0045121]; collagen binding [GO:0005518]; RNA binding [GO:0003723]; serine-type endopeptidase inhibitor activity [GO:0004867]; unfolded protein bind…
201	-2.750705731	3.134169675	-17.45423008	1.25E-35	1.90E-34	70.40246398	Q14914	Tumor - TANM	TRUE	PTGR1	HUMAN	reviewed	Prostaglandin reductase 1 (PRG-1) (15-oxoprostaglandin 13-reductase) (EC 1.3.1.48) (Dithiolethione-inducible gene 1 protein) (D3T-inducible gene 1 protein) (DIG-1) (Leukotriene B4 12-hydroxydehydrogenase) (NAD(P)H-dependent alkenal/one oxidoreductase) (EC 1.3.1.74)	PTGR1 LTB4DH	Homo sapiens (Human)	3D-structure;Acetylation;Alternative splicing;Cytoplasm;Fatty acid metabolism;Lipid metabolism;NADP;Oxidoreductase;Phosphoprotein;Prostaglandin metabolism;Reference proteome	cytoplasm [GO:0005737]; extracellular exosome [GO:0070062]; 13-lipoxin reductase activity [GO:0036185]; 13-prostaglandin reductase activity [GO:0036132]; 15-oxoprostaglandin 13-oxidase activity [GO:0047522]; 2-alkenal reductase (NADP+) activity [GO:0035798]; leukotriene B4 12-hydroxy dehydrogenase activity [GO:0097257]; leukotriene B4 metabolic process [GO:0036102]; leukotriene metabolic process …
202	1.548794515	-0.15687054	17.35795039	1.24E-35	1.88E-34	70.39908467	P78344	Tumor - TANM	TRUE	IF4G2	HUMAN	reviewed	Eukaryotic translation initiation factor 4 gamma 2 (eIF-4-gamma 2) (eIF-4G 2) (eIF4G 2) (Death-associated protein 5) (DAP-5) (p97)	EIF4G2 DAP5 OK/SW-cl.75	Homo sapiens (Human)	3D-structure;Acetylation;Alternative splicing;Direct protein sequencing;Initiation factor;Isopeptide bond;Methylation;Phosphoprotein;Protein biosynthesis;Reference proteome;Repressor;Translation regulation;Ubl conjugation	adherens junction [GO:0005912]; axon [GO:0030424]; cytosol [GO:0005829]; eukaryotic translation initiation factor 4F complex [GO:0016281]; membrane [GO:0016020]; cadherin binding [GO:0045296]; mRNA binding [GO:0003729]; RNA binding [GO:0003723]; translation factor activity, RNA binding [GO:0008135]; translation initiation factor activity [GO:0003743]; cell death [GO:0008219]; cellular macromolecu…
203	-2.332628341	1.892030245	-17.34651543	1.31E-35	1.98E-34	70.33914163	P22033	Tumor - TANM	TRUE	MUTA	HUMAN	reviewed	Methylmalonyl-CoA mutase, mitochondrial (MCM) (EC 5.4.99.2) (Methylmalonyl-CoA isomerase)	MMUT MUT	Homo sapiens (Human)	3D-structure;Acetylation;Cobalamin;Cobalt;Cytoplasm;Direct protein sequencing;Disease variant;Isomerase;Metal-binding;Mitochondrion;Phosphoprotein;Reference proteome;Transit peptide	cytoplasm [GO:0005737]; mitochondrial matrix [GO:0005759]; mitochondrion [GO:0005739]; cobalamin binding [GO:0031419]; GTPase activity [GO:0003924]; identical protein binding [GO:0042802]; metal ion binding [GO:0046872]; methylmalonyl-CoA mutase activity [GO:0004494]; modified amino acid binding [GO:0072341]; protein homodimerization activity [GO:0042803]; homocysteine metabolic process [GO:00506…
204	1.588515458	1.872002578	17.33873147	1.37E-35	2.05E-34	70.2983283	Q99426	Tumor - TANM	TRUE	TBCB	HUMAN	reviewed	Tubulin-folding cofactor B (Cytoskeleton-associated protein 1) (Cytoskeleton-associated protein CKAPI) (Tubulin-specific chaperone B)	TBCB CG22 CKAP1	Homo sapiens (Human)	Acetylation;Alternative splicing;Chaperone;Cytoplasm;Cytoskeleton;Developmental protein;Differentiation;Glycoprotein;Microtubule;Neurogenesis;Phosphoprotein;Reference proteome;Ubl conjugation	cytoplasm [GO:0005737]; cytosol [GO:0005829]; microtubule [GO:0005874]; microtubule cytoskeleton [GO:0015630]; cell differentiation [GO:0030154]; nervous system development [GO:0007399]
205	-2.115972998	3.873119488	-17.3344288	1.40E-35	2.09E-34	70.27576514	P25325	Tumor - TANM	TRUE	THTM	HUMAN	reviewed	3-mercaptopyruvate sulfurtransferase (MST) (EC 2.8.1.2)	MPST TST2	Homo sapiens (Human)	3D-structure;Acetylation;Alternative splicing;Cell junction;Cytoplasm;Direct protein sequencing;Disulfide bond;Mitochondrion;Phosphoprotein;Redox-active center;Reference proteome;Repeat;Synapse;Synaptosome;Transferase	cytosol [GO:0005829]; extracellular exosome [GO:0070062]; mitochondrial matrix [GO:0005759]; mitochondrion [GO:0005739]; neuron projection [GO:0043005]; synapse [GO:0045202]; 3-mercaptopyruvate sulfurtransferase activity [GO:0016784]; identical protein binding [GO:0042802]; thiosulfate sulfurtransferase activity [GO:0004792]; cyanate catabolic process [GO:0009440]; hydrogen sulfide biosynthetic p…
206	1.685203731	-0.034135505	17.37315228	1.47E-35	2.19E-34	70.23170147	P48729	Tumor - TANM	TRUE	KC1A	HUMAN	reviewed	Casein kinase I isoform alpha (CKI-alpha) (EC 2.7.11.1) (CK1)	CSNK1A1	Homo sapiens (Human)	3D-structure;ATP-binding;Acetylation;Alternative splicing;Cell cycle;Cell division;Cell projection;Centromere;Chromosome;Cytoplasm;Cytoskeleton;Direct protein sequencing;Kinase;Kinetochore;Mitosis;Nucleotide-binding;Nucleus;Phosphoprotein;Reference proteome;Serine/threonine-protein kinase;Transferase;Wnt signaling pathway	beta-catenin destruction complex [GO:0030877]; centrosome [GO:0005813]; ciliary basal body [GO:0036064]; cilium [GO:0005929]; cytoplasm [GO:0005737]; cytosol [GO:0005829]; kinetochore [GO:0000776]; membrane [GO:0016020]; nuclear speck [GO:0016607]; nucleus [GO:0005634]; ATP binding [GO:0005524]; protein kinase activity [GO:0004672]; protein serine kinase activity [GO:0106310]; protein serine/thre…
207	-3.012328829	2.692706926	-17.5167121	2.01E-35	2.97E-34	69.9549076	P30613	Tumor - TANM	TRUE	KPYR	HUMAN	reviewed	Pyruvate kinase PKLR (EC 2.7.1.40) (Pyruvate kinase 1) (Pyruvate kinase isozymes L/R) (R-type/L-type pyruvate kinase) (Red cell/liver pyruvate kinase)	PKLR PK1 PKL	Homo sapiens (Human)	3D-structure;ATP-binding;Allosteric enzyme;Alternative splicing;Disease variant;Glycolysis;Hereditary hemolytic anemia;Kinase;Magnesium;Manganese;Metal-binding;Nucleotide-binding;Phosphoprotein;Potassium;Pyruvate;Reference proteome;Transferase	cytoplasm [GO:0005737]; cytosol [GO:0005829]; extracellular exosome [GO:0070062]; ATP binding [GO:0005524]; kinase activity [GO:0016301]; magnesium ion binding [GO:0000287]; potassium ion binding [GO:0030955]; pyruvate kinase activity [GO:0004743]; ATP biosynthetic process [GO:0006754]; cellular response to epinephrine stimulus [GO:0071872]; cellular response to insulin stimulus [GO:0032869]; gly…
208	2.157582806	1.112835824	17.27799269	2.42E-35	3.56E-34	69.73525147	Q9BUF5	Tumor - TANM	TRUE	TBB6	HUMAN	reviewed	Tubulin beta-6 chain (Tubulin beta class V)	TUBB6	Homo sapiens (Human)	Cytoplasm;Cytoskeleton;Disease variant;GTP-binding;Isopeptide bond;Microtubule;Nucleotide-binding;Phosphoprotein;Reference proteome	cytoplasm [GO:0005737]; extracellular exosome [GO:0070062]; microtubule [GO:0005874]; nucleus [GO:0005634]; GTP binding [GO:0005525]; structural constituent of cytoskeleton [GO:0005200]; microtubule cytoskeleton organization [GO:0000226]; mitotic cell cycle [GO:0000278]
209	1.829587587	0.307018424	17.25535574	2.72E-35	3.99E-34	69.61699102	P46060	Tumor - TANM	TRUE	RAGP1	HUMAN	reviewed	Ran GTPase-activating protein 1 (RanGAP1)	RANGAP1 KIAA1835 SD	Homo sapiens (Human)	3D-structure;Acetylation;Centromere;Chromosome;Cytoplasm;Cytoskeleton;Direct protein sequencing;GTPase activation;Isopeptide bond;Kinetochore;Leucine-rich repeat;Nucleus;Phosphoprotein;Reference proteome;Repeat;Ubl conjugation	aggresome [GO:0016235]; axon cytoplasm [GO:1904115]; cytoplasm [GO:0005737]; cytoplasmic periphery of the nuclear pore complex [GO:1990723]; cytosol [GO:0005829]; dendrite [GO:0030425]; intracellular membrane-bounded organelle [GO:0043231]; kinetochore [GO:0000776]; mitotic spindle [GO:0072686]; nuclear envelope [GO:0005635]; nuclear membrane [GO:0031965]; nuclear pore [GO:0005643]; nuclear pore …
210	2.210197851	0.993763649	17.23732372	2.99E-35	4.37E-34	69.52274308	Q96S97	Tumor - TANM	TRUE	MYADM	HUMAN	reviewed	Myeloid-associated differentiation marker (Protein SB135)	MYADM UNQ553/PRO1110	Homo sapiens (Human)	Membrane;Phosphoprotein;Reference proteome;Repeat;Transmembrane;Transmembrane helix	cell-cell junction [GO:0005911]; cortical actin cytoskeleton [GO:0030864]; integral component of membrane [GO:0016021]; membrane raft [GO:0045121]; plasma membrane [GO:0005886]; ruffle [GO:0001726]; establishment of endothelial barrier [GO:0061028]; membrane raft organization [GO:0031579]; negative regulation of actin filament polymerization [GO:0030837]; negative regulation of gene expression [G…
211	1.791881258	0.650402608	17.23573247	3.02E-35	4.38E-34	69.51442419	Q13595	Tumor - TANM	TRUE	TRA2A	HUMAN	reviewed	Transformer-2 protein homolog alpha (TRA-2 alpha) (TRA2-alpha) (Transformer-2 protein homolog A)	TRA2A	Homo sapiens (Human)	Acetylation;Alternative splicing;Isopeptide bond;Methylation;Nucleus;Phosphoprotein;RNA-binding;Reference proteome;Ubl conjugation;mRNA processing;mRNA splicing	intracellular membrane-bounded organelle [GO:0043231]; nucleolus [GO:0005730]; nucleoplasm [GO:0005654]; nucleus [GO:0005634]; spliceosomal complex [GO:0005681]; RNA binding [GO:0003723]; mRNA splicing, via spliceosome [GO:0000398]; positive regulation of mRNA splicing, via spliceosome [GO:0048026]
212	4.021325584	5.335280528	17.23066743	3.10E-35	4.48E-34	69.48794262	P06703	Tumor - TANM	TRUE	S10A6	HUMAN	reviewed	Protein S100-A6 (Calcyclin) (Growth factor-inducible protein 2A9) (MLN 4) (Prolactin receptor-associated protein) (PRA) (S100 calcium-binding protein A6)	S100A6 CACY	Homo sapiens (Human)	3D-structure;Acetylation;Calcium;Cell membrane;Cytoplasm;Direct protein sequencing;Membrane;Metal-binding;Nucleus;Phosphoprotein;Reference proteome;Repeat	collagen-containing extracellular matrix [GO:0062023]; cytoplasm [GO:0005737]; cytosol [GO:0005829]; extracellular exosome [GO:0070062]; extracellular region [GO:0005576]; extrinsic component of cytoplasmic side of plasma membrane [GO:0031234]; nuclear envelope [GO:0005635]; nucleus [GO:0005634]; perinuclear region of cytoplasm [GO:0048471]; plasma membrane [GO:0005886]; ruffle [GO:0001726]; calc…
213	1.723928895	2.265746745	17.17504132	3.23E-35	4.65E-34	69.43835031	O43776	Tumor - TANM	TRUE	SYNC	HUMAN	reviewed	Asparagine--tRNA ligase, cytoplasmic (EC 6.1.1.22) (Asparaginyl-tRNA synthetase) (AsnRS) (Asparaginyl-tRNA synthetase 1)	NARS1 NARS NRS	Homo sapiens (Human)	3D-structure;ATP-binding;Acetylation;Alternative splicing;Aminoacyl-tRNA synthetase;Cytoplasm;Direct protein sequencing;Disease variant;Epilepsy;Ligase;Mental retardation;Neurodegeneration;Nucleotide-binding;Phosphoprotein;Protein biosynthesis;Reference proteome	cytoplasm [GO:0005737]; cytosol [GO:0005829]; extracellular exosome [GO:0070062]; asparagine-tRNA ligase activity [GO:0004816]; ATP binding [GO:0005524]; CCR3 chemokine receptor binding [GO:0031728]; nucleic acid binding [GO:0003676]; protein dimerization activity [GO:0046983]; asparaginyl-tRNA aminoacylation [GO:0006421]; cell migration [GO:0016477]; cerebral cortex development [GO:0021987]; tRN…
214	-1.662757091	4.703619092	-17.17218043	3.28E-35	4.70E-34	69.42329117	O00264	Tumor - TANM	TRUE	PGRC1	HUMAN	reviewed	Membrane-associated progesterone receptor component 1 (mPR) (Dap1) (IZA)	PGRMC1 HPR6.6 PGRMC	Homo sapiens (Human)	3D-structure;Alternative splicing;Direct protein sequencing;Endoplasmic reticulum;Iron;Lipid-binding;Membrane;Metal-binding;Microsome;Mitochondrion;Mitochondrion outer membrane;Phosphoprotein;Receptor;Reference proteome;Steroid-binding;Transmembrane;Transmembrane helix	cell body [GO:0044297]; endomembrane system [GO:0012505]; endoplasmic reticulum [GO:0005783]; integral component of plasma membrane [GO:0005887]; membrane [GO:0016020]; mitochondrial outer membrane [GO:0005741]; neuron projection [GO:0043005]; neuronal cell body [GO:0043025]; plasma membrane [GO:0005886]; smooth endoplasmic reticulum membrane [GO:0030868]; specific granule membrane [GO:0035579]; …
215	-2.350896178	3.85023402	-17.1703313	3.31E-35	4.72E-34	69.41355716	P11310	Tumor - TANM	TRUE	ACADM	HUMAN	reviewed	Medium-chain specific acyl-CoA dehydrogenase, mitochondrial (MCAD) (EC 1.3.8.7) (Medium chain acyl-CoA dehydrogenase) (MCADH)	ACADM	Homo sapiens (Human)	3D-structure;Acetylation;Alternative splicing;Direct protein sequencing;Disease variant;FAD;Fatty acid metabolism;Flavoprotein;Lipid metabolism;Mitochondrion;Oxidoreductase;Phosphoprotein;Reference proteome;Transit peptide	axon [GO:0030424]; mitochondrial matrix [GO:0005759]; mitochondrial membrane [GO:0031966]; mitochondrion [GO:0005739]; nucleus [GO:0005634]; acyl-CoA dehydrogenase activity [GO:0003995]; flavin adenine dinucleotide binding [GO:0050660]; identical protein binding [GO:0042802]; medium-chain-acyl-CoA dehydrogenase activity [GO:0070991]; cardiac muscle cell differentiation [GO:0055007]; carnitine bio…
216	1.717090537	0.983500547	17.14184736	3.85E-35	5.46E-34	69.26356277	Q15437	Tumor - TANM	TRUE	SC23B	HUMAN	reviewed	Protein transport protein Sec23B (hSec23B) (SEC23-related protein B)	SEC23B	Homo sapiens (Human)	Acetylation;Congenital dyserythropoietic anemia;Cytoplasm;Cytoplasmic vesicle;Disease variant;ER-Golgi transport;Endoplasmic reticulum;Hereditary hemolytic anemia;Membrane;Metal-binding;Protein transport;Reference proteome;Transport;Zinc	COPII vesicle coat [GO:0030127]; cytosol [GO:0005829]; endomembrane system [GO:0012505]; endoplasmic reticulum [GO:0005783]; endoplasmic reticulum exit site [GO:0070971]; endoplasmic reticulum membrane [GO:0005789]; perinuclear region of cytoplasm [GO:0048471]; GTPase activator activity [GO:0005096]; zinc ion binding [GO:0008270]; COPII-coated vesicle cargo loading [GO:0090110]; intracellular pro…
217	1.662519616	2.756532195	17.13741217	3.94E-35	5.56E-34	69.24019857	Q07666	Tumor - TANM	TRUE	KHDR1	HUMAN	reviewed	KH domain-containing, RNA-binding, signal transduction-associated protein 1 (GAP-associated tyrosine phosphoprotein p62) (Src-associated in mitosis 68 kDa protein) (Sam68) (p21 Ras GTPase-activating protein-associated p62) (p68)	KHDRBS1 SAM68	Homo sapiens (Human)	3D-structure;Acetylation;Alternative splicing;Cell cycle;Cytoplasm;Direct protein sequencing;Isopeptide bond;Membrane;Methylation;Nucleus;Phosphoprotein;RNA-binding;Reference proteome;SH3-binding;Transcription;Transcription regulation;Ubl conjugation;mRNA processing	cytoplasm [GO:0005737]; cytosol [GO:0005829]; Grb2-Sos complex [GO:0070618]; membrane [GO:0016020]; nucleoplasm [GO:0005654]; nucleus [GO:0005634]; protein-containing complex [GO:0032991]; DNA binding [GO:0003677]; identical protein binding [GO:0042802]; mRNA binding [GO:0003729]; poly(A) binding [GO:0008143]; poly(U) RNA binding [GO:0008266]; protein domain specific binding [GO:0019904]; protein…
218	1.853530951	1.624119778	17.12336771	4.24E-35	5.96E-34	69.16619779	Q9BTV4	Tumor - TANM	TRUE	TMM43	HUMAN	reviewed	Transmembrane protein 43 (Protein LUMA)	TMEM43 UNQ2564/PRO6244	Homo sapiens (Human)	Acetylation;Cardiomyopathy;Disease variant;Emery-Dreifuss muscular dystrophy;Endoplasmic reticulum;Membrane;Nucleus;Reference proteome;Transmembrane;Transmembrane helix	endoplasmic reticulum lumen [GO:0005788]; Golgi apparatus [GO:0005794]; integral component of nuclear inner membrane [GO:0005639]; identical protein binding [GO:0042802]; protein self-association [GO:0043621]; nuclear membrane organization [GO:0071763]
219	1.775777004	1.623340943	17.12047594	4.31E-35	6.03E-34	69.15095799	P17844	Tumor - TANM	TRUE	DDX5	HUMAN	reviewed	Probable ATP-dependent RNA helicase DDX5 (EC 3.6.4.13) (DEAD box protein 5) (RNA helicase p68)	DDX5 G17P1 HELR HLR1	Homo sapiens (Human)	3D-structure;ATP-binding;Acetylation;Alternative splicing;Biological rhythms;Cytoplasm;Helicase;Hydrolase;Isopeptide bond;Nucleotide-binding;Nucleus;Phosphoprotein;RNA-binding;Reference proteome;Spliceosome;Transcription;Transcription regulation;Ubl conjugation;mRNA processing;mRNA splicing	catalytic step 2 spliceosome [GO:0071013]; cytoplasm [GO:0005737]; cytosol [GO:0005829]; extracellular exosome [GO:0070062]; membrane [GO:0016020]; nucleolus [GO:0005730]; nucleoplasm [GO:0005654]; nucleus [GO:0005634]; ribonucleoprotein complex [GO:1990904]; androgen receptor binding [GO:0050681]; ATP binding [GO:0005524]; ATP hydrolysis activity [GO:0140603]; calcium-dependent protein binding […
220	1.312733825	3.412063271	17.11146809	4.52E-35	6.29E-34	69.10347958	O15144	Tumor - TANM	TRUE	ARPC2	HUMAN	reviewed	Actin-related protein 2/3 complex subunit 2 (Arp2/3 complex 34 kDa subunit) (p34-ARC)	ARPC2 ARC34 PRO2446	Homo sapiens (Human)	3D-structure;Acetylation;Actin-binding;Cell junction;Cell projection;Cytoplasm;Cytoskeleton;Direct protein sequencing;Nucleus;Reference proteome;Synapse;Synaptosome	actin cytoskeleton [GO:0015629]; Arp2/3 protein complex [GO:0005885]; cytosol [GO:0005829]; endosome [GO:0005768]; extracellular exosome [GO:0070062]; focal adhesion [GO:0005925]; glutamatergic synapse [GO:0098978]; lamellipodium [GO:0030027]; muscle cell projection membrane [GO:0036195]; neuron projection [GO:0043005]; nucleoplasm [GO:0005654]; nucleus [GO:0005634]; site of double-strand break […
221	1.55683441	0.042684626	17.14809478	4.77E-35	6.62E-34	69.05578761	Q9H0D6	Tumor - TANM	TRUE	XRN2	HUMAN	reviewed	5'-3' exoribonuclease 2 (EC 3.1.13.-) (DHM1-like protein) (DHP protein)	XRN2	Homo sapiens (Human)	Acetylation;Alternative splicing;DNA-binding;Exonuclease;Hydrolase;Metal-binding;Methylation;Nuclease;Nucleus;Phosphoprotein;Reference proteome;Transcription;Transcription regulation;Transcription termination;Zinc;Zinc-finger;mRNA processing	aggresome [GO:0016235]; membrane [GO:0016020]; nucleolus [GO:0005730]; nucleoplasm [GO:0005654]; nucleus [GO:0005634]; 3'-5'-exoribonuclease activity [GO:0000175]; 5'-3' exonuclease activity [GO:0008409]; 5'-3' exoribonuclease activity [GO:0004534]; identical protein binding [GO:0042802]; metal ion binding [GO:0046872]; nuclease activity [GO:0004518]; RNA binding [GO:0003723]; transcription termi…
222	1.503458983	0.456396403	17.83754786	7.06E-35	9.74E-34	68.78473921	O15212	Tumor - TANM	TRUE	PFD6	HUMAN	reviewed	Prefoldin subunit 6 (Protein Ke2)	PFDN6 HKE2 PFD6	Homo sapiens (Human)	3D-structure;Acetylation;Chaperone;Isopeptide bond;Reference proteome;Ubl conjugation	cytoplasm [GO:0005737]; prefoldin complex [GO:0016272]; amyloid-beta binding [GO:0001540]; chaperone binding [GO:0051087]; unfolded protein binding [GO:0051082]; chaperone-mediated protein complex assembly [GO:0051131]; negative regulation of amyloid fibril formation [GO:1905907]; protein folding [GO:0006457]
223	-3.745170448	4.553471248	-17.2939528	8.11E-35	1.11E-33	68.56625383	P00326	Tumor - TANM	TRUE	ADH1G	HUMAN	reviewed	Alcohol dehydrogenase 1C (EC 1.1.1.1) (Alcohol dehydrogenase subunit gamma)	ADH1C ADH3	Homo sapiens (Human)	3D-structure;Acetylation;Cytoplasm;Direct protein sequencing;Metal-binding;NAD;Oxidoreductase;Phosphoprotein;Reference proteome;Zinc	cytosol [GO:0005829]; nucleoplasm [GO:0005654]; plasma membrane [GO:0005886]; alcohol dehydrogenase (NAD+) activity [GO:0004022]; alcohol dehydrogenase activity, zinc-dependent [GO:0004024]; NAD-retinol dehydrogenase activity [GO:0004745]; zinc ion binding [GO:0008270]; ethanol oxidation [GO:0006069]; retinoic acid metabolic process [GO:0042573]; retinol metabolic process [GO:0042572]
224	-1.767510848	4.202655719	-17.00335202	7.99E-35	1.10E-33	68.53286013	Q16836	Tumor - TANM	TRUE	HCDH	HUMAN	reviewed	Hydroxyacyl-coenzyme A dehydrogenase, mitochondrial (HCDH) (EC 1.1.1.35) (Medium and short-chain L-3-hydroxyacyl-coenzyme A dehydrogenase) (Short-chain 3-hydroxyacyl-CoA dehydrogenase)	HADH HAD HAD1 HADHSC SCHAD	Homo sapiens (Human)	3D-structure;Acetylation;Alternative splicing;Disease variant;Fatty acid metabolism;Lipid metabolism;Mitochondrion;NAD;Oxidoreductase;Reference proteome;Transferase;Transit peptide	cytoplasm [GO:0005737]; mitochondrial matrix [GO:0005759]; mitochondrion [GO:0005739]; nucleoplasm [GO:0005654]; 3-hydroxyacyl-CoA dehydrogenase activity [GO:0003857]; identical protein binding [GO:0042802]; NAD+ binding [GO:0070403]; transferase activity [GO:0016740]; fatty acid beta-oxidation [GO:0006635]; negative regulation of insulin secretion [GO:0046676]; positive regulation of cold-induce…
225	2.099593007	-0.12935646	17.21057041	9.55E-35	1.30E-33	68.39428778	Q8TB61	Tumor - TANM	TRUE	S35B2	HUMAN	reviewed	Adenosine 3'-phospho 5'-phosphosulfate transporter 1 (PAPS transporter 1) (Putative MAPK-activating protein PM15) (Putative NF-kappa-B-activating protein 48) (Solute carrier family 35 member B2)	SLC35B2 PAPST1 PSEC0149	Homo sapiens (Human)	Alternative splicing;Golgi apparatus;Membrane;Phosphoprotein;Reference proteome;Transmembrane;Transmembrane helix;Transport	Golgi apparatus [GO:0005794]; Golgi membrane [GO:0000139]; integral component of endoplasmic reticulum membrane [GO:0030176]; integral component of Golgi membrane [GO:0030173]; integral component of membrane [GO:0016021]; membrane [GO:0016020]; 3'-phosphoadenosine 5'-phosphosulfate transmembrane transporter activity [GO:0046964]; transmembrane transporter activity [GO:0022857]; 3'-phosphoadenosin…
226	2.16077634	-0.572233997	17.23261597	1.11E-34	1.50E-33	68.25508699	Q9Y6E2	Tumor - TANM	TRUE	BZW2	HUMAN	reviewed	Basic leucine zipper and W2 domain-containing protein 2	BZW2 HSPC028 MSTP017	Homo sapiens (Human)	Acetylation;Alternative splicing;Developmental protein;Differentiation;Neurogenesis;Phosphoprotein;Reference proteome	cytoplasm [GO:0005737]; membrane [GO:0016020]; cadherin binding [GO:0045296]; cell differentiation [GO:0030154]; nervous system development [GO:0007399]
227	1.471704461	3.427580061	16.94130034	1.11E-34	1.50E-33	68.20472642	Q15233	Tumor - TANM	TRUE	NONO	HUMAN	reviewed	Non-POU domain-containing octamer-binding protein (NonO protein) (54 kDa nuclear RNA- and DNA-binding protein) (55 kDa nuclear protein) (DNA-binding p52/p100 complex, 52 kDa subunit) (NMT55) (p54(nrb)) (p54nrb)	NONO NRB54	Homo sapiens (Human)	3D-structure;Acetylation;Activator;Alternative splicing;Biological rhythms;Chromosomal rearrangement;Chromosome;Coiled coil;DNA damage;DNA recombination;DNA repair;DNA-binding;Direct protein sequencing;Immunity;Innate immunity;Isopeptide bond;Mental retardation;Methylation;Nucleus;Phosphoprotein;RNA-binding;Reference proteome;Repeat;Repressor;Transcription;Transcription regulation;Ubl conjugation…	fibrillar center [GO:0001650]; membrane [GO:0016020]; nuclear matrix [GO:0016363]; nuclear speck [GO:0016607]; nucleoplasm [GO:0005654]; nucleus [GO:0005634]; paraspeckles [GO:0042382]; RNA polymerase II transcription regulator complex [GO:0090575]; chromatin binding [GO:0003682]; identical protein binding [GO:0042802]; nucleic acid binding [GO:0003676]; RNA binding [GO:0003723]; transcription ci…
228	1.804917931	0.439106481	17.11616922	1.20E-34	1.61E-33	68.15824999	P49915	Tumor - TANM	TRUE	GUAA	HUMAN	reviewed	GMP synthase [glutamine-hydrolyzing] (EC 6.3.5.2) (GMP synthetase) (Glutamine amidotransferase)	GMPS	Homo sapiens (Human)	3D-structure;ATP-binding;Acetylation;Alternative splicing;Chromosomal rearrangement;Cytoplasm;Direct protein sequencing;GMP biosynthesis;Glutamine amidotransferase;Ligase;Nucleotide-binding;Phosphoprotein;Proto-oncogene;Purine biosynthesis;Reference proteome	cytosol [GO:0005829]; ATP binding [GO:0005524]; GMP synthase (glutamine-hydrolyzing) activity [GO:0003922]; GMP synthase activity [GO:0003921]; pyrophosphatase activity [GO:0016462]; glutamine metabolic process [GO:0006541]; GMP biosynthetic process [GO:0006177]; purine nucleobase biosynthetic process [GO:0009113]; purine ribonucleoside monophosphate biosynthetic process [GO:0009168]
229	-2.040200103	3.35555777	-16.91923519	1.25E-34	1.67E-33	68.08793308	P26440	Tumor - TANM	TRUE	IVD	HUMAN	reviewed	Isovaleryl-CoA dehydrogenase, mitochondrial (IVD) (EC 1.3.8.4) (Butyryl-CoA dehydrogenase) (EC 1.3.8.1)	IVD	Homo sapiens (Human)	3D-structure;Acetylation;Alternative splicing;Direct protein sequencing;Disease variant;FAD;Fatty acid metabolism;Flavoprotein;Lipid metabolism;Mitochondrion;Oxidoreductase;Reference proteome;Transit peptide	mitochondrial matrix [GO:0005759]; butyryl-CoA dehydrogenase activity [GO:0004085]; flavin adenine dinucleotide binding [GO:0050660]; identical protein binding [GO:0042802]; isovaleryl-CoA dehydrogenase activity [GO:0008470]; branched-chain amino acid catabolic process [GO:0009083]; fatty acid beta-oxidation using acyl-CoA dehydrogenase [GO:0033539]; leucine catabolic process [GO:0006552]
230	1.660473245	0.462773476	17.2252762	1.49E-34	1.97E-33	67.96366773	Q9NTZ6	Tumor - TANM	TRUE	RBM12	HUMAN	reviewed	RNA-binding protein 12 (RNA-binding motif protein 12) (SH3/WW domain anchor protein in the nucleus) (SWAN)	RBM12 KIAA0765 HRIHFB2091	Homo sapiens (Human)	3D-structure;Disease variant;Nucleus;Phosphoprotein;RNA-binding;Reference proteome;Repeat;Schizophrenia	nucleoplasm [GO:0005654]; ribonucleoprotein complex [GO:1990904]; RNA binding [GO:0003723]; regulation of RNA splicing [GO:0043484]
231	-1.801830257	3.329158308	-16.89540063	1.42E-34	1.88E-33	67.96170865	O95831	Tumor - TANM	TRUE	AIFM1	HUMAN	reviewed	Apoptosis-inducing factor 1, mitochondrial (EC 1.6.99.-) (Programmed cell death protein 8)	AIFM1 AIF PDCD8	Homo sapiens (Human)	3D-structure;Acetylation;Alternative splicing;Apoptosis;Charcot-Marie-Tooth disease;Cytoplasm;DNA-binding;Deafness;Direct protein sequencing;Disease variant;Dwarfism;FAD;Flavoprotein;Isopeptide bond;Membrane;Mental retardation;Mitochondrion;Mitochondrion inner membrane;NAD;Neurodegeneration;Neuropathy;Nucleus;Oxidoreductase;Phosphoprotein;Primary mitochondrial disease;Reference proteome;Transit p…	cytosol [GO:0005829]; mitochondrial inner membrane [GO:0005743]; mitochondrial intermembrane space [GO:0005758]; mitochondrion [GO:0005739]; nucleus [GO:0005634]; perinuclear region of cytoplasm [GO:0048471]; DNA binding [GO:0003677]; FAD binding [GO:0071949]; NAD(P)H oxidase H2O2-forming activity [GO:0016174]; NADH dehydrogenase activity [GO:0003954]; oxidoreductase activity, acting on NAD(P)H […
232	1.641319406	2.932886881	16.89472602	1.42E-34	1.88E-33	67.95813507	O15143	Tumor - TANM	TRUE	ARC1B	HUMAN	reviewed	Actin-related protein 2/3 complex subunit 1B (Arp2/3 complex 41 kDa subunit) (p41-ARC)	ARPC1B ARC41	Homo sapiens (Human)	3D-structure;Actin-binding;Cytoplasm;Cytoskeleton;Direct protein sequencing;Disease variant;Nucleus;Reference proteome;Repeat;WD repeat	actin cytoskeleton [GO:0015629]; Arp2/3 protein complex [GO:0005885]; cytosol [GO:0005829]; extracellular exosome [GO:0070062]; focal adhesion [GO:0005925]; nucleus [GO:0005634]; tubulobulbar complex [GO:0036284]; actin binding [GO:0003779]; protein-containing complex binding [GO:0044877]; structural constituent of cytoskeleton [GO:0005200]; Arp2/3 complex-mediated actin nucleation [GO:0034314]; …
233	1.318907714	1.466516185	16.87011796	1.62E-34	2.13E-33	67.8277411	O43681	Tumor - TANM	TRUE	GET3	HUMAN	reviewed	ATPase GET3 (EC 3.6.-.-) (Arsenical pump-driving ATPase) (Arsenite-stimulated ATPase) (Guided entry of tail-anchored proteins factor 3, ATPase) (Transmembrane domain recognition complex 40 kDa ATPase subunit) (hARSA-I) (hASNA-I)	GET3 ARSA ASNA1 TRC40	Homo sapiens (Human)	3D-structure;ATP-binding;Acetylation;Cytoplasm;Endoplasmic reticulum;Hydrolase;Metal-binding;Nucleotide-binding;Nucleus;Reference proteome;Transport;Zinc	cytoplasm [GO:0005737]; extracellular exosome [GO:0070062]; GET complex [GO:0043529]; nucleolus [GO:0005730]; nucleoplasm [GO:0005654]; arsenite transmembrane transporter activity [GO:0015105]; ATP binding [GO:0005524]; hydrolase activity [GO:0016787]; metal ion binding [GO:0046872]; posttranslational protein targeting to endoplasmic reticulum membrane [GO:0006620]; tail-anchored membrane protein…
234	1.449015934	3.082870769	16.8689565	1.63E-34	2.13E-33	67.82158491	Q16629	Tumor - TANM	TRUE	SRSF7	HUMAN	reviewed	Serine/arginine-rich splicing factor 7 (Splicing factor 9G8) (Splicing factor, arginine/serine-rich 7)	SRSF7 SFRS7	Homo sapiens (Human)	3D-structure;Acetylation;Alternative splicing;Cytoplasm;Direct protein sequencing;Isopeptide bond;Metal-binding;Nucleus;Phosphoprotein;RNA-binding;Reference proteome;Repeat;Repressor;Transport;Ubl conjugation;Zinc;Zinc-finger;mRNA processing;mRNA splicing;mRNA transport	cytoplasm [GO:0005737]; extracellular exosome [GO:0070062]; nuclear speck [GO:0016607]; nucleoplasm [GO:0005654]; nucleus [GO:0005634]; protein domain specific binding [GO:0019904]; RNA binding [GO:0003723]; zinc ion binding [GO:0008270]; cellular response to leukemia inhibitory factor [GO:1990830]; mRNA processing [GO:0006397]; mRNA splicing, via spliceosome [GO:0000398]; mRNA transport [GO:0051…
235	-2.562934213	3.026652617	-17.00259986	1.68E-34	2.19E-33	67.81353768	P51649	Tumor - TANM	TRUE	SSDH	HUMAN	reviewed	Succinate-semialdehyde dehydrogenase, mitochondrial (EC 1.2.1.24) (Aldehyde dehydrogenase family 5 member A1) (NAD(+)-dependent succinic semialdehyde dehydrogenase)	ALDH5A1 SSADH	Homo sapiens (Human)	3D-structure;Acetylation;Alternative splicing;Disease variant;Disulfide bond;Mitochondrion;NAD;Oxidoreductase;Phosphoprotein;Reference proteome;Transit peptide	mitochondrial matrix [GO:0005759]; mitochondrion [GO:0005739]; identical protein binding [GO:0042802]; succinate-semialdehyde dehydrogenase (NAD+) activity [GO:0004777]; central nervous system development [GO:0007417]; gamma-aminobutyric acid catabolic process [GO:0009450]; glutamate metabolic process [GO:0006536]; neurotransmitter catabolic process [GO:0042135]; post-embryonic development [GO:00…
236	1.477433652	0.817737978	16.89873712	1.77E-34	2.30E-33	67.74573077	Q13409	Tumor - TANM	TRUE	DC1I2	HUMAN	reviewed	Cytoplasmic dynein 1 intermediate chain 2 (Cytoplasmic dynein intermediate chain 2) (Dynein intermediate chain 2, cytosolic) (DH IC-2)	DYNC1I2 DNCI2 DNCIC2	Homo sapiens (Human)	3D-structure;Acetylation;Alternative splicing;Cytoplasm;Cytoskeleton;Direct protein sequencing;Disease variant;Dynein;Host-virus interaction;Mental retardation;Microtubule;Motor protein;Phosphoprotein;Reference proteome;Repeat;Transport;WD repeat	centrosome [GO:0005813]; cytoplasm [GO:0005737]; cytoplasmic dynein complex [GO:0005868]; cytosol [GO:0005829]; microtubule [GO:0005874]; vesicle [GO:0031982]; dynein heavy chain binding [GO:0045504]; dynein light chain binding [GO:0045503]; microtubule motor activity [GO:0003777]; microtubule-based movement [GO:0007018]; transport along microtubule [GO:0010970]
237	1.48257133	-1.246463058	16.9290922	1.93E-34	2.49E-33	67.66932903	P19387	Tumor - TANM	TRUE	RPB3	HUMAN	reviewed	DNA-directed RNA polymerase II subunit RPB3 (RNA polymerase II subunit 3) (RNA polymerase II subunit B3) (DNA-directed RNA polymerase II 33 kDa polypeptide) (RPB33) (DNA-directed RNA polymerase II subunit C) (RPB31)	POLR2C A-152E5.7	Homo sapiens (Human)	3D-structure;DNA-directed RNA polymerase;Direct protein sequencing;Nucleus;Phosphoprotein;Reference proteome;Transcription	cytosol [GO:0005829]; nucleoplasm [GO:0005654]; nucleus [GO:0005634]; RNA polymerase II, core complex [GO:0005665]; DNA binding [GO:0003677]; DNA-directed 5'-3' RNA polymerase activity [GO:0003899]; protein dimerization activity [GO:0046983]; transcription by RNA polymerase II [GO:0006366]
238	2.22787001	1.217961523	16.88106121	1.94E-34	2.50E-33	67.65258223	P29590	Tumor - TANM	TRUE	PML	HUMAN	reviewed	Protein PML (E3 SUMO-protein ligase PML) (EC 2.3.2.-) (Promyelocytic leukemia protein) (RING finger protein 71) (RING-type E3 SUMO transferase PML) (Tripartite motif-containing protein 19) (TRIM19)	PML MYL PP8675 RNF71 TRIM19	Homo sapiens (Human)	3D-structure;Acetylation;Activator;Alternative splicing;Antiviral defense;Apoptosis;Biological rhythms;Chromosomal rearrangement;Coiled coil;Cytoplasm;DNA-binding;Endoplasmic reticulum;Endosome;Host-virus interaction;Immunity;Innate immunity;Isopeptide bond;Membrane;Metal-binding;Nucleus;Phosphoprotein;Proto-oncogene;Reference proteome;Repeat;Transcription;Transcription regulation;Transferase;Tum…	chromatin [GO:0000785]; chromosome, telomeric region [GO:0000781]; cytoplasm [GO:0005737]; cytosol [GO:0005829]; early endosome membrane [GO:0031901]; extrinsic component of endoplasmic reticulum membrane [GO:0042406]; heterochromatin [GO:0000792]; nuclear matrix [GO:0016363]; nuclear membrane [GO:0031965]; nucleolus [GO:0005730]; nucleoplasm [GO:0005654]; nucleus [GO:0005634]; PML body [GO:00166…
239	2.505486501	0.229665641	17.06886136	2.55E-34	3.26E-33	67.42076111	Q96N66	Tumor - TANM	TRUE	MBOA7	HUMAN	reviewed	Lysophospholipid acyltransferase 7 (LPLAT 7) (EC 2.3.1.-) (1-acylglycerophosphatidylinositol O-acyltransferase) (Bladder and breast carcinoma-overexpressed gene 1 protein) (Leukocyte receptor cluster member 4) (Lysophosphatidylinositol acyltransferase) (LPIAT) (Lyso-PI acyltransferase) (Membrane-bound O-acyltransferase domain-containing protein 7) (O-acyltransferase domain-containing protein 7) (…	MBOAT7 BB1 LENG4 OACT7	Homo sapiens (Human)	Acyltransferase;Alternative splicing;Disease variant;Endoplasmic reticulum;Glycoprotein;Lipid biosynthesis;Lipid metabolism;Membrane;Mental retardation;Phospholipid biosynthesis;Phospholipid metabolism;Reference proteome;Transferase;Transmembrane;Transmembrane helix	endoplasmic reticulum [GO:0005783]; endoplasmic reticulum membrane [GO:0005789]; integral component of membrane [GO:0016021]; membrane [GO:0016020]; mitochondria-associated endoplasmic reticulum membrane [GO:0044233]; 1-acylglycerol-3-phosphate O-acyltransferase activity [GO:0003841]; 2-acylglycerol-3-phosphate O-acyltransferase activity [GO:0047144]; acyltransferase activity [GO:0016746]; lysoph…
240	1.657762938	3.340615179	16.78888625	2.49E-34	3.19E-33	67.39679557	P27348	Tumor - TANM	TRUE	1433T	HUMAN	reviewed	14-3-3 protein theta (14-3-3 protein T-cell) (14-3-3 protein tau) (Protein HS1)	YWHAQ	Homo sapiens (Human)	3D-structure;Acetylation;Cytoplasm;Direct protein sequencing;Isopeptide bond;Nitration;Phosphoprotein;Reference proteome;Ubl conjugation	cytoplasm [GO:0005737]; cytosol [GO:0005829]; extracellular exosome [GO:0070062]; focal adhesion [GO:0005925]; membrane [GO:0016020]; protein-containing complex [GO:0032991]; synapse [GO:0045202]; 14-3-3 protein binding [GO:0071889]; identical protein binding [GO:0042802]; protein C-terminus binding [GO:0008022]; protein domain specific binding [GO:0019904]; protein N-terminus binding [GO:0047485…
241	1.534965791	-0.008723559	16.77055815	2.74E-34	3.49E-33	67.29945394	Q96DI7	Tumor - TANM	TRUE	SNR40	HUMAN	reviewed	U5 small nuclear ribonucleoprotein 40 kDa protein (U5 snRNP 40 kDa protein) (U5-40K) (38 kDa-splicing factor) (Prp8-binding protein) (hPRP8BP) (U5 snRNP-specific 40 kDa protein) (WD repeat-containing protein 57)	SNRNP40 PRP8BP SFP38 WDR57	Homo sapiens (Human)	3D-structure;Alternative splicing;Isopeptide bond;Methylation;Nucleus;Reference proteome;Repeat;Spliceosome;Ubl conjugation;WD repeat;mRNA processing;mRNA splicing	catalytic step 2 spliceosome [GO:0071013]; cytosol [GO:0005829]; nuclear speck [GO:0016607]; nucleoplasm [GO:0005654]; sno(s)RNA-containing ribonucleoprotein complex [GO:0005732]; U2-type catalytic step 2 spliceosome [GO:0071007]; U5 snRNP [GO:0005682]; RNA binding [GO:0003723]; mRNA splicing, via spliceosome [GO:0000398]; RNA processing [GO:0006396]; RNA splicing [GO:0008380]; RNA splicing, via …
242	1.682059022	3.076379977	16.74655446	3.12E-34	3.95E-33	67.1719087	Q08211	Tumor - TANM	TRUE	DHX9	HUMAN	reviewed	ATP-dependent RNA helicase A (EC 3.6.4.13) (DEAH box protein 9) (DExH-box helicase 9) (Leukophysin) (LKP) (Nuclear DNA helicase II) (NDH II) (RNA helicase A)	DHX9 DDX9 LKP NDH2	Homo sapiens (Human)	3D-structure;ATP-binding;Acetylation;Activator;Alternative splicing;Biological rhythms;Cytoplasm;Cytoskeleton;DNA replication;DNA-binding;Direct protein sequencing;Helicase;Host-virus interaction;Hydrolase;Immunity;Inflammatory response;Innate immunity;Isopeptide bond;Manganese;Metal-binding;Methylation;Nucleotide-binding;Nucleus;Phosphoprotein;RNA-binding;RNA-mediated gene silencing;Reference pr…	actin cytoskeleton [GO:0015629]; centrosome [GO:0005813]; CRD-mediated mRNA stability complex [GO:0070937]; cytoplasm [GO:0005737]; cytoplasmic ribonucleoprotein granule [GO:0036464]; cytosol [GO:0005829]; membrane [GO:0016020]; nuclear body [GO:0016604]; nuclear stress granule [GO:0097165]; nucleolus [GO:0005730]; nucleoplasm [GO:0005654]; nucleus [GO:0005634]; perichromatin fibrils [GO:0005726]…
243	2.015233665	0.000393076	16.87689214	3.23E-34	4.08E-33	67.159213	Q08945	Tumor - TANM	TRUE	SSRP1	HUMAN	reviewed	FACT complex subunit SSRP1 (Chromatin-specific transcription elongation factor 80 kDa subunit) (Facilitates chromatin transcription complex 80 kDa subunit) (FACT 80 kDa subunit) (FACTp80) (Facilitates chromatin transcription complex subunit SSRP1) (Recombination signal sequence recognition protein 1) (Structure-specific recognition protein 1) (hSSRP1) (T160)	SSRP1 FACT80	Homo sapiens (Human)	3D-structure;Acetylation;Chromosome;DNA damage;DNA repair;DNA replication;DNA-binding;Direct protein sequencing;Host-virus interaction;Isopeptide bond;Nucleus;Phosphoprotein;Reference proteome;Transcription;Transcription regulation;Ubl conjugation	FACT complex [GO:0035101]; nucleolus [GO:0005730]; nucleoplasm [GO:0005654]; DNA binding [GO:0003677]; histone binding [GO:0042393]; nucleosome binding [GO:0031491]; RNA binding [GO:0003723]; DNA repair [GO:0006281]; DNA replication [GO:0006260]; regulation of chromatin organization [GO:1902275]
244	1.657141392	-1.147958803	17.49088566	3.68E-34	4.60E-33	67.13239098	Q9Y6E0	Tumor - TANM	TRUE	STK24	HUMAN	reviewed	Serine/threonine-protein kinase 24 (EC 2.7.11.1) (Mammalian STE20-like protein kinase 3) (MST-3) (STE20-like kinase MST3) [Cleaved into: Serine/threonine-protein kinase 24 36 kDa subunit (Mammalian STE20-like protein kinase 3 N-terminal) (MST3/N); Serine/threonine-protein kinase 24 12 kDa subunit (Mammalian STE20-like protein kinase 3 C-terminal) (MST3/C)]	STK24 MST3 STK3	Homo sapiens (Human)	3D-structure;ATP-binding;Acetylation;Alternative splicing;Apoptosis;Cytoplasm;Kinase;Magnesium;Membrane;Metal-binding;Nucleotide-binding;Nucleus;Phosphoprotein;Reference proteome;Serine/threonine-protein kinase;Transferase	cytoplasm [GO:0005737]; cytosol [GO:0005829]; extracellular exosome [GO:0070062]; Golgi apparatus [GO:0005794]; membrane [GO:0016020]; nucleolus [GO:0005730]; nucleoplasm [GO:0005654]; nucleus [GO:0005634]; ATP binding [GO:0005524]; cadherin binding [GO:0045296]; metal ion binding [GO:0046872]; protein kinase activity [GO:0004672]; protein serine kinase activity [GO:0106310]; protein serine/threo…
245	2.032995778	0.929888905	16.767532	3.54E-34	4.44E-33	67.05341516	O60568	Tumor - TANM	TRUE	PLOD3	HUMAN	reviewed	Multifunctional procollagen lysine hydroxylase and glycosyltransferase LH3 [Includes: Procollagen-lysine,2-oxoglutarate 5-dioxygenase 3 (EC 1.14.11.4) (Lysyl hydroxylase 3) (LH3); Procollagen glycosyltransferase (EC 2.4.1.50) (EC 2.4.1.66) (Galactosylhydroxylysine-glucosyltransferase) (Procollagen galactosyltransferase) (Procollagen glucosyltransferase)]	PLOD3	Homo sapiens (Human)	3D-structure;Dioxygenase;Disease variant;Disulfide bond;Endoplasmic reticulum;Glycoprotein;Glycosyltransferase;Iron;Manganese;Membrane;Metal-binding;Multifunctional enzyme;Oxidoreductase;Reference proteome;Secreted;Signal;Transferase;Vitamin C	collagen-containing extracellular matrix [GO:0062023]; endoplasmic reticulum [GO:0005783]; endoplasmic reticulum lumen [GO:0005788]; endoplasmic reticulum membrane [GO:0005789]; extracellular exosome [GO:0070062]; extracellular space [GO:0005615]; Golgi apparatus [GO:0005794]; rough endoplasmic reticulum [GO:0005791]; trans-Golgi network [GO:0005802]; iron ion binding [GO:0005506]; L-ascorbic aci…
246	1.827781296	1.230571748	16.75295166	3.82E-34	4.76E-33	66.97635385	Q13185	Tumor - TANM	TRUE	CBX3	HUMAN	reviewed	Chromobox protein homolog 3 (HECH) (Heterochromatin protein 1 homolog gamma) (HP1 gamma) (Modifier 2 protein)	CBX3	Homo sapiens (Human)	3D-structure;Acetylation;Biological rhythms;Chromatin regulator;Direct protein sequencing;Isopeptide bond;Nucleus;Phosphoprotein;Reference proteome;Repeat;Repressor;Transcription;Transcription regulation;Ubl conjugation	chromatin [GO:0000785]; chromosome, centromeric region [GO:0000775]; chromosome, telomeric region [GO:0000781]; condensed chromosome, centromeric region [GO:0000779]; euchromatin [GO:0000791]; heterochromatin [GO:0000792]; nuclear envelope [GO:0005635]; nuclear inner membrane [GO:0005637]; nucleoplasm [GO:0005654]; nucleus [GO:0005634]; pericentric heterochromatin [GO:0005721]; RNA polymerase II …
247	1.29362637	2.405665358	16.69785908	4.04E-34	5.01E-33	66.91295279	P26599	Tumor - TANM	TRUE	PTBP1	HUMAN	reviewed	Polypyrimidine tract-binding protein 1 (PTB) (57 kDa RNA-binding protein PPTB-1) (Heterogeneous nuclear ribonucleoprotein I) (hnRNP I)	PTBP1 PTB	Homo sapiens (Human)	3D-structure;Acetylation;Activator;Alternative splicing;Direct protein sequencing;Isopeptide bond;Nucleus;Phosphoprotein;RNA-binding;Reference proteome;Repeat;Repressor;Ubl conjugation;mRNA processing;mRNA splicing	extracellular exosome [GO:0070062]; membrane [GO:0016020]; nucleolus [GO:0005730]; nucleoplasm [GO:0005654]; nucleus [GO:0005634]; mRNA binding [GO:0003729]; poly-pyrimidine tract binding [GO:0008187]; pre-mRNA binding [GO:0036002]; RNA binding [GO:0003723]; IRES-dependent viral translational initiation [GO:0075522]; mRNA processing [GO:0006397]; negative regulation of mRNA splicing, via spliceos…
248	1.928016938	2.346572779	16.69090713	4.19E-34	5.18E-33	66.87596029	P46940	Tumor - TANM	TRUE	IQGA1	HUMAN	reviewed	Ras GTPase-activating-like protein IQGAP1 (p195)	IQGAP1 KIAA0051	Homo sapiens (Human)	3D-structure;Acetylation;Calmodulin-binding;Cell membrane;Cytoplasm;Direct protein sequencing;Host-virus interaction;Membrane;Nucleus;Phosphoprotein;Reference proteome;Repeat	actin filament [GO:0005884]; axon [GO:0030424]; cytoplasm [GO:0005737]; cytoplasmic ribonucleoprotein granule [GO:0036464]; cytosol [GO:0005829]; extracellular exosome [GO:0070062]; extrinsic component of cytoplasmic side of plasma membrane [GO:0031234]; focal adhesion [GO:0005925]; growth cone [GO:0030426]; membrane raft [GO:0045121]; microtubule [GO:0005874]; midbody [GO:0030496]; neuron projec…
249	1.607853887	1.37505435	16.68099314	4.42E-34	5.44E-33	66.82319645	P41250	Tumor - TANM	TRUE	GARS	HUMAN	reviewed	Glycine--tRNA ligase (EC 6.1.1.14) (Diadenosine tetraphosphate synthetase) (Ap4A synthetase) (EC 2.7.7.-) (Glycyl-tRNA synthetase) (GlyRS) (Glycyl-tRNA synthetase 1)	GARS1 GARS	Homo sapiens (Human)	3D-structure;ATP-binding;Acetylation;Alternative initiation;Aminoacyl-tRNA synthetase;Cell projection;Charcot-Marie-Tooth disease;Cytoplasm;Disease variant;Hydrolase;Ligase;Mitochondrion;Neurodegeneration;Neuropathy;Nucleotide-binding;Phosphoprotein;Protein biosynthesis;Reference proteome;Secreted;Transferase;Transit peptide	axon [GO:0030424]; cytoplasm [GO:0005737]; cytosol [GO:0005829]; extracellular exosome [GO:0070062]; mitochondrial matrix [GO:0005759]; mitochondrion [GO:0005739]; secretory granule [GO:0030141]; ATP binding [GO:0005524]; bis(5'-nucleosyl)-tetraphosphatase (asymmetrical) activity [GO:0004081]; glycine-tRNA ligase activity [GO:0004820]; identical protein binding [GO:0042802]; protein dimerization …
250	1.250939677	3.177470571	16.6782909	4.48E-34	5.50E-33	66.80881273	Q15366	Tumor - TANM	TRUE	PCBP2	HUMAN	reviewed	Poly(rC)-binding protein 2 (Alpha-CP2) (Heterogeneous nuclear ribonucleoprotein E2) (hnRNP E2)	PCBP2	Homo sapiens (Human)	3D-structure;Alternative splicing;Antiviral defense;Cytoplasm;DNA-binding;Direct protein sequencing;Host-virus interaction;Immunity;Innate immunity;Isopeptide bond;Nucleus;Phosphoprotein;RNA-binding;Reference proteome;Repeat;Ribonucleoprotein;Ubl conjugation;Viral RNA replication	cytoplasm [GO:0005737]; cytosol [GO:0005829]; extracellular exosome [GO:0070062]; focal adhesion [GO:0005925]; membrane [GO:0016020]; nucleoplasm [GO:0005654]; nucleus [GO:0005634]; enzyme binding [GO:0019899]; mRNA binding [GO:0003729]; RNA binding [GO:0003723]; single-stranded DNA binding [GO:0003697]; ubiquitin protein ligase binding [GO:0031625]; defense response to virus [GO:0051607]; innate…
251	1.512313379	0.158682084	16.8493361	4.77E-34	5.83E-33	66.77785808	Q9Y2T2	Tumor - TANM	TRUE	AP3M1	HUMAN	reviewed	AP-3 complex subunit mu-1 (AP-3 adaptor complex mu3A subunit) (Adaptor-related protein complex 3 subunit mu-1) (Mu-adaptin 3A) (Mu3A-adaptin)	AP3M1	Homo sapiens (Human)	Cytoplasmic vesicle;Golgi apparatus;Host-virus interaction;Membrane;Protein transport;Reference proteome;Transport	axon cytoplasm [GO:1904115]; clathrin adaptor complex [GO:0030131]; cytoplasmic vesicle [GO:0031410]; cytoplasmic vesicle membrane [GO:0030659]; Golgi apparatus [GO:0005794]; intracellular membrane-bounded organelle [GO:0043231]; lysosomal membrane [GO:0005765]; lysosome [GO:0005764]; small GTPase binding [GO:0031267]; anterograde axonal transport [GO:0008089]; anterograde synaptic vesicle transp…
252	1.640592745	1.950980607	16.65743864	5.01E-34	6.09E-33	66.69778916	P05455	Tumor - TANM	TRUE	LA	HUMAN	reviewed	Lupus La protein (La autoantigen) (La ribonucleoprotein) (Sjoegren syndrome type B antigen) (SS-B)	SSB	Homo sapiens (Human)	3D-structure;Acetylation;Nucleus;Phosphoprotein;RNA-binding;Reference proteome;Systemic lupus erythematosus	chromosome, telomeric region [GO:0000781]; cytoplasm [GO:0005737]; nucleus [GO:0005634]; ribonucleoprotein complex [GO:1990904]; mRNA binding [GO:0003729]; poly(U) RNA binding [GO:0008266]; RNA binding [GO:0003723]; sequence-specific mRNA binding [GO:1990825]; tRNA binding [GO:0000049]; histone mRNA metabolic process [GO:0008334]; IRES-dependent viral translational initiation [GO:0075522]; nuclea…
253	1.969412731	-0.454047736	17.25599533	6.50E-34	7.84E-33	66.54583564	O14908	Tumor - TANM	TRUE	GIPC1	HUMAN	reviewed	PDZ domain-containing protein GIPC1 (GAIP C-terminus-interacting protein) (RGS-GAIP-interacting protein) (RGS19-interacting protein 1) (Synectin) (Tax interaction protein 2) (TIP-2)	GIPC1 C19orf3 GIPC RGS19IP1	Homo sapiens (Human)	Alternative splicing;Congenital muscular dystrophy;Cytoplasm;Dystroglycanopathy;Membrane;Phosphoprotein;Reference proteome	brush border [GO:0005903]; cell cortex [GO:0005938]; cytoplasm [GO:0005737]; cytoplasmic vesicle [GO:0031410]; cytosol [GO:0005829]; dendritic shaft [GO:0043198]; dendritic spine [GO:0043197]; endocytic vesicle [GO:0030139]; extracellular exosome [GO:0070062]; glutamatergic synapse [GO:0098978]; membrane [GO:0016020]; Schaffer collateral - CA1 synapse [GO:0098685]; synaptic vesicle [GO:0008021]; …
254	1.486832069	1.398192602	16.61994799	6.12E-34	7.41E-33	66.49804908	Q14498	Tumor - TANM	TRUE	RBM39	HUMAN	reviewed	RNA-binding protein 39 (CAPER alpha) (CAPERalpha) (Hepatocellular carcinoma protein 1) (RNA-binding motif protein 39) (RNA-binding region-containing protein 2) (Splicing factor HCC1)	RBM39 HCC1 RNPC2	Homo sapiens (Human)	3D-structure;Acetylation;Activator;Alternative splicing;Direct protein sequencing;Isopeptide bond;Nucleus;Phosphoprotein;RNA-binding;Reference proteome;Repeat;Transcription;Transcription regulation;Ubl conjugation;mRNA processing;mRNA splicing	centriolar satellite [GO:0034451]; microtubule cytoskeleton [GO:0015630]; nuclear speck [GO:0016607]; nucleoplasm [GO:0005654]; protein-containing complex [GO:0032991]; RNA binding [GO:0003723]; RS domain binding [GO:0050733]; mRNA processing [GO:0006397]; regulation of mRNA splicing, via spliceosome [GO:0048024]; RNA processing [GO:0006396]; RNA splicing [GO:0008380]
255	-1.950937539	2.220824376	-16.78130107	6.80E-34	8.17E-33	66.42418049	Q99720	Tumor - TANM	TRUE	SGMR1	HUMAN	reviewed	Sigma non-opioid intracellular receptor 1 (Aging-associated gene 8 protein) (SR31747-binding protein) (SR-BP) (Sigma 1-type opioid receptor) (SIG-1R) (Sigma1-receptor) (Sigma1R) (hSigmaR1)	SIGMAR1 OPRS1 SRBP AAG8	Homo sapiens (Human)	3D-structure;Alternative splicing;Amyotrophic lateral sclerosis;Cell junction;Cell membrane;Cell projection;Cytoplasmic vesicle;Direct protein sequencing;Disease variant;Endoplasmic reticulum;Lipid droplet;Lipid transport;Membrane;Neurodegeneration;Nucleus;Postsynaptic cell membrane;Receptor;Reference proteome;Synapse;Transmembrane;Transmembrane helix;Transport	cytoplasmic vesicle [GO:0031410]; cytosol [GO:0005829]; endoplasmic reticulum [GO:0005783]; endoplasmic reticulum membrane [GO:0005789]; growth cone [GO:0030426]; integral component of membrane [GO:0016021]; lipid droplet [GO:0005811]; membrane [GO:0016020]; nuclear envelope [GO:0005635]; nuclear inner membrane [GO:0005637]; nuclear outer membrane [GO:0005640]; postsynaptic density [GO:0014069]; …
256	1.297274367	-0.896587045	17.06254169	7.48E-34	8.95E-33	66.3778118	Q53HC9	Tumor - TANM	TRUE	EIPR1	HUMAN	reviewed	EARP and GARP complex-interacting protein 1 (Endosome-associated recycling protein-interacting protein) (Golgi-associated retrograde protein-interacting protein) (Tumor-suppressing STF cDNA 1 protein) (Tumor-suppressing subchromosomal transferable fragment candidate gene 1 protein)	EIPR1 TSSC1	Homo sapiens (Human)	Acetylation;Golgi apparatus;Phosphoprotein;Reference proteome;Repeat;WD repeat	trans-Golgi network [GO:0005802]; endocytic recycling [GO:0032456]; positive regulation of endocytic recycling [GO:2001137]; positive regulation of retrograde transport, endosome to Golgi [GO:1905281]; protein ubiquitination [GO:0016567]; regulation of insulin secretion [GO:0050796]
257	2.418466901	0.844486144	16.85658215	7.56E-34	9.02E-33	66.33430573	P43304	Tumor - TANM	TRUE	GPDM	HUMAN	reviewed	Glycerol-3-phosphate dehydrogenase, mitochondrial (GPD-M) (GPDH-M) (EC 1.1.5.3) (mitohondrial glycerophosphate dehydrogenase gene) (mGDH) (mtGPD)	GPD2	Homo sapiens (Human)	Alternative splicing;Calcium;Direct protein sequencing;FAD;Flavoprotein;Metal-binding;Mitochondrion;Oxidoreductase;Phosphoprotein;Reference proteome;Repeat;Transit peptide	glycerol-3-phosphate dehydrogenase complex [GO:0009331]; mitochondrial inner membrane [GO:0005743]; mitochondrion [GO:0005739]; calcium ion binding [GO:0005509]; glycerol-3-phosphate dehydrogenase (quinone) activity [GO:0004368]; sn-glycerol-3-phosphate:ubiquinone-8 oxidoreductase activity [GO:0052591]; glycerol catabolic process [GO:0019563]; glycerol-3-phosphate metabolic process [GO:0006072]; …
258	-1.831149905	3.092098527	-16.57057543	7.96E-34	9.46E-33	66.23475331	P21399	Tumor - TANM	TRUE	ACOHC	HUMAN	reviewed	Cytoplasmic aconitate hydratase (Aconitase) (EC 4.2.1.3) (Citrate hydro-lyase) (Ferritin repressor protein) (Iron regulatory protein 1) (IRP1) (Iron-responsive element-binding protein 1) (IRE-BP 1)	ACO1 IREB1	Homo sapiens (Human)	3D-structure;4Fe-4S;Cytoplasm;Direct protein sequencing;Iron;Iron-sulfur;Lyase;Metal-binding;Phosphoprotein;RNA-binding;Reference proteome;Tricarboxylic acid cycle	cytoplasm [GO:0005737]; cytosol [GO:0005829]; endoplasmic reticulum [GO:0005783]; extracellular exosome [GO:0070062]; Golgi apparatus [GO:0005794]; mitochondrion [GO:0005739]; 3 iron, 4 sulfur cluster binding [GO:0051538]; 4 iron, 4 sulfur cluster binding [GO:0051539]; aconitate hydratase activity [GO:0003994]; citrate dehydratase activity [GO:0047780]; iron-responsive element binding [GO:0030350…
259	1.607969139	0.438802312	16.6059365	8.32E-34	9.85E-33	66.19792649	Q15029	Tumor - TANM	TRUE	U5S1	HUMAN	reviewed	116 kDa U5 small nuclear ribonucleoprotein component (Elongation factor Tu GTP-binding domain-containing protein 2) (SNU114 homolog) (hSNU114) (U5 snRNP-specific protein, 116 kDa) (U5-116 kDa)	EFTUD2 KIAA0031 SNRP116	Homo sapiens (Human)	3D-structure;Acetylation;Alternative splicing;Disease variant;GTP-binding;Isopeptide bond;Mental retardation;Nucleotide-binding;Nucleus;Phosphoprotein;Reference proteome;Spliceosome;Ubl conjugation;mRNA processing;mRNA splicing	Cajal body [GO:0015030]; catalytic step 2 spliceosome [GO:0071013]; cytosol [GO:0005829]; intracellular membrane-bounded organelle [GO:0043231]; membrane [GO:0016020]; nuclear speck [GO:0016607]; nucleoplasm [GO:0005654]; nucleus [GO:0005634]; ribonucleoprotein complex [GO:1990904]; U2-type catalytic step 2 spliceosome [GO:0071007]; U2-type precatalytic spliceosome [GO:0071005]; U4/U6 x U5 tri-sn…
260	1.943641387	0.046352492	17.04545012	1.06E-33	1.25E-32	66.03737913	O94776	Tumor - TANM	TRUE	MTA2	HUMAN	reviewed	Metastasis-associated protein MTA2 (Metastasis-associated 1-like 1) (MTA1-L1 protein) (p53 target protein in deacetylase complex)	MTA2 MTA1L1 PID	Homo sapiens (Human)	Acetylation;Alternative splicing;DNA-binding;Isopeptide bond;Metal-binding;Nucleus;Phosphoprotein;Reference proteome;Ubl conjugation;Zinc;Zinc-finger	chromatin [GO:0000785]; histone deacetylase complex [GO:0000118]; membrane [GO:0016020]; nucleoplasm [GO:0005654]; NuRD complex [GO:0016581]; protein-containing complex [GO:0032991]; transcription regulator complex [GO:0005667]; chromatin binding [GO:0003682]; histone deacetylase activity [GO:0004407]; histone deacetylase binding [GO:0042826]; RNA polymerase II-specific DNA-binding transcription …
261	1.610528912	1.035465575	16.53216472	9.77E-34	1.15E-32	66.02971764	P10155	Tumor - TANM	TRUE	RO60	HUMAN	reviewed	60 kDa SS-A/Ro ribonucleoprotein (60 kDa Ro protein) (60 kDa ribonucleoprotein Ro) (Ro60) (RoRNP) (Ro 60 kDa autoantigen) (Ro60 autoantigen) (Sjoegren syndrome antigen A2) (Sjoegren syndrome type A antigen) (SS-A) (TROVE domain family member 2)	RO60 SSA2 TROVE2	Homo sapiens (Human)	Acetylation;Alternative splicing;Cilium biogenesis/degradation;Cytoplasm;Direct protein sequencing;Metal-binding;Phosphoprotein;RNA-binding;Reference proteome;Repeat;Ribonucleoprotein	cytosol [GO:0005829]; nucleoplasm [GO:0005654]; ribonucleoprotein complex [GO:1990904]; metal ion binding [GO:0046872]; RNA binding [GO:0003723]; U2 snRNA binding [GO:0030620]; cellular response to interferon-alpha [GO:0035457]; cilium assembly [GO:0060271]; immune system development [GO:0002520]; regulation of gene expression [GO:0010468]; response to UV [GO:0009411]; smoothened signaling pathwa…
262	1.848464304	-1.486938228	17.2036035	1.11E-33	1.29E-32	66.0224908	Q9UP83	Tumor - TANM	TRUE	COG5	HUMAN	reviewed	Conserved oligomeric Golgi complex subunit 5 (COG complex subunit 5) (13S Golgi transport complex 90 kDa subunit) (GTC-90) (Component of oligomeric Golgi complex 5) (Golgi transport complex 1)	COG5 GOLTC1 GTC90	Homo sapiens (Human)	Alternative splicing;Congenital disorder of glycosylation;Cytoplasm;Golgi apparatus;Membrane;Phosphoprotein;Protein transport;Reference proteome;Transport	cytosol [GO:0005829]; Golgi apparatus [GO:0005794]; Golgi membrane [GO:0000139]; Golgi transport complex [GO:0017119]; membrane [GO:0016020]; nucleoplasm [GO:0005654]; trans-Golgi network membrane [GO:0032588]; inter-Golgi cisterna vesicle-mediated transport [GO:0048219]; intra-Golgi vesicle-mediated transport [GO:0006891]; protein transport [GO:0015031]
263	1.419086979	1.587042503	16.48655631	1.25E-33	1.45E-32	65.78603676	P09661	Tumor - TANM	TRUE	RU2A	HUMAN	reviewed	U2 small nuclear ribonucleoprotein A' (U2 snRNP A')	SNRPA1	Homo sapiens (Human)	3D-structure;Acetylation;Direct protein sequencing;Isopeptide bond;Leucine-rich repeat;Nucleus;Phosphoprotein;RNA-binding;Reference proteome;Repeat;Ribonucleoprotein;Spliceosome;Ubl conjugation;mRNA processing;mRNA splicing	catalytic step 2 spliceosome [GO:0071013]; nuclear body [GO:0016604]; nuclear speck [GO:0016607]; nucleoplasm [GO:0005654]; nucleus [GO:0005634]; small nuclear ribonucleoprotein complex [GO:0030532]; spliceosomal complex [GO:0005681]; U2 snRNP [GO:0005686]; U2-type catalytic step 2 spliceosome [GO:0071007]; U2-type precatalytic spliceosome [GO:0071005]; RNA binding [GO:0003723]; U2 snRNA binding …
264	1.80078761	0.839055663	16.51893422	1.32E-33	1.53E-32	65.73605775	Q9H910	Tumor - TANM	TRUE	JUPI2	HUMAN	reviewed	Jupiter microtubule associated homolog 2 (Hematological and neurological expressed 1-like protein) (HN1-like protein)	JPT2 C16orf34 HN1L L11	Homo sapiens (Human)	Acetylation;Alternative splicing;Cytoplasm;Nucleus;Phosphoprotein;Reference proteome	cytosol [GO:0005829]; nucleus [GO:0005634]; plasma membrane [GO:0005886]
265	3.146696648	2.77667771	16.52649153	1.60E-33	1.85E-32	65.5511227	P12429	Tumor - TANM	TRUE	ANXA3	HUMAN	reviewed	Annexin A3 (35-alpha calcimedin) (Annexin III) (Annexin-3) (Inositol 1,2-cyclic phosphate 2-phosphohydrolase) (Lipocortin III) (Placental anticoagulant protein III) (PAP-III)	ANXA3 ANX3	Homo sapiens (Human)	3D-structure;Acetylation;Annexin;Calcium;Calcium/phospholipid-binding;Direct protein sequencing;Phospholipase A2 inhibitor;Phosphoprotein;Reference proteome;Repeat	axon [GO:0030424]; cytoplasm [GO:0005737]; dendrite [GO:0030425]; extracellular exosome [GO:0070062]; membrane [GO:0016020]; neuronal cell body [GO:0043025]; phagocytic vesicle membrane [GO:0030670]; plasma membrane [GO:0005886]; specific granule [GO:0042581]; calcium ion binding [GO:0005509]; calcium-dependent phospholipid binding [GO:0005544]; calcium-dependent protein binding [GO:0048306]; pho…
266	1.222786153	1.32847678	16.43970031	1.60E-33	1.85E-32	65.53543764	P62140	Tumor - TANM	TRUE	PP1B	HUMAN	reviewed	Serine/threonine-protein phosphatase PP1-beta catalytic subunit (PP-1B) (PPP1CD) (EC 3.1.3.16) (EC 3.1.3.53)	PPP1CB	Homo sapiens (Human)	Acetylation;Biological rhythms;Carbohydrate metabolism;Cell cycle;Cell division;Cytoplasm;Direct protein sequencing;Disease variant;Glycogen metabolism;Hydrolase;Manganese;Metal-binding;Nucleus;Phosphoprotein;Protein phosphatase;Reference proteome	cytoplasm [GO:0005737]; cytosol [GO:0005829]; extracellular exosome [GO:0070062]; focal adhesion [GO:0005925]; glycogen granule [GO:0042587]; nucleolus [GO:0005730]; nucleoplasm [GO:0005654]; nucleus [GO:0005634]; plasma membrane [GO:0005886]; protein phosphatase type 1 complex [GO:0000164]; PTW/PP1 phosphatase complex [GO:0072357]; metal ion binding [GO:0046872]; myosin phosphatase activity [GO:…
267	1.564299964	-1.64986839	16.83376112	1.82E-33	2.08E-32	65.48331843	Q92600	Tumor - TANM	TRUE	CNOT9	HUMAN	reviewed	CCR4-NOT transcription complex subunit 9 (Cell differentiation protein RQCD1 homolog) (Rcd-1)	CNOT9 RCD1 RQCD1	Homo sapiens (Human)	3D-structure;Acetylation;Activator;Alternative splicing;Cytoplasm;Direct protein sequencing;Nucleus;RNA-mediated gene silencing;Reference proteome;Repressor;Transcription;Transcription regulation;Translation regulation	CCR4-NOT complex [GO:0030014]; CCR4-NOT core complex [GO:0030015]; cytosol [GO:0005829]; membrane [GO:0016020]; nucleus [GO:0005634]; P-body [GO:0000932]; protein-containing complex [GO:0032991]; epidermal growth factor receptor binding [GO:0005154]; kinase binding [GO:0019900]; nuclear receptor coactivator activity [GO:0030374]; protein domain specific binding [GO:0019904]; protein homodimerizat…
268	1.802738785	5.718758198	16.41811723	1.80E-33	2.06E-32	65.41991938	P08758	Tumor - TANM	TRUE	ANXA5	HUMAN	reviewed	Annexin A5 (Anchorin CII) (Annexin V) (Annexin-5) (Calphobindin I) (CBP-I) (Endonexin II) (Lipocortin V) (Placental anticoagulant protein 4) (PP4) (Placental anticoagulant protein I) (PAP-I) (Thromboplastin inhibitor) (Vascular anticoagulant-alpha) (VAC-alpha)	ANXA5 ANX5 ENX2 PP4	Homo sapiens (Human)	3D-structure;Acetylation;Annexin;Blood coagulation;Calcium;Calcium/phospholipid-binding;Direct protein sequencing;Hemostasis;Isopeptide bond;Phosphoprotein;Reference proteome;Repeat;S-nitrosylation;Ubl conjugation	collagen-containing extracellular matrix [GO:0062023]; cytoplasm [GO:0005737]; cytosol [GO:0005829]; extracellular exosome [GO:0070062]; extracellular region [GO:0005576]; focal adhesion [GO:0005925]; membrane [GO:0016020]; calcium ion binding [GO:0005509]; calcium-dependent phospholipid binding [GO:0005544]; phospholipase inhibitor activity [GO:0004859]; phospholipid binding [GO:0005543]; blood …
269	1.451402916	-0.571155748	16.6224981	1.98E-33	2.25E-32	65.36465597	Q9UID3	Tumor - TANM	TRUE	VPS51	HUMAN	reviewed	Vacuolar protein sorting-associated protein 51 homolog (Another new gene 2 protein) (Protein fat-free homolog)	VPS51 ANG2 C11orf2 C11orf3 FFR PP5382	Homo sapiens (Human)	3D-structure;Acetylation;Alternative splicing;Coiled coil;Disease variant;Endosome;Golgi apparatus;Lipid transport;Mental retardation;Phosphoprotein;Protein transport;Reference proteome;Transport	cytosol [GO:0005829]; EARP complex [GO:1990745]; GARP complex [GO:0000938]; Golgi apparatus [GO:0005794]; integral component of membrane [GO:0016021]; intracellular membrane-bounded organelle [GO:0043231]; membrane [GO:0016020]; nucleolus [GO:0005730]; recycling endosome [GO:0055037]; trans-Golgi network membrane [GO:0032588]; autophagy [GO:0006914]; brain morphogenesis [GO:0048854]; endocytic re…
270	2.712464304	1.319385963	17.29503221	2.23E-33	2.50E-32	65.36328373	P16949	Tumor - TANM	TRUE	STMN1	HUMAN	reviewed	Stathmin (Leukemia-associated phosphoprotein p18) (Metablastin) (Oncoprotein 18) (Op18) (Phosphoprotein p19) (pp19) (Prosolin) (Protein Pr22) (pp17)	STMN1 C1orf215 LAP18 OP18	Homo sapiens (Human)	Acetylation;Alternative splicing;Coiled coil;Cytoplasm;Cytoskeleton;Developmental protein;Differentiation;Direct protein sequencing;Methylation;Microtubule;Neurogenesis;Phosphoprotein;Reference proteome	cytoplasm [GO:0005737]; cytosol [GO:0005829]; extracellular exosome [GO:0070062]; membrane [GO:0016020]; microtubule [GO:0005874]; neuron projection [GO:0043005]; tubulin binding [GO:0015631]; axonogenesis [GO:0007409]; brain development [GO:0007420]; establishment of skin barrier [GO:0061436]; hepatocyte growth factor receptor signaling pathway [GO:0048012]; intracellular signal transduction [GO…
271	1.867649447	1.512409048	16.57173849	2.03E-33	2.30E-32	65.33264734	Q92598	Tumor - TANM	TRUE	HS105	HUMAN	reviewed	Heat shock protein 105 kDa (Antigen NY-CO-25) (Heat shock 110 kDa protein)	HSPH1 HSP105 HSP110 KIAA0201	Homo sapiens (Human)	3D-structure;ATP-binding;Acetylation;Alternative splicing;Cytoplasm;Direct protein sequencing;Nucleotide-binding;Phosphoprotein;Reference proteome;Stress response	cytoplasm [GO:0005737]; cytosol [GO:0005829]; endocytic vesicle lumen [GO:0071682]; extracellular exosome [GO:0070062]; extracellular region [GO:0005576]; microtubule [GO:0005874]; nucleoplasm [GO:0005654]; nucleus [GO:0005634]; protein-containing complex [GO:0032991]; adenyl-nucleotide exchange factor activity [GO:0000774]; alpha-tubulin binding [GO:0043014]; ATP binding [GO:0005524]; chaperone …
272	-2.576020685	2.836046399	-16.51430829	2.16E-33	2.44E-32	65.26032578	P50225	Tumor - TANM	TRUE	ST1A1	HUMAN	reviewed	Sulfotransferase 1A1 (ST1A1) (EC 2.8.2.1) (Aryl sulfotransferase 1) (HAST1/HAST2) (Phenol sulfotransferase 1) (Phenol-sulfating phenol sulfotransferase 1) (P-PST 1) (ST1A3) (Thermostable phenol sulfotransferase) (Ts-PST)	SULT1A1 STP STP1 OK/SW-cl.88	Homo sapiens (Human)	3D-structure;Alternative splicing;Catecholamine metabolism;Cytoplasm;Direct protein sequencing;Lipid metabolism;Phosphoprotein;Reference proteome;Steroid metabolism;Transferase	cytoplasm [GO:0005737]; cytosol [GO:0005829]; 3'-phosphoadenosine 5'-phosphosulfate binding [GO:0050656]; aryl sulfotransferase activity [GO:0004062]; flavonol 3-sulfotransferase activity [GO:0047894]; steroid sulfotransferase activity [GO:0050294]; sulfotransferase activity [GO:0008146]; 3'-phosphoadenosine 5'-phosphosulfate metabolic process [GO:0050427]; amine metabolic process [GO:0009308]; c…
273	2.806319181	1.146820687	16.4219318	2.21E-33	2.49E-32	65.21997123	O00515	Tumor - TANM	TRUE	LAD1	HUMAN	reviewed	Ladinin-1 (Lad-1) (Linear IgA disease antigen) (LADA)	LAD1 LAD	Homo sapiens (Human)	Basement membrane;Extracellular matrix;Methylation;Phosphoprotein;Reference proteome;Repeat;Secreted	actin cytoskeleton [GO:0015629]; basement membrane [GO:0005604]; extracellular exosome [GO:0070062]; cadherin binding [GO:0045296]; structural molecule activity [GO:0005198]
274	1.753412815	-0.382034675	16.46144185	2.26E-33	2.53E-32	65.20726548	Q9H3P7	Tumor - TANM	TRUE	GCP60	HUMAN	reviewed	Golgi resident protein GCP60 (Acyl-CoA-binding domain-containing protein 3) (Golgi complex-associated protein 1) (GOCAP1) (Golgi phosphoprotein 1) (GOLPH1) (PBR- and PKA-associated protein 7) (Peripheral benzodiazepine receptor-associated protein PAP7) [Cleaved into: Golgi resident protein GCP60, N-terminally processed]	ACBD3 GCP60 GOCAP1 GOLPH1	Homo sapiens (Human)	3D-structure;Acetylation;Coiled coil;Direct protein sequencing;Golgi apparatus;Host-virus interaction;Lipid biosynthesis;Lipid metabolism;Membrane;Mitochondrion;Phosphoprotein;Reference proteome;Steroid biosynthesis	Golgi apparatus [GO:0005794]; Golgi membrane [GO:0000139]; membrane [GO:0016020]; mitochondrion [GO:0005739]; fatty-acyl-CoA binding [GO:0000062]; protein kinase A regulatory subunit binding [GO:0034237]; steroid biosynthetic process [GO:0006694]
275	1.829637991	1.206610542	16.45083994	2.39E-33	2.66E-32	65.15114869	Q9HB71	Tumor - TANM	TRUE	CYBP	HUMAN	reviewed	Calcyclin-binding protein (CacyBP) (hCacyBP) (S100A6-binding protein) (Siah-interacting protein)	CACYBP S100A6BP SIP PNAS-107	Homo sapiens (Human)	3D-structure;Acetylation;Alternative splicing;Cytoplasm;Direct protein sequencing;Nucleus;Phosphoprotein;Reference proteome;Ubl conjugation pathway	beta-catenin destruction complex [GO:0030877]; cell body [GO:0044297]; cytosol [GO:0005829]; extracellular exosome [GO:0070062]; neuron projection [GO:0043005]; nuclear envelope lumen [GO:0005641]; nucleoplasm [GO:0005654]; nucleus [GO:0005634]; SCF ubiquitin ligase complex [GO:0019005]; protein domain specific binding [GO:0019904]; protein homodimerization activity [GO:0042803]; S100 protein bin…
276	1.656092339	-1.597018652	16.84504566	2.88E-33	3.19E-32	65.04066538	Q92643	Tumor - TANM	TRUE	GPI8	HUMAN	reviewed	GPI-anchor transamidase (GPI transamidase) (EC 3.-.-.-) (GPI8 homolog) (hGPI8) (Phosphatidylinositol-glycan biosynthesis class K protein) (PIG-K)	PIGK GPI8	Homo sapiens (Human)	Alternative splicing;Direct protein sequencing;Disease variant;Disulfide bond;Endoplasmic reticulum;Epilepsy;GPI-anchor biosynthesis;Hydrolase;Membrane;Mental retardation;Protease;Reference proteome;Signal;Thiol protease;Transmembrane;Transmembrane helix	endoplasmic reticulum membrane [GO:0005789]; GPI-anchor transamidase complex [GO:0042765]; membrane [GO:0016020]; GPI-anchor transamidase activity [GO:0003923]; protein disulfide isomerase activity [GO:0003756]; attachment of GPI anchor to protein [GO:0016255]; protein localization to cell surface [GO:0034394]
277	1.894829155	1.255300443	16.3420988	2.70E-33	3.00E-32	65.01261903	O60664	Tumor - TANM	TRUE	PLIN3	HUMAN	reviewed	Perilipin-3 (47 kDa mannose 6-phosphate receptor-binding protein) (47 kDa MPR-binding protein) (Cargo selection protein TIP47) (Mannose-6-phosphate receptor-binding protein 1) (Placental protein 17) (PP17)	PLIN3 M6PRBP1 TIP47	Homo sapiens (Human)	Acetylation;Alternative splicing;Coiled coil;Cytoplasm;Endosome;Isopeptide bond;Lipid droplet;Membrane;Phosphoprotein;Reference proteome;Transport;Ubl conjugation	cytoplasm [GO:0005737]; cytosol [GO:0005829]; endosome [GO:0005768]; endosome membrane [GO:0010008]; Golgi apparatus [GO:0005794]; lipid droplet [GO:0005811]; membrane [GO:0016020]; transport vesicle [GO:0030133]; cadherin binding [GO:0045296]; lipid storage [GO:0019915]; positive regulation of sequestering of triglyceride [GO:0010890]; vesicle-mediated transport [GO:0016192]
278	-1.851520842	3.054771804	-16.3258222	2.95E-33	3.25E-32	64.9253236	Q6YN16	Tumor - TANM	TRUE	HSDL2	HUMAN	reviewed	Hydroxysteroid dehydrogenase-like protein 2 (EC 1.-.-.-) (Short chain dehydrogenase/reductase family 13C member 1)	HSDL2 C9orf99 SDR13C1	Homo sapiens (Human)	3D-structure;Acetylation;Alternative splicing;NADP;Oxidoreductase;Peroxisome;Reference proteome	membrane [GO:0016020]; mitochondrion [GO:0005739]; peroxisome [GO:0005777]; oxidoreductase activity [GO:0016491]
279	2.387674702	1.398327214	16.30095247	3.37E-33	3.70E-32	64.79188206	P11413	Tumor - TANM	TRUE	G6PD	HUMAN	reviewed	Glucose-6-phosphate 1-dehydrogenase (G6PD) (EC 1.1.1.49)	G6PD	Homo sapiens (Human)	3D-structure;Acetylation;Alternative splicing;Carbohydrate metabolism;Cytoplasm;Direct protein sequencing;Disease variant;Glucose metabolism;Hereditary hemolytic anemia;Membrane;NADP;Oxidoreductase;Phosphoprotein;Reference proteome	centriolar satellite [GO:0034451]; cytoplasm [GO:0005737]; cytoplasmic side of plasma membrane [GO:0009898]; cytosol [GO:0005829]; extracellular exosome [GO:0070062]; intracellular membrane-bounded organelle [GO:0043231]; membrane [GO:0016020]; nucleus [GO:0005634]; glucose binding [GO:0005536]; glucose-6-phosphate dehydrogenase activity [GO:0004345]; identical protein binding [GO:0042802]; NADP …
280	-2.616509874	3.677427414	-16.27047361	3.97E-33	4.34E-32	64.62824709	Q9H8H3	Tumor - TANM	TRUE	MET7A	HUMAN	reviewed	Methyltransferase-like protein 7A (EC 2.1.1.-) (Protein AAM-B)	METTL7A PRO0066 UNQ1902/PRO4348	Homo sapiens (Human)	Endoplasmic reticulum;Lipid droplet;Membrane;Methyltransferase;Reference proteome;Signal;Transferase	endoplasmic reticulum [GO:0005783]; extracellular region [GO:0005576]; lipid droplet [GO:0005811]; membrane [GO:0016020]; tertiary granule lumen [GO:1904724]; methyltransferase activity [GO:0008168]; methylation [GO:0032259]
281	1.516832344	0.500367161	16.30776984	4.07E-33	4.44E-32	64.61136655	O14617	Tumor - TANM	TRUE	AP3D1	HUMAN	reviewed	AP-3 complex subunit delta-1 (AP-3 complex subunit delta) (Adaptor-related protein complex 3 subunit delta-1) (Delta-adaptin)	AP3D1 PRO0039	Homo sapiens (Human)	3D-structure;Acetylation;Albinism;Alternative splicing;Coiled coil;Cytoplasm;Golgi apparatus;Hermansky-Pudlak syndrome;Membrane;Phosphoprotein;Protein transport;Reference proteome;Repeat;Transport	AP-3 adaptor complex [GO:0030123]; axon cytoplasm [GO:1904115]; endosome membrane [GO:0010008]; glutamatergic synapse [GO:0098978]; Golgi apparatus [GO:0005794]; Golgi membrane [GO:0000139]; lysosomal membrane [GO:0005765]; membrane [GO:0016020]; postsynapse [GO:0098794]; presynaptic endosome [GO:0098830]; terminal bouton [GO:0043195]; anterograde axonal transport [GO:0008089]; anterograde synapt…
282	-1.852084612	0.14541225	-16.43358725	4.17E-33	4.53E-32	64.60963888	Q9BV57	Tumor - TANM	TRUE	MTND	HUMAN	reviewed	1,2-dihydroxy-3-keto-5-methylthiopentene dioxygenase (EC 1.13.11.54) (Acireductone dioxygenase (Fe(2+)-requiring)) (ARD) (Fe-ARD) (Membrane-type 1 matrix metalloproteinase cytoplasmic tail-binding protein 1) (MTCBP-1) (Submergence-induced protein-like factor) (Sip-L)	ADI1 MTCBP1 HMFT1638	Homo sapiens (Human)	3D-structure;Alternative splicing;Amino-acid biosynthesis;Cell membrane;Cytoplasm;Dioxygenase;Direct protein sequencing;Iron;Membrane;Metal-binding;Methionine biosynthesis;Nucleus;Oxidoreductase;Reference proteome	cytoplasm [GO:0005737]; cytosol [GO:0005829]; nucleus [GO:0005634]; plasma membrane [GO:0005886]; acireductone dioxygenase [iron(II)-requiring] activity [GO:0010309]; iron ion binding [GO:0005506]; oxidoreductase activity [GO:0016491]; L-methionine salvage from methylthioadenosine [GO:0019509]; methionine metabolic process [GO:0006555]
283	1.711239241	1.625518646	16.33016419	5.70E-33	6.15E-32	64.29035373	Q01105	Tumor - TANM	TRUE	SET	HUMAN	reviewed	Protein SET (HLA-DR-associated protein II) (Inhibitor of granzyme A-activated DNase) (IGAAD) (PHAPII) (Phosphatase 2A inhibitor I2PP2A) (I-2PP2A) (Template-activating factor I) (TAF-I)	SET	Homo sapiens (Human)	3D-structure;Acetylation;Alternative splicing;Chaperone;Chromosomal rearrangement;Cytoplasm;DNA-binding;Direct protein sequencing;Disease variant;Endoplasmic reticulum;Host-virus interaction;Isopeptide bond;Mental retardation;Methylation;Nucleus;Phosphoprotein;Proto-oncogene;Reference proteome;Ubl conjugation	chromatin [GO:0000785]; cytoplasm [GO:0005737]; cytosol [GO:0005829]; endoplasmic reticulum [GO:0005783]; lipid droplet [GO:0005811]; nucleoplasm [GO:0005654]; nucleus [GO:0005634]; perinuclear region of cytoplasm [GO:0048471]; protein-containing complex [GO:0032991]; chromatin binding [GO:0003682]; DNA binding [GO:0003677]; histone binding [GO:0042393]; protein phosphatase inhibitor activity [GO…
284	1.437695199	1.072405411	16.20327609	5.70E-33	6.15E-32	64.26710042	P31150	Tumor - TANM	TRUE	GDIA	HUMAN	reviewed	Rab GDP dissociation inhibitor alpha (Rab GDI alpha) (Guanosine diphosphate dissociation inhibitor 1) (GDI-1) (Oligophrenin-2) (Protein XAP-4)	GDI1 GDIL OPHN2 RABGDIA XAP4	Homo sapiens (Human)	Cytoplasm;Direct protein sequencing;Disease variant;GTPase activation;Golgi apparatus;Mental retardation;Reference proteome	axon [GO:0030424]; cytoplasm [GO:0005737]; cytosol [GO:0005829]; Golgi apparatus [GO:0005794]; midbody [GO:0030496]; myelin sheath [GO:0043209]; neuronal cell body [GO:0043025]; protein-containing complex [GO:0032991]; GDP-dissociation inhibitor activity [GO:0005092]; GTPase activator activity [GO:0005096]; Rab GDP-dissociation inhibitor activity [GO:0005093]; small GTPase binding [GO:0031267]; n…
285	1.884962311	1.585038581	16.28126732	5.88E-33	6.32E-32	64.25180065	P12236	Tumor - TANM	TRUE	ADT3	HUMAN	reviewed	ADP/ATP translocase 3 (ADP,ATP carrier protein 3) (ADP,ATP carrier protein, isoform T2) (ANT 2) (Adenine nucleotide translocator 3) (ANT 3) (Solute carrier family 25 member 6) [Cleaved into: ADP/ATP translocase 3, N-terminally processed]	SLC25A6 AAC3 ANT3 CDABP0051	Homo sapiens (Human)	Acetylation;Antiport;Apoptosis;Direct protein sequencing;Host-virus interaction;Membrane;Methylation;Mitochondrion;Mitochondrion inner membrane;Reference proteome;Repeat;Transmembrane;Transmembrane helix;Transport	integral component of membrane [GO:0016021]; membrane [GO:0016020]; mitochondrial inner membrane [GO:0005743]; mitochondrion [GO:0005739]; nucleus [GO:0005634]; TIM23 mitochondrial import inner membrane translocase complex [GO:0005744]; ATP:ADP antiporter activity [GO:0005471]; apoptotic process [GO:0006915]; mitochondrial ADP transmembrane transport [GO:0140021]; mitochondrial ATP transmembrane …
286	1.515857863	-0.733594208	16.22332285	6.39E-33	6.85E-32	64.16014211	A5YKK6	Tumor - TANM	TRUE	CNOT1	HUMAN	reviewed	CCR4-NOT transcription complex subunit 1 (CCR4-associated factor 1) (Negative regulator of transcription subunit 1 homolog) (NOT1H) (hNOT1)	CNOT1 CDC39 KIAA1007 NOT1 AD-005	Homo sapiens (Human)	3D-structure;Alternative splicing;Autism spectrum disorder;Cytoplasm;Developmental protein;Disease variant;Holoprosencephaly;Mental retardation;Nucleus;Phosphoprotein;RNA-mediated gene silencing;Reference proteome;Repressor;Transcription;Transcription regulation;Translation regulation	CCR4-NOT complex [GO:0030014]; CCR4-NOT core complex [GO:0030015]; cytosol [GO:0005829]; extracellular space [GO:0005615]; membrane [GO:0016020]; nucleus [GO:0005634]; P-body [GO:0000932]; peroxisomal membrane [GO:0005778]; armadillo repeat domain binding [GO:0070016]; estrogen receptor binding [GO:0030331]; molecular adaptor activity [GO:0060090]; protein domain specific binding [GO:0019904]; re…
287	1.545666372	5.090585758	16.17846197	6.51E-33	6.95E-32	64.1336088	P23528	Tumor - TANM	TRUE	COF1	HUMAN	reviewed	Cofilin-1 (18 kDa phosphoprotein) (p18) (Cofilin, non-muscle isoform)	CFL1 CFL	Homo sapiens (Human)	3D-structure;Acetylation;Actin-binding;Cell membrane;Cell projection;Cytoplasm;Cytoskeleton;Direct protein sequencing;Host-virus interaction;Isopeptide bond;Membrane;Nucleus;Phosphoprotein;Reference proteome;Ubl conjugation	actin cytoskeleton [GO:0015629]; cytoplasm [GO:0005737]; cytosol [GO:0005829]; extracellular exosome [GO:0070062]; extracellular space [GO:0005615]; focal adhesion [GO:0005925]; lamellipodium [GO:0030027]; lamellipodium membrane [GO:0031258]; membrane [GO:0016020]; nuclear matrix [GO:0016363]; nucleus [GO:0005634]; ruffle membrane [GO:0032587]; vesicle [GO:0031982]; actin filament binding [GO:005…
288	1.125488304	2.382799909	16.17236316	6.73E-33	7.16E-32	64.10078849	P61026	Tumor - TANM	TRUE	RAB10	HUMAN	reviewed	Ras-related protein Rab-10 (EC 3.6.5.2)	RAB10	Homo sapiens (Human)	3D-structure;Acetylation;Cell projection;Cytoplasm;Cytoplasmic vesicle;Cytoskeleton;Endoplasmic reticulum;Endosome;GTP-binding;Golgi apparatus;Hydrolase;Isopeptide bond;Lipoprotein;Membrane;Neurodegeneration;Nucleotide-binding;Phosphoprotein;Prenylation;Protein transport;Reference proteome;Transport;Ubl conjugation	adherens junction [GO:0005912]; cilium [GO:0005929]; cytoplasmic vesicle membrane [GO:0030659]; cytoskeleton [GO:0005856]; cytosol [GO:0005829]; endoplasmic reticulum membrane [GO:0005789]; endoplasmic reticulum tubular network [GO:0071782]; endosome [GO:0005768]; exocytic vesicle [GO:0070382]; extracellular exosome [GO:0070062]; focal adhesion [GO:0005925]; Golgi apparatus [GO:0005794]; Golgi me…
289	1.785348374	-1.423265315	16.506626	7.46E-33	7.88E-32	64.06290985	Q8IXT5	Tumor - TANM	TRUE	RB12B	HUMAN	reviewed	RNA-binding protein 12B (RNA-binding motif protein 12B)	RBM12B	Homo sapiens (Human)	Acetylation;Isopeptide bond;Phosphoprotein;RNA-binding;Reference proteome;Repeat;Ubl conjugation	nucleoplasm [GO:0005654]; ribonucleoprotein complex [GO:1990904]; RNA binding [GO:0003723]; regulation of RNA splicing [GO:0043484]
290	1.428663473	1.534341776	16.19958074	7.26E-33	7.69E-32	64.03313334	Q99733	Tumor - TANM	TRUE	NP1L4	HUMAN	reviewed	Nucleosome assembly protein 1-like 4 (Nucleosome assembly protein 2) (NAP-2)	NAP1L4 NAP2	Homo sapiens (Human)	Acetylation;Alternative splicing;Chaperone;Cytoplasm;Nucleus;Phosphoprotein;Reference proteome	chromatin [GO:0000785]; cytoplasm [GO:0005737]; nucleus [GO:0005634]; chromatin binding [GO:0003682]; histone binding [GO:0042393]; nucleosome binding [GO:0031491]; RNA binding [GO:0003723]; unfolded protein binding [GO:0051082]; nucleosome assembly [GO:0006334]
291	1.88859151	-0.071631607	16.22808662	7.80E-33	8.21E-32	63.96906183	Q92599	Tumor - TANM	TRUE	8-Sep	HUMAN	reviewed	Septin-8	SEPTIN8 KIAA0202 SEPT8	Homo sapiens (Human)	3D-structure;Acetylation;Alternative splicing;Cell junction;Cell projection;Coiled coil;Cytoplasm;Cytoplasmic vesicle;Cytoskeleton;GTP-binding;Membrane;Nucleotide-binding;Phosphoprotein;Reference proteome;Synapse	axon [GO:0030424]; cell division site [GO:0032153]; microtubule cytoskeleton [GO:0015630]; presynapse [GO:0098793]; septin complex [GO:0031105]; septin ring [GO:0005940]; synaptic vesicle membrane [GO:0030672]; GTP binding [GO:0005525]; GTPase activity [GO:0003924]; molecular adaptor activity [GO:0060090]; cellular protein localization [GO:0034613]; cytoskeleton-dependent cytokinesis [GO:0061640]…
292	2.130633298	-0.326082845	16.67959509	8.51E-33	8.87E-32	63.96619686	Q13428	Tumor - TANM	TRUE	TCOF	HUMAN	reviewed	Treacle protein (Treacher Collins syndrome protein)	TCOF1	Homo sapiens (Human)	Acetylation;Alternative splicing;Direct protein sequencing;Disease variant;Isopeptide bond;Nucleus;Phosphoprotein;Reference proteome;Ubl conjugation	cytosol [GO:0005829]; fibrillar center [GO:0001650]; nucleolus [GO:0005730]; nucleoplasm [GO:0005654]; protein heterodimerization activity [GO:0046982]; protein-macromolecule adaptor activity [GO:0030674]; RNA binding [GO:0003723]; scaffold protein binding [GO:0097110]; transporter activity [GO:0005215]; neural crest cell development [GO:0014032]; neural crest formation [GO:0014029]; nucleolar la…
293	1.358473733	0.65423029	16.14313451	7.88E-33	8.26E-32	63.94343786	Q04206	Tumor - TANM	TRUE	TF65	HUMAN	reviewed	Transcription factor p65 (Nuclear factor NF-kappa-B p65 subunit) (Nuclear factor of kappa light polypeptide gene enhancer in B-cells 3)	RELA NFKB3	Homo sapiens (Human)	3D-structure;Acetylation;Activator;Alternative splicing;Chromosomal rearrangement;Cytoplasm;DNA-binding;Disease variant;Host-virus interaction;Isopeptide bond;Methylation;Nucleus;Phosphoprotein;Reference proteome;S-nitrosylation;Transcription;Transcription regulation;Ubl conjugation	chromatin [GO:0000785]; cytoplasm [GO:0005737]; cytosol [GO:0005829]; glutamatergic synapse [GO:0098978]; NF-kappaB p50/p65 complex [GO:0035525]; nucleoplasm [GO:0005654]; nucleus [GO:0005634]; transcription regulator complex [GO:0005667]; actinin binding [GO:0042805]; ankyrin repeat binding [GO:0071532]; chromatin binding [GO:0003682]; chromatin DNA binding [GO:0031490]; DNA binding [GO:0003677]…
294	1.339180722	0.183970642	16.14199515	7.92E-33	8.29E-32	63.93730222	Q9Y376	Tumor - TANM	TRUE	CAB39	HUMAN	reviewed	Calcium-binding protein 39 (MO25alpha) (Protein Mo25)	CAB39 MO25 CGI-66	Homo sapiens (Human)	3D-structure;Cytoplasm;Reference proteome	cytosol [GO:0005829]; extracellular exosome [GO:0070062]; extracellular region [GO:0005576]; ficolin-1-rich granule lumen [GO:1904813]; membrane [GO:0016020]; secretory granule lumen [GO:0034774]; serine/threonine protein kinase complex [GO:1902554]; Z disc [GO:0030018]; kinase binding [GO:0019900]; protein kinase activator activity [GO:0030295]; protein serine/threonine kinase activator activity…
295	1.910944009	0.054610576	16.15058152	9.43E-33	9.80E-32	63.77080704	Q9Y5K6	Tumor - TANM	TRUE	CD2AP	HUMAN	reviewed	CD2-associated protein (Adapter protein CMS) (Cas ligand with multiple SH3 domains)	CD2AP	Homo sapiens (Human)	3D-structure;Cell cycle;Cell division;Cell junction;Cell projection;Coiled coil;Cytoplasm;Cytoskeleton;Host-virus interaction;Isopeptide bond;Mitosis;Phosphoprotein;Reference proteome;Repeat;SH3 domain;SH3-binding;Ubl conjugation	actin cytoskeleton [GO:0015629]; axon [GO:0030424]; cell-cell junction [GO:0005911]; centriolar satellite [GO:0034451]; cytoplasm [GO:0005737]; cytosol [GO:0005829]; dendrite [GO:0030425]; endocytic vesicle [GO:0030139]; extracellular exosome [GO:0070062]; fibrillar center [GO:0001650]; filamentous actin [GO:0031941]; perinuclear region of cytoplasm [GO:0048471]; plasma membrane [GO:0005886]; ruf…
296	1.421930083	0.620094409	16.14872943	9.53E-33	9.86E-32	63.76088614	Q6PKG0	Tumor - TANM	TRUE	LARP1	HUMAN	reviewed	La-related protein 1 (La ribonucleoprotein domain family member 1)	LARP1 KIAA0731 LARP	Homo sapiens (Human)	3D-structure;Acetylation;Alternative splicing;Cytoplasm;Direct protein sequencing;Isopeptide bond;Methylation;Phosphoprotein;Protein biosynthesis;RNA-binding;Reference proteome;Repressor;Translation regulation;Ubl conjugation	cytoplasm [GO:0005737]; cytoplasmic stress granule [GO:0010494]; membrane [GO:0016020]; cadherin binding [GO:0045296]; eukaryotic initiation factor 4E binding [GO:0008190]; mRNA 3'-UTR binding [GO:0003730]; mRNA 5'-UTR binding [GO:0048027]; ribosomal small subunit binding [GO:0043024]; RNA 7-methylguanosine cap binding [GO:0000340]; RNA binding [GO:0003723]; RNA cap binding [GO:0000339]; translat…
297	1.500063716	4.42333336	16.09159008	1.04E-32	1.07E-31	63.66571515	Q14103	Tumor - TANM	TRUE	HNRPD	HUMAN	reviewed	Heterogeneous nuclear ribonucleoprotein D0 (hnRNP D0) (AU-rich element RNA-binding protein 1)	HNRNPD AUF1 HNRPD	Homo sapiens (Human)	3D-structure;Acetylation;Alternative splicing;Biological rhythms;Cytoplasm;DNA-binding;Direct protein sequencing;Isopeptide bond;Methylation;Nucleus;Phosphoprotein;RNA-binding;Reference proteome;Repeat;Ribonucleoprotein;Transcription;Transcription regulation;Ubl conjugation	cytosol [GO:0005829]; nucleoplasm [GO:0005654]; nucleus [GO:0005634]; ribonucleoprotein complex [GO:1990904]; synapse [GO:0045202]; chromatin binding [GO:0003682]; histone deacetylase binding [GO:0042826]; minor groove of adenine-thymine-rich DNA binding [GO:0003680]; mRNA 3'-UTR AU-rich region binding [GO:0035925]; RNA binding [GO:0003723]; telomeric DNA binding [GO:0042162]; 3'-UTR-mediated mRN…
298	1.530161687	-0.838624834	16.36586417	1.21E-32	1.24E-31	63.5726887	Q9P253	Tumor - TANM	TRUE	VPS18	HUMAN	reviewed	Vacuolar protein sorting-associated protein 18 homolog (hVPS18)	VPS18 KIAA1475	Homo sapiens (Human)	Acetylation;Autophagy;Coiled coil;Cytoplasmic vesicle;Endosome;Lysosome;Membrane;Metal-binding;Phosphoprotein;Protein transport;Reference proteome;Transport;Zinc;Zinc-finger	actin filament [GO:0005884]; AP-3 adaptor complex [GO:0030123]; autophagosome [GO:0005776]; clathrin-coated vesicle [GO:0030136]; CORVET complex [GO:0033263]; early endosome [GO:0005769]; endosome [GO:0005768]; glutamatergic synapse [GO:0098978]; HOPS complex [GO:0030897]; late endosome [GO:0005770]; late endosome membrane [GO:0031902]; lysosomal membrane [GO:0005765]; lysosome [GO:0005764]; pres…
299	1.422287814	2.788062561	16.05326883	1.28E-32	1.31E-31	63.45904432	Q04917	Tumor - TANM	TRUE	1433F	HUMAN	reviewed	14-3-3 protein eta (Protein AS1)	YWHAH YWHA1	Homo sapiens (Human)	3D-structure;Acetylation;Direct protein sequencing;Phosphoprotein;Reference proteome	cytoplasm [GO:0005737]; cytosol [GO:0005829]; extracellular exosome [GO:0070062]; intercalated disc [GO:0014704]; plasma membrane [GO:0005886]; actin binding [GO:0003779]; enzyme binding [GO:0019899]; glucocorticoid receptor binding [GO:0035259]; identical protein binding [GO:0042802]; insulin-like growth factor receptor binding [GO:0005159]; protein domain specific binding [GO:0019904]; protein …
300	-1.633387607	3.043531643	-16.03932881	1.38E-32	1.41E-31	63.38382312	Q9NQR4	Tumor - TANM	TRUE	NIT2	HUMAN	reviewed	Omega-amidase NIT2 (EC 3.5.1.3) (Nitrilase homolog 2)	NIT2 CUA002	Homo sapiens (Human)	Acetylation;Cytoplasm;Hydrolase;Phosphoprotein;Reference proteome	centrosome [GO:0005813]; cytosol [GO:0005829]; extracellular exosome [GO:0070062]; extracellular region [GO:0005576]; specific granule lumen [GO:0035580]; tertiary granule lumen [GO:1904724]; 2-oxoglutaramate amidase activity [GO:0106008]; omega-amidase activity [GO:0050152]; asparagine metabolic process [GO:0006528]; glutamine metabolic process [GO:0006541]; oxaloacetate metabolic process [GO:00…
301	1.8164138	2.526752172	16.03814809	1.39E-32	1.41E-31	63.37745088	O75531	Tumor - TANM	TRUE	BAF	HUMAN	reviewed	Barrier-to-autointegration factor (Breakpoint cluster region protein 1) [Cleaved into: Barrier-to-autointegration factor, N-terminally processed]	BANF1 BAF BCRG1	Homo sapiens (Human)	3D-structure;Acetylation;Chromosome;Cytoplasm;DNA-binding;Disease variant;Host-virus interaction;Nucleus;Phosphoprotein;Reference proteome	chromosome [GO:0005694]; cytoplasm [GO:0005737]; cytosol [GO:0005829]; nuclear envelope [GO:0005635]; nucleoplasm [GO:0005654]; nucleus [GO:0005634]; DNA binding [GO:0003677]; enzyme binding [GO:0019899]; identical protein binding [GO:0042802]; LEM domain binding [GO:0097726]; protein C-terminus binding [GO:0008022]; protein homodimerization activity [GO:0042803]; protein N-terminus binding [GO:0…
302	-1.908827522	2.084289833	-16.37258542	1.48E-32	1.50E-31	63.37543417	P49914	Tumor - TANM	TRUE	MTHFS	HUMAN	reviewed	5-formyltetrahydrofolate cyclo-ligase (EC 6.3.3.2) (5,10-methenyl-tetrahydrofolate synthetase) (MTHFS) (Methenyl-THF synthetase)	MTHFS	Homo sapiens (Human)	3D-structure;ATP-binding;Acetylation;Alternative splicing;Cytoplasm;Disease variant;Epilepsy;Folate-binding;Ligase;Magnesium;Metal-binding;Nucleotide-binding;Reference proteome	cytoplasm [GO:0005737]; cytosol [GO:0005829]; mitochondrial matrix [GO:0005759]; mitochondrion [GO:0005739]; 5-formyltetrahydrofolate cyclo-ligase activity [GO:0030272]; ATP binding [GO:0005524]; folic acid binding [GO:0005542]; metal ion binding [GO:0046872]; folic acid catabolic process [GO:0046657]; folic acid metabolic process [GO:0046655]; folic acid-containing compound biosynthetic process …
303	1.636882512	1.283294962	16.70436239	1.65E-32	1.66E-31	63.33151518	Q9UBT2	Tumor - TANM	TRUE	SAE2	HUMAN	reviewed	SUMO-activating enzyme subunit 2 (EC 2.3.2.-) (Anthracycline-associated resistance ARX) (Ubiquitin-like 1-activating enzyme E1B) (Ubiquitin-like modifier-activating enzyme 2)	UBA2 SAE2 UBLE1B HRIHFB2115	Homo sapiens (Human)	3D-structure;ATP-binding;Acetylation;Alternative splicing;Cytoplasm;Isopeptide bond;Metal-binding;Nucleotide-binding;Nucleus;Phosphoprotein;Reference proteome;Transferase;Ubl conjugation;Ubl conjugation pathway;Zinc	cytoplasm [GO:0005737]; nucleoplasm [GO:0005654]; SUMO activating enzyme complex [GO:0031510]; ATP binding [GO:0005524]; magnesium ion binding [GO:0000287]; protein heterodimerization activity [GO:0046982]; small protein activating enzyme binding [GO:0044388]; SUMO activating enzyme activity [GO:0019948]; SUMO binding [GO:0032183]; transferase activity [GO:0016740]; ubiquitin-like protein conjuga…
304	1.655324815	-0.731707862	16.40030805	1.64E-32	1.66E-31	63.28449935	Q12996	Tumor - TANM	TRUE	CSTF3	HUMAN	reviewed	Cleavage stimulation factor subunit 3 (CF-1 77 kDa subunit) (Cleavage stimulation factor 77 kDa subunit) (CSTF 77 kDa subunit) (CstF-77)	CSTF3	Homo sapiens (Human)	3D-structure;Acetylation;Alternative splicing;Nucleus;Phosphoprotein;Reference proteome;Repeat;mRNA processing	nucleoplasm [GO:0005654]; nucleus [GO:0005634]; mRNA binding [GO:0003729]; RNA binding [GO:0003723]; mRNA cleavage [GO:0006379]; mRNA polyadenylation [GO:0006378]; RNA 3'-end processing [GO:0031123]
305	1.531265251	1.33275836	15.99549944	1.75E-32	1.75E-31	63.14717448	Q13435	Tumor - TANM	TRUE	SF3B2	HUMAN	reviewed	Splicing factor 3B subunit 2 (Pre-mRNA-splicing factor SF3b 145 kDa subunit) (SF3b145) (Spliceosome-associated protein 145) (SAP 145)	SF3B2 SAP145	Homo sapiens (Human)	3D-structure;Acetylation;Coiled coil;Direct protein sequencing;Host-virus interaction;Isopeptide bond;Methylation;Nucleus;Phosphoprotein;Reference proteome;Spliceosome;Ubl conjugation;mRNA processing;mRNA splicing	catalytic step 2 spliceosome [GO:0071013]; nuclear speck [GO:0016607]; nucleoplasm [GO:0005654]; nucleus [GO:0005634]; precatalytic spliceosome [GO:0071011]; spliceosomal complex [GO:0005681]; U12-type spliceosomal complex [GO:0005689]; U2 snRNP [GO:0005686]; U2-type precatalytic spliceosome [GO:0071005]; U2-type spliceosomal complex [GO:0005684]; RNA binding [GO:0003723]; mRNA processing [GO:000…
306	1.592282131	1.995458844	15.9669137	2.04E-32	2.04E-31	62.99271483	Q14204	Tumor - TANM	TRUE	DYHC1	HUMAN	reviewed	Cytoplasmic dynein 1 heavy chain 1 (Cytoplasmic dynein heavy chain 1) (Dynein heavy chain, cytosolic)	DYNC1H1 DHC1 DNCH1 DNCL DNECL DYHC KIAA0325	Homo sapiens (Human)	3D-structure;ATP-binding;Acetylation;Cell cycle;Cell division;Charcot-Marie-Tooth disease;Coiled coil;Cytoplasm;Cytoskeleton;Disease variant;Dynein;Mental retardation;Microtubule;Mitosis;Motor protein;Neurodegeneration;Neuropathy;Nucleotide-binding;Phosphoprotein;Reference proteome;Repeat;Transport	axon cytoplasm [GO:1904115]; azurophil granule lumen [GO:0035578]; cell cortex [GO:0005938]; centrosome [GO:0005813]; cytoplasmic dynein complex [GO:0005868]; cytoplasmic microtubule [GO:0005881]; cytosol [GO:0005829]; dynein complex [GO:0030286]; extracellular exosome [GO:0070062]; extracellular region [GO:0005576]; filopodium [GO:0030175]; membrane [GO:0016020]; microtubule [GO:0005874]; ATP bi…
307	-2.871766634	0.594477058	-17.15214672	2.54E-32	2.54E-31	62.98849148	Q08477	Tumor - TANM	TRUE	CP4F3	HUMAN	reviewed	Cytochrome P450 4F3 (EC 1.14.14.1) (20-hydroxyeicosatetraenoic acid synthase) (20-HETE synthase) (CYPIVF3) (Cytochrome P450-LTB-omega) (Docosahexaenoic acid omega-hydroxylase CYP4F3) (EC 1.14.14.79) (Leukotriene-B(4) 20-monooxygenase 2) (Leukotriene-B(4) omega-hydroxylase 2) (EC 1.14.14.94)	CYP4F3 LTB4H	Homo sapiens (Human)	Alternative promoter usage;Alternative splicing;Endoplasmic reticulum;Fatty acid metabolism;Heme;Iron;Lipid metabolism;Membrane;Metal-binding;Microsome;Monooxygenase;Oxidoreductase;Reference proteome;Transmembrane;Transmembrane helix	endoplasmic reticulum membrane [GO:0005789]; integral component of membrane [GO:0016021]; intracellular membrane-bounded organelle [GO:0043231]; 20-aldehyde-leukotriene B4 20-monooxygenase activity [GO:0097259]; 20-hydroxy-leukotriene B4 omega oxidase activity [GO:0097258]; arachidonic acid monooxygenase activity [GO:0008391]; aromatase activity [GO:0070330]; docosanoate omega-hydroxylase activit…
308	1.25448856	0.656333381	15.96531143	2.55E-32	2.54E-31	62.77645779	P53990	Tumor - TANM	TRUE	IST1	HUMAN	reviewed	IST1 homolog (hIST1) (Putative MAPK-activating protein PM28)	IST1 KIAA0174	Homo sapiens (Human)	3D-structure;Alternative splicing;Cell cycle;Cell division;Cytoplasm;Cytoplasmic vesicle;Cytoskeleton;Nucleus;Phosphoprotein;Reference proteome	azurophil granule lumen [GO:0035578]; centrosome [GO:0005813]; cytosol [GO:0005829]; endoplasmic reticulum-Golgi intermediate compartment [GO:0005793]; extracellular exosome [GO:0070062]; extracellular region [GO:0005576]; Flemming body [GO:0090543]; intracellular membrane-bounded organelle [GO:0043231]; midbody [GO:0030496]; nuclear envelope [GO:0005635]; cadherin binding [GO:0045296]; identical…
309	-1.991656711	2.338528907	-15.89655705	2.98E-32	2.96E-31	62.61216161	Q15067	Tumor - TANM	TRUE	ACOX1	HUMAN	reviewed	Peroxisomal acyl-coenzyme A oxidase 1 (AOX) (EC 1.3.3.6) (Palmitoyl-CoA oxidase) (Straight-chain acyl-CoA oxidase) (SCOX) [Cleaved into: Peroxisomal acyl-CoA oxidase 1, A chain; Peroxisomal acyl-CoA oxidase 1, B chain; Peroxisomal acyl-CoA oxidase 1, C chain]	ACOX1 ACOX	Homo sapiens (Human)	Acetylation;Alternative splicing;Deafness;Disease variant;FAD;Fatty acid metabolism;Flavoprotein;Lipid metabolism;Neuropathy;Oxidoreductase;Peroxisome;Phosphoprotein;Reference proteome	cytosol [GO:0005829]; membrane [GO:0016020]; peroxisomal matrix [GO:0005782]; peroxisomal membrane [GO:0005778]; peroxisome [GO:0005777]; acyl-CoA oxidase activity [GO:0003997]; FAD binding [GO:0071949]; fatty acid binding [GO:0005504]; flavin adenine dinucleotide binding [GO:0050660]; palmitoyl-CoA oxidase activity [GO:0016401]; PDZ domain binding [GO:0030165]; protein homodimerization activity …
310	2.133648418	-0.336484496	16.6055836	3.48E-32	3.39E-31	62.59476861	P12931	Tumor - TANM	TRUE	SRC	HUMAN	reviewed	Proto-oncogene tyrosine-protein kinase Src (EC 2.7.10.2) (Proto-oncogene c-Src) (pp60c-src) (p60-Src)	SRC SRC1	Homo sapiens (Human)	3D-structure;ATP-binding;Alternative splicing;Cell adhesion;Cell cycle;Cell junction;Cell membrane;Cytoplasm;Cytoskeleton;Disease variant;Host-virus interaction;Immunity;Kinase;Lipoprotein;Membrane;Mitochondrion;Mitochondrion inner membrane;Myristate;Nucleotide-binding;Nucleus;Phosphoprotein;Proto-oncogene;Reference proteome;SH2 domain;SH3 domain;Transferase;Tyrosine-protein kinase;Ubl conjugation	actin filament [GO:0005884]; caveola [GO:0005901]; cell junction [GO:0030054]; cytoplasm [GO:0005737]; cytosol [GO:0005829]; extracellular exosome [GO:0070062]; extrinsic component of cytoplasmic side of plasma membrane [GO:0031234]; focal adhesion [GO:0005925]; glutamatergic synapse [GO:0098978]; late endosome [GO:0005770]; lysosome [GO:0005764]; membrane raft [GO:0045121]; mitochondrial inner m…
311	1.567981907	2.519030823	15.89189255	3.06E-32	3.02E-31	62.58691221	P31942	Tumor - TANM	TRUE	HNRH3	HUMAN	reviewed	Heterogeneous nuclear ribonucleoprotein H3 (hnRNP H3) (Heterogeneous nuclear ribonucleoprotein 2H9) (hnRNP 2H9)	HNRNPH3 HNRPH3	Homo sapiens (Human)	Acetylation;Alternative splicing;Direct protein sequencing;Isopeptide bond;Methylation;Nucleus;Phosphoprotein;RNA-binding;Reference proteome;Repeat;Ribonucleoprotein;Ubl conjugation;mRNA processing	nucleoplasm [GO:0005654]; nucleus [GO:0005634]; ribonucleoprotein complex [GO:1990904]; spliceosomal complex [GO:0005681]; RNA binding [GO:0003723]; epithelial cell differentiation [GO:0030855]; mRNA splicing, via spliceosome [GO:0000398]; regulation of RNA splicing [GO:0043484]; RNA processing [GO:0006396]; RNA splicing [GO:0008380]
312	-2.733357598	4.117229401	-15.891243	3.07E-32	3.02E-31	62.58339592	Q13228	Tumor - TANM	TRUE	SBP1	HUMAN	reviewed	Methanethiol oxidase (MTO) (EC 1.8.3.4) (56 kDa selenium-binding protein) (SBP56) (SP56) (Selenium-binding protein 1)	SELENBP1 SBP	Homo sapiens (Human)	Acetylation;Alternative splicing;Cytoplasm;Direct protein sequencing;Disease variant;Membrane;Nucleus;Oxidoreductase;Phosphoprotein;Protein transport;Reference proteome;Selenium;Transport	cytosol [GO:0005829]; extracellular exosome [GO:0070062]; extracellular space [GO:0005615]; fibrillar center [GO:0001650]; membrane [GO:0016020]; nucleolus [GO:0005730]; methanethiol oxidase activity [GO:0018549]; selenium binding [GO:0008430]; protein transport [GO:0015031]
313	1.640677692	1.808269995	15.88586419	3.16E-32	3.10E-31	62.55427652	Q99729	Tumor - TANM	TRUE	ROAA	HUMAN	reviewed	Heterogeneous nuclear ribonucleoprotein A/B (hnRNP A/B) (APOBEC1-binding protein 1) (ABBP-1)	HNRNPAB ABBP1 HNRPAB	Homo sapiens (Human)	3D-structure;Acetylation;Alternative splicing;Cytoplasm;Direct protein sequencing;Isopeptide bond;Methylation;Nucleus;Phosphoprotein;RNA-binding;Reference proteome;Repeat;Ubl conjugation	cytoplasm [GO:0005737]; nucleoplasm [GO:0005654]; nucleus [GO:0005634]; ribonucleoprotein complex [GO:1990904]; RNA polymerase II transcription regulator complex [GO:0090575]; mRNA binding [GO:0003729]; RNA binding [GO:0003723]; epithelial to mesenchymal transition [GO:0001837]; positive regulation of transcription, DNA-templated [GO:0045893]; regulation of gene expression [GO:0010468]
314	2.594596767	0.609837863	15.99135557	3.43E-32	3.35E-31	62.49490701	Q6PIU2	Tumor - TANM	TRUE	NCEH1	HUMAN	reviewed	Neutral cholesterol ester hydrolase 1 (NCEH) (EC 3.1.1.-) (Arylacetamide deacetylase-like 1)	NCEH1 AADACL1 KIAA1363	Homo sapiens (Human)	Alternative splicing;Cell membrane;Endoplasmic reticulum;Glycoprotein;Hydrolase;Lipid degradation;Lipid metabolism;Membrane;Microsome;Reference proteome;Signal-anchor;Transmembrane;Transmembrane helix	endoplasmic reticulum membrane [GO:0005789]; integral component of membrane [GO:0016021]; membrane [GO:0016020]; plasma membrane [GO:0005886]; hydrolase activity [GO:0016787]; phosphate ion binding [GO:0042301]; serine hydrolase activity [GO:0017171]; sterol esterase activity [GO:0004771]; ether lipid metabolic process [GO:0046485]; lipid catabolic process [GO:0016042]; low-density lipoprotein pa…
315	1.418261662	5.716026441	15.87488566	3.35E-32	3.28E-31	62.49483175	P07437	Tumor - TANM	TRUE	TBB5	HUMAN	reviewed	Tubulin beta chain (Tubulin beta-5 chain)	TUBB TUBB5 OK/SW-cl.56	Homo sapiens (Human)	3D-structure;Acetylation;Cytoplasm;Cytoskeleton;Direct protein sequencing;Disease variant;GTP-binding;Isopeptide bond;Methylation;Microtubule;Nucleotide-binding;Phosphoprotein;Reference proteome;Ubl conjugation	azurophil granule lumen [GO:0035578]; cell body [GO:0044297]; cytoplasm [GO:0005737]; cytoplasmic ribonucleoprotein granule [GO:0036464]; cytoskeleton [GO:0005856]; cytosol [GO:0005829]; extracellular exosome [GO:0070062]; extracellular region [GO:0005576]; membrane raft [GO:0045121]; microtubule [GO:0005874]; nuclear envelope lumen [GO:0005641]; nucleus [GO:0005634]; protein-containing complex […
316	1.439376011	1.678656547	15.85800111	3.68E-32	3.56E-31	62.40338191	P26368	Tumor - TANM	TRUE	U2AF2	HUMAN	reviewed	Splicing factor U2AF 65 kDa subunit (U2 auxiliary factor 65 kDa subunit) (hU2AF(65)) (hU2AF65) (U2 snRNP auxiliary factor large subunit)	U2AF2 U2AF65	Homo sapiens (Human)	3D-structure;Acetylation;Alternative splicing;Direct protein sequencing;Hydroxylation;Isopeptide bond;Nucleus;Phosphoprotein;RNA-binding;Reference proteome;Repeat;Repressor;Spliceosome;Ubl conjugation;mRNA processing;mRNA splicing	commitment complex [GO:0000243]; nuclear speck [GO:0016607]; nucleoplasm [GO:0005654]; nucleus [GO:0005634]; spliceosomal complex [GO:0005681]; U2-type prespliceosome [GO:0071004]; U2AF complex [GO:0089701]; C2H2 zinc finger domain binding [GO:0070742]; enzyme binding [GO:0019899]; poly-pyrimidine tract binding [GO:0008187]; pre-mRNA 3'-splice site binding [GO:0030628]; RNA binding [GO:0003723]; …
317	1.424783932	3.278798962	15.85152872	3.81E-32	3.68E-31	62.36831785	P14866	Tumor - TANM	TRUE	HNRPL	HUMAN	reviewed	Heterogeneous nuclear ribonucleoprotein L (hnRNP L)	HNRNPL HNRPL P/OKcl.14	Homo sapiens (Human)	3D-structure;Acetylation;Alternative splicing;Cytoplasm;Direct protein sequencing;Isopeptide bond;Methylation;Nucleus;Phosphoprotein;RNA-binding;Reference proteome;Repeat;Ribonucleoprotein;Ubl conjugation	cytoplasm [GO:0005737]; extracellular exosome [GO:0070062]; membrane [GO:0016020]; nucleoplasm [GO:0005654]; nucleus [GO:0005634]; ribonucleoprotein complex [GO:1990904]; ribonucleoprotein granule [GO:0035770]; mRNA binding [GO:0003729]; pre-mRNA intronic binding [GO:0097157]; RNA binding [GO:0003723]; transcription cis-regulatory region binding [GO:0000976]; mRNA processing [GO:0006397]; regulat…
318	1.35978564	1.037475325	15.84350117	3.98E-32	3.83E-31	62.32482226	P25685	Tumor - TANM	TRUE	DNJB1	HUMAN	reviewed	DnaJ homolog subfamily B member 1 (DnaJ protein homolog 1) (Heat shock 40 kDa protein 1) (HSP40) (Heat shock protein 40) (Human DnaJ protein 1) (hDj-1)	DNAJB1 DNAJ1 HDJ1 HSPF1	Homo sapiens (Human)	3D-structure;Alternative splicing;Chaperone;Cytoplasm;Direct protein sequencing;Nucleus;Phosphoprotein;Reference proteome;Stress response	cytoplasm [GO:0005737]; cytosol [GO:0005829]; dendritic spine [GO:0043197]; extracellular exosome [GO:0070062]; glutamatergic synapse [GO:0098978]; neuronal cell body [GO:0043025]; nucleolus [GO:0005730]; nucleoplasm [GO:0005654]; nucleus [GO:0005634]; postsynaptic density [GO:0014069]; sperm head [GO:0061827]; ATPase activator activity [GO:0001671]; ATPase binding [GO:0051117]; cadherin binding …
319	1.358894721	0.632487445	15.98835456	4.35E-32	4.17E-31	62.26538381	O43324	Tumor - TANM	TRUE	MCA3	HUMAN	reviewed	Eukaryotic translation elongation factor 1 epsilon-1 (Aminoacyl tRNA synthetase complex-interacting multifunctional protein 3) (Elongation factor p18) (Multisynthase complex auxiliary component p18)	EEF1E1 AIMP3 P18	Homo sapiens (Human)	3D-structure;Acetylation;Alternative splicing;Coiled coil;Cytoplasm;Direct protein sequencing;Nucleus;Protein biosynthesis;Reference proteome	aminoacyl-tRNA synthetase multienzyme complex [GO:0017101]; cytoplasm [GO:0005737]; cytosol [GO:0005829]; nucleolus [GO:0005730]; nucleoplasm [GO:0005654]; nucleus [GO:0005634]; negative regulation of cell population proliferation [GO:0008285]; positive regulation of apoptotic process [GO:0043065]; positive regulation of cellular senescence [GO:2000774]; positive regulation of DNA damage response…
320	1.472259606	0.648416143	15.90618607	4.35E-32	4.17E-31	62.25072741	Q15459	Tumor - TANM	TRUE	SF3A1	HUMAN	reviewed	Splicing factor 3A subunit 1 (SF3a120) (Spliceosome-associated protein 114) (SAP 114)	SF3A1 SAP114	Homo sapiens (Human)	3D-structure;Acetylation;Alternative splicing;Isopeptide bond;Nucleus;Phosphoprotein;Reference proteome;Repeat;Spliceosome;Ubl conjugation;mRNA processing;mRNA splicing	catalytic step 2 spliceosome [GO:0071013]; nuclear speck [GO:0016607]; nucleoplasm [GO:0005654]; nucleus [GO:0005634]; spliceosomal complex [GO:0005681]; U2 snRNP [GO:0005686]; U2-type precatalytic spliceosome [GO:0071005]; U2-type prespliceosome [GO:0071004]; U2-type spliceosomal complex [GO:0005684]; RNA binding [GO:0003723]; mRNA 3'-splice site recognition [GO:0000389]; mRNA processing [GO:000…
321	1.358083397	4.600455723	15.80131694	5.00E-32	4.77E-31	62.09613895	P07910	Tumor - TANM	TRUE	HNRPC	HUMAN	reviewed	Heterogeneous nuclear ribonucleoproteins C1/C2 (hnRNP C1/C2)	HNRNPC HNRPC	Homo sapiens (Human)	3D-structure;Acetylation;Alternative splicing;Coiled coil;Direct protein sequencing;Isopeptide bond;Nucleus;Phosphoprotein;RNA-binding;Reference proteome;Ribonucleoprotein;Spliceosome;Ubl conjugation;mRNA processing;mRNA splicing	actin cytoskeleton [GO:0015629]; catalytic step 2 spliceosome [GO:0071013]; chromatin [GO:0000785]; cytosol [GO:0005829]; extracellular exosome [GO:0070062]; extracellular region [GO:0005576]; membrane [GO:0016020]; nucleoplasm [GO:0005654]; nucleus [GO:0005634]; protein-containing complex [GO:0032991]; spliceosomal complex [GO:0005681]; telomerase holoenzyme complex [GO:0005697]; identical prote…
322	1.952548949	1.912770633	15.75362788	6.47E-32	6.16E-31	61.83737733	P53004	Tumor - TANM	TRUE	BIEA	HUMAN	reviewed	Biliverdin reductase A (BVR A) (EC 1.3.1.24) (Biliverdin-IX alpha-reductase)	BLVRA BLVR BVR	Homo sapiens (Human)	3D-structure;Acetylation;Cytoplasm;Direct protein sequencing;Metal-binding;NAD;NADP;Oxidoreductase;Phosphoprotein;Reference proteome;Zinc	cytosol [GO:0005829]; extracellular exosome [GO:0070062]; biliberdin reductase NAD+ activity [GO:0106276]; biliverdin reductase (NAD(P)+) activity [GO:0004074]; biliverdin reductase (NADP+) activity [GO:0106277]; nucleotide binding [GO:0000166]; zinc ion binding [GO:0008270]; heme catabolic process [GO:0042167]
323	1.485198563	-1.343065429	15.88998462	7.33E-32	6.95E-31	61.74435257	Q9UKV8	Tumor - TANM	TRUE	AGO2	HUMAN	reviewed	Protein argonaute-2 (Argonaute2) (hAgo2) (EC 3.1.26.n2) (Argonaute RISC catalytic component 2) (Eukaryotic translation initiation factor 2C 2) (eIF-2C 2) (eIF2C 2) (PAZ Piwi domain protein) (PPD) (Protein slicer)	AGO2 EIF2C2	Homo sapiens (Human)	3D-structure;Alternative splicing;Cytoplasm;Endonuclease;Hydrolase;Hydroxylation;Magnesium;Manganese;Metal-binding;Nitration;Nuclease;Nucleus;Phosphoprotein;RNA-binding;RNA-mediated gene silencing;Reference proteome;Repressor;Ribonucleoprotein;Transcription;Transcription regulation;Translation regulation;Ubl conjugation	cytoplasm [GO:0005737]; cytoplasmic ribonucleoprotein granule [GO:0036464]; cytosol [GO:0005829]; dendrite [GO:0030425]; extracellular exosome [GO:0070062]; membrane [GO:0016020]; mRNA cap binding complex [GO:0005845]; nucleoplasm [GO:0005654]; nucleus [GO:0005634]; P-body [GO:0000932]; polysome [GO:0005844]; ribonucleoprotein complex [GO:1990904]; RISC complex [GO:0016442]; RISC-loading complex …
324	1.619448421	-1.374525661	16.27108376	8.41E-32	7.91E-31	61.68530838	Q9UBU9	Tumor - TANM	TRUE	NXF1	HUMAN	reviewed	Nuclear RNA export factor 1 (Tip-associated protein) (Tip-associating protein) (mRNA export factor TAP)	NXF1 TAP	Homo sapiens (Human)	3D-structure;Acetylation;Alternative splicing;Cytoplasm;Host-virus interaction;Leucine-rich repeat;Methylation;Nitration;Nuclear pore complex;Nucleus;Phosphoprotein;Protein transport;RNA-binding;Reference proteome;Repeat;Translocation;Transport;mRNA transport	cytoplasm [GO:0005737]; cytoplasmic stress granule [GO:0010494]; cytosol [GO:0005829]; nuclear inclusion body [GO:0042405]; nuclear pore [GO:0005643]; nuclear speck [GO:0016607]; nucleoplasm [GO:0005654]; nucleus [GO:0005634]; mRNA binding [GO:0003729]; RNA binding [GO:0003723]; mRNA export from nucleus [GO:0006406]; poly(A)+ mRNA export from nucleus [GO:0016973]; protein transport [GO:0015031]
325	-2.015630863	1.454258813	-15.75539853	7.91E-32	7.48E-31	61.64509645	Q99447	Tumor - TANM	TRUE	PCY2	HUMAN	reviewed	Ethanolamine-phosphate cytidylyltransferase (EC 2.7.7.14) (CTP:phosphoethanolamine cytidylyltransferase) (Phosphorylethanolamine transferase)	PCYT2	Homo sapiens (Human)	3D-structure;Alternative splicing;Disease variant;Hereditary spastic paraplegia;Lipid biosynthesis;Lipid metabolism;Neurodegeneration;Nucleotidyltransferase;Phospholipid biosynthesis;Phospholipid metabolism;Phosphoprotein;Reference proteome;Transferase	endoplasmic reticulum membrane [GO:0005789]; ethanolamine-phosphate cytidylyltransferase activity [GO:0004306]; phosphatidylethanolamine biosynthetic process [GO:0006646]; phospholipid biosynthetic process [GO:0008654]
326	1.655944136	3.185419775	15.70819331	8.29E-32	7.81E-31	61.59061625	P12956	Tumor - TANM	TRUE	XRCC6	HUMAN	reviewed	X-ray repair cross-complementing protein 6 (EC 3.6.4.-) (EC 4.2.99.-) (5'-deoxyribose-5-phosphate lyase Ku70) (5'-dRP lyase Ku70) (70 kDa subunit of Ku antigen) (ATP-dependent DNA helicase 2 subunit 1) (ATP-dependent DNA helicase II 70 kDa subunit) (CTC box-binding factor 75 kDa subunit) (CTC75) (CTCBF) (DNA repair protein XRCC6) (Lupus Ku autoantigen protein p70) (Ku70) (Thyroid-lupus autoantige…	XRCC6 G22P1	Homo sapiens (Human)	3D-structure;ADP-ribosylation;ATP-binding;Acetylation;Activator;Alternative splicing;Chromosome;DNA damage;DNA recombination;DNA repair;DNA-binding;Direct protein sequencing;Helicase;Host-virus interaction;Hydrolase;Immunity;Innate immunity;Isopeptide bond;Lyase;Multifunctional enzyme;Nucleotide-binding;Nucleus;Phosphoprotein;Reference proteome;Systemic lupus erythematosus;Transcription;Transcrip…	chromosome, telomeric region [GO:0000781]; cytosol [GO:0005829]; extracellular region [GO:0005576]; ficolin-1-rich granule lumen [GO:1904813]; Ku70:Ku80 complex [GO:0043564]; membrane [GO:0016020]; nonhomologous end joining complex [GO:0070419]; nuclear telomere cap complex [GO:0000783]; nucleolus [GO:0005730]; nucleoplasm [GO:0005654]; nucleus [GO:0005634]; protein-containing complex [GO:0032991…
327	2.099473022	-2.018698599	16.02030584	9.11E-32	8.54E-31	61.55975843	Q9H7B2	Tumor - TANM	TRUE	RPF2	HUMAN	reviewed	Ribosome production factor 2 homolog (Brix domain-containing protein 1) (Ribosome biogenesis protein RPF2 homolog)	RPF2 BXDC1	Homo sapiens (Human)	Nucleus;Reference proteome;Ribosome biogenesis	chromosome [GO:0005694]; nucleolus [GO:0005730]; nucleoplasm [GO:0005654]; 5S rRNA binding [GO:0008097]; RNA binding [GO:0003723]; rRNA binding [GO:0019843]; maturation of LSU-rRNA from tricistronic rRNA transcript (SSU-rRNA, 5.8S rRNA, LSU-rRNA) [GO:0000463]; protein localization to nucleolus [GO:1902570]; regulation of signal transduction by p53 class mediator [GO:1901796]; ribosomal large subu…
328	1.615389168	0.562360988	15.6739441	9.98E-32	9.33E-31	61.40445515	Q99598	Tumor - TANM	TRUE	TSNAX	HUMAN	reviewed	Translin-associated protein X (Translin-associated factor X)	TSNAX TRAX	Homo sapiens (Human)	3D-structure;Cytoplasm;DNA-binding;Developmental protein;Differentiation;Golgi apparatus;Isopeptide bond;Magnesium;Metal-binding;Nucleus;Reference proteome;Spermatogenesis;Ubl conjugation	cytoplasm [GO:0005737]; cytosol [GO:0005829]; Golgi apparatus [GO:0005794]; nucleoplasm [GO:0005654]; nucleus [GO:0005634]; perinuclear region of cytoplasm [GO:0048471]; A2A adenosine receptor binding [GO:0031687]; DNA binding [GO:0003677]; endoribonuclease activity [GO:0004521]; metal ion binding [GO:0046872]; protein-containing complex binding [GO:0044877]; RNA binding [GO:0003723]; sequence-sp…
329	1.657872133	1.097707063	15.67340925	1.00E-31	9.33E-31	61.40154696	Q15121	Tumor - TANM	TRUE	PEA15	HUMAN	reviewed	Astrocytic phosphoprotein PEA-15 (15 kDa phosphoprotein enriched in astrocytes) (Phosphoprotein enriched in diabetes) (PED)	PEA15	Homo sapiens (Human)	3D-structure;Alternative splicing;Apoptosis;Cytoplasm;Direct protein sequencing;Phosphoprotein;Reference proteome;Sugar transport;Transport	cytosol [GO:0005829]; microtubule associated complex [GO:0005875]; nucleoplasm [GO:0005654]; apoptotic process [GO:0006915]; carbohydrate transport [GO:0008643]; MAPK cascade [GO:0000165]; negative regulation of extrinsic apoptotic signaling pathway via death domain receptors [GO:1902042]; negative regulation of glucose import [GO:0046325]; positive regulation of extrinsic apoptotic signaling pat…
330	1.417116341	3.358488716	15.66264923	1.06E-31	9.86E-31	61.34303402	Q01518	Tumor - TANM	TRUE	CAP1	HUMAN	reviewed	Adenylyl cyclase-associated protein 1 (CAP 1)	CAP1 CAP	Homo sapiens (Human)	3D-structure;Acetylation;Actin-binding;Alternative splicing;Cell membrane;Direct protein sequencing;Isopeptide bond;Membrane;Methylation;Phosphoprotein;Reference proteome;Ubl conjugation	azurophil granule lumen [GO:0035578]; cortical actin cytoskeleton [GO:0030864]; cytoplasm [GO:0005737]; extracellular exosome [GO:0070062]; extracellular region [GO:0005576]; focal adhesion [GO:0005925]; plasma membrane [GO:0005886]; actin binding [GO:0003779]; adenylate cyclase binding [GO:0008179]; actin cytoskeleton organization [GO:0030036]; activation of adenylate cyclase activity [GO:000719…
331	-1.908626185	1.372123107	-15.69597894	1.09E-31	1.01E-30	61.32398065	P12694	Tumor - TANM	TRUE	ODBA	HUMAN	reviewed	2-oxoisovalerate dehydrogenase subunit alpha, mitochondrial (EC 1.2.4.4) (Branched-chain alpha-keto acid dehydrogenase E1 component alpha chain) (BCKDE1A) (BCKDH E1-alpha)	BCKDHA	Homo sapiens (Human)	3D-structure;Acetylation;Alternative splicing;Direct protein sequencing;Disease variant;Maple syrup urine disease;Metal-binding;Mitochondrion;Oxidoreductase;Phosphoprotein;Potassium;Reference proteome;Thiamine pyrophosphate;Transit peptide	mitochondrial alpha-ketoglutarate dehydrogenase complex [GO:0005947]; mitochondrial matrix [GO:0005759]; mitochondrion [GO:0005739]; 3-methyl-2-oxobutanoate dehydrogenase (2-methylpropanoyl-transferring) activity [GO:0003863]; carboxy-lyase activity [GO:0016831]; metal ion binding [GO:0046872]; branched-chain amino acid catabolic process [GO:0009083]
332	2.126083687	-0.171314946	16.65180505	1.43E-31	1.32E-30	61.2433284	Q8IXB1	Tumor - TANM	TRUE	DJC10	HUMAN	reviewed	DnaJ homolog subfamily C member 10 (EC 1.8.4.-) (Endoplasmic reticulum DNA J domain-containing protein 5) (ER-resident protein ERdj5) (ERdj5) (Macrothioredoxin) (MTHr)	DNAJC10 ERDJ5 UNQ495/PRO1012	Homo sapiens (Human)	Alternative splicing;Disulfide bond;Endoplasmic reticulum;Glycoprotein;Oxidoreductase;Redox-active center;Reference proteome;Repeat;Signal	endoplasmic reticulum [GO:0005783]; endoplasmic reticulum chaperone complex [GO:0034663]; endoplasmic reticulum lumen [GO:0005788]; membrane [GO:0016020]; ATPase activator activity [GO:0001671]; ATPase binding [GO:0051117]; chaperone binding [GO:0051087]; disulfide oxidoreductase activity [GO:0015036]; Hsp70 protein binding [GO:0030544]; misfolded protein binding [GO:0051787]; oxidoreductase acti…
333	1.403949348	3.450843513	15.63792768	1.21E-31	1.12E-30	61.20855061	P23246	Tumor - TANM	TRUE	SFPQ	HUMAN	reviewed	Splicing factor, proline- and glutamine-rich (100 kDa DNA-pairing protein) (hPOMp100) (DNA-binding p52/p100 complex, 100 kDa subunit) (Polypyrimidine tract-binding protein-associated-splicing factor) (PSF) (PTB-associated-splicing factor)	SFPQ PSF	Homo sapiens (Human)	3D-structure;Acetylation;Activator;Alternative splicing;Biological rhythms;Chromosomal rearrangement;Coiled coil;Cytoplasm;DNA damage;DNA recombination;DNA repair;DNA-binding;Direct protein sequencing;Immunity;Innate immunity;Isopeptide bond;Methylation;Nucleus;Phosphoprotein;RNA-binding;Reference proteome;Repeat;Repressor;Transcription;Transcription regulation;Ubl conjugation;mRNA processing;mRN…	chromatin [GO:0000785]; cytosol [GO:0005829]; dendrite cytoplasm [GO:0032839]; nuclear matrix [GO:0016363]; nuclear speck [GO:0016607]; nucleoplasm [GO:0005654]; nucleus [GO:0005634]; paraspeckles [GO:0042382]; RNA polymerase II transcription regulator complex [GO:0090575]; chromatin binding [GO:0003682]; DNA binding [GO:0003677]; histone deacetylase binding [GO:0042826]; nucleic acid binding [GO…
334	-1.947592035	1.496236442	-15.83761842	1.50E-31	1.38E-30	61.04335059	Q8N4T8	Tumor - TANM	TRUE	CBR4	HUMAN	reviewed	3-oxoacyl-[acyl-carrier-protein] reductase (EC 1.1.1.100) (3-ketoacyl-[acyl-carrier-protein] reductase beta subunit) (KAR beta subunit) (Carbonyl reductase family member 4) (CBR4) (Quinone reductase CBR4) (EC 1.6.5.10) (Short chain dehydrogenase/reductase family 45C member 1)	CBR4 SDR45C1	Homo sapiens (Human)	3D-structure;Acetylation;Alternative splicing;Fatty acid biosynthesis;Fatty acid metabolism;Lipid biosynthesis;Lipid metabolism;Mitochondrion;NAD;NADP;Oxidoreductase;Reference proteome	mitochondrial matrix [GO:0005759]; oxidoreductase complex [GO:1990204]; 3-oxo-glutaryl-[acp] methyl ester reductase activity [GO:0102131]; 3-oxo-pimeloyl-[acp] methyl ester reductase activity [GO:0102132]; 3-oxoacyl-[acyl-carrier-protein] reductase (NADPH) activity [GO:0004316]; NAD(P)H dehydrogenase (quinone) activity [GO:0003955]; NADPH binding [GO:0070402]; NADPH dehydrogenase (quinone) activi…
335	1.50978781	-0.879742487	16.06313738	1.87E-31	1.70E-30	60.87516548	Q99471	Tumor - TANM	TRUE	PFD5	HUMAN	reviewed	Prefoldin subunit 5 (Myc modulator 1) (c-Myc-binding protein Mm-1)	PFDN5 MM1 PFD5	Homo sapiens (Human)	3D-structure;Acetylation;Alternative splicing;Chaperone;Cytoplasm;Nucleus;Phosphoprotein;Reference proteome	cytoplasm [GO:0005737]; cytosol [GO:0005829]; intermediate filament cytoskeleton [GO:0045111]; nucleus [GO:0005634]; prefoldin complex [GO:0016272]; amyloid-beta binding [GO:0001540]; transcription corepressor activity [GO:0003714]; unfolded protein binding [GO:0051082]; negative regulation of amyloid fibril formation [GO:1905907]; negative regulation of canonical Wnt signaling pathway [GO:009009…
336	1.443307442	1.233418698	15.57590671	1.70E-31	1.56E-30	60.87086954	P61421	Tumor - TANM	TRUE	VA0D1	HUMAN	reviewed	V-type proton ATPase subunit d 1 (V-ATPase subunit d 1) (32 kDa accessory protein) (V-ATPase 40 kDa accessory protein) (V-ATPase AC39 subunit) (p39) (Vacuolar proton pump subunit d 1)	ATP6V0D1 ATP6D VPATPD	Homo sapiens (Human)	3D-structure;Cilium biogenesis/degradation;Hydrogen ion transport;Ion transport;Lysosome;Membrane;Phosphoprotein;Reference proteome;Transport	apical plasma membrane [GO:0016324]; axon terminus [GO:0043679]; early endosome [GO:0005769]; endosome membrane [GO:0010008]; extracellular exosome [GO:0070062]; lysosomal membrane [GO:0005765]; membrane [GO:0016020]; phagocytic vesicle membrane [GO:0030670]; plasma membrane proton-transporting V-type ATPase complex [GO:0033181]; proton-transporting V-type ATPase, V0 domain [GO:0033179]; synaptic…
337	1.747595525	0.171074184	15.80304496	1.80E-31	1.64E-30	60.86226796	O14974	Tumor - TANM	TRUE	MYPT1	HUMAN	reviewed	Protein phosphatase 1 regulatory subunit 12A (Myosin phosphatase-targeting subunit 1) (Myosin phosphatase target subunit 1) (Protein phosphatase myosin-binding subunit)	PPP1R12A MBS MYPT1	Homo sapiens (Human)	3D-structure;ANK repeat;Alternative splicing;Cytoplasm;Cytoskeleton;Direct protein sequencing;Disease variant;Hydroxylation;Phosphoprotein;Reference proteome;Repeat	A band [GO:0031672]; actin cytoskeleton [GO:0015629]; centrosome [GO:0005813]; contractile fiber [GO:0043292]; cytoplasm [GO:0005737]; cytosol [GO:0005829]; focal adhesion [GO:0005925]; kinetochore [GO:0000776]; nucleolus [GO:0005730]; nucleoplasm [GO:0005654]; plasma membrane [GO:0005886]; PTW/PP1 phosphatase complex [GO:0072357]; Z disc [GO:0030018]; 14-3-3 protein binding [GO:0071889]; enzyme …
338	1.280988566	2.004266386	15.55889477	1.87E-31	1.70E-30	60.77817326	O75340	Tumor - TANM	TRUE	PDCD6	HUMAN	reviewed	Programmed cell death protein 6 (Apoptosis-linked gene 2 protein homolog) (ALG-2)	PDCD6 ALG2	Homo sapiens (Human)	3D-structure;Acetylation;Alternative splicing;Angiogenesis;Apoptosis;Calcium;Cytoplasm;Cytoplasmic vesicle;Endoplasmic reticulum;Endosome;Magnesium;Membrane;Metal-binding;Nucleus;Reference proteome;Repeat	COPII vesicle coat [GO:0030127]; Cul3-RING ubiquitin ligase complex [GO:0031463]; cytoplasm [GO:0005737]; cytoplasmic vesicle [GO:0031410]; cytosol [GO:0005829]; endoplasmic reticulum [GO:0005783]; endoplasmic reticulum exit site [GO:0070971]; endoplasmic reticulum membrane [GO:0005789]; endosome [GO:0005768]; extracellular exosome [GO:0070062]; nucleoplasm [GO:0005654]; nucleus [GO:0005634]; cal…
339	1.366988005	1.966638527	15.55363021	1.92E-31	1.74E-30	60.74948094	Q13148	Tumor - TANM	TRUE	TADBP	HUMAN	reviewed	TAR DNA-binding protein 43 (TDP-43)	TARDBP TDP43	Homo sapiens (Human)	3D-structure;Alternative splicing;Amyotrophic lateral sclerosis;Biological rhythms;Cytoplasm;DNA-binding;Direct protein sequencing;Disease variant;Isopeptide bond;Methylation;Neurodegeneration;Nucleus;Phosphoprotein;RNA-binding;Reference proteome;Repeat;Repressor;Transcription;Transcription regulation;Ubl conjugation;mRNA processing;mRNA splicing	cytoplasmic stress granule [GO:0010494]; interchromatin granule [GO:0035061]; nuclear speck [GO:0016607]; nucleoplasm [GO:0005654]; nucleus [GO:0005634]; perichromatin fibrils [GO:0005726]; double-stranded DNA binding [GO:0003690]; identical protein binding [GO:0042802]; mRNA 3'-UTR binding [GO:0003730]; pre-mRNA intronic binding [GO:0097157]; RNA binding [GO:0003723]; RNA polymerase II cis-regul…
340	2.172020453	0.435274302	15.94903296	2.09E-31	1.88E-30	60.74868471	Q5VW32	Tumor - TANM	TRUE	BROX	HUMAN	reviewed	BRO1 domain-containing protein BROX (BRO1 domain- and CAAX motif-containing protein)	BROX BROFTI C1orf58	Homo sapiens (Human)	3D-structure;Acetylation;Alternative splicing;Lipoprotein;Membrane;Methylation;Prenylation;Reference proteome	extracellular exosome [GO:0070062]; membrane [GO:0016020]
341	2.417139831	0.362232982	15.65937945	2.02E-31	1.82E-30	60.72297126	P06756	Tumor - TANM	TRUE	ITAV	HUMAN	reviewed	Integrin alpha-V (Vitronectin receptor) (Vitronectin receptor subunit alpha) (CD antigen CD51) [Cleaved into: Integrin alpha-V heavy chain; Integrin alpha-V light chain]	ITGAV MSK8 VNRA VTNR	Homo sapiens (Human)	3D-structure;Alternative splicing;Calcium;Cell adhesion;Cell junction;Cell membrane;Cleavage on pair of basic residues;Direct protein sequencing;Disulfide bond;Glycoprotein;Host cell receptor for virus entry;Host-virus interaction;Integrin;Membrane;Metal-binding;Receptor;Reference proteome;Repeat;Signal;Transmembrane;Transmembrane helix	alphav-beta3 integrin-HMGB1 complex [GO:0035868]; alphav-beta3 integrin-IGF-1-IGF1R complex [GO:0035867]; alphav-beta3 integrin-PKCalpha complex [GO:0035866]; cell surface [GO:0009986]; cytosol [GO:0005829]; external side of plasma membrane [GO:0009897]; extracellular exosome [GO:0070062]; filopodium membrane [GO:0031527]; focal adhesion [GO:0005925]; integral component of plasma membrane [GO:000…
342	1.533171972	-0.589206323	15.60972459	2.14E-31	1.92E-30	60.65785976	Q8N2K0	Tumor - TANM	TRUE	ABD12	HUMAN	reviewed	Lysophosphatidylserine lipase ABHD12 (EC 3.1.-.-) (2-arachidonoylglycerol hydrolase ABHD12) (Abhydrolase domain-containing protein 12) (hABHD12) (Monoacylglycerol lipase ABHD12) (EC 3.1.1.23) (Oxidized phosphatidylserine lipase ABHD12) (EC 3.1.-.-)	ABHD12 C20orf22	Homo sapiens (Human)	Alternative splicing;Cataract;Deafness;Disease variant;Endoplasmic reticulum;Glycoprotein;Hydrolase;Lipid metabolism;Membrane;Neuropathy;Reference proteome;Retinitis pigmentosa;Transmembrane;Transmembrane helix	AMPA glutamate receptor complex [GO:0032281]; dendrite cytoplasm [GO:0032839]; endoplasmic reticulum membrane [GO:0005789]; integral component of membrane [GO:0016021]; membrane [GO:0016020]; plasma membrane [GO:0005886]; acylglycerol lipase activity [GO:0047372]; lysophospholipase activity [GO:0004622]; palmitoyl-(protein) hydrolase activity [GO:0008474]; phospholipase activity [GO:0004620]; acy…
343	1.378627883	2.163267102	15.5149814	2.37E-31	2.12E-30	60.53875016	P38919	Tumor - TANM	TRUE	IF4A3	HUMAN	reviewed	Eukaryotic initiation factor 4A-III (eIF-4A-III) (eIF4A-III) (EC 3.6.4.13) (ATP-dependent RNA helicase DDX48) (ATP-dependent RNA helicase eIF4A-3) (DEAD box protein 48) (Eukaryotic initiation factor 4A-like NUK-34) (Eukaryotic translation initiation factor 4A isoform 3) (Nuclear matrix protein 265) (NMP 265) (hNMP 265) [Cleaved into: Eukaryotic initiation factor 4A-III, N-terminally processed]	EIF4A3 DDX48 KIAA0111	Homo sapiens (Human)	3D-structure;ATP-binding;Acetylation;Cytoplasm;Direct protein sequencing;Disease variant;Helicase;Hydrolase;Isopeptide bond;Nonsense-mediated mRNA decay;Nucleotide-binding;Nucleus;Phosphoprotein;RNA-binding;Reference proteome;Spliceosome;Translation regulation;Transport;Ubl conjugation;mRNA processing;mRNA splicing;mRNA transport;rRNA processing	catalytic step 2 spliceosome [GO:0071013]; cytoplasm [GO:0005737]; cytosol [GO:0005829]; dendrite [GO:0030425]; exon-exon junction complex [GO:0035145]; glutamatergic synapse [GO:0098978]; membrane [GO:0016020]; neuronal cell body [GO:0043025]; nuclear speck [GO:0016607]; nucleolus [GO:0005730]; nucleoplasm [GO:0005654]; nucleus [GO:0005634]; postsynaptic cytosol [GO:0099524]; U2-type catalytic s…
344	1.60977783	-0.321005283	15.85265967	2.73E-31	2.41E-30	60.47415136	Q9H3U1	Tumor - TANM	TRUE	UN45A	HUMAN	reviewed	Protein unc-45 homolog A (Unc-45A) (GCUNC-45) (Smooth muscle cell-associated protein 1) (SMAP-1)	UNC45A SMAP1	Homo sapiens (Human)	3D-structure;Acetylation;Alternative splicing;Chaperone;Cytoplasm;Developmental protein;Differentiation;Myogenesis;Nucleus;Phosphoprotein;Reference proteome;Repeat;TPR repeat	cytosol [GO:0005829]; Golgi apparatus [GO:0005794]; nuclear speck [GO:0016607]; perinuclear region of cytoplasm [GO:0048471]; cadherin binding [GO:0045296]; Hsp90 protein binding [GO:0051879]; cell differentiation [GO:0030154]; chaperone-mediated protein folding [GO:0061077]; muscle organ development [GO:0007517]
345	1.632248825	0.244761251	15.80952948	2.72E-31	2.41E-30	60.46808185	O14776	Tumor - TANM	TRUE	TCRG1	HUMAN	reviewed	Transcription elongation regulator 1 (TATA box-binding protein-associated factor 2S) (Transcription factor CA150)	TCERG1 CA150 TAF2S	Homo sapiens (Human)	3D-structure;Activator;Alternative splicing;Coiled coil;Direct protein sequencing;Isopeptide bond;Methylation;Nucleus;Phosphoprotein;Reference proteome;Repeat;Repressor;Transcription;Transcription regulation;Ubl conjugation	nuclear speck [GO:0016607]; nucleoplasm [GO:0005654]; nucleus [GO:0005634]; identical protein binding [GO:0042802]; RNA binding [GO:0003723]; RNA polymerase binding [GO:0070063]; RNA polymerase II-specific DNA-binding transcription factor binding [GO:0061629]; transcription coactivator activity [GO:0003713]; transcription coregulator activity [GO:0003712]; transcription corepressor activity [GO:0…
346	1.612926164	-0.52619251	15.52867679	2.70E-31	2.40E-30	60.41785796	Q9NPQ8	Tumor - TANM	TRUE	RIC8A	HUMAN	reviewed	Synembryn-A (Protein Ric-8A)	RIC8A	Homo sapiens (Human)	Alternative splicing;Cell membrane;Cytoplasm;Guanine-nucleotide releasing factor;Membrane;Phosphoprotein;Reference proteome	cytoplasm [GO:0005737]; plasma membrane [GO:0005886]; G-protein alpha-subunit binding [GO:0001965]; GTPase activator activity [GO:0005096]; guanyl-nucleotide exchange factor activity [GO:0005085]; adenylate cyclase-inhibiting G protein-coupled receptor signaling pathway [GO:0007193]; basement membrane organization [GO:0071711]; cell migration involved in gastrulation [GO:0042074]; cell-cell adhes…
347	1.278327511	3.660469371	15.48686994	2.77E-31	2.44E-30	60.38537328	P52272	Tumor - TANM	TRUE	HNRPM	HUMAN	reviewed	Heterogeneous nuclear ribonucleoprotein M (hnRNP M)	HNRNPM HNRPM NAGR1	Homo sapiens (Human)	3D-structure;Acetylation;Alternative splicing;Direct protein sequencing;Isopeptide bond;Methylation;Nucleus;Phosphoprotein;RNA-binding;Reference proteome;Repeat;Ribonucleoprotein;Spliceosome;Ubl conjugation;mRNA processing;mRNA splicing	catalytic step 2 spliceosome [GO:0071013]; collagen-containing extracellular matrix [GO:0062023]; cytoplasm [GO:0005737]; extracellular exosome [GO:0070062]; membrane [GO:0016020]; nuclear matrix [GO:0016363]; nucleolus [GO:0005730]; nucleoplasm [GO:0005654]; nucleus [GO:0005634]; paraspeckles [GO:0042382]; post-mRNA release spliceosomal complex [GO:0071014]; ribonucleoprotein complex [GO:1990904…
348	-2.655949398	2.883605797	-15.57056239	3.25E-31	2.87E-30	60.24654928	O95154	Tumor - TANM	TRUE	ARK73	HUMAN	reviewed	Aflatoxin B1 aldehyde reductase member 3 (EC 1.-.-.-) (AFB1 aldehyde reductase 2) (AFB1-AR 2)	AKR7A3 AFAR2	Homo sapiens (Human)	3D-structure;Cytoplasm;NAD;NADP;Oxidoreductase;Phosphoprotein;Reference proteome	cytosol [GO:0005829]; extracellular exosome [GO:0070062]; aldo-keto reductase (NADP) activity [GO:0004033]; D-threo-aldose 1-dehydrogenase activity [GO:0047834]; electron transfer activity [GO:0009055]; identical protein binding [GO:0042802]; aflatoxin catabolic process [GO:0046223]; cellular aldehyde metabolic process [GO:0006081]
349	1.68750974	-1.242706888	15.63917769	3.44E-31	3.02E-30	60.20625525	P50750	Tumor - TANM	TRUE	CDK9	HUMAN	reviewed	Cyclin-dependent kinase 9 (EC 2.7.11.22) (EC 2.7.11.23) (C-2K) (Cell division cycle 2-like protein kinase 4) (Cell division protein kinase 9) (Serine/threonine-protein kinase PITALRE) (Tat-associated kinase complex catalytic subunit)	CDK9 CDC2L4 TAK	Homo sapiens (Human)	3D-structure;ATP-binding;Acetylation;Alternative splicing;Cytoplasm;DNA damage;DNA repair;Kinase;Nucleotide-binding;Nucleus;Phosphoprotein;Reference proteome;Serine/threonine-protein kinase;Transcription;Transcription regulation;Transferase;Ubl conjugation	cyclin/CDK positive transcription elongation factor complex [GO:0008024]; cytoplasmic ribonucleoprotein granule [GO:0036464]; mediator complex [GO:0016592]; membrane [GO:0016020]; nucleoplasm [GO:0005654]; nucleus [GO:0005634]; P-TEFb complex [GO:0070691]; PML body [GO:0016605]; transcription elongation factor complex [GO:0008023]; 7SK snRNA binding [GO:0097322]; ATP binding [GO:0005524]; chromat…
350	-1.798704345	0.140338004	-15.83913311	3.67E-31	3.20E-30	60.18392224	Q9UKL6	Tumor - TANM	TRUE	PPCT	HUMAN	reviewed	Phosphatidylcholine transfer protein (PC-TP) (START domain-containing protein 2) (StARD2) (StAR-related lipid transfer protein 2)	PCTP STARD2	Homo sapiens (Human)	3D-structure;Acetylation;Alternative splicing;Cytoplasm;Lipid transport;Lipid-binding;Phosphoprotein;Reference proteome;Transport	cytosol [GO:0005829]; phosphatidylcholine binding [GO:0031210]; phosphatidylcholine transporter activity [GO:0008525]; lipid transport [GO:0006869]; negative regulation of cold-induced thermogenesis [GO:0120163]; phospholipid transport [GO:0015914]
351	-2.092687306	1.384455909	-15.48436319	3.43E-31	3.01E-30	60.17723122	P43155	Tumor - TANM	TRUE	CACP	HUMAN	reviewed	Carnitine O-acetyltransferase (Carnitine acetylase) (EC 2.3.1.137) (EC 2.3.1.7) (Carnitine acetyltransferase) (CAT) (CrAT)	CRAT CAT1	Homo sapiens (Human)	3D-structure;Acetylation;Acyltransferase;Alternative splicing;Direct protein sequencing;Endoplasmic reticulum;Fatty acid metabolism;Lipid metabolism;Membrane;Mitochondrion;Mitochondrion inner membrane;Neurodegeneration;Peroxisome;Reference proteome;Transferase;Transport	cytosol [GO:0005829]; endoplasmic reticulum [GO:0005783]; mitochondrial inner membrane [GO:0005743]; mitochondrion [GO:0005739]; peroxisomal matrix [GO:0005782]; peroxisome [GO:0005777]; acyl-CoA oxidase activity [GO:0003997]; carnitine O-acetyltransferase activity [GO:0004092]; carnitine O-octanoyltransferase activity [GO:0008458]; carnitine metabolic process, CoA-linked [GO:0019254]; fatty acid…
352	-2.057099565	4.972833969	-15.44297248	3.52E-31	3.07E-30	60.14569888	Q16698	Tumor - TANM	TRUE	DECR	HUMAN	reviewed	2,4-dienoyl-CoA reductase [(3E)-enoyl-CoA-producing], mitochondrial (EC 1.3.1.124) (2,4-dienoyl-CoA reductase [NADPH]) (4-enoyl-CoA reductase [NADPH]) (Short chain dehydrogenase/reductase family 18C member 1)	DECR1 DECR SDR18C1	Homo sapiens (Human)	3D-structure;Acetylation;Alternative splicing;Fatty acid metabolism;Lipid metabolism;Mitochondrion;NADP;Oxidoreductase;Phosphoprotein;Reference proteome;Transit peptide	catalytic complex [GO:1902494]; cytosol [GO:0005829]; mitochondrial matrix [GO:0005759]; mitochondrion [GO:0005739]; nucleoplasm [GO:0005654]; nucleus [GO:0005634]; 2,4-dienoyl-CoA reductase (NADPH) activity [GO:0008670]; identical protein binding [GO:0042802]; NADPH binding [GO:0070402]; fatty acid beta-oxidation [GO:0006635]; positive regulation of cold-induced thermogenesis [GO:0120162]
353	1.489905086	3.317720191	15.42858917	3.80E-31	3.30E-30	60.06712334	Q15393	Tumor - TANM	TRUE	SF3B3	HUMAN	reviewed	Splicing factor 3B subunit 3 (Pre-mRNA-splicing factor SF3b 130 kDa subunit) (SF3b130) (STAF130) (Spliceosome-associated protein 130) (SAP 130)	SF3B3 KIAA0017 SAP130	Homo sapiens (Human)	3D-structure;Alternative splicing;Direct protein sequencing;Nucleus;Phosphoprotein;Reference proteome;Spliceosome;mRNA processing;mRNA splicing	catalytic step 2 spliceosome [GO:0071013]; nucleolus [GO:0005730]; nucleoplasm [GO:0005654]; nucleus [GO:0005634]; U12-type spliceosomal complex [GO:0005689]; U2 snRNP [GO:0005686]; U2-type precatalytic spliceosome [GO:0071005]; protein-containing complex binding [GO:0044877]; U2 snRNA binding [GO:0030620]; mRNA splicing, via spliceosome [GO:0000398]; negative regulation of protein catabolic proc…
354	1.35176258	0.877717893	15.42822053	3.81E-31	3.30E-30	60.06510915	Q14677	Tumor - TANM	TRUE	EPN4	HUMAN	reviewed	Clathrin interactor 1 (Clathrin-interacting protein localized in the trans-Golgi region) (Clint) (Enthoprotin) (Epsin-4) (Epsin-related protein) (EpsinR)	CLINT1 ENTH EPN4 EPNR KIAA0171	Homo sapiens (Human)	3D-structure;Alternative splicing;Cytoplasm;Cytoplasmic vesicle;Direct protein sequencing;Endocytosis;Lipid-binding;Membrane;Phosphoprotein;Reference proteome	clathrin vesicle coat [GO:0030125]; cytosol [GO:0005829]; endosome [GO:0005768]; Golgi apparatus [GO:0005794]; intracellular membrane-bounded organelle [GO:0043231]; membrane [GO:0016020]; nucleoplasm [GO:0005654]; perinuclear region of cytoplasm [GO:0048471]; plasma membrane [GO:0005886]; cadherin binding [GO:0045296]; clathrin binding [GO:0030276]; phospholipid binding [GO:0005543]; clathrin co…
355	-1.82985418	3.390536407	-15.3884278	4.74E-31	4.09E-30	59.84760699	Q96IU4	Tumor - TANM	TRUE	ABHEB	HUMAN	reviewed	Protein ABHD14B (EC 3.-.-.-) (Alpha/beta hydrolase domain-containing protein 14B) (Abhydrolase domain-containing protein 14B) (CCG1-interacting factor B)	ABHD14B CIB	Homo sapiens (Human)	3D-structure;Acetylation;Alternative splicing;Cytoplasm;Hydrolase;Nucleus;Phosphoprotein;Reference proteome	cytoplasm [GO:0005737]; cytosol [GO:0005829]; extracellular exosome [GO:0070062]; nucleolus [GO:0005730]; nucleoplasm [GO:0005654]; nucleus [GO:0005634]; hydrolase activity [GO:0016787]; 3'-phosphoadenosine 5'-phosphosulfate metabolic process [GO:0050427]; positive regulation of transcription by RNA polymerase II [GO:0045944]
356	2.623467998	4.135855572	15.38732589	4.77E-31	4.10E-30	59.84158169	P09211	Tumor - TANM	TRUE	GSTP1	HUMAN	reviewed	Glutathione S-transferase P (EC 2.5.1.18) (GST class-pi) (GSTP1-1)	GSTP1 FAEES3 GST3	Homo sapiens (Human)	3D-structure;Acetylation;Cytoplasm;Direct protein sequencing;Lipid metabolism;Mitochondrion;Nucleus;Phosphoprotein;Reference proteome;Transferase	cytoplasm [GO:0005737]; cytosol [GO:0005829]; extracellular exosome [GO:0070062]; extracellular region [GO:0005576]; extracellular space [GO:0005615]; ficolin-1-rich granule lumen [GO:1904813]; mitochondrion [GO:0005739]; nucleus [GO:0005634]; plasma membrane [GO:0005886]; secretory granule lumen [GO:0034774]; TRAF2-GSTP1 complex [GO:0097057]; vesicle [GO:0031982]; dinitrosyl-iron complex binding…
357	1.438664266	-0.163713234	15.85608133	5.35E-31	4.53E-30	59.82450167	P36873	Tumor - TANM	TRUE	PP1G	HUMAN	reviewed	Serine/threonine-protein phosphatase PP1-gamma catalytic subunit (PP-1G) (EC 3.1.3.16) (Protein phosphatase 1C catalytic subunit)	PPP1CC	Homo sapiens (Human)	3D-structure;Acetylation;Alternative splicing;Biological rhythms;Carbohydrate metabolism;Cell cycle;Cell division;Centromere;Chromosome;Cytoplasm;Cytoskeleton;Direct protein sequencing;Disulfide bond;Glycogen metabolism;Hydrolase;Kinetochore;Manganese;Metal-binding;Mitochondrion;Nucleus;Phosphoprotein;Protein phosphatase;Reference proteome	cleavage furrow [GO:0032154]; cytoplasm [GO:0005737]; cytoskeleton [GO:0005856]; cytosol [GO:0005829]; dendritic spine [GO:0043197]; focal adhesion [GO:0005925]; glutamatergic synapse [GO:0098978]; kinetochore [GO:0000776]; midbody [GO:0030496]; mitochondrial outer membrane [GO:0005741]; mitochondrion [GO:0005739]; nuclear speck [GO:0016607]; nucleolus [GO:0005730]; nucleus [GO:0005634]; presynap…
358	1.864675977	1.036863878	15.38371701	4.86E-31	4.17E-30	59.8218473	Q9ULZ3	Tumor - TANM	TRUE	ASC	HUMAN	reviewed	Apoptosis-associated speck-like protein containing a CARD (hASC) (Caspase recruitment domain-containing protein 5) (PYD and CARD domain-containing protein) (Target of methylation-induced silencing 1)	PYCARD ASC CARD5 TMS1	Homo sapiens (Human)	3D-structure;Alternative splicing;Apoptosis;Cytoplasm;Endoplasmic reticulum;Golgi apparatus;Immunity;Inflammasome;Inflammatory response;Innate immunity;Membrane;Mitochondrion;Nucleus;Phosphoprotein;Reference proteome;Tumor suppressor	AIM2 inflammasome complex [GO:0097169]; azurophil granule lumen [GO:0035578]; cytoplasm [GO:0005737]; cytosol [GO:0005829]; endoplasmic reticulum [GO:0005783]; extracellular region [GO:0005576]; Golgi membrane [GO:0000139]; IkappaB kinase complex [GO:0008385]; mitochondrion [GO:0005739]; neuronal cell body [GO:0043025]; NLRP1 inflammasome complex [GO:0072558]; NLRP3 inflammasome complex [GO:00725…
359	1.517860289	0.364465256	15.3800092	4.96E-31	4.25E-30	59.80157051	O14672	Tumor - TANM	TRUE	ADA10	HUMAN	reviewed	Disintegrin and metalloproteinase domain-containing protein 10 (ADAM 10) (EC 3.4.24.81) (CDw156) (Kuzbanian protein homolog) (Mammalian disintegrin-metalloprotease) (CD antigen CD156c)	ADAM10 KUZ MADM	Homo sapiens (Human)	3D-structure;Alternative splicing;Alzheimer disease;Amyloidosis;Cell junction;Cell membrane;Cell projection;Cleavage on pair of basic residues;Cytoplasm;Cytoplasmic vesicle;Direct protein sequencing;Disease variant;Disulfide bond;Glycoprotein;Golgi apparatus;Hydrolase;Membrane;Metal-binding;Metalloprotease;Neurodegeneration;Notch signaling pathway;Phosphoprotein;Protease;Reference proteome;SH3-bi…	adherens junction [GO:0005912]; axon [GO:0030424]; cell surface [GO:0009986]; clathrin-coated vesicle [GO:0030136]; cytoplasm [GO:0005737]; dendritic spine [GO:0043197]; endoplasmic reticulum lumen [GO:0005788]; extracellular exosome [GO:0070062]; focal adhesion [GO:0005925]; glutamatergic synapse [GO:0098978]; Golgi apparatus [GO:0005794]; Golgi membrane [GO:0000139]; Golgi-associated vesicle [G…
360	1.674731026	0.609819248	15.41158961	5.10E-31	4.35E-30	59.78184171	O95373	Tumor - TANM	TRUE	IPO7	HUMAN	reviewed	Importin-7 (Imp7) (Ran-binding protein 7) (RanBP7)	IPO7 RANBP7	Homo sapiens (Human)	Acetylation;Cytoplasm;Direct protein sequencing;Host-virus interaction;Nucleus;Phosphoprotein;Protein transport;Reference proteome;Transport	cytosol [GO:0005829]; membrane [GO:0016020]; nuclear envelope [GO:0005635]; nuclear pore [GO:0005643]; nucleoplasm [GO:0005654]; GTPase regulator activity [GO:0030695]; histone binding [GO:0042393]; SMAD binding [GO:0046332]; small GTPase binding [GO:0031267]; transporter activity [GO:0005215]; innate immune response [GO:0045087]; negative regulation of cyclin-dependent protein serine/threonine k…
361	1.232318775	1.091377767	15.36845848	5.29E-31	4.50E-30	59.7383941	P06730	Tumor - TANM	TRUE	IF4E	HUMAN	reviewed	Eukaryotic translation initiation factor 4E (eIF-4E) (eIF4E) (eIF-4F 25 kDa subunit) (mRNA cap-binding protein)	EIF4E EIF4EL1 EIF4F	Homo sapiens (Human)	3D-structure;Acetylation;Alternative splicing;Autism;Autism spectrum disorder;Chromosomal rearrangement;Cytoplasm;Direct protein sequencing;Host-virus interaction;Initiation factor;Nucleus;Phosphoprotein;Protein biosynthesis;RNA-binding;Reference proteome;Translation regulation	chromatoid body [GO:0033391]; cytoplasm [GO:0005737]; cytoplasmic ribonucleoprotein granule [GO:0036464]; cytoplasmic stress granule [GO:0010494]; cytosol [GO:0005829]; eukaryotic translation initiation factor 4F complex [GO:0016281]; extracellular exosome [GO:0070062]; glutamatergic synapse [GO:0098978]; mRNA cap binding complex [GO:0005845]; nucleus [GO:0005634]; P-body [GO:0000932]; perinuclea…
362	1.567558239	0.917522275	15.36720566	5.32E-31	4.52E-30	59.73154098	Q8N163	Tumor - TANM	TRUE	CCAR2	HUMAN	reviewed	Cell cycle and apoptosis regulator protein 2 (Cell division cycle and apoptosis regulator protein 2) (DBIRD complex subunit KIAA1967) (Deleted in breast cancer gene 1 protein) (DBC-1) (DBC.1) (NET35) (p30 DBC)	CCAR2 DBC1 KIAA1967	Homo sapiens (Human)	Acetylation;Activator;Alternative splicing;Apoptosis;Biological rhythms;Cell cycle;Coiled coil;Cytoplasm;Cytoskeleton;DNA damage;Isopeptide bond;Metalloenzyme inhibitor;Methylation;Nucleus;Phosphoprotein;Reference proteome;Repressor;Transcription;Transcription regulation;Tumor suppressor;Ubl conjugation;Wnt signaling pathway;mRNA processing;mRNA splicing	chromatin [GO:0000785]; cytoplasm [GO:0005737]; DBIRD complex [GO:0044609]; mitochondrial matrix [GO:0005759]; nucleoplasm [GO:0005654]; nucleus [GO:0005634]; spindle [GO:0005819]; enzyme binding [GO:0019899]; enzyme inhibitor activity [GO:0004857]; nuclear receptor coactivator activity [GO:0030374]; RNA binding [GO:0003723]; RNA polymerase II complex binding [GO:0000993]; cell cycle [GO:0007049]…
363	1.635530187	-0.656230819	16.20579542	6.88E-31	5.73E-30	59.65259591	Q99816	Tumor - TANM	TRUE	TS101	HUMAN	reviewed	Tumor susceptibility gene 101 protein (ESCRT-I complex subunit TSG101)	TSG101	Homo sapiens (Human)	3D-structure;Acetylation;Alternative splicing;Cell cycle;Cell division;Coiled coil;Cytoplasm;Cytoskeleton;Endosome;Growth regulation;Host-virus interaction;Membrane;Nucleus;Phosphoprotein;Protein transport;Reference proteome;Transport;Ubl conjugation	cytoplasm [GO:0005737]; cytosol [GO:0005829]; early endosome [GO:0005769]; early endosome membrane [GO:0031901]; endosome [GO:0005768]; endosome membrane [GO:0010008]; ESCRT I complex [GO:0000813]; extracellular exosome [GO:0070062]; Flemming body [GO:0090543]; late endosome [GO:0005770]; late endosome membrane [GO:0031902]; microtubule organizing center [GO:0005815]; multivesicular body [GO:0005…
364	-2.378468831	2.446266348	-15.35160127	5.80E-31	4.89E-30	59.64616876	Q969Z3	Tumor - TANM	TRUE	2-Mar	HUMAN	reviewed	Mitochondrial amidoxime reducing component 2 (mARC2) (EC 1.7.-.-) (Molybdenum cofactor sulfurase C-terminal domain-containing protein 2) (MOSC domain-containing protein 2) (Moco sulfurase C-terminal domain-containing protein 2)	MTARC2 MARC2 MOSC2	Homo sapiens (Human)	Acetylation;Alternative splicing;Isopeptide bond;Membrane;Mitochondrion;Mitochondrion outer membrane;Molybdenum;Oxidoreductase;Peroxisome;Reference proteome;Transit peptide;Ubl conjugation	mitochondrial outer membrane [GO:0005741]; mitochondrion [GO:0005739]; peroxisome [GO:0005777]; molybdenum ion binding [GO:0030151]; molybdopterin cofactor binding [GO:0043546]; nitrate reductase activity [GO:0008940]; nitrite reductase activity [GO:0098809]; oxidoreductase activity, acting on other nitrogenous compounds as donors [GO:0016661]; pyridoxal phosphate binding [GO:0030170]; cellular d…
365	1.924181599	-0.528801228	15.48608572	6.30E-31	5.31E-30	59.59360727	Q8TDN6	Tumor - TANM	TRUE	BRX1	HUMAN	reviewed	Ribosome biogenesis protein BRX1 homolog (Brix domain-containing protein 2)	BRIX1 BRIX BXDC2	Homo sapiens (Human)	Acetylation;Isopeptide bond;Nucleus;Phosphoprotein;Reference proteome;Ribosome biogenesis;Ubl conjugation	chromosome [GO:0005694]; nucleolus [GO:0005730]; RNA binding [GO:0003723]; rRNA binding [GO:0019843]; ribosomal large subunit assembly [GO:0000027]; rRNA processing [GO:0006364]
366	1.591203569	-0.901615532	15.36943084	6.42E-31	5.39E-30	59.55247697	Q9UBB4	Tumor - TANM	TRUE	ATX10	HUMAN	reviewed	Ataxin-10 (Brain protein E46 homolog) (Spinocerebellar ataxia type 10 protein)	ATXN10 SCA10	Homo sapiens (Human)	Alternative splicing;Ciliopathy;Cytoplasm;Methylation;Neurodegeneration;Phosphoprotein;Reference proteome;Spinocerebellar ataxia	cytoplasm [GO:0005737]; cytosol [GO:0005829]; dendrite [GO:0030425]; extracellular space [GO:0005615]; membrane [GO:0016020]; neuronal cell body [GO:0043025]; perinuclear region of cytoplasm [GO:0048471]; plasma membrane [GO:0005886]; enzyme binding [GO:0019899]; identical protein binding [GO:0042802]; cilium assembly [GO:0060271]; nervous system development [GO:0007399]; neuron projection develo…
367	1.740304515	-1.40239499	15.46664477	6.99E-31	5.79E-30	59.48962831	Q96P48	Tumor - TANM	TRUE	ARAP1	HUMAN	reviewed	Arf-GAP with Rho-GAP domain, ANK repeat and PH domain-containing protein 1 (Centaurin-delta-2) (Cnt-d2)	ARAP1 CENTD2 KIAA0782	Homo sapiens (Human)	3D-structure;Alternative splicing;Cell membrane;Cytoplasm;GTPase activation;Golgi apparatus;Membrane;Metal-binding;Phosphoprotein;Reference proteome;Repeat;Zinc;Zinc-finger	cytoplasmic vesicle [GO:0031410]; cytosol [GO:0005829]; Golgi apparatus [GO:0005794]; Golgi cisterna membrane [GO:0032580]; intracellular membrane-bounded organelle [GO:0043231]; nucleoplasm [GO:0005654]; plasma membrane [GO:0005886]; trans-Golgi network [GO:0005802]; GTPase activator activity [GO:0005096]; metal ion binding [GO:0046872]; phosphatidylinositol-3,4,5-trisphosphate binding [GO:00055…
368	1.343044237	2.189401369	15.32265849	6.79E-31	5.68E-30	59.48775399	P31943	Tumor - TANM	TRUE	HNRH1	HUMAN	reviewed	Heterogeneous nuclear ribonucleoprotein H (hnRNP H) [Cleaved into: Heterogeneous nuclear ribonucleoprotein H, N-terminally processed]	HNRNPH1 HNRPH HNRPH1	Homo sapiens (Human)	3D-structure;Acetylation;Direct protein sequencing;Isopeptide bond;Methylation;Nucleus;Phosphoprotein;RNA-binding;Reference proteome;Repeat;Ribonucleoprotein;Spliceosome;Ubl conjugation;mRNA processing;mRNA splicing	catalytic step 2 spliceosome [GO:0071013]; cytosol [GO:0005829]; membrane [GO:0016020]; nucleoplasm [GO:0005654]; nucleus [GO:0005634]; ribonucleoprotein complex [GO:1990904]; identical protein binding [GO:0042802]; poly(U) RNA binding [GO:0008266]; RNA binding [GO:0003723]; mRNA splicing, via spliceosome [GO:0000398]; regulation of RNA splicing [GO:0043484]; RNA processing [GO:0006396]
369	1.567444531	-0.642864607	15.32247371	6.80E-31	5.68E-30	59.48674234	Q8WYA6	Tumor - TANM	TRUE	CTBL1	HUMAN	reviewed	Beta-catenin-like protein 1 (Nuclear-associated protein) (NAP) (Testis development protein NYD-SP19)	CTNNBL1 C20orf33 PP8304	Homo sapiens (Human)	3D-structure;Acetylation;Alternative splicing;Apoptosis;Coiled coil;Cytoplasm;Nucleus;Phosphoprotein;Reference proteome;Repeat;Spliceosome;mRNA processing;mRNA splicing	centrosome [GO:0005813]; cytosol [GO:0005829]; membrane [GO:0016020]; nucleoplasm [GO:0005654]; nucleus [GO:0005634]; Prp19 complex [GO:0000974]; spliceosomal complex [GO:0005681]; enzyme binding [GO:0019899]; apoptotic process [GO:0006915]; mRNA processing [GO:0006397]; positive regulation of apoptotic process [GO:0043065]; RNA splicing [GO:0008380]; somatic diversification of immunoglobulins [G…
370	1.575069806	-1.532371818	15.4286502	6.98E-31	5.79E-30	59.48423116	Q96T76	Tumor - TANM	TRUE	MMS19	HUMAN	reviewed	MMS19 nucleotide excision repair protein homolog (hMMS19) (MET18 homolog) (MMS19-like protein)	MMS19 MMS19L	Homo sapiens (Human)	Acetylation;Activator;Alternative splicing;Chromosome partition;Cytoplasm;Cytoskeleton;DNA damage;DNA repair;Nucleus;Phosphoprotein;Reference proteome;Repeat;Transcription;Transcription regulation;Ubl conjugation	CIA complex [GO:0097361]; cytoplasm [GO:0005737]; cytosol [GO:0005829]; membrane [GO:0016020]; microtubule organizing center [GO:0005815]; MMXD complex [GO:0071817]; nucleoplasm [GO:0005654]; nucleus [GO:0005634]; spindle [GO:0005819]; transcription factor TFIIH holo complex [GO:0005675]; enzyme binding [GO:0019899]; estrogen receptor binding [GO:0030331]; protein-macromolecule adaptor activity […
371	-3.059704671	3.621698486	-15.34750746	7.23E-31	5.97E-30	59.43303865	Q96HR9	Tumor - TANM	TRUE	REEP6	HUMAN	reviewed	Receptor expression-enhancing protein 6 (Polyposis locus protein 1-like 1)	REEP6 C19orf32 DP1L1	Homo sapiens (Human)	Alternative splicing;Cytoplasmic vesicle;Disease variant;Endoplasmic reticulum;Membrane;Reference proteome;Retinitis pigmentosa;Transmembrane;Transmembrane helix	clathrin-coated vesicle membrane [GO:0030665]; endoplasmic reticulum [GO:0005783]; endoplasmic reticulum membrane [GO:0005789]; integral component of membrane [GO:0016021]; nucleus [GO:0005634]; photoreceptor inner segment [GO:0001917]; detection of light stimulus involved in visual perception [GO:0050908]; endoplasmic reticulum organization [GO:0007029]; regulation of intracellular transport [GO…
372	1.328011305	2.166943469	15.30911715	7.32E-31	6.03E-30	59.41360697	Q14974	Tumor - TANM	TRUE	IMB1	HUMAN	reviewed	Importin subunit beta-1 (Importin-90) (Karyopherin subunit beta-1) (Nuclear factor p97) (Pore targeting complex 97 kDa subunit) (PTAC97)	KPNB1 NTF97	Homo sapiens (Human)	3D-structure;ADP-ribosylation;Acetylation;Alternative splicing;Cytoplasm;Direct protein sequencing;Host-virus interaction;Nucleus;Phosphoprotein;Protein transport;Reference proteome;Repeat;Transport	cytoplasm [GO:0005737]; cytoplasmic stress granule [GO:0010494]; cytosol [GO:0005829]; endoplasmic reticulum tubular network [GO:0071782]; extracellular exosome [GO:0070062]; extracellular region [GO:0005576]; ficolin-1-rich granule lumen [GO:1904813]; membrane [GO:0016020]; nuclear envelope [GO:0005635]; nuclear membrane [GO:0031965]; nuclear pore [GO:0005643]; nucleoplasm [GO:0005654]; nucleus …
373	1.469532457	-0.666479983	16.04373833	9.02E-31	7.41E-30	59.35858557	O60645	Tumor - TANM	TRUE	EXOC3	HUMAN	reviewed	Exocyst complex component 3 (Exocyst complex component Sec6)	EXOC3 SEC6 SEC6L1	Homo sapiens (Human)	Acetylation;Cell projection;Cytoplasm;Exocytosis;Golgi apparatus;Protein transport;Reference proteome;Transport	cytosol [GO:0005829]; exocyst [GO:0000145]; Golgi apparatus [GO:0005794]; growth cone [GO:0030426]; midbody [GO:0030496]; perinuclear region of cytoplasm [GO:0048471]; presynaptic membrane [GO:0042734]; secretory granule membrane [GO:0030667]; cadherin binding [GO:0045296]; SNARE binding [GO:0000149]; exocyst localization [GO:0051601]; exocytosis [GO:0006887]; protein transport [GO:0015031]
374	1.728960754	0.884478404	15.4022761	9.87E-31	8.09E-30	59.14543209	Q9NY12	Tumor - TANM	TRUE	GAR1	HUMAN	reviewed	H/ACA ribonucleoprotein complex subunit 1 (Nucleolar protein family A member 1) (snoRNP protein GAR1)	GAR1 NOLA1	Homo sapiens (Human)	3D-structure;Alternative splicing;Isopeptide bond;Nucleus;RNA-binding;Reference proteome;Repeat;Ribonucleoprotein;Ribosome biogenesis;Ubl conjugation;rRNA processing	box H/ACA scaRNP complex [GO:0072589]; box H/ACA snoRNP complex [GO:0031429]; box H/ACA telomerase RNP complex [GO:0090661]; chromosome, telomeric region [GO:0000781]; fibrillar center [GO:0001650]; nucleoplasm [GO:0005654]; telomerase holoenzyme complex [GO:0005697]; box H/ACA snoRNA binding [GO:0034513]; RNA binding [GO:0003723]; telomerase RNA binding [GO:0070034]; snoRNA guided rRNA pseudouri…
375	1.367108103	3.966953537	15.24266765	1.05E-30	8.60E-30	59.04947856	P62826	Tumor - TANM	TRUE	RAN	HUMAN	reviewed	GTP-binding nuclear protein Ran (Androgen receptor-associated protein 24) (GTPase Ran) (Ras-like protein TC4) (Ras-related nuclear protein)	RAN ARA24 OK/SW-cl.81	Homo sapiens (Human)	3D-structure;Acetylation;Cell cycle;Cell division;Cytoplasm;Direct protein sequencing;GTP-binding;Host-virus interaction;Isopeptide bond;Magnesium;Metal-binding;Mitosis;Nucleotide-binding;Nucleus;Phosphoprotein;Protein transport;Reference proteome;Transport;Ubl conjugation	centriole [GO:0005814]; cytoplasm [GO:0005737]; cytosol [GO:0005829]; extracellular exosome [GO:0070062]; melanosome [GO:0042470]; membrane [GO:0016020]; midbody [GO:0030496]; nuclear envelope [GO:0005635]; nuclear pore [GO:0005643]; nucleolus [GO:0005730]; nucleoplasm [GO:0005654]; nucleus [GO:0005634]; protein-containing complex [GO:0032991]; recycling endosome [GO:0055037]; RNA nuclear export …
376	1.121995788	2.157898322	15.24203927	1.06E-30	8.61E-30	59.04603298	P62136	Tumor - TANM	TRUE	PP1A	HUMAN	reviewed	Serine/threonine-protein phosphatase PP1-alpha catalytic subunit (PP-1A) (EC 3.1.3.16)	PPP1CA PPP1A	Homo sapiens (Human)	3D-structure;Acetylation;Alternative splicing;Carbohydrate metabolism;Cell cycle;Cell division;Cytoplasm;Direct protein sequencing;Glycogen metabolism;Host-virus interaction;Hydrolase;Manganese;Metal-binding;Nucleus;Phosphoprotein;Protein phosphatase;Reference proteome	adherens junction [GO:0005912]; cytoplasm [GO:0005737]; cytosol [GO:0005829]; dendritic spine [GO:0043197]; extracellular exosome [GO:0070062]; glutamatergic synapse [GO:0098978]; glycogen granule [GO:0042587]; nucleolus [GO:0005730]; nucleoplasm [GO:0005654]; nucleus [GO:0005634]; perikaryon [GO:0043204]; plasma membrane [GO:0005886]; presynapse [GO:0098793]; protein phosphatase type 1 complex […
377	2.846962184	3.646810032	15.30984368	1.08E-30	8.80E-30	59.03682496	P17096	Tumor - TANM	TRUE	HMGA1	HUMAN	reviewed	High mobility group protein HMG-I/HMG-Y (HMG-I(Y)) (High mobility group AT-hook protein 1) (High mobility group protein A1) (High mobility group protein R)	HMGA1 HMGIY	Homo sapiens (Human)	3D-structure;ADP-ribosylation;Acetylation;Alternative splicing;Chromosomal rearrangement;Chromosome;DNA-binding;Direct protein sequencing;Isopeptide bond;Methylation;Nucleus;Phosphoprotein;Reference proteome;Repeat;Transcription;Transcription regulation;Ubl conjugation	cytosol [GO:0005829]; focal adhesion [GO:0005925]; nucleoplasm [GO:0005654]; nucleus [GO:0005634]; RNA polymerase II transcription regulator complex [GO:0090575]; senescence-associated heterochromatin focus [GO:0035985]; transcription regulator complex [GO:0005667]; 5'-deoxyribose-5-phosphate lyase activity [GO:0051575]; chromatin binding [GO:0003682]; cis-regulatory region sequence-specific DNA …
378	1.926791377	-1.216842485	15.67579096	1.34E-30	1.08E-29	58.90961944	Q8IZL8	Tumor - TANM	TRUE	PELP1	HUMAN	reviewed	Proline-, glutamic acid- and leucine-rich protein 1 (Modulator of non-genomic activity of estrogen receptor) (Transcription factor HMX3)	PELP1 HMX3 MNAR	Homo sapiens (Human)	Acetylation;Activator;Cytoplasm;Isopeptide bond;Nucleus;Phosphoprotein;Reference proteome;Repeat;Repressor;Transcription;Ubl conjugation	cytoplasm [GO:0005737]; membrane [GO:0016020]; MLL1 complex [GO:0071339]; nucleolus [GO:0005730]; nucleoplasm [GO:0005654]; transcriptionally active chromatin [GO:0035327]; chromatin binding [GO:0003682]; RNA binding [GO:0003723]; transcription factor binding [GO:0008134]; cellular response to estrogen stimulus [GO:0071391]; positive regulation of transcription by RNA polymerase II [GO:0045944]
379	1.644231071	-0.488691329	15.32128413	1.24E-30	1.01E-29	58.90583055	P31483	Tumor - TANM	TRUE	TIA1	HUMAN	reviewed	Nucleolysin TIA-1 isoform p40 (RNA-binding protein TIA-1) (T-cell-restricted intracellular antigen-1) (TIA-1) (p40-TIA-1)	TIA1	Homo sapiens (Human)	3D-structure;Acetylation;Alternative splicing;Apoptosis;Cytoplasm;Disease variant;Nucleus;RNA-binding;Reference proteome;Repeat	cytoplasm [GO:0005737]; cytoplasmic stress granule [GO:0010494]; cytosol [GO:0005829]; nuclear stress granule [GO:0097165]; nucleoplasm [GO:0005654]; nucleus [GO:0005634]; ribonucleoprotein complex [GO:1990904]; mRNA 3'-UTR AU-rich region binding [GO:0035925]; poly(A) binding [GO:0008143]; RNA binding [GO:0003723]; apoptotic process [GO:0006915]; negative regulation of cytokine production [GO:000…
380	1.160708709	0.451993189	15.31924984	1.26E-30	1.02E-29	58.89485953	Q7L5N1	Tumor - TANM	TRUE	CSN6	HUMAN	reviewed	COP9 signalosome complex subunit 6 (SGN6) (Signalosome subunit 6) (JAB1-containing signalosome subunit 6) (MOV34 homolog) (Vpr-interacting protein) (hVIP)	COPS6 CSN6 HVIP	Homo sapiens (Human)	3D-structure;Cytoplasm;Direct protein sequencing;Host-virus interaction;Nucleus;Reference proteome;Signalosome	COP9 signalosome [GO:0008180]; cytosol [GO:0005829]; nucleoplasm [GO:0005654]; perinuclear region of cytoplasm [GO:0048471]; isopeptidase activity [GO:0070122]; protein deneddylation [GO:0000338]
381	1.44184438	-0.842792976	15.31379944	1.30E-30	1.04E-29	58.86518669	Q8NFH5	Tumor - TANM	TRUE	NUP35	HUMAN	reviewed	Nucleoporin NUP35 (35 kDa nucleoporin) (Mitotic phosphoprotein 44) (MP-44) (Nuclear pore complex protein Nup53) (Nucleoporin NUP53)	NUP35 MP44 NUP53	Homo sapiens (Human)	3D-structure;Alternative splicing;Membrane;Nuclear pore complex;Nucleus;Phosphoprotein;Protein transport;Reference proteome;Translocation;Transport;mRNA transport	cytosol [GO:0005829]; nuclear envelope [GO:0005635]; nuclear lamina [GO:0005652]; nuclear membrane [GO:0031965]; nuclear pore central transport channel [GO:0044613]; nuclear pore nuclear basket [GO:0044615]; nucleoplasm [GO:0005654]; plasma membrane [GO:0005886]; identical protein binding [GO:0042802]; phospholipid binding [GO:0005543]; single-stranded DNA binding [GO:0003697]; structural constit…
382	1.621562462	0.976162053	15.20666358	1.56E-30	1.25E-29	58.66518115	Q9UMS4	Tumor - TANM	TRUE	PRP19	HUMAN	reviewed	Pre-mRNA-processing factor 19 (EC 2.3.2.27) (Nuclear matrix protein 200) (PRP19/PSO4 homolog) (hPso4) (RING-type E3 ubiquitin transferase PRP19) (Senescence evasion factor)	PRPF19 NMP200 PRP19 SNEV	Homo sapiens (Human)	3D-structure;Acetylation;Cytoplasm;Cytoskeleton;DNA damage;DNA repair;Direct protein sequencing;Lipid droplet;Nucleus;Reference proteome;Repeat;Spliceosome;Transferase;Ubl conjugation pathway;WD repeat;mRNA processing;mRNA splicing	catalytic step 2 spliceosome [GO:0071013]; cytoplasm [GO:0005737]; lipid droplet [GO:0005811]; membrane [GO:0016020]; nuclear speck [GO:0016607]; nucleoplasm [GO:0005654]; nucleus [GO:0005634]; Prp19 complex [GO:0000974]; site of double-strand break [GO:0035861]; spindle [GO:0005819]; U2-type catalytic step 1 spliceosome [GO:0071006]; U2-type catalytic step 2 spliceosome [GO:0071007]; identical p…
383	-2.636742668	4.925550778	-15.17120362	1.56E-30	1.25E-29	58.65736073	P00352	Tumor - TANM	TRUE	AL1A1	HUMAN	reviewed	Aldehyde dehydrogenase 1A1 (EC 1.2.1.19) (EC 1.2.1.28) (EC 1.2.1.3) (EC 1.2.1.36) (3-deoxyglucosone dehydrogenase) (ALDH-E1) (ALHDII) (Aldehyde dehydrogenase family 1 member A1) (Aldehyde dehydrogenase, cytosolic) (Retinal dehydrogenase 1) (RALDH 1) (RalDH1)	ALDH1A1 ALDC ALDH1 PUMB1	Homo sapiens (Human)	3D-structure;Acetylation;Cell projection;Cytoplasm;Direct protein sequencing;Lipid metabolism;NAD;Nucleotide-binding;Oxidoreductase;Phosphoprotein;Reference proteome	axon [GO:0030424]; cytoplasm [GO:0005737]; cytosol [GO:0005829]; extracellular exosome [GO:0070062]; synapse [GO:0045202]; 3-deoxyglucosone dehydrogenase activity [GO:0106373]; aldehyde dehydrogenase (NAD+) activity [GO:0004029]; aminobutyraldehyde dehydrogenase activity [GO:0019145]; androgen binding [GO:0005497]; benzaldehyde dehydrogenase (NAD+) activity [GO:0018479]; GTPase activator activity…
384	1.823428293	2.099994285	15.26719169	1.67E-30	1.33E-29	58.61395659	Q16563	Tumor - TANM	TRUE	SYPL1	HUMAN	reviewed	Synaptophysin-like protein 1 (Pantophysin)	SYPL1 SYPL	Homo sapiens (Human)	Alternative splicing;Cytoplasmic vesicle;Glycoprotein;Membrane;Reference proteome;Transmembrane;Transmembrane helix	extracellular exosome [GO:0070062]; integral component of membrane [GO:0016021]; integral component of plasma membrane [GO:0005887]; integral component of synaptic vesicle membrane [GO:0030285]; melanosome [GO:0042470]; secretory granule [GO:0030141]; synaptic vesicle membrane [GO:0030672]; syntaxin-1 binding [GO:0017075]; chemical synaptic transmission [GO:0007268]
385	-2.146155731	2.462257378	-15.37381274	1.74E-30	1.38E-29	58.59543811	Q9UBM7	Tumor - TANM	TRUE	DHCR7	HUMAN	reviewed	7-dehydrocholesterol reductase (7-DHC reductase) (EC 1.3.1.21) (Delta7-sterol reductase) (Sterol Delta(7)-reductase) (Sterol reductase SR-2)	DHCR7 D7SR	Homo sapiens (Human)	Cholesterol biosynthesis;Cholesterol metabolism;Disease variant;Endoplasmic reticulum;Lipid biosynthesis;Lipid metabolism;Membrane;NADP;Oxidoreductase;Phosphoprotein;Reference proteome;Steroid biosynthesis;Steroid metabolism;Sterol biosynthesis;Sterol metabolism;Transmembrane;Transmembrane helix	endoplasmic reticulum [GO:0005783]; endoplasmic reticulum membrane [GO:0005789]; integral component of endoplasmic reticulum membrane [GO:0030176]; membrane [GO:0016020]; nuclear outer membrane [GO:0005640]; 7-dehydrocholesterol reductase activity [GO:0047598]; NADP binding [GO:0050661]; oxidoreductase activity, acting on the CH-CH group of donors [GO:0016627]; sterol delta7 reductase activity [G…
386	1.333723808	1.500267938	15.13580883	1.89E-30	1.50E-29	58.4629576	P43034	Tumor - TANM	TRUE	LIS1	HUMAN	reviewed	Platelet-activating factor acetylhydrolase IB subunit beta (Lissencephaly-1 protein) (LIS-1) (PAF acetylhydrolase 45 kDa subunit) (PAF-AH 45 kDa subunit) (PAF-AH alpha) (PAFAH alpha)	PAFAH1B1 LIS1 MDCR MDS PAFAHA	Homo sapiens (Human)	3D-structure;Acetylation;Alternative splicing;Cell cycle;Cell division;Coiled coil;Cytoplasm;Cytoskeleton;Developmental protein;Differentiation;Disease variant;Lipid degradation;Lipid metabolism;Lissencephaly;Membrane;Microtubule;Mitosis;Neurogenesis;Nucleus;Phosphoprotein;Reference proteome;Repeat;Transport;WD repeat	1-alkyl-2-acetylglycerophosphocholine esterase complex [GO:0008247]; astral microtubule [GO:0000235]; axon cytoplasm [GO:1904115]; cell cortex [GO:0005938]; cell leading edge [GO:0031252]; central region of growth cone [GO:0090724]; centrosome [GO:0005813]; cytoplasmic microtubule [GO:0005881]; cytosol [GO:0005829]; extracellular exosome [GO:0070062]; kinesin complex [GO:0005871]; kinetochore [GO…
387	1.506188412	0.110317207	15.16611424	1.95E-30	1.54E-29	58.44370296	P52594	Tumor - TANM	TRUE	AGFG1	HUMAN	reviewed	Arf-GAP domain and FG repeat-containing protein 1 (HIV-1 Rev-binding protein) (Nucleoporin-like protein RIP) (Rev-interacting protein) (Rev/Rex activation domain-binding protein)	AGFG1 HRB RAB RIP	Homo sapiens (Human)	3D-structure;Alternative splicing;Cytoplasmic vesicle;DNA-binding;Developmental protein;Differentiation;Glycoprotein;Metal-binding;Nucleus;Phosphoprotein;Reference proteome;Repeat;Spermatogenesis;Transport;Zinc;Zinc-finger;mRNA transport	cytoplasmic vesicle [GO:0031410]; cytosol [GO:0005829]; intracellular membrane-bounded organelle [GO:0043231]; nuclear pore [GO:0005643]; DNA binding [GO:0003677]; GTPase activator activity [GO:0005096]; metal ion binding [GO:0046872]; RNA binding [GO:0003723]; cell differentiation [GO:0030154]; mRNA export from nucleus [GO:0006406]; spermatogenesis [GO:0007283]
388	1.391926487	0.75473299	15.09188185	2.41E-30	1.90E-29	58.221514	O43670	Tumor - TANM	TRUE	ZN207	HUMAN	reviewed	BUB3-interacting and GLEBS motif-containing protein ZNF207 (BuGZ) (hBuGZ) (Zinc finger protein 207)	ZNF207 BUGZ	Homo sapiens (Human)	Alternative splicing;Cell cycle;Cell division;Centromere;Chromosome;Chromosome partition;Cytoplasm;Cytoskeleton;DNA-binding;Kinetochore;Metal-binding;Microtubule;Mitosis;Nucleus;Reference proteome;Repeat;Zinc;Zinc-finger	cytoplasm [GO:0005737]; kinetochore [GO:0000776]; microtubule [GO:0005874]; nucleolus [GO:0005730]; nucleoplasm [GO:0005654]; nucleus [GO:0005634]; spindle [GO:0005819]; spindle matrix [GO:1990047]; DNA binding [GO:0003677]; heparin binding [GO:0008201]; metal ion binding [GO:0046872]; microtubule binding [GO:0008017]; RNA binding [GO:0003723]; attachment of spindle microtubules to kinetochore [G…
389	1.451671808	3.558824178	15.09128693	2.42E-30	1.91E-29	58.21824271	Q92841	Tumor - TANM	TRUE	DDX17	HUMAN	reviewed	Probable ATP-dependent RNA helicase DDX17 (EC 3.6.4.13) (DEAD box protein 17) (DEAD box protein p72) (DEAD box protein p82) (RNA-dependent helicase p72)	DDX17	Homo sapiens (Human)	3D-structure;ATP-binding;Acetylation;Alternative initiation;Alternative splicing;Antiviral defense;Cytoplasm;Direct protein sequencing;Helicase;Hydrolase;Immunity;Isopeptide bond;Methylation;Nucleotide-binding;Nucleus;Phosphoprotein;RNA-binding;RNA-mediated gene silencing;Reference proteome;Transcription;Transcription regulation;Ubl conjugation;mRNA processing;mRNA splicing;rRNA processing	cytoplasm [GO:0005737]; cytosol [GO:0005829]; membrane [GO:0016020]; nuclear speck [GO:0016607]; nucleolus [GO:0005730]; nucleoplasm [GO:0005654]; nucleus [GO:0005634]; ribonucleoprotein complex [GO:1990904]; ATP binding [GO:0005524]; ATP hydrolysis activity [GO:0140603]; ATPase, acting on RNA [GO:0008186]; RNA binding [GO:0003723]; RNA helicase activity [GO:0003724]; transcription coactivator ac…
390	-1.802037421	2.851370363	-15.08568614	2.49E-30	1.96E-29	58.18744359	P51570	Tumor - TANM	TRUE	GALK1	HUMAN	reviewed	Galactokinase (EC 2.7.1.6) (Galactose kinase)	GALK1 GALK	Homo sapiens (Human)	3D-structure;ATP-binding;Carbohydrate metabolism;Cataract;Direct protein sequencing;Disease variant;Galactose metabolism;Kinase;Nucleotide-binding;Phosphoprotein;Reference proteome;Transferase	cytoplasm [GO:0005737]; cytosol [GO:0005829]; extracellular exosome [GO:0070062]; membrane [GO:0016020]; ATP binding [GO:0005524]; galactokinase activity [GO:0004335]; galactose binding [GO:0005534]; galactitol metabolic process [GO:0019402]; galactose catabolic process [GO:0019388]; galactose metabolic process [GO:0006012]; glycolytic process from galactose [GO:0061623]
391	1.411719141	-0.068669818	15.11794473	2.53E-30	1.98E-29	58.18038283	Q2TAY7	Tumor - TANM	TRUE	SMU1	HUMAN	reviewed	WD40 repeat-containing protein SMU1 (Smu-1 suppressor of mec-8 and unc-52 protein homolog) [Cleaved into: WD40 repeat-containing protein SMU1, N-terminally processed]	SMU1	Homo sapiens (Human)	3D-structure;Acetylation;Alternative splicing;Cytoplasm;Direct protein sequencing;Host-virus interaction;Isopeptide bond;Nucleus;Reference proteome;Repeat;Ubl conjugation;WD repeat;mRNA processing;mRNA splicing	cytoplasm [GO:0005737]; nuclear speck [GO:0016607]; nucleus [GO:0005634]; precatalytic spliceosome [GO:0071011]; U2-type precatalytic spliceosome [GO:0071005]; mRNA splicing, via spliceosome [GO:0000398]; regulation of alternative mRNA splicing, via spliceosome [GO:0000381]; RNA splicing [GO:0008380]
392	1.297036206	-0.979065154	15.21614008	2.68E-30	2.10E-29	58.14652319	O43172	Tumor - TANM	TRUE	PRP4	HUMAN	reviewed	U4/U6 small nuclear ribonucleoprotein Prp4 (PRP4 homolog) (hPrp4) (U4/U6 snRNP 60 kDa protein) (WD splicing factor Prp4)	PRPF4 PRP4	Homo sapiens (Human)	3D-structure;Acetylation;Alternative splicing;Direct protein sequencing;Disease variant;Nucleus;Reference proteome;Repeat;Retinitis pigmentosa;Spliceosome;WD repeat;mRNA processing;mRNA splicing	Cajal body [GO:0015030]; nuclear speck [GO:0016607]; nucleoplasm [GO:0005654]; nucleus [GO:0005634]; spliceosomal complex [GO:0005681]; spliceosomal snRNP complex [GO:0097525]; U2-type precatalytic spliceosome [GO:0071005]; U4/U6 snRNP [GO:0071001]; U4/U6 x U5 tri-snRNP complex [GO:0046540]; U4 snRNA binding [GO:0030621]; U6 snRNA binding [GO:0017070]; mRNA splicing, via spliceosome [GO:0000398];…
393	1.674604947	-0.241293951	15.13993023	2.73E-30	2.13E-29	58.11408681	O95232	Tumor - TANM	TRUE	LC7L3	HUMAN	reviewed	Luc7-like protein 3 (Cisplatin resistance-associated-overexpressed protein) (Luc7A) (Okadaic acid-inducible phosphoprotein OA48-18) (cAMP regulatory element-associated protein 1) (CRE-associated protein 1) (CREAP-1)	LUC7L3 CREAP1 CROP O48	Homo sapiens (Human)	Acetylation;Alternative splicing;Coiled coil;DNA-binding;Isopeptide bond;Nucleus;Phosphoprotein;Reference proteome;Ubl conjugation;mRNA processing;mRNA splicing	nuclear speck [GO:0016607]; nucleoplasm [GO:0005654]; nucleus [GO:0005634]; U1 snRNP [GO:0005685]; U2-type prespliceosome [GO:0071004]; DNA binding [GO:0003677]; mRNA binding [GO:0003729]; RNA binding [GO:0003723]; mRNA splice site selection [GO:0006376]; RNA splicing [GO:0008380]
394	1.595375242	-1.871706601	15.19204827	3.05E-30	2.37E-29	58.01696193	Q14669	Tumor - TANM	TRUE	TRIPC	HUMAN	reviewed	E3 ubiquitin-protein ligase TRIP12 (EC 2.3.2.26) (E3 ubiquitin-protein ligase for Arf) (ULF) (HECT-type E3 ubiquitin transferase TRIP12) (Thyroid receptor-interacting protein 12) (TR-interacting protein 12) (TRIP-12)	TRIP12 KIAA0045 ULF	Homo sapiens (Human)	Acetylation;Alternative splicing;Autism spectrum disorder;DNA damage;DNA repair;Disease variant;Mental retardation;Nucleus;Phosphoprotein;Reference proteome;Transferase;Ubl conjugation pathway	cytosol [GO:0005829]; nuclear speck [GO:0016607]; nucleoplasm [GO:0005654]; nucleus [GO:0005634]; thyroid hormone receptor binding [GO:0046966]; ubiquitin protein ligase activity [GO:0061630]; cellular response to DNA damage stimulus [GO:0006974]; DNA repair [GO:0006281]; negative regulation of double-strand break repair [GO:2000780]; negative regulation of histone H2A K63-linked ubiquitination […
395	1.686184562	-0.553228918	15.45461497	3.33E-30	2.58E-29	57.99122334	Q9HCD5	Tumor - TANM	TRUE	NCOA5	HUMAN	reviewed	Nuclear receptor coactivator 5 (NCoA-5) (Coactivator independent of AF-2) (CIA)	NCOA5 KIAA1637	Homo sapiens (Human)	3D-structure;Acetylation;Activator;Direct protein sequencing;Nucleus;Phosphoprotein;Reference proteome;Repressor;Transcription;Transcription regulation	actin cytoskeleton [GO:0015629]; extracellular space [GO:0005615]; nucleoplasm [GO:0005654]; chromatin binding [GO:0003682]; RNA binding [GO:0003723]; transcription corepressor activity [GO:0003714]; glucose homeostasis [GO:0042593]; negative regulation of insulin receptor signaling pathway [GO:0046627]; negative regulation of transcription by RNA polymerase II [GO:0000122]
396	1.829484539	-0.977101902	15.32331328	3.45E-30	2.67E-29	57.92740135	Q9NQ88	Tumor - TANM	TRUE	TIGAR	HUMAN	reviewed	Fructose-2,6-bisphosphatase TIGAR (EC 3.1.3.46) (TP53-induced glycolysis and apoptosis regulator) (TP53-induced glycolysis regulatory phosphatase)	TIGAR C12orf5	Homo sapiens (Human)	3D-structure;Acetylation;Apoptosis;Autophagy;Cytoplasm;Hydrolase;Mitochondrion;Nucleus;Reference proteome	cytoplasm [GO:0005737]; cytosol [GO:0005829]; mitochondrial outer membrane [GO:0005741]; nucleus [GO:0005634]; bisphosphoglycerate 2-phosphatase activity [GO:0004083]; fructose-2,6-bisphosphate 2-phosphatase activity [GO:0004331]; apoptotic process [GO:0006915]; autophagy [GO:0006914]; cellular response to cobalt ion [GO:0071279]; cellular response to DNA damage stimulus [GO:0006974]; cellular re…
397	-2.887398456	1.893353195	-15.7458256	3.87E-30	2.96E-29	57.90292437	O14975	Tumor - TANM	TRUE	S27A2	HUMAN	reviewed	Very long-chain acyl-CoA synthetase (VLACS) (VLCS) (EC 6.2.1.-) (Arachidonate--CoA ligase) (EC 6.2.1.15) (Fatty acid transport protein 2) (FATP-2) (Fatty-acid-coenzyme A ligase, very long-chain 1) (Long-chain-fatty-acid--CoA ligase) (EC 6.2.1.3) (Phytanate--CoA ligase) (EC 6.2.1.24) (Solute carrier family 27 member 2) (THCA-CoA ligase) (EC 6.2.1.7) (Very long-chain-fatty-acid-CoA ligase)	SLC27A2 ACSVL1 FACVL1 FATP2 VLACS	Homo sapiens (Human)	ATP-binding;Acetylation;Alternative splicing;Cell membrane;Endoplasmic reticulum;Fatty acid metabolism;Ligase;Lipid metabolism;Membrane;Microsome;Nucleotide-binding;Peroxisome;Phosphoprotein;Reference proteome;Transmembrane;Transmembrane helix	cytosol [GO:0005829]; endoplasmic reticulum [GO:0005783]; endoplasmic reticulum lumen [GO:0005788]; endoplasmic reticulum membrane [GO:0005789]; extracellular exosome [GO:0070062]; integral component of endoplasmic reticulum membrane [GO:0030176]; integral component of peroxisomal membrane [GO:0005779]; peroxisomal membrane [GO:0005778]; plasma membrane [GO:0005886]; specific granule membrane [GO…
398	1.897074358	-1.035170945	15.26835583	3.74E-30	2.88E-29	57.8381494	Q6VY07	Tumor - TANM	TRUE	PACS1	HUMAN	reviewed	Phosphofurin acidic cluster sorting protein 1 (PACS-1)	PACS1 KIAA1175	Homo sapiens (Human)	Acetylation;Alternative splicing;Coiled coil;Disease variant;Golgi apparatus;Host-virus interaction;Mental retardation;Phosphoprotein;Reference proteome	COPI-coated vesicle [GO:0030137]; cytosol [GO:0005829]; Golgi apparatus [GO:0005794]; transmembrane transporter binding [GO:0044325]; protein localization to Golgi apparatus [GO:0034067]; protein localization to plasma membrane [GO:0072659]
399	-1.537391916	5.01557199	-15.02051775	3.57E-30	2.76E-29	57.82884531	P14550	Tumor - TANM	TRUE	AK1A1	HUMAN	reviewed	Aldo-keto reductase family 1 member A1 (EC 1.1.1.2) (EC 1.1.1.372) (EC 1.1.1.54) (Alcohol dehydrogenase [NADP(+)]) (Aldehyde reductase) (Glucuronate reductase) (EC 1.1.1.19) (Glucuronolactone reductase) (EC 1.1.1.20)	AKR1A1 ALDR1 ALR	Homo sapiens (Human)	3D-structure;Acetylation;Cell membrane;Cytoplasm;Direct protein sequencing;Lipid metabolism;Membrane;NADP;Oxidoreductase;Phosphoprotein;Reference proteome	apical plasma membrane [GO:0016324]; cytosol [GO:0005829]; extracellular exosome [GO:0070062]; extracellular space [GO:0005615]; synapse [GO:0045202]; alditol:NADP+ 1-oxidoreductase activity [GO:0004032]; aldo-keto reductase (NADP) activity [GO:0004033]; allyl-alcohol dehydrogenase activity [GO:0047655]; D-threo-aldose 1-dehydrogenase activity [GO:0047834]; electron transfer activity [GO:0009055]…
400	1.09897444	0.317496395	15.00980472	3.79E-30	2.91E-29	57.76985431	Q92905	Tumor - TANM	TRUE	CSN5	HUMAN	reviewed	COP9 signalosome complex subunit 5 (SGN5) (Signalosome subunit 5) (EC 3.4.-.-) (Jun activation domain-binding protein 1)	COPS5 CSN5 JAB1	Homo sapiens (Human)	3D-structure;Acetylation;Cell junction;Cytoplasm;Cytoplasmic vesicle;Direct protein sequencing;Hydrolase;Metal-binding;Metalloprotease;Nucleus;Protease;Reference proteome;Signalosome;Synapse;Zinc	COP9 signalosome [GO:0008180]; cytoplasm [GO:0005737]; cytosol [GO:0005829]; eukaryotic translation initiation factor 3 complex [GO:0005852]; nucleoplasm [GO:0005654]; nucleus [GO:0005634]; perinuclear region of cytoplasm [GO:0048471]; synaptic vesicle [GO:0008021]; enzyme binding [GO:0019899]; isopeptidase activity [GO:0070122]; macrophage migration inhibitory factor binding [GO:0035718]; metal …
401	1.989441604	0.393159602	15.00614006	3.87E-30	2.96E-29	57.74967236	O60832	Tumor - TANM	TRUE	DKC1	HUMAN	reviewed	H/ACA ribonucleoprotein complex subunit DKC1 (EC 5.4.99.-) (CBF5 homolog) (Dyskerin) (Nopp140-associated protein of 57 kDa) (Nucleolar protein NAP57) (Nucleolar protein family A member 4) (snoRNP protein DKC1)	DKC1 NOLA4	Homo sapiens (Human)	3D-structure;Acetylation;Alternative splicing;Cytoplasm;Direct protein sequencing;Disease variant;Dyskeratosis congenita;Isomerase;Isopeptide bond;Nucleus;Phosphoprotein;RNA-binding;Reference proteome;Ribonucleoprotein;Ribosome biogenesis;Ubl conjugation;rRNA processing	box H/ACA scaRNP complex [GO:0072589]; box H/ACA snoRNP complex [GO:0031429]; box H/ACA telomerase RNP complex [GO:0090661]; cytoplasm [GO:0005737]; fibrillar center [GO:0001650]; nucleolus [GO:0005730]; nucleoplasm [GO:0005654]; nucleus [GO:0005634]; telomerase holoenzyme complex [GO:0005697]; box H/ACA snoRNA binding [GO:0034513]; pseudouridine synthase activity [GO:0009982]; RNA binding [GO:00…
402	-1.590836582	4.507473075	-15.00121326	3.97E-30	3.03E-29	57.72253739	Q99735	Tumor - TANM	TRUE	MGST2	HUMAN	reviewed	Microsomal glutathione S-transferase 2 (Microsomal GST-2) (EC 2.5.1.18) (Glutathione peroxidase MGST2) (EC 1.11.1.-) (Leukotriene C4 synthase MGST2) (EC 4.4.1.20) (Microsomal glutathione S-transferase II) (Microsomal GST-II)	MGST2 GST2	Homo sapiens (Human)	3D-structure;Alternative splicing;Endoplasmic reticulum;Leukotriene biosynthesis;Lipid metabolism;Lyase;Membrane;Microsome;Oxidoreductase;Reference proteome;Transferase;Transmembrane;Transmembrane helix	endoplasmic reticulum [GO:0005783]; endoplasmic reticulum membrane [GO:0005789]; integral component of membrane [GO:0016021]; intracellular membrane-bounded organelle [GO:0043231]; membrane [GO:0016020]; nuclear envelope [GO:0005635]; plasma membrane [GO:0005886]; enzyme activator activity [GO:0008047]; glutathione binding [GO:0043295]; glutathione peroxidase activity [GO:0004602]; glutathione tr…
403	1.631297718	-0.03251143	15.02424889	4.23E-30	3.21E-29	57.66750961	Q9Y383	Tumor - TANM	TRUE	LC7L2	HUMAN	reviewed	Putative RNA-binding protein Luc7-like 2	LUC7L2 CGI-59 CGI-74	Homo sapiens (Human)	Alternative splicing;Coiled coil;Hydroxylation;Nucleus;Phosphoprotein;Reference proteome	nuclear speck [GO:0016607]; U1 snRNP [GO:0005685]; U2-type prespliceosome [GO:0071004]; enzyme binding [GO:0019899]; mRNA binding [GO:0003729]; RNA binding [GO:0003723]; mRNA splice site selection [GO:0006376]
404	-1.652446399	5.018281153	-14.95290379	5.18E-30	3.93E-29	57.4563382	P38117	Tumor - TANM	TRUE	ETFB	HUMAN	reviewed	Electron transfer flavoprotein subunit beta (Beta-ETF)	ETFB FP585	Homo sapiens (Human)	3D-structure;Acetylation;Alternative splicing;Disease variant;Electron transport;Glutaricaciduria;Methylation;Mitochondrion;Phosphoprotein;Reference proteome;Transport	mitochondrial matrix [GO:0005759]; mitochondrion [GO:0005739]; electron transfer activity [GO:0009055]; fatty acid beta-oxidation using acyl-CoA dehydrogenase [GO:0033539]
405	1.80648081	-0.968447516	15.156191	5.53E-30	4.18E-29	57.43865311	Q9BWF3	Tumor - TANM	TRUE	RBM4	HUMAN	reviewed	RNA-binding protein 4 (Lark homolog) (hLark) (RNA-binding motif protein 4) (RNA-binding motif protein 4a)	RBM4 RBM4A	Homo sapiens (Human)	3D-structure;Activator;Alternative splicing;Cytoplasm;Differentiation;Isopeptide bond;Metal-binding;Nucleus;Phosphoprotein;RNA-binding;RNA-mediated gene silencing;Reference proteome;Repeat;Ubl conjugation;Zinc;Zinc-finger;mRNA processing;mRNA splicing	cytoplasm [GO:0005737]; cytoplasmic stress granule [GO:0010494]; cytosol [GO:0005829]; nuclear speck [GO:0016607]; nucleolus [GO:0005730]; nucleoplasm [GO:0005654]; nucleus [GO:0005634]; cyclin binding [GO:0030332]; miRNA binding [GO:0035198]; mRNA 3'-UTR binding [GO:0003730]; mRNA binding [GO:0003729]; pre-mRNA intronic binding [GO:0097157]; pre-mRNA intronic pyrimidine-rich binding [GO:0097158]…
406	1.666082902	0.740822112	15.22805332	5.70E-30	4.30E-29	57.42652734	Q8IX12	Tumor - TANM	TRUE	CCAR1	HUMAN	reviewed	Cell division cycle and apoptosis regulator protein 1 (Cell cycle and apoptosis regulatory protein 1) (CARP-1) (Death inducer with SAP domain)	CCAR1 CARP1 DIS	Homo sapiens (Human)	Activator;Alternative splicing;Apoptosis;Cell cycle;Coiled coil;Cytoplasm;Isopeptide bond;Phosphoprotein;Reference proteome;Repressor;Transcription;Transcription regulation;Ubl conjugation	nuclear envelope lumen [GO:0005641]; nucleoplasm [GO:0005654]; nucleus [GO:0005634]; perinuclear region of cytoplasm [GO:0048471]; nuclear receptor coactivator activity [GO:0030374]; RNA binding [GO:0003723]; RNA polymerase II cis-regulatory region sequence-specific DNA binding [GO:0000978]; transcription coactivator activity [GO:0003713]; transcription corepressor activity [GO:0003714]; apoptoti…
407	1.676596578	-0.578455616	15.30135041	5.92E-30	4.46E-29	57.40591324	Q53GS9	Tumor - TANM	TRUE	SNUT2	HUMAN	reviewed	U4/U6.U5 tri-snRNP-associated protein 2 (Inactive ubiquitin-specific peptidase 39) (SAD1 homolog) (U4/U6.U5 tri-snRNP-associated 65 kDa protein) (65K)	USP39 CGI-21 HSPC332 PRO2855	Homo sapiens (Human)	3D-structure;Alternative splicing;Cell cycle;Cell division;Isopeptide bond;Metal-binding;Nucleus;Phosphoprotein;Reference proteome;Spliceosome;Ubl conjugation;Zinc;Zinc-finger;mRNA processing;mRNA splicing	nucleoplasm [GO:0005654]; nucleus [GO:0005634]; spliceosomal complex [GO:0005681]; U4/U6 x U5 tri-snRNP complex [GO:0046540]; zinc ion binding [GO:0008270]; cell cycle [GO:0007049]; cell division [GO:0051301]; mRNA processing [GO:0006397]; mRNA splicing, via spliceosome [GO:0000398]; protein deubiquitination [GO:0016579]; RNA splicing [GO:0008380]; spliceosomal complex assembly [GO:0000245]
408	1.41533507	3.775324817	14.92667475	5.99E-30	4.50E-29	57.31171107	O15511	Tumor - TANM	TRUE	ARPC5	HUMAN	reviewed	Actin-related protein 2/3 complex subunit 5 (Arp2/3 complex 16 kDa subunit) (p16-ARC)	ARPC5 ARC16	Homo sapiens (Human)	3D-structure;Acetylation;Actin-binding;Alternative splicing;Cell projection;Cytoplasm;Cytoskeleton;Direct protein sequencing;Nucleus;Reference proteome;Ubl conjugation	actin cytoskeleton [GO:0015629]; Arp2/3 protein complex [GO:0005885]; cytoplasm [GO:0005737]; cytosol [GO:0005829]; endosome [GO:0005768]; extracellular exosome [GO:0070062]; extracellular region [GO:0005576]; ficolin-1-rich granule lumen [GO:1904813]; focal adhesion [GO:0005925]; growth cone [GO:0030426]; lamellipodium [GO:0030027]; nucleus [GO:0005634]; secretory granule lumen [GO:0034774]; sit…
409	1.355328624	0.084777663	14.92208796	6.14E-30	4.60E-29	57.28641244	Q9Y3B4	Tumor - TANM	TRUE	SF3B6	HUMAN	reviewed	Splicing factor 3B subunit 6 (Pre-mRNA branch site protein p14) (SF3b 14 kDa subunit) (SF3B14a) (Spliceosome-associated protein, 14-kDa) (Splicing factor 3b, subunit 6, 14kDa)	SF3B6 SAP14 SF3B14 SF3B14A CGI-110 HSPC175 HT006	Homo sapiens (Human)	3D-structure;Acetylation;Direct protein sequencing;Isopeptide bond;Nucleus;RNA-binding;Reference proteome;Spliceosome;Ubl conjugation;mRNA processing;mRNA splicing	catalytic step 2 spliceosome [GO:0071013]; nucleoplasm [GO:0005654]; nucleus [GO:0005634]; precatalytic spliceosome [GO:0071011]; U12-type spliceosomal complex [GO:0005689]; U2 snRNP [GO:0005686]; U2-type spliceosomal complex [GO:0005684]; mRNA binding [GO:0003729]; RNA binding [GO:0003723]; blastocyst formation [GO:0001825]; mRNA splicing, via spliceosome [GO:0000398]
410	-1.626136028	-0.398395008	-15.41289887	8.02E-30	5.96E-29	57.13755665	P15735	Tumor - TANM	TRUE	PHKG2	HUMAN	reviewed	Phosphorylase b kinase gamma catalytic chain, liver/testis isoform (PHK-gamma-LT) (PHK-gamma-T) (EC 2.7.11.19) (PSK-C3) (Phosphorylase kinase subunit gamma-2)	PHKG2	Homo sapiens (Human)	3D-structure;ATP-binding;Alternative splicing;Calmodulin-binding;Carbohydrate metabolism;Disease variant;Glycogen metabolism;Glycogen storage disease;Kinase;Nucleotide-binding;Phosphoprotein;Reference proteome;Serine/threonine-protein kinase;Transferase	cytosol [GO:0005829]; phosphorylase kinase complex [GO:0005964]; ATP binding [GO:0005524]; calmodulin binding [GO:0005516]; enzyme binding [GO:0019899]; phosphorylase kinase activity [GO:0004689]; protein serine/threonine kinase activity [GO:0004674]; tau-protein kinase activity [GO:0050321]; generation of precursor metabolites and energy [GO:0006091]; glycogen biosynthetic process [GO:0005978]; …
411	1.347821302	-0.000917498	14.8930405	7.21E-30	5.39E-29	57.12615168	Q7Z6Z7	Tumor - TANM	TRUE	HUWE1	HUMAN	reviewed	E3 ubiquitin-protein ligase HUWE1 (EC 2.3.2.26) (ARF-binding protein 1) (ARF-BP1) (HECT, UBA and WWE domain-containing protein 1) (HECT-type E3 ubiquitin transferase HUWE1) (Homologous to E6AP carboxyl terminus homologous protein 9) (HectH9) (Large structure of UREB1) (LASU1) (Mcl-1 ubiquitin ligase E3) (Mule) (Upstream regulatory element-binding protein 1) (URE-B1) (URE-binding protein 1)	HUWE1 KIAA0312 KIAA1578 UREB1 HSPC272	Homo sapiens (Human)	3D-structure;Acetylation;Alternative splicing;Biological rhythms;Chromosomal rearrangement;Cytoplasm;DNA damage;DNA repair;DNA-binding;Differentiation;Disease variant;Mental retardation;Methylation;Mitochondrion;Nucleus;Phosphoprotein;Reference proteome;Transferase;Ubl conjugation pathway	cytoplasm [GO:0005737]; cytosol [GO:0005829]; extracellular exosome [GO:0070062]; extracellular region [GO:0005576]; ficolin-1-rich granule lumen [GO:1904813]; Golgi membrane [GO:0000139]; membrane [GO:0016020]; nucleoplasm [GO:0005654]; nucleus [GO:0005634]; secretory granule lumen [GO:0034774]; DNA binding [GO:0003677]; RNA binding [GO:0003723]; ubiquitin protein ligase activity [GO:0061630]; u…
412	1.515404371	0.107514699	14.98215799	7.80E-30	5.82E-29	57.07086958	Q96L92	Tumor - TANM	TRUE	SNX27	HUMAN	reviewed	Sorting nexin-27	SNX27 KIAA0488 My014	Homo sapiens (Human)	3D-structure;Alternative splicing;Cytoplasm;Endosome;Lipid-binding;Membrane;Phosphoprotein;Protein transport;Reference proteome;Transport	cytosol [GO:0005829]; early endosome [GO:0005769]; early endosome membrane [GO:0031901]; endosome [GO:0005768]; immunological synapse [GO:0001772]; nucleoplasm [GO:0005654]; phosphatidylinositol binding [GO:0035091]; phosphatidylinositol-3-phosphate binding [GO:0032266]; endocytic recycling [GO:0032456]; endosomal transport [GO:0016197]; endosome to lysosome transport [GO:0008333]; establishment …
413	-1.822471841	-1.476410284	-14.99846234	8.67E-30	6.43E-29	56.97329038	Q9BVL4	Tumor - TANM	TRUE	SELO	HUMAN	reviewed	Protein adenylyltransferase SelO, mitochondrial (EC 2.7.7.-) (EC 2.7.7.n1) (Selenoprotein O) (SelO)	SELENOO SELO	Homo sapiens (Human)	ATP-binding;Magnesium;Metal-binding;Mitochondrion;Nucleotide-binding;Nucleotidyltransferase;Phosphoprotein;Reference proteome;Selenocysteine;Transferase;Transit peptide	chromosome [GO:0005694]; mitochondrion [GO:0005739]; ATP binding [GO:0005524]; metal ion binding [GO:0046872]; protein adenylyltransferase activity [GO:0070733]; protein adenylylation [GO:0018117]
414	1.305520888	2.778827734	14.85714386	8.79E-30	6.51E-29	56.92798746	Q15717	Tumor - TANM	TRUE	ELAV1	HUMAN	reviewed	ELAV-like protein 1 (Hu-antigen R) (HuR)	ELAVL1 HUR	Homo sapiens (Human)	3D-structure;Acetylation;Alternative splicing;Cytoplasm;Isopeptide bond;Methylation;Nucleus;Phosphoprotein;RNA-binding;Reference proteome;Repeat;Ubl conjugation	cytoplasm [GO:0005737]; cytoplasmic stress granule [GO:0010494]; cytoplasmic vesicle [GO:0031410]; cytosol [GO:0005829]; endoplasmic reticulum [GO:0005783]; glutamatergic synapse [GO:0098978]; membrane [GO:0016020]; nucleoplasm [GO:0005654]; nucleus [GO:0005634]; postsynapse [GO:0098794]; ribonucleoprotein complex [GO:1990904]; double-stranded RNA binding [GO:0003725]; miRNA binding [GO:0035198];…
415	1.389221907	0.376929632	14.85633274	8.83E-30	6.52E-29	56.9235083	Q8N1F7	Tumor - TANM	TRUE	NUP93	HUMAN	reviewed	Nuclear pore complex protein Nup93 (93 kDa nucleoporin) (Nucleoporin Nup93)	NUP93 KIAA0095	Homo sapiens (Human)	3D-structure;Alternative splicing;Disease variant;Membrane;Nuclear pore complex;Nucleus;Phosphoprotein;Protein transport;Reference proteome;Translocation;Transport;mRNA transport	centrosome [GO:0005813]; cytosol [GO:0005829]; membrane [GO:0016020]; nuclear envelope [GO:0005635]; nuclear membrane [GO:0031965]; nuclear periphery [GO:0034399]; nuclear pore [GO:0005643]; structural constituent of nuclear pore [GO:0017056]; nuclear envelope organization [GO:0006998]; nuclear pore complex assembly [GO:0051292]; poly(A)+ mRNA export from nucleus [GO:0016973]; positive regulation…
416	-3.012310687	3.163552885	-15.43619523	1.12E-29	8.25E-29	56.82006165	Q15274	Tumor - TANM	TRUE	NADC	HUMAN	reviewed	Nicotinate-nucleotide pyrophosphorylase [carboxylating] (EC 2.4.2.19) (Quinolinate phosphoribosyltransferase [decarboxylating]) (QAPRTase) (QPRTase)	QPRT	Homo sapiens (Human)	3D-structure;Glycosyltransferase;Pyridine nucleotide biosynthesis;Reference proteome;Transferase	catalytic complex [GO:1902494]; cytoplasm [GO:0005737]; cytosol [GO:0005829]; extracellular exosome [GO:0070062]; identical protein binding [GO:0042802]; nicotinate-nucleotide diphosphorylase (carboxylating) activity [GO:0004514]; NAD biosynthetic process [GO:0009435]; NAD metabolic process [GO:0019674]; quinolinate catabolic process [GO:0034213]
417	1.869115501	1.213094279	14.95941093	1.07E-29	7.88E-29	56.76273801	Q99439	Tumor - TANM	TRUE	CNN2	HUMAN	reviewed	Calponin-2 (Calponin H2, smooth muscle) (Neutral calponin)	CNN2	Homo sapiens (Human)	3D-structure;Acetylation;Actin-binding;Alternative splicing;Calmodulin-binding;Direct protein sequencing;Phosphoprotein;Reference proteome;Repeat	cell-cell junction [GO:0005911]; cytoskeleton [GO:0005856]; extracellular region [GO:0005576]; focal adhesion [GO:0005925]; membrane [GO:0016020]; specific granule lumen [GO:0035580]; stress fiber [GO:0001725]; tertiary granule lumen [GO:1904724]; actin binding [GO:0003779]; cadherin binding [GO:0045296]; calmodulin binding [GO:0005516]; actomyosin structure organization [GO:0031032]; cellular re…
418	1.621193611	-0.049010631	15.29682497	1.16E-29	8.50E-29	56.76068169	P19388	Tumor - TANM	TRUE	RPAB1	HUMAN	reviewed	DNA-directed RNA polymerases I, II, and III subunit RPABC1 (RNA polymerases I, II, and III subunit ABC1) (DNA-directed RNA polymerase II 23 kDa polypeptide) (DNA-directed RNA polymerase II subunit E) (RPB5 homolog) (XAP4)	POLR2E	Homo sapiens (Human)	3D-structure;Acetylation;DNA-directed RNA polymerase;Direct protein sequencing;Host-virus interaction;Isopeptide bond;Nucleus;Reference proteome;Transcription;Ubl conjugation	cytosol [GO:0005829]; nucleoplasm [GO:0005654]; nucleus [GO:0005634]; RNA polymerase I complex [GO:0005736]; RNA polymerase II, core complex [GO:0005665]; RNA polymerase III complex [GO:0005666]; DNA binding [GO:0003677]; DNA-directed 5'-3' RNA polymerase activity [GO:0003899]; transcription by RNA polymerase II [GO:0006366]
419	1.182308854	0.812584644	14.80283979	1.19E-29	8.68E-29	56.62796635	Q9NYL9	Tumor - TANM	TRUE	TMOD3	HUMAN	reviewed	Tropomodulin-3 (Ubiquitous tropomodulin) (U-Tmod)	TMOD3	Homo sapiens (Human)	Actin-binding;Cytoplasm;Cytoskeleton;Direct protein sequencing;Phosphoprotein;Reference proteome	adherens junction [GO:0005912]; cytoskeleton [GO:0005856]; myofibril [GO:0030016]; striated muscle thin filament [GO:0005865]; actin binding [GO:0003779]; cadherin binding involved in cell-cell adhesion [GO:0098641]; tropomyosin binding [GO:0005523]; actin filament organization [GO:0007015]; erythrocyte development [GO:0048821]; muscle contraction [GO:0006936]; myofibril assembly [GO:0030239]; po…
420	-2.767552977	1.221054004	-15.5734711	1.46E-29	1.06E-28	56.59563863	Q9H6R3	Tumor - TANM	TRUE	ACSS3	HUMAN	reviewed	Acyl-CoA synthetase short-chain family member 3, mitochondrial (EC 6.2.1.1) (Acetate--CoA ligase 3) (Acyl-CoA synthetase short-chain family member 3) (Propionate--CoA ligase) (EC 6.2.1.17)	ACSS3	Homo sapiens (Human)	ATP-binding;Acetylation;Alternative splicing;Ligase;Lipid metabolism;Mitochondrion;Nucleotide-binding;Reference proteome;Transit peptide	intracellular membrane-bounded organelle [GO:0043231]; mitochondrial matrix [GO:0005759]; mitochondrion [GO:0005739]; acetate-CoA ligase activity [GO:0003987]; ATP binding [GO:0005524]; butyrate-CoA ligase activity [GO:0047760]; propionate-CoA ligase activity [GO:0050218]; ketone body biosynthetic process [GO:0046951]
421	1.248767303	-0.051547224	14.79159954	1.26E-29	9.22E-29	56.56582986	Q92572	Tumor - TANM	TRUE	AP3S1	HUMAN	reviewed	AP-3 complex subunit sigma-1 (AP-3 complex subunit sigma-3A) (Adaptor-related protein complex 3 subunit sigma-1) (Clathrin-associated/assembly/adaptor protein, small 3) (Sigma-3A-adaptin) (Sigma3A-adaptin) (Sigma-adaptin 3a)	AP3S1 CLAPS3	Homo sapiens (Human)	Cytoplasmic vesicle;Golgi apparatus;Membrane;Phosphoprotein;Protein transport;Reference proteome;Transport	AP-3 adaptor complex [GO:0030123]; AP-type membrane coat adaptor complex [GO:0030119]; axon cytoplasm [GO:1904115]; cytoplasmic vesicle membrane [GO:0030659]; Golgi apparatus [GO:0005794]; intracellular membrane-bounded organelle [GO:0043231]; transport vesicle [GO:0030133]; anterograde axonal transport [GO:0008089]; anterograde synaptic vesicle transport [GO:0048490]; Golgi to vacuole transport …
422	1.328421604	0.267756797	14.84401413	1.37E-29	9.97E-29	56.49995152	O00170	Tumor - TANM	TRUE	AIP	HUMAN	reviewed	AH receptor-interacting protein (AIP) (Aryl-hydrocarbon receptor-interacting protein) (HBV X-associated protein 2) (XAP-2) (Immunophilin homolog ARA9)	AIP XAP2	Homo sapiens (Human)	3D-structure;Cushing syndrome;Cytoplasm;Phosphoprotein;Reference proteome;Repeat;TPR repeat	aryl hydrocarbon receptor complex [GO:0034751]; cytoplasm [GO:0005737]; cytosol [GO:0005829]; membrane [GO:0016020]; nucleoplasm [GO:0005654]; aryl hydrocarbon receptor binding [GO:0017162]; GAF domain binding [GO:0036004]; peptidyl-prolyl cis-trans isomerase activity [GO:0003755]; transcription coactivator activity [GO:0003713]; transcription factor binding [GO:0008134]; unfolded protein binding…
423	1.628682102	4.574937606	14.76011197	1.50E-29	1.09E-28	56.39170016	P60660	Tumor - TANM	TRUE	MYL6	HUMAN	reviewed	Myosin light polypeptide 6 (17 kDa myosin light chain) (LC17) (Myosin light chain 3) (MLC-3) (Myosin light chain alkali 3) (Myosin light chain A3) (Smooth muscle and nonmuscle myosin light chain alkali 6)	MYL6	Homo sapiens (Human)	Acetylation;Alternative splicing;Direct protein sequencing;Motor protein;Muscle protein;Myosin;Phosphoprotein;Reference proteome;Repeat	brush border [GO:0005903]; cytosol [GO:0005829]; extracellular exosome [GO:0070062]; membrane [GO:0016020]; myosin complex [GO:0016459]; unconventional myosin complex [GO:0016461]; vesicle [GO:0031982]; calcium ion binding [GO:0005509]; microfilament motor activity [GO:0000146]; motor activity [GO:0003774]; structural constituent of muscle [GO:0008307]; muscle contraction [GO:0006936]; muscle fil…
424	1.357527423	-0.746675696	15.13166425	1.77E-29	1.28E-28	56.32154531	Q9H269	Tumor - TANM	TRUE	VPS16	HUMAN	reviewed	Vacuolar protein sorting-associated protein 16 homolog (hVPS16)	VPS16	Homo sapiens (Human)	3D-structure;Alternative splicing;Autophagy;Cytoplasmic vesicle;Disease variant;Endosome;Lysosome;Membrane;Nitration;Protein transport;Reference proteome;Transport	autophagosome [GO:0005776]; axon [GO:0030424]; clathrin-coated vesicle [GO:0030136]; early endosome [GO:0005769]; endosome [GO:0005768]; HOPS complex [GO:0030897]; late endosome [GO:0005770]; late endosome membrane [GO:0031902]; lysosomal membrane [GO:0005765]; lysosome [GO:0005764]; neuronal cell body [GO:0043025]; recycling endosome [GO:0055037]; actin binding [GO:0003779]; actin filament bindi…
425	-1.815210329	0.806956473	-15.0788096	1.89E-29	1.36E-28	56.24536793	O95822	Tumor - TANM	TRUE	DCMC	HUMAN	reviewed	Malonyl-CoA decarboxylase, mitochondrial (MCD) (EC 4.1.1.9)	MLYCD	Homo sapiens (Human)	3D-structure;Acetylation;Alternative initiation;Cytoplasm;Decarboxylase;Disulfide bond;Fatty acid biosynthesis;Fatty acid metabolism;Lipid biosynthesis;Lipid metabolism;Lyase;Mitochondrion;Peroxisome;Reference proteome;Transit peptide	cytoplasm [GO:0005737]; cytosol [GO:0005829]; mitochondrial matrix [GO:0005759]; mitochondrion [GO:0005739]; peroxisomal matrix [GO:0005782]; peroxisome [GO:0005777]; identical protein binding [GO:0042802]; malonyl-CoA decarboxylase activity [GO:0050080]; acetyl-CoA biosynthetic process [GO:0006085]; acyl-CoA metabolic process [GO:0006637]; fatty acid biosynthetic process [GO:0006633]; fatty acid…
426	1.060136187	0.742069517	14.72467275	1.83E-29	1.32E-28	56.19560273	Q13098	Tumor - TANM	TRUE	CSN1	HUMAN	reviewed	COP9 signalosome complex subunit 1 (SGN1) (Signalosome subunit 1) (G protein pathway suppressor 1) (GPS-1) (JAB1-containing signalosome subunit 1) (Protein MFH)	GPS1 COPS1 CSN1	Homo sapiens (Human)	3D-structure;Alternative splicing;Cytoplasm;Direct protein sequencing;Nucleus;Phosphoprotein;Reference proteome;Signalosome	COP9 signalosome [GO:0008180]; cytosol [GO:0005829]; nucleoplasm [GO:0005654]; GTPase inhibitor activity [GO:0005095]; inactivation of MAPK activity [GO:0000188]; JNK cascade [GO:0007254]; protein deneddylation [GO:0000338]
427	1.299832438	2.362167773	14.70830415	2.00E-29	1.44E-28	56.10498875	Q96FW1	Tumor - TANM	TRUE	OTUB1	HUMAN	reviewed	Ubiquitin thioesterase OTUB1 (EC 3.4.19.12) (Deubiquitinating enzyme OTUB1) (OTU domain-containing ubiquitin aldehyde-binding protein 1) (Otubain-1) (hOTU1) (Ubiquitin-specific-processing protease OTUB1)	OTUB1 OTB1 OTU1 HSPC263	Homo sapiens (Human)	3D-structure;Acetylation;Adaptive immunity;Alternative splicing;Cytoplasm;DNA damage;DNA repair;Direct protein sequencing;Hydrolase;Immunity;Phosphoprotein;Protease;Reference proteome;Thiol protease;Ubl conjugation pathway	cytosol [GO:0005829]; extracellular exosome [GO:0070062]; nucleoplasm [GO:0005654]; nucleus [GO:0005634]; NEDD8-specific protease activity [GO:0019784]; thiol-dependent deubiquitinase [GO:0004843]; ubiquitin binding [GO:0043130]; ubiquitin protein ligase binding [GO:0031625]; adaptive immune response [GO:0002250]; cellular response to DNA damage stimulus [GO:0006974]; cellular response to interle…
428	2.02536198	-0.369453385	15.45731608	2.58E-29	1.84E-28	56.03149966	O60264	Tumor - TANM	TRUE	SMCA5	HUMAN	reviewed	SWI/SNF-related matrix-associated actin-dependent regulator of chromatin subfamily A member 5 (SWI/SNF-related matrix-associated actin-dependent regulator of chromatin A5) (EC 3.6.4.-) (Sucrose nonfermenting protein 2 homolog) (hSNF2H)	SMARCA5 SNF2H WCRF135	Homo sapiens (Human)	3D-structure;ATP-binding;Acetylation;Chromatin regulator;Chromosome;Helicase;Host-virus interaction;Hydrolase;Isopeptide bond;Nucleotide-binding;Nucleus;Phosphoprotein;Reference proteome;Repeat;Ubl conjugation	chromatin silencing complex [GO:0005677]; condensed chromosome [GO:0000793]; cytosol [GO:0005829]; fibrillar center [GO:0001650]; intracellular membrane-bounded organelle [GO:0043231]; nucleoplasm [GO:0005654]; nucleus [GO:0005634]; NURF complex [GO:0016589]; RSF complex [GO:0031213]; ATP binding [GO:0005524]; ATPase [GO:0016887]; ATPase, acting on DNA [GO:0008094]; DNA binding [GO:0003677]; heli…
429	1.290377952	3.091136366	14.66301082	2.58E-29	1.84E-28	55.85411851	P52597	Tumor - TANM	TRUE	HNRPF	HUMAN	reviewed	Heterogeneous nuclear ribonucleoprotein F (hnRNP F) (Nucleolin-like protein mcs94-1) [Cleaved into: Heterogeneous nuclear ribonucleoprotein F, N-terminally processed]	HNRNPF HNRPF	Homo sapiens (Human)	3D-structure;Acetylation;Direct protein sequencing;Isopeptide bond;Nucleus;Phosphoprotein;RNA-binding;Reference proteome;Repeat;Ribonucleoprotein;Spliceosome;Ubl conjugation;mRNA processing;mRNA splicing	catalytic step 2 spliceosome [GO:0071013]; cytosol [GO:0005829]; membrane [GO:0016020]; nucleoplasm [GO:0005654]; nucleus [GO:0005634]; plasma membrane [GO:0005886]; ribonucleoprotein complex [GO:1990904]; RNA binding [GO:0003723]; single-stranded RNA binding [GO:0003727]; mRNA splicing, via spliceosome [GO:0000398]; regulation of RNA splicing [GO:0043484]; RNA processing [GO:0006396]
430	1.597681295	-0.324182341	15.28202561	3.05E-29	2.16E-28	55.829106	Q8ND56	Tumor - TANM	TRUE	LS14A	HUMAN	reviewed	Protein LSM14 homolog A (Protein FAM61A) (Protein SCD6 homolog) (Putative alpha-synuclein-binding protein) (AlphaSNBP) (RNA-associated protein 55A) (hRAP55) (hRAP55A)	LSM14A C19orf13 FAM61A RAP55 RAP55A	Homo sapiens (Human)	3D-structure;Acetylation;Alternative splicing;Cytoplasm;Cytoskeleton;Developmental protein;Methylation;Phosphoprotein;Reference proteome;Repressor;Ribonucleoprotein;Translation regulation	cytoplasm [GO:0005737]; cytoplasmic ribonucleoprotein granule [GO:0036464]; cytoplasmic stress granule [GO:0010494]; cytosol [GO:0005829]; messenger ribonucleoprotein complex [GO:1990124]; mitotic spindle [GO:0072686]; P-body [GO:0000932]; double-stranded DNA binding [GO:0003690]; double-stranded RNA binding [GO:0003725]; mRNA binding [GO:0003729]; RNA binding [GO:0003723]; single-stranded RNA bi…
431	1.571553585	-0.139736876	14.6574388	2.66E-29	1.89E-28	55.82324272	Q9NXG2	Tumor - TANM	TRUE	THUM1	HUMAN	reviewed	THUMP domain-containing protein 1	THUMPD1	Homo sapiens (Human)	3D-structure;Acetylation;Phosphoprotein;Reference proteome	nucleoplasm [GO:0005654]; RNA binding [GO:0003723]; tRNA modification [GO:0006400]
432	-2.126426106	3.128187528	-14.65707097	2.66E-29	1.89E-28	55.82120439	P51648	Tumor - TANM	TRUE	AL3A2	HUMAN	reviewed	Aldehyde dehydrogenase family 3 member A2 (EC 1.2.1.3) (EC 1.2.1.94) (Aldehyde dehydrogenase 10) (Fatty aldehyde dehydrogenase) (Microsomal aldehyde dehydrogenase)	ALDH3A2 ALDH10 FALDH	Homo sapiens (Human)	3D-structure;Alternative splicing;Direct protein sequencing;Disease variant;Endoplasmic reticulum;Fatty acid metabolism;Ichthyosis;Lipid metabolism;Membrane;Mental retardation;Microsome;NAD;Oxidoreductase;Phosphoprotein;Reference proteome;Transmembrane;Transmembrane helix	cytosol [GO:0005829]; endoplasmic reticulum membrane [GO:0005789]; integral component of membrane [GO:0016021]; intracellular membrane-bounded organelle [GO:0043231]; peroxisomal membrane [GO:0005778]; peroxisome [GO:0005777]; 3-chloroallyl aldehyde dehydrogenase activity [GO:0004028]; aldehyde dehydrogenase (NAD+) activity [GO:0004029]; glyceraldehyde-3-phosphate dehydrogenase (NAD+) (non-phosph…
433	1.449158	2.245876295	14.65623942	2.67E-29	1.90E-28	55.81659632	P43243	Tumor - TANM	TRUE	MATR3	HUMAN	reviewed	Matrin-3	MATR3 KIAA0723	Homo sapiens (Human)	Acetylation;Alternative splicing;Amyotrophic lateral sclerosis;Direct protein sequencing;Disease variant;Immunity;Innate immunity;Isopeptide bond;Metal-binding;Neurodegeneration;Nucleus;Phosphoprotein;RNA-binding;Reference proteome;Repeat;Ubl conjugation;Zinc;Zinc-finger	membrane [GO:0016020]; nuclear inner membrane [GO:0005637]; nuclear matrix [GO:0016363]; nucleus [GO:0005634]; identical protein binding [GO:0042802]; miRNA binding [GO:0035198]; RNA binding [GO:0003723]; structural molecule activity [GO:0005198]; zinc ion binding [GO:0008270]; activation of innate immune response [GO:0002218]; heart valve development [GO:0003170]; innate immune response [GO:0045…
434	1.469158073	-0.354033053	14.65198671	3.28E-29	2.31E-28	55.6211293	O75165	Tumor - TANM	TRUE	DJC13	HUMAN	reviewed	DnaJ homolog subfamily C member 13 (Required for receptor-mediated endocytosis 8) (RME-8)	DNAJC13 KIAA0678 RME8	Homo sapiens (Human)	Acetylation;Chaperone;Disease variant;Endosome;Membrane;Neurodegeneration;Parkinson disease;Parkinsonism;Protein transport;Reference proteome;Transport	azurophil granule membrane [GO:0035577]; cytosol [GO:0005829]; early endosome membrane [GO:0031901]; endosome membrane [GO:0010008]; extracellular exosome [GO:0070062]; intracellular membrane-bounded organelle [GO:0043231]; lysosomal membrane [GO:0005765]; membrane [GO:0016020]; plasma membrane [GO:0005886]; secretory granule membrane [GO:0030667]; endosome organization [GO:0007032]; osteoblast d…
435	1.312570572	1.921938456	14.60205717	3.61E-29	2.54E-28	55.51620112	O00571	Tumor - TANM	TRUE	DDX3X	HUMAN	reviewed	ATP-dependent RNA helicase DDX3X (EC 3.6.4.13) (CAP-Rf) (DEAD box protein 3, X-chromosomal) (DEAD box, X isoform) (DBX) (Helicase-like protein 2) (HLP2)	DDX3X DBX DDX3	Homo sapiens (Human)	3D-structure;ATP-binding;Acetylation;Alternative splicing;Apoptosis;Cell membrane;Cell projection;Chromosome partition;Cytoplasm;Cytoskeleton;DNA-binding;Direct protein sequencing;Disease variant;Helicase;Host-virus interaction;Hydrolase;Immunity;Inflammasome;Innate immunity;Isopeptide bond;Membrane;Mental retardation;Methylation;Nucleotide-binding;Nucleus;Phosphoprotein;RNA-binding;Reference pro…	cell leading edge [GO:0031252]; centrosome [GO:0005813]; cytoplasm [GO:0005737]; cytoplasmic stress granule [GO:0010494]; cytosol [GO:0005829]; extracellular exosome [GO:0070062]; extracellular region [GO:0005576]; ficolin-1-rich granule lumen [GO:1904813]; lamellipodium [GO:0030027]; NLRP3 inflammasome complex [GO:0072559]; nucleoplasm [GO:0005654]; nucleus [GO:0005634]; P granule [GO:0043186]; …
436	1.446124156	0.634794511	14.72783438	3.75E-29	2.64E-28	55.50830315	Q14444	Tumor - TANM	TRUE	CAPR1	HUMAN	reviewed	Caprin-1 (Cell cycle-associated protein 1) (Cytoplasmic activation- and proliferation-associated protein 1) (GPI-anchored membrane protein 1) (GPI-anchored protein p137) (GPI-p137) (p137GPI) (Membrane component chromosome 11 surface marker 1) (RNA granule protein 105)	CAPRIN1 GPIAP1 GPIP137 M11S1 RNG105	Homo sapiens (Human)	3D-structure;Acetylation;Alternative splicing;Cell projection;Coiled coil;Cytoplasm;Differentiation;Direct protein sequencing;Glycoprotein;Methylation;Phosphoprotein;Protein synthesis inhibitor;RNA-binding;Reference proteome	cell leading edge [GO:0031252]; cytoplasm [GO:0005737]; cytoplasmic stress granule [GO:0010494]; cytosol [GO:0005829]; dendrite [GO:0030425]; lamellipodium [GO:0030027]; membrane [GO:0016020]; P-body [GO:0000932]; synapse [GO:0045202]; RNA binding [GO:0003723]; negative regulation of translation [GO:0017148]; positive regulation of dendrite morphogenesis [GO:0050775]; positive regulation of dendr…
437	1.623906421	0.399356987	14.6192836	3.92E-29	2.75E-28	55.44070859	P55265	Tumor - TANM	TRUE	DSRAD	HUMAN	reviewed	Double-stranded RNA-specific adenosine deaminase (DRADA) (EC 3.5.4.37) (136 kDa double-stranded RNA-binding protein) (p136) (Interferon-inducible protein 4) (IFI-4) (K88DSRBP)	ADAR ADAR1 DSRAD G1P1 IFI4	Homo sapiens (Human)	3D-structure;Aicardi-Goutieres syndrome;Alternative promoter usage;Alternative splicing;Antiviral defense;Cytoplasm;DNA-binding;Direct protein sequencing;Disease variant;Hydrolase;Immunity;Innate immunity;Isopeptide bond;Metal-binding;Methylation;Nucleus;Phosphoprotein;RNA-binding;RNA-mediated gene silencing;Reference proteome;Repeat;Ubl conjugation;Zinc;mRNA processing	cytoplasm [GO:0005737]; membrane [GO:0016020]; nucleolus [GO:0005730]; nucleoplasm [GO:0005654]; nucleus [GO:0005634]; supraspliceosomal complex [GO:0044530]; DNA binding [GO:0003677]; double-stranded RNA adenosine deaminase activity [GO:0003726]; double-stranded RNA binding [GO:0003725]; metal ion binding [GO:0046872]; RNA binding [GO:0003723]; tRNA-specific adenosine deaminase activity [GO:0008…
438	1.388920042	-0.496600804	14.72977571	4.48E-29	3.13E-28	55.33937322	Q9H6Z4	Tumor - TANM	TRUE	RANB3	HUMAN	reviewed	Ran-binding protein 3 (RanBP3)	RANBP3	Homo sapiens (Human)	3D-structure;Acetylation;Alternative splicing;Cytoplasm;Nucleus;Phosphoprotein;Protein transport;Reference proteome;Transport	cytoplasm [GO:0005737]; nuclear pore [GO:0005643]; nucleoplasm [GO:0005654]; nucleus [GO:0005634]; R-SMAD binding [GO:0070412]; small GTPase binding [GO:0031267]; protein export from nucleus [GO:0006611]; regulation of catalytic activity [GO:0050790]
439	1.225408799	0.309364192	14.56852027	4.35E-29	3.04E-28	55.33012843	Q8IZP0	Tumor - TANM	TRUE	ABI1	HUMAN	reviewed	Abl interactor 1 (Abelson interactor 1) (Abi-1) (Abl-binding protein 4) (AblBP4) (Eps8 SH3 domain-binding protein) (Eps8-binding protein) (Nap1-binding protein) (Nap1BP) (Spectrin SH3 domain-binding protein 1) (e3B1)	ABI1 SSH3BP1	Homo sapiens (Human)	Acetylation;Alternative splicing;Cell junction;Cell projection;Chromosomal rearrangement;Coiled coil;Cytoplasm;Cytoskeleton;Direct protein sequencing;Host-virus interaction;Nucleus;Phosphoprotein;Reference proteome;SH3 domain;Synapse	cytoskeleton [GO:0005856]; cytosol [GO:0005829]; endoplasmic reticulum [GO:0005783]; extracellular exosome [GO:0070062]; filopodium tip [GO:0032433]; growth cone [GO:0030426]; lamellipodium [GO:0030027]; nucleus [GO:0005634]; postsynaptic density [GO:0014069]; SCAR complex [GO:0031209]; cadherin binding [GO:0045296]; cytoskeletal protein binding [GO:0008092]; protein tyrosine kinase activator act…
440	1.797232579	0.267155782	14.93773892	4.84E-29	3.37E-28	55.31336778	Q09028	Tumor - TANM	TRUE	RBBP4	HUMAN	reviewed	Histone-binding protein RBBP4 (Chromatin assembly factor 1 subunit C) (CAF-1 subunit C) (Chromatin assembly factor I p48 subunit) (CAF-I 48 kDa subunit) (CAF-I p48) (Nucleosome-remodeling factor subunit RBAP48) (Retinoblastoma-binding protein 4) (RBBP-4) (Retinoblastoma-binding protein p48)	RBBP4 RBAP48	Homo sapiens (Human)	3D-structure;Acetylation;Alternative splicing;Cell cycle;Chromatin regulator;DNA replication;Direct protein sequencing;Isopeptide bond;Nucleus;Phosphoprotein;Reference proteome;Repeat;Repressor;Transcription;Transcription regulation;Ubl conjugation;WD repeat	CAF-1 complex [GO:0033186]; chromatin [GO:0000785]; cytosol [GO:0005829]; ESC/E(Z) complex [GO:0035098]; histone deacetylase complex [GO:0000118]; nucleoplasm [GO:0005654]; nucleus [GO:0005634]; NuRD complex [GO:0016581]; NURF complex [GO:0016589]; protein-containing complex [GO:0032991]; Sin3 complex [GO:0016580]; histone binding [GO:0042393]; histone deacetylase binding [GO:0042826]; RNA polyme…
441	1.736090421	-1.377217402	15.33385649	5.97E-29	4.10E-28	55.20256347	Q86W42	Tumor - TANM	TRUE	THOC6	HUMAN	reviewed	THO complex subunit 6 homolog (Functional spliceosome-associated protein 35) (fSAP35) (WD repeat-containing protein 58)	THOC6 WDR58 PSEC0006	Homo sapiens (Human)	3D-structure;Alternative splicing;Apoptosis;Developmental protein;Disease variant;Mental retardation;Nucleus;Phosphoprotein;RNA-binding;Reference proteome;Repeat;Transport;WD repeat;mRNA processing;mRNA splicing;mRNA transport	nuclear body [GO:0016604]; nuclear speck [GO:0016607]; nucleoplasm [GO:0005654]; nucleus [GO:0005634]; THO complex [GO:0000347]; THO complex part of transcription export complex [GO:0000445]; transcription export complex [GO:0000346]; RNA binding [GO:0003723]; apoptotic process [GO:0006915]; central nervous system development [GO:0007417]; mRNA export from nucleus [GO:0006406]; mRNA processing [G…
442	1.604544893	0.574370525	14.76360149	5.48E-29	3.81E-28	55.15510289	Q52LJ0	Tumor - TANM	TRUE	FA98B	HUMAN	reviewed	Protein FAM98B	FAM98B	Homo sapiens (Human)	Alternative splicing;Cytoplasm;Nucleus;Reference proteome	cytoplasm [GO:0005737]; intracellular membrane-bounded organelle [GO:0043231]; nucleoplasm [GO:0005654]; nucleus [GO:0005634]; tRNA-splicing ligase complex [GO:0072669]; identical protein binding [GO:0042802]; protein methyltransferase activity [GO:0008276]; RNA binding [GO:0003723]; positive regulation of cell population proliferation [GO:0008284]; positive regulation of gene expression [GO:0010…
443	2.021836996	-1.447982667	15.13954294	6.22E-29	4.25E-28	55.11982008	Q8TF74	Tumor - TANM	TRUE	WIPF2	HUMAN	reviewed	WAS/WASL-interacting protein family member 2 (WASP-interacting protein-related protein) (WIP- and CR16-homologous protein) (WIP-related protein)	WIPF2 WICH WIRE PP10631	Homo sapiens (Human)	Actin-binding;Alternative splicing;Cytoplasm;Cytoskeleton;Methylation;Reference proteome	actin filament [GO:0005884]; cytosol [GO:0005829]; nucleoplasm [GO:0005654]; plasma membrane [GO:0005886]; actin binding [GO:0003779]; actin filament-based movement [GO:0030048]
444	1.242822057	0.022442274	14.5258575	5.51E-29	3.82E-28	55.0932706	Q66K74	Tumor - TANM	TRUE	MAP1S	HUMAN	reviewed	Microtubule-associated protein 1S (MAP-1S) (BPY2-interacting protein 1) (Microtubule-associated protein 8) (Variable charge Y chromosome 2-interacting protein 1) (VCY2-interacting protein 1) (VCY2IP-1) [Cleaved into: MAP1S heavy chain; MAP1S light chain]	MAP1S BPY2IP1 C19orf5 MAP8 VCY2IP1	Homo sapiens (Human)	Alternative splicing;Apoptosis;Cytoplasm;Cytoskeleton;DNA-binding;Microtubule;Nucleus;Phosphoprotein;Reference proteome	cell junction [GO:0030054]; cell projection [GO:0042995]; cytosol [GO:0005829]; dendrite [GO:0030425]; microtubule [GO:0005874]; microtubule associated complex [GO:0005875]; neuronal cell body [GO:0043025]; nucleolus [GO:0005730]; nucleoplasm [GO:0005654]; nucleus [GO:0005634]; perinuclear region of cytoplasm [GO:0048471]; spindle [GO:0005819]; synapse [GO:0045202]; actin binding [GO:0003779]; ac…
445	-1.662785522	2.374884851	-14.52390273	5.57E-29	3.86E-28	55.08241396	P31937	Tumor - TANM	TRUE	3HIDH	HUMAN	reviewed	3-hydroxyisobutyrate dehydrogenase, mitochondrial (HIBADH) (EC 1.1.1.31)	HIBADH	Homo sapiens (Human)	3D-structure;Acetylation;Branched-chain amino acid catabolism;Direct protein sequencing;Mitochondrion;NAD;Oxidoreductase;Reference proteome;Transit peptide	mitochondrial matrix [GO:0005759]; mitochondrion [GO:0005739]; 3-hydroxyisobutyrate dehydrogenase activity [GO:0008442]; NAD binding [GO:0051287]; NADP binding [GO:0050661]; oxidoreductase activity, acting on the CH-OH group of donors, NAD or NADP as acceptor [GO:0016616]; branched-chain amino acid catabolic process [GO:0009083]; valine catabolic process [GO:0006574]
446	2.330660849	3.598188898	14.51851428	5.74E-29	3.96E-28	55.05248497	P21333	Tumor - TANM	TRUE	FLNA	HUMAN	reviewed	Filamin-A (FLN-A) (Actin-binding protein 280) (ABP-280) (Alpha-filamin) (Endothelial actin-binding protein) (Filamin-1) (Non-muscle filamin)	FLNA FLN FLN1	Homo sapiens (Human)	3D-structure;Acetylation;Actin-binding;Alternative splicing;Cell projection;Cilium biogenesis/degradation;Cytoplasm;Cytoskeleton;Deafness;Direct protein sequencing;Disease variant;Isopeptide bond;Phosphoprotein;Reference proteome;Repeat;Ubl conjugation	actin cytoskeleton [GO:0015629]; actin filament [GO:0005884]; actin filament bundle [GO:0032432]; apical dendrite [GO:0097440]; axonal growth cone [GO:0044295]; brush border [GO:0005903]; cell-cell junction [GO:0005911]; cortical cytoskeleton [GO:0030863]; cytoplasm [GO:0005737]; cytosol [GO:0005829]; dendritic shaft [GO:0043198]; extracellular exosome [GO:0070062]; extracellular region [GO:00055…
447	1.318681986	2.417144689	14.51731512	5.78E-29	3.98E-28	55.04582415	P31939	Tumor - TANM	TRUE	PUR9	HUMAN	reviewed	Bifunctional purine biosynthesis protein ATIC (AICAR transformylase/inosine monophosphate cyclohydrolase) (ATIC) [Cleaved into: Bifunctional purine biosynthesis protein ATIC, N-terminally processed] [Includes: Phosphoribosylaminoimidazolecarboxamide formyltransferase (EC 2.1.2.3) (5-aminoimidazole-4-carboxamide ribonucleotide formyltransferase) (AICAR formyltransferase) (AICAR transformylase); In…	ATIC PURH OK/SW-cl.86	Homo sapiens (Human)	3D-structure;Acetylation;Alternative splicing;Direct protein sequencing;Disease variant;Epilepsy;Hydrolase;Multifunctional enzyme;Purine biosynthesis;Reference proteome;Transferase	cytosol [GO:0005829]; extracellular exosome [GO:0070062]; membrane [GO:0016020]; plasma membrane [GO:0005886]; cadherin binding [GO:0045296]; IMP cyclohydrolase activity [GO:0003937]; phosphoribosylaminoimidazolecarboxamide formyltransferase activity [GO:0004643]; protein homodimerization activity [GO:0042803]; 'de novo' IMP biosynthetic process [GO:0006189]; animal organ regeneration [GO:0031100…
448	-2.552522928	0.773031112	-14.70331604	6.25E-29	4.25E-28	55.0152314	P02656	Tumor - TANM	TRUE	APOC3	HUMAN	reviewed	Apolipoprotein C-III (Apo-CIII) (ApoC-III) (Apolipoprotein C3)	APOC3	Homo sapiens (Human)	3D-structure;Chylomicron;Direct protein sequencing;Disease variant;Glycoprotein;Lipid degradation;Lipid metabolism;Lipid transport;Reference proteome;Secreted;Sialic acid;Signal;Transport;VLDL	chylomicron [GO:0042627]; collagen-containing extracellular matrix [GO:0062023]; early endosome [GO:0005769]; extracellular exosome [GO:0070062]; extracellular region [GO:0005576]; extracellular space [GO:0005615]; intermediate-density lipoprotein particle [GO:0034363]; spherical high-density lipoprotein particle [GO:0034366]; very-low-density lipoprotein particle [GO:0034361]; cholesterol bindin…
449	1.607868816	2.857504071	14.50894658	6.06E-29	4.15E-28	54.99933669	P13010	Tumor - TANM	TRUE	XRCC5	HUMAN	reviewed	X-ray repair cross-complementing protein 5 (EC 3.6.4.-) (86 kDa subunit of Ku antigen) (ATP-dependent DNA helicase 2 subunit 2) (ATP-dependent DNA helicase II 80 kDa subunit) (CTC box-binding factor 85 kDa subunit) (CTC85) (CTCBF) (DNA repair protein XRCC5) (Ku80) (Ku86) (Lupus Ku autoantigen protein p86) (Nuclear factor IV) (Thyroid-lupus autoantigen) (TLAA) (X-ray repair complementing defective…	XRCC5 G22P2	Homo sapiens (Human)	3D-structure;ADP-ribosylation;ATP-binding;Acetylation;Activator;Chromosome;DNA damage;DNA recombination;DNA repair;DNA-binding;Direct protein sequencing;Helicase;Host-virus interaction;Hydrolase;Immunity;Innate immunity;Isopeptide bond;Nucleotide-binding;Nucleus;Phosphoprotein;Reference proteome;Ribosome biogenesis;Systemic lupus erythematosus;Transcription;Transcription regulation;Ubl conjugation	chromosome, telomeric region [GO:0000781]; cytosol [GO:0005829]; extracellular region [GO:0005576]; Ku70:Ku80 complex [GO:0043564]; membrane [GO:0016020]; nonhomologous end joining complex [GO:0070419]; nuclear telomere cap complex [GO:0000783]; nucleolus [GO:0005730]; nucleoplasm [GO:0005654]; nucleus [GO:0005634]; plasma membrane [GO:0005886]; protein-containing complex [GO:0032991]; protein-DN…
450	1.085598719	2.21332216	14.50455578	6.21E-29	4.24E-28	54.97494305	Q9Y3I0	Tumor - TANM	TRUE	RTCB	HUMAN	reviewed	RNA-splicing ligase RtcB homolog (EC 6.5.1.8) (3'-phosphate/5'-hydroxy nucleic acid ligase)	RTCB C22orf28 HSPC117	Homo sapiens (Human)	Cytoplasm;Direct protein sequencing;GTP-binding;Isopeptide bond;Ligase;Manganese;Metal-binding;Nucleotide-binding;Nucleus;Phosphoprotein;Reference proteome;Ubl conjugation;tRNA processing	cytoplasm [GO:0005737]; cytosol [GO:0005829]; intracellular membrane-bounded organelle [GO:0043231]; nucleoplasm [GO:0005654]; nucleus [GO:0005634]; tRNA-splicing ligase complex [GO:0072669]; GTP binding [GO:0005525]; metal ion binding [GO:0046872]; RNA binding [GO:0003723]; RNA ligase (ATP) activity [GO:0003972]; vinculin binding [GO:0017166]; tRNA exon ligation utilizing 2',3' cyclic phosphate …
451	1.467045815	-0.658022727	14.62785292	6.46E-29	4.39E-28	54.96559976	O00401	Tumor - TANM	TRUE	WASL	HUMAN	reviewed	Neural Wiskott-Aldrich syndrome protein (N-WASP)	WASL	Homo sapiens (Human)	3D-structure;Acetylation;Actin-binding;Cell cycle;Cell division;Cytoplasm;Cytoskeleton;Methylation;Mitosis;Nucleus;Phosphoprotein;Reference proteome;Repeat;Transcription;Transcription regulation	actin cap [GO:0030478]; actin cytoskeleton [GO:0015629]; actin filament [GO:0005884]; cytoplasmic vesicle [GO:0031410]; cytosol [GO:0005829]; endocytic vesicle membrane [GO:0030666]; extracellular exosome [GO:0070062]; lamellipodium [GO:0030027]; nucleus [GO:0005634]; plasma membrane [GO:0005886]; actin binding [GO:0003779]; GTPase regulator activity [GO:0030695]; actin filament polymerization [G…
452	1.488250746	1.703279885	14.49704791	6.47E-29	4.39E-28	54.93322809	Q13151	Tumor - TANM	TRUE	ROA0	HUMAN	reviewed	Heterogeneous nuclear ribonucleoprotein A0 (hnRNP A0)	HNRNPA0 HNRPA0	Homo sapiens (Human)	Acetylation;Direct protein sequencing;Isopeptide bond;Methylation;Nucleus;Phosphoprotein;RNA-binding;Reference proteome;Repeat;Ribonucleoprotein;Ubl conjugation	nucleoplasm [GO:0005654]; nucleus [GO:0005634]; mRNA 3'-UTR AU-rich region binding [GO:0035925]; mRNA binding [GO:0003729]; protein kinase binding [GO:0019901]; RNA binding [GO:0003723]; 3'-UTR-mediated mRNA stabilization [GO:0070935]; inflammatory response [GO:0006954]; mRNA processing [GO:0006397]; response to lipopolysaccharide [GO:0032496]
453	1.90310623	-1.926148618	15.18653824	7.73E-29	5.21E-28	54.92356241	Q16512	Tumor - TANM	TRUE	PKN1	HUMAN	reviewed	Serine/threonine-protein kinase N1 (EC 2.7.11.13) (Protease-activated kinase 1) (PAK-1) (Protein kinase C-like 1) (Protein kinase C-like PKN) (Protein kinase PKN-alpha) (Protein-kinase C-related kinase 1) (Serine-threonine protein kinase N)	PKN1 PAK1 PKN PRK1 PRKCL1	Homo sapiens (Human)	3D-structure;ATP-binding;Acetylation;Alternative splicing;Cell membrane;Chromatin regulator;Coiled coil;Cytoplasm;Endosome;Kinase;Membrane;Nucleotide-binding;Nucleus;Phosphoprotein;Reference proteome;Repeat;Serine/threonine-protein kinase;Transcription;Transcription regulation;Transferase;Ubl conjugation	cleavage furrow [GO:0032154]; cytoplasm [GO:0005737]; cytosol [GO:0005829]; endosome [GO:0005768]; midbody [GO:0030496]; nucleoplasm [GO:0005654]; nucleus [GO:0005634]; protein-containing complex [GO:0032991]; androgen receptor binding [GO:0050681]; ATP binding [GO:0005524]; calcium-dependent protein kinase C activity [GO:0004698]; chromatin binding [GO:0003682]; histone binding [GO:0042393]; his…
454	1.257100403	2.220392584	14.48995154	6.73E-29	4.55E-28	54.89379464	Q16543	Tumor - TANM	TRUE	CDC37	HUMAN	reviewed	Hsp90 co-chaperone Cdc37 (Hsp90 chaperone protein kinase-targeting subunit) (p50Cdc37) [Cleaved into: Hsp90 co-chaperone Cdc37, N-terminally processed]	CDC37 CDC37A	Homo sapiens (Human)	3D-structure;Acetylation;Chaperone;Cytoplasm;Phosphoprotein;Reference proteome;Ubl conjugation	chaperone complex [GO:0101031]; cytoplasm [GO:0005737]; cytosol [GO:0005829]; extracellular exosome [GO:0070062]; HSP90-CDC37 chaperone complex [GO:1990565]; chaperone binding [GO:0051087]; heat shock protein binding [GO:0031072]; Hsp90 protein binding [GO:0051879]; kinase binding [GO:0019900]; protein kinase binding [GO:0019901]; protein kinase regulator activity [GO:0019887]; scaffold protein b…
455	1.551194745	-0.179574305	14.4893281	8.05E-29	5.42E-28	54.72275101	Q92621	Tumor - TANM	TRUE	NU205	HUMAN	reviewed	Nuclear pore complex protein Nup205 (205 kDa nucleoporin) (Nucleoporin Nup205)	NUP205 C7orf14 KIAA0225	Homo sapiens (Human)	3D-structure;Acetylation;Direct protein sequencing;Disease variant;Membrane;Nuclear pore complex;Nucleus;Phosphoprotein;Protein transport;Reference proteome;Translocation;Transport;mRNA transport	cytosol [GO:0005829]; membrane [GO:0016020]; nuclear envelope [GO:0005635]; nuclear membrane [GO:0031965]; nuclear periphery [GO:0034399]; nuclear pore [GO:0005643]; nuclear pore inner ring [GO:0044611]; structural constituent of nuclear pore [GO:0017056]; mRNA transport [GO:0051028]; nuclear pore complex assembly [GO:0051292]; nuclear pore organization [GO:0006999]; nucleocytoplasmic transport […
456	1.198659452	3.416224145	14.44211495	8.78E-29	5.90E-28	54.62785328	Q9UQ80	Tumor - TANM	TRUE	PA2G4	HUMAN	reviewed	Proliferation-associated protein 2G4 (Cell cycle protein p38-2G4 homolog) (hG4-1) (ErbB3-binding protein 1)	PA2G4 EBP1	Homo sapiens (Human)	3D-structure;Acetylation;Alternative splicing;Cytoplasm;Direct protein sequencing;Isopeptide bond;Nucleus;Phosphoprotein;RNA-binding;Reference proteome;Repressor;Ribonucleoprotein;Transcription;Transcription regulation;Translation regulation;Ubl conjugation;rRNA processing	azurophil granule lumen [GO:0035578]; cytoplasm [GO:0005737]; extracellular exosome [GO:0070062]; extracellular region [GO:0005576]; membrane [GO:0016020]; nucleolus [GO:0005730]; nucleus [GO:0005634]; nucleic acid binding [GO:0003676]; RNA binding [GO:0003723]; transcription corepressor activity [GO:0003714]; ubiquitin protein ligase binding [GO:0031625]; negative regulation of apoptotic process…
457	1.535970738	-0.639011	14.76002154	1.00E-28	6.73E-28	54.5759903	Q8TDX7	Tumor - TANM	TRUE	NEK7	HUMAN	reviewed	Serine/threonine-protein kinase Nek7 (EC 2.7.11.1) (Never in mitosis A-related kinase 7) (NimA-related protein kinase 7)	NEK7	Homo sapiens (Human)	3D-structure;ATP-binding;Acetylation;Alternative splicing;Cytoplasm;Cytoskeleton;Kinase;Magnesium;Metal-binding;Microtubule;Nucleotide-binding;Nucleus;Phosphoprotein;Reference proteome;Serine/threonine-protein kinase;Transferase	cytoplasm [GO:0005737]; microtubule [GO:0005874]; microtubule organizing center [GO:0005815]; nucleoplasm [GO:0005654]; spindle pole [GO:0000922]; ATP binding [GO:0005524]; metal ion binding [GO:0046872]; protein serine kinase activity [GO:0106310]; protein serine/threonine kinase activity [GO:0004674]; protein threonine kinase activity [GO:0106311]; positive regulation of telomerase activity [GO…
458	-2.424123702	1.127037848	-14.98624973	1.08E-28	7.21E-28	54.55552472	P02753	Tumor - TANM	TRUE	RET4	HUMAN	reviewed	Retinol-binding protein 4 (Plasma retinol-binding protein) (PRBP) (RBP) [Cleaved into: Plasma retinol-binding protein(1-182); Plasma retinol-binding protein(1-181); Plasma retinol-binding protein(1-179); Plasma retinol-binding protein(1-176)]	RBP4 PRO2222	Homo sapiens (Human)	3D-structure;Direct protein sequencing;Disease variant;Disulfide bond;Methylation;Microphthalmia;Reference proteome;Retinol-binding;Secreted;Sensory transduction;Signal;Transport;Vision;Vitamin A	extracellular exosome [GO:0070062]; extracellular region [GO:0005576]; extracellular space [GO:0005615]; protein-containing complex [GO:0032991]; protein-containing complex binding [GO:0044877]; retinal binding [GO:0016918]; retinol binding [GO:0019841]; retinol transmembrane transporter activity [GO:0034632]; cardiac muscle tissue development [GO:0048738]; embryonic organ morphogenesis [GO:00485…
459	-2.205833135	0.899108919	-14.70836882	1.08E-28	7.21E-28	54.49042223	Q8N0X4	Tumor - TANM	TRUE	CLYBL	HUMAN	reviewed	Citramalyl-CoA lyase, mitochondrial (EC 4.1.3.25) ((3S)-malyl-CoA thioesterase) (EC 3.1.2.30) (Beta-methylmalate synthase) (EC 2.3.3.-) (Citrate lyase subunit beta-like protein) (Citrate lyase beta-like) (Malate synthase) (EC 2.3.3.9)	CLYBL CLB	Homo sapiens (Human)	3D-structure;Acetylation;Alternative splicing;Hydrolase;Lyase;Magnesium;Metal-binding;Mitochondrion;Reference proteome;Transferase;Transit peptide	mitochondrion [GO:0005739]; (S)-citramalyl-CoA lyase activity [GO:0047777]; hydrolase activity [GO:0016787]; magnesium ion binding [GO:0000287]; malate synthase activity [GO:0004474]; positive regulation of cobalamin metabolic process [GO:0106121]; protein homotrimerization [GO:0070207]; regulation of cobalamin metabolic process [GO:0106064]
460	1.213284148	4.832430038	14.40862028	1.06E-28	7.08E-28	54.44151938	P61978	Tumor - TANM	TRUE	HNRPK	HUMAN	reviewed	Heterogeneous nuclear ribonucleoprotein K (hnRNP K) (Transformation up-regulated nuclear protein) (TUNP)	HNRNPK HNRPK	Homo sapiens (Human)	3D-structure;Acetylation;Activator;Alternative splicing;Cell junction;Cell projection;Cytoplasm;DNA-binding;Direct protein sequencing;Glycoprotein;Host-virus interaction;Isopeptide bond;Mental retardation;Methylation;Nucleus;Phosphoprotein;RNA-binding;Reference proteome;Repeat;Repressor;Ribonucleoprotein;Spliceosome;Transcription;Transcription regulation;Ubl conjugation;mRNA processing;mRNA splic…	catalytic step 2 spliceosome [GO:0071013]; cell projection [GO:0042995]; chromatin [GO:0000785]; cytoplasm [GO:0005737]; cytoplasmic stress granule [GO:0010494]; extracellular exosome [GO:0070062]; focal adhesion [GO:0005925]; membrane [GO:0016020]; nucleoplasm [GO:0005654]; nucleus [GO:0005634]; podosome [GO:0002102]; cadherin binding [GO:0045296]; DNA binding [GO:0003677]; identical protein bin…
461	1.237515162	-1.078875244	14.59083901	1.14E-28	7.59E-28	54.41007621	Q96KP1	Tumor - TANM	TRUE	EXOC2	HUMAN	reviewed	Exocyst complex component 2 (Exocyst complex component Sec5)	EXOC2 SEC5 SEC5L1	Homo sapiens (Human)	Acetylation;Coiled coil;Exocytosis;Phosphoprotein;Protein transport;Reference proteome;Transport	cytosol [GO:0005829]; exocyst [GO:0000145]; Flemming body [GO:0090543]; membrane [GO:0016020]; plasma membrane [GO:0005886]; protein kinase binding [GO:0019901]; protein N-terminus binding [GO:0047485]; small GTPase binding [GO:0031267]; exocytosis [GO:0006887]; Golgi to plasma membrane transport [GO:0006893]; protein transport [GO:0015031]; regulation of entry of bacterium into host cell [GO:200…
[truncated: 2,603 more rows]
